# Supplementary material for: Re-expressing coefficients from regression models for inclusion in a meta-analysis
Source: BMC Med Res Methodol. 2024 Jan 8;24:6. doi: 10.1186/s12874-023-02132-y (PMC10773134; doi:10.1186/s12874-023-02132-y)
Supplement: Supplementary file 2 — Additional file 2. [file 12874_2023_2132_MOESM2_ESM.zip › Supp_Files_R1/simdata/simdata_scenario_231.csv]

ex_no	errsd	rsquare	beta	b_low_ci	b_hi_ci	lrsquare	lbeta	lb_low_ci	lb_hi_ci	x_median	x_25	x_75	rbl	rb	rbu	altl	alt	altu	dzl	dz	dzu	observed_beta	xlog	error	ylog	RelBias_rb	RelBias_rbl	RelBias_rbu	RelBias_alt	RelBias_altl	RelBias_altu	RelBias_dz	RelBias_dzl	RelBias_dzu	MC_SE_RelBias_rb	MC_SE_RelBias_alt	MC_SE_RelBias_dz
231	27.3297674716514	0.07	3.46278851635529	1.55749766549046	5.36807936722012	0.137028355993935	16.6568640356373	10.130493286605	23.1832347846695	1.98	1.2	2.8	4.14945928501346	6.82266669316795	9.49587410132244	4.92061943681344	8.09063158242147	11.2606437280295	4.92468361898674	8.0984742509524	11.2698784015747	3.46278851635529	2.35082467847246	-0.779984642518434	17.6808455907715	0.236861806378612	0.300865732273576	0.200387671356464	0.464706314682505	0.540521777159999	0.421501090641504	0.462876771133149	0.538254541316773	0.418875727272791	0.00442964918461868	0.00535242084165122	0.00535616526509283
231	27.3297674716514	0.13	6.36136303726479	3.81106570720141	8.91166036732817	0.203142069391922	22.5452372814504	15.5736641812341	29.5168103816666	2.09	1.38	3.51	6.08412933496033	8.80769855516711	11.5312677753739	7.14236417630457	10.339653740534	13.5369433047634	7.08901865804549	10.2623884122246	13.4353078493518	6.36136303726479	2.67777111771057	-0.84933188107887	22.1202087871872	0.236861806378612	0.300865732273576	0.200387671356464	0.464706314682505	0.540521777159999	0.421501090641504	0.462876771133149	0.538254541316773	0.418875727272791	0.00442964918461868	0.00535242084165122	0.00535616526509283
231	27.3297674716514	0.13	6.7436535628882	3.97687913449919	9.51042799127722	0.120856782891787	17.7746615625899	10.2898460199301	25.2594771052498	2.18	1.48	3.2	3.88993188920009	6.7194613697949	9.5489908503897	4.5359399809503	7.83537458903201	11.1348091971137	4.57389467076243	7.89973334513627	11.2268137558093	6.7436535628882	2.51301425634363	0.286002872702588	23.0877592703909	0.236861806378612	0.300865732273576	0.200387671356464	0.464706314682505	0.540521777159999	0.421501090641504	0.462876771133149	0.538254541316773	0.418875727272791	0.00442964918461868	0.00535242084165122	0.00535616526509283
231	27.3297674716514	0.13	6.79922764114599	4.04693502983238	9.55152025245959	0.222060784036821	25.4833386291893	18.0363843957649	32.9302928626137	1.93	1.25	3.04	7.5396602962918	10.6526736325587	13.7656869688256	8.98121575608346	12.6894258512158	16.3976359463482	8.9569566616385	12.6568466858945	16.3551641700765	6.79922764114599	2.41817040161647	1.08068483616908	21.7741151282067	0.236861806378612	0.300865732273576	0.200387671356464	0.464706314682505	0.540521777159999	0.421501090641504	0.462876771133149	0.538254541316773	0.418875727272791	0.00442964918461868	0.00535242084165122	0.00535616526509283
231	27.3297674716514	0.13	7.56398242234507	4.50221313141331	10.6257517132768	0.189826263274046	23.5258501337808	15.937598595904	31.1141016716577	1.95	1.38	3.17	6.5904942521741	9.72837778233665	12.8662613124992	7.83168428884826	11.560526497504	15.2893687061597	7.85525152735525	11.5945275449261	15.3314340441865	7.56398242234507	2.4024017722409	0.336025946584813	21.3772948866408	0.236861806378612	0.300865732273576	0.200387671356464	0.464706314682505	0.540521777159999	0.421501090641504	0.462876771133149	0.538254541316773	0.418875727272791	0.00442964918461868	0.00535242084165122	0.00535616526509283
231	27.3297674716514	0.13	8.04493336648154	4.83010917185056	11.2597575611125	0.163870443116467	20.9956144905904	13.5910328592777	28.4001961219032	1.96	1.33	2.8	5.61246154210187	8.67020778342068	11.7279540247395	6.667443797202	10.2999588812098	13.9324739652176	6.73754251483326	10.4046550356907	14.077573324184	8.04493336648154	2.28363977181116	-1.13007533243429	19.0168092674292	0.236861806378612	0.300865732273576	0.200387671356464	0.464706314682505	0.540521777159999	0.421501090641504	0.462876771133149	0.538254541316773	0.418875727272791	0.00442964918461868	0.00535242084165122	0.00535616526509283
231	27.3297674716514	0.14	6.44277914917188	3.94176972757028	8.94378857077348	0.205550326329617	22.7681728575919	15.7796119960179	29.7567337191659	2.05	1.42	2.87	6.25699123974974	9.02812174031979	11.7992522408898	7.36824242407178	10.6315299267335	13.8948174293953	7.46822315439486	10.7782841123813	14.0881034267357	6.44277914917188	2.43887961305468	1.77432506246824	23.086626368909	0.236861806378612	0.300865732273576	0.200387671356464	0.464706314682505	0.540521777159999	0.421501090641504	0.462876771133149	0.538254541316773	0.418875727272791	0.00442964918461868	0.00535242084165122	0.00535616526509283
231	27.3297674716514	0.14	6.98169367372093	4.28995959261512	9.67342775482673	0.201030850173065	22.8833079675634	15.7607184280236	30.0058975071031	2.09	1.29	3.2	6.16982461031258	8.9580939668712	11.7463633234298	7.24605354217802	10.5206926646367	13.7953317870954	7.20982927689744	10.4689537553058	13.7272177821452	6.98169367372093	2.52082916833301	2.05257984951297	23.511482244836	0.236861806378612	0.300865732273576	0.200387671356464	0.464706314682505	0.540521777159999	0.421501090641504	0.462876771133149	0.538254541316773	0.418875727272791	0.00442964918461868	0.00535242084165122	0.00535616526509283
231	27.3297674716514	0.14	7.04521905605926	4.27383525125189	9.81660286086664	0.20615646163054	22.7302829440119	15.7662745709716	29.6942913170522	1.97	1.48	3.17	6.46022174569602	9.31372008648711	12.1672184272782	7.66143528898802	11.0455130723506	14.4295908557131	7.73054913928297	11.1416540214082	14.5558184315766	7.04521905605926	2.49031674644563	-0.531121714573533	21.0853981119467	0.236861806378612	0.300865732273576	0.200387671356464	0.464706314682505	0.540521777159999	0.421501090641504	0.462876771133149	0.538254541316773	0.418875727272791	0.00442964918461868	0.00535242084165122	0.00535616526509283
231	27.3297674716514	0.14	7.53528993323723	4.61143906993698	10.4591407965375	0.185129160309271	21.0626884653302	14.1633692611779	27.9620076694825	1.84	1.28	2.76	6.15666992024654	9.15573251835404	12.1547951164615	7.39953210384504	11.0040228859737	14.6085136681023	7.4613621322989	11.0997436729243	14.7309041452203	7.53528993323723	2.23957914244688	2.71592033786587	21.3281366224324	0.236861806378612	0.300865732273576	0.200387671356464	0.464706314682505	0.540521777159999	0.421501090641504	0.462876771133149	0.538254541316773	0.418875727272791	0.00442964918461868	0.00535242084165122	0.00535616526509283
231	27.3297674716514	0.14	8.47090222524415	5.25166539446502	11.6901390560233	0.202578223433164	25.3622175636997	17.5058760852174	33.218559042182	1.93	1.12	2.79	7.31293295212141	10.5948537312607	13.8767745103999	8.70981887167334	12.6186384553661	16.5274580390588	8.66159013351862	12.5567451411366	16.4377602540313	8.47090222524415	2.29843798901829	-1.73604851231076	17.541215458374	0.236861806378612	0.300865732273576	0.200387671356464	0.464706314682505	0.540521777159999	0.421501090641504	0.462876771133149	0.538254541316773	0.418875727272791	0.00442964918461868	0.00535242084165122	0.00535616526509283
231	27.3297674716514	0.15	6.51044797706053	4.09355545582803	8.92734049829303	0.256412018390941	25.3069557290077	18.5783921708353	32.0355192871801	1.88	1.16	3.07	7.91853874568333	10.7864075444603	13.6542763432373	9.4740013294229	12.9052142949508	16.3364272604787	9.36894740973424	12.763426707612	16.1536104954735	6.51044797706053	2.36015058933253	-0.957693182963081	18.949330509944	0.236861806378612	0.300865732273576	0.200387671356464	0.464706314682505	0.540521777159999	0.421501090641504	0.462876771133149	0.538254541316773	0.418875727272791	0.00442964918461868	0.00535242084165122	0.00535616526509283
231	27.3297674716514	0.15	7.07982292689746	4.4081886594066	9.75145719438832	0.218874573653735	21.8006892878925	15.3705790645971	28.2307995111878	2.15	1.19	2.94	5.86824071471488	8.32315373093021	10.7780667471455	6.85643716935633	9.72475114456675	12.5930651197772	6.82622740707289	9.68062436198662	12.5359196639039	7.07982292689746	2.33355033970081	-1.06419693233102	18.6126062280232	0.236861806378612	0.300865732273576	0.200387671356464	0.464706314682505	0.540521777159999	0.421501090641504	0.462876771133149	0.538254541316773	0.418875727272791	0.00442964918461868	0.00535242084165122	0.00535616526509283
231	27.3297674716514	0.15	7.17962183135614	4.55450191834121	9.80474174437107	0.21816369247596	24.0535395284695	16.9441692564166	31.1629098005224	2.16	1.44	3.35	6.43677080716237	9.13748668953759	11.8382025719128	7.51310182162685	10.6654205888248	13.8177393560227	7.52486494947728	10.6839604780574	13.8415764291863	7.17962183135614	2.56608050916083	0.483654011375425	23.497826984562	0.236861806378612	0.300865732273576	0.200387671356464	0.464706314682505	0.540521777159999	0.421501090641504	0.462876771133149	0.538254541316773	0.418875727272791	0.00442964918461868	0.00535242084165122	0.00535616526509283
231	27.3297674716514	0.15	7.18384344966892	4.51678333485992	9.85090356447791	0.248591547090573	25.750223537632	18.7604786578909	32.7399684173731	1.86	1.32	2.79	8.0769837598668	11.0862916196924	14.095599479518	9.68589712506102	13.2946509884449	16.9034048518288	9.78586298346537	13.4327301497683	17.0791757388831	7.18384344966892	2.33161626777722	-0.88442247402555	18.4526400283235	0.236861806378612	0.300865732273576	0.200387671356464	0.464706314682505	0.540521777159999	0.421501090641504	0.462876771133149	0.538254541316773	0.418875727272791	0.00442964918461868	0.00535242084165122	0.00535616526509283
231	27.3297674716514	0.15	7.62341105107145	4.76708676237785	10.479735339765	0.207226315253842	22.4608232663842	15.6017839438363	29.3198625889322	1.92	1.3	3.07	6.55496204683017	9.43673137518829	12.3185007035464	7.81709156909016	11.2537330873526	14.690374605615	7.81844446270373	11.2509679609125	14.6867386971187	7.62341105107145	2.34808498482746	0.276238044749701	20.6259349440485	0.236861806378612	0.300865732273576	0.200387671356464	0.464706314682505	0.540521777159999	0.421501090641504	0.462876771133149	0.538254541316773	0.418875727272791	0.00442964918461868	0.00535242084165122	0.00535616526509283
231	27.3297674716514	0.15	7.9105660252003	4.91563368875048	10.9054983616501	0.226502083638528	27.8658144790338	19.8259139384	35.9057150196676	1.87	1.29	2.98	8.5036253717894	11.9520566741959	15.4004879766025	10.1886940168273	14.3204625087495	18.4522310006717	10.2116555457709	14.3570650995545	18.4964695798322	7.9105660252003	2.31996349869878	3.56099117422405	23.5603403701938	0.236861806378612	0.300865732273576	0.200387671356464	0.464706314682505	0.540521777159999	0.421501090641504	0.462876771133149	0.538254541316773	0.418875727272791	0.00442964918461868	0.00535242084165122	0.00535616526509283
231	27.3297674716514	0.15	8.15249666996481	5.08287008073142	11.2221232591982	0.181609865911907	21.3124142776174	14.2487738292664	28.3760547259683	2.13	1.34	3.01	5.48793583293185	8.20850716011723	10.9290784873026	6.42358481860065	9.6079917080471	12.7923985974936	6.45477970607945	9.65300521906173	12.8561623595449	8.15249666996481	2.36719165923913	-3.05326173064895	17.1885845853726	0.236861806378612	0.300865732273576	0.200387671356464	0.464706314682505	0.540521777159999	0.421501090641504	0.462876771133149	0.538254541316773	0.418875727272791	0.00442964918461868	0.00535242084165122	0.00535616526509283
231	27.3297674716514	0.15	8.90172957058846	5.55199801880298	12.251461122374	0.185308413755046	26.1263109153534	17.5734265837443	34.6791952469625	2.03	1.33	2.84	7.05033018128474	10.4816848037213	13.9130394261579	8.32317212368138	12.3740115036216	16.4248508835618	8.40178183636922	12.4872559353169	16.5784608177242	8.90172957058846	2.33077845256604	-0.582435218722212	20.5058897554013	0.236861806378612	0.300865732273576	0.200387671356464	0.464706314682505	0.540521777159999	0.421501090641504	0.462876771133149	0.538254541316773	0.418875727272791	0.00442964918461868	0.00535242084165122	0.00535616526509283
231	27.3297674716514	0.15	9.000107707526	5.71583250955873	12.2843829054933	0.217130404247825	24.2739864754578	17.0776583043181	31.4703146465976	2.01	1.21	2.82	6.9005463380998	9.80835694797521	12.7161675578506	8.15885470415886	11.5969019414038	15.0349491786488	8.16823353410189	11.6108784550937	15.0511452190287	9.000107707526	2.28047203594864	-0.796611024128669	18.0986846727643	0.236861806378612	0.300865732273576	0.200387671356464	0.464706314682505	0.540521777159999	0.421501090641504	0.462876771133149	0.538254541316773	0.418875727272791	0.00442964918461868	0.00535242084165122	0.00535616526509283
231	27.3297674716514	0.16	6.26190885127495	4.00191989747773	8.52189780507216	0.261279372006814	23.1074814446867	17.0411571116596	29.1738057777138	1.94	1.23	2.94	7.07224744993373	9.58983158542459	12.1074157209155	8.41086629545605	11.4049730063819	14.3990797173078	8.40006196933021	11.3964284898195	14.3852071100919	6.26190885127495	2.45770507105414	1.71750190193999	21.8481159248934	0.236861806378612	0.300865732273576	0.200387671356464	0.464706314682505	0.540521777159999	0.421501090641504	0.462876771133149	0.538254541316773	0.418875727272791	0.00442964918461868	0.00535242084165122	0.00535616526509283
231	27.3297674716514	0.16	6.54083273027989	4.1699530989945	8.91171236156529	0.247039122111042	25.2452898355285	18.3640109256242	32.1265687454328	2.14	1.4	3.4	7.02849873074156	9.66218590725346	12.2958730837654	8.21622167461179	11.2949670074037	14.3737123401955	8.19368675097591	11.2671726898145	14.3411400027936	6.54083273027989	2.67702411153284	3.4087156328827	26.7549426597239	0.236861806378612	0.300865732273576	0.200387671356464	0.464706314682505	0.540521777159999	0.421501090641504	0.462876771133149	0.538254541316773	0.418875727272791	0.00442964918461868	0.00535242084165122	0.00535616526509283
231	27.3297674716514	0.16	6.69950350830366	4.3320882588622	9.06691875774513	0.208266465352507	22.8807463139115	15.9155157914055	29.8459768364174	2.04	1.39	3.46	6.34633238996906	9.12372701845175	11.9011216469344	7.48232976641876	10.7568797308414	14.0314296952641	7.44440525005919	10.7038714318942	13.9602607682325	6.69950350830366	2.6885082016452	1.80504877418306	25.4085033221656	0.236861806378612	0.300865732273576	0.200387671356464	0.464706314682505	0.540521777159999	0.421501090641504	0.462876771133149	0.538254541316773	0.418875727272791	0.00442964918461868	0.00535242084165122	0.00535616526509283
231	27.3297674716514	0.16	7.05080643884487	4.51557847295118	9.58603440473856	0.240261641951491	23.3998507234714	16.9032174068057	29.896484040137	2.23	1.29	3.57	6.26302801675898	8.67017900450552	11.0773299922521	7.27405645626623	10.0697891492658	12.8655218422654	7.15931642896491	9.90635766475197	12.6611393325327	7.05080643884487	2.72377743060291	-1.8832856313246	21.3883098156459	0.236861806378612	0.300865732273576	0.200387671356464	0.464706314682505	0.540521777159999	0.421501090641504	0.462876771133149	0.538254541316773	0.418875727272791	0.00442964918461868	0.00535242084165122	0.00535616526509283
231	27.3297674716514	0.16	7.1771843289489	4.60402309975397	9.75034555814383	0.219073112822462	23.7059069268019	16.7179103304451	30.6939035231587	1.92	1.46	3	7.0022087565589	9.92909435354073	12.8559799505226	8.34466251576385	11.8326865633454	15.3207106109269	8.44929229069484	11.9813808471412	15.5107871070003	7.1771843289489	2.48195652952726	-0.632807243480327	21.437805449532	0.236861806378612	0.300865732273576	0.200387671356464	0.464706314682505	0.540521777159999	0.421501090641504	0.462876771133149	0.538254541316773	0.418875727272791	0.00442964918461868	0.00535242084165122	0.00535616526509283
231	27.3297674716514	0.16	7.2481844062042	4.60734202444559	9.88902678796281	0.207500376262564	22.4047004328631	15.5685015174216	29.2408993483047	1.92	1.35	2.87	6.53132960695911	9.39926576160581	12.2672019162525	7.78632711614226	11.2053383117336	14.6243495073249	7.85826894056033	11.3102106379751	14.762922473312	7.2481844062042	2.44092996870351	-1.15923217095988	19.5245276980076	0.236861806378612	0.300865732273576	0.200387671356464	0.464706314682505	0.540521777159999	0.421501090641504	0.462876771133149	0.538254541316773	0.418875727272791	0.00442964918461868	0.00535242084165122	0.00535616526509283
231	27.3297674716514	0.16	7.25347944549481	4.67726281461246	9.82969607637717	0.193471386129729	22.525451373083	15.3448555495549	29.7060471966112	2.01	1.24	3.03	6.19952349281097	9.10057866120807	12.0016338296052	7.32978393053498	10.7597423103315	14.1897006901281	7.30421805531917	10.7235913695662	14.1387650614385	7.25347944549481	2.38938174698119	0.829968480428672	21.0182038566257	0.236861806378612	0.300865732273576	0.200387671356464	0.464706314682505	0.540521777159999	0.421501090641504	0.462876771133149	0.538254541316773	0.418875727272791	0.00442964918461868	0.00535242084165122	0.00535616526509283
231	27.3297674716514	0.16	7.3647882891677	4.74731412025559	9.9822624580798	0.186035740202378	19.7859784944491	13.3242684076108	26.2476885812874	1.93	1.28	2.92	5.5599436873878	8.25628266135546	10.9526216353231	6.6203447996462	9.83093373868217	13.0415226777181	6.64512723190478	9.86826608225265	13.0890247985504	7.3647882891677	2.35211887918023	-0.552904016301405	19.2481481427965	0.236861806378612	0.300865732273576	0.200387671356464	0.464706314682505	0.540521777159999	0.421501090641504	0.462876771133149	0.538254541316773	0.418875727272791	0.00442964918461868	0.00535242084165122	0.00535616526509283
231	27.3297674716514	0.16	7.66989359926285	4.93664725566824	10.4031399428575	0.201998725456337	22.7901388501305	15.7178512940686	29.8624264061923	2.19	1.47	3.19	5.91037112622028	8.56975779336915	11.229144460518	6.88457243168345	9.9823034781513	13.0800345246192	6.94105341909643	10.0635747917633	13.1870815787792	7.66989359926285	2.55474379182008	0.719098908636106	22.785409995621	0.236861806378612	0.300865732273576	0.200387671356464	0.464706314682505	0.540521777159999	0.421501090641504	0.462876771133149	0.538254541316773	0.418875727272791	0.00442964918461868	0.00535242084165122	0.00535616526509283
231	27.3297674716514	0.16	7.70801249556623	4.99334298809278	10.4226820030397	0.273153930973189	27.5394389454847	20.5255635635569	34.5533143274124	1.82	1.3	2.77	8.98503470216605	12.0553481436533	15.1256615851405	10.8165935037532	14.5127764931934	18.2089594826337	10.9218327137596	14.6509520770754	18.381911901522	7.70801249556623	2.35300594233595	0.24453549304466	19.5463691450894	0.236861806378612	0.300865732273576	0.200387671356464	0.464706314682505	0.540521777159999	0.421501090641504	0.462876771133149	0.538254541316773	0.418875727272791	0.00442964918461868	0.00535242084165122	0.00535616526509283
231	27.3297674716514	0.16	8.26327605951444	5.28447119730754	11.2420809217213	0.184611267360423	21.8345483762951	14.670097222544	28.9989995300462	2.11	1.36	3.03	5.68470469758397	8.46095004289443	11.2371953882049	6.66223192251283	9.91587328969166	13.1695146568705	6.6974635089361	9.96855634923171	13.241823184569	8.26327605951444	2.4405281790583	2.05765032967287	22.902501964956	0.236861806378612	0.300865732273576	0.200387671356464	0.464706314682505	0.540521777159999	0.421501090641504	0.462876771133149	0.538254541316773	0.418875727272791	0.00442964918461868	0.00535242084165122	0.00535616526509283
231	27.3297674716514	0.16	9.07710027474913	5.88747748097945	12.2667230685188	0.255185896308793	26.3210303057519	19.3002730307411	33.3417875807627	1.93	1.25	3.11	8.04118846442391	10.9662886597121	13.8913888550004	9.57152296107938	13.053304765663	16.5350865702467	9.52263794426278	12.9846973269421	16.4537341456516	9.07710027474913	2.36862096646367	-2.22032715087856	17.5526362421439	0.236861806378612	0.300865732273576	0.200387671356464	0.464706314682505	0.540521777159999	0.421501090641504	0.462876771133149	0.538254541316773	0.418875727272791	0.00442964918461868	0.00535242084165122	0.00535616526509283
231	27.3297674716514	0.16	9.63563342360495	6.15100042519015	13.1202664220197	0.185033633909632	23.6178044423028	15.8790781315015	31.3565307531041	2.09	1.35	2.93	6.20912075034283	9.23515826459218	12.2611957788415	7.29048333719664	10.8435268295701	14.3965703219437	7.34876096150975	10.928295820889	14.5081942984012	9.63563342360495	2.32624465770491	3.92228608748138	24.6069294527209	0.236861806378612	0.300865732273576	0.200387671356464	0.464706314682505	0.540521777159999	0.421501090641504	0.462876771133149	0.538254541316773	0.418875727272791	0.00442964918461868	0.00535242084165122	0.00535616526509283
231	27.3297674716514	0.16	10.2752848204143	6.65746236020787	13.8931072806208	0.209171996358629	26.0362607674448	18.1321444415052	33.9403770933844	1.8	1.18	2.74	8.01837752572738	11.5137273952979	15.0090772648684	9.6760688043636	13.8940350606007	18.1120013168377	9.69510872163412	13.9214151056159	18.147900098515	10.2752848204143	2.16661514902892	2.03225569628789	19.9998485558849	0.236861806378612	0.300865732273576	0.200387671356464	0.464706314682505	0.540521777159999	0.421501090641504	0.462876771133149	0.538254541316773	0.418875727272791	0.00442964918461868	0.00535242084165122	0.00535616526509283
231	27.3297674716514	0.17	4.91564132399897	3.21037195649735	6.62091069150058	0.281977296426237	26.8341931934101	20.1486604385324	33.5197259482878	2.03	1.3	3.09	8.05910991151393	10.7332054650598	13.4073010186057	9.5079347564654	12.6627652941832	15.8175958319011	9.50185353368249	12.6561979106068	15.8103215779884	4.91564132399897	2.6128132426969	-0.516460716887625	20.7478976984795	0.236861806378612	0.300865732273576	0.200387671356464	0.464706314682505	0.540521777159999	0.421501090641504	0.462876771133149	0.538254541316773	0.418875727272791	0.00442964918461868	0.00535242084165122	0.00535616526509283
231	27.3297674716514	0.17	4.94044536485508	3.24543831367954	6.63545241603062	0.299532400789393	27.2802867958947	20.7669053118661	33.7936682799233	2.28	1.48	3.41	7.5630752559951	9.93517613452925	12.3072770130634	8.75449914509185	11.5002810407219	14.2460629363519	8.77690235862899	11.534003324757	14.2882869294696	4.94044536485508	2.96153367856278	2.19415975749908	27.6858371951215	0.236861806378612	0.300865732273576	0.200387671356464	0.464706314682505	0.540521777159999	0.421501090641504	0.462876771133149	0.538254541316773	0.418875727272791	0.00442964918461868	0.00535242084165122	0.00535616526509283
231	27.3297674716514	0.17	5.35362556568835	3.49958767690607	7.20766345447063	0.255818089797864	22.8215242640162	16.7443171443574	28.8987313836749	2	1.1	2.85	6.80303196352159	9.27213440153364	11.7412368395457	8.05309548391681	10.9758978166858	13.8987001494547	7.97850225259623	10.8734952256947	13.7687651778107	5.35362556568835	2.44638224396772	0.246711355856625	19.5027288116297	0.236861806378612	0.300865732273576	0.200387671356464	0.464706314682505	0.540521777159999	0.421501090641504	0.462876771133149	0.538254541316773	0.418875727272791	0.00442964918461868	0.00535242084165122	0.00535616526509283
231	27.3297674716514	0.17	6.37126673198782	4.18956488966111	8.55296857431452	0.239828044224712	24.2566776913392	17.5141503222268	30.9992050604515	2.32	1.56	3.49	6.28328586763685	8.70220006850066	11.1211142693645	7.2521835019269	10.0441000293026	12.8360165566782	7.28957851469132	10.0952958767059	12.8991513967313	6.37126673198782	2.81637044025496	3.6699756592205	28.4067956090857	0.236861806378612	0.300865732273576	0.200387671356464	0.464706314682505	0.540521777159999	0.421501090641504	0.462876771133149	0.538254541316773	0.418875727272791	0.00442964918461868	0.00535242084165122	0.00535616526509283
231	27.3297674716514	0.17	6.37938320003137	4.20152423087135	8.55724216919138	0.283718268284541	27.9244217116036	20.9970588520912	34.8517845711161	2.17	1.36	3.18	7.96951460304566	10.5988218721436	13.2281291412415	9.30052655595906	12.3689621255076	15.4373976950561	9.31461298535575	12.382581909252	15.4608609056333	6.37938320003137	2.57140776226715	1.19185099385042	23.0110749157078	0.236861806378612	0.300865732273576	0.200387671356464	0.464706314682505	0.540521777159999	0.421501090641504	0.462876771133149	0.538254541316773	0.418875727272791	0.00442964918461868	0.00535242084165122	0.00535616526509283
231	27.3297674716514	0.17	6.50108864055207	4.22275899959895	8.77941828150519	0.279431434276743	28.0306700476661	21.002876950657	35.0584631446752	2.07	1.27	3.25	8.29096338386093	11.0652107107173	13.8394580375736	9.75424616229462	13.0181239637478	16.2820017652009	9.68037235918246	12.9237313361517	16.1631351233667	6.50108864055207	2.64331711109962	-3.66496485360467	18.304367788029	0.236861806378612	0.300865732273576	0.200387671356464	0.464706314682505	0.540521777159999	0.421501090641504	0.462876771133149	0.538254541316773	0.418875727272791	0.00442964918461868	0.00535242084165122	0.00535616526509283
231	27.3297674716514	0.17	6.50801515870365	4.24018661799053	8.77584369941676	0.346600456531189	29.208625780566	22.947225991708	35.4700255694241	1.93	1.18	2.67	9.57815104487105	12.1916535637235	14.805156082576	11.4056403111068	14.5177931204076	17.6299459297085	11.4567641949366	14.5731234119399	17.6979647225069	6.50801515870365	2.3593391941465	0.647127687059608	19.1002108537009	0.236861806378612	0.300865732273576	0.200387671356464	0.464706314682505	0.540521777159999	0.421501090641504	0.462876771133149	0.538254541316773	0.418875727272791	0.00442964918461868	0.00535242084165122	0.00535616526509283
231	27.3297674716514	0.17	6.68148010413738	4.39945568413259	8.96350452414218	0.261908123363993	22.6310954006658	16.6994966460406	28.5626941552911	1.83	1.17	2.98	7.27374507760768	9.85735212626855	12.4409591749294	8.74622589186467	11.8528526188538	14.959479345843	8.68291622780532	11.7669522841261	14.8473577047051	6.68148010413738	2.34314082611331	-1.33388471430117	16.6030366797015	0.236861806378612	0.300865732273576	0.200387671356464	0.464706314682505	0.540521777159999	0.421501090641504	0.462876771133149	0.538254541316773	0.418875727272791	0.00442964918461868	0.00535242084165122	0.00535616526509283
231	27.3297674716514	0.17	6.96746264032015	4.5942185979837	9.3407066826566	0.301246755792897	29.1919740403585	22.2505327465061	36.133415334211	2.13	1.41	3.07	8.56419712628267	11.2359476078709	13.907698089459	10.0229751969554	13.149816909558	16.2766586221607	10.097031286446	13.2499705807225	16.4061764767162	6.96746264032015	2.50180040886113	1.40670833572703	23.2129946745361	0.236861806378612	0.300865732273576	0.200387671356464	0.464706314682505	0.540521777159999	0.421501090641504	0.462876771133149	0.538254541316773	0.418875727272791	0.00442964918461868	0.00535242084165122	0.00535616526509283
231	27.3297674716514	0.17	7.23927690338762	4.7557360756713	9.72281773110394	0.24859833345238	24.1895050888806	17.6235272140856	30.7554829636756	2.06	1.34	3.14	6.98162708020507	9.58276409334837	12.1839011064917	8.21995373631757	11.2824527303534	14.3449517243892	8.22687249562744	11.294060873962	14.3594899396309	7.23927690338762	2.62922108703375	-5.58963660190372	16.5827263042556	0.236861806378612	0.300865732273576	0.200387671356464	0.464706314682505	0.540521777159999	0.421501090641504	0.462876771133149	0.538254541316773	0.418875727272791	0.00442964918461868	0.00535242084165122	0.00535616526509283
231	27.3297674716514	0.17	7.32689587097852	4.7754513947998	9.87834034715724	0.187738754998194	20.2889598509624	13.7000108851976	26.8779088167271	2.01	1.3	3.09	5.52910499298989	8.18829927615123	10.8474935593126	6.53564194964671	9.6789249459589	12.8222079422711	6.53340642773011	9.67750209574671	12.8147372735615	7.32689587097852	2.40815103908843	-1.8895923476396	18.4026072235724	0.236861806378612	0.300865732273576	0.200387671356464	0.464706314682505	0.540521777159999	0.421501090641504	0.462876771133149	0.538254541316773	0.418875727272791	0.00442964918461868	0.00535242084165122	0.00535616526509283
231	27.3297674716514	0.17	7.41407519287034	4.86155490195428	9.9665954837864	0.238491120663224	25.4392558414469	18.341987215751	32.5365244671428	2.09	1.5	3.19	7.1613917461461	9.93242851323063	12.7034652803152	8.40596593209117	11.6585795980339	14.9111932639767	8.48187800469258	11.7642163406462	15.0510276200991	7.41407519287034	2.58075503989567	-0.777222016846636	22.2123999638431	0.236861806378612	0.300865732273576	0.200387671356464	0.464706314682505	0.540521777159999	0.421501090641504	0.462876771133149	0.538254541316773	0.418875727272791	0.00442964918461868	0.00535242084165122	0.00535616526509283
231	27.3297674716514	0.17	7.42366242713008	4.89960542858493	9.94771942567523	0.205842867289216	21.6816942532666	15.0325770776827	28.3308114288505	2.06	1.24	3.09	5.94759309474316	8.57829594730666	11.2089987998702	7.00062266574693	10.0970950913368	13.1935675169268	6.9664471981097	10.0570311420273	13.1303363734192	7.42366242713008	2.48484718142698	-2.68296007131559	18.1646125026471	0.236861806378612	0.300865732273576	0.200387671356464	0.464706314682505	0.540521777159999	0.421501090641504	0.462876771133149	0.538254541316773	0.418875727272791	0.00442964918461868	0.00535242084165122	0.00535616526509283
231	27.3297674716514	0.17	7.47673066062747	4.90822320200985	10.0452381192451	0.318527064424322	31.8736594784774	24.5947129863765	39.1526059705782	1.91	1.45	2.81	10.3586407648659	13.4243399620926	16.4900391593192	12.3599714896154	16.0179760032943	19.6759805169732	12.5708015443223	16.2870665941115	20.0048022112461	7.47673066062747	2.40975364538732	0.235012326838925	20.8203661381052	0.236861806378612	0.300865732273576	0.200387671356464	0.464706314682505	0.540521777159999	0.421501090641504	0.462876771133149	0.538254541316773	0.418875727272791	0.00442964918461868	0.00535242084165122	0.00535616526509283
231	27.3297674716514	0.17	7.477140308801	4.89209158026409	10.0621890373379	0.287280467726513	28.2310987725491	21.2885406567479	35.1736568883503	2.07	1.33	3.1	8.37551797423379	11.106917990027	13.8383180058202	9.84676938496197	13.0579697114776	16.2691700379932	9.85850488653552	13.0701302575509	16.2864168224038	7.477140308801	2.53415800413449	0.305302386313349	22.2453802819565	0.236861806378612	0.300865732273576	0.200387671356464	0.464706314682505	0.540521777159999	0.421501090641504	0.462876771133149	0.538254541316773	0.418875727272791	0.00442964918461868	0.00535242084165122	0.00535616526509283
231	27.3297674716514	0.17	7.59203881467791	4.99983720644084	10.184240422915	0.254831309951722	24.5427024793014	17.9901765196351	31.0952284389678	1.84	1.35	2.92	7.81503459588404	10.6614889933343	13.5079433907845	9.39124512652953	12.8117995284284	16.2323539303272	9.47236930581522	12.9167481706576	16.3662706863951	7.59203881467791	2.3636642150141	-2.86832511142619	16.3557749551496	0.236861806378612	0.300865732273576	0.200387671356464	0.464706314682505	0.540521777159999	0.421501090641504	0.462876771133149	0.538254541316773	0.418875727272791	0.00442964918461868	0.00535242084165122	0.00535616526509283
231	27.3297674716514	0.17	7.66604526167877	5.0056731605445	10.326417362813	0.245299377912883	26.3030983170659	19.099798351276	33.5063982828558	2.07	1.41	2.87	7.53041723247282	10.3704395822078	13.2104619319428	8.85717246654074	12.1975674252637	15.5379623839867	8.97354500816722	12.3589146478962	15.7472075570094	7.66604526167877	2.41742824446973	3.38860714557333	24.5972011404036	0.236861806378612	0.300865732273576	0.200387671356464	0.464706314682505	0.540521777159999	0.421501090641504	0.462876771133149	0.538254541316773	0.418875727272791	0.00442964918461868	0.00535242084165122	0.00535616526509283
231	27.3297674716514	0.17	7.75452825605799	5.07677259347141	10.4322839186446	0.216901873812708	23.6152495968034	16.6095027159838	30.6209964776229	1.87	1.31	3.03	7.1026383051423	10.0984706911387	13.0943030771352	8.50421279439347	12.0912173710455	15.6782219476975	8.52150741048441	12.1168082202007	15.7067476351681	7.75452825605799	2.44591472302919	0.223301851324435	21.4234993945965	0.236861806378612	0.300865732273576	0.200387671356464	0.464706314682505	0.540521777159999	0.421501090641504	0.462876771133149	0.538254541316773	0.418875727272791	0.00442964918461868	0.00535242084165122	0.00535616526509283
231	27.3297674716514	0.17	7.83149252695453	5.1116244384176	10.5513606154915	0.211099874590214	24.3469122747888	16.998451549752	31.6953729998255	2.04	1.3	3.12	6.77689634280063	9.70656063998437	12.6362249371681	7.98964966695524	11.4435893750859	14.8975290832166	7.97749605075356	11.423417686575	14.8728568998151	7.83149252695453	2.41561845653047	0.482967502162775	21.5867073943145	0.236861806378612	0.300865732273576	0.200387671356464	0.464706314682505	0.540521777159999	0.421501090641504	0.462876771133149	0.538254541316773	0.418875727272791	0.00442964918461868	0.00535242084165122	0.00535616526509283
231	27.3297674716514	0.17	7.97422968845137	5.18253988827055	10.7659194886322	0.165960151108883	23.6187264527162	15.3520026554426	31.8854502499898	2.09	1.48	3.03	6.00202791980823	9.23399108123908	12.4659542426699	7.047081086786	10.8417829396284	14.6364847924709	7.13591206912104	10.9797170480727	14.8186410906353	7.97422968845137	2.46837352493937	2.16101237921657	24.2669086630844	0.236861806378612	0.300865732273576	0.200387671356464	0.464706314682505	0.540521777159999	0.421501090641504	0.462876771133149	0.538254541316773	0.418875727272791	0.00442964918461868	0.00535242084165122	0.00535616526509283
231	27.3297674716514	0.17	7.97493102867168	5.20340731440385	10.7464547429395	0.306302698906887	25.970447596993	19.8684155115065	32.0724796824795	2.02	1.2	3.18	7.9807801556378	10.4318551569993	12.8829301583607	9.42406028701153	12.3183987013456	15.2127371156796	9.31932173542162	12.1821343859584	15.0444334560466	7.97493102867168	2.41064847883353	-2.35508014319516	17.3590878573627	0.236861806378612	0.300865732273576	0.200387671356464	0.464706314682505	0.540521777159999	0.421501090641504	0.462876771133149	0.538254541316773	0.418875727272791	0.00442964918461868	0.00535242084165122	0.00535616526509283
231	27.3297674716514	0.17	8.07228468994969	5.25752990936371	10.8870394705357	0.2850365623618	24.5681410487031	18.4930975904237	30.6431845069824	1.99	1.36	3.01	7.5328903302092	10.0074696103278	12.4820488904463	8.92204747413565	11.8529694506829	14.7838914272301	8.975644813108	11.9246465901903	14.869531927846	8.07228468994969	2.31118136312299	-1.61134460099078	18.0898176550235	0.236861806378612	0.300865732273576	0.200387671356464	0.464706314682505	0.540521777159999	0.421501090641504	0.462876771133149	0.538254541316773	0.418875727272791	0.00442964918461868	0.00535242084165122	0.00535616526509283
231	27.3297674716514	0.17	8.18374822295577	5.31153672221968	11.0559597236919	0.282583904845577	26.4939324324241	19.9030474504741	33.0848174143741	2.1	1.19	2.95	7.73853257190235	10.3011440633032	12.8637555547041	9.07554977903837	12.0809139018164	15.0862780245944	9.03440405692305	12.0262607666753	15.0210061215045	8.18374822295577	2.37973200744473	-2.26623177915172	17.4165438866538	0.236861806378612	0.300865732273576	0.200387671356464	0.464706314682505	0.540521777159999	0.421501090641504	0.462876771133149	0.538254541316773	0.418875727272791	0.00442964918461868	0.00535242084165122	0.00535616526509283
231	27.3297674716514	0.17	8.46734339086428	5.5241717521875	11.4105150295411	0.266812998770859	27.5194691550455	20.3970193038708	34.6419190062202	1.76	1.12	2.7	9.15993377353274	12.3584976406409	15.557061507749	11.0944403663181	14.9685159828938	18.8425915994695	11.0713905223603	14.9377433711758	18.7988566449051	8.46734339086428	2.15128734792026	0.789192152023462	17.9423166183	0.236861806378612	0.300865732273576	0.200387671356464	0.464706314682505	0.540521777159999	0.421501090641504	0.462876771133149	0.538254541316773	0.418875727272791	0.00442964918461868	0.00535242084165122	0.00535616526509283
231	27.3297674716514	0.17	8.50859166159391	5.5859661938912	11.4312171292966	0.234768278152537	23.0132978693247	16.5263397307844	29.500256007865	2.15	1.32	2.83	6.32229596805793	8.80393860353262	11.2855812390073	7.3899982530821	10.2907379263887	13.1914775996953	7.45472539454657	10.3834804390079	13.308276349661	8.50859166159391	2.38956982560194	-1.05109107612623	19.3345467971248	0.236861806378612	0.300865732273576	0.200387671356464	0.464706314682505	0.540521777159999	0.421501090641504	0.462876771133149	0.538254541316773	0.418875727272791	0.00442964918461868	0.00535242084165122	0.00535616526509283
231	27.3297674716514	0.17	8.80980797429307	5.75819357013552	11.8614223784506	0.194899548202619	23.4413091614296	16.0027821699016	30.8798361529576	2.01	1.27	3.09	6.4725705750573	9.48119685116127	12.4898231272652	7.6544579776154	11.2124575596568	14.7704571416982	7.63651783115048	11.1860830247181	14.7335628290244	8.80980797429307	2.40249143128068	-2.82166490430037	17.6684473274415	0.236861806378612	0.300865732273576	0.200387671356464	0.464706314682505	0.540521777159999	0.421501090641504	0.462876771133149	0.538254541316773	0.418875727272791	0.00442964918461868	0.00535242084165122	0.00535616526509283
231	27.3297674716514	0.17	8.91701300207137	5.8236724203345	12.0103535838083	0.19342858388352	24.924026833729	16.9777304573249	32.870323210133	2.08	1.38	3.32	6.66133025887083	9.77911473725844	12.896899215646	7.8269972102721	11.4903631546452	15.1537290990183	7.81493879352805	11.469829358092	15.1255009208874	8.91701300207137	2.49668302183457	-2.23522261352304	19.8202321310528	0.236861806378612	0.300865732273576	0.200387671356464	0.464706314682505	0.540521777159999	0.421501090641504	0.462876771133149	0.538254541316773	0.418875727272791	0.00442964918461868	0.00535242084165122	0.00535616526509283
231	27.3297674716514	0.17	8.95397115581707	5.86782647445112	12.040115837183	0.211616974251006	24.6386668870979	17.2136738650123	32.0636599091836	2	1.38	3.15	6.98385173878816	9.99628539091986	13.0087190430516	8.2646101936498	11.8294896899922	15.3943691863346	8.29445047535332	11.8691476074177	15.4490748925939	8.95397115581707	2.43188310918108	4.34341854444854	26.1097308199222	0.236861806378612	0.300865732273576	0.200387671356464	0.464706314682505	0.540521777159999	0.421501090641504	0.462876771133149	0.538254541316773	0.418875727272791	0.00442964918461868	0.00535242084165122	0.00535616526509283
231	27.3297674716514	0.17	8.96119566843843	5.86094121361893	12.0614501232579	0.299369394843893	28.48346739494	21.6801744712653	35.2867603186148	2.01	1.4	2.96	8.7533107449501	11.5001215295576	14.2469323141652	10.3476943350313	13.5948266742647	16.8419590134981	10.4495854452564	13.7300513841402	17.0091687345115	8.96119566843843	2.32825209181893	0.470005287367808	20.7135450996095	0.236861806378612	0.300865732273576	0.200387671356464	0.464706314682505	0.540521777159999	0.421501090641504	0.462876771133149	0.538254541316773	0.418875727272791	0.00442964918461868	0.00535242084165122	0.00535616526509283
231	27.3297674716514	0.17	9.06616430536899	5.89317103501421	12.2391575757238	0.207469764622767	25.2365091462557	17.5355422769468	32.9374760155646	2.13	1.44	2.95	6.75381715208003	9.71984587865755	12.6858746052351	7.90528338820049	11.3769938436601	14.8487042991197	8.00677263124286	11.5217123888992	15.0341450881103	9.06616430536899	2.39816196279798	-1.08093514288636	20.3626815862378	0.236861806378612	0.300865732273576	0.200387671356464	0.464706314682505	0.540521777159999	0.421501090641504	0.462876771133149	0.538254541316773	0.418875727272791	0.00442964918461868	0.00535242084165122	0.00535616526509283
231	27.3297674716514	0.17	9.7569052039891	6.38835818242766	13.1254522255505	0.186136834306977	22.7790010545971	15.3423111745211	30.2156909346732	1.95	1.23	2.96	6.3589395074246	9.4412300792267	12.5235206510288	7.56036659970939	11.2250101558312	14.889653711953	7.54277129314235	11.2019249350945	14.8585144923898	9.7569052039891	2.28156242486415	4.21225413470536	23.2589948679604	0.236861806378612	0.300865732273576	0.200387671356464	0.464706314682505	0.540521777159999	0.421501090641504	0.462876771133149	0.538254541316773	0.418875727272791	0.00442964918461868	0.00535242084165122	0.00535616526509283
231	27.3297674716514	0.18	5.29755687844944	3.50681586739439	7.08829788950449	0.272458244721353	25.3489269470641	18.8816117758099	31.8162421183183	2.08	1.32	3.04	7.42567182258672	9.96910723504954	12.5125426475124	8.7293601485458	11.7193338856586	14.7093076227715	8.74733205964726	11.7419107596349	14.7427358616415	5.29755687844944	2.56487191996745	-0.215776368717384	20.7915699274013	0.236861806378612	0.300865732273576	0.200387671356464	0.464706314682505	0.540521777159999	0.421501090641504	0.462876771133149	0.538254541316773	0.418875727272791	0.00442964918461868	0.00535242084165122	0.00535616526509283
231	27.3297674716514	0.18	5.36202359348901	3.56882932401418	7.15521786296384	0.330788396957459	30.3713127229964	23.6267216622615	37.1159037837313	1.98	1.26	2.97	9.65646156674498	12.4130388563242	15.1696161459034	11.4456250907738	14.7129451098292	17.9802651288846	11.4509660393889	14.7205019418206	17.9882441996707	5.36202359348901	2.61547073195045	3.30515403351481	24.0597728958169	0.236861806378612	0.300865732273576	0.200387671356464	0.464706314682505	0.540521777159999	0.421501090641504	0.462876771133149	0.538254541316773	0.418875727272791	0.00442964918461868	0.00535242084165122	0.00535616526509283
231	27.3297674716514	0.18	5.58199873984276	3.71389414112188	7.45010333856365	0.267332637181143	25.2745408211311	18.7417888830133	31.8072927592488	2.13	1.33	3.12	7.20325181847114	9.71406108921893	12.2248703599667	8.42771740133192	11.3653338439843	14.3029502866367	8.43848488920333	11.3752983021606	14.3167801706187	5.58199873984276	2.76155309423296	4.49120805801949	27.4808248519556	0.236861806378612	0.300865732273576	0.200387671356464	0.464706314682505	0.540521777159999	0.421501090641504	0.462876771133149	0.538254541316773	0.418875727272791	0.00442964918461868	0.00535242084165122	0.00535616526509283
231	27.3297674716514	0.18	6.14536886784527	4.10523472167444	8.1855030140161	0.30264527365247	26.1149845150657	19.9257753420041	32.3041936881272	1.99	1.27	3.11	8.11777157934223	10.639258721565	13.1607458637878	9.61512315548227	12.6017074872135	15.5882918189448	9.58081936785589	12.5619284985034	15.5365263905371	6.14536886784527	2.56401319307962	-0.353263649354161	20.5881512485661	0.236861806378612	0.300865732273576	0.200387671356464	0.464706314682505	0.540521777159999	0.421501090641504	0.462876771133149	0.538254541316773	0.418875727272791	0.00442964918461868	0.00535242084165122	0.00535616526509283
231	27.3297674716514	0.18	6.58629189199453	4.36026568123136	8.8123181027577	0.285482114253061	26.7415834097285	20.1363270105045	33.3468398089525	2.05	1.36	3.03	8.01189207125497	10.6400079806729	13.2681238900908	9.44165167492377	12.5387671574296	15.6358826399354	9.4884175000233	12.6050230793943	15.7199379050406	6.58629189199453	2.57859280414596	-2.5852218922103	19.0733321913199	0.236861806378612	0.300865732273576	0.200387671356464	0.464706314682505	0.540521777159999	0.421501090641504	0.462876771133149	0.538254541316773	0.418875727272791	0.00442964918461868	0.00535242084165122	0.00535616526509283
231	27.3297674716514	0.18	6.7242809313418	4.48416194612387	8.96439991655974	0.281297622916241	27.1690329385913	20.388697945824	33.9493679313587	2.03	1.32	3.03	8.17401736203085	10.8923162989483	13.6106152358659	9.64826721083388	12.8568332488915	16.0653992869492	9.67181439317095	12.8908257823328	16.1056923625153	6.7242809313418	2.45070177938453	-0.45596101098049	20.5326109841494	0.236861806378612	0.300865732273576	0.200387671356464	0.464706314682505	0.540521777159999	0.421501090641504	0.462876771133149	0.538254541316773	0.418875727272791	0.00442964918461868	0.00535242084165122	0.00535616526509283
231	27.3297674716514	0.18	6.74294498292654	4.51754570515998	8.9683442606931	0.302969395911106	27.4577982014158	20.9553378414901	33.9602585613415	2.16	1.45	3.42	7.96604140911589	10.4379112916307	12.9097811741455	9.29938906710584	12.1849979385914	15.0706068100771	9.29912978911449	12.1844713627654	15.0695281639532	6.74294498292654	2.60990315952254	3.10747938657882	25.9374933113497	0.236861806378612	0.300865732273576	0.200387671356464	0.464706314682505	0.540521777159999	0.421501090641504	0.462876771133149	0.538254541316773	0.418875727272791	0.00442964918461868	0.00535242084165122	0.00535616526509283
231	27.3297674716514	0.18	6.82995541215379	4.5897972054174	9.07011361889018	0.247399165648052	23.0874845838941	16.8004577728486	29.3745113949395	1.99	1.25	3.4	6.85380540420084	9.41861994178667	11.9834344793725	8.12041084378001	11.1592114158726	14.1980119879651	8.00385626155372	11.0107221347985	13.9957465197747	6.82995541215379	2.56568353961327	3.0208782001993	24.5798373643348	0.236861806378612	0.300865732273576	0.200387671356464	0.464706314682505	0.540521777159999	0.421501090641504	0.462876771133149	0.538254541316773	0.418875727272791	0.00442964918461868	0.00535242084165122	0.00535616526509283
231	27.3297674716514	0.18	7.13591181239215	4.73860545762329	9.53321816716101	0.252131916044707	22.2547440338784	16.270536413871	28.2389516538858	2.1	1.34	3	6.3251383114569	8.6514869897188	10.9778356679807	7.41770719088773	10.1458962785475	12.8740853662073	7.45685003158436	10.1953157909399	12.9430581986049	7.13591181239215	2.4828975355817	-3.02422299837482	17.8663238373355	0.236861806378612	0.300865732273576	0.200387671356464	0.464706314682505	0.540521777159999	0.421501090641504	0.462876771133149	0.538254541316773	0.418875727272791	0.00442964918461868	0.00535242084165122	0.00535616526509283
231	27.3297674716514	0.18	7.16627651908721	4.74973723181544	9.58281580635897	0.222406290924684	22.3070070794882	15.7947790064402	28.8192351525361	1.81	1.3	2.91	6.93576718294883	9.79540185960417	12.6550365362595	8.35572681906535	11.8008145116282	15.2459022041911	8.39482586928598	11.8562444473517	15.3199785477522	7.16627651908721	2.34129517355516	-0.00613480888897492	19.9338504750285	0.236861806378612	0.300865732273576	0.200387671356464	0.464706314682505	0.540521777159999	0.421501090641504	0.462876771133149	0.538254541316773	0.418875727272791	0.00442964918461868	0.00535242084165122	0.00535616526509283
231	27.3297674716514	0.18	7.16741887548491	4.78589715517184	9.54894059579798	0.272561722941889	25.260518551199	18.8174409081477	31.7035961942503	2.01	1.29	2.91	7.61043936534058	10.2162480918286	12.8220568183166	8.99995719951904	12.0815357894925	15.163114379466	9.0341699877722	12.1310376788796	15.2219838863497	7.16741887548491	2.46357084635049	1.87238024106159	22.0292037771933	0.236861806378612	0.300865732273576	0.200387671356464	0.464706314682505	0.540521777159999	0.421501090641504	0.462876771133149	0.538254541316773	0.418875727272791	0.00442964918461868	0.00535242084165122	0.00535616526509283
231	27.3297674716514	0.18	7.20391617977498	4.76629932595212	9.64153303359784	0.251552226580846	24.9277303066253	18.214448681762	31.6410119314885	1.99	1.24	2.68	7.40436768830349	10.1333882814654	12.8624088746273	8.7659643162677	11.996827253532	15.2276901907962	8.83840916784999	12.0961418644058	15.3472790944834	7.20391617977498	2.37809349356158	-2.15299055837667	17.4554287491056	0.236861806378612	0.300865732273576	0.200387671356464	0.464706314682505	0.540521777159999	0.421501090641504	0.462876771133149	0.538254541316773	0.418875727272791	0.00442964918461868	0.00535242084165122	0.00535616526509283
231	27.3297674716514	0.18	7.22752404406028	4.79840390559637	9.65664418252419	0.308912149874609	30.7643404769877	23.5800777729155	37.9486031810598	1.89	1.22	2.76	10.0213936754232	13.0746628596268	16.1279320438304	11.9820404838391	15.6326699429838	19.2832994021285	12.031441835428	15.69279272192	19.3564522827668	7.22752404406028	2.39776694271382	3.68061838759478	22.6896573764536	0.236861806378612	0.300865732273576	0.200387671356464	0.464706314682505	0.540521777159999	0.421501090641504	0.462876771133149	0.538254541316773	0.418875727272791	0.00442964918461868	0.00535242084165122	0.00535616526509283
231	27.3297674716514	0.18	7.44763172906834	4.96902346238507	9.92623999575161	0.199308049787282	21.0407896254542	14.4563653558354	27.6252138950731	2.08	1.41	3.17	5.66824313828609	8.24995138701725	10.8316596357484	6.65919435444124	9.69225002536706	12.7253056962929	6.68996929676991	9.74183873067007	12.7862077179788	7.44763172906834	2.55002150233642	1.82886450378179	23.7199161740307	0.236861806378612	0.300865732273576	0.200387671356464	0.464706314682505	0.540521777159999	0.421501090641504	0.462876771133149	0.538254541316773	0.418875727272791	0.00442964918461868	0.00535242084165122	0.00535616526509283
231	27.3297674716514	0.18	7.47636541595489	4.99576922088777	9.95696161102202	0.224207942516731	24.6624373409979	17.4998715485749	31.8250031334209	1.95	1.24	2.79	7.2417792598227	10.205785038877	13.1697908179313	8.60700731198095	12.129790663665	15.6525740153491	8.64705106048152	12.1878997006235	15.7230012770813	7.47636541595489	2.4457350756858	-1.42292240539699	18.851014892284	0.236861806378612	0.300865732273576	0.200387671356464	0.464706314682505	0.540521777159999	0.421501090641504	0.462876771133149	0.538254541316773	0.418875727272791	0.00442964918461868	0.00535242084165122	0.00535616526509283
231	27.3297674716514	0.18	7.49429433125075	5.00580271834545	9.98278594415605	0.220686308612588	22.3800117267856	15.8138098754302	28.946213578141	1.82	1.2	3.03	6.92344010662809	9.79818728039561	12.6729344541631	8.33502594817913	11.7958910555219	15.2567561628648	8.28284622987651	11.7203921322467	15.1571962643173	7.49429433125075	2.41071113346018	3.37090159822658	23.352512373648	0.236861806378612	0.300865732273576	0.200387671356464	0.464706314682505	0.540521777159999	0.421501090641504	0.462876771133149	0.538254541316773	0.418875727272791	0.00442964918461868	0.00535242084165122	0.00535616526509283
231	27.3297674716514	0.18	7.52981115809998	5.05077016000662	10.0088521561933	0.231834278785841	24.7628007381256	17.7252123763257	31.8003890999255	1.97	1.43	3.1	7.2863208582333	10.1792693760593	13.0722178938853	8.64724092603656	12.0805268472837	15.5138127685308	8.71484811266274	12.1744158465031	15.6395810528422	7.52981115809998	2.54482959240802	-1.75753690081759	20.032770428391	0.236861806378612	0.300865732273576	0.200387671356464	0.464706314682505	0.540521777159999	0.421501090641504	0.462876771133149	0.538254541316773	0.418875727272791	0.00442964918461868	0.00535242084165122	0.00535616526509283
231	27.3297674716514	0.18	7.63234926987261	5.12643125385579	10.1382672858894	0.209461394841726	22.6987436569578	15.8138564814475	29.5836308324681	1.96	1.26	2.74	6.50903166127064	9.34287226569548	12.1767128701203	7.72696746145821	11.0910614282519	14.4551553950456	7.78642371811512	11.1740536014244	14.567057522435	7.63234926987261	2.29707216129905	4.06693883762861	22.8758936458537	0.236861806378612	0.300865732273576	0.200387671356464	0.464706314682505	0.540521777159999	0.421501090641504	0.462876771133149	0.538254541316773	0.418875727272791	0.00442964918461868	0.00535242084165122	0.00535616526509283
231	27.3297674716514	0.18	7.65231457763146	5.1032885711974	10.2013405840655	0.222254439367362	21.9029055986649	15.5058409296404	28.2999702676893	1.89	1.32	2.78	6.57276299470907	9.28441147105519	11.9960599474013	7.85405347951798	11.0943090870943	14.3345646946705	7.93764244777127	11.2117245842349	14.4877207627721	7.65231457763146	2.27352681519284	-2.10258060450447	16.9549121772792	0.236861806378612	0.300865732273576	0.200387671356464	0.464706314682505	0.540521777159999	0.421501090641504	0.462876771133149	0.538254541316773	0.418875727272791	0.00442964918461868	0.00535242084165122	0.00535616526509283
231	27.3297674716514	0.18	7.84062006826004	5.20422102689813	10.477019109622	0.290863416312692	27.3016806434576	20.645957647136	33.9574036397793	2.15	1.32	3.06	7.87626343289236	10.4153671427492	12.954470852606	9.20117609690542	12.1673973973678	15.1336186978302	9.2166086138443	12.1872758518497	15.1598241018393	7.84062006826004	2.44354520572518	0.137628763951212	21.2850036400453	0.236861806378612	0.300865732273576	0.200387671356464	0.464706314682505	0.540521777159999	0.421501090641504	0.462876771133149	0.538254541316773	0.418875727272791	0.00442964918461868	0.00535242084165122	0.00535616526509283
231	27.3297674716514	0.18	7.84539416321605	5.24433808201359	10.4464502444185	0.259807813207149	26.0063821428808	19.1528958908268	32.8598683949348	2.14	1.24	3.23	7.35388277726697	9.98532476914636	12.6167667610258	8.60219175470417	11.6803165074541	14.7584412602041	8.51749809743005	11.5677567938927	14.6179779960384	7.84539416321605	2.52417378436844	0.875124713205045	22.2185995836608	0.236861806378612	0.300865732273576	0.200387671356464	0.464706314682505	0.540521777159999	0.421501090641504	0.462876771133149	0.538254541316773	0.418875727272791	0.00442964918461868	0.00535242084165122	0.00535616526509283
231	27.3297674716514	0.18	7.84605693677811	5.25925080826354	10.4328630652927	0.236471692779958	26.3134268079673	18.9312258575302	33.6956277584044	1.89	1.37	2.63	8.04829471869982	11.1867142467808	14.3251337748617	9.62362956477685	13.3763483720215	17.1290671792662	9.79539017004135	13.6167050870747	17.4302905170377	7.84605693677811	2.35995030022813	1.60378071805594	21.3066238292253	0.236861806378612	0.300865732273576	0.200387671356464	0.464706314682505	0.540521777159999	0.421501090641504	0.462876771133149	0.538254541316773	0.418875727272791	0.00442964918461868	0.00535242084165122	0.00535616526509283
231	27.3297674716514	0.18	8.12215519563642	5.44431141998319	10.7999989712896	0.299293365014503	28.0328371458202	21.3359637926361	34.7297104990042	1.79	1.25	2.93	9.45566616203348	12.4235845261892	15.3915028903449	11.4163835632582	14.9997264868574	18.5830694104567	11.4275785045994	15.0122551226627	18.5978991928134	8.12215519563642	2.34379348831159	-2.77873131887145	15.8650861180095	0.236861806378612	0.300865732273576	0.200387671356464	0.464706314682505	0.540521777159999	0.421501090641504	0.462876771133149	0.538254541316773	0.418875727272791	0.00442964918461868	0.00535242084165122	0.00535616526509283
231	27.3297674716514	0.18	8.14650498800648	5.43403360309151	10.8589763729215	0.224594114064374	24.7398427941063	17.5627632665789	31.9169223216336	2.06	1.36	3.03	6.9404036985198	9.77662192576262	12.6128401530054	8.16716722210418	11.5047062971312	14.8422453721582	8.21375734630186	11.5702877128895	14.924883854802	8.14650498800648	2.46230391836001	-1.91040198405577	19.6842999907118	0.236861806378612	0.300865732273576	0.200387671356464	0.464706314682505	0.540521777159999	0.421501090641504	0.462876771133149	0.538254541316773	0.418875727272791	0.00442964918461868	0.00535242084165122	0.00535616526509283
231	27.3297674716514	0.18	8.24789642519801	5.45204280881582	11.0437500415802	0.233390455903089	24.9441163159031	17.8858319838514	32.0024006479547	2.21	1.44	3.09	6.68549393612861	9.32378983111455	11.9620857261005	7.77818935499872	10.8476955488222	13.9172017426458	7.844358045063	10.9396860667471	14.0338112273674	8.24789642519801	2.52089233135684	-1.12026137295478	21.3713008668091	0.236861806378612	0.300865732273576	0.200387671356464	0.464706314682505	0.540521777159999	0.421501090641504	0.462876771133149	0.538254541316773	0.418875727272791	0.00442964918461868	0.00535242084165122	0.00535616526509283
231	27.3297674716514	0.18	8.32985286722229	5.51063666522503	11.1490690692195	0.252682353897134	24.7871451471712	18.1316996225958	31.4425906717465	1.9	1.28	3.06	7.66232465848915	10.4748676311641	13.2874106038391	9.14966180895448	12.5081487133976	15.8666356178407	9.14223086398965	12.5007749128905	15.8562073020533	8.32985286722229	2.36571176079194	-0.826841978450289	18.7408957290562	0.236861806378612	0.300865732273576	0.200387671356464	0.464706314682505	0.540521777159999	0.421501090641504	0.462876771133149	0.538254541316773	0.418875727272791	0.00442964918461868	0.00535242084165122	0.00535616526509283
231	27.3297674716514	0.18	8.35936716245807	5.61613116244572	11.1026031624704	0.269257109847437	26.6049327575304	19.7619359641446	33.4479295509161	2.1	1.24	2.9	7.70803109676005	10.3771032045812	13.0461753124024	9.04571368595126	12.1779872576883	15.3102608294253	9.04923385773924	12.1836280417314	15.3165056056891	8.35936716245807	2.41404540075706	-1.28272414456674	19.1681232649791	0.236861806378612	0.300865732273576	0.200387671356464	0.464706314682505	0.540521777159999	0.421501090641504	0.462876771133149	0.538254541316773	0.418875727272791	0.00442964918461868	0.00535242084165122	0.00535616526509283
231	27.3297674716514	0.18	8.66192146325825	5.78455131933926	11.5392916071773	0.24311282047118	25.9692448256954	18.8151214432477	33.123368208143	2.13	1.32	3.01	7.25415381627171	10.012419905247	12.7706859942222	8.49272552467105	11.7219370097005	14.9511484947299	8.52161438445163	11.7618938226644	15.0027987465921	8.66192146325825	2.38893251266731	-5.02542596916011	15.6411847233797	0.236861806378612	0.300865732273576	0.200387671356464	0.464706314682505	0.540521777159999	0.421501090641504	0.462876771133149	0.538254541316773	0.418875727272791	0.00442964918461868	0.00535242084165122	0.00535616526509283
231	27.3297674716514	0.18	8.87039140111757	5.91913932465643	11.8216434775787	0.22564281194424	26.0418361994837	18.5097205458026	33.5739518531648	1.94	1.31	2.9	7.68592386868465	10.8135382127839	13.9411525568831	9.14180880505753	12.8618628724944	16.5819169399313	9.19432020647429	12.9337247277154	16.6725374778431	8.87039140111757	2.36636096460812	-3.00892193412266	16.8684706549928	0.236861806378612	0.300865732273576	0.200387671356464	0.464706314682505	0.540521777159999	0.421501090641504	0.462876771133149	0.538254541316773	0.418875727272791	0.00442964918461868	0.00535242084165122	0.00535616526509283
231	27.3297674716514	0.18	9.04064834563204	6.04669568243811	12.034601008826	0.268847401479496	25.6553864329695	19.0497431933533	32.2610296725856	2.13	1.38	2.84	7.32798253083436	9.86901616963535	12.4100498084363	8.57517630259619	11.5486838610353	14.5221914194745	8.67826207603882	11.6861314779948	14.6956856104038	9.04064834563204	2.37782312400576	1.51637108123422	22.356418857702	0.236861806378612	0.300865732273576	0.200387671356464	0.464706314682505	0.540521777159999	0.421501090641504	0.462876771133149	0.538254541316773	0.418875727272791	0.00442964918461868	0.00535242084165122	0.00535616526509283
231	27.3297674716514	0.18	9.16379361989633	6.0887426662533	12.2388445735394	0.266286700505772	27.2584679168779	20.1940666249426	34.3228692088132	1.75	1.2	2.53	9.13299569264318	12.3279513085	15.5229069243569	11.0807304777954	14.9570535659959	18.8333766541964	11.1931963095327	15.1067656417231	19.025101310601	9.16379361989633	2.13699737456494	-0.682483615963351	16.1037158324489	0.236861806378612	0.300865732273576	0.200387671356464	0.464706314682505	0.540521777159999	0.421501090641504	0.462876771133149	0.538254541316773	0.418875727272791	0.00442964918461868	0.00535242084165122	0.00535616526509283
231	27.3297674716514	0.18	9.18521736793062	6.12882996017047	12.2416047756908	0.215334214287691	25.2056973973462	17.693447650614	32.7179471440785	2	1.37	2.83	7.16092229788427	10.2012928226635	13.2416633474427	8.46966093750435	12.065693180009	15.6617254225136	8.56888959448851	12.208835677245	15.8461623700772	9.18521736793062	2.36297007795658	-1.69478453768832	18.8657181129975	0.236861806378612	0.300865732273576	0.200387671356464	0.464706314682505	0.540521777159999	0.421501090641504	0.462876771133149	0.538254541316773	0.418875727272791	0.00442964918461868	0.00535242084165122	0.00535616526509283
231	27.3297674716514	0.18	9.36963156841478	6.20554377081265	12.5337193660169	0.239409036668532	26.2264877367229	18.9280332157484	33.5249422576975	1.83	1.29	2.62	8.25985924647442	11.4447758393874	14.6296924323004	9.93631142910228	13.7676507048177	17.5989899805331	10.0647269615349	13.9468443028524	17.8286988043838	9.36963156841478	2.17600445567568	0.902325805507049	19.242619337288	0.236861806378612	0.300865732273576	0.200387671356464	0.464706314682505	0.540521777159999	0.421501090641504	0.462876771133149	0.538254541316773	0.418875727272791	0.00442964918461868	0.00535242084165122	0.00535616526509283
231	27.3297674716514	0.18	10.6219842318347	7.05529764970324	14.1886708139661	0.18523077698477	24.4856340387696	16.4677910118121	32.503477065727	2.02	1.37	2.93	6.62554965624621	9.85139926005709	13.077248863868	7.8264656017563	11.6370175213036	15.4475694408509	7.90094056569448	11.7431792810682	15.5919738480732	10.6219842318347	2.32642922484008	1.76574892555285	22.3285671142087	0.236861806378612	0.300865732273576	0.200387671356464	0.464706314682505	0.540521777159999	0.421501090641504	0.462876771133149	0.538254541316773	0.418875727272791	0.00442964918461868	0.00535242084165122	0.00535616526509283
231	27.3297674716514	0.19	6.16590544633405	4.19294193906837	8.13886895359974	0.26580274371212	22.9113828499128	16.9662246886071	28.8565410112184	2.04	1.35	3.12	6.77311878797351	9.14649667131916	11.5198745546648	7.98747252132617	10.7863737689475	13.5852750165689	8.00882268850937	10.8120199692645	13.6193353608384	6.16590544633405	2.63226595062084	-2.76945607800356	18.5898735507422	0.236861806378612	0.300865732273576	0.200387671356464	0.464706314682505	0.540521777159999	0.421501090641504	0.462876771133149	0.538254541316773	0.418875727272791	0.00442964918461868	0.00535242084165122	0.00535616526509283
231	27.3297674716514	0.19	6.1880484046433	4.16890840444992	8.20718840483668	0.261544007448084	26.3188988128478	19.4142260829908	33.2235715427047	2.22	1.57	3.38	7.20805076348579	9.7715952143083	12.3351396651308	8.37498344481742	11.3535476975072	14.332111950197	8.44594040978982	11.4486086592782	14.4520753940778	6.1880484046433	2.75531754092599	0.020320212922269	24.623534162126	0.236861806378612	0.300865732273576	0.200387671356464	0.464706314682505	0.540521777159999	0.421501090641504	0.462876771133149	0.538254541316773	0.418875727272791	0.00442964918461868	0.00535242084165122	0.00535616526509283
231	27.3297674716514	0.19	6.55248255128532	4.45371841481095	8.65124668775968	0.220418043406667	21.3228910980661	15.0619608079516	27.5838213881805	1.81	1.16	2.82	6.63680007122247	9.3955738540764	12.1543476369303	8.00205617282308	11.3283372934841	14.654618414145	7.98289507434217	11.3030661832794	14.6241576392617	6.55248255128532	2.4407995546284	0.0931145054490402	19.7379143277633	0.236861806378612	0.300865732273576	0.200387671356464	0.464706314682505	0.540521777159999	0.421501090641504	0.462876771133149	0.538254541316773	0.418875727272791	0.00442964918461868	0.00535242084165122	0.00535616526509283
231	27.3297674716514	0.19	6.6786561609355	4.53427461939222	8.82303770247879	0.301327584357765	26.589755938774	20.26829925803	32.911212619518	2.04	1.25	3.14	8.07987693162241	10.5999005092671	13.1199240869118	9.52564525953671	12.4965878678781	15.4675304762195	9.46833135167934	12.4230108114819	15.3720529325535	6.6786561609355	2.47145337076057	-1.19756796617683	19.0866502201678	0.236861806378612	0.300865732273576	0.200387671356464	0.464706314682505	0.540521777159999	0.421501090641504	0.462876771133149	0.538254541316773	0.418875727272791	0.00442964918461868	0.00535242084165122	0.00535616526509283
231	27.3297674716514	0.19	6.91690222545002	4.67968123245077	9.15412321844927	0.202914166398878	21.7078397371991	14.990482745301	28.4251967290972	2.2	1.31	3.2	5.62598697397072	8.14703740163464	10.6680878292986	6.55078902616979	9.48625075979439	12.421712493419	6.53071115499493	9.45566492764874	12.3815309524317	6.91690222545002	2.67534247856727	1.62588364259232	24.6126369425466	0.236861806378612	0.300865732273576	0.200387671356464	0.464706314682505	0.540521777159999	0.421501090641504	0.462876771133149	0.538254541316773	0.418875727272791	0.00442964918461868	0.00535242084165122	0.00535616526509283
231	27.3297674716514	0.19	7.0006977025301	4.72031366159317	9.28108174346703	0.238968002234285	23.5456129676507	16.9852624432446	30.1059634920567	1.89	1.33	2.78	7.20434807278136	9.9869396762495	12.7695312797176	8.60997309982433	11.9354702317818	15.2609673637393	8.70411467208032	12.0753985707714	15.4292695401429	7.0006977025301	2.36762996425284	-6.26165709574106	13.7714966643424	0.236861806378612	0.300865732273576	0.200387671356464	0.464706314682505	0.540521777159999	0.421501090641504	0.462876771133149	0.538254541316773	0.418875727272791	0.00442964918461868	0.00535242084165122	0.00535616526509283
231	27.3297674716514	0.19	7.10328850304864	4.78344714323745	9.42312986285983	0.305171060612236	28.7346724782826	21.9651351314508	35.5042098251144	2.05	1.32	3.1	8.73850819723355	11.4316697572581	14.1248313172827	10.297677279683	13.4713664244686	16.6450555692542	10.3056559636399	13.4821544717294	16.6579034104724	7.10328850304864	2.44380446878309	-2.92858974049477	17.569453030673	0.236861806378612	0.300865732273576	0.200387671356464	0.464706314682505	0.540521777159999	0.421501090641504	0.462876771133149	0.538254541316773	0.418875727272791	0.00442964918461868	0.00535242084165122	0.00535616526509283
231	27.3297674716514	0.19	7.2214693762215	4.91228508368437	9.53065366875864	0.275978336850065	25.2181968359577	18.8408832077318	31.5955104641835	1.95	1.32	2.77	7.80833232658912	10.4513179876667	13.0943036487443	9.2834260493529	12.4257054641985	15.567984879044	9.3897600817365	12.5643057537599	15.7437698579011	7.2214693762215	2.5073993670062	-2.33896794903821	18.7059153099598	0.236861806378612	0.300865732273576	0.200387671356464	0.464706314682505	0.540521777159999	0.421501090641504	0.462876771133149	0.538254541316773	0.418875727272791	0.00442964918461868	0.00535242084165122	0.00535616526509283
231	27.3297674716514	0.19	7.23746879756722	4.88514512219157	9.58979247294288	0.220163789548865	22.3630438192409	15.7918371100592	28.9342505284225	2.37	1.39	3.57	5.55219581874141	7.86254300384273	10.172890188944	6.38407818008998	9.04058337809668	11.6970885761034	6.33366360855439	8.96788918022556	11.601192631379	7.23746879756722	2.7382553989821	0.1773681988076	24.4008022034565	0.236861806378612	0.300865732273576	0.200387671356464	0.464706314682505	0.540521777159999	0.421501090641504	0.462876771133149	0.538254541316773	0.418875727272791	0.00442964918461868	0.00535242084165122	0.00535616526509283
231	27.3297674716514	0.19	7.34198700446102	4.97865350200088	9.70532050692115	0.329345750730596	28.2270012147817	21.9381182658007	34.5158841637628	1.85	1.21	2.83	9.48493520425169	12.203930815247	14.9229264262424	11.3853925216204	14.6491820604112	17.912971599202	11.4047619938032	14.6620003629268	17.929255978116	7.34198700446102	2.36885693409687	1.96253470685895	20.4023124508339	0.236861806378612	0.300865732273576	0.200387671356464	0.464706314682505	0.540521777159999	0.421501090641504	0.462876771133149	0.538254541316773	0.418875727272791	0.00442964918461868	0.00535242084165122	0.00535616526509283
231	27.3297674716514	0.19	7.36821857515711	5.01048898488023	9.72594816543399	0.28383094585048	26.2586857314683	19.7463564681249	32.7710149948117	1.96	1.26	2.92	8.13856330509531	10.8226536110158	13.5067439169363	9.6642586967358	12.8515218670765	16.0387850374172	9.68466494723675	12.8756915742207	16.0709917013507	7.36821857515711	2.44129322993703	2.52893923156869	23.2029788917554	0.236861806378612	0.300865732273576	0.200387671356464	0.464706314682505	0.540521777159999	0.421501090641504	0.462876771133149	0.538254541316773	0.418875727272791	0.00442964918461868	0.00535242084165122	0.00535616526509283
231	27.3297674716514	0.19	7.38649432055378	5.01486650755725	9.75812213355031	0.239261277048146	22.953129241793	16.5630106671439	29.3432478164421	2.14	1.44	3.26	6.35183280502155	8.80241172488848	11.2529906447554	7.4282213199434	10.2940780163552	13.1599347127671	7.45622313665122	10.3339928325039	13.2073300372137	7.38649432055378	2.61947952194903	-0.6653794197787	22.1227083627221	0.236861806378612	0.300865732273576	0.200387671356464	0.464706314682505	0.540521777159999	0.421501090641504	0.462876771133149	0.538254541316773	0.418875727272791	0.00442964918461868	0.00535242084165122	0.00535616526509283
231	27.3297674716514	0.19	7.46173315614593	5.03234419014399	9.89112212214786	0.307563180289845	28.5076614210373	21.8292993832433	35.1860234588313	2.25	1.32	3.22	8.02628314067391	10.4818097102719	12.9373362798699	9.3079169086378	12.1555410051447	15.0031651016517	9.28348977385947	12.12284716603	14.9628812891418	7.46173315614593	2.58227608972534	0.792012539163003	23.256823736691	0.236861806378612	0.300865732273576	0.200387671356464	0.464706314682505	0.540521777159999	0.421501090641504	0.462876771133149	0.538254541316773	0.418875727272791	0.00442964918461868	0.00535242084165122	0.00535616526509283
231	27.3297674716514	0.19	7.49624884407669	5.07217571754216	9.92032197061122	0.285652182196872	27.9619480025243	21.0581357325661	34.8657602724826	2.15	1.37	3.03	8.03845294186601	10.6738225090643	13.3091920762627	9.39182153566567	12.4708867282655	15.5499519208653	9.45072061919586	12.5470241160772	15.64934259831	7.49624884407669	2.55515446190922	-1.92021169875715	20.4172557714487	0.236861806378612	0.300865732273576	0.200387671356464	0.464706314682505	0.540521777159999	0.421501090641504	0.462876771133149	0.538254541316773	0.418875727272791	0.00442964918461868	0.00535242084165122	0.00535616526509283
231	27.3297674716514	0.19	7.52120410111026	5.05992931231636	9.98247888990417	0.256268563294666	26.5695221920034	19.502611411321	33.6364329726858	2.42	1.49	3.59	6.7417044937551	9.18460935209816	11.6275142104412	7.72763649971867	10.5278008744934	13.3279652492682	7.71295671333195	10.502614401348	13.2965531814664	7.52120410111026	2.74349072758165	0.800890299712289	24.7285381744062	0.236861806378612	0.300865732273576	0.200387671356464	0.464706314682505	0.540521777159999	0.421501090641504	0.462876771133149	0.538254541316773	0.418875727272791	0.00442964918461868	0.00535242084165122	0.00535616526509283
231	27.3297674716514	0.19	7.53853843620665	5.09562026497641	9.9814566074369	0.249505618282463	24.0351592629787	17.5268823373787	30.5434361885787	1.97	1.25	2.96	7.18907704932939	9.85860511346935	12.5281331776093	8.52774891711483	11.6943675111249	14.8609861051349	8.52733692936656	11.6932501048128	14.8589639752543	7.53853843620665	2.41216808963775	-2.32579648855061	17.7525351241292	0.236861806378612	0.300865732273576	0.200387671356464	0.464706314682505	0.540521777159999	0.421501090641504	0.462876771133149	0.538254541316773	0.418875727272791	0.00442964918461868	0.00535242084165122	0.00535616526509283
231	27.3297674716514	0.19	7.54800616552578	5.08785101117478	10.0081613198768	0.217044798788681	23.9441378105156	16.843809503345	31.0444661176862	2.1	1.31	3.25	6.5711670438538	9.34117244930298	12.1111778547521	7.71187902644793	10.9627394058704	14.2135997852928	7.67289257141276	10.9056451083859	14.1420618299848	7.54800616552578	2.52322275996472	2.68666573325151	24.1577628860367	0.236861806378612	0.300865732273576	0.200387671356464	0.464706314682505	0.540521777159999	0.421501090641504	0.462876771133149	0.538254541316773	0.418875727272791	0.00442964918461868	0.00535242084165122	0.00535616526509283
231	27.3297674716514	0.19	7.62209388824829	5.15028801722995	10.0938997592666	0.231548768052656	22.9751734331149	16.4403903180833	29.5099565481465	2.23	1.5	3.62	6.09290614965071	8.51473552583133	10.936564902012	7.07678428555734	9.88968894069284	12.7025935958283	7.06449139701131	9.87246428497463	12.6796002121732	7.62209388824829	2.67680283976482	1.72596548817251	25.0207504377788	0.236861806378612	0.300865732273576	0.200387671356464	0.464706314682505	0.540521777159999	0.421501090641504	0.462876771133149	0.538254541316773	0.418875727272791	0.00442964918461868	0.00535242084165122	0.00535616526509283
231	27.3297674716514	0.19	7.62998751830527	5.17762198519554	10.082353051415	0.24150642041801	22.5065760102613	16.2791796982884	28.7339723222343	2.04	1.29	3.3	6.50597333543085	8.99475195362598	11.4835305718211	7.67422274571367	10.6099005445736	13.5455783434335	7.61445461640334	10.5286929645046	13.4378707346125	7.62998751830527	2.57559382989997	2.0323831669478	24.2735453213411	0.236861806378612	0.300865732273576	0.200387671356464	0.464706314682505	0.540521777159999	0.421501090641504	0.462876771133149	0.538254541316773	0.418875727272791	0.00442964918461868	0.00535242084165122	0.00535616526509283
231	27.3297674716514	0.19	7.63806176798499	5.16011656636267	10.1160069696073	0.297154428307114	28.5239344500311	21.6748307086835	35.3730381913788	1.83	1.25	3.02	9.46531147561836	12.4562875580616	15.4472636405049	11.388342142661	14.9869832497307	18.5856243568005	11.3691151634479	14.9555915835188	18.5487660721709	7.63806176798499	2.43500440417188	-1.5420478045039	18.361028963411	0.236861806378612	0.300865732273576	0.200387671356464	0.464706314682505	0.540521777159999	0.421501090641504	0.462876771133149	0.538254541316773	0.418875727272791	0.00442964918461868	0.00535242084165122	0.00535616526509283
231	27.3297674716514	0.19	7.66308452399475	5.19700068435809	10.1291683636314	0.286375376370742	27.6615015531866	20.8439522114008	34.4790508949723	2.16	1.39	3.28	7.94208385223671	10.5397461376841	13.1374084231315	9.27577011071389	12.3096487039619	15.3435272972099	9.27741374493853	12.310160858702	15.3453592112358	7.66308452399475	2.56291726197267	1.18852117980724	23.3365073444832	0.236861806378612	0.300865732273576	0.200387671356464	0.464706314682505	0.540521777159999	0.421501090641504	0.462876771133149	0.538254541316773	0.418875727272791	0.00442964918461868	0.00535242084165122	0.00535616526509283
231	27.3297674716514	0.19	7.70057047060959	5.24295564415451	10.1581852970647	0.241955672553291	27.7711605075076	20.0965050608299	35.4458159541853	2.1	1.49	3.12	7.81268768951035	10.7962754301648	13.7798631708193	9.16225888849749	12.6612344501504	16.1602100118034	9.26069490199254	12.7998585672846	16.3392041805947	7.70057047060959	2.58974891463188	1.76546010683622	25.2856582779735	0.236861806378612	0.300865732273576	0.200387671356464	0.464706314682505	0.540521777159999	0.421501090641504	0.462876771133149	0.538254541316773	0.418875727272791	0.00442964918461868	0.00535242084165122	0.00535616526509283
231	27.3297674716514	0.19	7.74457556690675	5.22363420843766	10.2655169253758	0.245679739341433	25.7068432257637	18.6740568517439	32.7396295997836	2.2	1.41	3.26	7.00766982840655	9.64680953297723	12.2859492375479	8.15941314133038	11.232307800264	14.3052024591976	8.17571922759216	11.2495082838311	14.3342670446278	7.74457556690675	2.61809359504667	-2.84321130688684	20.509515995543	0.236861806378612	0.300865732273576	0.200387671356464	0.464706314682505	0.540521777159999	0.421501090641504	0.462876771133149	0.538254541316773	0.418875727272791	0.00442964918461868	0.00535242084165122	0.00535616526509283
231	27.3297674716514	0.19	7.75130100002769	5.23956377204547	10.2630382280099	0.289705181695537	28.3684837798697	21.4332232927348	35.3037442670045	1.84	1.28	3	9.28889299691503	12.2945488280921	15.3002046592691	11.1562752925143	14.7661698082869	18.3760643240595	11.1604619681843	14.7693618654396	18.3814214699975	7.75130100002769	2.43714344520755	-2.89204836235396	17.1839452090852	0.236861806378612	0.300865732273576	0.200387671356464	0.464706314682505	0.540521777159999	0.421501090641504	0.462876771133149	0.538254541316773	0.418875727272791	0.00442964918461868	0.00535242084165122	0.00535616526509283
231	27.3297674716514	0.19	7.77642493167805	5.25086646899299	10.3019833943631	0.258799887693611	24.070874897121	17.7107882294608	30.4309615647812	1.83	1.22	2.85	7.73361024283919	10.5108119552137	13.2880136675883	9.30464325110082	12.6460155673381	15.9873878835753	9.31492409178413	12.6620888178568	16.0041521126964	7.77642493167805	2.34374327986548	0.933500021657353	19.9152896645559	0.236861806378612	0.300865732273576	0.200387671356464	0.464706314682505	0.540521777159999	0.421501090641504	0.462876771133149	0.538254541316773	0.418875727272791	0.00442964918461868	0.00535242084165122	0.00535616526509283
231	27.3297674716514	0.19	7.82296214431833	5.33496410905226	10.3109601795844	0.215279955491151	22.4783397508536	15.7778697326448	29.1788097690625	2.12	1.38	3.12	6.09544672801542	8.68403179943052	11.2726168708456	7.13914251477288	10.1709593054124	13.2027760960519	7.1668300899884	10.2107299804412	13.2577766961416	7.82296214431833	2.57444551615582	2.92616083462205	25.8519931949899	0.236861806378612	0.300865732273576	0.200387671356464	0.464706314682505	0.540521777159999	0.421501090641504	0.462876771133149	0.538254541316773	0.418875727272791	0.00442964918461868	0.00535242084165122	0.00535616526509283
231	27.3297674716514	0.19	8.04837200752451	5.4313219330168	10.6654220820322	0.218433319018061	23.2353869536668	16.3732568647096	30.0975170426241	1.95	1.34	3.16	6.79221373775923	9.63887122598114	12.485528714203	8.07707734859855	11.4622288772548	14.847380405911	8.08198420737657	11.4691648891842	14.8555394067369	8.04837200752451	2.43298278889454	0.87030442061968	21.8033210389779	0.236861806378612	0.300865732273576	0.200387671356464	0.464706314682505	0.540521777159999	0.421501090641504	0.462876771133149	0.538254541316773	0.418875727272791	0.00442964918461868	0.00535242084165122	0.00535616526509283
231	27.3297674716514	0.19	8.09024276417056	5.45610762144337	10.7243779068977	0.250988717217244	24.9159593920034	18.1957909885907	31.636127795416	1.79	1.14	2.78	8.05779958085673	11.0337499079548	14.0097002350529	9.72687585608393	13.3192585028707	16.9116411496575	9.69742128857236	13.2789990130096	16.8648576879661	8.09024276417056	2.28355476577691	-4.06528765832722	14.131202474136	0.236861806378612	0.300865732273576	0.200387671356464	0.464706314682505	0.540521777159999	0.421501090641504	0.462876771133149	0.538254541316773	0.418875727272791	0.00442964918461868	0.00535242084165122	0.00535616526509283
231	27.3297674716514	0.19	8.21318464326585	5.6044256713273	10.8219436152044	0.2418278658406	23.7662143805209	17.1960503932017	30.3363783678401	2.16	1.48	3.5	6.53295537995036	9.02902786093598	11.5251003419216	7.62548777848626	10.5389884976839	13.4524892168816	7.62711500379061	10.5402164368657	13.4558662023991	8.21318464326585	2.62185511337423	0.916202564371161	24.3423340462338	0.236861806378612	0.300865732273576	0.200387671356464	0.464706314682505	0.540521777159999	0.421501090641504	0.462876771133149	0.538254541316773	0.418875727272791	0.00442964918461868	0.00535242084165122	0.00535616526509283
231	27.3297674716514	0.19	8.21405395447408	5.54880683633118	10.879301072617	0.235809267577797	23.0878208907139	16.5986553281881	29.5769864532397	2.16	1.28	3.28	6.3187555153091	8.78904301012387	11.2593305049386	7.37848037637298	10.2630622786685	13.1476441809639	7.31791281418383	10.1789440695211	13.0421326101093	8.21405395447408	2.53619558699624	-1.0473343358166	20.5682614104437	0.236861806378612	0.300865732273576	0.200387671356464	0.464706314682505	0.540521777159999	0.421501090641504	0.462876771133149	0.538254541316773	0.418875727272791	0.00442964918461868	0.00535242084165122	0.00535616526509283
231	27.3297674716514	0.19	8.22990392734832	5.60185703895598	10.8579508157407	0.271546050383723	27.4037432552082	20.3960568721525	34.4114296382639	2	1.39	3.12	8.2531759849962	11.0888058976577	13.9244358103192	9.76114011038192	13.1148770146958	16.4686139190097	9.80969899664586	13.1815844345576	16.5521373963575	8.22990392734832	2.50117933020188	0.806855869463349	21.8922533418174	0.236861806378612	0.300865732273576	0.200387671356464	0.464706314682505	0.540521777159999	0.421501090641504	0.462876771133149	0.538254541316773	0.418875727272791	0.00442964918461868	0.00535242084165122	0.00535616526509283
231	27.3297674716514	0.19	8.23843343939646	5.60532615917258	10.8715407196203	0.289933075397092	29.3749588717834	22.1976193756254	36.5522983679414	1.77	1.22	2.89	9.95051592080982	13.1678983669653	16.3852808131207	12.0467276171233	15.9418954935839	19.8370633700445	12.0443561389434	15.9421345934353	19.8334360935336	8.23843343939646	2.38494045194435	-1.61488103921709	17.4562783152486	0.236861806378612	0.300865732273576	0.200387671356464	0.464706314682505	0.540521777159999	0.421501090641504	0.462876771133149	0.538254541316773	0.418875727272791	0.00442964918461868	0.00535242084165122	0.00535616526509283
231	27.3297674716514	0.19	8.41826652488725	5.72481603539166	11.1117170143828	0.276085194380011	29.0074669417648	21.6738632270734	36.3410706564562	2.23	1.39	3.03	8.01646858736303	10.728933974593	13.4413993618229	9.30731603459284	12.4565546696248	15.6057933046567	9.37035012958657	12.545215507993	15.7216498355924	8.41826652488725	2.55375320259128	-2.15112368506215	20.6380198829542	0.236861806378612	0.300865732273576	0.200387671356464	0.464706314682505	0.540521777159999	0.421501090641504	0.462876771133149	0.538254541316773	0.418875727272791	0.00442964918461868	0.00535242084165122	0.00535616526509283
231	27.3297674716514	0.19	8.76437751600495	5.97319154832023	11.5555634836897	0.24857802841504	25.0007874991112	18.214226991241	31.7873480069813	2.18	1.33	3.36	6.87873635632981	9.44173068611212	12.0047250158944	8.01948688626674	11.0075210763475	13.9955552664283	7.96502921328904	10.9325657303161	13.9001992583849	8.76437751600495	2.49589830959147	-1.37305467107774	20.3134164142513	0.236861806378612	0.300865732273576	0.200387671356464	0.464706314682505	0.540521777159999	0.421501090641504	0.462876771133149	0.538254541316773	0.418875727272791	0.00442964918461868	0.00535242084165122	0.00535616526509283
231	27.3297674716514	0.19	8.76572064796287	5.98369587146164	11.5477454244641	0.277111538271738	28.6487970408214	21.4244234873603	35.8731705942825	2	1.39	3.24	8.68710056399423	11.6164143729657	14.5457281819371	10.2789050300744	13.7449796108732	17.2110541916719	10.2949253148534	13.7671771111509	17.2323922327496	8.76572064796287	2.52048110626126	1.16782754177498	22.7911822942885	0.236861806378612	0.300865732273576	0.200387671356464	0.464706314682505	0.540521777159999	0.421501090641504	0.462876771133149	0.538254541316773	0.418875727272791	0.00442964918461868	0.00535242084165122	0.00535616526509283
231	27.3297674716514	0.19	8.79438627044953	5.91390831517188	11.6748642257272	0.242866806982698	25.5423128975696	18.5010956537483	32.5835301413908	2.06	1.35	3.22	7.32462413178804	10.1122573999186	12.8998906680492	8.62263170319373	11.9042656221744	15.1858995411552	8.61761348377077	11.8949272782086	15.1732349255685	8.79438627044953	2.51926135688263	0.711669995999222	22.0815446234458	0.236861806378612	0.300865732273576	0.200387671356464	0.464706314682505	0.540521777159999	0.421501090641504	0.462876771133149	0.538254541316773	0.418875727272791	0.00442964918461868	0.00535242084165122	0.00535616526509283
231	27.3297674716514	0.19	8.91510410061156	6.0334255778145	11.7967826234086	0.253575864063314	32.5671706360365	23.8433973373075	41.2909439347654	2.02	1.39	2.96	9.59966253693157	13.1119673704989	16.6242722040663	11.3413411665813	15.490887803796	19.6404344410106	11.4485740550451	15.6446385664283	19.8214106887743	8.91510410061156	2.46149404704776	1.03409706998135	22.8038564761175	0.236861806378612	0.300865732273576	0.200387671356464	0.464706314682505	0.540521777159999	0.421501090641504	0.462876771133149	0.538254541316773	0.418875727272791	0.00442964918461868	0.00535242084165122	0.00535616526509283
231	27.3297674716514	0.19	9.00393344390714	6.05788499655953	11.9499818912547	0.245645461073312	25.5014263600228	18.5241919197761	32.4786608002696	2.1	1.34	3.12	7.21493224909146	9.93247447659697	12.6500167041025	8.46452857766837	11.652737843062	14.8409471084557	8.47903223087831	11.6673709224031	14.8646960751356	9.00393344390714	2.45718158153375	-2.01404315089645	19.6164166722848	0.236861806378612	0.300865732273576	0.200387671356464	0.464706314682505	0.540521777159999	0.421501090641504	0.462876771133149	0.538254541316773	0.418875727272791	0.00442964918461868	0.00535242084165122	0.00535616526509283
231	27.3297674716514	0.19	9.11794564777621	6.20999209059595	12.0258992049565	0.247501770503941	25.3103420032232	18.4199003221672	32.2007836842792	1.92	1.3	3.03	7.72841398207317	10.6194277714609	13.5104415608486	9.21366172014384	12.6602709656471	16.1068802111503	9.22547674792076	12.6758120159162	16.1258728571628	9.11794564777621	2.30155402939842	0.783828656393864	20.6379000538485	0.236861806378612	0.300865732273576	0.200387671356464	0.464706314682505	0.540521777159999	0.421501090641504	0.462876771133149	0.538254541316773	0.418875727272791	0.00442964918461868	0.00535242084165122	0.00535616526509283
231	27.3297674716514	0.19	9.13358944190308	6.22542450891128	12.0417543748949	0.259166112853599	27.7799394623879	20.4468316710132	35.1130472537625	1.96	1.35	2.88	8.44406708535908	11.4724704649555	14.500873844552	10.0314362795099	13.6291381006795	17.2268399218491	10.1254371859953	13.753560223255	17.3774512280233	9.13358944190308	2.31327926478218	-1.84453579804453	18.3874385522513	0.236861806378612	0.300865732273576	0.200387671356464	0.464706314682505	0.540521777159999	0.421501090641504	0.462876771133149	0.538254541316773	0.418875727272791	0.00442964918461868	0.00535242084165122	0.00535616526509283
231	27.3297674716514	0.19	9.23146160608898	6.2183688304754	12.2445543817026	0.245829795045033	26.100264380831	18.9627368917191	33.237791869943	1.86	1.18	2.99	8.16604112859754	11.239718908625	14.3133966886524	9.79324198251332	13.4793941585865	17.1655463346597	9.72649150508133	13.3874394728741	17.0489506521388	9.23146160608898	2.24717416510205	-1.7221427452555	16.9405789383584	0.236861806378612	0.300865732273576	0.200387671356464	0.464706314682505	0.540521777159999	0.421501090641504	0.462876771133149	0.538254541316773	0.418875727272791	0.00442964918461868	0.00535242084165122	0.00535616526509283
231	27.3297674716514	0.19	9.32041285284453	6.30093518364679	12.3398905220423	0.207566990510073	24.3339257185792	16.9105785056626	31.7572729314958	2.01	1.3	3.34	6.82458786750911	9.82042182485208	12.8162557821951	8.06689507110747	11.6080727441802	15.1492504172529	7.99962793848823	11.5139326033808	15.0252331982257	9.32041285284453	2.43282658374984	2.10622410594699	22.9673135743951	0.236861806378612	0.300865732273576	0.200387671356464	0.464706314682505	0.540521777159999	0.421501090641504	0.462876771133149	0.538254541316773	0.418875727272791	0.00442964918461868	0.00535242084165122	0.00535616526509283
231	27.3297674716514	0.19	9.37676818605495	6.34364400932402	12.4098923627859	0.217151645217536	24.9786921339794	17.5739077611335	32.3834765068254	2.04	1.33	3.11	7.00903847321065	9.96230414755823	12.9155698219058	8.26401667943211	11.7460687304923	15.2281207815524	8.27194520956035	11.7595390013013	15.2460248082323	9.37676818605495	2.44301557319858	1.09741448431381	22.3633936468967	0.236861806378612	0.300865732273576	0.200387671356464	0.464706314682505	0.540521777159999	0.421501090641504	0.462876771133149	0.538254541316773	0.418875727272791	0.00442964918461868	0.00535242084165122	0.00535616526509283
231	27.3297674716514	0.19	9.37974200249372	6.34784614703657	12.4116378579509	0.203202488619692	24.9391786085782	17.2287755654831	32.6495816516734	2.02	1.38	2.94	6.93331792790109	10.0361893680013	13.1390608081016	8.19042384407663	11.8558885598703	15.521353275664	8.26225706523539	11.961465989957	15.6593204993414	9.37974200249372	2.39083923449687	-0.821764853708862	20.0553204852834	0.236861806378612	0.300865732273576	0.200387671356464	0.464706314682505	0.540521777159999	0.421501090641504	0.462876771133149	0.538254541316773	0.418875727272791	0.00442964918461868	0.00535242084165122	0.00535616526509283
231	27.3297674716514	0.19	9.7139453479908	6.58222062228693	12.8456700736947	0.207630394742646	24.3225357462185	16.9040929695622	31.7409785228748	1.89	1.27	2.79	7.16783318422226	10.3134713681531	13.4591095520839	8.56576791983927	12.3248965087476	16.084025097656	8.62545370569355	12.411754370383	16.2004125103023	9.7139453479908	2.25695561968026	1.54950765098042	20.4063663959577	0.236861806378612	0.300865732273576	0.200387671356464	0.464706314682505	0.540521777159999	0.421501090641504	0.462876771133149	0.538254541316773	0.418875727272791	0.00442964918461868	0.00535242084165122	0.00535616526509283
231	27.3297674716514	0.19	9.75521420497464	6.60884851483761	12.9015798951117	0.208680482905399	25.6796756252944	17.8722111420036	33.4871401085852	2.06	1.55	3.22	7.07813448665359	10.1702131988743	13.262291911095	8.33307922050425	11.9733797705369	15.6136803205695	8.42790086106057	12.1108177274784	15.7916232003804	9.75521420497464	2.47996958203207	-0.47950055368	22.2061355304081	0.236861806378612	0.300865732273576	0.200387671356464	0.464706314682505	0.540521777159999	0.421501090641504	0.462876771133149	0.538254541316773	0.418875727272791	0.00442964918461868	0.00535242084165122	0.00535616526509283
231	27.3297674716514	0.19	9.76386683631987	6.64850370354319	12.8792299690966	0.242710861074179	24.613045886974	17.8251201624149	31.4009716115331	1.86	1.25	3.06	7.66258641331843	10.5805508902869	13.4985153672554	9.18572342365096	12.6837087251783	16.1816940267056	9.15726135031221	12.6468391690625	16.1294840989124	9.76386683631987	2.31335415622116	-1.40922404235396	17.7409741501945	0.236861806378612	0.300865732273576	0.200387671356464	0.464706314682505	0.540521777159999	0.421501090641504	0.462876771133149	0.538254541316773	0.418875727272791	0.00442964918461868	0.00535242084165122	0.00535616526509283
231	27.3297674716514	0.19	9.7660614649564	6.575086869815	12.9570360600978	0.248673425986991	27.8257039850943	20.2742373419188	35.3771706282699	2	1.34	2.93	8.22640554397631	11.290462948993	14.3545203540097	9.73524844550045	13.3612987210008	16.9873489965011	9.80117346791439	13.4589435091782	17.1031181136941	9.7660614649564	2.34330003355432	-3.36844824159695	17.1594551423375	0.236861806378612	0.300865732273576	0.200387671356464	0.464706314682505	0.540521777159999	0.421501090641504	0.462876771133149	0.538254541316773	0.418875727272791	0.00442964918461868	0.00535242084165122	0.00535616526509283
231	27.3297674716514	0.19	9.81158947885214	6.61571269305795	13.0074662646463	0.249917521687447	25.6538277617659	18.7148771936758	32.5927783298559	1.83	1.2	2.86	8.15279436648513	11.1756214208866	14.198448475288	9.8035696694368	13.4384578187449	17.073345968053	9.79295037253359	13.4272496091622	17.0585383210686	9.81158947885214	2.24705067846055	4.74177824577814	23.6582956624537	0.236861806378612	0.300865732273576	0.200387671356464	0.464706314682505	0.540521777159999	0.421501090641504	0.462876771133149	0.538254541316773	0.418875727272791	0.00442964918461868	0.00535242084165122	0.00535616526509283
231	27.3297674716514	0.19	10.0102725512512	6.78722068452283	13.2333244179796	0.256129121821197	28.528522997501	20.9377842000515	36.1192617949505	1.95	1.25	2.86	8.67037924878302	11.8137197056102	14.9570601624373	10.3064873692012	14.0429789096301	17.779470450059	10.3368525789506	14.0903063344299	17.8363170588946	10.0102725512512	2.30613317873141	3.13896106758938	22.4259174509064	0.236861806378612	0.300865732273576	0.200387671356464	0.464706314682505	0.540521777159999	0.421501090641504	0.462876771133149	0.538254541316773	0.418875727272791	0.00442964918461868	0.00535242084165122	0.00535616526509283
231	27.3297674716514	0.19	10.6198677035447	7.23436706180856	14.0053683452808	0.301647502047516	33.1033185217187	25.2393009864086	40.9673360570288	1.89	1.19	2.72	10.6956240146484	14.0281479560829	17.3606718975175	12.7797958671863	16.7617024521332	20.7436090370801	12.8175793895291	16.8113493013958	20.8055758114169	10.6198677035447	2.1948072315343	0.267909055486742	18.45532438468	0.236861806378612	0.300865732273576	0.200387671356464	0.464706314682505	0.540521777159999	0.421501090641504	0.462876771133149	0.538254541316773	0.418875727272791	0.00442964918461868	0.00535242084165122	0.00535616526509283
231	27.3297674716514	0.2	5.29852663278004	3.65135802771335	6.94569523784673	0.30405747763144	25.3794660186725	19.3846372316089	31.3742948057361	1.97	1.34	3.09	7.95035724355485	10.4090584254055	12.8677596072561	9.43059854242555	12.3470742518181	15.2635499612105	9.45638782316094	12.3788343041823	15.3012547105404	5.29852663278004	2.53079145495244	0.594223700104227	20.9248621769605	0.236861806378612	0.300865732273576	0.200387671356464	0.464706314682505	0.540521777159999	0.421501090641504	0.462876771133149	0.538254541316773	0.418875727272791	0.00442964918461868	0.00535242084165122	0.00535616526509283
231	27.3297674716514	0.2	6.0768980697379	4.15815914434112	7.99563699513467	0.322865417247829	29.4894760144053	22.8217269050225	36.157225123788	2.11	1.27	3.01	8.84915089763268	11.4345782959203	14.020005694208	10.372198699218	13.4026099790862	16.4330212589543	10.3729868541944	13.4031912817254	16.4319802044199	6.0768980697379	2.52278338909965	-2.31116393199511	18.9927438041021	0.236861806378612	0.300865732273576	0.200387671356464	0.464706314682505	0.540521777159999	0.421501090641504	0.462876771133149	0.538254541316773	0.418875727272791	0.00442964918461868	0.00535242084165122	0.00535616526509283
231	27.3297674716514	0.2	6.1198400534721	4.22566596205828	8.01401414488592	0.339656504330812	29.4618984713912	23.0481610710921	35.8756358716903	2.17	1.27	3.15	8.72128385439097	11.1482030460348	13.5751222376787	10.1715781233551	13.0020786057406	15.8325790881262	10.1203212667821	12.9378596193987	15.7518212367683	6.1198400534721	2.65537246128269	-0.782680734081678	21.0342820674196	0.236861806378612	0.300865732273576	0.200387671356464	0.464706314682505	0.540521777159999	0.421501090641504	0.462876771133149	0.538254541316773	0.418875727272791	0.00442964918461868	0.00535242084165122	0.00535616526509283
231	27.3297674716514	0.2	6.48695946516615	4.48785054656338	8.48606838376892	0.260468660585403	24.9168872103378	18.3617799714418	31.4719944492339	1.86	1.35	2.98	7.90158454901121	10.7224294865135	13.5432744240158	9.47452303738852	12.8569028853154	16.2392827332424	9.53414007173717	12.9347444603602	16.3358600474574	6.48695946516615	2.58606391336342	-2.97380635473215	18.6653228552703	0.236861806378612	0.300865732273576	0.200387671356464	0.464706314682505	0.540521777159999	0.421501090641504	0.462876771133149	0.538254541316773	0.418875727272791	0.00442964918461868	0.00535242084165122	0.00535616526509283
231	27.3297674716514	0.2	6.54714303781558	4.52119748779109	8.57308858784006	0.337493800140302	30.8611210409818	24.1102589942779	37.6119830876858	2.13	1.49	3.06	9.26380340594108	11.857664336101	14.4515252662609	10.8378741012723	13.8724741424664	16.9070741836605	10.9693286885606	14.0424545120181	17.1136109734186	6.54714303781558	2.71249553921843	1.1168695963418	24.6820534877503	0.236861806378612	0.300865732273576	0.200387671356464	0.464706314682505	0.540521777159999	0.421501090641504	0.462876771133149	0.538254541316773	0.418875727272791	0.00442964918461868	0.00535242084165122	0.00535616526509283
231	27.3297674716514	0.2	6.75031606237573	4.64198636505463	8.85864575969684	0.360013290663093	28.3321752654904	22.4343542071087	34.2299963238721	1.96	1.18	2.88	9.25439557122509	11.6873057668424	14.1202159624598	10.9913537846444	13.8808970811774	16.7704403777105	10.9625188828722	13.8404458891138	16.7229420109292	6.75031606237573	2.43873479326309	-0.770785768979612	18.1526481207319	0.236861806378612	0.300865732273576	0.200387671356464	0.464706314682505	0.540521777159999	0.421501090641504	0.462876771133149	0.538254541316773	0.418875727272791	0.00442964918461868	0.00535242084165122	0.00535616526509283
231	27.3297674716514	0.2	6.7680293140614	4.64696636413628	8.88909226398653	0.286383401639345	24.0759960110815	18.1422592731488	30.0097327490142	1.89	1.18	3.06	7.71659570966214	10.2404405497568	12.7642853898515	9.22801742622692	12.2461986348556	15.2643798434842	9.14395397137734	12.135876086773	15.1279918482361	6.7680293140614	2.46628941188078	2.14955488577869	21.5100672760487	0.236861806378612	0.300865732273576	0.200387671356464	0.464706314682505	0.540521777159999	0.421501090641504	0.462876771133149	0.538254541316773	0.418875727272791	0.00442964918461868	0.00535242084165122	0.00535616526509283
231	27.3297674716514	0.2	7.3616390329986	5.03752694494611	9.6857511210511	0.320236545738983	28.3927875159511	21.9342088507175	34.8513661811848	2.11	1.42	3.07	8.49882207801154	11.0013199490878	13.503817820164	9.96007724951375	12.8928450947367	15.8256129399596	10.0389857133125	12.995797032176	15.9533199741472	7.3616390329986	2.63315487391115	-2.87241912797527	19.4232177800643	0.236861806378612	0.300865732273576	0.200387671356464	0.464706314682505	0.540521777159999	0.421501090641504	0.462876771133149	0.538254541316773	0.418875727272791	0.00442964918461868	0.00535242084165122	0.00535616526509283
231	27.3297674716514	0.2	7.38184182681214	5.10497377646045	9.65870987716383	0.314962034356608	28.0488158494028	21.5903672149844	34.5072644838213	1.99	1.25	3.32	8.80539679875199	11.4394049359987	14.0734130732453	10.4320257358062	13.5526165852697	16.6732074347331	10.3170202865974	13.4000509481941	16.4817121880985	7.38184182681214	2.62153290890122	2.5520236600905	22.8645064384692	0.236861806378612	0.300865732273576	0.200387671356464	0.464706314682505	0.540521777159999	0.421501090641504	0.462876771133149	0.538254541316773	0.418875727272791	0.00442964918461868	0.00535242084165122	0.00535616526509283
231	27.3297674716514	0.2	7.38531870247109	5.0566058616271	9.71403154331508	0.237052479089088	25.1456376173126	18.1023861184383	32.1888891161868	2.12	1.37	3.22	7.00225266878161	9.72667950854824	12.4511063483149	8.20333325462702	11.3950748771619	14.5868164996967	8.20816582717895	11.4005125743662	14.5936317578824	7.38531870247109	2.62060700226478	1.53656233657916	24.1616221991999	0.236861806378612	0.300865732273576	0.200387671356464	0.464706314682505	0.540521777159999	0.421501090641504	0.462876771133149	0.538254541316773	0.418875727272791	0.00442964918461868	0.00535242084165122	0.00535616526509283
231	27.3297674716514	0.2	7.48280774916477	5.16233362768575	9.80328187064379	0.273307794586004	24.5473659531028	18.2979475671065	30.796784339099	1.88	1.25	2.92	7.81150620937783	10.4794213046733	13.1473363999689	9.34936307820923	12.542512545057	15.7356620119048	9.36011207387086	12.5539324463131	15.7545855522863	7.48280774916477	2.42167029753828	3.74815698088877	23.3753498923131	0.236861806378612	0.300865732273576	0.200387671356464	0.464706314682505	0.540521777159999	0.421501090641504	0.462876771133149	0.538254541316773	0.418875727272791	0.00442964918461868	0.00535242084165122	0.00535616526509283
231	27.3297674716514	0.2	7.48885592556204	5.17626463297889	9.8014472181452	0.251925323475698	25.3576444249727	18.5353425302491	32.1799463196962	1.91	1.19	2.99	7.80333275541701	10.6755047563152	13.5476767572135	9.3100912076288	12.7368556594968	16.1636201113648	9.25862084374157	12.6622798695144	16.0649427601601	7.48885592556204	2.4540433543495	0.429042720646099	20.7827447439943	0.236861806378612	0.300865732273576	0.200387671356464	0.464706314682505	0.540521777159999	0.421501090641504	0.462876771133149	0.538254541316773	0.418875727272791	0.00442964918461868	0.00535242084165122	0.00535616526509283
231	27.3297674716514	0.2	7.61705159270107	5.24690190351853	9.98720128188361	0.311581657811616	27.4893165043342	21.1097719052567	33.8688611034117	1.97	1.25	2.78	8.68381855116889	11.3081390784638	13.9324596057587	10.3073774687567	13.4223506933175	16.5373239178783	10.3673473049628	13.4939656971683	16.6245690464014	7.61705159270107	2.39137954454295	4.08616441849142	23.961442529343	0.236861806378612	0.300865732273576	0.200387671356464	0.464706314682505	0.540521777159999	0.421501090641504	0.462876771133149	0.538254541316773	0.418875727272791	0.00442964918461868	0.00535242084165122	0.00535616526509283
231	27.3297674716514	0.2	7.69274048154889	5.26067909835963	10.1248018647382	0.262551263436569	24.9288371127837	18.4058526642801	31.4518215612874	2.1	1.38	2.9	7.16598747749888	9.70559407581809	12.2452006741373	8.40641300895744	11.3856230637866	14.3648331186158	8.4914321079926	11.5045167554707	14.5175887055369	7.69274048154889	2.44439109464501	0.769737760074635	21.3691474938295	0.236861806378612	0.300865732273576	0.200387671356464	0.464706314682505	0.540521777159999	0.421501090641504	0.462876771133149	0.538254541316773	0.418875727272791	0.00442964918461868	0.00535242084165122	0.00535616526509283
231	27.3297674716514	0.2	7.79143298782869	5.38857771838624	10.1942882572711	0.262182593641913	27.3884368246994	20.2150338569062	34.5618397924927	1.87	1.35	3	8.67151622590086	11.7486458844739	14.825775543047	10.3901269232389	14.0771139366912	17.7641009501434	10.447915082395	14.1611138187223	17.8668532788563	7.79143298782869	2.54173898206508	2.72060359882737	23.7744590075545	0.236861806378612	0.300865732273576	0.200387671356464	0.464706314682505	0.540521777159999	0.421501090641504	0.462876771133149	0.538254541316773	0.418875727272791	0.00442964918461868	0.00535242084165122	0.00535616526509283
231	27.3297674716514	0.2	7.81649933726681	5.35041044641661	10.282588228117	0.301862010029252	23.966351443369	18.2758073751004	29.6568955116377	1.86	1.12	2.85	7.86260073483405	10.3107812750674	12.7589618153008	9.42722961610661	12.3625891584287	15.2979487007509	9.35594993610282	12.2696086783781	15.1835603654644	7.81649933726681	2.28335996688148	-2.58686345620959	15.8021635344216	0.236861806378612	0.300865732273576	0.200387671356464	0.464706314682505	0.540521777159999	0.421501090641504	0.462876771133149	0.538254541316773	0.418875727272791	0.00442964918461868	0.00535242084165122	0.00535616526509283
231	27.3297674716514	0.2	7.91310422786935	5.44446820646009	10.3817402492786	0.258934865128747	22.4865632375874	16.5471783296036	28.4259481455712	2.02	1.33	3.28	6.65910693676484	9.04930292384215	11.4394989109195	7.86651539314623	10.6900942459158	13.5136730986853	7.83629029312798	10.652534231809	13.4638500662561	7.91310422786935	2.49125495091407	2.2628994867701	23.4192139742774	0.236861806378612	0.300865732273576	0.200387671356464	0.464706314682505	0.540521777159999	0.421501090641504	0.462876771133149	0.538254541316773	0.418875727272791	0.00442964918461868	0.00535242084165122	0.00535616526509283
231	27.3297674716514	0.2	7.9301112960988	5.45154337352019	10.4086792186774	0.205012618183762	22.4759507810283	15.565707208231	29.3861943538257	2.03	1.39	3.33	6.2409208535216	9.01151666644941	11.7821124793772	7.36664360331737	10.6369930279805	13.9073424526436	7.3587716940902	10.6259986702519	13.8897355437832	7.9301112960988	2.54880466753165	-2.80666687018539	19.2890403973242	0.236861806378612	0.300865732273576	0.200387671356464	0.464706314682505	0.540521777159999	0.421501090641504	0.462876771133149	0.538254541316773	0.418875727272791	0.00442964918461868	0.00535242084165122	0.00535616526509283
231	27.3297674716514	0.2	7.94497927931454	5.45663196746681	10.4333265911623	0.258798440608091	24.0073874783417	17.6640517410701	30.3507232156133	1.77	1.18	2.88	7.92521333941021	10.7712358566844	13.6172583739587	9.59679804822814	13.04310317205	16.4894082958719	9.57262975607074	13.0119723872625	16.4443176319476	7.94497927931454	2.31271547892533	-1.60156330074996	17.282013679682	0.236861806378612	0.300865732273576	0.200387671356464	0.464706314682505	0.540521777159999	0.421501090641504	0.462876771133149	0.538254541316773	0.418875727272791	0.00442964918461868	0.00535242084165122	0.00535616526509283
231	27.3297674716514	0.2	8.05525509970185	5.57691231632812	10.5335978830756	0.27004637822334	25.3579980136205	18.8487790597293	31.8672169675116	1.88	1.22	2.91	8.05321090100923	10.8342988892773	13.6153868775454	9.64044645679975	12.9696688219048	16.2988911870098	9.62657717504608	12.9515187665445	16.2752741415007	8.05525509970185	2.35507101030385	-2.55885748902181	16.6028570711439	0.236861806378612	0.300865732273576	0.200387671356464	0.464706314682505	0.540521777159999	0.421501090641504	0.462876771133149	0.538254541316773	0.418875727272791	0.00442964918461868	0.00535242084165122	0.00535616526509283
231	27.3297674716514	0.2	8.07089645104046	5.55867969364512	10.5831132084358	0.288054529400594	26.6763735276419	20.1285304490969	33.2242166061869	1.98	1.29	3.11	8.24264195433621	10.9239865366501	13.6053311189639	9.77397900663236	12.9534699759442	16.1329609452561	9.75760103912052	12.9287569716678	16.1029385109753	8.07089645104046	2.53656191640114	1.02592721545962	21.7749892258697	0.236861806378612	0.300865732273576	0.200387671356464	0.464706314682505	0.540521777159999	0.421501090641504	0.462876771133149	0.538254541316773	0.418875727272791	0.00442964918461868	0.00535242084165122	0.00535616526509283
231	27.3297674716514	0.2	8.08608145757242	5.55673479661645	10.6154281185284	0.261177106598279	24.1993398195254	17.8446903598408	30.55398927921	2.05	1.21	3.48	7.0833276358654	9.60576222152345	12.1281968071815	8.3432020871598	11.3142889239774	14.2853757607951	8.16250890566268	11.087230837311	13.9991727712864	8.08608145757242	2.63610219626068	-5.20053268916464	17.2565072881021	0.236861806378612	0.300865732273576	0.200387671356464	0.464706314682505	0.540521777159999	0.421501090641504	0.462876771133149	0.538254541316773	0.418875727272791	0.00442964918461868	0.00535242084165122	0.00535616526509283
231	27.3297674716514	0.2	8.08675588672911	5.55725064815674	10.6162611253015	0.237881978247914	23.412606334756	16.8697773431001	29.955435326412	2	1.16	3.06	6.84824650117899	9.50429256738548	12.160338633592	8.10514136237991	11.2486655956111	14.3921898288422	8.01852307121774	11.1307078540714	14.2409960710079	8.08675588672911	2.40473495202004	1.7874374538174	21.6241785080615	0.236861806378612	0.300865732273576	0.200387671356464	0.464706314682505	0.540521777159999	0.421501090641504	0.462876771133149	0.538254541316773	0.418875727272791	0.00442964918461868	0.00535242084165122	0.00535616526509283
231	27.3297674716514	0.2	8.10302975921148	5.59045675183749	10.6156027665855	0.22223377897575	22.6835156241828	16.0580664064791	29.3089648418865	2.01	1.31	2.72	6.48859258343796	9.1657418470997	11.8428911107614	7.6717895520841	10.837117854982	14.00244615788	7.75614625766353	10.9585056685682	14.1542735931978	8.10302975921148	2.30931360436006	-2.11598287741964	17.4819110116626	0.236861806378612	0.300865732273576	0.200387671356464	0.464706314682505	0.540521777159999	0.421501090641504	0.462876771133149	0.538254541316773	0.418875727272791	0.00442964918461868	0.00535242084165122	0.00535616526509283
231	27.3297674716514	0.2	8.15726407606768	5.59559848275848	10.7189296693769	0.288457184062777	26.5204160298068	20.0172381478669	33.0235939117468	2.02	1.23	3.19	8.06190586991154	10.6810488082233	13.3001917465351	9.52527402545655	12.6198343691055	15.7143947127545	9.43575578481393	12.5023359699458	15.5661935460939	8.15726407606768	2.52244371378621	-2.86411508546758	17.7383338414304	0.236861806378612	0.300865732273576	0.200387671356464	0.464706314682505	0.540521777159999	0.421501090641504	0.462876771133149	0.538254541316773	0.418875727272791	0.00442964918461868	0.00535242084165122	0.00535616526509283
231	27.3297674716514	0.2	8.25537633226302	5.71614053509705	10.794612129429	0.314128231733097	29.8826707884666	22.9886458439714	36.7766957329618	1.95	1.27	2.94	9.50421398250216	12.3544161526475	15.2046183227928	11.2936156126647	14.6804383196519	18.0672610266392	11.3158271010791	14.7124620898734	18.1078138615739	8.25537633226302	2.41012730689995	-3.49705434575401	16.7940933199123	0.236861806378612	0.300865732273576	0.200387671356464	0.464706314682505	0.540521777159999	0.421501090641504	0.462876771133149	0.538254541316773	0.418875727272791	0.00442964918461868	0.00535242084165122	0.00535616526509283
231	27.3297674716514	0.2	8.29180227616586	5.66291939150503	10.9206851608267	0.256678446706629	25.0207299924093	18.3729123231742	31.6685476616445	1.83	1.21	2.97	8.02482029269601	10.9284177842561	13.8320152758161	9.65559870983999	13.1492560343435	16.642913358847	9.61927237851631	13.0976079243928	16.5739233969194	8.29180227616586	2.37926595951874	0.762529779815661	20.575729491937	0.236861806378612	0.300865732273576	0.200387671356464	0.464706314682505	0.540521777159999	0.421501090641504	0.462876771133149	0.538254541316773	0.418875727272791	0.00442964918461868	0.00535242084165122	0.00535616526509283
231	27.3297674716514	0.2	8.41391446400892	5.7992262668489	11.0286026611689	0.293018913854043	27.0007645330535	20.4526299993664	33.5488990667405	1.8	1.15	2.71	9.03654077758682	11.9296887361926	14.8228366947985	10.902434689321	14.3929691141172	17.8835035389135	10.9055065816898	14.397911459018	17.8875840928342	8.41391446400892	2.32374849929675	-1.99444633109799	16.3264002102324	0.236861806378612	0.300865732273576	0.200387671356464	0.464706314682505	0.540521777159999	0.421501090641504	0.462876771133149	0.538254541316773	0.418875727272791	0.00442964918461868	0.00535242084165122	0.00535616526509283
231	27.3297674716514	0.2	8.43972311733927	5.76821417966238	11.1112320550162	0.309027856190159	29.0532753455498	22.2704284098367	35.836122281263	1.96	1.36	2.82	9.18709092993329	11.9851795169805	14.7832681040277	10.911499552054	14.2347868251445	17.558074098235	11.0381678713473	14.4039394440168	17.7612307140171	8.43972311733927	2.34470248629927	-2.90307804352939	16.9185094153503	0.236861806378612	0.300865732273576	0.200387671356464	0.464706314682505	0.540521777159999	0.421501090641504	0.462876771133149	0.538254541316773	0.418875727272791	0.00442964918461868	0.00535242084165122	0.00535616526509283
231	27.3297674716514	0.2	8.45619794548648	5.82711508497643	11.0852808059965	0.206696565013896	22.0175247857749	15.2829994181459	28.7520501534039	2.1	1.39	3.26	5.94575528335352	8.56578023329336	11.1858051832332	6.97388953171725	10.0469666599299	13.1200437881426	6.97848642101234	10.0523832720853	13.1284209250448	8.45619794548648	2.46457383600471	-1.14693933963395	20.5749265810611	0.236861806378612	0.300865732273576	0.200387671356464	0.464706314682505	0.540521777159999	0.421501090641504	0.462876771133149	0.538254541316773	0.418875727272791	0.00442964918461868	0.00535242084165122	0.00535616526509283
231	27.3297674716514	0.2	8.53438202604814	5.82848678504741	11.2402772670489	0.263283654083175	26.2509533231304	19.3949858922325	33.1069207540284	2.07	1.22	3.06	7.65141364078685	10.3561252096966	13.0608367786064	9.00062743127471	12.182274939004	15.3639224467333	8.95094656408001	12.1120426592095	15.27578780936	8.53438202604814	2.43787827100591	4.94461180065618	25.3736621268072	0.236861806378612	0.300865732273576	0.200387671356464	0.464706314682505	0.540521777159999	0.421501090641504	0.462876771133149	0.538254541316773	0.418875727272791	0.00442964918461868	0.00535242084165122	0.00535616526509283
231	27.3297674716514	0.2	8.53731130730426	5.90914173759615	11.1654808770124	0.238604475046899	23.3087672074165	16.8079098973663	29.8096245174667	2.03	1.19	3.21	6.7234706087997	9.32393213691462	11.9243936650295	7.93233271159332	11.0003502943144	14.0683678770355	7.82342509195942	10.8457585274912	13.8720103568699	8.53731130730426	2.41339036708201	0.41116105798305	20.614224685824	0.236861806378612	0.300865732273576	0.200387671356464	0.464706314682505	0.540521777159999	0.421501090641504	0.462876771133149	0.538254541316773	0.418875727272791	0.00442964918461868	0.00535242084165122	0.00535616526509283
231	27.3297674716514	0.2	8.5609667601706	5.90475985615401	11.2171736641872	0.256826416994425	26.4455747753173	19.4219102904623	33.4692392601723	2.09	1.34	3.4	7.60262454947968	10.3520082733912	13.1013919973028	8.92867487113971	12.1576063022584	15.3865377333771	8.86659040727779	12.0696636403563	15.2805098873929	8.5609667601706	2.51654289013205	-2.06466962410604	20.05241168964	0.236861806378612	0.300865732273576	0.200387671356464	0.464706314682505	0.540521777159999	0.421501090641504	0.462876771133149	0.538254541316773	0.418875727272791	0.00442964918461868	0.00535242084165122	0.00535616526509283
231	27.3297674716514	0.2	8.5775324076312	5.92892217124259	11.2261426440198	0.250818267832438	26.2168741864605	19.1426245869624	33.2911237859587	2.04	1.3	3.08	7.63424869062358	10.4555222572011	13.2767958237786	9.00106025783575	12.3274456568067	15.6538310557776	9.00017295520824	12.3223099023427	15.6515918808993	8.5775324076312	2.43980358495919	2.83966259291074	23.7927537409723	0.236861806378612	0.300865732273576	0.200387671356464	0.464706314682505	0.540521777159999	0.421501090641504	0.462876771133149	0.538254541316773	0.418875727272791	0.00442964918461868	0.00535242084165122	0.00535616526509283
231	27.3297674716514	0.2	8.60632397731028	5.9517574320505	11.2608905225701	0.263518817758553	26.01137581023	19.2220946226408	32.8006569978192	1.74	1.21	2.76	8.72861677836001	11.8115811925084	14.8945456066568	10.6005456580499	14.3446789914488	18.0888123248478	10.634418697714	14.390599020489	18.1404239978227	8.60632397731028	2.21456873007803	-0.754182792857259	16.473115171659	0.236861806378612	0.300865732273576	0.200387671356464	0.464706314682505	0.540521777159999	0.421501090641504	0.462876771133149	0.538254541316773	0.418875727272791	0.00442964918461868	0.00535242084165122	0.00535616526509283
231	27.3297674716514	0.2	8.6771519292403	5.94023880080506	11.4140650576755	0.229751230095697	25.5031052508539	18.2124744029361	32.7937360987717	1.82	1.33	2.79	7.98466872504355	11.1810093665888	14.3773500081341	9.61575772248183	13.4650391724713	17.3143206224608	9.71603964961862	13.6093421768886	17.5021026741826	8.6771519292403	2.25396570632115	5.37313645455635	24.570122080434	0.236861806378612	0.300865732273576	0.200387671356464	0.464706314682505	0.540521777159999	0.421501090641504	0.462876771133149	0.538254541316773	0.418875727272791	0.00442964918461868	0.00535242084165122	0.00535616526509283
231	27.3297674716514	0.2	8.74867879490356	6.01266350177747	11.4846940880296	0.293118877807216	28.2366836324204	21.3904700042694	35.0828972605713	2.04	1.24	2.87	8.54023286860437	11.2736117350319	14.0069906014594	10.0716394341026	13.2951588396048	16.518678245107	10.0915827920969	13.3221485521381	16.5538613999151	8.74867879490356	2.3496789130261	3.07446174752248	23.0361226156007	0.236861806378612	0.300865732273576	0.200387671356464	0.464706314682505	0.540521777159999	0.421501090641504	0.462876771133149	0.538254541316773	0.418875727272791	0.00442964918461868	0.00535242084165122	0.00535616526509283
231	27.3297674716514	0.2	8.75252803078267	5.99490367727108	11.5101523842943	0.212481088599711	20.2931722138613	14.1935103991122	26.3928340286105	2.03	1.29	3.08	5.6845638090077	8.12750539458459	10.5704469801615	6.70837227173454	9.59129559615616	12.4742189205778	6.69871697772758	9.57884607612603	12.458266058757	8.75252803078267	2.35310569389155	0.542440761540546	20.2462791637302	0.236861806378612	0.300865732273576	0.200387671356464	0.464706314682505	0.540521777159999	0.421501090641504	0.462876771133149	0.538254541316773	0.418875727272791	0.00442964918461868	0.00535242084165122	0.00535616526509283
231	27.3297674716514	0.2	8.79439753168032	6.08100021956171	11.5077948437989	0.233826329830457	25.5806047560209	18.3510229859543	32.8101865260876	2.04	1.31	2.87	7.32899005215035	10.2163240669669	13.1036580817834	8.64377032111296	12.0490760845023	15.4543818478917	8.70326197076268	12.1294597611825	15.5571760197623	8.79439753168032	2.43366201276458	-1.72058521863602	19.0181653909788	0.236861806378612	0.300865732273576	0.200387671356464	0.464706314682505	0.540521777159999	0.421501090641504	0.462876771133149	0.538254541316773	0.418875727272791	0.00442964918461868	0.00535242084165122	0.00535616526509283
231	27.3297674716514	0.2	8.89806758766566	6.1497720750512	11.6463631002801	0.233361150852891	25.5665364250831	18.3315371652249	32.8015356849413	2.18	1.37	3.29	6.93429811906378	9.67109216458632	12.4078862101089	8.08690186738525	11.2785997865357	14.4702977056862	8.07359351624731	11.2591478365268	14.4426720453695	8.89806758766566	2.55462578945337	0.621741961624145	23.5479986290005	0.236861806378612	0.300865732273576	0.200387671356464	0.464706314682505	0.540521777159999	0.421501090641504	0.462876771133149	0.538254541316773	0.418875727272791	0.00442964918461868	0.00535242084165122	0.00535616526509283
231	27.3297674716514	0.2	8.97279819322338	6.19810150610472	11.747494880342	0.319515766339104	30.8670684242064	23.8340179642986	37.9001188841142	1.95	1.22	2.86	9.86190874641448	12.7720056486	15.6821025507855	11.7208077140084	15.1794369810911	18.6380662481737	11.7289374732365	15.1920006408869	18.6501982208501	8.97279819322338	2.42028029979557	0.625717981593934	21.0764015998662	0.236861806378612	0.300865732273576	0.200387671356464	0.464706314682505	0.540521777159999	0.421501090641504	0.462876771133149	0.538254541316773	0.418875727272791	0.00442964918461868	0.00535242084165122	0.00535616526509283
231	27.3297674716514	0.2	9.03736060614344	6.19416792348367	11.8805532888032	0.24357728428972	25.2999315700784	18.3389786375787	32.260884502578	2.02	1.33	2.91	7.38572209269876	10.1891314251275	12.9925407575562	8.72628381049751	12.0385321140119	15.3507804175263	8.79153152727473	12.1275507709049	15.4625451836149	9.03736060614344	2.38531473519004	0.739154009991594	21.1383271901642	0.236861806378612	0.300865732273576	0.200387671356464	0.464706314682505	0.540521777159999	0.421501090641504	0.462876771133149	0.538254541316773	0.418875727272791	0.00442964918461868	0.00535242084165122	0.00535616526509283
231	27.3297674716514	0.2	9.06729709856141	6.27453630745935	11.8600578896635	0.244854474384047	26.1904263799364	19.0093534930663	33.3714992668064	1.84	1.24	2.52	8.23768425635732	11.3495949841735	14.4615057119897	9.89353330475567	13.630966237235	17.3683991697143	10.020356198577	13.8057999630322	17.5916907784126	9.06729709856141	2.23316159550352	2.76276983667235	20.6334193164055	0.236861806378612	0.300865732273576	0.200387671356464	0.464706314682505	0.540521777159999	0.421501090641504	0.462876771133149	0.538254541316773	0.418875727272791	0.00442964918461868	0.00535242084165122	0.00535616526509283
231	27.3297674716514	0.2	9.13199106873749	6.286603942127	11.977378195348	0.261782546635152	28.2952554137792	20.87667360276	35.7138372247984	2.06	1.41	3.34	8.27252310097581	11.2121863143731	14.1518495277703	9.74034966125416	13.2016089693651	16.6628682774761	9.7418516326834	13.201307492013	16.6649315950763	9.13199106873749	2.59086911648914	-2.12004730729707	20.1573744679205	0.236861806378612	0.300865732273576	0.200387671356464	0.464706314682505	0.540521777159999	0.421501090641504	0.462876771133149	0.538254541316773	0.418875727272791	0.00442964918461868	0.00535242084165122	0.00535616526509283
231	27.3297674716514	0.2	9.23281983513112	6.31855286560288	12.1470868046594	0.245160894102998	26.0335282214826	18.901384447655	33.1656719953102	1.89	1.3	2.78	8.0114474350858	11.0344426607389	14.0574378863919	9.57301779687125	13.1852473383516	16.7974768798319	9.66477808791785	13.3093314489936	16.9529503622877	9.23281983513112	2.29604150977096	1.54887590111156	20.5531276682353	0.236861806378612	0.300865732273576	0.200387671356464	0.464706314682505	0.540521777159999	0.421501090641504	0.462876771133149	0.538254541316773	0.418875727272791	0.00442964918461868	0.00535242084165122	0.00535616526509283
231	27.3297674716514	0.2	9.24830282100191	6.38880254250503	12.1078030994988	0.378616162227191	36.3113233604717	29.0484588814983	43.5741878394452	1.95	1.27	2.87	12.0345894571928	15.0435474416505	18.0525054261081	14.3069912146951	17.884108290616	21.4612253665369	14.3708931278327	17.9626129454615	21.5547552122409	9.24830282100191	2.34137482733127	3.66538499124278	23.1533025880967	0.236861806378612	0.300865732273576	0.200387671356464	0.464706314682505	0.540521777159999	0.421501090641504	0.462876771133149	0.538254541316773	0.418875727272791	0.00442964918461868	0.00535242084165122	0.00535616526509283
231	27.3297674716514	0.2	9.25676225754365	6.40797301183533	12.105551503252	0.271699137404171	31.0666673349035	23.1253708435769	39.0079638262302	2.12	1.39	3.56	8.93328227771508	12.0009884644789	15.0686946512428	10.4627153638472	14.0556317918987	17.6485482199501	10.3817964417318	13.9430203920685	17.5084282547239	9.25676225754365	2.73904438483259	0.788041829657161	24.466878425312	0.236861806378612	0.300865732273576	0.200387671356464	0.464706314682505	0.540521777159999	0.421501090641504	0.462876771133149	0.538254541316773	0.418875727272791	0.00442964918461868	0.00535242084165122	0.00535616526509283
231	27.3297674716514	0.2	9.5375923737602	6.54732655594493	12.5278581915755	0.270197905024752	26.1779470333398	19.4608347141997	32.8950593524799	1.83	1.22	3.15	8.4837986703826	11.4120712444439	14.3403438185052	10.2032939372552	13.7250684350231	17.2468429327909	10.1171291463778	13.6102013316854	17.1039053523844	9.5375923737602	2.29317683835602	-0.857444256460629	18.2033409948337	0.236861806378612	0.300865732273576	0.200387671356464	0.464706314682505	0.540521777159999	0.421501090641504	0.462876771133149	0.538254541316773	0.418875727272791	0.00442964918461868	0.00535242084165122	0.00535616526509283
231	27.3297674716514	0.2	9.65966921163239	6.62456480876028	12.6947736145045	0.207877856619455	24.5020353819576	17.0344605032241	31.9696102606911	2.04	1.43	3.06	6.7932793568433	9.77132038489821	12.7493614129531	8.00947261327513	11.5206690182025	15.0318654231299	8.08009634901139	11.6224561100177	15.1594465580701	9.65966921163239	2.38430352962496	-0.977104313867893	20.2233764194446	0.236861806378612	0.300865732273576	0.200387671356464	0.464706314682505	0.540521777159999	0.421501090641504	0.462876771133149	0.538254541316773	0.418875727272791	0.00442964918461868	0.00535242084165122	0.00535616526509283
231	27.3297674716514	0.2	9.71481771493104	6.63822762530467	12.7914078045574	0.250484388716416	28.8167577932655	21.0340524652455	36.5994631212855	1.97	1.4	3.04	8.62390574154133	11.8147942911413	15.0056828407412	10.228788991255	14.0134924245553	17.7981958578556	10.3077390769202	14.1269060258064	17.9305978002765	9.71481771493104	2.41751580564139	-4.11943254443369	17.5036552556276	0.236861806378612	0.300865732273576	0.200387671356464	0.464706314682505	0.540521777159999	0.421501090641504	0.462876771133149	0.538254541316773	0.418875727272791	0.00442964918461868	0.00535242084165122	0.00535616526509283
231	27.3297674716514	0.2	9.7176659663239	6.64450586488643	12.7908260677614	0.189026011722763	23.7435841114376	16.0651190079461	31.4220492149292	1.92	1.41	2.89	6.74194723376037	9.96432028548847	13.1866933372166	8.03802397146479	11.8798683135698	15.7217126556748	8.14222482207689	12.0356360758609	15.9232745208234	9.7176659663239	2.30137155846865	-4.2261772931529	16.1057516757842	0.236861806378612	0.300865732273576	0.200387671356464	0.464706314682505	0.540521777159999	0.421501090641504	0.462876771133149	0.538254541316773	0.418875727272791	0.00442964918461868	0.00535242084165122	0.00535616526509283
231	27.3297674716514	0.2	9.83542916821821	6.78123378941988	12.8896245470165	0.235051398527375	24.1624109556891	17.356904726891	30.9679171844872	2.23	1.29	3.45	6.42029505432564	8.93764239651858	11.4549897387115	7.45424064087365	10.3769899392454	13.2997392376172	7.36283319039999	10.2517314106813	13.1357098271938	9.83542916821821	2.49477649063779	0.399373666278047	21.6860133970686	0.236861806378612	0.300865732273576	0.200387671356464	0.464706314682505	0.540521777159999	0.421501090641504	0.462876771133149	0.538254541316773	0.418875727272791	0.00442964918461868	0.00535242084165122	0.00535616526509283
231	27.3297674716514	0.2	9.87812445161152	6.83459917155842	12.9216497316646	0.290266108706963	30.8321762286778	23.3048758352121	38.3594766221435	1.84	1.24	2.67	10.0940829643163	13.3543961797238	16.6147093951313	12.1216737555405	16.036883614401	19.9520934732616	12.2274199253254	16.1796144088968	20.1228805622387	9.87812445161152	2.21348880661312	-2.79003895165867	15.6379371573833	0.236861806378612	0.300865732273576	0.200387671356464	0.464706314682505	0.540521777159999	0.421501090641504	0.462876771133149	0.538254541316773	0.418875727272791	0.00442964918461868	0.00535242084165122	0.00535616526509283
231	27.3297674716514	0.2	9.96531100280323	6.88263263163084	13.0479893739756	0.306208338953187	29.505713990959	22.5714939180244	36.4399340638936	2.07	1.41	3.11	8.9095458682611	11.6466598592448	14.3837738502284	10.4818459786195	13.7019884756259	16.9221309726323	10.5466710076905	13.786290816718	17.0258529664384	9.96531100280323	2.34786161799304	3.78648351962088	23.694232043963	0.236861806378612	0.300865732273576	0.200387671356464	0.464706314682505	0.540521777159999	0.421501090641504	0.462876771133149	0.538254541316773	0.418875727272791	0.00442964918461868	0.00535242084165122	0.00535616526509283
231	27.3297674716514	0.2	10.0179301228148	6.84026814595577	13.1955920996738	0.291634387261878	30.1211296791191	22.7917691177778	37.4504902404604	2.25	1.42	2.9	8.38638922802376	11.0832781857129	13.780167143402	9.72693326284557	12.8549133977395	15.9828935326335	9.85931409035343	13.0253100940436	16.1942356038924	10.0179301228148	2.45693465699953	-0.540666830880411	21.1872393627879	0.236861806378612	0.300865732273576	0.200387671356464	0.464706314682505	0.540521777159999	0.421501090641504	0.462876771133149	0.538254541316773	0.418875727272791	0.00442964918461868	0.00535242084165122	0.00535616526509283
231	27.3297674716514	0.2	10.1900637235191	7.01046593857584	13.3696615084624	0.260823093437805	27.3004517350107	20.1248806827509	34.4760227872705	1.77	1.25	2.74	9.01994745451974	12.2360298188257	15.4521121831316	10.9197074450376	14.8131534672501	18.7065994894626	10.991647794946	14.9089461004748	18.8273264946024	10.1900637235191	2.22276780844002	-0.587102128021225	17.9359982484834	0.236861806378612	0.300865732273576	0.200387671356464	0.464706314682505	0.540521777159999	0.421501090641504	0.462876771133149	0.538254541316773	0.418875727272791	0.00442964918461868	0.00535242084165122	0.00535616526509283
231	27.3297674716514	0.2	10.2502884230178	7.05074561478625	13.4498312312493	0.261872832189106	28.2661565835318	20.8569348049579	35.6753783621056	1.94	1.28	2.83	8.67706241124559	11.759503833854	14.8419452564624	10.3250531195402	13.9929270978414	17.6608010761426	10.3859592966445	14.0759714470834	17.7664532991334	10.2502884230178	2.30763975304682	-0.599893972374957	19.2154350607049	0.236861806378612	0.300865732273576	0.200387671356464	0.464706314682505	0.540521777159999	0.421501090641504	0.462876771133149	0.538254541316773	0.418875727272791	0.00442964918461868	0.00535242084165122	0.00535616526509283
231	27.3297674716514	0.2	10.3021338851447	7.11444132901664	13.4898264412728	0.276113493272486	31.8114510777939	23.7695196267101	39.8533825288778	1.89	1.37	2.73	10.0973446428893	13.5135749551265	16.9298052673637	12.0716110321969	16.1557940510235	20.2399770698501	12.2513036850922	16.3938259424032	20.5390812137731	10.3021338851447	2.33620854627064	-1.43225807033172	18.9042980059872	0.236861806378612	0.300865732273576	0.200387671356464	0.464706314682505	0.540521777159999	0.421501090641504	0.462876771133149	0.538254541316773	0.418875727272791	0.00442964918461868	0.00535242084165122	0.00535616526509283
231	27.3297674716514	0.2	10.3176678621401	7.05773885730858	13.5775968669715	0.275634374097474	27.9923730191317	20.9074129588286	35.0773330794347	1.8	1.2	2.92	9.23411926738581	12.3633139855624	15.492508703739	11.1398497332151	14.9148452619795	18.6898407907438	11.1139176181345	14.8800382152201	18.6425109750182	10.3176678621401	2.16893396799401	-0.260842680808812	17.2862753601576	0.236861806378612	0.300865732273576	0.200387671356464	0.464706314682505	0.540521777159999	0.421501090641504	0.462876771133149	0.538254541316773	0.418875727272791	0.00442964918461868	0.00535242084165122	0.00535616526509283
231	27.3297674716514	0.2	10.4117497142989	7.19006903195261	13.6334303966451	0.261942859199322	26.7754593750398	19.7582553551823	33.7926633948972	1.93	1.23	2.98	8.23729748989534	11.1627985536163	14.0882996173372	9.80635934987011	13.2891174685937	16.7718755873173	9.77855745343831	13.2532267876279	16.7270138394641	10.4117497142989	2.28309062980835	1.44144411546213	20.4941098030962	0.236861806378612	0.300865732273576	0.200387671356464	0.464706314682505	0.540521777159999	0.421501090641504	0.462876771133149	0.538254541316773	0.418875727272791	0.00442964918461868	0.00535242084165122	0.00535616526509283
231	27.3297674716514	0.2	10.6343395964949	7.36178734754475	13.906891845445	0.22467589965763	23.8288788637312	16.917694661347	30.7400630661155	1.97	1.29	2.94	6.94640720774019	9.78414016831601	12.6218731288918	8.24176580534292	11.6086761778169	14.9755865502908	8.26756356515088	11.6444180746836	15.0268253151132	10.6343395964949	2.2949668733577	-3.11382570585004	16.6429825197173	0.236861806378612	0.300865732273576	0.200387671356464	0.464706314682505	0.540521777159999	0.421501090641504	0.462876771133149	0.538254541316773	0.418875727272791	0.00442964918461868	0.00535242084165122	0.00535616526509283
231	27.3297674716514	0.2	11.0205897913588	7.61034331516127	14.4308362675563	0.266837315241691	29.4488905151738	21.8275512595194	37.0702297708282	2.08	1.36	3.06	8.5797804774513	11.5755089941432	14.5712375108352	10.0849930290497	13.606283729571	17.1275744300923	10.1337330366953	13.6705874976923	17.2093670442625	11.0205897913588	2.36225746739214	3.69098773275236	24.6855125529672	0.236861806378612	0.300865732273576	0.200387671356464	0.464706314682505	0.540521777159999	0.421501090641504	0.462876771133149	0.538254541316773	0.418875727272791	0.00442964918461868	0.00535242084165122	0.00535616526509283
231	27.3297674716514	0.21	5.95858472212756	4.16897941380511	7.74819003045001	0.381635755999531	26.5410243388836	21.266287495175	31.8157611825921	2.24	1.35	3.45	7.85044899567531	9.79761784527063	11.7447866948659	9.1110904396194	11.370939716985	13.6307889943507	9.03914138887792	11.2833245890257	13.5263060616703	5.95858472212756	2.74356371529614	-0.904972871398111	21.8449161615316	0.236861806378612	0.300865732273576	0.200387671356464	0.464706314682505	0.540521777159999	0.421501090641504	0.462876771133149	0.538254541316773	0.418875727272791	0.00442964918461868	0.00535242084165122	0.00535616526509283
231	27.3297674716514	0.21	6.00859515743351	4.17394391690657	7.84324639796045	0.311632781800256	24.7099407857429	18.9760992284229	30.4437823430628	1.77	1.23	3.12	8.4999372435412	11.0682887690554	13.6366402945695	10.2886802338706	13.3975205484586	16.5063608630466	10.2137702380364	13.2970482588305	16.3889419989708	6.00859515743351	2.60771415161957	2.10549429184115	22.3991587459518	0.236861806378612	0.300865732273576	0.200387671356464	0.464706314682505	0.540521777159999	0.421501090641504	0.462876771133149	0.538254541316773	0.418875727272791	0.00442964918461868	0.00535242084165122	0.00535616526509283
231	27.3297674716514	0.21	6.34296787514465	4.4084155811265	8.2775201691628	0.305258934647636	24.3977062618159	18.6510958834147	30.1443166402172	1.86	1.15	2.86	8.01678632839173	10.4868474874857	12.9569086465797	9.61009040423182	12.5710662953826	15.5320421865334	9.55667195590129	12.5031880854074	15.4474307546088	6.34296787514465	2.36662229773577	2.34454837112501	21.6128555469398	0.236861806378612	0.300865732273576	0.200387671356464	0.464706314682505	0.540521777159999	0.421501090641504	0.462876771133149	0.538254541316773	0.418875727272791	0.00442964918461868	0.00535242084165122	0.00535616526509283
231	27.3297674716514	0.21	6.3800154096763	4.42899895758007	8.33103186177253	0.296597047550635	24.2886835368749	18.4487471080557	30.128619965694	1.81	1.24	2.74	8.10846048994435	10.6751872990614	13.2419141081784	9.77057640849206	12.8634447081284	15.9563130077648	9.83237242242679	12.943134387116	16.0537469012383	6.3800154096763	2.41645396342843	2.01868137651194	20.274510495965	0.236861806378612	0.300865732273576	0.200387671356464	0.464706314682505	0.540521777159999	0.421501090641504	0.462876771133149	0.538254541316773	0.418875727272791	0.00442964918461868	0.00535242084165122	0.00535616526509283
231	27.3297674716514	0.21	6.40385282586623	4.46376286615503	8.34394278557743	0.312594389151271	28.4403814826377	21.8556688544845	35.025094110791	2.21	1.4	3.25	8.16097033767169	10.619721190745	13.0784720438183	9.49288445104627	12.3529166257	15.2129488003538	9.50900818236403	12.372104197116	15.2410928796218	6.40385282586623	2.73096565174802	-0.617504205702798	22.8497316970397	0.236861806378612	0.300865732273576	0.200387671356464	0.464706314682505	0.540521777159999	0.421501090641504	0.462876771133149	0.538254541316773	0.418875727272791	0.00442964918461868	0.00535242084165122	0.00535616526509283
231	27.3297674716514	0.21	6.50635792452614	4.53844197747887	8.47427387157341	0.2840952237094	26.5402893842768	19.9623967696813	33.1181819988724	2.23	1.5	3.31	7.40464098544259	9.8445751182943	12.284509251146	8.60181424365862	11.4362339297466	14.2706536158347	8.65456633162187	11.5066803396672	14.3600036196014	6.50635792452614	2.81319563013339	-0.319437519661296	24.53270441747	0.236861806378612	0.300865732273576	0.200387671356464	0.464706314682505	0.540521777159999	0.421501090641504	0.462876771133149	0.538254541316773	0.418875727272791	0.00442964918461868	0.00535242084165122	0.00535616526509283
231	27.3297674716514	0.21	6.77881150600729	4.74928916201844	8.80833384999615	0.29698968865967	26.4053127291907	20.0624262477308	32.7481992106506	1.73	1.25	2.96	9.17137108394379	12.070968816864	14.9705665497842	11.1565313653127	14.6837524054413	18.21097344557	11.1547960790535	14.6833601738817	18.2085676625806	6.77881150600729	2.47346778111815	-0.458107984032788	19.4975496619224	0.236861806378612	0.300865732273576	0.200387671356464	0.464706314682505	0.540521777159999	0.421501090641504	0.462876771133149	0.538254541316773	0.418875727272791	0.00442964918461868	0.00535242084165122	0.00535616526509283
231	27.3297674716514	0.21	6.79908596374643	4.74858379409139	8.84958813340146	0.2885990208414	26.7829611748763	20.2176720580908	33.3482502916619	2.31	1.42	3.21	7.27500546841162	9.63741960239717	11.9998337363827	8.40163149903012	11.1298951529928	13.8581588069554	8.43908577251078	11.1848841329191	13.9207605330871	6.79908596374643	2.73575491696816	3.18089027363825	26.8298495753669	0.236861806378612	0.300865732273576	0.200387671356464	0.464706314682505	0.540521777159999	0.421501090641504	0.462876771133149	0.538254541316773	0.418875727272791	0.00442964918461868	0.00535242084165122	0.00535616526509283
231	27.3297674716514	0.21	6.81623255272153	4.76716048912393	8.86530461631913	0.317738376364147	25.8943395590834	19.9701228599939	31.818556258173	2.14	1.36	3.2	7.65628823867534	9.92755672082714	12.198825202979	8.95321724263409	11.6092248932253	14.2652325438164	8.95467843357555	11.6099150173674	14.268540775272	6.81623255272153	2.72029065430891	-0.623103392112283	22.5628233464271	0.236861806378612	0.300865732273576	0.200387671356464	0.464706314682505	0.540521777159999	0.421501090641504	0.462876771133149	0.538254541316773	0.418875727272791	0.00442964918461868	0.00535242084165122	0.00535616526509283
231	27.3297674716514	0.21	6.90455318115939	4.81504952311121	8.99405683920756	0.287970660727487	26.6226136464504	20.0866297375658	33.1585975553349	2.09	1.39	3.21	7.84658070159789	10.3997778220434	12.9529749424889	9.21121399533016	12.2084488346908	15.2056836740515	9.23308583095293	12.2381216361019	15.2394003549651	6.90455318115939	2.68134559599555	0.475716798266296	23.0893612879891	0.236861806378612	0.300865732273576	0.200387671356464	0.464706314682505	0.540521777159999	0.421501090641504	0.462876771133149	0.538254541316773	0.418875727272791	0.00442964918461868	0.00535242084165122	0.00535616526509283
231	27.3297674716514	0.21	7.09505537878812	4.96955847100823	9.220552286568	0.313227806002636	26.2830087239934	20.2067432778937	32.3592741700931	1.84	1.13	3.24	8.78949162262673	11.4325342693741	14.0755769161215	10.5654820762349	13.7425736430608	16.9196652098866	10.3484948707875	13.4599122506295	16.5740905406736	7.09505537878812	2.50191752833032	0.83053489205257	20.1859168835537	0.236861806378612	0.300865732273576	0.200387671356464	0.464706314682505	0.540521777159999	0.421501090641504	0.462876771133149	0.538254541316773	0.418875727272791	0.00442964918461868	0.00535242084165122	0.00535616526509283
231	27.3297674716514	0.21	7.15102737536101	5.00475211027841	9.2973026404436	0.312962640242156	28.1016080573902	21.600901502825	34.6023146119553	2.11	1.37	3.17	8.38939311830399	10.9141480608627	13.4389030034215	9.83661128028231	12.7969008504226	15.7571904205629	9.85156955073085	12.8156419758703	15.7916005936202	7.15102737536101	2.60232266800745	1.3881015248446	24.1502223991194	0.236861806378612	0.300865732273576	0.200387671356464	0.464706314682505	0.540521777159999	0.421501090641504	0.462876771133149	0.538254541316773	0.418875727272791	0.00442964918461868	0.00535242084165122	0.00535616526509283
231	27.3297674716514	0.21	7.1938462673935	5.00089866953451	9.3867938652525	0.29774642266741	27.483328807149	20.8934337400608	34.0732238742373	1.94	1.3	3.14	8.67372834429624	11.4094662962512	14.1452042482063	10.3161971008074	13.5699780365553	16.8237589723032	10.2919651797324	13.5377871341799	16.7862051146888	7.1938462673935	2.56320556134341	-2.0878917604327	19.1939749771549	0.236861806378612	0.300865732273576	0.200387671356464	0.464706314682505	0.540521777159999	0.421501090641504	0.462876771133149	0.538254541316773	0.418875727272791	0.00442964918461868	0.00535242084165122	0.00535616526509283
231	27.3297674716514	0.21	7.45623905423756	5.19656397200253	9.71591413647259	0.258352934878828	25.0319504874154	18.4102109479863	31.6536900268445	2.08	1.52	3.22	7.21592384635971	9.81132964491064	12.4067354434616	8.47681202506075	11.5257309925424	14.574649960024	8.561580218055	11.6376888720675	14.7175894406358	7.45623905423756	2.71295875665796	-4.1524955146329	19.7607436033658	0.236861806378612	0.300865732273576	0.200387671356464	0.464706314682505	0.540521777159999	0.421501090641504	0.462876771133149	0.538254541316773	0.418875727272791	0.00442964918461868	0.00535242084165122	0.00535616526509283
231	27.3297674716514	0.21	7.53733353727988	5.23131221691112	9.84335485764864	0.254476975749602	24.0575185600713	17.6285311712837	30.486505948859	2.04	1.41	3.27	7.02049508805996	9.58081471682778	12.1411343455956	8.27493937578291	11.2927450212442	14.3105506667055	8.28898494192837	11.3133315622428	14.3305962042528	7.53733353727988	2.64518616705573	0.585013256319159	22.6189714816149	0.236861806378612	0.300865732273576	0.200387671356464	0.464706314682505	0.540521777159999	0.421501090641504	0.462876771133149	0.538254541316773	0.418875727272791	0.00442964918461868	0.00535242084165122	0.00535616526509283
231	27.3297674716514	0.21	7.55823635707954	5.28100883333651	9.83546388082256	0.291810565919415	24.6039404093657	18.6196268229384	30.588253995793	1.89	1.18	3.05	7.90552912741215	10.4463515517793	12.9871739761464	9.45012247172746	12.4873743371242	15.5246262025209	9.36736662472453	12.3755780945374	15.3860508921643	7.55823635707954	2.39840586644436	1.43267182442052	21.1560915837607	0.236861806378612	0.300865732273576	0.200387671356464	0.464706314682505	0.540521777159999	0.421501090641504	0.462876771133149	0.538254541316773	0.418875727272791	0.00442964918461868	0.00535242084165122	0.00535616526509283
231	27.3297674716514	0.21	7.57034566013795	5.25048567350223	9.89020564677368	0.259004513044079	23.1648596214771	17.0474262210091	29.2822930219451	2.04	1.24	2.96	6.79911801827525	9.23896736089696	11.6788167035187	8.01652403263475	10.8932369884273	13.7699499442199	8.00939598744314	10.8790982287881	13.7542930242386	7.57034566013795	2.49113333854578	-4.22611539254465	16.5784098348696	0.236861806378612	0.300865732273576	0.200387671356464	0.464706314682505	0.540521777159999	0.421501090641504	0.462876771133149	0.538254541316773	0.418875727272791	0.00442964918461868	0.00535242084165122	0.00535616526509283
231	27.3297674716514	0.21	7.60214976696333	5.2791771554324	9.92512237849425	0.320625874417236	27.1940914680601	21.0137106875533	33.3744722485669	1.84	1.28	2.95	9.13479418923165	11.8214451706051	14.5080961519785	10.9789562243374	14.2079970657111	17.4370379070848	11.0028345076668	14.238104675922	17.4776778382484	7.60214976696333	2.41874030681657	2.3199334370682	21.5415700539098	0.236861806378612	0.300865732273576	0.200387671356464	0.464706314682505	0.540521777159999	0.421501090641504	0.462876771133149	0.538254541316773	0.418875727272791	0.00442964918461868	0.00535242084165122	0.00535616526509283
231	27.3297674716514	0.21	7.61115969639566	5.27870778514326	9.94361160764807	0.375347619652201	29.1426837120031	23.2729638983338	35.0124035256724	2.06	1.39	3.32	9.22551065462269	11.5522947684644	13.8790788823062	10.8632856187263	13.6031361644641	16.342986710202	10.853009435434	13.5870281081702	16.3255399315942	7.61115969639566	2.5898921720952	0.868694850588765	22.3365717368309	0.236861806378612	0.300865732273576	0.200387671356464	0.464706314682505	0.540521777159999	0.421501090641504	0.462876771133149	0.538254541316773	0.418875727272791	0.00442964918461868	0.00535242084165122	0.00535616526509283
231	27.3297674716514	0.21	7.67235575381496	5.33426883550312	10.0104426721268	0.347797889633391	28.7385478494105	22.594170072042	34.882925626779	1.98	1.18	3.07	9.22029988015485	11.7277168600066	14.2351338398584	10.924997374037	13.8959987814268	16.8670001888167	10.8220094847365	13.7686623546952	16.7074073881582	7.67235575381496	2.43153678964227	0.866313209705176	19.9952449096648	0.236861806378612	0.300865732273576	0.200387671356464	0.464706314682505	0.540521777159999	0.421501090641504	0.462876771133149	0.538254541316773	0.418875727272791	0.00442964918461868	0.00535242084165122	0.00535616526509283
231	27.3297674716514	0.21	7.88172683675284	5.4620997910319	10.3013538824738	0.292415619293228	29.9399443996635	22.6684229998923	37.2114657994346	2.09	1.3	3.4	8.88064644459237	11.7293585347965	14.5780706250007	10.431370873421	13.777520560825	17.1236702482289	10.3236833038443	13.6348255084417	16.9499868843965	7.88172683675284	2.65567462090299	-0.893067304821075	21.2230972457104	0.236861806378612	0.300865732273576	0.200387671356464	0.464706314682505	0.540521777159999	0.421501090641504	0.462876771133149	0.538254541316773	0.418875727272791	0.00442964918461868	0.00535242084165122	0.00535616526509283
231	27.3297674716514	0.21	7.89842128568676	5.51546062147442	10.2813819498991	0.242947579715823	25.6736781325018	18.597801679185	32.7495545858185	2.03	1.32	3.11	7.44578936168125	10.278677169042	13.1115649764028	8.7861168498614	12.1289569557221	15.4717970615829	8.7888284597126	12.1361692074588	15.4802724037235	7.89842128568676	2.47678979987068	-0.818638514597458	20.2237747103169	0.236861806378612	0.300865732273576	0.200387671356464	0.464706314682505	0.540521777159999	0.421501090641504	0.462876771133149	0.538254541316773	0.418875727272791	0.00442964918461868	0.00535242084165122	0.00535616526509283
231	27.3297674716514	0.21	7.94367455668514	5.5158095111702	10.3715396022001	0.30881539126043	27.189383584261	20.8385258532926	33.5402413152294	2.3	1.55	3.57	7.51094037722114	9.80001370694427	12.0890870366674	8.67686848715824	11.3212761434493	13.9656837997403	8.69783817791684	11.3438705559439	13.9943990292227	7.94367455668514	2.74648100492941	-4.31049432109998	19.8243035870554	0.236861806378612	0.300865732273576	0.200387671356464	0.464706314682505	0.540521777159999	0.421501090641504	0.462876771133149	0.538254541316773	0.418875727272791	0.00442964918461868	0.00535242084165122	0.00535616526509283
231	27.3297674716514	0.21	7.95673889198117	5.57786834024584	10.3356094437165	0.242693181399702	25.1081434602285	18.1833438687843	32.0329430516727	1.86	1.26	2.75	7.81176810902634	10.7867395444348	13.7617109798432	9.36323190116217	12.9290504278125	16.4948689544629	9.43510656765011	13.0285651291388	16.6172164682441	7.95673889198117	2.38045425247433	-3.43302397602318	16.7855812790507	0.236861806378612	0.300865732273576	0.200387671356464	0.464706314682505	0.540521777159999	0.421501090641504	0.462876771133149	0.538254541316773	0.418875727272791	0.00442964918461868	0.00535242084165122	0.00535616526509283
231	27.3297674716514	0.21	7.99827797433585	5.61019163537494	10.3863643132968	0.337302858738543	30.0092736250512	23.4419490237699	36.5765982263325	2.01	1.21	3.37	9.47962461798109	12.1353667621796	14.7911089063781	11.2101309898834	14.3506791140516	17.4912272382198	11.0167182238205	14.1021125789165	17.189061816405	7.99827797433585	2.5957257163337	-0.978272622300267	20.3509641725838	0.236861806378612	0.300865732273576	0.200387671356464	0.464706314682505	0.540521777159999	0.421501090641504	0.462876771133149	0.538254541316773	0.418875727272791	0.00442964918461868	0.00535242084165122	0.00535616526509283
231	27.3297674716514	0.21	8.06811812316158	5.60188719113508	10.5343490551881	0.263173442864604	26.4910029786629	19.5703755876803	33.4116303696456	2.05	1.34	3.68	7.77035315645015	10.5181654634347	13.2659777704192	9.15293041607894	12.3896603736353	15.6263903311917	9.01191821070639	12.199402897096	15.3791048194767	8.06811812316158	2.71651243958895	-2.52251765415745	21.218526503842	0.236861806378612	0.300865732273576	0.200387671356464	0.464706314682505	0.540521777159999	0.421501090641504	0.462876771133149	0.538254541316773	0.418875727272791	0.00442964918461868	0.00535242084165122	0.00535616526509283
231	27.3297674716514	0.21	8.16071458582529	5.67019833587343	10.6512308357772	0.300727094736844	27.122158791793	20.6649208943054	33.5793966892806	2.06	1.29	2.95	8.18585241465133	10.7437134732772	13.301574531903	9.6376140841075	12.6491120338726	15.6606099836378	9.66752346940743	12.6928352940231	15.7134176266591	8.16071458582529	2.39421434392489	0.171908413477614	20.3930439338906	0.236861806378612	0.300865732273576	0.200387671356464	0.464706314682505	0.540521777159999	0.421501090641504	0.462876771133149	0.538254541316773	0.418875727272791	0.00442964918461868	0.00535242084165122	0.00535616526509283
231	27.3297674716514	0.21	8.1835679091071	5.70133195884774	10.6658038593665	0.260786249924756	24.598003715458	18.1321183905472	31.0638890403689	1.99	1.49	3.4	7.39607506781992	10.0335039778301	12.6709328878402	8.76263930737307	11.8873829079095	15.0121265084458	8.79370362130152	11.9298647545317	15.0624966523988	8.1835679091071	2.54801347351106	1.77203750977583	23.7936307813119	0.236861806378612	0.300865732273576	0.200387671356464	0.464706314682505	0.540521777159999	0.421501090641504	0.462876771133149	0.538254541316773	0.418875727272791	0.00442964918461868	0.00535242084165122	0.00535616526509283
231	27.3297674716514	0.21	8.24605296502714	5.76194694543949	10.7301589846148	0.290120661605045	27.5163973279015	20.7962317804828	34.2365628753202	1.85	1.25	2.99	8.99537428309347	11.9021703306406	14.8089663781877	10.7988904611958	14.2884809020844	17.778071342973	10.7866348972453	14.2721969275993	17.7522353256641	8.24605296502714	2.47570085225617	0.309723990246495	20.9203472822264	0.236861806378612	0.300865732273576	0.200387671356464	0.464706314682505	0.540521777159999	0.421501090641504	0.462876771133149	0.538254541316773	0.418875727272791	0.00442964918461868	0.00535242084165122	0.00535616526509283
231	27.3297674716514	0.21	8.29854163077329	5.78532404768612	10.8117592138605	0.272475522688168	26.4941483524486	19.7349454600604	33.2533512448369	1.9	1.37	2.74	8.34467942758015	11.2027253967013	14.0607713658225	9.96577513913027	13.3790450811032	16.7923150230762	10.1128163743164	13.5689482391788	17.031036324642	8.29854163077329	2.37505351790824	-0.520290336808316	19.841767031991	0.236861806378612	0.300865732273576	0.200387671356464	0.464706314682505	0.540521777159999	0.421501090641504	0.462876771133149	0.538254541316773	0.418875727272791	0.00442964918461868	0.00535242084165122	0.00535616526509283
231	27.3297674716514	0.21	8.53388827918655	5.91488842438745	11.1528881339856	0.275706137192009	26.0698089172649	19.472641652252	32.6669761822778	2.01	1.38	2.96	7.85023085679879	10.509823066019	13.1694152752393	9.27712327100018	12.4201346327819	15.5631459945636	9.35826390309899	12.5280580864484	15.694702421225	8.53388827918655	2.41609043021875	-5.34068995523707	15.8421747446246	0.236861806378612	0.300865732273576	0.200387671356464	0.464706314682505	0.540521777159999	0.421501090641504	0.462876771133149	0.538254541316773	0.418875727272791	0.00442964918461868	0.00535242084165122	0.00535616526509283
231	27.3297674716514	0.21	8.6271355628945	6.00053509236456	11.2537360334244	0.311055595339134	29.5614884311114	22.6926256849232	36.4303511772996	1.92	1.24	2.85	9.52098105630187	12.4029001868962	15.2848193174904	11.3506885264678	14.7864443815005	18.2222002365332	11.3837134033977	14.8292128172751	18.2702211962007	8.6271355628945	2.33171606266042	2.72722045217378	21.7605755465839	0.236861806378612	0.300865732273576	0.200387671356464	0.464706314682505	0.540521777159999	0.421501090641504	0.462876771133149	0.538254541316773	0.418875727272791	0.00442964918461868	0.00535242084165122	0.00535616526509283
231	27.3297674716514	0.21	8.76913698910686	6.11160519437101	11.4266687838427	0.253266623580405	26.3615847097746	19.2943294637032	33.428839955846	1.95	1.33	2.97	7.97779584109334	10.8999559304667	13.82211601984	9.48005489615776	12.9524724177904	16.424889939423	9.52615415051346	13.0204675444276	16.5065358184868	8.76913698910686	2.36834621780045	1.95840370115469	22.1926071886236	0.236861806378612	0.300865732273576	0.200387671356464	0.464706314682505	0.540521777159999	0.421501090641504	0.462876771133149	0.538254541316773	0.418875727272791	0.00442964918461868	0.00535242084165122	0.00535616526509283
231	27.3297674716514	0.21	8.92604755786168	6.21256252571489	11.6395325900085	0.249461903469578	28.2964731941525	20.6334167262059	35.959529662099	2.09	1.59	3.01	8.07748221638131	11.0773829678816	14.077283719382	9.48650870529695	13.0097086123695	16.532908519442	9.66902532829559	13.2462723581831	16.8410025563253	8.92604755786168	2.59323004906632	-2.88377150763821	20.299228811127	0.236861806378612	0.300865732273576	0.200387671356464	0.464706314682505	0.540521777159999	0.421501090641504	0.462876771133149	0.538254541316773	0.418875727272791	0.00442964918461868	0.00535242084165122	0.00535616526509283
231	27.3297674716514	0.21	8.94482990804286	6.21639340651994	11.6732664095658	0.252062764996227	26.7986157550462	19.5912584533338	34.0059730567587	2.03	1.27	3.14	7.8490900210258	10.7366633951197	13.6242367692136	9.26341856898378	12.6713041635216	16.0791897580595	9.22104658908363	12.6123012149764	16.0055661267677	8.94482990804286	2.51104369858364	-0.809650552218518	20.2659022612473	0.236861806378612	0.300865732273576	0.200387671356464	0.464706314682505	0.540521777159999	0.421501090641504	0.462876771133149	0.538254541316773	0.418875727272791	0.00442964918461868	0.00535242084165122	0.00535616526509283
231	27.3297674716514	0.21	9.02208192622547	6.31157610854679	11.7325877439041	0.328594203751827	28.6260443612808	22.2373899587426	35.0146987638189	2.15	1.3	3.54	8.49680074355804	10.9378751492565	13.3789495549549	9.9292831705986	12.7819002609848	15.6345173513711	9.7831524299453	12.5902501895474	15.4061608961739	9.02208192622547	2.58580419788082	0.1411990441907	22.149114468786	0.236861806378612	0.300865732273576	0.200387671356464	0.464706314682505	0.540521777159999	0.421501090641504	0.462876771133149	0.538254541316773	0.418875727272791	0.00442964918461868	0.00535242084165122	0.00535616526509283
231	27.3297674716514	0.21	9.02547564464693	6.32017431921482	11.730776970079	0.285065549946441	29.4430530899552	22.1630921722574	36.7230140076529	2.1	1.49	3.45	8.62261794162885	11.4549087219683	14.2871995023077	10.1136826411795	13.4357468093712	16.7578109775628	10.1337848683073	13.4663184145956	16.799892615778	9.02547564464693	2.68351475382228	1.30345750963117	25.1751606989415	0.236861806378612	0.300865732273576	0.200387671356464	0.464706314682505	0.540521777159999	0.421501090641504	0.462876771133149	0.538254541316773	0.418875727272791	0.00442964918461868	0.00535242084165122	0.00535616526509283
231	27.3297674716514	0.21	9.09564989087361	6.32811523146478	11.8631845502824	0.245882832505975	25.5635548715602	18.5737988263108	32.5533109168095	1.96	1.29	3.03	7.64722501372105	10.5250551102396	13.4028852067582	9.07870609118707	12.4952360847189	15.9117660782507	9.08164622395628	12.5000651773733	15.9168141176821	9.09564989087361	2.43584485597688	1.17195096752187	21.8959567798007	0.236861806378612	0.300865732273576	0.200387671356464	0.464706314682505	0.540521777159999	0.421501090641504	0.462876771133149	0.538254541316773	0.418875727272791	0.00442964918461868	0.00535242084165122	0.00535616526509283
231	27.3297674716514	0.21	9.09925707683422	6.36663242728102	11.8318817263874	0.32293624481577	28.0633091925223	21.7190527391929	34.4075656458517	1.81	1.07	2.73	9.56654391365916	12.360984752728	15.1554255917969	11.5334540511828	14.9024403127869	18.2714265743909	11.4451852698649	14.7867316687551	18.1286724059642	9.09925707683422	2.25986006143434	-0.873110464038849	16.8896437760234	0.236861806378612	0.300865732273576	0.200387671356464	0.464706314682505	0.540521777159999	0.421501090641504	0.462876771133149	0.538254541316773	0.418875727272791	0.00442964918461868	0.00535242084165122	0.00535616526509283
231	27.3297674716514	0.21	9.16490779983724	6.3896252571416	11.9401903425329	0.224468129171167	25.4789647430794	18.0847898111984	32.8731396749605	1.88	1.25	2.9	7.71098811894223	10.8637145616798	14.0164410044173	9.22645502082668	12.9987975881083	16.77114015539	9.24299988843902	13.0215351039415	16.8040715920641	9.16490779983724	2.38325677561173	-3.92737323200895	15.8147082127229	0.236861806378612	0.300865732273576	0.200387671356464	0.464706314682505	0.540521777159999	0.421501090641504	0.462876771133149	0.538254541316773	0.418875727272791	0.00442964918461868	0.00535242084165122	0.00535616526509283
231	27.3297674716514	0.21	9.22268832322773	6.46001954934225	11.9853570971132	0.293977724739419	29.3180136245661	22.2243270892305	36.4117001599016	2.16	1.39	3.21	8.4547201683285	11.1533456149979	13.8519710616673	9.87134521746975	13.0221370670348	16.1729289165998	9.89388990317746	13.0504145260858	16.2078109564836	9.22268832322773	2.58259430806515	-5.97905334193577	17.0947123330985	0.236861806378612	0.300865732273576	0.200387671356464	0.464706314682505	0.540521777159999	0.421501090641504	0.462876771133149	0.538254541316773	0.418875727272791	0.00442964918461868	0.00535242084165122	0.00535616526509283
231	27.3297674716514	0.21	9.23760624664714	6.41377935565909	12.0614331376352	0.266369144956366	29.6143636715326	21.9410190608143	37.287708282251	1.86	1.29	2.92	9.45631290357917	12.7634312946997	16.0705496858203	11.3427558358232	15.3096123488351	19.276468861847	11.3901540390919	15.369842818347	19.3501307722415	9.23760624664714	2.34482577187117	-0.602518400854785	19.3001068708725	0.236861806378612	0.300865732273576	0.200387671356464	0.464706314682505	0.540521777159999	0.421501090641504	0.462876771133149	0.538254541316773	0.418875727272791	0.00442964918461868	0.00535242084165122	0.00535616526509283
231	27.3297674716514	0.21	9.30216157233994	6.52280323255303	12.0815199121269	0.277599890409246	26.9546726701973	20.1657825399172	33.7435628004773	2.05	1.28	3	8.00264047425775	10.6967609143808	13.3908813545039	9.42552286444946	12.5986622663312	15.7718016682129	9.43189151562428	12.604200658059	15.7822563350843	9.30216157233994	2.39109699174608	4.00562993521398	24.0148900701696	0.236861806378612	0.300865732273576	0.200387671356464	0.464706314682505	0.540521777159999	0.421501090641504	0.462876771133149	0.538254541316773	0.418875727272791	0.00442964918461868	0.00535242084165122	0.00535616526509283
231	27.3297674716514	0.21	9.31891751369526	6.53547240892512	12.1023626184654	0.31957302678734	30.2364855714486	23.3480202665566	37.1249508763407	2.08	1.45	3.07	9.16536615658525	11.8694629517514	14.5735597469175	10.770346874651	13.9479679286278	17.1255889826045	10.8800189996299	14.0902817707574	17.2970701248525	9.31891751369526	2.4534149907144	2.84380773156561	24.1814744623348	0.236861806378612	0.300865732273576	0.200387671356464	0.464706314682505	0.540521777159999	0.421501090641504	0.462876771133149	0.538254541316773	0.418875727272791	0.00442964918461868	0.00535242084165122	0.00535616526509283
231	27.3297674716514	0.21	9.33920038100688	6.48372726248636	12.1946734995274	0.252308100999603	25.1609996291509	18.3984713683074	31.9235278899944	2	1.28	3.07	7.45054612374757	10.1890632381287	12.9275803525098	8.81331216632512	12.0527265395798	15.2921409128344	8.79903155603394	12.0341623438119	15.2686775989543	9.33920038100688	2.40033328416366	-1.31170805669651	19.6107941288907	0.236861806378612	0.300865732273576	0.200387671356464	0.464706314682505	0.540521777159999	0.421501090641504	0.462876771133149	0.538254541316773	0.418875727272791	0.00442964918461868	0.00535242084165122	0.00535616526509283
231	27.3297674716514	0.21	9.34153276917549	6.5523399872575	12.1307255510935	0.251258764558236	25.4248478668074	18.5723471392798	32.2773485943349	2.1	1.43	3.56	7.22743253563453	9.89408453913094	12.5607365426274	8.4776735918514	11.6056177348422	14.733561877833	8.43486822634887	11.5502672499785	14.6615347670045	9.34153276917549	2.56927408703507	-0.29712563868369	22.4467096491625	0.236861806378612	0.300865732273576	0.200387671356464	0.464706314682505	0.540521777159999	0.421501090641504	0.462876771133149	0.538254541316773	0.418875727272791	0.00442964918461868	0.00535242084165122	0.00535616526509283
231	27.3297674716514	0.21	9.34631094161723	6.51245767373518	12.1801642094993	0.27164766573701	25.9805795449542	19.3385306915661	32.6226283983422	1.81	1.21	2.89	8.50505531298085	11.426217928206	14.3473805434311	10.2500380028669	13.7705357206081	17.2910334383492	10.2386104685028	13.7565478858253	17.2656939157568	9.34631094161723	2.27141200254878	-0.625607487969527	17.486469640373	0.236861806378612	0.300865732273576	0.200387671356464	0.464706314682505	0.540521777159999	0.421501090641504	0.462876771133149	0.538254541316773	0.418875727272791	0.00442964918461868	0.00535242084165122	0.00535616526509283
231	27.3297674716514	0.21	9.40176244685107	6.52193007218679	12.2815948215153	0.237405694989111	24.8073017149403	17.8655959303361	31.7490074995446	1.77	1.12	2.8	8.01517476363306	11.1294836978707	14.2437926321084	9.70559867025773	13.4767245087177	17.2478503471776	9.65672602587663	13.4058471226688	17.1590257696408	9.40176244685107	2.23708892647081	4.91358081044787	22.5771885629522	0.236861806378612	0.300865732273576	0.200387671356464	0.464706314682505	0.540521777159999	0.421501090641504	0.462876771133149	0.538254541316773	0.418875727272791	0.00442964918461868	0.00535242084165122	0.00535616526509283
231	27.3297674716514	0.21	9.44110491594178	6.61727197371504	12.2649378581685	0.248481757926587	24.5401087617099	17.876884157018	31.2033333664018	1.97	1.28	2.96	7.34449135758018	10.0819927640299	12.8194941704796	8.71518848607531	11.9635878069462	15.211987127817	8.73357959619887	11.9829535328913	15.2396239488489	9.44110491594178	2.3839150276633	0.322224989256709	20.3736785137573	0.236861806378612	0.300865732273576	0.200387671356464	0.464706314682505	0.540521777159999	0.421501090641504	0.462876771133149	0.538254541316773	0.418875727272791	0.00442964918461868	0.00535242084165122	0.00535616526509283
231	27.3297674716514	0.21	9.45727955992744	6.6188404718433	12.2957186480116	0.263846500712199	25.3474697874295	18.7370567438769	31.9578828309821	2	1.3	3.11	7.61225486287764	10.2978500192704	12.9834451756632	9.01090981541579	12.1899489031618	15.3689879909079	8.99655813003025	12.1698674987521	15.3448923562564	9.45727955992744	2.37241156697043	0.115057410865156	20.2059666288934	0.236861806378612	0.300865732273576	0.200387671356464	0.464706314682505	0.540521777159999	0.421501090641504	0.462876771133149	0.538254541316773	0.418875727272791	0.00442964918461868	0.00535242084165122	0.00535616526509283
231	27.3297674716514	0.21	9.46494649319413	6.56087936736158	12.3690136190267	0.266331715529804	25.2153460261503	18.6812001898709	31.7494918624297	2.13	1.25	2.98	7.18528285231562	9.69848786884364	12.2116928853717	8.40796703729261	11.3488317702817	14.2896965032707	8.39900836404829	11.3400704823337	14.2781642639284	9.46494649319413	2.35773051451545	0.0108019043704895	19.9015137527257	0.236861806378612	0.300865732273576	0.200387671356464	0.464706314682505	0.540521777159999	0.421501090641504	0.462876771133149	0.538254541316773	0.418875727272791	0.00442964918461868	0.00535242084165122	0.00535616526509283
231	27.3297674716514	0.21	9.48916555017196	6.58636079321808	12.3919703071258	0.253017661639582	23.4906344014192	17.1889020299115	29.792366772927	1.89	1.09	2.96	7.3087792285549	9.98829712799022	12.6678150274255	8.73969265338155	11.9438067972055	15.1479209410294	8.61676170178164	11.7757154881829	14.9328787042488	9.48916555017196	2.30881095592619	2.27916711418024	21.0379638931264	0.236861806378612	0.300865732273576	0.200387671356464	0.464706314682505	0.540521777159999	0.421501090641504	0.462876771133149	0.538254541316773	0.418875727272791	0.00442964918461868	0.00535242084165122	0.00535616526509283
231	27.3297674716514	0.21	9.52690594320479	6.6174230546951	12.4363888317145	0.222064244237139	27.6166311289206	19.5463491530421	35.686913104799	1.97	1.45	3.2	8.02690184159997	11.3410430526879	14.6551842637757	9.52405411087615	13.4563384278342	17.3886227447923	9.58609524056541	13.5448208317864	17.4992347637903	9.52690594320479	2.47919567779795	-0.0539664754662607	21.7254015785573	0.236861806378612	0.300865732273576	0.200387671356464	0.464706314682505	0.540521777159999	0.421501090641504	0.462876771133149	0.538254541316773	0.418875727272791	0.00442964918461868	0.00535242084165122	0.00535616526509283
231	27.3297674716514	0.21	9.57336926370428	6.6956621768765	12.4510763505321	0.269333489393634	26.5883518862522	19.7509469415996	33.4257568309047	2.01	1.32	3.22	7.97484438243601	10.7355849471558	13.4963255118756	9.42754877475087	12.6911881738659	15.9548275729809	9.40135977421997	12.6543497441792	15.9075394770216	9.57336926370428	2.46893880902067	2.19152437033481	23.6376481703951	0.236861806378612	0.300865732273576	0.200387671356464	0.464706314682505	0.540521777159999	0.421501090641504	0.462876771133149	0.538254541316773	0.418875727272791	0.00442964918461868	0.00535242084165122	0.00535616526509283
231	27.3297674716514	0.21	9.59863797570999	6.67734900738405	12.5199269440359	0.304858085194593	29.9788110370041	22.9109541784561	37.0466678955521	1.97	1.34	2.92	9.3904478126729	12.2873302585401	15.1842127044073	11.1372079001241	14.5729526809323	18.0086974617405	11.2203623205338	14.6850902458926	18.1471338132168	9.59863797570999	2.34620446564804	-0.667457834880593	19.393965000191	0.236861806378612	0.300865732273576	0.200387671356464	0.464706314682505	0.540521777159999	0.421501090641504	0.462876771133149	0.538254541316773	0.418875727272791	0.00442964918461868	0.00535242084165122	0.00535616526509283
231	27.3297674716514	0.21	9.60270286170728	6.65275334553123	12.5526523778833	0.275343588541317	26.2785312008017	19.6225032926755	32.934559108928	1.87	1.18	3.15	8.3948327694616	11.2423920418021	14.0899513141425	10.0524295127639	13.4622519183691	16.8720743239744	9.93458309915729	13.3036003000086	16.6743842615424	9.60270286170728	2.34476037933211	-2.68756988726521	16.5981106098088	0.236861806378612	0.300865732273576	0.200387671356464	0.464706314682505	0.540521777159999	0.421501090641504	0.462876771133149	0.538254541316773	0.418875727272791	0.00442964918461868	0.00535242084165122	0.00535616526509283
231	27.3297674716514	0.21	9.6575796259606	6.75877913443758	12.5563801174836	0.273271359569993	28.6251957901243	21.3369500629324	35.9134415173163	1.91	1.29	3.12	8.97144246889558	12.0358953099916	15.1003481510876	10.7007049766126	14.3558369000465	18.0109688234803	10.6805161957171	14.3337551105644	17.978914427633	9.6575796259606	2.48497007403281	1.30073314494062	21.875653463264	0.236861806378612	0.300865732273576	0.200387671356464	0.464706314682505	0.540521777159999	0.421501090641504	0.462876771133149	0.538254541316773	0.418875727272791	0.00442964918461868	0.00535242084165122	0.00535616526509283
231	27.3297674716514	0.21	9.66021297617973	6.76970204522794	12.5507239071315	0.251741876927501	24.0851672236365	17.6020613395591	30.5682731077138	1.94	1.33	3.15	7.30485339585044	9.99534157898879	12.6858297621271	8.68745324874179	11.8871739057757	15.0868945628095	8.6876169399046	11.884520814263	15.0899931650409	9.66021297617973	2.33525084157405	0.608735408504898	20.3278212410825	0.236861806378612	0.300865732273576	0.200387671356464	0.464706314682505	0.540521777159999	0.421501090641504	0.462876771133149	0.538254541316773	0.418875727272791	0.00442964918461868	0.00535242084165122	0.00535616526509283
231	27.3297674716514	0.21	9.70606900079712	6.76538673537468	12.6467512662196	0.236645956135882	26.1953336498988	18.8498083736504	33.5408589261472	1.87	1.23	2.69	8.08037394047263	11.2291906204475	14.3780073004224	9.68031017343489	13.4526012042705	17.2248922351061	9.74972673493655	13.5463585838781	17.3480267846359	9.70606900079712	2.26596584825571	2.32352154733476	21.0037698244355	0.236861806378612	0.300865732273576	0.200387671356464	0.464706314682505	0.540521777159999	0.421501090641504	0.462876771133149	0.538254541316773	0.418875727272791	0.00442964918461868	0.00535242084165122	0.00535616526509283
231	27.3297674716514	0.21	9.74595102747438	6.82558786725427	12.6663141876945	0.236335495861102	24.955159127014	17.9513769590728	31.9589412949552	2.06	1.34	3.15	7.11567319366601	9.89187387956978	12.6680745654736	8.37881204011025	11.6478300373841	14.9168480346579	8.38127225738243	11.6488807614803	14.9167556655647	9.74595102747438	2.42048101331033	-0.293452220649781	20.553230985367	0.236861806378612	0.300865732273576	0.200387671356464	0.464706314682505	0.540521777159999	0.421501090641504	0.462876771133149	0.538254541316773	0.418875727272791	0.00442964918461868	0.00535242084165122	0.00535616526509283
231	27.3297674716514	0.21	9.78339987706675	6.77537643045547	12.791423323678	0.255719063495152	27.2785763268774	20.0125986828599	34.544553970895	1.9	1.24	3.04	8.45766190095005	11.5283866612279	14.5991114215058	10.099512726804	13.7663445486643	17.4331763705245	10.0588969551796	13.7173746841778	17.3666251426291	9.78339987706675	2.34969924569686	-2.12203594176258	17.5293612563951	0.236861806378612	0.300865732273576	0.200387671356464	0.464706314682505	0.540521777159999	0.421501090641504	0.462876771133149	0.538254541316773	0.418875727272791	0.00442964918461868	0.00535242084165122	0.00535616526509283
231	27.3297674716514	0.21	9.79459507150242	6.80137332819178	12.7878168148131	0.290569672063379	27.2299035097046	20.5869487075836	33.8728583118256	2.27	1.41	3.52	7.51067399376539	9.93420302581035	12.3577320578553	8.69678551927116	11.5030466096763	14.3093077000815	8.65096068249775	11.4365330736957	14.2275901762625	9.79459507150242	2.60703824892767	0.295655023049797	23.734259360656	0.236861806378612	0.300865732273576	0.200387671356464	0.464706314682505	0.540521777159999	0.421501090641504	0.462876771133149	0.538254541316773	0.418875727272791	0.00442964918461868	0.00535242084165122	0.00535616526509283
231	27.3297674716514	0.21	9.80575183013782	6.86744530115089	12.7440583591248	0.23142696790629	23.9300791508812	17.1213636962446	30.7387946055179	1.94	1.37	3.05	7.12617557756373	9.96006793848909	12.7939602994144	8.48046519242998	11.8529228682675	15.225380544105	8.52635056155781	11.9145527168544	15.3064529163502	9.80575183013782	2.31029813525465	-1.21079704897352	18.7229688305737	0.236861806378612	0.300865732273576	0.200387671356464	0.464706314682505	0.540521777159999	0.421501090641504	0.462876771133149	0.538254541316773	0.418875727272791	0.00442964918461868	0.00535242084165122	0.00535616526509283
231	27.3297674716514	0.21	9.81000634724526	6.87647850241311	12.7435341920774	0.244502543407203	26.8773353030823	19.5009009191735	34.2537696869911	2	1.29	3.15	7.92016409190719	10.9160549472011	13.9119458024949	9.37477355655244	12.9208867484779	16.4669999404033	9.34960770847187	12.8824928178051	16.4217926385336	9.81000634724526	2.45601090058899	-2.02013451288668	19.3828133365447	0.236861806378612	0.300865732273576	0.200387671356464	0.464706314682505	0.540521777159999	0.421501090641504	0.462876771133149	0.538254541316773	0.418875727272791	0.00442964918461868	0.00535242084165122	0.00535616526509283
231	27.3297674716514	0.21	9.92408656044769	6.87592291962631	12.9722502012691	0.210292423556	24.0004362506495	16.7389430231494	31.2619294781497	2.01	1.43	3.01	6.75978337227798	9.69223383281663	12.6246842933553	7.99143053097339	11.4581798112863	14.9249290915991	8.07283671626176	11.5755074724519	15.0752889748331	9.92408656044769	2.36894410532385	-1.36151029174207	19.1264879940009	0.236861806378612	0.300865732273576	0.200387671356464	0.464706314682505	0.540521777159999	0.421501090641504	0.462876771133149	0.538254541316773	0.418875727272791	0.00442964918461868	0.00535242084165122	0.00535616526509283
231	27.3297674716514	0.21	9.97051682803354	6.98948386641979	12.9515497896473	0.307999565247086	30.4633997368459	23.3341806241102	37.5926188495816	2.14	1.41	3.19	8.92987257251242	11.6581885671383	14.3865045617643	10.438695398765	13.6279973051713	16.8172992115775	10.4827533611741	13.686560771871	16.8876372987038	9.97051682803354	2.53194388275742	-1.45207319972275	20.3342879304716	0.236861806378612	0.300865732273576	0.200387671356464	0.464706314682505	0.540521777159999	0.421501090641504	0.462876771133149	0.538254541316773	0.418875727272791	0.00442964918461868	0.00535242084165122	0.00535616526509283
231	27.3297674716514	0.21	10.0063240639555	6.93402721683508	13.0786209110759	0.253049604819292	25.3834822769198	18.5745390694501	32.1924254843895	1.9	1.19	2.7	7.85317607063506	10.731946287397	13.610716504159	9.37856200532766	12.8164990557839	16.2544361062401	9.41475747457942	12.8661422213716	16.3149121786835	10.0063240639555	2.21422464729305	-0.131186533378916	18.312332789939	0.236861806378612	0.300865732273576	0.200387671356464	0.464706314682505	0.540521777159999	0.421501090641504	0.462876771133149	0.538254541316773	0.418875727272791	0.00442964918461868	0.00535242084165122	0.00535616526509283
231	27.3297674716514	0.21	10.0081663091671	7.02150414438071	12.9948284739535	0.323223481990932	29.7859200293893	23.05665444015	36.5151856186287	2.07	1.35	2.87	9.08910757737577	11.7418349718074	14.394562366239	10.6901448328873	13.8101475182146	16.930150203542	10.7915671365726	13.939712581576	17.092871793639	10.0081663091671	2.34061655394813	1.66407286101808	21.9945878953174	0.236861806378612	0.300865732273576	0.200387671356464	0.464706314682505	0.540521777159999	0.421501090641504	0.462876771133149	0.538254541316773	0.418875727272791	0.00442964918461868	0.00535242084165122	0.00535616526509283
231	27.3297674716514	0.21	10.1496702926689	7.11229829719248	13.1870422881453	0.277054913801419	28.7534225817027	21.5016406629287	36.0052045004766	1.98	1.38	2.88	8.78223087542643	11.7441826663295	14.7061344572326	10.4079448188632	13.9181953728667	17.4284459268702	10.5229012947037	14.0690214264312	17.6226420990677	10.1496702926689	2.32702631940878	-0.37246152724111	19.6465173948326	0.236861806378612	0.300865732273576	0.200387671356464	0.464706314682505	0.540521777159999	0.421501090641504	0.462876771133149	0.538254541316773	0.418875727272791	0.00442964918461868	0.00535242084165122	0.00535616526509283
231	27.3297674716514	0.21	10.4105606536952	7.23784471771955	13.5832765896708	0.244542637280231	26.8386858571876	19.4736580334541	34.2037136809212	2.01	1.35	3.28	7.86688844102122	10.8421821508519	13.8174758606825	9.30094808103414	12.8186098005856	16.3362715201371	9.27665173552944	12.7867437080994	16.2931579536335	10.4105606536952	2.4339662350873	-0.46164427746277	20.5655792782521	0.236861806378612	0.300865732273576	0.200387671356464	0.464706314682505	0.540521777159999	0.421501090641504	0.462876771133149	0.538254541316773	0.418875727272791	0.00442964918461868	0.00535242084165122	0.00535616526509283
231	27.3297674716514	0.21	10.4196596010193	7.2525576650661	13.5867615369725	0.295951082454645	30.5504197048671	23.1935325646098	37.9073068451244	1.88	1.28	2.67	9.9047454009668	13.0464873441101	16.1882292872534	11.8555985879437	15.6161426339499	19.3766866799562	11.9829390378506	15.7825632780918	19.5841197422403	10.4196596010193	2.20901454701352	1.27789065975389	19.1589735994501	0.236861806378612	0.300865732273576	0.200387671356464	0.464706314682505	0.540521777159999	0.421501090641504	0.462876771133149	0.538254541316773	0.418875727272791	0.00442964918461868	0.00535242084165122	0.00535616526509283
231	27.3297674716514	0.21	10.8807728132903	7.60952490752305	14.1520207190576	0.241747966391697	26.6210516164533	19.2600646936008	33.9820385393058	1.83	1.15	3.05	8.39304042050412	11.6007690424557	14.8084976644073	10.0932319878206	13.9507553063352	17.8082786248497	9.97593717068976	13.7890811923318	17.6028312795597	10.8807728132903	2.25658540114496	-0.636334852913318	17.6752884793064	0.236861806378612	0.300865732273576	0.200387671356464	0.464706314682505	0.540521777159999	0.421501090641504	0.462876771133149	0.538254541316773	0.418875727272791	0.00442964918461868	0.00535242084165122	0.00535616526509283
231	27.3297674716514	0.21	11.068124115854	7.74997566512108	14.3862725665869	0.242581559801326	27.4168451531465	19.8530112095045	34.9806790967885	1.97	1.25	2.69	8.16135135482502	11.2707590790327	14.3801668032403	9.6857996214715	13.3760095939077	17.0662195663439	9.7679219987537	13.4857117267152	17.2082333528927	11.068124115854	2.1896955026737	0.944649013499565	19.6696104583103	0.236861806378612	0.300865732273576	0.200387671356464	0.464706314682505	0.540521777159999	0.421501090641504	0.462876771133149	0.538254541316773	0.418875727272791	0.00442964918461868	0.00535242084165122	0.00535616526509283
231	27.3297674716514	0.22	6.23802919442213	4.42903618232955	8.04702220651471	0.362765621873822	29.7401436858505	23.5860364316637	35.8942509400373	1.9	1.31	3.02	9.95968315812392	12.5583799993841	15.1570768406444	11.8909098764211	14.9935055559192	18.0961012354173	11.9162203984346	15.0219601761038	18.1343133159182	6.23802919442213	2.58310221385292	-1.67879076247365	18.7315000506885	0.236861806378612	0.300865732273576	0.200387671356464	0.464706314682505	0.540521777159999	0.421501090641504	0.462876771133149	0.538254541316773	0.418875727272791	0.00442964918461868	0.00535242084165122	0.00535616526509283
231	27.3297674716514	0.22	6.42936209581882	4.52950947944823	8.3292147121894	0.353099447448391	29.6750667447667	23.4039135790854	35.9462199104481	2.24	1.28	3.17	8.64130829093848	10.9567743629366	13.2722404349347	10.0293466210303	12.716741983334	15.4041373456377	9.98008876795095	12.6546345079922	15.3252154376621	6.42936209581882	2.68034350921335	-0.890465745128059	21.8978289231241	0.236861806378612	0.300865732273576	0.200387671356464	0.464706314682505	0.540521777159999	0.421501090641504	0.462876771133149	0.538254541316773	0.418875727272791	0.00442964918461868	0.00535242084165122	0.00535616526509283
231	27.3297674716514	0.22	6.63000665978673	4.69156231870311	8.56845100087035	0.295500166420737	24.8045324475623	18.824850440614	30.7842144545106	1.82	1.16	2.81	8.25514217258892	10.8773741669388	13.4996061612887	9.94204858811111	13.1001235615128	16.2581985349146	9.91781266370178	13.0696283960773	16.2195637553497	6.63000665978673	2.45544677416689	0.0137731240810577	19.696883145152	0.236861806378612	0.300865732273576	0.200387671356464	0.464706314682505	0.540521777159999	0.421501090641504	0.462876771133149	0.538254541316773	0.418875727272791	0.00442964918461868	0.00535242084165122	0.00535616526509283
231	27.3297674716514	0.22	6.74698052326362	4.76415688100261	8.72980416552463	0.267179586234953	24.7313912943071	18.336529643004	31.1262529456102	1.99	1.33	3.27	7.46431795738047	10.0674975986817	12.670677239983	8.83959498513586	11.9224022602335	15.0052095353311	8.80702165583074	11.8778772018127	14.9531278674916	6.74698052326362	2.6311780255489	0.172848633151388	21.9736409496918	0.236861806378612	0.300865732273576	0.200387671356464	0.464706314682505	0.540521777159999	0.421501090641504	0.462876771133149	0.538254541316773	0.418875727272791	0.00442964918461868	0.00535242084165122	0.00535616526509283
231	27.3297674716514	0.22	6.76237250004658	4.77497355874394	8.74977144134922	0.300495378456689	25.5866495738931	19.4916275630335	31.6816715847526	1.96	1.18	2.92	8.02024748785911	10.5281747921829	13.0361020965067	9.52028451486368	12.4972726334848	15.4742607521059	9.47938096494539	12.4427385905463	15.4079643577229	6.76237250004658	2.53446453031575	2.28500347135259	22.7826846772665	0.236861806378612	0.300865732273576	0.200387671356464	0.464706314682505	0.540521777159999	0.421501090641504	0.462876771133149	0.538254541316773	0.418875727272791	0.00442964918461868	0.00535242084165122	0.00535616526509283
231	27.3297674716514	0.22	7.05608900165253	4.9520228919759	9.16015511132917	0.277444076091952	25.3709863863869	18.9784851802412	31.7634875925326	1.81	1.25	3	8.3477703558495	11.1595401868765	13.9713100179035	10.0607850766972	13.4495476742789	16.8383102718606	10.0452833262673	13.4263294618431	16.809615032536	7.05608900165253	2.50715274260614	-2.77102769361224	17.7062075237528	0.236861806378612	0.300865732273576	0.200387671356464	0.464706314682505	0.540521777159999	0.421501090641504	0.462876771133149	0.538254541316773	0.418875727272791	0.00442964918461868	0.00535242084165122	0.00535616526509283
231	27.3297674716514	0.22	7.06859211520724	4.9612929445938	9.17589128582069	0.327311834198165	30.8148040518427	23.9176343491132	37.7119737545722	1.71	1.2	2.78	10.9884183740431	14.1571676401333	17.3259169062235	13.383331864976	17.242706488458	21.1020811119399	13.4013377192446	17.2652409549184	21.1305298776782	7.06859211520724	2.2855358750695	-0.806104253995143	17.3486948562349	0.236861806378612	0.300865732273576	0.200387671356464	0.464706314682505	0.540521777159999	0.421501090641504	0.462876771133149	0.538254541316773	0.418875727272791	0.00442964918461868	0.00535242084165122	0.00535616526509283
231	27.3297674716514	0.22	7.24817708837793	5.09235074881652	9.40400342793933	0.266568510389391	26.0045893228217	19.270004694838	32.7391739508055	1.78	1.17	2.84	8.60513494900631	11.6125036791669	14.6198724093275	10.4083389045053	14.0459010275651	17.6834631506248	10.3832219165673	14.0157973811652	17.6454284945652	7.24817708837793	2.34696349806025	0.171142332773305	18.9022292704486	0.236861806378612	0.300865732273576	0.200387671356464	0.464706314682505	0.540521777159999	0.421501090641504	0.462876771133149	0.538254541316773	0.418875727272791	0.00442964918461868	0.00535242084165122	0.00535616526509283
231	27.3297674716514	0.22	7.26981666082923	5.14307264321779	9.39656067844068	0.283118735905556	22.6771213033125	17.0431751161081	28.311067490517	2.15	1.34	3.15	6.50797581120503	8.65931118493497	10.8106465586649	7.60417831554107	10.1178843084563	12.6315903013716	7.6071611394704	10.1205602858902	12.6350121593357	7.26981666082923	2.52305204276903	0.412961196545223	21.9424880447492	0.236861806378612	0.300865732273576	0.200387671356464	0.464706314682505	0.540521777159999	0.421501090641504	0.462876771133149	0.538254541316773	0.418875727272791	0.00442964918461868	0.00535242084165122	0.00535616526509283
231	27.3297674716514	0.22	7.29947887018798	5.15666392215389	9.44229381822207	0.258324023955005	22.2823710462663	16.3875371691602	28.1772049233725	2.1	1.34	3.06	6.38372250254597	8.68003971492558	10.9763569273052	7.48959751535052	10.1837139468583	12.877830378366	7.5108386661825	10.2157187142829	12.9164662002168	7.29947887018798	2.50543132192928	-2.01059808362932	19.1600684764964	0.236861806378612	0.300865732273576	0.200387671356464	0.464706314682505	0.540521777159999	0.421501090641504	0.462876771133149	0.538254541316773	0.418875727272791	0.00442964918461868	0.00535242084165122	0.00535616526509283
231	27.3297674716514	0.22	7.44107586141707	5.24398361928059	9.63816810355355	0.279633530643326	25.1799528927926	18.8700526015178	31.4898531840673	1.95	1.26	3.28	7.79699879691876	10.4042138385869	13.0114288802551	9.26380470658182	12.3615005768981	15.4591964472144	9.17112955151671	12.2391926844875	15.3038665391018	7.44107586141707	2.61499762670939	-0.17025517483268	21.3037565500013	0.236861806378612	0.300865732273576	0.200387671356464	0.464706314682505	0.540521777159999	0.421501090641504	0.462876771133149	0.538254541316773	0.418875727272791	0.00442964918461868	0.00535242084165122	0.00535616526509283
231	27.3297674716514	0.22	7.5268591230424	5.29076278314476	9.76295546294005	0.247299008668213	24.7359409012144	17.9982054886515	31.4736763137772	2.05	1.36	3.24	7.15925259421453	9.83936143961787	12.5194702850212	8.43637535300731	11.594582709039	14.7527900650708	8.43105180047864	11.5862624728436	14.7462508248367	7.5268591230424	2.59284400833439	-0.691049378045182	21.9200063564388	0.236861806378612	0.300865732273576	0.200387671356464	0.464706314682505	0.540521777159999	0.421501090641504	0.462876771133149	0.538254541316773	0.418875727272791	0.00442964918461868	0.00535242084165122	0.00535616526509283
231	27.3297674716514	0.22	7.59391560690556	5.38176961414373	9.80606159966738	0.30974658579974	28.3117064013055	21.7130954240802	34.9103173785309	2.04	1.29	3.13	8.67117397068102	11.3063442506822	13.9415145306835	10.2265957433585	13.3344587916152	16.442321839872	10.202846885618	13.3092058670194	16.4079688751634	7.59391560690556	2.54515403513906	-3.6228316015436	17.1023543157731	0.236861806378612	0.300865732273576	0.200387671356464	0.464706314682505	0.540521777159999	0.421501090641504	0.462876771133149	0.538254541316773	0.418875727272791	0.00442964918461868	0.00535242084165122	0.00535616526509283
231	27.3297674716514	0.22	7.67415234733375	5.39129030322655	9.95701439144094	0.38513444548582	31.4430920994692	25.2401945231813	37.6459896757571	1.92	1.23	3.19	10.6019660280306	13.2074494888954	15.8129329497602	12.6426599894038	15.7496536749747	18.8566473605456	12.5291170049984	15.6084282732048	18.6900939195227	7.67415234733375	2.49288941096235	-1.19738342753912	18.7460548040825	0.236861806378612	0.300865732273576	0.200387671356464	0.464706314682505	0.540521777159999	0.421501090641504	0.462876771133149	0.538254541316773	0.418875727272791	0.00442964918461868	0.00535242084165122	0.00535616526509283
231	27.3297674716514	0.22	7.73882165924426	5.45921456727375	10.0184287512148	0.306455495906671	28.804600314958	22.0390866569313	35.5701139729848	2.01	1.26	2.89	8.88240126427761	11.6091026019959	14.3358039397142	10.496277846878	13.718403710663	16.940529574448	10.5221325653064	13.7537802743114	16.9847697433321	7.73882165924426	2.49590226390499	-0.687714622707767	19.5041715513104	0.236861806378612	0.300865732273576	0.200387671356464	0.464706314682505	0.540521777159999	0.421501090641504	0.462876771133149	0.538254541316773	0.418875727272791	0.00442964918461868	0.00535242084165122	0.00535616526509283
231	27.3297674716514	0.22	7.79128303956983	5.48879357279662	10.093772506343	0.283481134475563	27.3114258843739	20.5321771327334	34.0906746360143	2.17	1.31	3.17	7.79234795488662	10.3652005464072	12.9380531379278	9.09360151751569	12.0960978595744	15.0985942016331	9.0689450957069	12.0670851665784	15.0595114315511	7.79128303956983	2.56955160329445	3.31298580690123	24.8670810346225	0.236861806378612	0.300865732273576	0.200387671356464	0.464706314682505	0.540521777159999	0.421501090641504	0.462876771133149	0.538254541316773	0.418875727272791	0.00442964918461868	0.00535242084165122	0.00535616526509283
231	27.3297674716514	0.22	7.85747439957312	5.52250994749778	10.1924388516485	0.331487682839549	26.6268227123648	20.7231018250517	32.5305435996779	2	1.36	3.13	8.38633620060646	10.7754856924889	13.1646351843714	9.91884063123359	12.7445791286314	15.5703176260293	9.94435859365722	12.7768005925731	15.6087572446393	7.85747439957312	2.55348823543312	2.51512689831687	23.9349734379433	0.236861806378612	0.300865732273576	0.200387671356464	0.464706314682505	0.540521777159999	0.421501090641504	0.462876771133149	0.538254541316773	0.418875727272791	0.00442964918461868	0.00535242084165122	0.00535616526509283
231	27.3297674716514	0.22	7.94174000425282	5.59784960682101	10.2856304016846	0.363764816678427	27.2949949127331	21.6590469557788	32.9309428696875	1.93	1.16	3.03	9.02755915416087	11.3766400567074	13.7257209592539	10.7465721791855	13.5429612188881	16.3393502585907	10.641877945443	13.4109063873404	16.1783039245124	7.94174000425282	2.32807711674131	-1.6024219086319	16.9649857588606	0.236861806378612	0.300865732273576	0.200387671356464	0.464706314682505	0.540521777159999	0.421501090641504	0.462876771133149	0.538254541316773	0.418875727272791	0.00442964918461868	0.00535242084165122	0.00535616526509283
231	27.3297674716514	0.22	7.99705203501804	5.64629881593037	10.3478052541057	0.28889159909091	26.0453649284705	19.6654284219089	32.4253014350322	2.22	1.49	3.45	7.30237789570724	9.67144437735215	12.0405108589971	8.48482461802733	11.2375051684301	13.9901857188328	8.50111912186451	11.2622714952804	14.0199006905599	7.99705203501804	2.67625040439317	-2.83791902276976	20.5370831827388	0.236861806378612	0.300865732273576	0.200387671356464	0.464706314682505	0.540521777159999	0.421501090641504	0.462876771133149	0.538254541316773	0.418875727272791	0.00442964918461868	0.00535242084165122	0.00535616526509283
231	27.3297674716514	0.22	8.10555791309676	5.73641642043364	10.4746994057599	0.345495817548722	34.120397111009	26.7881962357145	41.4525979863035	2.04	1.3	2.93	10.7034110316675	13.6330431369602	16.5626752422528	12.6247503311107	16.0802724802554	19.5357946294	12.6862497966963	16.1572432549987	19.6315012522036	8.10555791309676	2.46985267897288	-0.77356836474293	19.6617527848415	0.236861806378612	0.300865732273576	0.200387671356464	0.464706314682505	0.540521777159999	0.421501090641504	0.462876771133149	0.538254541316773	0.418875727272791	0.00442964918461868	0.00535242084165122	0.00535616526509283
231	27.3297674716514	0.22	8.12355244652985	5.70497085793729	10.5421340351224	0.249934809039047	25.6169775188959	18.6883138317188	32.5456412060729	2.22	1.51	3.34	6.96243174600456	9.54374263618847	12.1250535263724	8.09509392105184	11.0963375752484	14.0975812294449	8.14548199050735	11.1630437713818	14.1858057644462	8.12355244652985	2.65622773595333	0.208837124021866	24.0110742635494	0.236861806378612	0.300865732273576	0.200387671356464	0.464706314682505	0.540521777159999	0.421501090641504	0.462876771133149	0.538254541316773	0.418875727272791	0.00442964918461868	0.00535242084165122	0.00535616526509283
231	27.3297674716514	0.22	8.13425976725902	5.76524311439687	10.5032764201212	0.283704620514384	26.3964720642684	19.8479360778983	32.9450080506385	2	1.26	3.18	8.06064404126536	10.7201355556664	13.3796270700675	9.54093431725577	12.6888259405927	15.8367175639296	9.47522708182989	12.6014808088025	15.7249307015093	8.13425976725902	2.56207913466249	4.48493043732326	25.9086310581902	0.236861806378612	0.300865732273576	0.200387671356464	0.464706314682505	0.540521777159999	0.421501090641504	0.462876771133149	0.538254541316773	0.418875727272791	0.00442964918461868	0.00535242084165122	0.00535616526509283
231	27.3297674716514	0.22	8.15028302690549	5.7779120942938	10.5226539595172	0.29305321489355	28.0846618549149	21.2742280255608	34.8950956842691	2.01	1.34	3.32	8.59944947926866	11.3523569679478	14.1052644566269	10.1683676015243	13.4235265957555	16.6786855899868	10.1242109749335	13.3662080648118	16.6069447211319	8.15028302690549	2.57255438483147	-0.913217788334478	20.5303089822336	0.236861806378612	0.300865732273576	0.200387671356464	0.464706314682505	0.540521777159999	0.421501090641504	0.462876771133149	0.538254541316773	0.418875727272791	0.00442964918461868	0.00535242084165122	0.00535616526509283
231	27.3297674716514	0.22	8.22375798930152	5.7875321476754	10.6599838309276	0.279553039774836	28.0132725507408	20.9919616252692	35.0345834762125	2.02	1.44	3.11	8.45714109044836	11.2858532516378	14.1145654128272	9.99292822827646	13.3353245892812	16.677720950286	10.0711815284865	13.4416904340133	16.8053342031347	8.22375798930152	2.5315186248677	3.08686446324841	24.8413139626941	0.236861806378612	0.300865732273576	0.200387671356464	0.464706314682505	0.540521777159999	0.421501090641504	0.462876771133149	0.538254541316773	0.418875727272791	0.00442964918461868	0.00535242084165122	0.00535616526509283
231	27.3297674716514	0.22	8.25894479072589	5.8331944625346	10.6846951189172	0.249373347422107	23.839004111089	17.3815616808985	30.2964465412795	1.84	1.35	2.75	7.55533533967236	10.3622259915252	13.1691166433781	9.08047969378185	12.4539783435349	15.8274769932879	9.19982467084562	12.6188306314392	16.0366698244591	8.25894479072589	2.36219822962765	-1.46517893238359	18.0240522050321	0.236861806378612	0.300865732273576	0.200387671356464	0.464706314682505	0.540521777159999	0.421501090641504	0.462876771133149	0.538254541316773	0.418875727272791	0.00442964918461868	0.00535242084165122	0.00535616526509283
231	27.3297674716514	0.22	8.29784677993641	5.85217348298334	10.7435200768895	0.319881021058325	29.9629626410065	23.1416426241718	36.7842826578411	2.14	1.29	3	8.86040764555658	11.4721356465248	14.0838636474931	10.3584975712428	13.4118083484668	16.4651191256909	10.3800506209707	13.4380155550334	16.4930313555383	8.29784677993641	2.53631876882069	-0.0157901942410678	21.1880565815967	0.236861806378612	0.300865732273576	0.200387671356464	0.464706314682505	0.540521777159999	0.421501090641504	0.462876771133149	0.538254541316773	0.418875727272791	0.00442964918461868	0.00535242084165122	0.00535616526509283
231	27.3297674716514	0.22	8.33203793131966	5.88552921258291	10.7785466500564	0.306129482346835	28.3719859796215	21.7029687879054	35.0410031713376	2.18	1.43	3.07	8.19528189939602	10.7135768115875	13.2318717237789	9.5541299612635	12.4899797791494	15.4258295970354	9.63738135111179	12.6033438900708	15.5629029443834	8.33203793131966	2.5426148793604	-1.36409752210199	20.8516546007514	0.236861806378612	0.300865732273576	0.200387671356464	0.464706314682505	0.540521777159999	0.421501090641504	0.462876771133149	0.538254541316773	0.418875727272791	0.00442964918461868	0.00535242084165122	0.00535616526509283
231	27.3297674716514	0.22	8.36633328439058	5.92469937761964	10.8079671911615	0.252948829648677	24.7215221018749	18.0883768686847	31.3546673350652	1.99	1.32	3.14	7.35811072605472	10.0563858362064	12.7546609463581	8.71248465340433	11.907418973245	15.1023532930856	8.70640862411488	11.9012355802391	15.0962859192485	8.36633328439058	2.5197208514896	1.39704624139532	22.7489294857186	0.236861806378612	0.300865732273576	0.200387671356464	0.464706314682505	0.540521777159999	0.421501090641504	0.462876771133149	0.538254541316773	0.418875727272791	0.00442964918461868	0.00535242084165122	0.00535616526509283
231	27.3297674716514	0.22	8.40408393935188	5.96564920040745	10.8425186782963	0.313357693117221	28.1879851391486	21.673282549321	34.7026877289761	2.08	1.43	3.09	8.51748483851227	11.0777283277022	13.6379718168921	10.011360688183	13.0206435346822	16.0299263811815	10.0944715199717	13.1300800853527	16.1623617449547	8.40408393935188	2.57244613489717	3.62370465195715	25.6669310093191	0.236861806378612	0.300865732273576	0.200387671356464	0.464706314682505	0.540521777159999	0.421501090641504	0.462876771133149	0.538254541316773	0.418875727272791	0.00442964918461868	0.00535242084165122	0.00535616526509283
231	27.3297674716514	0.22	8.48970223883939	6.01518170843467	10.9642227692441	0.232878513481893	23.5177438524198	16.8535368148196	30.18195089002	1.95	1.27	2.98	6.9772931828389	9.7362467985327	12.4952004142265	8.29344351833387	11.5728278557639	14.852212193194	8.30027092688857	11.5810821284669	14.8683819578087	8.48970223883939	2.38222442051612	1.35001048392967	21.1545633652415	0.236861806378612	0.300865732273576	0.200387671356464	0.464706314682505	0.540521777159999	0.421501090641504	0.462876771133149	0.538254541316773	0.418875727272791	0.00442964918461868	0.00535242084165122	0.00535616526509283
231	27.3297674716514	0.22	8.50540106943644	5.98966305499467	11.0211390838782	0.257660368795924	26.4039015891188	19.406592176574	33.4012110016637	1.83	1.2	2.64	8.47681392600799	11.5332438923391	14.5896738586702	10.199588398683	13.8771880131244	17.5547876275657	10.2679595084177	13.9711303692479	17.6681021157281	8.50540106943644	2.28733860499809	2.96410843445923	21.6909545934656	0.236861806378612	0.300865732273576	0.200387671356464	0.464706314682505	0.540521777159999	0.421501090641504	0.462876771133149	0.538254541316773	0.418875727272791	0.00442964918461868	0.00535242084165122	0.00535616526509283
231	27.3297674716514	0.22	8.5237435898545	6.04347769327255	11.0040094864365	0.316826928610094	28.4374865484516	21.9177357496756	34.9572373472275	1.91	1.37	3.12	9.22571230300372	11.9700352496692	14.7143581963347	11.0066906500036	14.2807916327342	17.5548926154647	11.0461837703013	14.3276239745239	17.619033014482	8.5237435898545	2.45934272665019	1.78220526698155	22.8925268628426	0.236861806378612	0.300865732273576	0.200387671356464	0.464706314682505	0.540521777159999	0.421501090641504	0.462876771133149	0.538254541316773	0.418875727272791	0.00442964918461868	0.00535242084165122	0.00535616526509283
231	27.3297674716514	0.22	8.5563682511017	6.00747470346714	11.1052617987363	0.325052755844452	30.5659033092031	23.6891937121483	37.4426129062578	2.02	1.36	3.09	9.51166097127086	12.2727904161927	15.0339198611145	11.2308173343145	14.4909987606686	17.7511801870226	11.2733099101438	14.5450937081176	17.8241248526827	8.5563682511017	2.5514363005496	2.38334636652363	24.1526539109486	0.236861806378612	0.300865732273576	0.200387671356464	0.464706314682505	0.540521777159999	0.421501090641504	0.462876771133149	0.538254541316773	0.418875727272791	0.00442964918461868	0.00535242084165122	0.00535616526509283
231	27.3297674716514	0.22	8.5743117802979	6.04134352660803	11.1072800339878	0.338412746480691	27.4893255669332	21.488379069863	33.4902720640034	1.94	1.18	2.8	8.91691840054421	11.4070992590648	13.8972801175853	10.6044365453819	13.5658817122563	16.5273268791308	10.6002138509648	13.5580561622544	16.5184543810633	8.5743117802979	2.36718163864117	2.54606915827465	21.1040028332947	0.236861806378612	0.300865732273576	0.200387671356464	0.464706314682505	0.540521777159999	0.421501090641504	0.462876771133149	0.538254541316773	0.418875727272791	0.00442964918461868	0.00535242084165122	0.00535616526509283
231	27.3297674716514	0.22	8.68675053747613	6.1266075564328	11.2468935185195	0.277210970333367	27.2243115953393	20.3608542656327	34.0877689250459	2.16	1.39	3.27	7.7317415476444	10.3380407482702	12.944339948896	9.02391415822606	12.0657929008317	15.1076716434374	9.03066691794115	12.0741968973685	15.1166400225086	8.68675053747613	2.59904748457165	1.00803460757539	24.466761965109	0.236861806378612	0.300865732273576	0.200387671356464	0.464706314682505	0.540521777159999	0.421501090641504	0.462876771133149	0.538254541316773	0.418875727272791	0.00442964918461868	0.00535242084165122	0.00535616526509283
231	27.3297674716514	0.22	8.69001439450525	6.1037910132083	11.2762377758022	0.3162155490455	29.2888806076688	22.5644388720469	36.0133223432907	1.88	1.15	2.97	9.60367617856825	12.4656733803052	15.3276705820421	11.4863917411845	14.909458118067	18.3325244949495	11.3795307226479	14.7703444017924	18.1642718817859	8.69001439450525	2.39273301469249	1.61622869469583	20.8268674647844	0.236861806378612	0.300865732273576	0.200387671356464	0.464706314682505	0.540521777159999	0.421501090641504	0.462876771133149	0.538254541316773	0.418875727272791	0.00442964918461868	0.00535242084165122	0.00535616526509283
231	27.3297674716514	0.22	8.80916203826754	6.23399333420183	11.3843307423333	0.291727488402285	27.3923762656317	20.7285036434797	34.0562488877837	1.97	1.25	3.13	8.50511612313094	11.2393709181694	13.9736257132078	10.0895786019807	13.3332119954572	16.5768453889337	10.0283575128894	13.255892042912	16.4819980512469	8.80916203826754	2.43011364871736	-1.41467714533961	18.9348590107588	0.236861806378612	0.300865732273576	0.200387671356464	0.464706314682505	0.540521777159999	0.421501090641504	0.462876771133149	0.538254541316773	0.418875727272791	0.00442964918461868	0.00535242084165122	0.00535616526509283
231	27.3297674716514	0.22	8.8293533715909	6.26088793664904	11.3978188065328	0.272511571439264	27.1620411949702	20.2330751046336	34.0910072853068	2	1.26	2.78	8.20331030018719	11.0125945342723	13.8218787683573	9.70628014498138	13.0302675092393	16.3542548734972	9.76410627727581	13.1060640962638	16.453448595355	8.8293533715909	2.45325070498949	3.02850172950183	23.6565005682712	0.236861806378612	0.300865732273576	0.200387671356464	0.464706314682505	0.540521777159999	0.421501090641504	0.462876771133149	0.538254541316773	0.418875727272791	0.00442964918461868	0.00535242084165122	0.00535616526509283
231	27.3297674716514	0.22	8.83507522894779	6.19971940106494	11.4704310568306	0.347646226153158	30.8870193428561	24.2810844123122	37.4929542734001	2.07	1.37	2.93	9.57825833222659	12.184128408546	14.7899984848654	11.2670587182113	14.332385434566	17.3977121509206	11.3704871855867	14.4629315583041	17.5590248149684	8.83507522894779	2.48259903718302	-2.13487182152784	18.6169667634037	0.236861806378612	0.300865732273576	0.200387671356464	0.464706314682505	0.540521777159999	0.421501090641504	0.462876771133149	0.538254541316773	0.418875727272791	0.00442964918461868	0.00535242084165122	0.00535616526509283
231	27.3297674716514	0.22	8.96551939718328	6.33494666569376	11.5960921286728	0.290495759278881	28.9325029279358	21.8729196348192	35.9920862210525	1.83	1.26	2.6	9.53901649299541	12.6177770147282	15.6965375364609	11.4734205458611	15.1765186851476	18.8796168244341	11.6107668150915	15.3637367848761	19.1103248928029	8.96551939718328	2.27173224989459	-0.511256784212536	18.2570764621471	0.236861806378612	0.300865732273576	0.200387671356464	0.464706314682505	0.540521777159999	0.421501090641504	0.462876771133149	0.538254541316773	0.418875727272791	0.00442964918461868	0.00535242084165122	0.00535616526509283
231	27.3297674716514	0.22	8.97942381935435	6.35742336991889	11.6014242687898	0.293254504231554	28.1977402355238	21.3632056444862	35.0322748265614	1.79	1.29	2.73	9.48942143624886	12.5252850671228	15.5611486979967	11.4633826538279	15.1307576059624	18.7981325580969	11.5735304086286	15.277734376874	18.9788492895676	8.97942381935435	2.30980046483363	2.33162775614164	20.7991811017405	0.236861806378612	0.300865732273576	0.200387671356464	0.464706314682505	0.540521777159999	0.421501090641504	0.462876771133149	0.538254541316773	0.418875727272791	0.00442964918461868	0.00535242084165122	0.00535616526509283
231	27.3297674716514	0.22	8.98275976672683	6.34210980497432	11.6234097284793	0.286760442976726	27.5492883667525	20.7657867007859	34.3327900327192	1.85	1.26	2.84	8.98949489459197	11.9260681375096	14.8626413804273	10.7938628386485	14.319863928962	17.8458650192754	10.8408585593256	14.3831605768457	17.9238534682016	8.98275976672683	2.3493104992985	-0.519024867690294	18.9792775135034	0.236861806378612	0.300865732273576	0.200387671356464	0.464706314682505	0.540521777159999	0.421501090641504	0.462876771133149	0.538254541316773	0.418875727272791	0.00442964918461868	0.00535242084165122	0.00535616526509283
231	27.3297674716514	0.22	8.98440804121579	6.35856004620508	11.6102560362265	0.307336006340024	29.463203337721	22.5573077306422	36.3690989447998	1.89	1.13	2.92	9.59353268971906	12.5305824497975	15.4676322098759	11.4723241428539	14.9845638944753	18.4968036460967	11.3682406505523	14.8531850371226	18.3330210689702	8.98440804121579	2.37661309612582	-0.418391309437152	18.5747040624058	0.236861806378612	0.300865732273576	0.200387671356464	0.464706314682505	0.540521777159999	0.421501090641504	0.462876771133149	0.538254541316773	0.418875727272791	0.00442964918461868	0.00535242084165122	0.00535616526509283
231	27.3297674716514	0.22	8.99868353043778	6.38593929992516	11.6114277609504	0.303921078079078	27.694222181418	21.1505209163175	34.2379234465185	2.14	1.32	3.13	8.09648921761517	10.6014396604814	13.1063901033476	9.46504614548416	12.3934106373798	15.3217751292754	9.46502983542673	12.3900890612501	15.3196885953481	8.99868353043778	2.47492090287448	-2.66499003766952	18.6725055558099	0.236861806378612	0.300865732273576	0.200387671356464	0.464706314682505	0.540521777159999	0.421501090641504	0.462876771133149	0.538254541316773	0.418875727272791	0.00442964918461868	0.00535242084165122	0.00535616526509283
231	27.3297674716514	0.22	9.00250200332178	6.38838448381728	11.6166195228263	0.292213878167492	25.4963459215297	19.3010221661683	31.6916696768912	2.15	1.25	3.33	7.37965241071543	9.74840446399034	12.1171565172652	8.6249401183181	11.3934098886522	14.1618796589864	8.52498132921695	11.2612690934653	13.9895553255193	9.00250200332178	2.51393096216246	4.70002714596613	25.9512560449738	0.236861806378612	0.300865732273576	0.200387671356464	0.464706314682505	0.540521777159999	0.421501090641504	0.462876771133149	0.538254541316773	0.418875727272791	0.00442964918461868	0.00535242084165122	0.00535616526509283
231	27.3297674716514	0.22	9.15437754514469	6.44276054042579	11.8659945498636	0.262697701505012	26.435504762417	19.5208941837528	33.3501153410813	1.97	1.3	3.02	8.01831275186223	10.8585264047394	13.6987400576166	9.51434832017145	12.8844815181942	16.2546147162169	9.52655603954959	12.9041103253684	16.2800651938963	9.15437754514469	2.44902077208608	1.14332235485208	22.156009729105	0.236861806378612	0.300865732273576	0.200387671356464	0.464706314682505	0.540521777159999	0.421501090641504	0.462876771133149	0.538254541316773	0.418875727272791	0.00442964918461868	0.00535242084165122	0.00535616526509283
231	27.3297674716514	0.22	9.18033107629212	6.44857845584981	11.9120836967344	0.264373735351738	26.8080527214793	19.8262079275566	33.789897515402	1.81	1.23	2.91	8.73693213921099	11.8136629186871	14.8903936981632	10.5344477705547	14.2441778204181	17.9539078702816	10.5310381707286	14.2413870195555	17.947867077254	9.18033107629212	2.32284860906719	2.73233645567724	21.585628006487	0.236861806378612	0.300865732273576	0.200387671356464	0.464706314682505	0.540521777159999	0.421501090641504	0.462876771133149	0.538254541316773	0.418875727272791	0.00442964918461868	0.00535242084165122	0.00535616526509283
231	27.3297674716514	0.22	9.2038801657765	6.46727244133544	11.9404878902176	0.301551354786484	29.8751241843249	22.7763758723619	36.9738724962879	1.75	1.29	2.95	10.2996891249915	13.5098091721628	16.7199292193341	12.4958875032139	16.3905000972903	20.2851126913667	12.5327282443821	16.4402415714057	20.3454104108351	9.2038801657765	2.33121007066229	4.03454556278535	23.1059358775966	0.236861806378612	0.300865732273576	0.200387671356464	0.464706314682505	0.540521777159999	0.421501090641504	0.462876771133149	0.538254541316773	0.418875727272791	0.00442964918461868	0.00535242084165122	0.00535616526509283
231	27.3297674716514	0.22	9.23163670539191	6.54549738133177	11.9177760294521	0.313680446472185	29.3920672225274	22.604173152754	36.1799612923008	2.24	1.42	3.36	8.34875621009842	10.8558363136503	13.3629164172022	9.69042395859305	12.6003986290937	15.5103732995943	9.6903094648483	12.6001902341343	15.5078227166547	9.23163670539191	2.65518327016763	0.0905310151524577	23.2535158378556	0.236861806378612	0.300865732273576	0.200387671356464	0.464706314682505	0.540521777159999	0.421501090641504	0.462876771133149	0.538254541316773	0.418875727272791	0.00442964918461868	0.00535242084165122	0.00535616526509283
231	27.3297674716514	0.22	9.3832288424868	6.61934503322242	12.1471126517512	0.303330411264524	29.8570296247942	22.7924307127497	36.9216285368387	1.84	1.21	2.88	9.88994109988823	12.9553652319169	16.0207893639456	11.8815027263703	15.5642188127777	19.2469348991851	11.8752472519874	15.5572474758709	19.2386248239867	9.3832288424868	2.28298291759311	-2.9237084283041	15.8442108156202	0.236861806378612	0.300865732273576	0.200387671356464	0.464706314682505	0.540521777159999	0.421501090641504	0.462876771133149	0.538254541316773	0.418875727272791	0.00442964918461868	0.00535242084165122	0.00535616526509283
231	27.3297674716514	0.22	9.44545255644372	6.64656091443122	12.2443441984562	0.265479898977471	24.5193235369572	18.1516620660925	30.8869850078218	1.85	1.18	2.69	7.82973851813252	10.5764359889934	13.3231334598543	9.39352343693275	12.6888016900882	15.9840799432436	9.42247975553756	12.7292355333543	16.0365204749672	9.44545255644372	2.18329704231028	-1.588886437099	16.3835719734525	0.236861806378612	0.300865732273576	0.200387671356464	0.464706314682505	0.540521777159999	0.421501090641504	0.462876771133149	0.538254541316773	0.418875727272791	0.00442964918461868	0.00535242084165122	0.00535616526509283
231	27.3297674716514	0.22	9.48996471901035	6.70539503737796	12.2745344006427	0.294008851446386	30.6004638682693	23.1970351926408	38.0038925438977	2.13	1.43	3.23	8.93767355908953	11.790168637502	14.6426637159145	10.4622673952529	13.8013428332502	17.1404182712476	10.5056694719974	13.8602413238137	17.2092933325385	9.48996471901035	2.54855838209166	-2.50953988077081	19.8559126857654	0.236861806378612	0.300865732273576	0.200387671356464	0.464706314682505	0.540521777159999	0.421501090641504	0.462876771133149	0.538254541316773	0.418875727272791	0.00442964918461868	0.00535242084165122	0.00535616526509283
231	27.3297674716514	0.22	9.49518684802138	6.72351599198351	12.2668577040593	0.260999304470582	26.8674014962771	19.8088778262836	33.9259251662707	1.96	1.34	3.18	8.17367644973054	11.0862134039814	13.9987503582323	9.70840088434885	13.1678082289202	16.6272155734916	9.70857629403845	13.1650387362007	16.6189580372968	9.49518684802138	2.46961612859571	-2.98181645223473	18.3701008262588	0.236861806378612	0.300865732273576	0.200387671356464	0.464706314682505	0.540521777159999	0.421501090641504	0.462876771133149	0.538254541316773	0.418875727272791	0.00442964918461868	0.00535242084165122	0.00535616526509283
231	27.3297674716514	0.22	9.53011033770321	6.74782378899839	12.312396886408	0.228983415560051	27.0766774405864	19.319375818024	34.8339790631487	2.1	1.5	3.25	7.51709667331009	10.5354336408235	13.5537706083369	8.8171922073533	12.3575560400572	15.897919872761	8.88786008253667	12.4589655893228	16.0231383030501	9.53011033770321	2.61532996165925	4.32420642204338	27.859198255428	0.236861806378612	0.300865732273576	0.200387671356464	0.464706314682505	0.540521777159999	0.421501090641504	0.462876771133149	0.538254541316773	0.418875727272791	0.00442964918461868	0.00535242084165122	0.00535616526509283
231	27.3297674716514	0.22	9.57700909168928	6.74670791331002	12.4073102700685	0.280303941619417	26.3600864610084	19.7654288599831	32.9547440620337	2.14	1.37	3.06	7.58951496775448	10.1217267869237	12.6539386060929	8.87792867440381	11.8400146594214	14.8021006444389	8.9261280787431	11.9030422610051	14.8792573828129	9.57700909168928	2.43454854784075	0.775928048416067	22.1275276853211	0.236861806378612	0.300865732273576	0.200387671356464	0.464706314682505	0.540521777159999	0.421501090641504	0.462876771133149	0.538254541316773	0.418875727272791	0.00442964918461868	0.00535242084165122	0.00535616526509283
231	27.3297674716514	0.22	9.72029385006163	6.85930663731943	12.5812810628038	0.291044672023821	28.2317481463645	21.3523120426715	35.1111842500574	1.95	1.27	2.81	8.8221817132109	11.6645734537359	14.5069651942609	10.4817255996587	13.8588007086768	17.235875817695	10.547280739061	13.9441257534224	17.3431924276583	9.72029385006163	2.30579187111195	-0.991386551921593	18.8501563275576	0.236861806378612	0.300865732273576	0.200387671356464	0.464706314682505	0.540521777159999	0.421501090641504	0.462876771133149	0.538254541316773	0.418875727272791	0.00442964918461868	0.00535242084165122	0.00535616526509283
231	27.3297674716514	0.22	9.97459320093486	7.03226055412489	12.9169258477448	0.211016074233412	23.9584914346782	16.7254452445834	31.191537624773	2.05	1.28	2.96	6.64202359943841	9.51441729586311	12.3868109922878	7.82414676379898	11.2077586266262	14.5913704894534	7.83886886559509	11.2336900407252	14.6193003066328	9.97459320093486	2.35840286835497	-0.418952011044365	20.0178941205715	0.236861806378612	0.300865732273576	0.200387671356464	0.464706314682505	0.540521777159999	0.421501090641504	0.462876771133149	0.538254541316773	0.418875727272791	0.00442964918461868	0.00535242084165122	0.00535616526509283
231	27.3297674716514	0.22	9.99023038577645	7.02233407584555	12.9581266957073	0.242565009437993	26.9937668747259	19.5463174971554	34.4412162522965	1.9	1.29	3.41	8.27134018133522	11.4228487605918	14.5743573398485	9.879924867635	13.6443290996148	17.4087333315945	9.76471021425296	13.4848288252754	17.2053768182989	9.99023038577645	2.40022931503922	2.51130815318787	23.5029657792875	0.236861806378612	0.300865732273576	0.200387671356464	0.464706314682505	0.540521777159999	0.421501090641504	0.462876771133149	0.538254541316773	0.418875727272791	0.00442964918461868	0.00535242084165122	0.00535616526509283
231	27.3297674716514	0.22	10.1019010544551	7.17436596271492	13.0294361461952	0.254951747435178	27.2919230884484	20.0077072814555	34.5761388954414	1.93	1.28	2.86	8.35876081172423	11.4019389617799	14.4451171118355	9.95560500333849	13.5801470017469	17.2046890001552	10.0113582390825	13.6515257823543	17.2965760681614	10.1019010544551	2.3234158029613	2.7617424230088	21.6422138026098	0.236861806378612	0.300865732273576	0.200387671356464	0.464706314682505	0.540521777159999	0.421501090641504	0.462876771133149	0.538254541316773	0.418875727272791	0.00442964918461868	0.00535242084165122	0.00535616526509283
231	27.3297674716514	0.22	10.1089629196163	7.12171262486713	13.0962132143656	0.26155149426936	25.8204411584399	19.0466683717837	32.594213945096	1.93	1.3	2.76	7.9458530962745	10.771722818984	13.5975925416934	9.46078581690002	12.8254274568961	16.1900690968921	9.55112248653608	12.9504612988024	16.343061597155	10.1089629196163	2.29712925038384	-0.530063348175691	19.0857108547517	0.236861806378612	0.300865732273576	0.200387671356464	0.464706314682505	0.540521777159999	0.421501090641504	0.462876771133149	0.538254541316773	0.418875727272791	0.00442964918461868	0.00535242084165122	0.00535616526509283
231	27.3297674716514	0.22	10.1297375840344	7.1266210695347	13.1328540985341	0.273194752770035	27.8094066523283	20.7275026651627	34.8913106394938	1.89	1.23	2.94	8.80536981550237	11.8138742461727	14.8223786768431	10.5271013106605	14.1238646038364	17.7206278970123	10.5207791900187	14.1146825615563	17.703373622673	10.1297375840344	2.32464838099049	-0.320913619017635	18.7238518905881	0.236861806378612	0.300865732273576	0.200387671356464	0.464706314682505	0.540521777159999	0.421501090641504	0.462876771133149	0.538254541316773	0.418875727272791	0.00442964918461868	0.00535242084165122	0.00535616526509283
231	27.3297674716514	0.22	10.1833003655212	7.17350769716862	13.1930930338737	0.273535454954952	26.5159527365014	19.7692263716889	33.2626791013138	1.81	1.29	2.89	8.70954420804072	11.6818866977822	14.6542291875236	10.5007759387812	14.0844195546295	17.6680631704778	10.5546860808872	14.1499834135479	17.7591037387452	10.1833003655212	2.26092569084103	5.50166904938225	24.4914458268226	0.236861806378612	0.300865732273576	0.200387671356464	0.464706314682505	0.540521777159999	0.421501090641504	0.462876771133149	0.538254541316773	0.418875727272791	0.00442964918461868	0.00535242084165122	0.00535616526509283
231	27.3297674716514	0.22	10.3465100596237	7.32703202348837	13.365988095759	0.260022161683743	25.6323148105482	18.8811693681923	32.3834602529041	2.06	1.25	2.92	7.47291343684815	10.1449261976302	12.8169389584123	8.79665764568973	11.9419880018015	15.0873183579133	8.81077245076572	11.958418691951	15.1084972791868	10.3465100596237	2.37578535483787	3.65167333257823	23.8852768759617	0.236861806378612	0.300865732273576	0.200387671356464	0.464706314682505	0.540521777159999	0.421501090641504	0.462876771133149	0.538254541316773	0.418875727272791	0.00442964918461868	0.00535242084165122	0.00535616526509283
231	27.3297674716514	0.22	10.5205407361216	7.40033314415417	13.640748328089	0.274042267512098	28.4254979389739	21.2021184074545	35.6488774704932	2.08	1.46	3.16	8.32463841588029	11.1607711826621	13.9969039494439	9.7828030290355	13.1157199481286	16.4486368672217	9.85983323226534	13.2190114072063	16.5762043538358	10.5205407361216	2.44005663384695	-1.69957224194736	20.0584081300692	0.236861806378612	0.300865732273576	0.200387671356464	0.464706314682505	0.540521777159999	0.421501090641504	0.462876771133149	0.538254541316773	0.418875727272791	0.00442964918461868	0.00535242084165122	0.00535616526509283
231	27.3297674716514	0.22	10.5458079516245	7.48911087445375	13.6025050287952	0.284684657238576	29.3430461100838	22.0810268434244	36.6050653767432	2.08	1.29	3.21	8.65489225223789	11.5013175898045	14.3477429273712	10.1672663871196	13.5110820944271	16.8548978017346	10.1127529094623	13.4413844736637	16.766351027523	10.5458079516245	2.49086534637135	1.35101151974539	23.0545218961901	0.236861806378612	0.300865732273576	0.200387671356464	0.464706314682505	0.540521777159999	0.421501090641504	0.462876771133149	0.538254541316773	0.418875727272791	0.00442964918461868	0.00535242084165122	0.00535616526509283
231	27.3297674716514	0.22	10.9811301335635	7.76097773464403	14.2012825324829	0.259345032000502	27.7639655149938	20.4384876328908	35.0894433970968	1.96	1.37	2.78	8.42608438593077	11.4461265686282	14.4661687513256	10.0062698684032	13.5926755712098	17.1790812740164	10.1389159157602	13.7686256364983	17.4059457375502	10.9811301335635	2.26849733523924	-5.37342236620774	14.4703436318098	0.236861806378612	0.300865732273576	0.200387671356464	0.464706314682505	0.540521777159999	0.421501090641504	0.462876771133149	0.538254541316773	0.418875727272791	0.00442964918461868	0.00535242084165122	0.00535616526509283
231	27.3297674716514	0.22	11.0014219654495	7.81025504767403	14.192588883225	0.300391242720923	29.1897368727185	22.2346969632995	36.1447767821375	1.95	1.23	3	9.19955202733549	12.0771829482563	14.9548138691771	10.9334442463207	14.353438735388	17.7734332244554	10.9026809793111	14.3094980007865	17.7226656621847	11.0014219654495	2.32930136558002	-0.745175540763572	19.068866070646	0.236861806378612	0.300865732273576	0.200387671356464	0.464706314682505	0.540521777159999	0.421501090641504	0.462876771133149	0.538254541316773	0.418875727272791	0.00442964918461868	0.00535242084165122	0.00535616526509283
231	27.3297674716514	0.22	11.2481413199699	7.94173331235436	14.5545493275855	0.329189434770293	31.071109364606	24.1461181927908	37.9961005364212	1.97	1.31	3.09	9.89282605644651	12.7300412377111	15.5672564189757	11.7320302902352	15.0967204461711	18.4614106021069	11.7285065506861	15.0944936897545	18.4582839836335	11.2481413199699	2.32961263658494	-1.89300227863496	17.941327623997	0.236861806378612	0.300865732273576	0.200387671356464	0.464706314682505	0.540521777159999	0.421501090641504	0.462876771133149	0.538254541316773	0.418875727272791	0.00442964918461868	0.00535242084165122	0.00535616526509283
231	27.3297674716514	0.22	11.44019492939	8.08341836265117	14.7969714961289	0.252256410663581	27.3537304732937	20.0008540316914	34.706606914896	2.07	1.36	2.85	7.87129211973014	10.7650004734049	13.6587088270796	9.25455901901197	12.6567951875521	16.0590313560922	9.35167868080569	12.7910459957957	16.2299460795981	11.44019492939	2.32016220898346	-1.87404522398239	18.7284944029991	0.236861806378612	0.300865732273576	0.200387671356464	0.464706314682505	0.540521777159999	0.421501090641504	0.462876771133149	0.538254541316773	0.418875727272791	0.00442964918461868	0.00535242084165122	0.00535616526509283
231	27.3297674716514	0.23	6.01155591409756	4.27956246094328	7.74354936725183	0.367323995707738	28.9287530244551	23.0011213922514	34.8563846566588	1.98	1.34	3.36	9.41198006199876	11.8375466152873	14.2631131685759	11.1587486065771	14.0344758412692	16.9102030759612	11.095053428113	13.9546334392865	16.8192299496181	6.01155591409756	2.68622203255075	-1.11636989557239	20.6360766403604	0.236861806378612	0.300865732273576	0.200387671356464	0.464706314682505	0.540521777159999	0.421501090641504	0.462876771133149	0.538254541316773	0.418875727272791	0.00442964918461868	0.00535242084165122	0.00535616526509283
231	27.3297674716514	0.23	6.58574351187496	4.72912959336877	8.44235743038115	0.338316326840689	26.6007522059571	20.7925315091941	32.4089729027201	1.99	1.34	3.38	8.46852463123113	10.8341365343519	13.1997484374727	10.029965077482	12.8317523790947	15.6335396807074	9.96200948944934	12.7431728100826	15.5296763090839	6.58574351187496	2.76861869154531	0.801995466553573	23.1564654708329	0.236861806378612	0.300865732273576	0.200387671356464	0.464706314682505	0.540521777159999	0.421501090641504	0.462876771133149	0.538254541316773	0.418875727272791	0.00442964918461868	0.00535242084165122	0.00535616526509283
231	27.3297674716514	0.23	6.58877218227984	4.73272222907841	8.44482213548127	0.325653234164253	28.9341236779974	22.4334294795946	35.4348178764001	2.06	1.28	3	8.87462979618467	11.4462943061298	14.0179588160749	10.4456253207475	13.4725283621677	16.499431403588	10.4540408720902	13.4797181585046	16.5118444096349	6.58877218227984	2.69773693613935	-0.569021112809322	20.8699884340741	0.236861806378612	0.300865732273576	0.200387671356464	0.464706314682505	0.540521777159999	0.421501090641504	0.462876771133149	0.538254541316773	0.418875727272791	0.00442964918461868	0.00535242084165122	0.00535616526509283
231	27.3297674716514	0.23	6.93795161240811	4.97986017742953	8.89604304738669	0.409228105775482	34.8352938400852	28.3004964652033	41.3700912149671	1.99	1.33	3.01	11.5179492259194	14.1775302851459	16.8371113443724	13.6394680148586	16.7889237103752	19.9383794058919	13.698839667196	16.8560252936404	20.0208116468865	6.93795161240811	2.68465050515872	-2.80651111142971	19.0942735133578	0.236861806378612	0.300865732273576	0.200387671356464	0.464706314682505	0.540521777159999	0.421501090641504	0.462876771133149	0.538254541316773	0.418875727272791	0.00442964918461868	0.00535242084165122	0.00535616526509283
231	27.3297674716514	0.23	6.98974392069147	4.99061486053388	8.98887298084906	0.312973400188583	30.3218438259346	23.3077086701476	37.3359789817216	2.3	1.46	3.59	8.42665319127304	10.9625388603021	13.4984245293313	9.74042592502647	12.6716734740647	15.6029210231029	9.70025781115118	12.6227702720247	15.5422640841057	6.98974392069147	2.9196597138278	1.26384160279983	26.6237728133238	0.236861806378612	0.300865732273576	0.200387671356464	0.464706314682505	0.540521777159999	0.421501090641504	0.462876771133149	0.538254541316773	0.418875727272791	0.00442964918461868	0.00535242084165122	0.00535616526509283
231	27.3297674716514	0.23	7.00852520691015	5.01418733400619	9.00286307981411	0.350486051118225	29.3764015861035	23.1326886129764	35.6201145592307	1.88	1.31	3.05	9.84732810264612	12.5052072300486	15.1630863574511	11.7782997065348	14.9573647909893	18.1364298754438	11.7952357995722	14.982022967591	18.1673589228271	7.00852520691015	2.65531752476817	0.693809670959758	21.712773373212	0.236861806378612	0.300865732273576	0.200387671356464	0.464706314682505	0.540521777159999	0.421501090641504	0.462876771133149	0.538254541316773	0.418875727272791	0.00442964918461868	0.00535242084165122	0.00535616526509283
231	27.3297674716514	0.23	7.03561078841392	5.0383001409932	9.03292143583463	0.314856865497083	27.0831397785629	20.8455250882284	33.3207544688974	1.9	1.27	2.78	8.82796895239808	11.4695655823813	14.1111622123645	10.5466591544177	13.7025401311314	16.858421107845	10.615063662494	13.7947806486745	16.9736313292346	7.03561078841392	2.3953456568526	-4.61126970512691	15.2662046415481	0.236861806378612	0.300865732273576	0.200387671356464	0.464706314682505	0.540521777159999	0.421501090641504	0.462876771133149	0.538254541316773	0.418875727272791	0.00442964918461868	0.00535242084165122	0.00535616526509283
231	27.3297674716514	0.23	7.15540268824279	5.10582960216804	9.20497577431754	0.379306422477268	29.5331775780815	23.6347104160402	35.4316447401227	1.94	1.25	3.03	9.8196688069238	12.2703438090788	14.7210188112337	11.6812272995045	14.5964877120758	17.511748124647	11.6551635764409	14.5613712496319	17.4697668339916	7.15540268824279	2.53005635698684	-1.84899046983092	18.3885687756592	0.236861806378612	0.300865732273576	0.200387671356464	0.464706314682505	0.540521777159999	0.421501090641504	0.462876771133149	0.538254541316773	0.418875727272791	0.00442964918461868	0.00535242084165122	0.00535616526509283
231	27.3297674716514	0.23	7.22221467073762	5.14213858012111	9.30229076135413	0.266248089342413	25.1721083922531	18.6477707628723	31.6964460216338	1.85	1.26	2.98	8.07454799754665	10.8996083230158	13.724668648485	9.69580897574553	13.0881035375005	16.4803980992554	9.6951274293868	13.0875622995256	16.4763272922735	7.22221467073762	2.5037810925082	0.763969272760034	20.7803094685921	0.236861806378612	0.300865732273576	0.200387671356464	0.464706314682505	0.540521777159999	0.421501090641504	0.462876771133149	0.538254541316773	0.418875727272791	0.00442964918461868	0.00535242084165122	0.00535616526509283
231	27.3297674716514	0.23	7.25452098111626	5.20021056145908	9.30883140077344	0.357134347583651	29.2434736480063	23.1177313746702	35.3692159213425	1.88	1.16	3.04	9.84548590006169	12.4543452298151	15.0632045595686	11.7773303608277	14.8980903216176	18.0188502824075	11.6554205139647	14.7434975834796	17.8329955506296	7.25452098111626	2.58920756983089	-3.89474079033364	16.1916814001232	0.236861806378612	0.300865732273576	0.200387671356464	0.464706314682505	0.540521777159999	0.421501090641504	0.462876771133149	0.538254541316773	0.418875727272791	0.00442964918461868	0.00535242084165122	0.00535616526509283
231	27.3297674716514	0.23	7.38263908977252	5.27799813526086	9.48728004428419	0.342227150701845	29.3947928096562	23.0321637329358	35.7574218863767	1.81	1.28	2.79	10.1433262143033	12.9454173705718	15.7475085268403	12.2283684567265	15.6064519753132	18.9845354938998	12.32024653299	15.7230061905756	19.1258319937569	7.38263908977252	2.49280986548881	-1.50046674229124	17.9423262000799	0.236861806378612	0.300865732273576	0.200387671356464	0.464706314682505	0.540521777159999	0.421501090641504	0.462876771133149	0.538254541316773	0.418875727272791	0.00442964918461868	0.00535242084165122	0.00535616526509283
231	27.3297674716514	0.23	7.40017376059242	5.29459060994396	9.50575691124088	0.286413240087565	23.9077380185766	18.0159000301301	29.7995760070231	2.25	1.47	3.3	6.63198515283269	8.80087940718157	10.9697736615305	7.69275122053192	10.2085535840551	12.7243559475783	7.72986172524524	10.2613688571186	12.7853369268695	7.40017376059242	2.67630748128269	1.15136099550946	25.1311894291444	0.236861806378612	0.300865732273576	0.200387671356464	0.464706314682505	0.540521777159999	0.421501090641504	0.462876771133149	0.538254541316773	0.418875727272791	0.00442964918461868	0.00535242084165122	0.00535616526509283
231	27.3297674716514	0.23	7.42710263386948	5.32229315818405	9.53191210955491	0.38624900265479	33.1112593301979	26.5946215760924	39.6278970843035	1.84	1.27	2.79	11.5605603323584	14.3933129513385	17.2260655703187	13.8943623130325	17.2989802640443	20.7035982150561	13.9907720509445	17.419390858748	20.8492917086498	7.42710263386948	2.3409904721071	0.470145397981149	19.2553191672793	0.236861806378612	0.300865732273576	0.200387671356464	0.464706314682505	0.540521777159999	0.421501090641504	0.462876771133149	0.538254541316773	0.418875727272791	0.00442964918461868	0.00535242084165122	0.00535616526509283
231	27.3297674716514	0.23	7.51910504807095	5.36473079799196	9.67347929814995	0.29577488676381	28.6686302252636	21.7619792392115	35.5752812113156	2	1.3	2.82	8.81324792692029	11.6103293327838	14.4074107386472	10.4254253294185	13.7341673027451	17.0429092760716	10.5051489870335	13.8427743068008	17.1755351493549	7.51910504807095	2.42687417887146	-1.17453418936536	18.8594132028319	0.236861806378612	0.300865732273576	0.200387671356464	0.464706314682505	0.540521777159999	0.421501090641504	0.462876771133149	0.538254541316773	0.418875727272791	0.00442964918461868	0.00535242084165122	0.00535616526509283
231	27.3297674716514	0.23	7.56883051196706	5.43227223646701	9.70538878746712	0.324872882421811	26.9441271101987	20.8797580192413	33.0084962011561	1.89	1.31	3.03	8.86844507559391	11.4442184227622	14.0199917699305	10.6020734890515	13.6813662044084	16.7606589197652	10.6227919780241	13.7112629747959	16.8006382066625	7.56883051196706	2.52668090010045	1.29464357075701	22.0973152513264	0.236861806378612	0.300865732273576	0.200387671356464	0.464706314682505	0.540521777159999	0.421501090641504	0.462876771133149	0.538254541316773	0.418875727272791	0.00442964918461868	0.00535242084165122	0.00535616526509283
231	27.3297674716514	0.23	7.62054601837652	5.4270014658883	9.81409057086474	0.329767299457791	27.7833091172047	21.5991814721005	33.9674367623088	2.01	1.26	3.27	8.72164661210086	11.2187679032197	13.7158891943385	10.3105267033688	13.262565108354	16.2146035133393	10.2135546754797	13.1368745694149	16.0610057419642	7.62054601837652	2.63636689168688	0.839027663910789	22.5842651119243	0.236861806378612	0.300865732273576	0.200387671356464	0.464706314682505	0.540521777159999	0.421501090641504	0.462876771133149	0.538254541316773	0.418875727272791	0.00442964918461868	0.00535242084165122	0.00535616526509283
231	27.3297674716514	0.23	7.71154888817829	5.51447046615303	9.90862731020355	0.278480017239646	25.6786368957009	19.2252962405353	32.1319775508666	1.93	1.29	2.83	8.03194195014752	10.7280178325847	13.4240937150219	9.56636569685611	12.7775004383609	15.9886351798656	9.62933259955439	12.8594352907589	16.0904909152667	7.71154888817829	2.45546559671849	0.255209050680895	20.0864490895945	0.236861806378612	0.300865732273576	0.200387671356464	0.464706314682505	0.540521777159999	0.421501090641504	0.462876771133149	0.538254541316773	0.418875727272791	0.00442964918461868	0.00535242084165122	0.00535616526509283
231	27.3297674716514	0.23	7.72186405671889	5.49895212852442	9.94477598491335	0.2979703485238	26.5569549736808	20.1925919746747	32.9213179726869	2.05	1.34	3.59	8.00904015854636	10.5333539715791	13.0576677846119	9.43200493899044	12.404813150806	15.3776213626215	9.3127659436562	12.2508933616206	15.1885342042981	7.72186405671889	2.62533112041474	0.726619169166557	23.0162853367343	0.236861806378612	0.300865732273576	0.200387671356464	0.464706314682505	0.540521777159999	0.421501090641504	0.462876771133149	0.538254541316773	0.418875727272791	0.00442964918461868	0.00535242084165122	0.00535616526509283
231	27.3297674716514	0.23	7.72271666305438	5.50859104547313	9.93684228063564	0.397912914986624	30.8505007983473	24.9255695115425	36.7754320851522	2.01	1.38	2.97	10.0472855562414	12.4355750800603	14.8238646038792	11.8732073513587	14.6955275265591	17.5178477017596	11.9753686390188	14.8243581126988	17.6642767856123	7.72271666305438	2.50723897061551	1.29545110922717	22.2391760158285	0.236861806378612	0.300865732273576	0.200387671356464	0.464706314682505	0.540521777159999	0.421501090641504	0.462876771133149	0.538254541316773	0.418875727272791	0.00442964918461868	0.00535242084165122	0.00535616526509283
231	27.3297674716514	0.23	7.72377263351754	5.53284055806213	9.91470470897294	0.308354269898314	26.0208697722737	19.936380391536	32.1053591530115	2.01	1.29	3.23	8.05214592865929	10.5096229346597	12.9670999406602	9.51955047125011	12.4248724311134	15.3301943909768	9.46810023746476	12.3568669369974	15.2469860469027	7.72377263351754	2.56118212940328	-0.184558474332912	21.4760885138418	0.236861806378612	0.300865732273576	0.200387671356464	0.464706314682505	0.540521777159999	0.421501090641504	0.462876771133149	0.538254541316773	0.418875727272791	0.00442964918461868	0.00535242084165122	0.00535616526509283
231	27.3297674716514	0.23	7.78283582543635	5.53647241511813	10.0291992357546	0.306202817809272	26.2846777436057	20.1073621059051	32.4619933813063	2.12	1.34	3.55	7.77097545738095	10.1583481997741	12.5457209421672	9.10226799312916	11.8986359162982	14.6950038394673	9.00014797300648	11.7693803403164	14.5248739244314	7.78283582543635	2.73320217207791	-1.75043920450068	20.8795144608526	0.236861806378612	0.300865732273576	0.200387671356464	0.464706314682505	0.540521777159999	0.421501090641504	0.462876771133149	0.538254541316773	0.418875727272791	0.00442964918461868	0.00535242084165122	0.00535616526509283
231	27.3297674716514	0.23	7.79595203560358	5.57561312173622	10.0162909494709	0.295220182393417	26.9286901850064	20.4325648025647	33.4248155674481	1.92	1.27	3.14	8.5800678337543	11.3079288231357	14.035789812517	10.2309154142533	13.4836303793272	16.7363453444012	10.1881069179427	13.4251874676704	16.6666526716164	7.79595203560358	2.48269292487529	1.36250122083369	21.7428329223951	0.236861806378612	0.300865732273576	0.200387671356464	0.464706314682505	0.540521777159999	0.421501090641504	0.462876771133149	0.538254541316773	0.418875727272791	0.00442964918461868	0.00535242084165122	0.00535616526509283
231	27.3297674716514	0.23	7.895760138791	5.65942168243713	10.1320985951449	0.352913175185913	31.234477328364	24.6310858165765	37.8378688401516	1.99	1.34	2.79	10.0242489753354	12.7116676741581	15.3990863729808	11.8705634036185	15.0529638143563	18.235364225094	12.004729379686	15.2237419254397	18.4412505212356	7.895760138791	2.44075566309872	0.273299418583968	19.7771073806689	0.236861806378612	0.300865732273576	0.200387671356464	0.464706314682505	0.540521777159999	0.421501090641504	0.462876771133149	0.538254541316773	0.418875727272791	0.00442964918461868	0.00535242084165122	0.00535616526509283
231	27.3297674716514	0.23	7.95932968949775	5.69325846837672	10.2254009106188	0.348180291453247	28.7995953893082	22.6473521246518	34.9518386539646	1.9	1.29	3.05	9.56767673389201	12.1667741657028	14.7658715975136	11.424071718397	14.5274662299326	17.6308607414682	11.4240803306204	14.5287706446669	17.6320582317221	7.95932968949775	2.51209659990164	2.39221484986978	23.3576388309249	0.236861806378612	0.300865732273576	0.200387671356464	0.464706314682505	0.540521777159999	0.421501090641504	0.462876771133149	0.538254541316773	0.418875727272791	0.00442964918461868	0.00535242084165122	0.00535616526509283
231	27.3297674716514	0.23	8.11943060919106	5.82949935864963	10.4093618597325	0.307675835831113	28.3322827569214	21.6967609703476	34.9678045434951	1.9	1.3	3.05	9.1673927484812	11.9710570554144	14.7747213623477	10.9464740890428	14.2942349554357	17.6419958218285	10.95423474403	14.304886761643	17.6547168832594	8.11943060919106	2.49671986807491	-4.32707558963871	16.1287169108811	0.236861806378612	0.300865732273576	0.200387671356464	0.464706314682505	0.540521777159999	0.421501090641504	0.462876771133149	0.538254541316773	0.418875727272791	0.00442964918461868	0.00535242084165122	0.00535616526509283
231	27.3297674716514	0.23	8.16952111243995	5.8101528711239	10.528889353756	0.340824806086999	31.7794006401468	24.8791320888854	38.6796691914082	1.91	1.2	3.23	10.4956503861623	13.4066364296435	16.3176224731247	12.5280903444157	16.002776981477	19.4774636185383	12.3603287735547	15.7801730691497	19.2096173466611	8.16952111243995	2.52772564226288	1.52299188965899	22.2086904705964	0.236861806378612	0.300865732273576	0.200387671356464	0.464706314682505	0.540521777159999	0.421501090641504	0.462876771133149	0.538254541316773	0.418875727272791	0.00442964918461868	0.00535242084165122	0.00535616526509283
231	27.3297674716514	0.23	8.18034769065839	5.85838256238162	10.5023128189352	0.348636230383222	31.0902572045807	24.4553429133845	37.725171495777	1.96	1.34	2.92	10.0905145968782	12.8281453772551	15.5657761576319	11.9850431807956	15.2366734917059	18.4883038026162	12.0771868742231	15.3523089892654	18.6272102669458	8.18034769065839	2.45608701682144	-1.41636262643054	19.137202465563	0.236861806378612	0.300865732273576	0.200387671356464	0.464706314682505	0.540521777159999	0.421501090641504	0.462876771133149	0.538254541316773	0.418875727272791	0.00442964918461868	0.00535242084165122	0.00535616526509283
231	27.3297674716514	0.23	8.23476082706076	5.87438848473887	10.5951331693826	0.271509553673007	24.614383180601	18.3194113491052	30.9093550120968	2.01	1.39	3.13	7.39634492471659	9.93789945776614	12.4794539908157	8.74354509273982	11.7480286439484	14.752512195157	8.78169673031852	11.7979456534328	14.8189223933912	8.23476082706076	2.47753322175717	-1.11311895333544	20.0612354190755	0.236861806378612	0.300865732273576	0.200387671356464	0.464706314682505	0.540521777159999	0.421501090641504	0.462876771133149	0.538254541316773	0.418875727272791	0.00442964918461868	0.00535242084165122	0.00535616526509283
231	27.3297674716514	0.23	8.28508187712987	5.89550274914095	10.6746610051188	0.329464757795833	31.4750584981648	24.4644078046451	38.4857091916845	2.15	1.37	3.53	9.35652821927096	12.0377846622295	14.7190411051879	10.936043189677	14.0699338353976	17.2038244811182	10.8429200270711	13.9548202322842	17.0616479387832	8.28508187712987	2.73921461046622	-2.30993396641722	21.5083714808856	0.236861806378612	0.300865732273576	0.200387671356464	0.464706314682505	0.540521777159999	0.421501090641504	0.462876771133149	0.538254541316773	0.418875727272791	0.00442964918461868	0.00535242084165122	0.00535616526509283
231	27.3297674716514	0.23	8.30188878757604	5.9042024526688	10.6995751224833	0.301668833227529	28.1224182235626	21.4420005712942	34.8028358758311	2.04	1.29	3.46	8.53826563761085	11.1984269549095	13.8585882722082	10.0636775156584	13.199092455081	16.3345073945035	9.93397560131433	13.0290173399493	16.1197851516265	8.30188878757604	2.62116435003096	4.39759748517181	26.1450893315424	0.236861806378612	0.300865732273576	0.200387671356464	0.464706314682505	0.540521777159999	0.421501090641504	0.462876771133149	0.538254541316773	0.418875727272791	0.00442964918461868	0.00535242084165122	0.00535616526509283
231	27.3297674716514	0.23	8.34714522346596	5.97002935728013	10.7242610896518	0.278693666759126	26.4700601967087	19.8213605630853	33.1187598303322	2.06	1.44	3.1	7.85889594409528	10.4950136020074	13.1311312599195	9.2544625442843	12.358696561507	15.4629305787297	9.33179099540403	12.4620891782979	15.586579635591	8.34714522346596	2.5807358250732	-2.12004181531895	20.4487470072945	0.236861806378612	0.300865732273576	0.200387671356464	0.464706314682505	0.540521777159999	0.421501090641504	0.462876771133149	0.538254541316773	0.418875727272791	0.00442964918461868	0.00535242084165122	0.00535616526509283
231	27.3297674716514	0.23	8.36728885838833	5.97338040764762	10.761197309129	0.237330262181141	24.783142286004	17.8467518710172	31.7195327009908	2.04	1.38	3.1	7.11851161175269	9.88522098663455	12.6519303615164	8.39325515637526	11.6554114881258	14.9175678198764	8.43683338694534	11.7149472318171	14.994559280616	8.36728885838833	2.55192607037976	5.33799073934393	27.4254669489975	0.236861806378612	0.300865732273576	0.200387671356464	0.464706314682505	0.540521777159999	0.421501090641504	0.462876771133149	0.538254541316773	0.418875727272791	0.00442964918461868	0.00535242084165122	0.00535616526509283
231	27.3297674716514	0.23	8.38731214281476	5.97857451327664	10.7960497723529	0.341904223941476	29.5264362621425	23.1307255396774	35.9221469846075	2.11	1.24	3.11	8.97688350806109	11.4590170670946	13.941150626128	10.5238328974936	13.4337023172173	16.3435717369411	10.4608633437434	13.3557272308151	16.2476335656884	8.38731214281476	2.53909211684522	1.09242241020227	22.338085754483	0.236861806378612	0.300865732273576	0.200387671356464	0.464706314682505	0.540521777159999	0.421501090641504	0.462876771133149	0.538254541316773	0.418875727272791	0.00442964918461868	0.00535242084165122	0.00535616526509283
231	27.3297674716514	0.23	8.40210756002127	5.99176669744403	10.8124484225985	0.311173268543325	29.0514981507393	22.3029888570345	35.800007444444	1.98	1.43	3.21	9.11535889337012	11.8735131749188	14.6316674564675	10.8042452300097	14.0734281100966	17.3426109901834	10.8542865238663	14.1354832625068	17.4227601188308	8.40210756002127	2.49071834169185	0.875678076506164	21.7582379031428	0.236861806378612	0.300865732273576	0.200387671356464	0.464706314682505	0.540521777159999	0.421501090641504	0.462876771133149	0.538254541316773	0.418875727272791	0.00442964918461868	0.00535242084165122	0.00535616526509283
231	27.3297674716514	0.23	8.43977877901069	6.01428613535508	10.8652714226663	0.294557535702235	27.6845446287432	20.9954309556616	34.3736583018248	2.08	1.53	3.2	8.24873777209822	10.876773592536	13.5048094129738	9.69489899940135	12.7836796771113	15.8724603548212	9.80160509251726	12.9186613271968	16.0453258874222	8.43977877901069	2.64793091266726	2.2370957165681	25.6131841651223	0.236861806378612	0.300865732273576	0.200387671356464	0.464706314682505	0.540521777159999	0.421501090641504	0.462876771133149	0.538254541316773	0.418875727272791	0.00442964918461868	0.00535242084165122	0.00535616526509283
231	27.3297674716514	0.23	8.55196372795403	6.07628314123512	11.0276443146729	0.265389639730752	24.8488598334716	18.3941240465374	31.3035956204058	2.25	1.38	3.38	6.75205837278492	9.12144289493007	11.4908274170752	7.82770301991935	10.5745451464776	13.3213872730358	7.79987047067813	10.5367984592733	13.2717383076713	8.55196372795403	2.66651240583173	-2.12575648049689	21.1127450084383	0.236861806378612	0.300865732273576	0.200387671356464	0.464706314682505	0.540521777159999	0.421501090641504	0.462876771133149	0.538254541316773	0.418875727272791	0.00442964918461868	0.00535242084165122	0.00535616526509283
231	27.3297674716514	0.23	8.55662140882774	6.11428461393541	10.9989582037201	0.314121490110148	26.6222004786978	20.4802800671456	32.76412089025	1.99	1.2	3.12	8.33087418434667	10.8292563368932	13.3276384894398	9.86424088597952	12.8224710587815	15.7807012315835	9.77043028511273	12.6982824728051	15.6319118744808	8.55662140882774	2.39653842035593	0.997950241087317	20.4998369018048	0.236861806378612	0.300865732273576	0.200387671356464	0.464706314682505	0.540521777159999	0.421501090641504	0.462876771133149	0.538254541316773	0.418875727272791	0.00442964918461868	0.00535242084165122	0.00535616526509283
231	27.3297674716514	0.23	8.56483574230097	6.11646831688735	11.0132031677146	0.295335842889043	27.2674040635212	20.6913970551643	33.843411071878	2.18	1.39	3.01	7.80454073334796	10.2849297772909	12.7653188212338	9.09655381065123	11.9875621582876	14.8785705059239	9.16809479097785	12.0817127242691	14.996507697187	8.56483574230097	2.55721235418723	0.582464836383087	23.0313244244241	0.236861806378612	0.300865732273576	0.200387671356464	0.464706314682505	0.540521777159999	0.421501090641504	0.462876771133149	0.538254541316773	0.418875727272791	0.00442964918461868	0.00535242084165122	0.00535616526509283
231	27.3297674716514	0.23	8.57681728819611	6.11435039529545	11.0392841810968	0.33545054226764	31.3859547837371	24.4887962085961	38.2831133588782	2.17	1.44	3.28	9.29747891946917	11.9160717612888	14.5346646031085	10.8509050333592	13.9070133067664	16.9631215801736	10.8872304816206	13.9523185375464	17.0193145974473	8.57681728819611	2.65942963462711	0.0932681947580493	22.5375600512306	0.236861806378612	0.300865732273576	0.200387671356464	0.464706314682505	0.540521777159999	0.421501090641504	0.462876771133149	0.538254541316773	0.418875727272791	0.00442964918461868	0.00535242084165122	0.00535616526509283
231	27.3297674716514	0.23	8.60589478083667	6.1416007799945	11.0701887816788	0.288390601595442	26.9124725629222	20.3120863605997	33.5128587652448	2.12	1.42	3.54	7.8585641787061	10.4121944486035	12.965824718501	9.20690439184081	12.1986760707898	15.1904477497389	9.16386338382152	12.1405826306274	15.1163031013426	8.60589478083667	2.65549321224049	-0.507757800857805	22.6417515792109	0.236861806378612	0.300865732273576	0.200387671356464	0.464706314682505	0.540521777159999	0.421501090641504	0.462876771133149	0.538254541316773	0.418875727272791	0.00442964918461868	0.00535242084165122	0.00535616526509283
231	27.3297674716514	0.23	8.65548320118733	6.19887488042093	11.1120915219537	0.299606553630433	28.5706919529117	21.7504214063042	35.3909624995192	2.13	1.49	3.07	8.38675475957637	11.0165859430669	13.6464171265575	9.81892218517702	12.8978375095295	15.976752833882	9.93724115154712	13.0526059120072	16.1690409602633	8.65548320118733	2.57080534335472	-3.77761677763763	18.7381237843514	0.236861806378612	0.300865732273576	0.200387671356464	0.464706314682505	0.540521777159999	0.421501090641504	0.462876771133149	0.538254541316773	0.418875727272791	0.00442964918461868	0.00535242084165122	0.00535616526509283
231	27.3297674716514	0.23	8.65847842807038	6.15157799358196	11.1653788625588	0.289951413555701	27.2945471977832	20.6258227310658	33.9632716645007	2.26	1.49	3.44	7.54946741093077	9.99035516073829	12.4312429105458	8.74723939509212	11.5753898223925	14.4035402496929	8.76657409857289	11.6022291316427	14.4379293577565	8.65847842807038	2.69991231457399	0.593886672414854	25.109470907152	0.236861806378612	0.300865732273576	0.200387671356464	0.464706314682505	0.540521777159999	0.421501090641504	0.462876771133149	0.538254541316773	0.418875727272791	0.00442964918461868	0.00535242084165122	0.00535616526509283
231	27.3297674716514	0.23	8.68087365441126	6.166870569029	11.1948767397935	0.329544279470392	32.4915432499069	25.2557864270446	39.7273000727692	2.1	1.44	3.03	9.85285100844255	12.6756826836677	15.4985143588929	11.5632355900167	14.8760906878581	18.1889457856994	11.6876466373941	15.0346770015173	18.3860203398225	8.68087365441126	2.5579064014301	-0.164554847188882	22.198656143599	0.236861806378612	0.300865732273576	0.200387671356464	0.464706314682505	0.540521777159999	0.421501090641504	0.462876771133149	0.538254541316773	0.418875727272791	0.00442964918461868	0.00535242084165122	0.00535616526509283
231	27.3297674716514	0.23	8.69081191283954	6.23688333511023	11.1447404905688	0.283148542530454	27.3919473243034	20.5871406645384	34.1967539840683	2.02	1.34	3.33	8.28236535859944	11.0199915238437	13.7576176890879	9.78345151617162	13.01724182817	16.2510321401683	9.73488689799739	12.9542876313869	16.1714202959166	8.69081191283954	2.57351382413221	-2.65221811115407	19.4136378900019	0.236861806378612	0.300865732273576	0.200387671356464	0.464706314682505	0.540521777159999	0.421501090641504	0.462876771133149	0.538254541316773	0.418875727272791	0.00442964918461868	0.00535242084165122	0.00535616526509283
231	27.3297674716514	0.23	8.70331117662754	6.23185662617515	11.1747657270799	0.314094497809951	28.1321665125588	21.6414802121868	34.6228528129308	1.92	1.15	3.04	9.07422418461684	11.7957544137936	14.5172846429704	10.8165422529333	14.0606263881291	17.3047105233249	10.7027902278314	13.9082376335224	17.1180942341897	8.70331117662754	2.42825027361489	-4.79150108870997	15.0922094708853	0.236861806378612	0.300865732273576	0.200387671356464	0.464706314682505	0.540521777159999	0.421501090641504	0.462876771133149	0.538254541316773	0.418875727272791	0.00442964918461868	0.00535242084165122	0.00535616526509283
231	27.3297674716514	0.23	8.74947827176673	6.28248339750002	11.2164731460334	0.275811148286628	24.5507818565275	18.3396492957229	30.7619144173322	1.82	1.17	2.94	8.02813465768608	10.7470420790241	13.4659495003622	9.66462823197426	12.9377708167502	16.2109134015262	9.61054373591351	12.8633620030699	16.1233551734795	8.74947827176673	2.37654086059143	-1.21017492043799	18.0216976166678	0.236861806378612	0.300865732273576	0.200387671356464	0.464706314682505	0.540521777159999	0.421501090641504	0.462876771133149	0.538254541316773	0.418875727272791	0.00442964918461868	0.00535242084165122	0.00535616526509283
231	27.3297674716514	0.23	8.79950876444358	6.29199951945159	11.3070180094356	0.340649710223078	28.7374320056772	22.4952344823482	34.9796295290063	1.87	1.23	2.89	9.64946231841287	12.3270894324009	15.0047165463889	11.5618436780856	14.7701370625842	17.9784304470829	11.5695281674691	14.7767555476522	17.9860443683144	8.79950876444358	2.43840615207493	-0.611957376775329	18.6979192472911	0.236861806378612	0.300865732273576	0.200387671356464	0.464706314682505	0.540521777159999	0.421501090641504	0.462876771133149	0.538254541316773	0.418875727272791	0.00442964918461868	0.00535242084165122	0.00535616526509283
231	27.3297674716514	0.23	8.89104704461757	6.34695353893966	11.4351405502955	0.278965370856073	25.4761797772706	19.0814428896057	31.8709166649355	1.9	1.27	2.71	8.05477983838383	10.7541667795355	13.4535537206871	9.61589656384632	12.8384583386844	16.0610201135224	9.70501091261381	12.9563256120761	16.2088542727812	8.89104704461757	2.29647589954854	-3.23424511438327	15.6754559902737	0.236861806378612	0.300865732273576	0.200387671356464	0.464706314682505	0.540521777159999	0.421501090641504	0.462876771133149	0.538254541316773	0.418875727272791	0.00442964918461868	0.00535242084165122	0.00535616526509283
231	27.3297674716514	0.23	8.90652416956688	6.34221982792197	11.4708285112118	0.307838439830313	30.1238145487802	23.0714014966904	37.17622760087	1.87	1.42	2.96	9.88674592055868	12.9089037198084	15.931061519058	11.8434402214038	15.4637158431971	19.0839914649904	11.9765174244283	15.6333536574246	19.2908099375668	8.90652416956688	2.50308305442997	3.567152551581	24.6676771755113	0.236861806378612	0.300865732273576	0.200387671356464	0.464706314682505	0.540521777159999	0.421501090641504	0.462876771133149	0.538254541316773	0.418875727272791	0.00442964918461868	0.00535242084165122	0.00535616526509283
231	27.3297674716514	0.23	8.94825501396793	6.4059460400419	11.490563987894	0.334727704980488	29.301914564603	22.8522764356796	35.7515526935265	2.08	1.3	3.18	8.96711445850415	11.497918926968	14.0287233954319	10.536483358088	13.5102135683961	16.4839437787042	10.503234883172	13.4658996465739	16.4315598285401	8.94825501396793	2.58267344882854	-0.689855886300672	20.632403969034	0.236861806378612	0.300865732273576	0.200387671356464	0.464706314682505	0.540521777159999	0.421501090641504	0.462876771133149	0.538254541316773	0.418875727272791	0.00442964918461868	0.00535242084165122	0.00535616526509283
231	27.3297674716514	0.23	8.96426037941835	6.3874924731878	11.5410282856489	0.263682493848177	29.0424226800178	21.4651970843386	36.6196482756969	1.97	1.32	2.86	8.79757001804476	11.9031167530032	15.0086634879617	10.4339658695161	14.117161180526	17.800356491536	10.5204228048293	14.2278275237518	17.9424241057277	8.96426037941835	2.51186697646283	-0.0568974847846815	21.4896729220303	0.236861806378612	0.300865732273576	0.200387671356464	0.464706314682505	0.540521777159999	0.421501090641504	0.462876771133149	0.538254541316773	0.418875727272791	0.00442964918461868	0.00535242084165122	0.00535616526509283
231	27.3297674716514	0.23	8.98771499280497	6.44337452521394	11.532055460396	0.335162175058439	27.6885286962569	21.5999531309482	33.7771042615655	1.7	1.07	2.64	9.98336160395603	12.7974626880179	15.6115637720798	12.1773420245848	15.6098803570436	19.0424186895024	12.1271416825179	15.5469544754095	18.9636461759716	8.98771499280497	2.20123907760016	-4.29682889601255	11.9773870002222	0.236861806378612	0.300865732273576	0.200387671356464	0.464706314682505	0.540521777159999	0.421501090641504	0.462876771133149	0.538254541316773	0.418875727272791	0.00442964918461868	0.00535242084165122	0.00535616526509283
231	27.3297674716514	0.23	8.9902350564365	6.44980885042051	11.5306612624525	0.354612113261358	28.7739522492773	22.7133106601468	34.8345938384077	1.84	1.24	2.82	9.83799701363471	12.4630909396908	15.0881848657468	11.8141869724499	14.9665919202952	18.1189968681405	11.8579171156092	15.0203006824288	18.1843508806689	8.9902350564365	2.29600327665611	-2.98854612484147	15.6678003962996	0.236861806378612	0.300865732273576	0.200387671356464	0.464706314682505	0.540521777159999	0.421501090641504	0.462876771133149	0.538254541316773	0.418875727272791	0.00442964918461868	0.00535242084165122	0.00535616526509283
231	27.3297674716514	0.23	9.06612044500677	6.49934415514469	11.6328967348688	0.349400335474116	32.8393239465865	25.8429191626027	39.8357287305703	2.1	1.37	3.35	10.0830504581716	12.8128156994292	15.5425809406868	11.833675354989	15.0373839741595	18.2410925933299	11.7970396538371	14.9891258112848	18.1839957876953	9.06612044500677	2.63143295717013	-1.42285939188109	21.2846577718241	0.236861806378612	0.300865732273576	0.200387671356464	0.464706314682505	0.540521777159999	0.421501090641504	0.462876771133149	0.538254541316773	0.418875727272791	0.00442964918461868	0.00535242084165122	0.00535616526509283
231	27.3297674716514	0.23	9.0996468978545	6.52287285546943	11.6764209402396	0.303412715654226	28.8282011883978	22.0083658606189	35.6480365161767	2.05	1.34	3.25	8.74137732363251	11.4501088243128	14.1588403249931	10.2974838631702	13.488413379793	16.6793428964158	10.2713003266718	13.4525265191603	16.63732267912	9.0996468978545	2.46449398987975	-1.13129652432089	20.3240889946784	0.236861806378612	0.300865732273576	0.200387671356464	0.464706314682505	0.540521777159999	0.421501090641504	0.462876771133149	0.538254541316773	0.418875727272791	0.00442964918461868	0.00535242084165122	0.00535616526509283
231	27.3297674716514	0.23	9.10028754904696	6.47587085617022	11.7247042419237	0.330967489197456	30.4315076936334	23.6762818280145	37.1867335592523	1.98	1.35	3.11	9.67192815609894	12.4314855783788	15.1910430006587	11.4627192451462	14.7332183082009	18.0037173712555	11.4930544854899	14.7669661798098	18.0492934024943	9.10028754904696	2.47434598804106	-0.941337974134899	19.8295173281467	0.236861806378612	0.300865732273576	0.200387671356464	0.464706314682505	0.540521777159999	0.421501090641504	0.462876771133149	0.538254541316773	0.418875727272791	0.00442964918461868	0.00535242084165122	0.00535616526509283
231	27.3297674716514	0.23	9.16728255641724	6.54363918995713	11.7909259228773	0.25458817683788	25.3542753191602	18.580735527045	32.1278151112755	2	1.34	3.07	7.51852613479249	10.2593775869834	13.0002290391742	8.89223758356833	12.1338705655121	15.3755035474559	8.91522116830962	12.167911861153	15.4145517771555	9.16728255641724	2.41868788477991	-0.724058052700463	20.0896883600781	0.236861806378612	0.300865732273576	0.200387671356464	0.464706314682505	0.540521777159999	0.421501090641504	0.462876771133149	0.538254541316773	0.418875727272791	0.00442964918461868	0.00535242084165122	0.00535616526509283
231	27.3297674716514	0.23	9.19086844999399	6.56385942854208	11.8178774714459	0.304139419506722	31.3828564308878	23.9714147986734	38.7942980631021	2.09	1.35	3.36	9.38832086626777	12.290986091046	15.1936513158243	11.0270112328147	14.4363239836959	17.8456367345771	10.9746770249651	14.3643241459506	17.7666376332866	9.19086844999399	2.58120517398439	-0.716831952171387	22.2800517720481	0.236861806378612	0.300865732273576	0.200387671356464	0.464706314682505	0.540521777159999	0.421501090641504	0.462876771133149	0.538254541316773	0.418875727272791	0.00442964918461868	0.00535242084165122	0.00535616526509283
231	27.3297674716514	0.23	9.21067252321701	6.59114568453461	11.8301993618994	0.298322507361931	28.2132635002563	21.4576538201553	34.9688731803572	2.12	1.36	3.17	8.27938638849332	10.8860228502515	13.4926593120097	9.69454585527737	12.7467233381006	15.7989008209239	9.70507928993654	12.7649567746063	15.8153403357977	9.21067252321701	2.52236472984655	2.48599224651564	24.0369634741426	0.236861806378612	0.300865732273576	0.200387671356464	0.464706314682505	0.540521777159999	0.421501090641504	0.462876771133149	0.538254541316773	0.418875727272791	0.00442964918461868	0.00535242084165122	0.00535616526509283
231	27.3297674716514	0.23	9.21616728130389	6.54624868270898	11.8860858798988	0.293305168209851	29.5583311149566	22.3948936954687	36.7217685344444	1.86	1.33	3.06	9.63361384771895	12.7151104986992	15.7966071496795	11.5503649437028	15.244971293328	18.9395776429533	11.5777723292078	15.2787365458386	18.9845052750653	9.21616728130389	2.43192317924126	1.66819900712626	22.4641969164967	0.236861806378612	0.300865732273576	0.200387671356464	0.464706314682505	0.540521777159999	0.421501090641504	0.462876771133149	0.538254541316773	0.418875727272791	0.00442964918461868	0.00535242084165122	0.00535616526509283
231	27.3297674716514	0.23	9.23399347147981	6.59511431010336	11.8728726328563	0.340734962426237	30.5600926334673	23.923245707879	37.1969395590557	1.77	1.17	2.72	10.6947894124446	13.6617647592898	16.628740106135	12.9392848300204	16.5289337343557	20.1185826386911	12.9567374490169	16.5476453574581	20.1428378318889	9.23399347147981	2.19838405493224	-3.59776481188732	13.758787356606	0.236861806378612	0.300865732273576	0.200387671356464	0.464706314682505	0.540521777159999	0.421501090641504	0.462876771133149	0.538254541316773	0.418875727272791	0.00442964918461868	0.00535242084165122	0.00535616526509283
231	27.3297674716514	0.23	9.23950712120249	6.57691910753273	11.9020951348722	0.263336692562324	28.4717843933731	21.0368185318612	35.9067502548849	2.04	1.42	2.86	8.40404093319757	11.3742503944066	14.3444598556156	9.91228331873673	13.4155453720183	16.9188074252999	10.0507888135047	13.6021021895216	17.1508669766349	9.23950712120249	2.45580910046629	-2.18842459052248	19.019158093189	0.236861806378612	0.300865732273576	0.200387671356464	0.464706314682505	0.540521777159999	0.421501090641504	0.462876771133149	0.538254541316773	0.418875727272791	0.00442964918461868	0.00535242084165122	0.00535616526509283
231	27.3297674716514	0.23	9.32463296764247	6.65306782189981	11.9961981133851	0.261837290280499	25.853129575343	19.0757956164039	32.6304635342821	1.98	1.3	2.94	7.79571459237061	10.565410929211	13.3351072660515	9.23992449099943	12.5227261780249	15.8055278650504	9.28235642285798	12.5754362045694	15.8723528494979	9.32463296764247	2.40199689948471	-0.877258842629831	19.6084841343971	0.236861806378612	0.300865732273576	0.200387671356464	0.464706314682505	0.540521777159999	0.421501090641504	0.462876771133149	0.538254541316773	0.418875727272791	0.00442964918461868	0.00535242084165122	0.00535616526509283
231	27.3297674716514	0.23	9.35361921231439	6.6576548775381	12.0495835470907	0.293336040816835	29.1276522801607	22.0691151898993	36.186189370422	1.87	1.3	3.08	9.44261231606063	12.4627165970142	15.4828208779678	11.3073936380357	14.9239254609694	18.540457283903	11.3054308593013	14.9214544775385	18.5329174925127	9.35361921231439	2.47444785022352	2.18243762868794	23.4350099825514	0.236861806378612	0.300865732273576	0.200387671356464	0.464706314682505	0.540521777159999	0.421501090641504	0.462876771133149	0.538254541316773	0.418875727272791	0.00442964918461868	0.00535242084165122	0.00535616526509283
231	27.3297674716514	0.23	9.3617601372987	6.66746521616002	12.0560550584374	0.307297039287766	28.3293786463178	21.688633024056	34.9701242685795	2.05	1.3	3.35	8.62513079206422	11.2660210448204	13.9069112975766	10.1632274048846	13.2750605859882	16.3868937670918	10.0741442870528	13.1594492771498	16.2447785159529	9.3617601372987	2.52689928531891	-1.18969847966417	20.1375264219794	0.236861806378612	0.300865732273576	0.200387671356464	0.464706314682505	0.540521777159999	0.421501090641504	0.462876771133149	0.538254541316773	0.418875727272791	0.00442964918461868	0.00535242084165122	0.00535616526509283
231	27.3297674716514	0.23	9.36994700909774	6.68176117883383	12.0581328393617	0.262673893050732	26.5816290750959	19.6283700942962	33.5348880558957	1.95	1.27	3.2	8.12735775686845	11.0064365108165	13.8855152647646	9.6607893402558	13.0830791136318	16.5053688870077	9.60467958552609	13.0042732580866	16.408183589203	9.36994700909774	2.38633472086587	-0.980342140773759	19.4358390302169	0.236861806378612	0.300865732273576	0.200387671356464	0.464706314682505	0.540521777159999	0.421501090641504	0.462876771133149	0.538254541316773	0.418875727272791	0.00442964918461868	0.00535242084165122	0.00535616526509283
231	27.3297674716514	0.23	9.38540282683195	6.71668717650859	12.0541184771553	0.284460193939215	27.4905955354424	20.6832819340701	34.2979091368148	2.25	1.4	3.37	7.5972563560843	10.0976770673978	12.5980977787113	8.80865354101445	11.7077711593239	14.6068887776334	8.79052902979284	11.683809703512	14.579773687129	9.38540282683195	2.57956207166301	-3.91895383053533	18.8910761299663	0.236861806378612	0.300865732273576	0.200387671356464	0.464706314682505	0.540521777159999	0.421501090641504	0.462876771133149	0.538254541316773	0.418875727272791	0.00442964918461868	0.00535242084165122	0.00535616526509283
231	27.3297674716514	0.23	9.40955795457802	6.72387598453988	12.0952399246162	0.264819464849321	25.6431286625761	18.9723194300218	32.3139378951304	2.02	1.26	3.08	7.61785473342134	10.2963493621567	12.9748439908921	8.99474821481714	12.157368876841	15.3199895388649	8.96551704812394	12.1206899791283	15.2719343605953	9.40955795457802	2.42339967132092	1.66585859501753	22.0638085469751	0.236861806378612	0.300865732273576	0.200387671356464	0.464706314682505	0.540521777159999	0.421501090641504	0.462876771133149	0.538254541316773	0.418875727272791	0.00442964918461868	0.00535242084165122	0.00535616526509283
231	27.3297674716514	0.23	9.4271219231534	6.75882380285374	12.0954200434531	0.321836886910663	28.3997023405065	21.9632223678369	34.8361823131762	2.04	1.3	3.3	8.76820017375812	11.3377841751202	13.9073681764824	10.3403077591433	13.3706091734034	16.4009105876635	10.271239526965	13.2789724592822	16.2967090897888	9.4271219231534	2.51960248098518	2.78080929307065	24.2899491022066	0.236861806378612	0.300865732273576	0.200387671356464	0.464706314682505	0.540521777159999	0.421501090641504	0.462876771133149	0.538254541316773	0.418875727272791	0.00442964918461868	0.00535242084165122	0.00535616526509283
231	27.3297674716514	0.23	9.47465001455238	6.73210712278793	12.2171929063168	0.314010974650143	29.3169314217334	22.5515833890005	36.0822794544662	2.23	1.35	3.47	8.35818952012433	10.8655993126785	13.3730091052326	9.70796430509954	12.6202989328038	15.532633560508	9.62843527063517	12.5141843834277	15.4013651957925	9.47465001455238	2.58408354706511	2.7010069211341	25.1303097286031	0.236861806378612	0.300865732273576	0.200387671356464	0.464706314682505	0.540521777159999	0.421501090641504	0.462876771133149	0.538254541316773	0.418875727272791	0.00442964918461868	0.00535242084165122	0.00535616526509283
231	27.3297674716514	0.23	9.49553818087364	6.78921948819766	12.2018568735496	0.341751248133401	31.8522802017908	24.9504232072851	38.7541371962966	1.92	1.28	2.95	10.4505994059319	13.3414739216616	16.2323484373912	12.4542395004561	15.8993666349078	19.3444937693596	12.4827135247262	15.9403045096176	19.38831663266	9.49553818087364	2.39905398897981	-1.16039893443233	18.6918332002468	0.236861806378612	0.300865732273576	0.200387671356464	0.464706314682505	0.540521777159999	0.421501090641504	0.462876771133149	0.538254541316773	0.418875727272791	0.00442964918461868	0.00535242084165122	0.00535616526509283
231	27.3297674716514	0.23	9.55387213697359	6.833021146416	12.2747231275312	0.303499703032554	30.6437602384402	23.3959129374872	37.8916075393933	2.03	1.19	3.23	9.35479463991233	12.2528274400438	15.1508602401753	11.0357562995502	14.454536183173	17.8733160667958	10.8788240751155	14.2475824746601	17.6145426714871	9.55387213697359	2.54254900735353	5.78166038604196	26.7022933056409	0.236861806378612	0.300865732273576	0.200387671356464	0.464706314682505	0.540521777159999	0.421501090641504	0.462876771133149	0.538254541316773	0.418875727272791	0.00442964918461868	0.00535242084165122	0.00535616526509283
231	27.3297674716514	0.23	9.55875007090104	6.83765939368813	12.279840748114	0.329889818961349	29.6130962290525	23.0235132488777	36.2026792092273	2.25	1.51	3.47	8.46010380838934	10.8814786638968	13.3028535194042	9.80981788816549	12.6174957736255	15.4251736590855	9.83475168774803	12.653810528089	15.4670619625796	9.55875007090104	2.62075124795962	-0.935110096939667	22.4370068604735	0.236861806378612	0.300865732273576	0.200387671356464	0.464706314682505	0.540521777159999	0.421501090641504	0.462876771133149	0.538254541316773	0.418875727272791	0.00442964918461868	0.00535242084165122	0.00535616526509283
231	27.3297674716514	0.23	9.59333131714345	6.83196020650536	12.3547024277815	0.274248492649796	26.2820799291279	19.6068375148316	32.9573223434242	1.96	1.24	2.89	8.09132695751251	10.8460582523411	13.6007895471697	9.61085565047805	12.8829178189547	16.1549799874314	9.623518157075	12.8983203217316	16.1709648684354	9.59333131714345	2.27060730366189	2.29539539986558	20.9225422250037	0.236861806378612	0.300865732273576	0.200387671356464	0.464706314682505	0.540521777159999	0.421501090641504	0.462876771133149	0.538254541316773	0.418875727272791	0.00442964918461868	0.00535242084165122	0.00535616526509283
231	27.3297674716514	0.23	9.63452636754695	6.89660304392121	12.3724496911727	0.274621546950956	28.9521948743448	21.6056696223973	36.2987201262924	1.83	1.28	3.23	9.43950893127901	12.6492030505363	15.8588971697937	11.3585377949469	15.220754805304	19.082971815661	11.2864412557435	15.1196120250095	18.9522652189912	9.63452636754695	2.44500178482868	1.30266837892258	21.9892032447679	0.236861806378612	0.300865732273576	0.200387671356464	0.464706314682505	0.540521777159999	0.421501090641504	0.462876771133149	0.538254541316773	0.418875727272791	0.00442964918461868	0.00535242084165122	0.00535616526509283
231	27.3297674716514	0.23	9.688853194001	6.94131672891127	12.4363896590907	0.277022223617386	28.5919440519387	21.3802994631404	35.803588640737	1.95	1.26	3.02	8.85767638389182	11.845399454532	14.8331225251722	10.5301937604706	14.0820623852584	17.6339310100462	10.5181290703614	14.0688958040778	17.6143861868533	9.688853194001	2.41560601647168	-0.70229225511221	20.0239384129463	0.236861806378612	0.300865732273576	0.200387671356464	0.464706314682505	0.540521777159999	0.421501090641504	0.462876771133149	0.538254541316773	0.418875727272791	0.00442964918461868	0.00535242084165122	0.00535616526509283
231	27.3297674716514	0.23	9.80484380855631	7.00667121106005	12.6030164060526	0.286833277995313	26.562412049991	20.0230747671206	33.1017493328614	2.17	1.3	3.44	7.57519269022838	10.0491753607362	12.5231580312439	8.83456699999195	11.7198488077556	14.6051306155192	8.73548389548499	11.5880483691408	14.4386502732423	9.80484380855631	2.51534526494972	-1.70247988426612	19.8461685795178	0.236861806378612	0.300865732273576	0.200387671356464	0.464706314682505	0.540521777159999	0.421501090641504	0.462876771133149	0.538254541316773	0.418875727272791	0.00442964918461868	0.00535242084165122	0.00535616526509283
231	27.3297674716514	0.23	9.86200345655168	7.03929419844164	12.6847127146617	0.313551545380609	30.3883391259609	23.3682614275898	37.408416824332	1.89	1.15	2.81	9.94439499904455	12.9317984810239	15.9192019630033	11.8935248096493	15.4664679029967	19.0394109963441	11.8561787333825	15.4170139351696	18.9791754284002	9.86200345655168	2.27837687858055	-4.63636608884975	14.0882411525265	0.236861806378612	0.300865732273576	0.200387671356464	0.464706314682505	0.540521777159999	0.421501090641504	0.462876771133149	0.538254541316773	0.418875727272791	0.00442964918461868	0.00535242084165122	0.00535616526509283
231	27.3297674716514	0.23	9.8719374867359	7.05926201018536	12.6846129632864	0.329624348747803	31.2884954813058	24.3219156915817	38.2550752710299	1.69	1.13	2.53	11.2971362059556	14.5329997691786	17.7688633324016	13.7968401460764	17.7486994051306	21.7005586641847	13.8575433308397	17.8298452247628	21.8030242346224	9.8719374867359	2.08722569696738	1.09497242018513	17.1174135363043	0.236861806378612	0.300865732273576	0.200387671356464	0.464706314682505	0.540521777159999	0.421501090641504	0.462876771133149	0.538254541316773	0.418875727272791	0.00442964918461868	0.00535242084165122	0.00535616526509283
231	27.3297674716514	0.23	9.93880014310396	7.09786944897449	12.7797308372334	0.288863699787186	27.980399249581	21.1260014105536	34.8347970886085	2.08	1.35	3.11	8.29832930216494	10.9907484368093	13.6831675714536	9.75276503639535	12.9170804357409	16.0813958350865	9.77431648295996	12.9478163759187	16.1194992622916	9.93880014310396	2.44891902734136	-0.0160269052855569	21.1411840120899	0.236861806378612	0.300865732273576	0.200387671356464	0.464706314682505	0.540521777159999	0.421501090641504	0.462876771133149	0.538254541316773	0.418875727272791	0.00442964918461868	0.00535242084165122	0.00535616526509283
231	27.3297674716514	0.23	9.97980101249588	7.14869424868649	12.8109077763053	0.274654582414509	28.2066432912992	21.0498927569101	35.3633938256882	2.23	1.45	3.21	7.80186694068151	10.4544227537569	13.1069785668322	9.06185580022689	12.1427950757745	15.2237343513222	9.10865914821627	12.2120291111284	15.3165033194463	9.97980101249588	2.53702880147617	1.74566627442389	24.2818259312904	0.236861806378612	0.300865732273576	0.200387671356464	0.464706314682505	0.540521777159999	0.421501090641504	0.462876771133149	0.538254541316773	0.418875727272791	0.00442964918461868	0.00535242084165122	0.00535616526509283
231	27.3297674716514	0.23	10.0748906699412	7.18718983543161	12.9625915044508	0.299940757045671	29.117464474973	22.1722018726611	36.0627270772849	1.92	1.31	2.79	9.30833387288529	12.2240940444945	15.1398542161036	11.0987024719804	14.5752811020839	18.0518597321873	11.2062492020623	14.7119086012674	18.2237241837837	10.0748906699412	2.34787946466146	-5.38588852922859	14.2184683326731	0.236861806378612	0.300865732273576	0.200387671356464	0.464706314682505	0.540521777159999	0.421501090641504	0.462876771133149	0.538254541316773	0.418875727272791	0.00442964918461868	0.00535242084165122	0.00535616526509283
231	27.3297674716514	0.23	10.0884545713416	7.20865895478696	12.9682501878962	0.296299167727649	30.8831208654427	23.4523228029396	38.3139189279458	1.79	1.25	2.84	10.41446030245	13.7142507789721	17.0140412554942	12.5799998450969	16.5659350234886	20.5518702018803	12.6232653503035	16.6231286379606	20.6203042775122	10.0884545713416	2.28351126459218	3.58759526707596	22.5774664797805	0.236861806378612	0.300865732273576	0.200387671356464	0.464706314682505	0.540521777159999	0.421501090641504	0.462876771133149	0.538254541316773	0.418875727272791	0.00442964918461868	0.00535242084165122	0.00535616526509283
231	27.3297674716514	0.23	10.1339818239434	7.20938931663464	13.0585743312522	0.324165105462133	31.9856780263873	24.774965250929	39.1963908018455	1.99	1.3	2.83	10.0993215810107	13.038712470567	15.9781033601233	11.9637205080018	15.4457416303452	18.9277627526887	12.0537361486526	15.5614035623342	19.0755016690118	10.1339818239434	2.40291954415803	3.77734802820627	24.2072578177359	0.236861806378612	0.300865732273576	0.200387671356464	0.464706314682505	0.540521777159999	0.421501090641504	0.462876771133149	0.538254541316773	0.418875727272791	0.00442964918461868	0.00535242084165122	0.00535616526509283
231	27.3297674716514	0.23	10.1408566658309	7.25978382385356	13.0219295078083	0.307493962648597	27.3291436833947	20.9258271477072	33.7324602190822	2.04	1.23	2.96	8.3603850539781	10.9186682455086	13.4769514370392	9.86096461552981	12.8784261158447	15.8958876161597	9.84302306461284	12.8616851507869	15.8676886952738	10.1408566658309	2.26492932306637	3.11129324127353	22.1193925407482	0.236861806378612	0.300865732273576	0.200387671356464	0.464706314682505	0.540521777159999	0.421501090641504	0.462876771133149	0.538254541316773	0.418875727272791	0.00442964918461868	0.00535242084165122	0.00535616526509283
231	27.3297674716514	0.23	10.1553016851455	7.29334783360269	13.0172555366882	0.280485038101204	26.8702406193811	20.1509707868795	33.5895104518827	1.98	1.24	2.97	8.25093907374729	11.0021854823886	13.75343189103	9.78358625089483	13.0458884319946	16.3081906130944	9.76600363307402	13.0239280330027	16.2799209290466	10.1553016851455	2.34330765560936	0.647536730750327	20.2961874497283	0.236861806378612	0.300865732273576	0.200387671356464	0.464706314682505	0.540521777159999	0.421501090641504	0.462876771133149	0.538254541316773	0.418875727272791	0.00442964918461868	0.00535242084165122	0.00535616526509283
231	27.3297674716514	0.23	10.2644026377967	7.36863429962924	13.1601709759641	0.298163122073587	27.2075527740388	20.690277418761	33.7248281293166	2.1	1.33	3.36	8.07396311386906	10.6171982651642	13.1604334164593	9.47608679075834	12.4609799198318	15.4458730489052	9.41160598302315	12.3798559724298	15.3430127226317	10.2644026377967	2.52906180617602	-1.79269990987079	19.6191087948068	0.236861806378612	0.300865732273576	0.200387671356464	0.464706314682505	0.540521777159999	0.421501090641504	0.462876771133149	0.538254541316773	0.418875727272791	0.00442964918461868	0.00535242084165122	0.00535616526509283
231	27.3297674716514	0.23	10.3355384573882	7.40949557821164	13.2615813365647	0.305276744397711	27.4869873273547	21.0130027352004	33.9609719195091	1.91	1.28	3.18	8.86539816576432	11.5967760583834	14.3281539510026	10.5823444214446	13.842703523694	17.1030626259434	10.5352699092465	13.7777868761098	17.0267428758894	10.3355384573882	2.37064170955774	-0.198785733593078	19.450235417769	0.236861806378612	0.300865732273576	0.200387671356464	0.464706314682505	0.540521777159999	0.421501090641504	0.462876771133149	0.538254541316773	0.418875727272791	0.00442964918461868	0.00535242084165122	0.00535616526509283
231	27.3297674716514	0.23	10.5576327179502	7.56439902586988	13.5508664100306	0.253730474190531	28.9549801765684	21.2019714709247	36.7079888822121	1.81	1.23	2.95	9.34253085784037	12.7588510416927	16.175171225545	11.2644507335459	15.3835669544709	19.502683175396	11.2465706937846	15.3599216265431	19.4739686558852	10.5576327179502	2.31412937269123	-0.333988050613572	18.5780873616328	0.236861806378612	0.300865732273576	0.200387671356464	0.464706314682505	0.540521777159999	0.421501090641504	0.462876771133149	0.538254541316773	0.418875727272791	0.00442964918461868	0.00535242084165122	0.00535616526509283
231	27.3297674716514	0.23	10.8129153778761	7.71437452440262	13.9114562313495	0.280637966629769	28.6567801234058	21.4934758835814	35.8200843632301	1.94	1.27	2.82	8.92821675282097	11.9037956338715	14.879374514922	10.620298195556	14.1598107204027	17.6993232452493	10.6810947566081	14.2413863048119	17.8016957511761	10.8129153778761	2.31357854883214	-4.61117432541	15.0709422663375	0.236861806378612	0.300865732273576	0.200387671356464	0.464706314682505	0.540521777159999	0.421501090641504	0.462876771133149	0.538254541316773	0.418875727272791	0.00442964918461868	0.00535242084165122	0.00535616526509283
231	27.3297674716514	0.23	10.8348201668544	7.77955728774061	13.8900830459682	0.253417039203631	26.5790856730694	19.4563532575401	33.7018180885987	2.24	1.42	3.19	7.17330699314909	9.79936674701612	12.4254265008832	8.32316707284319	11.3701765059512	14.4171859390592	8.35894184575714	11.4186759856908	14.4816802047946	10.8348201668544	2.4812058551418	1.59209957637804	23.5659151301661	0.236861806378612	0.300865732273576	0.200387671356464	0.464706314682505	0.540521777159999	0.421501090641504	0.462876771133149	0.538254541316773	0.418875727272791	0.00442964918461868	0.00535242084165122	0.00535616526509283
231	27.3297674716514	0.23	10.8682682487404	7.73387886551258	14.0026576319682	0.263863949761273	32.1519513630229	23.7673617348834	40.5365409911624	1.98	1.37	2.61	9.73654873699	13.1713837205558	16.6062187041217	11.5464140546406	15.6197287373828	19.6930434201249	11.7569720515166	15.9084240904682	20.0508740204419	10.8682682487404	2.34839830483795	-0.704950450762193	19.8915764539472	0.236861806378612	0.300865732273576	0.200387671356464	0.464706314682505	0.540521777159999	0.421501090641504	0.462876771133149	0.538254541316773	0.418875727272791	0.00442964918461868	0.00535242084165122	0.00535616526509283
231	27.3297674716514	0.23	10.8760056600607	7.73077119483902	14.0212401252823	0.27047443866148	28.4355822304509	21.1442862327069	35.7268782281949	1.99	1.24	2.85	8.60818349389437	11.5765889139738	14.5449943340532	10.1944462465393	13.7098510371551	17.2252558277709	10.2253071750954	13.7518497518901	17.2733080010425	10.8760056600607	2.29556995959666	-1.83421899252529	17.7265837272866	0.236861806378612	0.300865732273576	0.200387671356464	0.464706314682505	0.540521777159999	0.421501090641504	0.462876771133149	0.538254541316773	0.418875727272791	0.00442964918461868	0.00535242084165122	0.00535616526509283
231	27.3297674716514	0.23	10.8979117287933	7.80301338129971	13.9928100762868	0.308635389897452	27.9520000876893	21.4202574961227	34.4837426792559	1.82	1.18	2.69	9.38915402785277	12.2522165878433	15.1152791478338	11.3066203620697	14.7543816132578	18.202142864446	11.3483066375567	14.810279078037	11.1166391712636	10.8979117287933	2.22513197342005	-1.87518147556061	16.3133103353035	0.236861806378612	0.300865732273576	0.200387671356464	0.464706314682505	0.540521777159999	0.421501090641504	0.462876771133149	0.538254541316773	0.418875727272791	0.00442964918461868	0.00535242084165122	0.00535616526509283
231	27.3297674716514	0.23	11.2471398831407	8.00185134989906	14.4924284163823	0.369750938291884	37.669157620945	29.990720512981	45.3475947289089	2	1.38	2.76	12.1843861193915	15.3039191254893	18.423452131587	14.4231466091029	18.1158629641169	21.808579319131	14.6350428986734	18.3712002869114	22.1223801363663	11.2471398831407	2.34355376835587	-2.3719290215203	17.5244770610343	0.236861806378612	0.300865732273576	0.200387671356464	0.464706314682505	0.540521777159999	0.421501090641504	0.462876771133149	0.538254541316773	0.418875727272791	0.00442964918461868	0.00535242084165122	0.00535616526509283
231	27.3297674716514	0.23	11.3610301169063	8.08442345044236	14.6376367833702	0.284925780491851	31.8559800363173	23.9767075622084	39.7352525104262	2.19	1.39	3.22	9.01970315849316	11.9837756291173	14.9478480997415	10.507288504985	13.9602141779553	17.4131398509255	10.5296624297911	13.9868994350394	17.4445980163638	11.3610301169063	2.43837357212682	-0.311699520012692	21.4491520371772	0.236861806378612	0.300865732273576	0.200387671356464	0.464706314682505	0.540521777159999	0.421501090641504	0.462876771133149	0.538254541316773	0.418875727272791	0.00442964918461868	0.00535242084165122	0.00535616526509283
231	27.3297674716514	0.23	12.2187423662312	8.73234794516233	15.7051367873	0.31783005243659	31.0245871071703	23.9281512174647	38.1210229968759	1.78	1.24	2.83	10.6732776827347	13.8386802297259	17.0040827767171	12.906389488649	16.7340719845252	20.5617544804014	12.9542499574011	16.7938970905892	20.6345536912363	12.2187423662312	2.13260189272944	-2.00485101372264	15.4295839965159	0.236861806378612	0.300865732273576	0.200387671356464	0.464706314682505	0.540521777159999	0.421501090641504	0.462876771133149	0.538254541316773	0.418875727272791	0.00442964918461868	0.00535242084165122	0.00535616526509283
231	27.3297674716514	0.24	5.88979812512934	4.24417835559687	7.5354178946618	0.406446390978891	29.1943843898115	23.686140991411	34.7026277882119	2.17	1.26	3.13	8.98675094302906	11.0766317544689	13.1665125659088	10.486850766462	12.9255817748319	15.3643127832018	10.4419881147793	12.861082699692	15.2972662727915	5.88979812512934	2.67085887647063	-0.358147898107511	21.2477827551479	0.236861806378612	0.300865732273576	0.200387671356464	0.464706314682505	0.540521777159999	0.421501090641504	0.462876771133149	0.538254541316773	0.418875727272791	0.00442964918461868	0.00535242084165122	0.00535616526509283
231	27.3297674716514	0.24	6.39105448361454	4.61987692232791	8.16223204490117	0.407957081950498	30.980219489094	25.1532960913966	36.8071428867913	2.06	1.37	3.24	9.93917715796523	12.2416517014671	14.544126244969	11.6957881100176	14.4051929190391	17.1145977280606	11.6961198184309	14.4011719489969	17.1090274832962	6.39105448361454	2.72158211051322	-1.3606924865166	21.4104824872399	0.236861806378612	0.300865732273576	0.200387671356464	0.464706314682505	0.540521777159999	0.421501090641504	0.462876771133149	0.538254541316773	0.418875727272791	0.00442964918461868	0.00535242084165122	0.00535616526509283
231	27.3297674716514	0.24	6.68080304483475	4.82324495988263	8.53836112978688	0.334126637665232	25.710065899951	20.0433828534619	31.37674894644	2.02	1.31	3.44	8.05277929038876	10.3294682213734	12.606157152358	9.50951480834724	12.1980533020123	14.8865917956773	9.40733134539327	12.0694175851418	14.7250115814889	6.68080304483475	2.75738414504627	-3.66192105547497	19.038267919979	0.236861806378612	0.300865732273576	0.200387671356464	0.464706314682505	0.540521777159999	0.421501090641504	0.462876771133149	0.538254541316773	0.418875727272791	0.00442964918461868	0.00535242084165122	0.00535616526509283
231	27.3297674716514	0.24	6.81076296119436	4.89827612419615	8.72324979819258	0.317547241536513	25.8989499174771	19.9710652988618	31.8268345360924	2.17	1.32	3.47	7.56497057723072	9.81043280240302	12.0558950275753	8.82486550061208	11.4442943432692	14.0637231859263	8.72964229913295	11.3241736719795	13.9127523419262	6.81076296119436	2.80108961877621	-4.93501717065929	18.2217364718991	0.236861806378612	0.300865732273576	0.200387671356464	0.464706314682505	0.540521777159999	0.421501090641504	0.462876771133149	0.538254541316773	0.418875727272791	0.00442964918461868	0.00535242084165122	0.00535616526509283
231	27.3297674716514	0.24	6.87909567306998	4.94559874551271	8.81259260062726	0.276466301034053	26.0678911960663	19.4837423253751	32.6520400667575	2.16	1.48	3.43	7.40589605532372	9.90857348426973	12.4112509132157	8.64531557354643	11.5668305381639	14.4883455027815	8.65786687221844	11.5858456619853	14.5097662131379	6.87909567306998	2.82056208015322	-3.59230600593561	20.6824233194119	0.236861806378612	0.300865732273576	0.200387671356464	0.464706314682505	0.540521777159999	0.421501090641504	0.462876771133149	0.538254541316773	0.418875727272791	0.00442964918461868	0.00535242084165122	0.00535616526509283
231	27.3297674716514	0.24	6.88427950064982	4.97087875215178	8.79768024914786	0.287159380960843	24.9605023221374	18.8204298417618	31.1005748025129	1.95	1.19	3.39	7.77942699491458	10.3174267115084	12.8554264281022	9.2436966814965	12.2594071667615	15.2751176520265	9.06483594178899	12.0260313367176	14.9781510938827	6.88427950064982	2.57328059676499	-1.04559550275568	19.463850422026	0.236861806378612	0.300865732273576	0.200387671356464	0.464706314682505	0.540521777159999	0.421501090641504	0.462876771133149	0.538254541316773	0.418875727272791	0.00442964918461868	0.00535242084165122	0.00535616526509283
231	27.3297674716514	0.24	7.29513069224389	5.27438614579579	9.315875238692	0.283596921149654	27.792440637773	20.8957600235318	34.6891212520142	1.84	1.26	2.7	9.05243528266342	12.0402067183667	15.0279781540699	10.8712977594908	14.4593878038391	18.0474778481873	10.970120462804	14.5935310070569	18.2134647675599	7.29513069224389	2.4679813836703	-0.154117141590067	19.1366696514401	0.236861806378612	0.300865732273576	0.200387671356464	0.464706314682505	0.540521777159999	0.421501090641504	0.462876771133149	0.538254541316773	0.418875727272791	0.00442964918461868	0.00535242084165122	0.00535616526509283
231	27.3297674716514	0.24	7.34056812410627	5.30710114558914	9.37403510262339	0.236598406597437	21.7149036787945	15.6249499606672	27.8048573969217	1.77	1.15	2.84	7.00495564603881	9.73519515332034	12.4654346606019	8.48086861054005	11.7863574253984	15.0918462402568	8.44226402828188	11.7348097805899	15.022534091309	7.34056812410627	2.38920031844708	-5.04230819433748	13.2916873702755	0.236861806378612	0.300865732273576	0.200387671356464	0.464706314682505	0.540521777159999	0.421501090641504	0.462876771133149	0.538254541316773	0.418875727272791	0.00442964918461868	0.00535242084165122	0.00535616526509283
231	27.3297674716514	0.24	7.45844948321972	5.39606826659364	9.52083069984579	0.306546683015957	25.9058467322791	19.8224861747964	31.9892072897619	2.14	1.39	3.45	7.59657028723213	9.92789621930674	12.2592221513814	8.8826407658432	11.6086513179365	14.3346618700298	8.83711703730069	11.5488534895398	14.2618456339819	7.45844948321972	2.71434695838171	2.94635392955272	25.9236595275166	0.236861806378612	0.300865732273576	0.200387671356464	0.464706314682505	0.540521777159999	0.421501090641504	0.462876771133149	0.538254541316773	0.418875727272791	0.00442964918461868	0.00535242084165122	0.00535616526509283
231	27.3297674716514	0.24	7.51437898612957	5.40182679839313	9.62693117386602	0.309787111507951	27.7734121150296	21.3008748468772	34.2459493831821	2.34	1.49	3.17	7.59042887280776	9.89687563209245	12.2033223913771	8.74970756980975	11.4084156622303	14.0671237546508	8.83204059155288	11.5158580186144	14.1988335045159	7.51437898612957	2.74629652283169	2.10263006652802	26.0382764941623	0.236861806378612	0.300865732273576	0.200387671356464	0.464706314682505	0.540521777159999	0.421501090641504	0.462876771133149	0.538254541316773	0.418875727272791	0.00442964918461868	0.00535242084165122	0.00535616526509283
231	27.3297674716514	0.24	7.72393759205918	5.59340139032605	9.85447379379231	0.354001834297901	29.4981850688714	23.2767060081372	35.7196641296057	2.01	1.3	3.23	9.39596402240727	11.9073500149263	14.4187360074453	11.1069101449887	14.0756037768259	17.0442974086631	11.052537851238	14.002506317746	16.9562016297995	7.72393759205918	2.59048939599084	-0.316832833906338	21.2933776111898	0.236861806378612	0.300865732273576	0.200387671356464	0.464706314682505	0.540521777159999	0.421501090641504	0.462876771133149	0.538254541316773	0.418875727272791	0.00442964918461868	0.00535242084165122	0.00535616526509283
231	27.3297674716514	0.24	7.7473260995718	5.59977823031124	9.89487396883236	0.332268593742469	27.804855885199	21.6507868327444	33.9589249376536	1.82	1.21	3.13	9.47344352478673	12.1661967289287	14.8589499330706	11.4033881535816	14.644713222791	17.8860382920005	11.3039441837426	14.5168795810555	17.7250203891376	7.7473260995718	2.35481551251613	1.33631536638844	19.9452585010448	0.236861806378612	0.300865732273576	0.200387671356464	0.464706314682505	0.540521777159999	0.421501090641504	0.462876771133149	0.538254541316773	0.418875727272791	0.00442964918461868	0.00535242084165122	0.00535616526509283
231	27.3297674716514	0.24	7.76614556273124	5.59534663678762	9.93694448867486	0.296824789881712	25.8546145122241	19.6415592034102	32.0676698210381	2.28	1.45	3.45	7.14277813842559	9.40219528413366	11.6616124298417	8.26565778435104	10.8802663521365	13.4948749199219	8.25897499475969	10.8717029899209	13.4851551814793	7.76614556273124	2.76272531753947	0.698275556184366	24.77777810373	0.236861806378612	0.300865732273576	0.200387671356464	0.464706314682505	0.540521777159999	0.421501090641504	0.462876771133149	0.538254541316773	0.418875727272791	0.00442964918461868	0.00535242084165122	0.00535616526509283
231	27.3297674716514	0.24	7.77046717801586	5.602904307081	9.93803004895073	0.269731401591088	24.1330176336563	17.933289430434	30.3327458368787	1.88	1.27	2.99	7.6653191261343	10.315301180868	12.9652832356016	9.17699555049714	12.3495801650469	15.5221647795967	9.1810315555236	12.3551119210627	15.5323325823183	7.77046717801586	2.44794491773298	1.05402696552469	20.8897696964897	0.236861806378612	0.300865732273576	0.200387671356464	0.464706314682505	0.540521777159999	0.421501090641504	0.462876771133149	0.538254541316773	0.418875727272791	0.00442964918461868	0.00535242084165122	0.00535616526509283
231	27.3297674716514	0.24	7.80781998107984	5.6347589903478	9.98088097181187	0.304576327942379	26.348416529047	20.1323358345928	32.5644972235011	2.08	1.28	3.76	7.91789397218945	10.3626310491804	12.8073681261713	9.30808383424665	12.1820573612034	15.0560308881601	9.09113534681758	11.8950538550132	14.7013482081271	7.80781998107984	2.6939856538308	-2.71896353062318	20.080341439064	0.236861806378612	0.300865732273576	0.200387671356464	0.464706314682505	0.540521777159999	0.421501090641504	0.462876771133149	0.538254541316773	0.418875727272791	0.00442964918461868	0.00535242084165122	0.00535616526509283
231	27.3297674716514	0.24	7.83291353559697	5.68115392889893	9.98467314229502	0.28259543170209	25.0131646943214	18.7908266062274	31.2355027824153	1.81	1.32	3.05	8.2726343010899	11.0120096664868	13.7513850318837	9.97233938244937	13.274550001872	16.5767606212947	9.99043422232025	13.3012429107782	16.6083328007117	7.83291353559697	2.53707125030125	2.40821284008344	22.9094439209795	0.236861806378612	0.300865732273576	0.200387671356464	0.464706314682505	0.540521777159999	0.421501090641504	0.462876771133149	0.538254541316773	0.418875727272791	0.00442964918461868	0.00535242084165122	0.00535616526509283
231	27.3297674716514	0.24	7.83561268199267	5.67305314135507	9.99817222263028	0.316270184547041	26.1517132518587	20.14829307509	32.1551334286273	2.23	1.57	3.29	7.45295533322485	9.67365076669337	11.8943462001619	8.65323349185698	11.2315658769229	13.8098982619889	8.74633308748332	11.3528366428355	13.9567037963347	7.83561268199267	2.7693129936558	2.34283353419683	26.7043697007445	0.236861806378612	0.300865732273576	0.200387671356464	0.464706314682505	0.540521777159999	0.421501090641504	0.462876771133149	0.538254541316773	0.418875727272791	0.00442964918461868	0.00535242084165122	0.00535616526509283
231	27.3297674716514	0.24	7.91724606518721	5.72762335660413	10.1068687737703	0.309612334951304	27.5990107745594	21.1644877103801	34.0335338387387	2.13	1.35	2.95	8.15437850062718	10.6335094512242	13.1126404018212	9.54531728044892	12.4473277158744	15.3493381512999	9.61612578314783	12.5355947169494	15.4597128062105	7.91724606518721	2.54217742618045	-2.57330878900612	19.4642352094794	0.236861806378612	0.300865732273576	0.200387671356464	0.464706314682505	0.540521777159999	0.421501090641504	0.462876771133149	0.538254541316773	0.418875727272791	0.00442964918461868	0.00535242084165122	0.00535616526509283
231	27.3297674716514	0.24	7.93139913617083	5.74821014506555	10.1145881272761	0.382364697686826	31.4076127070733	25.175324199169	37.6399012149776	2.08	1.3	3.1	9.88328588996035	12.3299470961889	14.7766083024174	11.6141324883176	14.4892741891188	17.36441588992	11.6046962378657	14.4722553945529	17.3462745191933	7.93139913617083	2.59878009021217	-0.33276673308371	21.1921673222925	0.236861806378612	0.300865732273576	0.200387671356464	0.464706314682505	0.540521777159999	0.421501090641504	0.462876771133149	0.538254541316773	0.418875727272791	0.00442964918461868	0.00535242084165122	0.00535616526509283
231	27.3297674716514	0.24	7.97691934466276	5.73620468669477	10.2176340026307	0.298154072007253	27.2200923768755	20.6996722993494	33.7405124544016	1.89	1.26	2.91	8.78470580314179	11.551898020758	14.3190902383742	10.4999959601294	13.8075065082323	17.1150170563352	10.5170289953313	13.8333749214484	17.148139045239	7.97691934466276	2.41166216899444	1.86322666928086	21.426826761848	0.236861806378612	0.300865732273576	0.200387671356464	0.464706314682505	0.540521777159999	0.421501090641504	0.462876771133149	0.538254541316773	0.418875727272791	0.00442964918461868	0.00535242084165122	0.00535616526509283
231	27.3297674716514	0.24	8.04965761495968	5.83558985819664	10.2637253717227	0.332699608026039	26.8939260212293	20.9472508993404	32.8406011431181	1.95	1.32	3.07	8.68020936802611	11.1444174566996	13.608625545373	10.3197283194942	13.2493763175577	16.1790243156213	10.3337383534844	13.2646375274065	16.2010649084692	8.04965761495968	2.47745644283255	-0.694190288739257	19.5517336864887	0.236861806378612	0.300865732273576	0.200387671356464	0.464706314682505	0.540521777159999	0.421501090641504	0.462876771133149	0.538254541316773	0.418875727272791	0.00442964918461868	0.00535242084165122	0.00535616526509283
231	27.3297674716514	0.24	8.0515707843416	5.81229806680015	10.2908435018831	0.394195180265476	33.267210173132	26.8282972693713	39.7061230768926	1.97	1.3	2.87	11.0168635026958	13.660960660791	16.3050578188862	13.0715787933544	16.2088169311301	19.3460550689057	13.1592134268653	16.3083301988021	19.4682964308955	8.0515707843416	2.44012088483764	1.64682649924079	22.0908752992913	0.236861806378612	0.300865732273576	0.200387671356464	0.464706314682505	0.540521777159999	0.421501090641504	0.462876771133149	0.538254541316773	0.418875727272791	0.00442964918461868	0.00535242084165122	0.00535616526509283
231	27.3297674716514	0.24	8.05959454425109	5.80129649792818	10.317892590574	0.298504242230124	23.7955453337821	18.1002218732864	29.4908687942779	1.83	1.18	3.26	7.89914058951281	10.3846438630171	12.8701471365213	9.50252735683548	12.492544129462	15.4825609020885	9.34721905550453	12.2883575995904	15.2299652636087	8.05959454425109	2.47198022621118	1.51739419412711	21.4153059316856	0.236861806378612	0.300865732273576	0.200387671356464	0.464706314682505	0.540521777159999	0.421501090641504	0.462876771133149	0.538254541316773	0.418875727272791	0.00442964918461868	0.00535242084165122	0.00535616526509283
231	27.3297674716514	0.24	8.07328121999584	5.81353651388256	10.3330259261091	0.384584544824917	32.1710879641626	25.8172008409314	38.5249750873939	2.1	1.35	3.36	10.0519714648427	12.5258683232617	14.9997651816807	11.792081802552	14.6942382827594	17.5963947629668	11.7342154275475	14.6189634869372	17.5053377021474	8.07328121999584	2.55978368805475	2.24762054460067	23.2448647769706	0.236861806378612	0.300865732273576	0.200387671356464	0.464706314682505	0.540521777159999	0.421501090641504	0.462876771133149	0.538254541316773	0.418875727272791	0.00442964918461868	0.00535242084165122	0.00535616526509283
231	27.3297674716514	0.24	8.13511352069815	5.90436875662047	10.3658582847758	0.353763367356656	29.3851271107098	23.1842604587559	35.5859937626637	2.02	1.27	2.89	9.3241680844434	11.8180118296383	14.3118555748332	11.0132993474452	13.9589184571446	16.9045375668439	11.0513674146889	14.0037892031559	16.9592873880601	8.13511352069815	2.53964169056613	-3.050669267271	17.2935382155125	0.236861806378612	0.300865732273576	0.200387671356464	0.464706314682505	0.540521777159999	0.421501090641504	0.462876771133149	0.538254541316773	0.418875727272791	0.00442964918461868	0.00535242084165122	0.00535616526509283
231	27.3297674716514	0.24	8.13706341284278	5.89181258581898	10.3823142398666	0.284521785584906	26.7378929057271	20.1179676572561	33.3578181541982	2.14	1.53	3.15	7.70390210292208	10.2389124435162	12.7739227841104	9.00673720052668	11.9704524234511	14.9341676463754	9.11841033599821	12.1169011751209	15.1225176192257	8.13706341284278	2.68072196321637	-0.0566067333502097	23.5653147372541	0.236861806378612	0.300865732273576	0.200387671356464	0.464706314682505	0.540521777159999	0.421501090641504	0.462876771133149	0.538254541316773	0.418875727272791	0.00442964918461868	0.00535242084165122	0.00535616526509283
231	27.3297674716514	0.24	8.17331442960034	5.92502719565617	10.4216016635445	0.304214138713047	28.3800117287998	21.6789111785825	35.081112279017	1.98	1.36	2.9	8.85551019805639	11.5928093073989	14.3301084167415	10.4950151189139	13.7390964756091	16.9831778323044	10.5896166384406	13.8599378558734	17.1374929581304	8.17331442960034	2.51950175464614	-2.01592614861387	18.9275234376813	0.236861806378612	0.300865732273576	0.200387671356464	0.464706314682505	0.540521777159999	0.421501090641504	0.462876771133149	0.538254541316773	0.418875727272791	0.00442964918461868	0.00535242084165122	0.00535616526509283
231	27.3297674716514	0.24	8.17775427588094	5.90389272613119	10.4516158256307	0.279498882487244	26.9505965817054	20.1947288811364	33.7064642822743	2.19	1.39	3.19	7.60096522706547	10.1437631904809	12.6865611538962	8.85549296127611	11.8179758557895	14.7804587503028	8.88022442508587	11.8557240964644	14.8243191217858	8.17775427588094	2.68243285268313	-0.731487780988907	22.502474243241	0.236861806378612	0.300865732273576	0.200387671356464	0.464706314682505	0.540521777159999	0.421501090641504	0.462876771133149	0.538254541316773	0.418875727272791	0.00442964918461868	0.00535242084165122	0.00535616526509283
231	27.3297674716514	0.24	8.19830633467346	5.89370248447837	10.5029101848685	0.365353021564081	30.9758630945822	24.601766591683	37.3499595974814	2.04	1.36	3.25	9.7992386259241	12.3381332383823	14.8770278508405	11.5506178944896	14.543279126894	17.5359403592984	11.5394841513507	14.5308668340681	17.5210356379309	8.19830633467346	2.62325915458613	-1.19148385745687	21.2926192868795	0.236861806378612	0.300865732273576	0.200387671356464	0.464706314682505	0.540521777159999	0.421501090641504	0.462876771133149	0.538254541316773	0.418875727272791	0.00442964918461868	0.00535242084165122	0.00535616526509283
231	27.3297674716514	0.24	8.25141962350894	5.93706795233432	10.5657712946836	0.323606383324497	27.4233364584144	21.2332464512173	33.6134264656115	1.92	1.28	3.18	8.92024196897578	11.5207440071732	14.1212460453705	10.6375994423695	13.7387596045736	16.8399197667777	10.5858521501537	13.6729001435133	16.7597507919338	8.25141962350894	2.55138050292311	-1.59618897348211	19.212631996236	0.236861806378612	0.300865732273576	0.200387671356464	0.464706314682505	0.540521777159999	0.421501090641504	0.462876771133149	0.538254541316773	0.418875727272791	0.00442964918461868	0.00535242084165122	0.00535616526509283
231	27.3297674716514	0.24	8.31566836561087	6.01344303142444	10.6178936997973	0.347986200143718	30.0074957492703	23.5944756989928	36.4205157995479	2.09	1.33	3.2	9.24323158849567	11.7555582137028	14.2678848389099	10.8572191078071	13.8082303833658	16.7592416589245	10.8411498359599	13.7827384536653	16.7305568150485	8.31566836561087	2.56177814202994	0.43131979384093	22.0053586558434	0.236861806378612	0.300865732273576	0.200387671356464	0.464706314682505	0.540521777159999	0.421501090641504	0.462876771133149	0.538254541316773	0.418875727272791	0.00442964918461868	0.00535242084165122	0.00535616526509283
231	27.3297674716514	0.24	8.39509645899927	6.05435618275838	10.7358367352402	0.372251768305398	32.3744452931217	25.810542184049	38.9383484021944	2.07	1.36	3.19	10.1587699523166	12.7422562347387	15.3257425171607	11.9442965048821	14.9818617138971	18.0194269229121	11.953268239714	14.9908787680698	18.0220470525594	8.39509645899927	2.4946725057094	1.38523127183149	23.0222194035343	0.236861806378612	0.300865732273576	0.200387671356464	0.464706314682505	0.540521777159999	0.421501090641504	0.462876771133149	0.538254541316773	0.418875727272791	0.00442964918461868	0.00535242084165122	0.00535616526509283
231	27.3297674716514	0.24	8.4111075035042	6.05788645682877	10.7643285501796	0.291657832735178	27.569608601295	20.8614891429824	34.2777280596076	2.04	1.29	3.05	8.31540692130847	10.9892689160252	13.663130910742	9.80308348024076	12.955315547403	16.1075476145652	9.80203004343216	12.9524391069582	16.1029800790719	8.4111075035042	2.48838604567499	0.35493205625384	21.007622057149	0.236861806378612	0.300865732273576	0.200387671356464	0.464706314682505	0.540521777159999	0.421501090641504	0.462876771133149	0.538254541316773	0.418875727272791	0.00442964918461868	0.00535242084165122	0.00535616526509283
231	27.3297674716514	0.24	8.41478218928861	6.10323578111084	10.7263285974664	0.339077630043023	26.7578867714599	20.9252768881755	32.5904966547442	2.07	1.31	3.02	8.2609938404676	10.5636230757773	12.8662523110869	9.71915142141767	12.4282204072494	15.1372893930811	9.74280741814363	12.4595445859426	15.1771986223269	8.41478218928861	2.48391085726531	2.48061751223385	22.9357181892617	0.236861806378612	0.300865732273576	0.200387671356464	0.464706314682505	0.540521777159999	0.421501090641504	0.462876771133149	0.538254541316773	0.418875727272791	0.00442964918461868	0.00535242084165122	0.00535616526509283
231	27.3297674716514	0.24	8.42727046258124	6.07160854326328	10.7829323818992	0.273228578318509	24.6956315401484	18.4072127324373	30.9840503478596	1.87	1.26	2.99	7.88653447184411	10.5807952717431	13.275056071642	9.4469597431822	12.6743054683734	15.9016511935646	9.44041076829425	12.663649352007	15.8881163807386	8.42727046258124	2.41093688895163	-0.873564188762854	19.4893492983295	0.236861806378612	0.300865732273576	0.200387671356464	0.464706314682505	0.540521777159999	0.421501090641504	0.462876771133149	0.538254541316773	0.418875727272791	0.00442964918461868	0.00535242084165122	0.00535616526509283
231	27.3297674716514	0.24	8.4765620319211	6.13149958588832	10.8216244779539	0.31668557451618	31.6964893876738	24.4271862582831	38.9657925170646	2.16	1.41	3.04	9.29369159676378	12.0594076597442	14.8251237227246	10.8511132848508	14.0803035372562	17.3094937896617	10.9453165655315	14.2012744761624	17.4527416849745	8.4765620319211	2.62140020312839	-3.06068670086581	19.5772852992911	0.236861806378612	0.300865732273576	0.200387671356464	0.464706314682505	0.540521777159999	0.421501090641504	0.462876771133149	0.538254541316773	0.418875727272791	0.00442964918461868	0.00535242084165122	0.00535616526509283
231	27.3297674716514	0.24	8.50957905873196	6.16396142491994	10.855196692544	0.283424652072734	24.7325068142022	18.5925443031663	30.8724693252382	2.06	1.24	2.94	7.35210947702524	9.78005456242593	12.2079996478266	8.65282508132442	11.5103157371265	14.3678063929286	8.64890462902477	11.5047256263622	14.3548450305768	8.50957905873196	2.41945134734114	4.24468481769119	23.9182212642761	0.236861806378612	0.300865732273576	0.200387671356464	0.464706314682505	0.540521777159999	0.421501090641504	0.462876771133149	0.538254541316773	0.418875727272791	0.00442964918461868	0.00535242084165122	0.00535616526509283
231	27.3297674716514	0.24	8.51587934354733	6.16544737626092	10.8663113108337	0.340372404637251	28.7025235969316	22.4640580528372	34.940989141026	2.01	1.18	3.01	9.06883122749027	11.5873250367938	14.1058188460973	10.7204386414821	13.6975982857975	16.6747579301128	10.6377602288049	13.5927671607358	16.551021339417	8.51587934354733	2.4376459113352	2.31081836675278	21.6020482802241	0.236861806378612	0.300865732273576	0.200387671356464	0.464706314682505	0.540521777159999	0.421501090641504	0.462876771133149	0.538254541316773	0.418875727272791	0.00442964918461868	0.00535242084165122	0.00535616526509283
231	27.3297674716514	0.24	8.52072313653187	6.16534430407816	10.8761019689856	0.325950886386241	28.7933250341757	22.3286459743763	35.2580040939751	1.8	1.18	3.1	9.88656364948148	12.7489611755797	15.6113587016778	11.9340379011117	15.3892283773593	18.8444188536069	11.8049452267022	15.2252285829242	18.6411215130557	8.52072313653187	2.44179101466046	-0.710161991054994	18.5707098317829	0.236861806378612	0.300865732273576	0.200387671356464	0.464706314682505	0.540521777159999	0.421501090641504	0.462876771133149	0.538254541316773	0.418875727272791	0.00442964918461868	0.00535242084165122	0.00535616526509283
231	27.3297674716514	0.24	8.52501155285443	6.15578581480564	10.8942372909032	0.317845213606068	28.9046815544314	22.2933752589948	35.515987849868	1.9	1.31	3.27	9.42424327838265	12.219089648313	15.0139360182434	11.2544583191346	14.5920718600452	17.9296854009559	11.1943494251419	14.5155341089183	17.8305669716899	8.52501155285443	2.49073968844219	-0.820879057326573	20.053767902276	0.236861806378612	0.300865732273576	0.200387671356464	0.464706314682505	0.540521777159999	0.421501090641504	0.462876771133149	0.538254541316773	0.418875727272791	0.00442964918461868	0.00535242084165122	0.00535616526509283
231	27.3297674716514	0.24	8.52739429744675	6.18336624850679	10.8714223463867	0.295710305418049	26.3541411862413	20.0040967162581	32.7041856562246	2.23	1.44	3.75	7.40163905628455	9.75119464106496	12.1007502258454	8.59411407581971	11.3222055930543	14.0502971102889	8.5074854183605	11.2110229086951	13.9146776110438	8.52739429744675	2.76216595665115	-2.73375591906583	21.3221710703982	0.236861806378612	0.300865732273576	0.200387671356464	0.464706314682505	0.540521777159999	0.421501090641504	0.462876771133149	0.538254541316773	0.418875727272791	0.00442964918461868	0.00535242084165122	0.00535616526509283
231	27.3297674716514	0.24	8.59139525963863	6.18015848592997	11.0026320333473	0.30932475970823	31.5154767404174	24.1629105254952	38.8680429553396	1.87	1.21	2.63	10.3627511619731	13.5160473680231	16.669343574073	12.4159259773317	16.1939856515411	19.9720453257505	12.5056837730352	16.3147494982399	20.1211104107199	8.59139525963863	2.32104336122327	-4.9753902345317	13.9108820934898	0.236861806378612	0.300865732273576	0.200387671356464	0.464706314682505	0.540521777159999	0.421501090641504	0.462876771133149	0.538254541316773	0.418875727272791	0.00442964918461868	0.00535242084165122	0.00535616526509283
231	27.3297674716514	0.24	8.60909326611008	6.20283072915207	11.0153558030681	0.377805959053468	33.9763366853357	27.1687914637807	40.7838819068907	2.07	1.14	3.15	10.6936386335438	13.3730890124046	16.0525393912654	12.5732427178515	15.7236558857492	18.8740690536469	12.3716902972026	15.467601871521	18.5620044233043	8.60909326611008	2.50858350046795	-1.08586125301976	19.8487462028208	0.236861806378612	0.300865732273576	0.200387671356464	0.464706314682505	0.540521777159999	0.421501090641504	0.462876771133149	0.538254541316773	0.418875727272791	0.00442964918461868	0.00535242084165122	0.00535616526509283
231	27.3297674716514	0.24	8.6307623914517	6.2274086311904	11.034116151713	0.292434212917809	28.6746597830705	21.7107512615033	35.6385683046378	2	1.31	3.11	8.79932813272696	11.6217876335283	14.4442471343296	10.4107060724634	13.7500287822267	17.08935149199	10.4077690632315	13.7434068760137	17.0859634294416	8.6307623914517	2.55043153354764	1.03248242847936	22.4835999253723	0.236861806378612	0.300865732273576	0.200387671356464	0.464706314682505	0.540521777159999	0.421501090641504	0.462876771133149	0.538254541316773	0.418875727272791	0.00442964918461868	0.00535242084165122	0.00535616526509283
231	27.3297674716514	0.24	8.6422102644513	6.2233786632709	11.0610418656317	0.298798660497545	27.8821116044551	21.2133810840334	34.5508421248768	1.95	1.29	2.97	8.77542234793185	11.5341021929515	14.2927820379711	10.4289658689184	13.7074608297636	16.9859557906088	10.4567355796173	13.7479744592581	17.0323262332015	8.6422102644513	2.52162843619794	-0.989673479987725	20.2777303454724	0.236861806378612	0.300865732273576	0.200387671356464	0.464706314682505	0.540521777159999	0.421501090641504	0.462876771133149	0.538254541316773	0.418875727272791	0.00442964918461868	0.00535242084165122	0.00535616526509283
231	27.3297674716514	0.24	8.65227393667558	6.26789824307297	11.0366496302782	0.313941784111008	27.2444781068316	20.9563717557778	33.5325844578854	2.04	1.37	3.2	8.37500664031469	10.8879861321278	13.4009656239409	9.87881840803283	12.8430271697586	15.8072359314843	9.89093389470081	12.8546225612724	15.8268692692828	8.65227393667558	2.59372913902881	-1.14953714447853	21.1287584242487	0.236861806378612	0.300865732273576	0.200387671356464	0.464706314682505	0.540521777159999	0.421501090641504	0.462876771133149	0.538254541316773	0.418875727272791	0.00442964918461868	0.00535242084165122	0.00535616526509283
231	27.3297674716514	0.24	8.65321783386828	6.2430585932417	11.0633770744949	0.320182179158466	29.0257381206755	22.4223560134308	35.6291202279202	1.98	1.27	3.07	9.14935741204981	11.8438424604242	14.5383275087985	10.8407249397956	14.0333175939364	17.2259102480772	10.8172162801341	13.9994945221443	17.1879532480103	8.65321783386828	2.50558321510535	-0.11704725751854	21.1279982088275	0.236861806378612	0.300865732273576	0.200387671356464	0.464706314682505	0.540521777159999	0.421501090641504	0.462876771133149	0.538254541316773	0.418875727272791	0.00442964918461868	0.00535242084165122	0.00535616526509283
231	27.3297674716514	0.24	8.68708060101857	6.26017796032578	11.1139832417114	0.254127090555392	23.5252268122691	17.2326834725803	29.817770151958	1.94	1.29	3.16	7.15589893124139	9.76888745568779	12.3818759801342	8.51145091001966	11.6194215183206	14.7273921266215	8.48258724553939	11.5819204014815	14.676954613788	8.68708060101857	2.50553291475163	3.20072293942311	24.0059362041601	0.236861806378612	0.300865732273576	0.200387671356464	0.464706314682505	0.540521777159999	0.421501090641504	0.462876771133149	0.538254541316773	0.418875727272791	0.00442964918461868	0.00535242084165122	0.00535616526509283
231	27.3297674716514	0.24	8.71529121703083	6.29020220693948	11.1403802271222	0.281049017271737	28.3821808663788	21.2947337704991	35.4696279622585	2.03	1.2	2.91	8.534300340071	11.3747398032963	14.2151792665215	10.0727846094152	13.4252720740072	16.7777595385992	10.0505177347192	13.399039234011	16.7427137747113	8.71529121703083	2.43478417716306	1.28485120400841	21.1252432940746	0.236861806378612	0.300865732273576	0.200387671356464	0.464706314682505	0.540521777159999	0.421501090641504	0.462876771133149	0.538254541316773	0.418875727272791	0.00442964918461868	0.00535242084165122	0.00535616526509283
231	27.3297674716514	0.24	8.73417660994842	6.31085434953393	11.1574988703629	0.305155137399203	24.9634261030041	19.0821274450917	30.8447247609165	1.98	1.11	3.27	7.8016380323049	10.2061793194828	12.6107206066607	9.2478084835133	12.0980736742904	14.9483388650675	9.02913801412324	11.8113979531966	14.5964638895897	8.73417660994842	2.43683374547711	-0.957853845211467	18.5749790485674	0.236861806378612	0.300865732273576	0.200387671356464	0.464706314682505	0.540521777159999	0.421501090641504	0.462876771133149	0.538254541316773	0.418875727272791	0.00442964918461868	0.00535242084165122	0.00535616526509283
231	27.3297674716514	0.24	8.86831360207634	6.41727195538163	11.319355248771	0.299880745703577	25.4444218450886	19.3744067873865	31.5144369027907	2.03	1.23	3.3	7.75159465747807	10.1801746294196	12.6087546013612	9.14568287797698	12.0110316544067	14.8763804308363	9.02565277720976	11.850403663412	14.6807280060005	8.86831360207634	2.50303783319597	1.13781750873502	21.4224550359329	0.236861806378612	0.300865732273576	0.200387671356464	0.464706314682505	0.540521777159999	0.421501090641504	0.462876771133149	0.538254541316773	0.418875727272791	0.00442964918461868	0.00535242084165122	0.00535616526509283
231	27.3297674716514	0.24	8.86928638181669	6.40771969141253	11.3308530722209	0.283281476476867	27.2910137354995	20.5135007968431	34.068526674156	1.95	1.2	3.03	8.49168011552877	11.2972700742541	14.1028600329795	10.0932780329834	13.4280244099903	16.7627707869972	10.0283160866633	13.3342494506946	16.6515475696444	8.86928638181669	2.47269617652128	2.08712340274485	23.1774225877617	0.236861806378612	0.300865732273576	0.200387671356464	0.464706314682505	0.540521777159999	0.421501090641504	0.462876771133149	0.538254541316773	0.418875727272791	0.00442964918461868	0.00535242084165122	0.00535616526509283
231	27.3297674716514	0.24	8.87992555877053	6.41735094679331	11.3425001707477	0.274653163927801	25.0514751556016	18.6952492608757	31.4077010503274	1.99	1.24	2.99	7.59831093457903	10.1816720893095	12.76503324404	8.99518485292374	12.0534712706209	15.1117576883181	8.97563854870583	12.0278463630824	15.0798343945486	8.87992555877053	2.46923875546184	-0.205623812004012	20.4223827861504	0.236861806378612	0.300865732273576	0.200387671356464	0.464706314682505	0.540521777159999	0.421501090641504	0.462876771133149	0.538254541316773	0.418875727272791	0.00442964918461868	0.00535242084165122	0.00535616526509283
231	27.3297674716514	0.24	8.88888803166901	6.42375210002669	11.3540239633113	0.246659277370591	26.1303374494038	19.0005353635602	33.2601395352475	2.07	1.28	3.48	7.49998219868451	10.3142917800095	13.1286013613345	8.82352774496799	12.1344874267264	15.4454471084848	8.69716348969666	11.9561479097871	15.2190098092171	8.88888803166901	2.64956860175471	0.654553469643214	23.0300288951293	0.236861806378612	0.300865732273576	0.200387671356464	0.464706314682505	0.540521777159999	0.421501090641504	0.462876771133149	0.538254541316773	0.418875727272791	0.00442964918461868	0.00535242084165122	0.00535616526509283
231	27.3297674716514	0.24	8.94539312972445	6.48637029115027	11.4044159682986	0.262453083503673	27.800419646986	20.5242000233304	35.0766392706415	1.68	1.18	2.75	9.56813605206688	12.960222429354	16.3523088066412	11.6959975611331	15.8424513510887	19.9889051410442	11.7152995203341	15.8708403658447	20.0190457356708	8.94539312972445	2.25064280247114	-0.541832658318059	17.364656029945	0.236861806378612	0.300865732273576	0.200387671356464	0.464706314682505	0.540521777159999	0.421501090641504	0.462876771133149	0.538254541316773	0.418875727272791	0.00442964918461868	0.00535242084165122	0.00535616526509283
231	27.3297674716514	0.24	8.96045834307486	6.49814686901104	11.4227698171387	0.328120209040718	27.4035339006409	21.2811390777623	33.5259287235195	1.86	1.24	2.79	9.14490494078582	11.7758129227598	14.4067209047339	10.9617693512032	14.1153730977021	17.2689768442011	11.0121550694683	14.1834379745895	17.346626737767	8.96045834307486	2.32370010616981	-2.61958951494995	16.0875239834307	0.236861806378612	0.300865732273576	0.200387671356464	0.464706314682505	0.540521777159999	0.421501090641504	0.462876771133149	0.538254541316773	0.418875727272791	0.00442964918461868	0.00535242084165122	0.00535616526509283
231	27.3297674716514	0.24	8.96810617887966	6.47773203788699	11.4584803198723	0.349525073391475	31.2111553390459	24.5634552301116	37.8588554479803	2.2	1.32	3.19	9.21992026541805	11.7151419017313	14.2103635380445	10.7357636698752	13.6412236977558	16.5466837256364	10.7159295059702	13.61618635226	16.5106672176716	8.96810617887966	2.55715103210578	-1.79006343961554	20.219670676346	0.236861806378612	0.300865732273576	0.200387671356464	0.464706314682505	0.540521777159999	0.421501090641504	0.462876771133149	0.538254541316773	0.418875727272791	0.00442964918461868	0.00535242084165122	0.00535616526509283
231	27.3297674716514	0.24	8.96923392505234	6.47509553488743	11.4633723152173	0.325087468215879	31.4823372134083	24.4000088249895	38.5646656018271	2.06	1.36	3.23	9.64041896307627	12.4386397911163	15.2368606191563	11.3439557813802	14.6366439375072	17.9293320936342	11.3340016785315	14.6245570433824	17.9231123213659	8.96923392505234	2.61324051161045	-0.865262091613564	21.6068350306912	0.236861806378612	0.300865732273576	0.200387671356464	0.464706314682505	0.540521777159999	0.421501090641504	0.462876771133149	0.538254541316773	0.418875727272791	0.00442964918461868	0.00535242084165122	0.00535616526509283
231	27.3297674716514	0.24	8.9700985192188	6.50538784045389	11.4348091979837	0.320836705801633	28.8759999616923	22.3165477424103	35.4354521809743	1.96	1.25	3.13	9.18327849691365	11.8824986994358	14.581718901958	10.9010101501924	14.1051193183057	17.309228486419	10.8441197894225	14.0281782565694	17.2143679087018	8.9700985192188	2.52850292125208	0.103758078022882	21.5032857225201	0.236861806378612	0.300865732273576	0.200387671356464	0.464706314682505	0.540521777159999	0.421501090641504	0.462876771133149	0.538254541316773	0.418875727272791	0.00442964918461868	0.00535242084165122	0.00535616526509283
231	27.3297674716514	0.24	8.97637248542187	6.45241046634534	11.5003345044984	0.354699243991556	30.0875153953065	23.7514048957605	36.4236258948524	1.87	1.19	2.91	10.1714676731973	12.8848879278215	15.5983081824457	12.1826765580424	15.4326226218966	18.6825686857508	12.1358212206132	15.3803212543274	18.6152143743299	8.97637248542187	2.38337023550153	-0.665210898088485	17.9879577600561	0.236861806378612	0.300865732273576	0.200387671356464	0.464706314682505	0.540521777159999	0.421501090641504	0.462876771133149	0.538254541316773	0.418875727272791	0.00442964918461868	0.00535242084165122	0.00535616526509283
231	27.3297674716514	0.24	9.03048656868868	6.53419080390385	11.5267823334735	0.304476996759912	29.096259488996	22.2303017144436	35.9622172635484	1.95	1.37	3.07	9.20961759451863	12.0540614682901	14.8985053420615	10.9485343290625	14.3300527340844	17.7115711391063	11.0046813899749	14.3993637122562	17.7920843436418	9.03048656868868	2.50832406535636	0.725807342560702	22.3729721900235	0.236861806378612	0.300865732273576	0.200387671356464	0.464706314682505	0.540521777159999	0.421501090641504	0.462876771133149	0.538254541316773	0.418875727272791	0.00442964918461868	0.00535242084165122	0.00535616526509283
231	27.3297674716514	0.24	9.04784964338304	6.49911426918754	11.5965850175785	0.332708702611198	29.8746334351893	23.2690117582111	36.4802551121675	1.89	1.33	2.96	9.8806348103073	12.6855556278938	15.4904764454803	11.8114172037813	15.1644497402661	18.517482276751	11.8750164670621	15.2442436998226	18.6171052650002	9.04784964338304	2.32988413423114	-0.0893898759483088	19.4534666173871	0.236861806378612	0.300865732273576	0.200387671356464	0.464706314682505	0.540521777159999	0.421501090641504	0.462876771133149	0.538254541316773	0.418875727272791	0.00442964918461868	0.00535242084165122	0.00535616526509283
231	27.3297674716514	0.24	9.10286153904715	6.58524718503221	11.6204758930621	0.345496213763428	30.150783602869	23.6716266479386	36.6299405577994	2.11	1.29	3.3	9.19094847406596	11.7066014375828	14.2222544010997	10.7757910255307	13.7252309776864	16.6746709298421	10.6905986129481	13.6178179209316	16.5459501696884	9.10286153904715	2.54130376619816	0.732261721158411	22.2615421496518	0.236861806378612	0.300865732273576	0.200387671356464	0.464706314682505	0.540521777159999	0.421501090641504	0.462876771133149	0.538254541316773	0.418875727272791	0.00442964918461868	0.00535242084165122	0.00535616526509283
231	27.3297674716514	0.24	9.10555753237498	6.55238647451703	11.6587285902329	0.294363454246359	26.7753773548544	20.302913271755	33.2478414379538	2.17	1.41	3.07	7.7064523294895	10.1632296029328	12.6200068763761	8.99362445774418	11.8607455698959	14.7278666820475	9.05871985630911	11.9509138153224	14.8357272309657	9.10555753237498	2.49550662288477	2.51876952137321	24.3035195097802	0.236861806378612	0.300865732273576	0.200387671356464	0.464706314682505	0.540521777159999	0.421501090641504	0.462876771133149	0.538254541316773	0.418875727272791	0.00442964918461868	0.00535242084165122	0.00535616526509283
231	27.3297674716514	0.24	9.13912826175738	6.60980573505824	11.6684507884565	0.292483296517926	28.0005259244228	21.2011435612561	34.7999082875894	1.85	1.41	3.04	9.1777337869141	12.1211090376067	15.0644842882993	11.0198217879253	14.5539699197735	18.0881180516217	11.1113675536451	14.6759302249985	18.2339230315242	9.13912826175738	2.46409273204623	-0.412234886189487	20.3733429858185	0.236861806378612	0.300865732273576	0.200387671356464	0.464706314682505	0.540521777159999	0.421501090641504	0.462876771133149	0.538254541316773	0.418875727272791	0.00442964918461868	0.00535242084165122	0.00535616526509283
231	27.3297674716514	0.24	9.14388466968917	6.63636424872722	11.6514050906511	0.292438573356366	27.7124862130736	20.9823214291985	34.4426509969487	2.36	1.34	3.68	7.41695554925763	9.79597415354403	12.1749927578304	8.53681270998825	11.2750300450515	14.0132473801147	8.40166841419413	11.0980484505711	13.7997947254449	9.14388466968917	2.77346194120391	-2.20277000467051	21.8015086530138	0.236861806378612	0.300865732273576	0.200387671356464	0.464706314682505	0.540521777159999	0.421501090641504	0.462876771133149	0.538254541316773	0.418875727272791	0.00442964918461868	0.00535242084165122	0.00535616526509283
231	27.3297674716514	0.24	9.20898296168363	6.63540080023355	11.7825651231337	0.329422428831439	29.8202846619709	23.177576454915	36.4629928690268	2.12	1.28	3.15	8.94533034836095	11.509067736326	14.072805124291	10.4748735685321	13.4769790197604	16.4790844709887	10.430201350588	13.421798603679	16.4123285783793	9.20898296168363	2.54809499227274	-0.175916884653492	20.9921192995371	0.236861806378612	0.300865732273576	0.200387671356464	0.464706314682505	0.540521777159999	0.421501090641504	0.462876771133149	0.538254541316773	0.418875727272791	0.00442964918461868	0.00535242084165122	0.00535616526509283
231	27.3297674716514	0.24	9.22911108912122	6.6961788016765	11.7620433765659	0.310279434783687	29.9262084177002	22.9599873934606	36.8924294419398	2.07	1.4	3.54	9.05891035898885	11.8074472252357	14.5559840914826	10.6565841506388	13.8898664379758	17.1231487253129	10.5904804615951	13.8000502746421	17.016666690989	9.22911108912122	2.6053888983584	-0.614986651000364	22.7361060620426	0.236861806378612	0.300865732273576	0.200387671356464	0.464706314682505	0.540521777159999	0.421501090641504	0.462876771133149	0.538254541316773	0.418875727272791	0.00442964918461868	0.00535242084165122	0.00535616526509283
231	27.3297674716514	0.24	9.32450235828673	6.74174873795346	11.90725597862	0.338494772799131	28.3043162348365	22.1265881850165	34.4820442846566	1.84	1.16	2.8	9.61750925689016	12.3027111600886	14.987913063287	11.5588265470653	14.7860428890391	18.0132592310129	11.5338699171285	14.75357997095	17.9769079233906	9.32450235828673	2.27619100723867	-0.439595633586907	16.9000296496367	0.236861806378612	0.300865732273576	0.200387671356464	0.464706314682505	0.540521777159999	0.421501090641504	0.462876771133149	0.538254541316773	0.418875727272791	0.00442964918461868	0.00535242084165122	0.00535616526509283
231	27.3297674716514	0.24	9.3734580287576	6.78908828989127	11.9578277676239	0.281352394922235	27.1680830970546	20.3889034684451	33.9472627256641	2.19	1.32	3.42	7.67037773409811	10.2207291327996	12.771080531501	8.93550696499607	11.9065057184185	14.8775044718409	8.85435668579695	11.7991186775702	14.7449088511249	9.3734580287576	2.66989561147476	0.419658064284463	23.5701995803427	0.236861806378612	0.300865732273576	0.200387671356464	0.464706314682505	0.540521777159999	0.421501090641504	0.462876771133149	0.538254541316773	0.418875727272791	0.00442964918461868	0.00535242084165122	0.00535616526509283
231	27.3297674716514	0.24	9.39918831621742	6.80761164513495	11.9907649872999	0.29269465106151	29.1169072343335	22.050042435074	36.1837720335931	1.86	1.25	2.72	9.5056640640343	12.5521544717289	15.5986448794234	11.402606909771	15.0570525475844	18.7114981853977	11.486588153117	15.1733651263799	18.8542853077121	9.39918831621742	2.31354469376216	-0.358877004393052	19.0243672430467	0.236861806378612	0.300865732273576	0.200387671356464	0.464706314682505	0.540521777159999	0.421501090641504	0.462876771133149	0.538254541316773	0.418875727272791	0.00442964918461868	0.00535242084165122	0.00535616526509283
231	27.3297674716514	0.24	9.41033069182687	6.78541557537145	12.0352458082823	0.322462407901507	28.2264378296681	21.838382234635	34.6144934247012	2.15	1.28	3.07	8.35057405981088	10.7932426957647	13.2359113317184	9.75988505041648	12.6147983692388	15.4697116880612	9.74622994706995	12.5980577343089	15.4470842592928	9.41033069182687	2.47082717227623	-1.21900614363082	20.0286381791395	0.236861806378612	0.300865732273576	0.200387671356464	0.464706314682505	0.540521777159999	0.421501090641504	0.462876771133149	0.538254541316773	0.418875727272791	0.00442964918461868	0.00535242084165122	0.00535616526509283
231	27.3297674716514	0.24	9.4388818350792	6.84070310945772	12.0370605607007	0.277489575761149	28.525171802427	21.3387541652197	35.7115894396343	1.9	1.3	2.82	9.00923627363675	12.0433466042276	15.0774569348184	10.7557662587742	14.3780690298384	18.0003718009026	10.8402904938087	14.4987805482397	18.1522688307695	9.4388818350792	2.40399425425299	3.34946889898953	23.8723150553291	0.236861806378612	0.300865732273576	0.200387671356464	0.464706314682505	0.540521777159999	0.421501090641504	0.462876771133149	0.538254541316773	0.418875727272791	0.00442964918461868	0.00535242084165122	0.00535616526509283
231	27.3297674716514	0.24	9.47550066568229	6.85088209020797	12.1001192411566	0.337456084067706	29.9576509968255	23.4038700359814	36.5114319576696	2.06	1.29	2.95	9.27647602466399	11.8741657170397	14.4718554094154	10.9230682660369	13.9818528484967	17.0406374309565	10.953256964131	14.0174002576281	17.0910640219451	9.47550066568229	2.41280337801197	-1.33925314386117	19.5240109482923	0.236861806378612	0.300865732273576	0.200387671356464	0.464706314682505	0.540521777159999	0.421501090641504	0.462876771133149	0.538254541316773	0.418875727272791	0.00442964918461868	0.00535242084165122	0.00535616526509283
231	27.3297674716514	0.24	9.49852833578114	6.82841620636289	12.1686404651994	0.300319592208749	29.6332355006366	22.5713193323654	36.6951516689077	2.19	1.4	3.14	8.49983157711428	11.1591842342686	13.8185368914229	9.90373140187369	13.0023239069569	16.10091641204	9.95143895760893	13.0660081678667	16.1789363842273	9.49852833578114	2.61847731113527	1.51915431868885	24.7152752146694	0.236861806378612	0.300865732273576	0.200387671356464	0.464706314682505	0.540521777159999	0.421501090641504	0.462876771133149	0.538254541316773	0.418875727272791	0.00442964918461868	0.00535242084165122	0.00535616526509283
231	27.3297674716514	0.24	9.5286655605267	6.91578005685107	12.1415510642023	0.348301874752325	29.5997864176562	23.2782976780438	35.9212751572686	1.99	1.24	2.89	9.47281438024961	12.0452657796347	14.6177171790198	11.2173358039661	14.2635320058519	17.3097282077377	11.2355193750678	14.2828895078468	17.3378824576997	9.5286655605267	2.37075618327414	-1.71449699360074	17.7676095610292	0.236861806378612	0.300865732273576	0.200387671356464	0.464706314682505	0.540521777159999	0.421501090641504	0.462876771133149	0.538254541316773	0.418875727272791	0.00442964918461868	0.00535242084165122	0.00535616526509283
231	27.3297674716514	0.24	9.59208067146632	6.95470730890543	12.2294540340272	0.279544187261632	26.9333833493528	20.1825899691157	33.6841767295899	2.09	1.22	3.35	7.89928855628043	10.5414898285613	13.1836911008421	9.27681357316681	12.3797776503869	15.4827417276069	9.13916027900618	12.1918324506907	15.249325725668	9.59208067146632	2.55950669429446	-0.527958423849148	21.1653377382211	0.236861806378612	0.300865732273576	0.200387671356464	0.464706314682505	0.540521777159999	0.421501090641504	0.462876771133149	0.538254541316773	0.418875727272791	0.00442964918461868	0.00535242084165122	0.00535616526509283
231	27.3297674716514	0.24	9.6122333016023	6.97034705645565	12.2541195467489	0.308748293248686	28.3610374748715	21.7354651238756	34.9866098258674	2.19	1.34	3.27	8.18677671415057	10.6823332220014	13.1778897298522	9.53936824817369	12.4472321540461	15.3550960599186	9.50954098682703	12.4100838269936	15.310150510938	9.6122333016023	2.53209889454316	-0.097094226827775	21.7061586775899	0.236861806378612	0.300865732273576	0.200387671356464	0.464706314682505	0.540521777159999	0.421501090641504	0.462876771133149	0.538254541316773	0.418875727272791	0.00442964918461868	0.00535242084165122	0.00535616526509283
231	27.3297674716514	0.24	9.62986551795699	6.98487171098234	12.2748593249316	0.309174227504538	30.1746641736779	23.1324288985722	37.2168994487835	1.99	1.38	3.28	9.40115147831165	12.263156192882	15.1251609074524	11.1293152355652	14.5174270799079	17.9055389242506	11.1224646576723	14.5049219036725	17.8867382961239	9.62986551795699	2.55721884845737	1.09958038197576	23.1364369573022	0.236861806378612	0.300865732273576	0.200387671356464	0.464706314682505	0.540521777159999	0.421501090641504	0.462876771133149	0.538254541316773	0.418875727272791	0.00442964918461868	0.00535242084165122	0.00535616526509283
231	27.3297674716514	0.24	9.731496491013	7.00038271630851	12.4626102657175	0.267058745673729	27.3006578931941	20.2392750918546	34.3620406945336	2.08	1.42	3.16	7.9413651901147	10.7120681583846	13.4827711266544	9.33111038722244	12.5866885690838	15.8422667509452	9.38268602185204	12.6520979735782	15.9261644900484	9.731496491013	2.52927533410173	-2.90568939057884	19.6540706781878	0.236861806378612	0.300865732273576	0.200387671356464	0.464706314682505	0.540521777159999	0.421501090641504	0.462876771133149	0.538254541316773	0.418875727272791	0.00442964918461868	0.00535242084165122	0.00535616526509283
231	27.3297674716514	0.24	9.7357417313214	7.05572676397684	12.415756698666	0.319915961004586	29.7796219112124	23.000585317775	36.5586585046498	1.97	1.27	2.94	9.44420304252188	12.2277234241372	15.0112438057525	11.2053896495454	14.5079902324657	17.810590815386	11.2237595374359	14.5301410116723	17.8395192430713	9.7357417313214	2.38278654719771	-3.58110796831179	15.9605442173997	0.236861806378612	0.300865732273576	0.200387671356464	0.464706314682505	0.540521777159999	0.421501090641504	0.462876771133149	0.538254541316773	0.418875727272791	0.00442964918461868	0.00535242084165122	0.00535616526509283
231	27.3297674716514	0.24	9.73962149733827	7.02620421241286	12.4530387822637	0.289189321472363	28.4859238074618	21.5132136057123	35.4586340092112	2.12	1.29	3.04	8.31129386803316	11.0050914849538	13.6988891018744	9.73442759547208	12.8894812219148	16.0445348483575	9.73502358071252	12.8917815457648	16.0472655572362	9.73962149733827	2.43375599239047	-1.82505156645197	19.5584167640504	0.236861806378612	0.300865732273576	0.200387671356464	0.464706314682505	0.540521777159999	0.421501090641504	0.462876771133149	0.538254541316773	0.418875727272791	0.00442964918461868	0.00535242084165122	0.00535616526509283
231	27.3297674716514	0.24	9.74078254479259	7.03130838970334	12.4502566998818	0.259837716966138	25.4023119117475	18.7085372938675	32.0960865296276	2.14	1.27	3.27	7.1624447733927	9.72511390529856	12.2877830372044	8.37329901552888	11.3692027325148	14.3651064495007	8.30199286823616	11.2702182811558	14.2428227327188	9.74078254479259	2.44759917343362	-1.69841539653015	19.1848873587236	0.236861806378612	0.300865732273576	0.200387671356464	0.464706314682505	0.540521777159999	0.421501090641504	0.462876771133149	0.538254541316773	0.418875727272791	0.00442964918461868	0.00535242084165122	0.00535616526509283
231	27.3297674716514	0.24	9.76012242409168	7.02519250720295	12.4950523409804	0.288022986384687	29.3961481748229	22.1801685028166	36.6121278468293	2.04	1.43	3.13	8.83525723720383	11.7096734803678	14.5840897235318	10.4144921131325	13.8026883467675	17.1908845804026	10.4808501759009	13.8935542103299	17.3094703637712	9.76012242409168	2.47911982034333	1.43102111023407	22.8497515889619	0.236861806378612	0.300865732273576	0.200387671356464	0.464706314682505	0.540521777159999	0.421501090641504	0.462876771133149	0.538254541316773	0.418875727272791	0.00442964918461868	0.00535242084165122	0.00535616526509283
231	27.3297674716514	0.24	9.76060248791608	7.05778631524322	12.4634186605889	0.34623490301252	34.9608841207311	27.4603306579547	42.4614375835074	2.07	1.45	3.11	10.8179604562563	13.7727934395527	16.7276264228492	12.7217785577172	16.1966231035573	19.6714676493974	12.8379772893285	16.338520589575	19.8471232603513	9.76060248791608	2.45761524557628	2.62482078656399	24.4969617846067	0.236861806378612	0.300865732273576	0.200387671356464	0.464706314682505	0.540521777159999	0.421501090641504	0.462876771133149	0.538254541316773	0.418875727272791	0.00442964918461868	0.00535242084165122	0.00535616526509283
231	27.3297674716514	0.24	9.7613791869666	7.02119987633058	12.5015584976026	0.310295265955399	29.8517756758018	22.9031381158293	36.8004132357744	1.85	1.19	2.68	9.89263801081108	12.8939889916893	15.8953399725676	11.8721393387492	15.4740559367827	19.0759725348163	11.9273316590859	15.5398543119484	19.160793928389	9.7613791869666	2.3479419857376	5.20735688107726	24.2030883455616	0.236861806378612	0.300865732273576	0.200387671356464	0.464706314682505	0.540521777159999	0.421501090641504	0.462876771133149	0.538254541316773	0.418875727272791	0.00442964918461868	0.00535242084165122	0.00535616526509283
231	27.3297674716514	0.24	9.76299215091499	7.01545007822049	12.5105342236095	0.256033444087273	24.0663505895085	17.6612779727801	30.4714232062369	1.9	1.16	2.91	7.45522306799318	10.1589484268262	12.8626737856593	8.90011995369691	12.1278543616419	15.3555887695868	8.85253575881055	12.064645145635	15.2748697057336	9.76299215091499	2.24176083218582	-5.07163253623021	12.7282954276871	0.236861806378612	0.300865732273576	0.200387671356464	0.464706314682505	0.540521777159999	0.421501090641504	0.462876771133149	0.538254541316773	0.418875727272791	0.00442964918461868	0.00535242084165122	0.00535616526509283
231	27.3297674716514	0.24	9.78854982449479	7.04883938422379	12.5282602647658	0.375526029286361	36.2341047174933	28.9388553014887	43.5293541334978	1.87	1.28	2.91	12.3806221297621	15.5016760007932	18.6227298718243	14.8252577880265	18.5625843717305	22.2999109554344	14.8814758003761	18.6366019224817	22.388769423326	9.78854982449479	2.42149548312055	-0.826191047965613	18.6982866118883	0.236861806378612	0.300865732273576	0.200387671356464	0.464706314682505	0.540521777159999	0.421501090641504	0.462876771133149	0.538254541316773	0.418875727272791	0.00442964918461868	0.00535242084165122	0.00535616526509283
231	27.3297674716514	0.24	9.81039041702103	7.11249727479852	12.5082835592435	0.330383574446545	30.4138935707319	23.6536661113954	37.1741210300684	1.96	1.25	3.16	9.75080394121024	12.5375876999536	15.324371458697	11.5792146326247	14.8885589155944	18.197903198564	11.5040991910131	14.7947902882026	18.0812579433193	9.81039041702103	2.40755714827618	-3.88069604424267	16.402916853928	0.236861806378612	0.300865732273576	0.200387671356464	0.464706314682505	0.540521777159999	0.421501090641504	0.462876771133149	0.538254541316773	0.418875727272791	0.00442964918461868	0.00535242084165122	0.00535616526509283
231	27.3297674716514	0.24	9.82562829035628	7.13044691004718	12.5208096706654	0.333022363576766	31.9606329983002	24.8987621527944	39.022503843806	1.97	1.36	2.98	10.2068853842013	13.101796620181	15.9967078561607	12.1059562684103	15.5394883895748	18.9730205107394	12.1888565710391	15.6430716155744	19.0986089218234	9.82562829035628	2.44257158172783	-0.263778518569444	20.2296748867528	0.236861806378612	0.300865732273576	0.200387671356464	0.464706314682505	0.540521777159999	0.421501090641504	0.462876771133149	0.538254541316773	0.418875727272791	0.00442964918461868	0.00535242084165122	0.00535616526509283
231	27.3297674716514	0.24	9.82847788866788	7.11281631993422	12.5441394574015	0.278400523971149	28.09442733748	21.0325734750661	35.1562811998939	1.88	1.26	2.77	8.9875418909793	12.005180578497	15.0228192660148	10.7592832258721	14.3717981611226	17.9843130963731	10.832974729315	14.4640745516134	18.1038416144941	9.82847788866788	2.30799004451446	-0.289275715257059	18.9550767870682	0.236861806378612	0.300865732273576	0.200387671356464	0.464706314682505	0.540521777159999	0.421501090641504	0.462876771133149	0.538254541316773	0.418875727272791	0.00442964918461868	0.00535242084165122	0.00535616526509283
231	27.3297674716514	0.24	9.85179373702826	7.09074527187015	12.6128422021864	0.266393590201257	27.5463668750537	20.4093049976955	34.683428752412	2.18	1.41	3.47	7.69385950208223	10.3843749972577	13.0748904924331	8.96655062372326	12.1021217093239	15.2376927949245	8.9282961240005	12.0537798058702	15.1760288363272	9.85179373702826	2.62055966796813	1.52446075119492	24.6908886681842	0.236861806378612	0.300865732273576	0.200387671356464	0.464706314682505	0.540521777159999	0.421501090641504	0.462876771133149	0.538254541316773	0.418875727272791	0.00442964918461868	0.00535242084165122	0.00535616526509283
231	27.3297674716514	0.24	9.91237191987957	7.17438890001223	12.6503549397469	0.250758213536983	28.1319842905187	20.5397563298794	35.7242122511581	1.94	1.24	2.76	8.54527447676831	11.7039133024626	14.862552128157	10.1682795869665	13.9268391020792	17.6853986171919	10.2264085788714	14.0041733209383	17.7839939955527	9.91237191987957	2.32005881656665	-1.30410996745327	18.8868705568997	0.236861806378612	0.300865732273576	0.200387671356464	0.464706314682505	0.540521777159999	0.421501090641504	0.462876771133149	0.538254541316773	0.418875727272791	0.00442964918461868	0.00535242084165122	0.00535616526509283
231	27.3297674716514	0.24	9.93254132288189	7.15850003421315	12.7065826115506	0.296449308722507	30.5899296042887	23.2323255098539	37.9475336987235	1.98	1.44	2.9	9.49074833923219	12.4964383555143	15.5021283717965	11.2480397515576	14.8102584065658	18.3724770615741	11.4033301461332	15.0155763613231	18.6276283964417	9.93254132288189	2.42611455073325	-0.363042837139964	20.6583211754648	0.236861806378612	0.300865732273576	0.200387671356464	0.464706314682505	0.540521777159999	0.421501090641504	0.462876771133149	0.538254541316773	0.418875727272791	0.00442964918461868	0.00535242084165122	0.00535616526509283
231	27.3297674716514	0.24	9.9397363635872	7.17880367361526	12.7006690535591	0.277224313137499	27.7897678462824	20.7839879342056	34.7955477583592	1.91	1.17	2.84	8.76633218599396	11.7212508534627	14.6761695209314	10.4634340243906	13.9904046967886	17.5173753691866	10.4332779429519	13.9518341432282	17.4660167202462	9.9397363635872	2.32911979426627	0.989348067207179	20.5092323237683	0.236861806378612	0.300865732273576	0.200387671356464	0.464706314682505	0.540521777159999	0.421501090641504	0.462876771133149	0.538254541316773	0.418875727272791	0.00442964918461868	0.00535242084165122	0.00535616526509283
231	27.3297674716514	0.24	9.94271962864821	7.20314595348708	12.6822933038093	0.361865653233088	31.8832301011073	25.2727933614739	38.4936668407407	1.99	1.32	3.16	10.3001251270263	12.9942604601751	15.6883957933239	12.2010440976178	15.392390183157	18.5837362686962	12.185775191474	15.3680815169546	18.5601047160137	9.94271962864821	2.47848032256821	-1.50184090727456	19.5150954570374	0.236861806378612	0.300865732273576	0.200387671356464	0.464706314682505	0.540521777159999	0.421501090641504	0.462876771133149	0.538254541316773	0.418875727272791	0.00442964918461868	0.00535242084165122	0.00535616526509283
231	27.3297674716514	0.24	9.94586474708433	7.21795410299251	12.6737753911761	0.35810343397071	33.0456462607867	26.1380333189339	39.9532592026396	2.15	1.41	2.96	9.96390885014343	12.5971148333509	15.2303208165583	11.6382123034401	14.7138938188141	17.7895753341881	11.7570870776018	14.8605462979697	17.9700351339376	9.94586474708433	2.49352803532482	5.18873864099767	27.3425058913077	0.236861806378612	0.300865732273576	0.200387671356464	0.464706314682505	0.540521777159999	0.421501090641504	0.462876771133149	0.538254541316773	0.418875727272791	0.00442964918461868	0.00535242084165122	0.00535616526509283
231	27.3297674716514	0.24	9.96732803148295	7.20041671473563	12.7342393482303	0.262962036356497	27.487784872386	20.3028372453612	34.6727324994108	2.15	1.32	3.3	7.75294446479685	10.4966250283361	13.2403055918753	9.05891079097062	12.2647582695483	15.470605748126	9.007801266935	12.1973531794875	15.381626684717	9.96732803148295	2.54260531078064	-1.17113916860265	21.1710179881173	0.236861806378612	0.300865732273576	0.200387671356464	0.464706314682505	0.540521777159999	0.421501090641504	0.462876771133149	0.538254541316773	0.418875727272791	0.00442964918461868	0.00535242084165122	0.00535616526509283
231	27.3297674716514	0.24	9.98703996942625	7.22614497457277	12.7479349642797	0.324965234579873	30.8328168427536	23.8946732491803	37.7709604363268	1.74	1.07	2.98	10.8377430157467	13.9846292062107	17.1315153966747	13.1582439755244	16.9789192025685	20.7995944296126	12.9312651056635	16.6844950181098	20.4415629055853	9.98703996942625	2.30104408698458	-0.757513297062355	17.0131251481857	0.236861806378612	0.300865732273576	0.200387671356464	0.464706314682505	0.540521777159999	0.421501090641504	0.462876771133149	0.538254541316773	0.418875727272791	0.00442964918461868	0.00535242084165122	0.00535616526509283
231	27.3297674716514	0.24	9.99247028160851	7.22638403340674	12.7585565298103	0.326673624595978	30.1059364930938	23.3576520417162	36.8542209444713	2.06	1.31	3.28	9.2501679531163	11.9226439562334	14.5951199593505	10.8901052886593	14.0363773566768	17.1826494246944	10.82962190482	13.9580666821043	17.0857403524114	9.99247028160851	2.47890270389909	3.23578295190527	24.2767733247796	0.236861806378612	0.300865732273576	0.200387671356464	0.464706314682505	0.540521777159999	0.421501090641504	0.462876771133149	0.538254541316773	0.418875727272791	0.00442964918461868	0.00535242084165122	0.00535616526509283
231	27.3297674716514	0.24	10.0598013024982	7.22929025124745	12.8903123537489	0.275754178739611	28.0744572619322	20.9708526817833	35.1780618420811	2.27	1.4	3.11	7.65332645030405	10.2457916042356	12.8382567581671	8.8625474990519	11.8646206126903	14.8666937263286	8.91490477323533	11.9355944705525	14.9533803041014	10.0598013024982	2.51642734726667	-0.704907629769464	21.1901971065564	0.236861806378612	0.300865732273576	0.200387671356464	0.464706314682505	0.540521777159999	0.421501090641504	0.462876771133149	0.538254541316773	0.418875727272791	0.00442964918461868	0.00535242084165122	0.00535616526509283
231	27.3297674716514	0.24	10.1411783727102	7.29882636276924	12.9835303826512	0.259894853717596	24.4369746672889	17.9985328976873	30.8754164368904	1.75	1.12	2.86	8.12574663700563	11.0324916952997	13.9392367535939	9.85446425256095	13.3796068084238	16.9047493642866	9.7787598302868	13.2756201972922	16.7746862963926	10.1411783727102	2.19575674493711	2.89354090167301	20.4572848430751	0.236861806378612	0.300865732273576	0.200387671356464	0.464706314682505	0.540521777159999	0.421501090641504	0.462876771133149	0.538254541316773	0.418875727272791	0.00442964918461868	0.00535242084165122	0.00535616526509283
231	27.3297674716514	0.24	10.1422743431174	7.34696877536725	12.9375799108676	0.339534841148996	31.0641530074129	24.2997766713999	37.8285293434258	2.06	1.35	3.07	9.62003622088607	12.2979845100462	14.9759327992063	11.3247430894954	14.4772339622271	17.6297248349589	11.3697820869866	14.5376922675985	17.7001167090447	10.1422743431174	2.47641133816189	1.77968811677929	23.3055420554615	0.236861806378612	0.300865732273576	0.200387671356464	0.464706314682505	0.540521777159999	0.421501090641504	0.462876771133149	0.538254541316773	0.418875727272791	0.00442964918461868	0.00535242084165122	0.00535616526509283
231	27.3297674716514	0.24	10.2240511617709	7.36292557846359	13.0851767450781	0.252273364391372	28.1813098345029	20.6063146265825	35.7563050424232	1.84	1.28	2.88	8.95930213551041	12.2527911447121	15.5462801539138	10.7684850887452	14.7270397561858	18.6855944236263	10.817122659117	14.795414140244	18.7693531361285	10.2240511617709	2.35156392844953	-2.11421146268444	17.1264640105667	0.236861806378612	0.300865732273576	0.200387671356464	0.464706314682505	0.540521777159999	0.421501090641504	0.462876771133149	0.538254541316773	0.418875727272791	0.00442964918461868	0.00535242084165122	0.00535616526509283
231	27.3297674716514	0.24	10.2451254265034	7.39011038797129	13.1001404650356	0.279567843138944	29.2537295775854	21.921777110017	36.5856820451539	1.83	1.29	2.94	9.54952341954968	12.7434547987752	15.9373861780007	11.4830242071588	15.3236338095781	19.1642434119974	11.5259729746102	15.3807144731988	19.2293984580965	10.2451254265034	2.36255756067652	-1.62599636963772	18.2076380113995	0.236861806378612	0.300865732273576	0.200387671356464	0.464706314682505	0.540521777159999	0.421501090641504	0.462876771133149	0.538254541316773	0.418875727272791	0.00442964918461868	0.00535242084165122	0.00535616526509283
231	27.3297674716514	0.24	10.2479601348466	7.38164291480373	13.1142773548894	0.325614866411906	31.0369164561981	24.0631739100547	38.0106590023415	1.94	1.24	2.77	10.0153599242587	12.9179089346184	15.8204579449781	11.9186952196725	15.372849366529	18.8270035133856	11.9845599203267	15.4561774120985	18.9345245151786	10.2479601348466	2.24529568745426	1.09429818807658	19.8184611099875	0.236861806378612	0.300865732273576	0.200387671356464	0.464706314682505	0.540521777159999	0.421501090641504	0.462876771133149	0.538254541316773	0.418875727272791	0.00442964918461868	0.00535242084165122	0.00535616526509283
231	27.3297674716514	0.24	10.270665141685	7.39199265339897	13.149337629971	0.217190963693283	25.1794762507764	17.716033724847	32.6429187767059	2.01	1.35	3.05	7.15761827541367	10.1729925657758	13.1883668561379	8.46258031148211	12.0277113536084	15.5928423957347	8.49955214831679	12.0797406752959	15.6663531971121	10.270665141685	2.44381510606864	-4.18510237549842	17.3271269577141	0.236861806378612	0.300865732273576	0.200387671356464	0.464706314682505	0.540521777159999	0.421501090641504	0.462876771133149	0.538254541316773	0.418875727272791	0.00442964918461868	0.00535242084165122	0.00535616526509283
231	27.3297674716514	0.24	10.2878278050416	7.43604994580707	13.1396056642761	0.321091342998168	32.2487030142379	24.9273880738379	39.5700179546378	2.11	1.39	3.09	9.68205120831761	12.5257244385495	15.3693976687813	11.3524328233987	14.6867065866041	18.0209803498095	11.4169558133308	14.7713253321143	18.1150384840541	10.2878278050416	2.51931264538273	3.34597589911165	25.0859124891839	0.236861806378612	0.300865732273576	0.200387671356464	0.464706314682505	0.540521777159999	0.421501090641504	0.462876771133149	0.538254541316773	0.418875727272791	0.00442964918461868	0.00535242084165122	0.00535616526509283
231	27.3297674716514	0.24	10.3432935157227	7.50510008452897	13.1814869469164	0.316106584522595	32.4870658603687	25.0264721389129	39.9476595818245	1.96	1.33	2.97	10.3278150599597	13.4066202453253	16.4854254306909	12.2673289333981	15.9243188883363	19.5813088432744	12.3330476430502	16.0140003246999	19.6907511012188	10.3432935157227	2.43307845808593	3.96813994823311	25.0320113293552	0.236861806378612	0.300865732273576	0.200387671356464	0.464706314682505	0.540521777159999	0.421501090641504	0.462876771133149	0.538254541316773	0.418875727272791	0.00442964918461868	0.00535242084165122	0.00535616526509283
231	27.3297674716514	0.24	10.4746179412071	7.55768354198955	13.3915523404246	0.259333024003574	25.2718957731118	18.603738079192	31.9400534670315	2.03	1.28	3.11	7.4653630777669	10.141181132881	12.8169991879951	8.81355795374506	11.9726109370703	15.1316639203955	8.78741536303195	11.9433924548135	15.0949041230335	10.4746179412071	2.36769140926877	2.20881479874261	22.5735999108177	0.236861806378612	0.300865732273576	0.200387671356464	0.464706314682505	0.540521777159999	0.421501090641504	0.462876771133149	0.538254541316773	0.418875727272791	0.00442964918461868	0.00535242084165122	0.00535616526509283
231	27.3297674716514	0.24	10.6728984744802	7.6687600884688	13.6770368604917	0.291711725524989	28.1979406537123	21.337832909866	35.0580483975586	1.84	1.27	2.7	9.2585060311646	12.2351133178152	15.2117206044657	11.1228398202847	14.6988299363857	18.2748200524868	11.2303638009449	14.8398549397327	18.4568707247224	10.6728984744802	2.24410451065141	-4.25581442743765	14.7736880498308	0.236861806378612	0.300865732273576	0.200387671356464	0.464706314682505	0.540521777159999	0.421501090641504	0.462876771133149	0.538254541316773	0.418875727272791	0.00442964918461868	0.00535242084165122	0.00535616526509283
231	27.3297674716514	0.24	10.6934112147648	7.71524981766245	13.6715726118671	0.284951539265571	29.8419360268326	22.4612846682058	37.2225873854593	1.95	1.37	2.71	9.28204695934812	12.3320751974178	15.3821034354876	11.0285340309909	14.6524480627076	18.2763620944243	11.1996382380637	14.8802161406193	18.5516305673122	10.6934112147648	2.29559672207074	-1.20377969177204	18.5861320419953	0.236861806378612	0.300865732273576	0.200387671356464	0.464706314682505	0.540521777159999	0.421501090641504	0.462876771133149	0.538254541316773	0.418875727272791	0.00442964918461868	0.00535242084165122	0.00535616526509283
231	27.3297674716514	0.24	10.738769229463	7.77558738772883	13.7019510711973	0.319166753549223	29.6409458380197	22.8818426945785	36.400048981461	2.02	1.28	3.18	9.21946106423295	11.9428120238502	14.6661629834674	10.8939199876155	14.1118919759526	17.3298639642896	10.837240403635	14.0410966759076	17.2397918491395	10.738769229463	2.45954092842553	-2.06202878932642	18.5170349335761	0.236861806378612	0.300865732273576	0.200387671356464	0.464706314682505	0.540521777159999	0.421501090641504	0.462876771133149	0.538254541316773	0.418875727272791	0.00442964918461868	0.00535242084165122	0.00535616526509283
231	27.3297674716514	0.24	10.7668079896462	7.76418506573111	13.7694309135614	0.291629117671734	31.0297506036612	23.4791994321958	38.5803017751266	1.95	1.36	3.08	9.70443306014935	12.8252301990093	15.9460273378692	11.5308509176775	15.2389960848878	18.9471412520981	11.5745530023754	15.2988413211304	19.0274996404697	10.7668079896462	2.44859414373705	4.86642354993371	25.6113129675087	0.236861806378612	0.300865732273576	0.200387671356464	0.464706314682505	0.540521777159999	0.421501090641504	0.462876771133149	0.538254541316773	0.418875727272791	0.00442964918461868	0.00535242084165122	0.00535616526509283
231	27.3297674716514	0.24	10.804762318811	7.79754746199473	13.8119771756273	0.30481788209559	28.3663873172417	21.6780438780652	35.0547307564181	1.79	1.13	2.82	9.63874024562387	12.6125881373599	15.5864360290959	11.6464934862123	15.2397950191397	18.8330965520671	11.578032622619	15.1502265992599	18.7230825112795	10.804762318811	2.23510405917044	-6.31798677471072	11.0812372160953	0.236861806378612	0.300865732273576	0.200387671356464	0.464706314682505	0.540521777159999	0.421501090641504	0.462876771133149	0.538254541316773	0.418875727272791	0.00442964918461868	0.00535242084165122	0.00535616526509283
231	27.3297674716514	0.24	10.8734268004533	7.81861112132161	13.928242479585	0.298390126517735	27.6409352530415	21.0234372804039	34.2584332256791	1.94	1.25	3.21	8.75064311130767	11.5050624898329	14.2594818683581	10.4137501275426	13.6916617952414	16.9695734629401	10.3258904585561	13.5832246237229	16.8279731315172	10.8734268004533	2.36669147553009	3.26730435587704	23.4009723655842	0.236861806378612	0.300865732273576	0.200387671356464	0.464706314682505	0.540521777159999	0.421501090641504	0.462876771133149	0.538254541316773	0.418875727272791	0.00442964918461868	0.00535242084165122	0.00535616526509283
231	27.3297674716514	0.24	10.9089259331916	7.89372154282928	13.924130323554	0.322650523035696	30.3453790923059	23.4807315777197	37.2100266068922	2.1	1.23	3.1	9.13632192458027	11.807347287842	14.4783726511038	10.7164793386025	13.8494674660532	16.9824555935039	10.6475543269782	13.760840160172	16.8718818271323	10.9089259331916	2.39049894797426	5.46780729158557	25.9343041182261	0.236861806378612	0.300865732273576	0.200387671356464	0.464706314682505	0.540521777159999	0.421501090641504	0.462876771133149	0.538254541316773	0.418875727272791	0.00442964918461868	0.00535242084165122	0.00535616526509283
231	27.3297674716514	0.24	10.9312840548456	7.8793283817852	13.983239727906	0.27082213701557	28.2998842984819	21.0497712424041	35.5499973545597	1.88	1.2	2.9	8.9868313721696	12.0821402339059	15.1774490956423	10.7562271392755	14.4609639707858	18.165700802296	10.7360171791823	14.4329994896066	18.1354625725205	10.9312840548456	2.24146926712326	-1.01093540285759	17.1507679018047	0.236861806378612	0.300865732273576	0.200387671356464	0.464706314682505	0.540521777159999	0.421501090641504	0.462876771133149	0.538254541316773	0.418875727272791	0.00442964918461868	0.00535242084165122	0.00535616526509283
231	27.3297674716514	0.24	10.980345688137	7.88738761228434	14.0733037639897	0.311237568187878	29.4096749368534	22.5789876340611	36.2403622396457	2.08	1.36	2.88	8.84859026768539	11.5255018355854	14.2024134034854	10.3944480015322	13.5390187473212	16.6835894931102	10.4949877619587	13.6674347871368	16.8462900165843	10.980345688137	2.29463254714437	0.201142558202785	20.4988065641695	0.236861806378612	0.300865732273576	0.200387671356464	0.464706314682505	0.540521777159999	0.421501090641504	0.462876771133149	0.538254541316773	0.418875727272791	0.00442964918461868	0.00535242084165122	0.00535616526509283
231	27.3297674716514	0.24	11.0444518693638	7.99055729000348	14.0983464487242	0.246147657405099	26.4155995115887	19.1980258646231	33.6331731585544	1.99	1.32	3.17	7.8145837195617	10.7525073328562	13.6904309461508	9.25428632002707	12.7334718121138	16.2126573042005	9.24087194650545	12.7186374226644	16.1937003151528	11.0444518693638	2.39295888580862	-2.42036439168507	18.4945160404882	0.236861806378612	0.300865732273576	0.200387671356464	0.464706314682505	0.540521777159999	0.421501090641504	0.462876771133149	0.538254541316773	0.418875727272791	0.00442964918461868	0.00535242084165122	0.00535616526509283
231	27.3297674716514	0.24	11.0576126584583	7.98582969867332	14.1293956182432	0.277516364099889	27.5100491627901	20.5798368942124	34.4402614313679	1.86	1.33	2.89	8.84908953144645	11.8289998753336	14.8089102192207	10.6087146022945	14.1811746013014	17.7536346003083	10.6891520389737	14.2891987714187	17.8921695935024	11.0576126584583	2.27630376816418	3.78589634169727	23.0550386587625	0.236861806378612	0.300865732273576	0.200387671356464	0.464706314682505	0.540521777159999	0.421501090641504	0.462876771133149	0.538254541316773	0.418875727272791	0.00442964918461868	0.00535242084165122	0.00535616526509283
231	27.3297674716514	0.24	11.0967877749303	7.98426978226214	14.2093057675984	0.277111329010302	27.5417623270339	20.5965463371997	34.4869783168681	2.07	1.45	2.82	8.11090595797106	10.8459272974274	13.5809486368837	9.5375594119032	12.7536524911544	15.9697455704055	9.69013300615201	12.9707884258467	16.2402781069676	11.0967877749303	2.38353835447362	-0.669616909999435	20.2505397135692	0.236861806378612	0.300865732273576	0.200387671356464	0.464706314682505	0.540521777159999	0.421501090641504	0.462876771133149	0.538254541316773	0.418875727272791	0.00442964918461868	0.00535242084165122	0.00535616526509283
231	27.3297674716514	0.24	11.1797199462082	8.11558303924638	14.24385685317	0.328284759138393	28.7136734986587	22.3009655708188	35.1263814264985	1.84	1.15	2.83	9.67811252870505	12.4610821154822	15.2440517022593	11.6274159093919	14.970913389161	18.31441086893	11.5807823625294	14.9104424198591	18.2389721224802	11.1797199462082	2.20002320858522	3.73182620965145	21.0954420359597	0.236861806378612	0.300865732273576	0.200387671356464	0.464706314682505	0.540521777159999	0.421501090641504	0.462876771133149	0.538254541316773	0.418875727272791	0.00442964918461868	0.00535242084165122	0.00535616526509283
231	27.3297674716514	0.24	11.229011253332	8.13136332594306	14.326659180721	0.266751461640395	27.7756637262674	20.5857760408301	34.9655514117047	1.9	1.2	2.96	8.71462841674451	11.7583416783888	14.802054940033	10.4103491973333	14.0463180987024	17.6822870000716	10.3642256659904	13.9847082809729	17.6065195100844	11.229011253332	2.24290046535854	-1.13014251215932	17.7219818249453	0.236861806378612	0.300865732273576	0.200387671356464	0.464706314682505	0.540521777159999	0.421501090641504	0.462876771133149	0.538254541316773	0.418875727272791	0.00442964918461868	0.00535242084165122	0.00535616526509283
231	27.3297674716514	0.24	11.2961119029006	8.15141864295955	14.4408051628417	0.253741904671638	28.7922665784752	21.0830588853958	36.5014742715547	2.18	1.49	3.14	7.94840916853316	10.8548155606457	13.7612219527582	9.26333756044785	12.6505591952583	16.0377808300688	9.35270535647867	12.7793568045356	16.1982183140047	11.2961119029006	2.49214374862892	0.482003538888619	22.995012823743	0.236861806378612	0.300865732273576	0.200387671356464	0.464706314682505	0.540521777159999	0.421501090641504	0.462876771133149	0.538254541316773	0.418875727272791	0.00442964918461868	0.00535242084165122	0.00535616526509283
231	27.3297674716514	0.24	11.3532908194289	8.20992505131593	14.4966565875419	0.301487287723091	29.4521094386379	22.4528108330756	36.4514080442003	2.01	1.35	3.28	9.05786675607362	11.8815094004842	14.7051520448947	10.7058429620379	14.0432153860364	17.3805878100349	10.6786093884428	14.0058287644334	17.3385055675849	11.3532908194289	2.37131435792383	-1.2249089952547	19.4633821976991	0.236861806378612	0.300865732273576	0.200387671356464	0.464706314682505	0.540521777159999	0.421501090641504	0.462876771133149	0.538254541316773	0.418875727272791	0.00442964918461868	0.00535242084165122	0.00535616526509283
231	27.3297674716514	0.24	11.4961169686231	8.32418690421935	14.6680470330269	0.344731554233094	31.7487308276757	24.9146369661325	38.5828246892189	2	1.16	3.2	10.0845735259654	12.8507756634385	15.6169778009116	11.9279178308028	15.1997499726593	18.4715821145159	11.7322781690001	14.9495550087198	18.1642081695028	11.4961169686231	2.31665779476286	-0.318266895039992	19.0774724138343	0.236861806378612	0.300865732273576	0.200387671356464	0.464706314682505	0.540521777159999	0.421501090641504	0.462876771133149	0.538254541316773	0.418875727272791	0.00442964918461868	0.00535242084165122	0.00535616526509283
231	27.3297674716514	0.24	11.8853315161597	8.62534704256933	15.14531598975	0.313282283031019	32.9425218105736	25.3276339486944	40.5574096724529	2.02	1.3	3	10.2022797693079	13.2696494468771	16.3370191244464	12.0545726599012	15.6788440471917	19.3031154344823	12.0811287479271	15.7137546826721	19.3414006942744	11.8853315161597	2.36814950741481	-2.59936793243877	18.0196458292738	0.236861806378612	0.300865732273576	0.200387671356464	0.464706314682505	0.540521777159999	0.421501090641504	0.462876771133149	0.538254541316773	0.418875727272791	0.00442964918461868	0.00535242084165122	0.00535616526509283
231	27.3297674716514	0.24	11.9922599903518	8.61737047299619	15.3671495077075	0.373282221252409	35.1080311014362	28.0055630220964	42.2104991807761	1.57	1.08	2.52	13.775137983888	17.2686395336292	20.7621410833703	17.0736569606721	21.4036932275772	25.7337294944823	17.0972962242623	21.4344749808114	25.766217697437	11.9922599903518	2.06406600724652	1.51873906003579	17.1159752835253	0.236861806378612	0.300865732273576	0.200387671356464	0.464706314682505	0.540521777159999	0.421501090641504	0.462876771133149	0.538254541316773	0.418875727272791	0.00442964918461868	0.00535242084165122	0.00535616526509283
231	27.3297674716514	0.24	12.1643523810454	8.79945301570303	15.5292517463878	0.317983888908315	31.3601382849812	24.1894938271409	38.5307827428215	2	1.22	2.93	9.82524115568213	12.7377994565461	15.65035775741	11.6299495965879	15.0774890207559	18.5250284449238	11.6074120025518	15.0474389112624	18.4881866336899	12.1643523810454	2.26280897000029	-0.58977225982155	18.3742411016072	0.236861806378612	0.300865732273576	0.200387671356464	0.464706314682505	0.540521777159999	0.421501090641504	0.462876771133149	0.538254541316773	0.418875727272791	0.00442964918461868	0.00535242084165122	0.00535616526509283
231	27.3297674716514	0.24	12.4119332017007	8.93373688489931	15.8901295185021	0.337689710454783	31.653557785762	24.7323827987604	38.5747327727637	2.05	1.27	3.05	9.80744938888057	12.5519917950416	15.2965342012026	11.5493847532789	14.7813949287666	18.0134051042544	11.5337546285569	14.762293735275	17.9910036594822	12.4119332017007	2.26097511454853	-0.767544826893027	17.9909725162113	0.236861806378612	0.300865732273576	0.200387671356464	0.464706314682505	0.540521777159999	0.421501090641504	0.462876771133149	0.538254541316773	0.418875727272791	0.00442964918461868	0.00535242084165122	0.00535616526509283
231	27.3297674716514	0.25	5.78585014113962	4.20773602002235	7.36396426225689	0.301436083285076	25.1762784610833	19.1924043201672	31.1601526019993	2.11	1.37	3.29	7.452867537802	9.77654833313956	12.1002291284771	8.73826079741181	11.4627059450825	14.1871510927531	8.7258061086231	11.4470423278463	14.1696772115241	5.78585014113962	2.81877466201286	0.628715186353778	23.1219334124569	0.236861806378612	0.300865732273576	0.200387671356464	0.464706314682505	0.540521777159999	0.421501090641504	0.462876771133149	0.538254541316773	0.418875727272791	0.00442964918461868	0.00535242084165122	0.00535616526509283
231	27.3297674716514	0.25	6.5675900706567	4.80805574628603	8.32712439502737	0.399426455419892	30.0084524974739	24.263403366985	35.7535016279628	2.04	1.24	3.23	9.68154112545368	11.9739206644372	14.2663002034207	11.4161677742395	14.1192693858688	16.8223709974982	11.300652948355	13.9797907886229	16.6561674628266	6.5675900706567	2.65918977727259	0.104906154477549	21.9091062250721	0.236861806378612	0.300865732273576	0.200387671356464	0.464706314682505	0.540521777159999	0.421501090641504	0.462876771133149	0.538254541316773	0.418875727272791	0.00442964918461868	0.00535242084165122	0.00535616526509283
231	27.3297674716514	0.25	7.19184701991498	5.25231213142306	9.1313819084069	0.344161414435283	27.2408799307788	21.3697189727639	33.1120408887937	2.04	1.33	3.2	8.50891458171569	10.8466714399563	13.1844282981969	10.0289405338039	12.7843124779725	15.5396844221412	10.0105335062938	12.7657503235216	15.5127978339884	7.19184701991498	2.66596668495448	1.69507136604199	23.5274582109747	0.236861806378612	0.300865732273576	0.200387671356464	0.464706314682505	0.540521777159999	0.421501090641504	0.462876771133149	0.538254541316773	0.418875727272791	0.00442964918461868	0.00535242084165122	0.00535616526509283
231	27.3297674716514	0.25	7.2242670604969	5.28059651506512	9.16793760592868	0.342823695552963	30.7712460404889	24.1194936226564	37.4229984583214	1.97	1.26	2.97	9.92051573198258	12.6564278343981	15.3923399368137	11.7749279257214	15.0222558557799	18.2695837858385	11.7723926749635	15.0200392703709	18.2669824345239	7.2242670604969	2.53109283698583	0.469321972196305	21.4059229759693	0.236861806378612	0.300865732273576	0.200387671356464	0.464706314682505	0.540521777159999	0.421501090641504	0.462876771133149	0.538254541316773	0.418875727272791	0.00442964918461868	0.00535242084165122	0.00535616526509283
231	27.3297674716514	0.25	7.23659434180364	5.26481282214302	9.20837586146427	0.361077982147722	27.8581446288316	22.0723758423049	33.6439134153584	1.88	1.31	2.94	9.39765835216598	11.8610396731831	14.3244209942003	11.240915553191	14.1874646154347	17.1340136776785	11.2955850595772	14.2583484108334	17.2167117943772	7.23659434180364	2.54918533004115	0.176864937703966	20.5391273422993	0.236861806378612	0.300865732273576	0.200387671356464	0.464706314682505	0.540521777159999	0.421501090641504	0.462876771133149	0.538254541316773	0.418875727272791	0.00442964918461868	0.00535242084165122	0.00535616526509283
231	27.3297674716514	0.25	7.30384525425506	5.30820881169068	9.29948169681943	0.276969530708364	23.1540260096411	17.3131998513675	28.9948521679146	1.99	1.4	3.03	7.04071325715006	9.41598660455601	11.7912599519619	8.33613431329519	11.1484342794468	13.9607342455984	8.40012044173175	11.2334546359751	14.069202597522	7.30384525425506	2.67853153510222	-0.230977831505766	21.8320959043685	0.236861806378612	0.300865732273576	0.200387671356464	0.464706314682505	0.540521777159999	0.421501090641504	0.462876771133149	0.538254541316773	0.418875727272791	0.00442964918461868	0.00535242084165122	0.00535616526509283
231	27.3297674716514	0.25	7.36371614599989	5.39809179596987	9.32934049602991	0.309197567287218	26.7536997723799	20.5101984838621	32.9972010608976	1.99	1.44	3.21	8.36377830937034	10.9097927076473	13.4558071059242	9.90854722238052	12.9248041054598	15.9410609885391	9.95803460012612	12.9925480825155	16.0218107350875	7.36371614599989	2.68560369173444	-1.8038308902143	21.0578624171158	0.236861806378612	0.300865732273576	0.200387671356464	0.464706314682505	0.540521777159999	0.421501090641504	0.462876771133149	0.538254541316773	0.418875727272791	0.00442964918461868	0.00535242084165122	0.00535616526509283
231	27.3297674716514	0.25	7.46816138926835	5.44268387318617	9.49363890535052	0.338907852198953	29.7360843002523	23.2518391684999	36.2203294320047	2	1.33	2.81	9.42433808184515	12.0525051650745	14.6806722483038	11.1502759187518	14.2597556386103	17.3692353584688	11.2570624496798	14.4006697522058	17.5339049742686	7.46816138926835	2.57714171064662	-2.31920043557028	18.7746059598821	0.236861806378612	0.300865732273576	0.200387671356464	0.464706314682505	0.540521777159999	0.421501090641504	0.462876771133149	0.538254541316773	0.418875727272791	0.00442964918461868	0.00535242084165122	0.00535616526509283
231	27.3297674716514	0.25	7.56328371870357	5.52263368147675	9.6039337559304	0.334654149924521	28.9157781461349	22.5500811248696	35.2814751674001	2.05	1.23	3.07	8.96773871113849	11.4992554398309	14.0307721685234	10.5669385334161	13.5498958351472	16.5328531368784	10.5125311130886	13.4803657932801	16.4441457929459	7.56328371870357	2.63300983637767	0.0117285895546573	21.2762455025861	0.236861806378612	0.300865732273576	0.200387671356464	0.464706314682505	0.540521777159999	0.421501090641504	0.462876771133149	0.538254541316773	0.418875727272791	0.00442964918461868	0.00535242084165122	0.00535616526509283
231	27.3297674716514	0.25	7.63260248557155	5.57706082216634	9.68814414897675	0.330304525151072	27.591784694607	21.4577436952532	33.7258256939608	2.11	1.36	3.03	8.32229463661493	10.7013563513371	13.0804180660593	9.75515512019351	12.543823039438	15.3324909586825	9.80353747311565	12.6052198295655	15.4099353231429	7.63260248557155	2.63790897873122	-2.5643321194123	19.4423852606266	0.236861806378612	0.300865732273576	0.200387671356464	0.464706314682505	0.540521777159999	0.421501090641504	0.462876771133149	0.538254541316773	0.418875727272791	0.00442964918461868	0.00535242084165122	0.00535616526509283
231	27.3297674716514	0.25	7.84741695894699	5.70597036218809	9.98886355570588	0.332243019866272	27.8692295119341	21.7005570784796	34.0379019453886	2.22	1.41	3.35	8.07888311882281	10.3754132681619	12.6719434175011	9.39184440165567	12.0616012862493	14.7313581708429	9.38591275251164	12.0533912368883	14.7197410159375	7.84741695894699	2.71940499004373	1.68898936987333	24.8766583573745	0.236861806378612	0.300865732273576	0.200387671356464	0.464706314682505	0.540521777159999	0.421501090641504	0.462876771133149	0.538254541316773	0.418875727272791	0.00442964918461868	0.00535242084165122	0.00535616526509283
231	27.3297674716514	0.25	8.10676474614567	5.94135281476972	10.2721766775216	0.306640907321188	28.1079070805152	21.5089085342318	34.7069056267986	2.04	1.4	3.38	8.58503914511379	11.2189552616953	13.8528713782769	10.1238576327067	13.2298879407852	16.3359182488636	10.101727825556	13.1997969160334	16.3008173461421	8.10676474614567	2.65849937836061	1.1183394558409	23.3692624072566	0.236861806378612	0.300865732273576	0.200387671356464	0.464706314682505	0.540521777159999	0.421501090641504	0.462876771133149	0.538254541316773	0.418875727272791	0.00442964918461868	0.00535242084165122	0.00535616526509283
231	27.3297674716514	0.25	8.26709565344836	6.04360581812927	10.4905854887675	0.336961145136825	29.1604402016717	22.7739961157565	35.5468842875868	2.3	1.33	3.2	8.23594869004284	10.5455313182331	12.8551139464235	9.52048864771604	12.1902910008113	14.8600933539065	9.50525280381143	12.1763360680212	14.8347740606071	8.26709565344836	2.65340742243075	0.256280974362432	23.4657632914383	0.236861806378612	0.300865732273576	0.200387671356464	0.464706314682505	0.540521777159999	0.421501090641504	0.462876771133149	0.538254541316773	0.418875727272791	0.00442964918461868	0.00535242084165122	0.00535616526509283
231	27.3297674716514	0.25	8.2769153973631	6.06360558902864	10.4902252056976	0.349665350764064	29.9517206392439	23.5742365306231	36.3292047478648	1.98	1.33	3.53	9.62454978720795	12.2282571539689	14.8319645207299	11.4050981367828	14.4904931624121	17.5758881880414	11.2666283391192	14.3160394293656	17.3615521032984	8.2769153973631	2.71455305570572	2.11730520023907	25.2650650250989	0.236861806378612	0.300865732273576	0.200387671356464	0.464706314682505	0.540521777159999	0.421501090641504	0.462876771133149	0.538254541316773	0.418875727272791	0.00442964918461868	0.00535242084165122	0.00535616526509283
231	27.3297674716514	0.25	8.29379209548066	6.07660053833999	10.5109836526213	0.430142028046636	35.504232848995	29.123905377054	41.884560320936	1.84	1.24	2.61	12.6253749702081	15.3912824171345	18.157189864061	15.1644620924685	18.4866207395714	21.8087793866742	15.3147335466741	18.6691867799343	22.0241237420271	8.29379209548066	2.35970023262328	3.32397728950375	22.5488662123695	0.236861806378612	0.300865732273576	0.200387671356464	0.464706314682505	0.540521777159999	0.421501090641504	0.462876771133149	0.538254541316773	0.418875727272791	0.00442964918461868	0.00535242084165122	0.00535616526509283
231	27.3297674716514	0.25	8.2949715967874	6.02662477730508	10.5633184162697	0.314932707156392	28.5534216063662	21.9783368866884	35.128506326044	1.94	1.28	3.17	9.13050247356879	11.8620024777071	14.5935024818454	10.8611532517797	14.110398322143	17.3596433925062	10.8114214273092	14.0460116085034	17.2835733958948	8.2949715967874	2.43410955664192	3.62686056491869	24.1048529901695	0.236861806378612	0.300865732273576	0.200387671356464	0.464706314682505	0.540521777159999	0.421501090641504	0.462876771133149	0.538254541316773	0.418875727272791	0.00442964918461868	0.00535242084165122	0.00535616526509283
231	27.3297674716514	0.25	8.29633547118675	6.07276565733508	10.5199052850384	0.317522473275389	29.5653672260718	22.7979074618487	36.3328269902949	1.9	1.26	2.88	9.66053705903958	12.5282255062027	15.3959139533658	11.5428739307615	14.9693258988051	18.3957778668488	11.574547170884	15.0144546893547	18.4510254962683	8.29633547118675	2.49803891624387	-1.34586773840998	19.5219826460968	0.236861806378612	0.300865732273576	0.200387671356464	0.464706314682505	0.540521777159999	0.421501090641504	0.462876771133149	0.538254541316773	0.418875727272791	0.00442964918461868	0.00535242084165122	0.00535616526509283
231	27.3297674716514	0.25	8.31872337737147	6.06458455039469	10.5728622043482	0.31020820876028	25.2384443872439	19.3624629870934	31.1144257873944	1.76	1.06	2.73	8.71839196234071	11.3641870269502	14.0099820915597	10.5664079430261	13.7730256435227	16.9796433440193	10.4819195062281	13.657761555086	16.838957719941	8.31872337737147	2.27746154865136	1.3075213121195	18.1768185151386	0.236861806378612	0.300865732273576	0.200387671356464	0.464706314682505	0.540521777159999	0.421501090641504	0.462876771133149	0.538254541316773	0.418875727272791	0.00442964918461868	0.00535242084165122	0.00535616526509283
231	27.3297674716514	0.25	8.39832155726856	6.15129030918695	10.6453528053502	0.373162286417337	27.625990616085	22.0357306089412	33.2162506232289	2.08	1.16	3.17	8.65008240987214	10.8445279044448	13.0389733990174	10.1647958138405	12.7435100179359	15.3222242220312	10.0144333713479	12.5539673914371	15.0972993773938	8.39832155726856	2.51018715713281	1.92992941144669	22.4194451632377	0.236861806378612	0.300865732273576	0.200387671356464	0.464706314682505	0.540521777159999	0.421501090641504	0.462876771133149	0.538254541316773	0.418875727272791	0.00442964918461868	0.00535242084165122	0.00535616526509283
231	27.3297674716514	0.25	8.44838855455115	6.15117205444521	10.7456050546571	0.305235077161586	25.4769264263617	19.4757801044866	31.4780727482368	1.92	1.19	3.31	8.16475475411992	10.6805917423601	13.1964287306002	9.73207481372929	12.7308561030688	15.7296373924083	9.57121068787031	12.5187612072546	15.4659563761555	8.44838855455115	2.50877360342681	-1.6771870358299	18.356197665	0.236861806378612	0.300865732273576	0.200387671356464	0.464706314682505	0.540521777159999	0.421501090641504	0.462876771133149	0.538254541316773	0.418875727272791	0.00442964918461868	0.00535242084165122	0.00535616526509283
231	27.3297674716514	0.25	8.45649885477242	6.16000600221182	10.752991707333	0.319829790647676	28.4615690213036	21.9812908916529	34.9418471509542	2.43	1.45	3.49	7.58707144377262	9.82380691975174	12.0605423957309	8.69423440450544	11.2573712713656	13.8205081382258	8.68249221098973	11.241655918227	13.8009960275985	8.45649885477242	2.74795527544654	3.09383023138182	27.3431868650686	0.236861806378612	0.300865732273576	0.200387671356464	0.464706314682505	0.540521777159999	0.421501090641504	0.462876771133149	0.538254541316773	0.418875727272791	0.00442964918461868	0.00535242084165122	0.00535616526509283
231	27.3297674716514	0.25	8.50910985731469	6.1828331493793	10.8353865652501	0.289241128226698	27.1518890525902	20.5065578176831	33.7972202874972	1.82	1.31	2.72	8.97843401029528	11.8879748752042	14.7975157401132	10.8091332916913	14.3119284328441	17.8147235739969	10.9373766715452	14.4823751008284	18.0263056255867	8.50910985731469	2.41798846065409	-2.83801060324532	16.9880724157628	0.236861806378612	0.300865732273576	0.200387671356464	0.464706314682505	0.540521777159999	0.421501090641504	0.462876771133149	0.538254541316773	0.418875727272791	0.00442964918461868	0.00535242084165122	0.00535616526509283
231	27.3297674716514	0.25	8.54281375897563	6.22176033353726	10.863867184414	0.337851023591064	30.9711126292515	24.2015983978831	37.7406268606199	2.17	1.51	3.36	9.176251007908	11.7429724602429	14.3096939125779	10.706555548465	13.7013238675942	16.6960921867235	10.7662216651923	13.7771164674607	16.790237257042	8.54281375897563	2.71833738758023	2.56406087932202	26.359179148419	0.236861806378612	0.300865732273576	0.200387671356464	0.464706314682505	0.540521777159999	0.421501090641504	0.462876771133149	0.538254541316773	0.418875727272791	0.00442964918461868	0.00535242084165122	0.00535616526509283
231	27.3297674716514	0.25	8.58529076299481	6.28948144644352	10.8811000795461	0.332658916860153	27.95261570774	21.7712809809028	34.1339504345773	2.05	1.21	2.86	8.66283244794854	11.1223968204008	13.5819611928532	10.2088605921782	13.1073755925231	16.0058905928681	10.2024256686214	13.1071603099448	16.0071753148841	8.58529076299481	2.44926440834076	-2.1564872088993	17.9824461054875	0.236861806378612	0.300865732273576	0.200387671356464	0.464706314682505	0.540521777159999	0.421501090641504	0.462876771133149	0.538254541316773	0.418875727272791	0.00442964918461868	0.00535242084165122	0.00535616526509283
231	27.3297674716514	0.25	8.65694507580672	6.30503469595887	11.0088554556546	0.369348629802371	31.5275630598637	25.09547042826	37.9596556914673	2.14	1.31	3.24	9.62274663325702	12.0891039742161	14.5554613151753	11.253131465663	14.1373644665814	17.0215974674998	11.2005382470104	14.0746153482064	16.9470015522191	8.65694507580672	2.6257949239839	-4.10613253934499	17.842512350723	0.236861806378612	0.300865732273576	0.200387671356464	0.464706314682505	0.540521777159999	0.421501090641504	0.462876771133149	0.538254541316773	0.418875727272791	0.00442964918461868	0.00535242084165122	0.00535616526509283
231	27.3297674716514	0.25	8.66500475559509	6.29215328568328	11.0378562255069	0.374141000637532	32.2205008361314	25.7141369705282	38.7268647017347	2.06	1.33	3.27	10.1683398445405	12.7412015747832	15.314063305026	11.9673242128035	14.9953770661964	18.0234299195894	11.9253466325167	14.9461704831994	17.9601920432244	8.66500475559509	2.62634183819071	-0.4661213584452	21.9108243496527	0.236861806378612	0.300865732273576	0.200387671356464	0.464706314682505	0.540521777159999	0.421501090641504	0.462876771133149	0.538254541316773	0.418875727272791	0.00442964918461868	0.00535242084165122	0.00535616526509283
231	27.3297674716514	0.25	8.70950799370299	6.37913773131944	11.0398782560865	0.303266456326173	26.3295218902015	20.0986387507497	32.5604050296534	2.19	1.36	3.46	7.57168249749562	9.91901902092902	12.2663555443624	8.82298260871	11.5582411631849	14.2934997176598	8.76121696880604	11.4761648403782	14.18843012253	8.70950799370299	2.6758313390682	0.777660131238567	24.0629295343531	0.236861806378612	0.300865732273576	0.200387671356464	0.464706314682505	0.540521777159999	0.421501090641504	0.462876771133149	0.538254541316773	0.418875727272791	0.00442964918461868	0.00535242084165122	0.00535616526509283
231	27.3297674716514	0.25	8.71560733148551	6.37055418275024	11.0606604802208	0.314201528218494	29.9606408905385	23.0498035576064	36.8714782234706	2.04	1.35	3.13	9.20686902641987	11.9672905644248	14.7277121024297	10.8588545805148	14.1145776690155	17.3703007575161	10.8813733700116	14.1426193032557	17.4064843819133	8.71560733148551	2.54800456036477	-0.494625867418728	21.1150804631273	0.236861806378612	0.300865732273576	0.200387671356464	0.464706314682505	0.540521777159999	0.421501090641504	0.462876771133149	0.538254541316773	0.418875727272791	0.00442964918461868	0.00535242084165122	0.00535616526509283
231	27.3297674716514	0.25	8.7345338829461	6.3742380891589	11.0948296767333	0.324588412138355	32.1466857237509	24.9066715900522	39.3866998574497	1.99	1.32	2.76	10.1450602350173	13.0940845244806	16.0431088139439	12.015854970499	15.5086926023901	19.0015302342812	12.1522774743899	15.6807355123968	19.2158365818081	8.7345338829461	2.4783883109627	1.67450309336085	22.6704292807255	0.236861806378612	0.300865732273576	0.200387671356464	0.464706314682505	0.540521777159999	0.421501090641504	0.462876771133149	0.538254541316773	0.418875727272791	0.00442964918461868	0.00535242084165122	0.00535616526509283
231	27.3297674716514	0.25	8.7637481767065	6.40230061909214	11.1251957343209	0.312342926659078	27.0431588009737	20.778275298559	33.3080423033884	2.01	1.2	3.12	8.38287674193111	10.9104082838268	13.4379398257225	9.9081854976753	12.8956147703809	15.8830440430865	9.82186228329895	12.7828656455363	15.741134751269	8.7637481767065	2.46478680113192	-1.58332582953927	18.0698792702085	0.236861806378612	0.300865732273576	0.200387671356464	0.464706314682505	0.540521777159999	0.421501090641504	0.462876771133149	0.538254541316773	0.418875727272791	0.00442964918461868	0.00535242084165122	0.00535616526509283
231	27.3297674716514	0.25	8.79907527447718	6.41648443963067	11.1816661093237	0.270760074936167	26.2674031893179	19.5369314052236	32.9978749734121	1.87	1.29	2.9	8.3731637402886	11.257718183805	14.1422726273214	10.0305891068506	13.4861264971006	16.9416638873507	10.0795623954432	13.5468517092375	17.0163351349652	8.79907527447718	2.3511103882109	2.58010450722409	21.8042177327401	0.236861806378612	0.300865732273576	0.200387671356464	0.464706314682505	0.540521777159999	0.421501090641504	0.462876771133149	0.538254541316773	0.418875727272791	0.00442964918461868	0.00535242084165122	0.00535616526509283
231	27.3297674716514	0.25	8.79918546131992	6.41451660918296	11.1838543134569	0.270920876116942	22.9162209804549	17.0468094776171	28.7856324832927	1.98	1.26	3.07	6.97992591200034	9.38319424738256	11.7864625827648	8.27647820997623	11.1261643329076	13.975850455839	8.2510484765914	11.0942476867582	13.9332814214016	8.79918546131992	2.41341828352338	-0.0825648327794521	20.2864562394668	0.236861806378612	0.300865732273576	0.200387671356464	0.464706314682505	0.540521777159999	0.421501090641504	0.462876771133149	0.538254541316773	0.418875727272791	0.00442964918461868	0.00535242084165122	0.00535616526509283
231	27.3297674716514	0.25	8.84344195505794	6.43002817908886	11.256855731027	0.346482415654184	32.7830205516457	25.7535524088687	39.8124886944227	2.12	1.38	3.02	9.95817438045258	12.6762720027248	15.3943696249971	11.6653965055052	14.8494827941243	18.0335690827433	11.7485728530317	14.9502859355145	18.1576567794902	8.84344195505794	2.54666832513651	-2.88223593154724	19.0361732302413	0.236861806378612	0.300865732273576	0.200387671356464	0.464706314682505	0.540521777159999	0.421501090641504	0.462876771133149	0.538254541316773	0.418875727272791	0.00442964918461868	0.00535242084165122	0.00535616526509283
231	27.3297674716514	0.25	8.97849125168936	6.53174932802087	11.4252331753578	0.314483705492295	27.7323118143064	21.3396555436456	34.1249680849672	2.08	1.27	3.05	8.38429494480686	10.8959529021889	13.4076108595709	9.85429999166572	12.8063229287675	15.7583458658694	9.84080714171067	12.7908288819637	15.7354604419575	8.97849125168936	2.48535832926616	0.313736758792468	21.0430546455043	0.236861806378612	0.300865732273576	0.200387671356464	0.464706314682505	0.540521777159999	0.421501090641504	0.462876771133149	0.538254541316773	0.418875727272791	0.00442964918461868	0.00535242084165122	0.00535616526509283
231	27.3297674716514	0.25	8.98489095744826	6.5481546998698	11.4216272150267	0.304984010971664	27.5868064427574	21.0848246156705	34.0887882698444	1.87	1.22	3	9.03231165471272	11.8176289293881	14.6029462040635	10.8190438872023	14.1553403953917	17.491636903581	10.7757473687804	14.0945588325694	17.4177934431385	8.98489095744826	2.37716901728827	0.354233569612363	19.5730274040248	0.236861806378612	0.300865732273576	0.200387671356464	0.464706314682505	0.540521777159999	0.421501090641504	0.462876771133149	0.538254541316773	0.418875727272791	0.00442964918461868	0.00535242084165122	0.00535616526509283
231	27.3297674716514	0.25	9.01445017314828	6.58909516176331	11.4398051845333	0.348022180159782	29.7479258042478	23.3908835197005	36.1049680887951	2.1	1.34	3.08	9.12038564625073	11.5990725738207	14.0777595013907	10.7024197035435	13.611062916832	16.5197061301205	10.7292464463753	13.6413176533224	16.559353302787	9.01445017314828	2.47040734430596	2.10731016577144	22.8797960945539	0.236861806378612	0.300865732273576	0.200387671356464	0.464706314682505	0.540521777159999	0.421501090641504	0.462876771133149	0.538254541316773	0.418875727272791	0.00442964918461868	0.00535242084165122	0.00535616526509283
231	27.3297674716514	0.25	9.0270271363654	6.61144994161812	11.4426043311127	0.288761371384744	26.9228406013583	20.3258713234616	33.519809879255	1.94	1.32	3.1	8.46578906207083	11.2134474264712	13.9611057908716	10.0762143926613	13.3465527574014	16.6168911221415	10.0862109901354	13.3562888897089	16.630646751568	9.0270271363654	2.50783301121203	0.574856439290558	21.5985824045417	0.236861806378612	0.300865732273576	0.200387671356464	0.464706314682505	0.540521777159999	0.421501090641504	0.462876771133149	0.538254541316773	0.418875727272791	0.00442964918461868	0.00535242084165122	0.00535616526509283
231	27.3297674716514	0.25	9.17167547182703	6.66591024275189	11.6774407009022	0.305711028377196	27.727468890036	21.2035242269838	34.2514135530882	1.86	1.24	3.19	9.13273241294914	11.9427106150029	14.7526888170567	10.9530383721358	14.3230921173129	17.6931458624901	10.8643902566337	14.2089178165168	17.5491890114406	9.17167547182703	2.47620864835021	-0.848511537928108	19.5923307018705	0.236861806378612	0.300865732273576	0.200387671356464	0.464706314682505	0.540521777159999	0.421501090641504	0.462876771133149	0.538254541316773	0.418875727272791	0.00442964918461868	0.00535242084165122	0.00535616526509283
231	27.3297674716514	0.25	9.18197195700077	6.69089435556501	11.6730495584365	0.311122166828653	26.68964632756	20.4890435846704	32.8902490704496	2.03	1.22	3.01	8.21725896336487	10.7040494402711	13.1908399171773	9.70006828338767	12.6356015968699	15.5711349103522	9.65923736984767	12.5824506254907	15.50624428431	9.18197195700077	2.43117585039131	-0.55086492286248	19.7175358234855	0.236861806378612	0.300865732273576	0.200387671356464	0.464706314682505	0.540521777159999	0.421501090641504	0.462876771133149	0.538254541316773	0.418875727272791	0.00442964918461868	0.00535242084165122	0.00535616526509283
231	27.3297674716514	0.25	9.21834807930642	6.70925576475824	11.7274403938546	0.329389415917082	27.6645178365801	21.5015635191974	33.8274721539628	1.82	1.25	2.93	9.39555877768583	12.0885908207492	14.7816228638126	11.3060851943474	14.5467279736033	17.7873707528592	11.3143026373509	14.5558747064598	17.7971962882987	9.21834807930642	2.33085823903045	-1.30937655138839	17.7168918253044	0.236861806378612	0.300865732273576	0.200387671356464	0.464706314682505	0.540521777159999	0.421501090641504	0.462876771133149	0.538254541316773	0.418875727272791	0.00442964918461868	0.00535242084165122	0.00535616526509283
231	27.3297674716514	0.25	9.27026156220781	6.74563670564447	11.7948864187711	0.29363304093184	29.2453123404512	22.1633363117764	36.3272883691261	2.21	1.46	3.46	8.26296660444474	10.9032789922203	13.5435913799958	9.6085596581687	12.6788369942161	15.7491143302635	9.60448226752815	12.6766334620644	15.7446613583414	9.27026156220781	2.64710224487726	-3.1072083734466	20.0296487794434	0.236861806378612	0.300865732273576	0.200387671356464	0.464706314682505	0.540521777159999	0.421501090641504	0.462876771133149	0.538254541316773	0.418875727272791	0.00442964918461868	0.00535242084165122	0.00535616526509283
231	27.3297674716514	0.25	9.37254040973986	6.83160416374494	11.9134766557348	0.297335178611019	30.8251127994366	23.4266568178764	38.2235687809968	2.09	1.46	3.12	9.15511615891011	12.0464260216166	14.9377358843232	10.7482502521819	14.142693470767	17.5371366893521	10.8466336140136	14.2765235616031	17.7001155292416	9.37254040973986	2.53966234966439	-1.2586621077227	21.1315114082901	0.236861806378612	0.300865732273576	0.200387671356464	0.464706314682505	0.540521777159999	0.421501090641504	0.462876771133149	0.538254541316773	0.418875727272791	0.00442964918461868	0.00535242084165122	0.00535616526509283
231	27.3297674716514	0.25	9.37362056550267	6.8716286175822	11.8756125134231	0.313118468585714	32.771359557171	25.1931519613727	40.3495671529693	1.97	1.39	2.89	10.3528008067836	13.4669674593743	16.5811341119649	12.2855912603566	15.9811495275738	19.6767077947909	12.4263261871626	16.1629820768269	19.9049235573098	9.37362056550267	2.43605782572775	-0.326079916007582	20.244016687031	0.236861806378612	0.300865732273576	0.200387671356464	0.464706314682505	0.540521777159999	0.421501090641504	0.462876771133149	0.538254541316773	0.418875727272791	0.00442964918461868	0.00535242084165122	0.00535616526509283
231	27.3297674716514	0.25	9.37903529665308	6.85792522594793	11.9001453673582	0.354786640206045	31.4999279286307	24.8676446362712	38.1322112209902	1.89	1.3	3.04	10.5762839592013	13.3970139649514	16.2177439707015	12.6475842451081	16.020736906104	19.3938895671	12.6615598006588	16.0390304862557	19.4181606826514	9.37903529665308	2.43292894378871	-0.101862973313201	19.9755988760094	0.236861806378612	0.300865732273576	0.200387671356464	0.464706314682505	0.540521777159999	0.421501090641504	0.462876771133149	0.538254541316773	0.418875727272791	0.00442964918461868	0.00535242084165122	0.00535616526509283
231	27.3297674716514	0.25	9.40614139838015	6.85922652256971	11.9530562741906	0.298732099065667	30.2835997982446	23.039340368033	37.5278592284562	2.09	1.52	3.34	9.00079591251213	11.8309160299742	14.6610361474363	10.5663536334485	13.888732040526	17.2111104476034	10.6378627648013	13.9860029910843	17.3285418169186	9.40614139838015	2.71394431263563	-0.718047987074864	22.4926648214197	0.236861806378612	0.300865732273576	0.200387671356464	0.464706314682505	0.540521777159999	0.421501090641504	0.462876771133149	0.538254541316773	0.418875727272791	0.00442964918461868	0.00535242084165122	0.00535616526509283
231	27.3297674716514	0.25	9.41833041618443	6.87797016044559	11.9586906719233	0.30096936219901	32.0549019427991	24.4276713648836	39.6821325207146	2.09	1.39	2.95	9.54925479676996	12.5308884979231	15.5125221990762	11.2116944667962	14.7124038708995	18.2131132750028	11.3223606219748	14.8531040004456	18.3965799504545	9.41833041618443	2.48736818682511	1.29099743164263	23.2837514947091	0.236861806378612	0.300865732273576	0.200387671356464	0.464706314682505	0.540521777159999	0.421501090641504	0.462876771133149	0.538254541316773	0.418875727272791	0.00442964918461868	0.00535242084165122	0.00535616526509283
231	27.3297674716514	0.25	9.44226416882318	6.86459783941073	12.0199304982356	0.329110859812882	28.5822696280804	22.2108464992281	34.9536927569327	2.1	1.36	3.08	8.63540522325557	11.1125652256163	13.5897252279771	10.1272753000721	13.0323944760286	15.9375136519852	10.1651434210989	13.0855996225944	15.9912576569386	9.44226416882318	2.50405266178141	-0.810040709883118	20.6163736153923	0.236861806378612	0.300865732273576	0.200387671356464	0.464706314682505	0.540521777159999	0.421501090641504	0.462876771133149	0.538254541316773	0.418875727272791	0.00442964918461868	0.00535242084165122	0.00535616526509283
231	27.3297674716514	0.25	9.44843502521495	6.92395880054534	11.9729112498846	0.383858495853707	34.0403254924257	27.3069347226707	40.7737162621807	1.97	1.37	3.08	11.2034287894309	13.9659894637249	16.7285501380188	13.2903440718307	16.5674998935655	19.8446557153003	13.3480915925707	16.6392820771257	19.9301076013344	9.44843502521495	2.60030477086511	2.01858860602757	24.112012964473	0.236861806378612	0.300865732273576	0.200387671356464	0.464706314682505	0.540521777159999	0.421501090641504	0.462876771133149	0.538254541316773	0.418875727272791	0.00442964918461868	0.00535242084165122	0.00535616526509283
231	27.3297674716514	0.25	9.44972538670788	6.87480308385114	12.0246476895646	0.259249192201708	26.2308511142024	19.3081560025219	33.1535462258828	2.14	1.32	3.23	7.39145452603891	10.0415670540781	12.6916795821173	8.64089322580526	11.7389761958735	14.8370591659418	8.61185601548345	11.6974057867059	14.7847917684416	9.44972538670788	2.56938735406635	0.24635755090759	22.3567672804241	0.236861806378612	0.300865732273576	0.200387671356464	0.464706314682505	0.540521777159999	0.421501090641504	0.462876771133149	0.538254541316773	0.418875727272791	0.00442964918461868	0.00535242084165122	0.00535616526509283
231	27.3297674716514	0.25	9.45044723587603	6.90157633173035	11.9993181400217	0.308910447824957	28.0220839600635	21.4781824140685	34.5659855060584	2.04	1.33	3.01	8.56662367351456	11.1766742271568	13.786724780799	10.1005988066791	13.1780158279261	16.2554328491731	10.143827313371	13.2345765266654	16.3263313728769	9.45044723587603	2.48436858503896	-0.127469505790225	21.1348065510321	0.236861806378612	0.300865732273576	0.200387671356464	0.464706314682505	0.540521777159999	0.421501090641504	0.462876771133149	0.538254541316773	0.418875727272791	0.00442964918461868	0.00535242084165122	0.00535616526509283
231	27.3297674716514	0.25	9.47311496861084	6.91853400089174	12.0276959363299	0.277533519211833	27.6928984072058	20.716921987241	34.6688748271705	2.05	1.28	2.91	8.2341106189233	11.0067696824833	13.7794287460434	9.70133176356393	12.9680458857949	16.2347600080258	9.73957087535877	13.0164043010562	16.2960401032078	9.47311496861084	2.50327626632008	-3.30406074759186	18.3131733881398	0.236861806378612	0.300865732273576	0.200387671356464	0.464706314682505	0.540521777159999	0.421501090641504	0.462876771133149	0.538254541316773	0.418875727272791	0.00442964918461868	0.00535242084165122	0.00535616526509283
231	27.3297674716514	0.25	9.47868503521206	6.8816411438783	12.0757289265458	0.345804799070964	31.374332335768	24.6368425006491	38.111822170887	2.01	1.33	3.01	9.94437476780205	12.6638841332134	15.3833934986248	11.75502339325	14.9696946978833	18.1843660025166	11.8047024144964	15.0357218262947	18.2646873165027	9.47868503521206	2.5182424556642	-1.09056219600856	20.3439274835354	0.236861806378612	0.300865732273576	0.200387671356464	0.464706314682505	0.540521777159999	0.421501090641504	0.462876771133149	0.538254541316773	0.418875727272791	0.00442964918461868	0.00535242084165122	0.00535616526509283
231	27.3297674716514	0.25	9.49625584419578	6.94423592167608	12.0482757667155	0.283404593964159	27.1725811269871	20.4265254298877	33.9186368240864	1.98	1.2	2.96	8.36815457072907	11.1318177796209	13.8954809885128	9.92371340531309	13.2011148206482	16.4785162359834	9.88756323452311	13.1527119026955	16.4185571075339	9.49625584419578	2.42040794562219	-0.169821160524045	19.8516056476261	0.236861806378612	0.300865732273576	0.200387671356464	0.464706314682505	0.540521777159999	0.421501090641504	0.462876771133149	0.538254541316773	0.418875727272791	0.00442964918461868	0.00535242084165122	0.00535616526509283
231	27.3297674716514	0.25	9.5460275242899	6.97991207440641	12.1121429741734	0.273686408659217	26.4982351891734	19.7585768314763	33.2378935468705	2.18	1.24	3.61	7.46391165282887	10.0098548642835	12.5557980757381	8.70216011825508	11.6704703701142	14.6387806219732	8.51750624409293	11.4199150186606	14.3255289098225	9.5460275242899	2.68507725221616	0.483677465442621	23.2410289583642	0.236861806378612	0.300865732273576	0.200387671356464	0.464706314682505	0.540521777159999	0.421501090641504	0.462876771133149	0.538254541316773	0.418875727272791	0.00442964918461868	0.00535242084165122	0.00535616526509283
231	27.3297674716514	0.25	9.59453180464841	6.98618879175208	12.2028748175447	0.296724034279682	27.4968091573248	20.8875270978889	34.1060912167608	2.13	1.19	3.34	8.04994046013225	10.5971221735701	13.1443038870079	9.42360973881378	12.4054512220099	15.3872927052059	9.25334339194274	12.1818374791523	15.1108290263509	9.59453180464841	2.53593226379024	-0.240635321748773	20.9206856547438	0.236861806378612	0.300865732273576	0.200387671356464	0.464706314682505	0.540521777159999	0.421501090641504	0.462876771133149	0.538254541316773	0.418875727272791	0.00442964918461868	0.00535242084165122	0.00535616526509283
231	27.3297674716514	0.25	9.59994307643651	6.96938131368443	12.2305048391886	0.38704345327826	30.6747069885084	24.6477115123041	36.7017024647126	1.73	1.25	2.8	11.2490257850894	13.9997001219176	16.7503744587458	13.6783832668039	17.0230976038596	20.3678119409152	13.7480577940118	17.1097078254828	20.4704274268803	9.59994307643651	2.25416381461136	-0.617875741275499	17.284086124051	0.236861806378612	0.300865732273576	0.200387671356464	0.464706314682505	0.540521777159999	0.421501090641504	0.462876771133149	0.538254541316773	0.418875727272791	0.00442964918461868	0.00535242084165122	0.00535616526509283
231	27.3297674716514	0.25	9.60827856746637	7.02767738057911	12.1888797543536	0.302714445875257	27.0450811593946	20.6364908122917	33.4536715064974	2.09	1.39	3.05	8.061846510081	10.5654248652516	13.0690032204222	9.46403233053415	12.4030546085857	15.3420768866372	9.53101019454422	12.486916489123	15.4472445783634	9.60827856746637	2.47377111665705	-0.276185345898609	20.9511169000423	0.236861806378612	0.300865732273576	0.200387671356464	0.464706314682505	0.540521777159999	0.421501090641504	0.462876771133149	0.538254541316773	0.418875727272791	0.00442964918461868	0.00535242084165122	0.00535616526509283
231	27.3297674716514	0.25	9.61199286054432	7.03628144636364	12.187704274725	0.349795729383632	32.0385912726131	25.2187144462909	38.8584680989353	1.79	1.14	2.78	11.1963727504949	14.2241989001025	17.2520250497101	13.5237835428075	17.1810095359967	20.8382355291859	13.4778373875573	17.1245357312286	20.7732139557849	9.61199286054432	2.30029862942666	-1.51867078737836	16.5650309377987	0.236861806378612	0.300865732273576	0.200387671356464	0.464706314682505	0.540521777159999	0.421501090641504	0.462876771133149	0.538254541316773	0.418875727272791	0.00442964918461868	0.00535242084165122	0.00535616526509283
231	27.3297674716514	0.25	9.70842916442376	7.06160529509627	12.3552530337513	0.317462707533308	30.2279746387581	23.3078909696734	37.1480583078429	1.86	1.28	2.95	10.0101187454366	12.982110477594	15.9541022097513	11.9973023621469	15.559286423999	19.1212704858511	12.0246067972838	15.5946410479926	19.1644393382537	9.70842916442376	2.40416552643591	2.34071118484401	21.7234968540398	0.236861806378612	0.300865732273576	0.200387671356464	0.464706314682505	0.540521777159999	0.421501090641504	0.462876771133149	0.538254541316773	0.418875727272791	0.00442964918461868	0.00535242084165122	0.00535616526509283
231	27.3297674716514	0.25	9.78322346045196	7.14176311978604	12.4246838011179	0.3165096272994	27.8686062239737	21.4745941905944	34.2626182573531	1.84	1.24	2.94	9.3291938603349	12.1069403115734	14.8846867628119	11.2109367461245	14.5489679016362	17.8869990571479	11.2080348894909	14.5481213210212	17.8838500772289	9.78322346045196	2.33729847504325	-0.453065622194516	19.0176804297607	0.236861806378612	0.300865732273576	0.200387671356464	0.464706314682505	0.540521777159999	0.421501090641504	0.462876771133149	0.538254541316773	0.418875727272791	0.00442964918461868	0.00535242084165122	0.00535616526509283
231	27.3297674716514	0.25	9.79469614792435	7.15527921622829	12.4341130796204	0.306125015807317	28.5196059080696	21.815819223964	35.2233925921752	2.16	1.19	3.24	8.28890114390906	10.8359989422519	13.3830967405948	9.67528741528472	12.648408079405	15.6215287435253	9.53899407713551	12.4715229249243	15.3972860296352	9.79469614792435	2.51245498616044	-4.82730315452112	16.2510270886176	0.236861806378612	0.300865732273576	0.200387671356464	0.464706314682505	0.540521777159999	0.421501090641504	0.462876771133149	0.538254541316773	0.418875727272791	0.00442964918461868	0.00535242084165122	0.00535616526509283
231	27.3297674716514	0.25	9.79485397885195	7.17238507988086	12.4173228778231	0.309135614042027	28.6618992238225	21.9721119434197	35.3516865042253	1.93	1.24	2.89	9.16551289133126	11.9561108874041	14.746708883477	10.9127775224763	14.2353602788231	17.5579430351699	10.9224908716976	14.2494641561232	17.5755573948093	9.79485397885195	2.38568471760516	3.49034326436159	23.5628880984211	0.236861806378612	0.300865732273576	0.200387671356464	0.464706314682505	0.540521777159999	0.421501090641504	0.462876771133149	0.538254541316773	0.418875727272791	0.00442964918461868	0.00535242084165122	0.00535616526509283
231	27.3297674716514	0.25	9.81021709472457	7.14476176427562	12.4756724251735	0.388905154965234	31.0365415357642	24.9623113915401	37.1107716799883	1.93	1.16	2.95	10.4315334113928	12.9699015017547	15.5082695921166	12.4251159978121	15.4485945914238	18.4720731850355	12.3310964059883	15.3298296807231	18.3321756999189	9.81021709472457	2.32634372038046	0.0836089703950274	18.6793238168032	0.236861806378612	0.300865732273576	0.200387671356464	0.464706314682505	0.540521777159999	0.421501090641504	0.462876771133149	0.538254541316773	0.418875727272791	0.00442964918461868	0.00535242084165122	0.00535616526509283
231	27.3297674716514	0.25	9.81303959083391	7.15901666310195	12.4670625185659	0.29869949939148	28.1393848555955	21.4075277644264	34.8712419467646	2.12	1.3	3.14	8.28300341241328	10.8876944291261	13.492385445839	9.70431740248107	12.7559578646462	15.8075983268114	9.68434310208528	12.7318405092511	15.7735053919235	9.81303959083391	2.51747449118331	4.52119953180608	25.8327955797369	0.236861806378612	0.300865732273576	0.200387671356464	0.464706314682505	0.540521777159999	0.421501090641504	0.462876771133149	0.538254541316773	0.418875727272791	0.00442964918461868	0.00535242084165122	0.00535616526509283
231	27.3297674716514	0.25	9.82064111256871	7.18493739958431	12.4563448255531	0.319750471798949	27.639629611104	21.3453474434111	33.9339117787968	2.04	1.19	3.4	8.49892594506404	11.0050757354284	13.5112255257927	10.0170963669532	12.9709218411802	15.9247473154072	9.81609882667131	12.7102308845464	15.6034118945555	9.82064111256871	2.60884786639375	-6.12694693428472	15.2546037275537	0.236861806378612	0.300865732273576	0.200387671356464	0.464706314682505	0.540521777159999	0.421501090641504	0.462876771133149	0.538254541316773	0.418875727272791	0.00442964918461868	0.00535242084165122	0.00535616526509283
231	27.3297674716514	0.25	9.82819909861749	7.20110911113763	12.4552890860973	0.287617500339584	27.4356335977265	20.6942440548329	34.17702314062	1.97	1.26	3.1	8.47929915114009	11.2415290000343	14.0037588489286	10.0558996446444	13.3317253539175	16.6075510631906	10.0159247579547	13.2801636055541	16.5433448211072	9.82819909861749	2.42356986975412	-0.77505470530566	19.6987024186579	0.236861806378612	0.300865732273576	0.200387671356464	0.464706314682505	0.540521777159999	0.421501090641504	0.462876771133149	0.538254541316773	0.418875727272791	0.00442964918461868	0.00535242084165122	0.00535616526509283
231	27.3297674716514	0.25	9.83464784638205	7.14423836517422	12.5250573275899	0.386498465235001	34.433435628174	27.6601442552879	41.2067270010601	1.97	1.28	3.03	11.376093639143	14.1618201412172	16.9475466432914	13.50240583662	16.8088140795525	20.1152223224849	13.4996461154695	16.8079417395971	20.117774227989	9.83464784638205	2.49397660924488	2.08438024346864	22.882661433406	0.236861806378612	0.300865732273576	0.200387671356464	0.464706314682505	0.540521777159999	0.421501090641504	0.462876771133149	0.538254541316773	0.418875727272791	0.00442964918461868	0.00535242084165122	0.00535616526509283
231	27.3297674716514	0.25	9.86891435089312	7.21422211789992	12.5236065838863	0.28040165125032	27.3964928435638	20.5442108474194	34.2487748397083	1.84	1.16	2.98	8.91830680314609	11.8929040557325	14.867501308319	10.7152979661208	14.2892606693802	17.8632233726395	10.6226794434258	14.1663415194249	17.7097502879509	9.86891435089312	2.36308292425139	2.59820369980568	22.0069179268536	0.236861806378612	0.300865732273576	0.200387671356464	0.464706314682505	0.540521777159999	0.421501090641504	0.462876771133149	0.538254541316773	0.418875727272791	0.00442964918461868	0.00535242084165122	0.00535616526509283
231	27.3297674716514	0.25	9.89568622698983	7.18624803673845	12.6051244172412	0.306588259797759	30.1205235994477	23.0481399128338	37.1929072860615	1.99	1.26	3.13	9.37242040297332	12.2483727970824	15.1243251911915	11.0967223441846	14.5017814239499	17.9068405037152	11.0445824223098	14.438806592372	17.8284679460878	9.89568622698983	2.43484093913571	1.31953281822328	21.9418315115621	0.236861806378612	0.300865732273576	0.200387671356464	0.464706314682505	0.540521777159999	0.421501090641504	0.462876771133149	0.538254541316773	0.418875727272791	0.00442964918461868	0.00535242084165122	0.00535616526509283
231	27.3297674716514	0.25	9.93634551703133	7.23294332359496	12.6397477104677	0.315514828054295	28.5084567644526	21.952572092506	35.0643414363992	1.87	1.26	2.75	9.39709311814343	12.2034275410297	15.0097619639159	11.2540780804986	14.6149798315065	17.9758815825144	11.338672350998	14.7294303295663	18.1162752480703	9.93634551703133	2.30534444745737	-0.944735310192801	18.6166708431739	0.236861806378612	0.300865732273576	0.200387671356464	0.464706314682505	0.540521777159999	0.421501090641504	0.462876771133149	0.538254541316773	0.418875727272791	0.00442964918461868	0.00535242084165122	0.00535616526509283
231	27.3297674716514	0.25	9.96558222849661	7.30068679697528	12.6304776600179	0.285751297271045	28.09077969392	21.1568428757991	35.0247165120409	2.09	1.34	3.15	8.2713858511125	10.9822471656576	13.6931084802027	9.71154622566491	12.8944052339931	16.0772642423212	9.71244888261991	12.8935026734442	16.0787690854555	9.96558222849661	2.50610449429372	2.29118710054721	24.0663672355167	0.236861806378612	0.300865732273576	0.200387671356464	0.464706314682505	0.540521777159999	0.421501090641504	0.462876771133149	0.538254541316773	0.418875727272791	0.00442964918461868	0.00535242084165122	0.00535616526509283
231	27.3297674716514	0.25	10.0155461205042	7.30444092794996	12.7266513130584	0.318524899876111	29.8213308713225	23.0110380600306	36.6316236826145	2	1.45	3.13	9.33827682218583	12.1020113110897	14.8657457999936	11.0514110667583	14.3221607455095	17.5929104242606	11.1420646717559	14.4424551195264	17.7369012031456	10.0155461205042	2.48695735384473	-0.598234559459688	20.8409004708607	0.236861806378612	0.300865732273576	0.200387671356464	0.464706314682505	0.540521777159999	0.421501090641504	0.462876771133149	0.538254541316773	0.418875727272791	0.00442964918461868	0.00535242084165122	0.00535616526509283
231	27.3297674716514	0.25	10.0496175821596	7.29876420962514	12.800470954694	0.377421578765493	33.0076360864331	26.388770640382	39.6265015324842	2.07	1.31	2.85	10.4176244659571	13.0305864544987	15.6435484430403	12.2563828776328	15.3305446196805	18.4047063617283	12.3507301576998	15.4474503305127	18.5450250582404	10.0496175821596	2.3781320503579	-2.46833785064515	17.3196606210914	0.236861806378612	0.300865732273576	0.200387671356464	0.464706314682505	0.540521777159999	0.421501090641504	0.462876771133149	0.538254541316773	0.418875727272791	0.00442964918461868	0.00535242084165122	0.00535616526509283
231	27.3297674716514	0.25	10.1227238532448	7.35571058109488	12.8897371253947	0.270453125647439	29.3469731654384	21.8215768826595	36.8723694482173	2.16	1.35	3.22	8.30285633759019	11.1661821437559	14.0295079499216	9.69435548065842	13.0375541454651	16.3807528102718	9.6854686103816	13.0286581582742	16.3664443471629	10.1227238532448	2.57220769776574	1.35883646008205	23.7186351583352	0.236861806378612	0.300865732273576	0.200387671356464	0.464706314682505	0.540521777159999	0.421501090641504	0.462876771133149	0.538254541316773	0.418875727272791	0.00442964918461868	0.00535242084165122	0.00535616526509283
[truncated: 1,344 more rows]
