# Supplementary material for: Re-expressing coefficients from regression models for inclusion in a meta-analysis
Source: BMC Med Res Methodol. 2024 Jan 8;24:6. doi: 10.1186/s12874-023-02132-y (PMC10773134; doi:10.1186/s12874-023-02132-y)
Supplement: Supplementary file 2 — Additional file 2. [file 12874_2023_2132_MOESM2_ESM.zip › Supp_Files_R1/simdata/simdata_scenario_232.csv]

ex_no	errsd	rsquare	beta	b_low_ci	b_hi_ci	lrsquare	lbeta	lb_low_ci	lb_hi_ci	x_median	x_25	x_75	rbl	rb	rbu	altl	alt	altu	dzl	dz	dzu	observed_beta	xlog	error	ylog	RelBias_rb	RelBias_rbl	RelBias_rbu	RelBias_alt	RelBias_altl	RelBias_altu	RelBias_dz	RelBias_dzl	RelBias_dzu	MC_SE_RelBias_rb	MC_SE_RelBias_alt	MC_SE_RelBias_dz
232	27.3297674716514	0.24	9.08655713414728	8.74586779488338	9.42724647341119	0.320264694822095	29.5511373217569	28.6342694625188	30.4680051809949	2	1.3	3.09	11.6068765440262	11.9785281436346	12.350179743243	13.7327605338044	14.1724828311915	14.6122051285785	13.7304881087416	14.1725561430451	14.610219003196	9.08655713414728	2.46393448114428	0.189380270938306	20.9653006865749	0.245459080361188	0.251980781883877	0.239377734284812	0.473708122976365	0.481425026602515	0.466512276716454	0.471295950143911	0.478997601550507	0.464102065728673	0.000662346088463675	0.000797043470360329	0.000797238607672046
232	27.3297674716514	0.24	9.29783847457629	8.9477931671259	9.64788378202668	0.30814726637674	28.701788898621	27.7858767812927	29.6177010159492	1.98	1.3	3.05	11.3802322549216	11.7553614150462	12.1304905751708	13.4949718145065	13.9398096112476	14.3846474079887	13.5008624207788	13.9456284306718	14.3893176855149	9.29783847457629	2.43417763685061	-0.101667301007108	20.4049547376039	0.245459080361188	0.251980781883877	0.239377734284812	0.473708122976365	0.481425026602515	0.466512276716454	0.471295950143911	0.478997601550507	0.464102065728673	0.000662346088463675	0.000797043470360329	0.000797238607672046
232	27.3297674716514	0.25	8.82390326267809	8.50062829076328	9.14717823459289	0.328913525620707	29.6076714644565	28.7069929614205	30.5083499674925	2	1.3	3.09	11.6261976996427	11.9909682750279	12.355738850413	13.7530233177021	14.1845227948731	14.6160222720442	13.7470839226601	14.1798174014773	14.6102358887411	8.82390326267809	2.49861475482936	-0.139947292378781	20.8464179827073	0.245459080361188	0.251980781883877	0.239377734284812	0.473708122976365	0.481425026602515	0.466512276716454	0.471295950143911	0.478997601550507	0.464102065728673	0.000662346088463675	0.000797043470360329	0.000797238607672046
232	27.3297674716514	0.25	8.87694410998626	8.5509763881148	9.20291183185771	0.326677911940959	29.062932682974	28.1743289177519	29.9515364481962	1.99	1.28	3.06	11.4945632562277	11.857095837532	12.2196284188363	13.6189886688769	14.0485245291635	14.47806038945	13.5979192868161	14.0293270892994	14.455559123676	8.87694410998626	2.46667784920615	-0.10617705174567	20.4499584180664	0.245459080361188	0.251980781883877	0.239377734284812	0.473708122976365	0.481425026602515	0.466512276716454	0.471295950143911	0.478997601550507	0.464102065728673	0.000662346088463675	0.000797043470360329	0.000797238607672046
232	27.3297674716514	0.25	8.88172886833027	8.55504247582147	9.20841526083908	0.328572412871761	29.4127342950987	28.517294049896	30.3081745403015	2	1.29	3.09	11.5417440065216	11.9041536399596	12.2665632733976	13.6511718048217	14.0798172649003	14.5084627249789	13.6329119812368	14.0633315711309	14.4910741673515	8.88172886833027	2.48571816078848	0.286739742619368	21.1084529029478	0.245459080361188	0.251980781883877	0.239377734284812	0.473708122976365	0.481425026602515	0.466512276716454	0.471295950143911	0.478997601550507	0.464102065728673	0.000662346088463675	0.000797043470360329	0.000797238607672046
232	27.3297674716514	0.25	8.90964440830044	8.58089078941434	9.23839802718653	0.313202447599247	28.4803013534947	27.5821210151066	29.3784816918828	2	1.29	3.11	11.2055962072229	11.5704936778609	11.9353911484989	13.2644511744673	13.6963929108511	14.128334647235	13.2418411244874	13.6743345946586	14.1004045452846	8.90964440830044	2.48728717549729	-0.0096547775637995	20.8770794745954	0.245459080361188	0.251980781883877	0.239377734284812	0.473708122976365	0.481425026602515	0.466512276716454	0.471295950143911	0.478997601550507	0.464102065728673	0.000662346088463675	0.000797043470360329	0.000797238607672046
232	27.3297674716514	0.25	8.97492035246389	8.64183617603535	9.30800452889244	0.322097162848596	29.214289275782	28.31167381297	30.116904738594	1.98	1.29	3.1	11.5614148064018	11.9300087597364	12.2986027130709	13.7009905092567	14.1377971061111	14.5746037029655	13.6748208218377	14.112740640312	14.548356012282	8.97492035246389	2.47857458126789	0.279717701550978	21.0525000162119	0.245459080361188	0.251980781883877	0.239377734284812	0.473708122976365	0.481425026602515	0.466512276716454	0.471295950143911	0.478997601550507	0.464102065728673	0.000662346088463675	0.000797043470360329	0.000797238607672046
232	27.3297674716514	0.25	8.97896485151373	8.64840021893005	9.30952948409741	0.337129008143289	29.5712657152667	28.6881786427495	30.454352787784	1.98	1.27	3.09	11.7081028730651	12.0685047800548	12.4289066870444	13.8730013698684	14.3000437527016	14.7270861355348	13.8354494313469	14.260412981374	14.6845449538206	8.97896485151373	2.46552054142247	0.0290968295598039	20.5750663524384	0.245459080361188	0.251980781883877	0.239377734284812	0.473708122976365	0.481425026602515	0.466512276716454	0.471295950143911	0.478997601550507	0.464102065728673	0.000662346088463675	0.000797043470360329	0.000797238607672046
232	27.3297674716514	0.25	8.98360515411087	8.65516141116916	9.31204889705257	0.338569576589001	30.1685099841728	29.2704834952201	31.0665364731255	2.02	1.31	3.13	11.77981371745	12.1412216441393	12.5026295708285	13.9158061168526	14.3427468781866	14.7696876395206	13.896952771842	14.3242079142962	14.7467104459935	8.98360515411087	2.49271097715549	-0.0379116008818062	20.9952012109763	0.245459080361188	0.251980781883877	0.239377734284812	0.473708122976365	0.481425026602515	0.466512276716454	0.471295950143911	0.478997601550507	0.464102065728673	0.000662346088463675	0.000797043470360329	0.000797238607672046
232	27.3297674716514	0.25	9.00859408483591	8.67417104021699	9.34301712945484	0.322354601430649	28.9218073233759	28.0287549966926	29.8148596500591	2.01	1.29	3.1	11.3148852499245	11.675400178247	12.0359151065694	13.3754308261683	13.801598867564	14.2277669089597	13.3553080513062	13.7802705813048	14.2056925036147	9.00859408483591	2.47222389560008	0.258158320930504	21.0067846261537	0.245459080361188	0.251980781883877	0.239377734284812	0.473708122976365	0.481425026602515	0.466512276716454	0.471295950143911	0.478997601550507	0.464102065728673	0.000662346088463675	0.000797043470360329	0.000797238607672046
232	27.3297674716514	0.25	9.04187374332142	8.70956636061891	9.37418112602392	0.341495817770906	30.4218934073721	29.5222094379276	31.3215773768167	1.99	1.3	3.05	12.0357988210626	12.4025876036412	12.7693763862199	14.2580189726476	14.6925295106444	15.1270400486411	14.2701651139548	14.7059473158826	15.1406397367077	9.04187374332142	2.46462105804857	0.0176274267033424	20.7731793166047	0.245459080361188	0.251980781883877	0.239377734284812	0.473708122976365	0.481425026602515	0.466512276716454	0.471295950143911	0.478997601550507	0.464102065728673	0.000662346088463675	0.000797043470360329	0.000797238607672046
232	27.3297674716514	0.25	9.15210268555982	8.81841645773714	9.48578891338249	0.322658391271659	29.1549158257149	28.2552911583031	30.0545404931267	2.03	1.32	3.08	11.33168943897	11.6924808845663	12.0532723301625	13.3764310240361	13.8023253191518	14.2282196142676	13.3885901263509	13.8139918069175	14.2451220026693	9.15210268555982	2.49665611983413	-0.407613864614782	20.7255810276385	0.245459080361188	0.251980781883877	0.239377734284812	0.473708122976365	0.481425026602515	0.466512276716454	0.471295950143911	0.478997601550507	0.464102065728673	0.000662346088463675	0.000797043470360329	0.000797238607672046
232	27.3297674716514	0.25	9.16480517711215	8.82575232105607	9.50385803316823	0.329288108824486	30.1980910963267	29.2802306863142	31.1159515063392	2.02	1.3	3.11	11.7952679320899	12.1650194404144	12.5347709487389	13.9369903727362	14.3738794066686	14.8107684406009	13.9256246813188	14.3616924016679	14.790815701903	9.16480517711215	2.48959351705876	-0.27698613054472	20.7270638606103	0.245459080361188	0.251980781883877	0.239377734284812	0.473708122976365	0.481425026602515	0.466512276716454	0.471295950143911	0.478997601550507	0.464102065728673	0.000662346088463675	0.000797043470360329	0.000797238607672046
232	27.3297674716514	0.25	9.16641351638786	8.82901656526396	9.50381046751175	0.322107193682156	29.1372902580475	28.2370744629328	30.0375060531623	1.98	1.27	3.1	11.5670383299549	11.9358028285928	12.3045673272307	13.7170125678257	14.1543196051236	14.5916266424215	13.6742785341311	14.1111940421249	14.5460291462981	9.16641351638786	2.46428904953884	-0.307401602530849	20.3405868910315	0.245459080361188	0.251980781883877	0.239377734284812	0.473708122976365	0.481425026602515	0.466512276716454	0.471295950143911	0.478997601550507	0.464102065728673	0.000662346088463675	0.000797043470360329	0.000797238607672046
232	27.3297674716514	0.25	9.16821183317274	8.82712240194598	9.5093012643995	0.320244544834737	29.2017786529666	28.2957082316092	30.1078490743241	2	1.3	3.08	11.4821508844144	11.8498263355737	12.2175017867331	13.588396359595	14.023516905592	14.458637451589	13.5849607766335	14.0221524632714	14.4554627057579	9.16821183317274	2.4763223467025	-0.100956704848904	20.7792640411026	0.245459080361188	0.251980781883877	0.239377734284812	0.473708122976365	0.481425026602515	0.466512276716454	0.471295950143911	0.478997601550507	0.464102065728673	0.000662346088463675	0.000797043470360329	0.000797238607672046
232	27.3297674716514	0.25	9.17249965064967	8.83548895454162	9.50951034675772	0.330590047478964	29.704357997342	28.8041589825236	30.6045570121603	2.01	1.29	3.14	11.6252277705305	11.9885440052597	12.3518602399888	13.7416076396168	14.1710658184412	14.6005239972656	13.703902850682	14.131251274867	14.5608404377253	9.17249965064967	2.49385862323224	0.42703341383251	21.4676650683349	0.245459080361188	0.251980781883877	0.239377734284812	0.473708122976365	0.481425026602515	0.466512276716454	0.471295950143911	0.478997601550507	0.464102065728673	0.000662346088463675	0.000797043470360329	0.000797238607672046
232	27.3297674716514	0.25	9.17452350910492	8.83982057070055	9.50922644750929	0.328395952296616	29.4793992960124	28.5815704548977	30.3772281371272	2	1.32	3.09	11.573853472327	11.9374212988987	12.3009891254703	13.6907076673223	14.1207719361276	14.550836204933	13.7037640728101	14.1360078718122	14.5679826032082	9.17452350910492	2.48376569784102	0.0314344692648722	21.0017440754805	0.245459080361188	0.251980781883877	0.239377734284812	0.473708122976365	0.481425026602515	0.466512276716454	0.471295950143911	0.478997601550507	0.464102065728673	0.000662346088463675	0.000797043470360329	0.000797238607672046
232	27.3297674716514	0.25	9.17960345618184	8.844634030822	9.51457288154167	0.318587003249121	28.7678445184829	27.8718287148787	29.663860322087	1.97	1.29	3.04	11.4520004065268	11.820156132945	12.1883118593632	13.5895948164208	14.0264693338646	14.4633438513085	13.5906793395948	14.0291696374196	14.4690435808595	9.17960345618184	2.45970248299199	-0.29142752079923	20.3390748507112	0.245459080361188	0.251980781883877	0.239377734284812	0.473708122976365	0.481425026602515	0.466512276716454	0.471295950143911	0.478997601550507	0.464102065728673	0.000662346088463675	0.000797043470360329	0.000797238607672046
232	27.3297674716514	0.25	9.18669044377174	8.84966245624208	9.5237184313014	0.331007966595395	29.7878300377981	28.8859530930574	30.6897069825387	2.02	1.31	3.13	11.6151029167877	11.977749546369	12.3403961759503	13.7187059398531	14.1470312424309	14.5753565450086	13.6986178099366	14.1272919067281	14.5551463885375	9.18669044377174	2.4887281146024	-0.33314005374751	20.6968645328257	0.245459080361188	0.251980781883877	0.239377734284812	0.473708122976365	0.481425026602515	0.466512276716454	0.471295950143911	0.478997601550507	0.464102065728673	0.000662346088463675	0.000797043470360329	0.000797238607672046
232	27.3297674716514	0.25	9.19173453253667	8.8544037803952	9.52906528467815	0.325966995243315	29.4405834464653	28.538976296417	30.3421905965136	1.97	1.29	3.09	11.7126825856927	12.0827112179682	12.4527398502437	13.8954404875819	14.3344270989639	14.7734137103459	13.8766033567097	14.3162030665369	14.756918194369	9.19173453253667	2.47072800825873	-0.561879803618729	20.0596812579144	0.245459080361188	0.251980781883877	0.239377734284812	0.473708122976365	0.481425026602515	0.466512276716454	0.471295950143911	0.478997601550507	0.464102065728673	0.000662346088463675	0.000797043470360329	0.000797238607672046
232	27.3297674716514	0.25	9.19717559014988	8.86169578087428	9.53265539942549	0.326160600384712	29.0482359533333	28.1590360989471	29.9374358077195	2.02	1.31	3.09	11.3306578188974	11.6884548417522	12.046251864607	13.3847353796571	13.8073956123713	14.2300558450855	13.3812652283258	13.8083674078175	14.229110714574	9.19717559014988	2.49253538985797	-0.357433025200073	20.6792732558801	0.245459080361188	0.251980781883877	0.239377734284812	0.473708122976365	0.481425026602515	0.466512276716454	0.471295950143911	0.478997601550507	0.464102065728673	0.000662346088463675	0.000797043470360329	0.000797238607672046
232	27.3297674716514	0.25	9.20628950858913	8.87090914065044	9.54166987652783	0.320037050069146	29.2448152557775	28.3369768626486	30.1526536489065	2.01	1.29	3.06	11.4510767713084	11.8179376113355	12.1847984513627	13.5394233381196	13.9731890283253	14.4069547185311	13.5390315264043	13.9742474201318	14.4085367953207	9.20628950858913	2.46556298760289	0.102801309705133	20.8516799456411	0.245459080361188	0.251980781883877	0.239377734284812	0.473708122976365	0.481425026602515	0.466512276716454	0.471295950143911	0.478997601550507	0.464102065728673	0.000662346088463675	0.000797043470360329	0.000797238607672046
232	27.3297674716514	0.25	9.2161376321935	8.88011545065324	9.55215981373376	0.331042401754316	29.6564642740703	28.758634459176	30.5542940889647	2.03	1.29	3.12	11.5221404563654	11.8818557706586	12.2415710849518	13.5983694794743	14.0229035987821	14.4474377180899	13.5714376898111	14.0003436841648	14.4222289539577	9.2161376321935	2.4923533729638	-0.0024024612290942	20.9916830948635	0.245459080361188	0.251980781883877	0.239377734284812	0.473708122976365	0.481425026602515	0.466512276716454	0.471295950143911	0.478997601550507	0.464102065728673	0.000662346088463675	0.000797043470360329	0.000797238607672046
232	27.3297674716514	0.25	9.22440184271452	8.88832114370894	9.5604825417201	0.336785291069705	30.1678876155263	29.2662903490088	31.0694848820437	1.99	1.3	3.07	11.9114471431672	12.2783992937978	12.6453514444283	14.1055563693644	14.5401017426819	14.9746471159993	14.1031491256157	14.5374393422435	14.9739577110219	9.22440184271452	2.47735220349001	-0.454759019035988	20.3232566997082	0.245459080361188	0.251980781883877	0.239377734284812	0.473708122976365	0.481425026602515	0.466512276716454	0.471295950143911	0.478997601550507	0.464102065728673	0.000662346088463675	0.000797043470360329	0.000797238607672046
232	27.3297674716514	0.25	9.22639070157544	8.88252417224635	9.57025723090453	0.31752664766046	28.9230526301185	28.0199979329136	29.8261073273234	1.97	1.29	3.09	11.4868133091479	11.8570210707465	12.2272288323451	13.6241345678693	14.0632259177803	14.5023172676912	13.6080309911423	14.0526969065524	14.4859410157217	9.22639070157544	2.46201593167623	-0.14795173458082	20.5720356896541	0.245459080361188	0.251980781883877	0.239377734284812	0.473708122976365	0.481425026602515	0.466512276716454	0.471295950143911	0.478997601550507	0.464102065728673	0.000662346088463675	0.000797043470360329	0.000797238607672046
232	27.3297674716514	0.25	9.23179538795544	8.89217606214229	9.5714147137686	0.319195243048353	29.0370394523962	28.1339046293847	29.9401742754078	1.98	1.29	3.1	11.4828249833253	11.8514385563647	12.2200521294042	13.6063084287408	14.0430885741387	14.4798687195365	13.5874010776244	14.0217428895861	14.4587731116843	9.23179538795544	2.47270638874699	-0.0850681529599939	20.7170174322079	0.245459080361188	0.251980781883877	0.239377734284812	0.473708122976365	0.481425026602515	0.466512276716454	0.471295950143911	0.478997601550507	0.464102065728673	0.000662346088463675	0.000797043470360329	0.000797238607672046
232	27.3297674716514	0.25	9.23229338989384	8.89190620178088	9.57268057800679	0.330676096325489	30.0060286664386	29.096864198334	30.9151931345433	2.03	1.32	3.14	11.6520001104329	12.0160800473824	12.3801599843319	13.7502046915092	14.1798454063806	14.6094861212519	13.7413572006939	14.1670210515562	14.5989944119365	9.23229338989384	2.48184615772072	0.290751266923341	21.3698186423327	0.245459080361188	0.251980781883877	0.239377734284812	0.473708122976365	0.481425026602515	0.466512276716454	0.471295950143911	0.478997601550507	0.464102065728673	0.000662346088463675	0.000797043470360329	0.000797238607672046
232	27.3297674716514	0.25	9.25162337296323	8.91286689535635	9.59037985057012	0.306153716715068	28.2792741671961	27.3726082478922	29.1859400865	2	1.29	3.08	11.0852472665293	11.4524251332711	11.8196030000128	13.1129789963255	13.547321644598	13.9816642928706	13.1054791430098	13.5404794534417	13.9727057361559	9.25162337296323	2.47117789682848	-0.265356873836263	20.6392389618183	0.245459080361188	0.251980781883877	0.239377734284812	0.473708122976365	0.481425026602515	0.466512276716454	0.471295950143911	0.478997601550507	0.464102065728673	0.000662346088463675	0.000797043470360329	0.000797238607672046
232	27.3297674716514	0.25	9.26009189154205	8.91851243097591	9.60167135210819	0.320384344758374	29.1743141635837	28.2693864950333	30.079241832134	2	1.29	3.06	11.4788187315244	11.8462657107596	12.2137126899947	13.586337953208	14.0212484572012	14.4561589611944	13.5827228079667	14.0164312076453	14.451497642493	9.26009189154205	2.45953922233258	0.271594273004282	20.992805334744	0.245459080361188	0.251980781883877	0.239377734284812	0.473708122976365	0.481425026602515	0.466512276716454	0.471295950143911	0.478997601550507	0.464102065728673	0.000662346088463675	0.000797043470360329	0.000797238607672046
232	27.3297674716514	0.25	9.26313916870093	8.9245386590572	9.60173967834467	0.325271633838805	29.3426910655118	28.442657931792	30.2427241992317	2.01	1.29	3.06	11.5027773179284	11.8667686418323	12.2307599657361	13.6028477219729	14.0332932060792	14.4637386901855	13.6013175469571	14.0293429679203	14.4588551284028	9.26313916870093	2.46849825028121	0.0835331917822908	20.8404079564965	0.245459080361188	0.251980781883877	0.239377734284812	0.473708122976365	0.481425026602515	0.466512276716454	0.471295950143911	0.478997601550507	0.464102065728673	0.000662346088463675	0.000797043470360329	0.000797238607672046
232	27.3297674716514	0.25	9.27987041195871	8.94147394822735	9.61826687569007	0.328352719809384	29.4832396693945	28.5852058506274	30.3812734881617	2.02	1.29	3.11	11.4956527490775	11.8568005746842	12.217948400291	13.5779974645422	14.0045643039769	14.4311311434117	13.5537825528455	13.9779516025625	14.4048965350284	9.27987041195871	2.48739243299606	-0.145194169018152	20.8869101263263	0.245459080361188	0.251980781883877	0.239377734284812	0.473708122976365	0.481425026602515	0.466512276716454	0.471295950143911	0.478997601550507	0.464102065728673	0.000662346088463675	0.000797043470360329	0.000797238607672046
232	27.3297674716514	0.25	9.28925920325995	8.9429459755235	9.63557243099639	0.323225208020739	29.2601759501012	28.3584728217388	30.1618790784635	1.97	1.3	3.09	11.6349136430314	12.0048643838945	12.3748151247575	13.8022197848881	14.2410835007381	14.6799472165881	13.8013161188505	14.2380269890874	14.6723304625083	9.28925920325995	2.44669899440132	0.0209801230914637	20.6771067253406	0.245459080361188	0.251980781883877	0.239377734284812	0.473708122976365	0.481425026602515	0.466512276716454	0.471295950143911	0.478997601550507	0.464102065728673	0.000662346088463675	0.000797043470360329	0.000797238607672046
232	27.3297674716514	0.25	9.30228528170838	8.95910473705157	9.64546582636518	0.322292698865932	29.246850984947	28.3436339314754	30.1500680384185	2.01	1.28	3.11	11.4569521517149	11.8220469941495	12.1871418365842	13.5471825410418	13.9788860525655	14.4105895640892	13.5132999890009	13.9491387093258	14.376775710649	9.30228528170838	2.47959004743448	0.235253296232358	21.1665345066837	0.245459080361188	0.251980781883877	0.239377734284812	0.473708122976365	0.481425026602515	0.466512276716454	0.471295950143911	0.478997601550507	0.464102065728673	0.000662346088463675	0.000797043470360329	0.000797238607672046
232	27.3297674716514	0.25	9.31832224936909	8.97528850264832	9.66135599608986	0.323968402136335	29.6803214733472	28.7672223218638	30.5934206248307	2.01	1.3	3.07	11.638021702642	12.0074236429034	12.3768255831648	13.7638009136287	14.200677119291	14.6375533249534	13.7672928310431	14.203803924932	14.6399073820441	9.31832224936909	2.46667282497991	-0.394152976427936	20.4392367820666	0.245459080361188	0.251980781883877	0.239377734284812	0.473708122976365	0.481425026602515	0.466512276716454	0.471295950143911	0.478997601550507	0.464102065728673	0.000662346088463675	0.000797043470360329	0.000797238607672046
232	27.3297674716514	0.25	9.32033155629282	8.97985471243044	9.66080840015521	0.318212866738716	29.0436532956112	28.1382669425186	29.9490396487038	2	1.31	3.12	11.388815651103	11.755266018834	12.1217163865649	13.4704146983926	13.9038432980764	14.3372718977601	13.4585821249338	13.8874926887048	14.3208716226174	9.32033155629282	2.47614581191306	0.114268280165045	21.0302837566991	0.245459080361188	0.251980781883877	0.239377734284812	0.473708122976365	0.481425026602515	0.466512276716454	0.471295950143911	0.478997601550507	0.464102065728673	0.000662346088463675	0.000797043470360329	0.000797238607672046
232	27.3297674716514	0.25	9.32387535713753	8.98413811604759	9.66361259822748	0.325116168045233	29.4185084951021	28.5158301032753	30.321186886929	2.04	1.32	3.14	11.3688714265638	11.728756954674	12.0886424827841	13.4034421267608	13.827732688884	14.2520232510073	13.3927883171461	13.8175283150901	14.2379593958943	9.32387535713753	2.49286317262582	-0.260033909157839	20.879503209988	0.245459080361188	0.251980781883877	0.239377734284812	0.473708122976365	0.481425026602515	0.466512276716454	0.471295950143911	0.478997601550507	0.464102065728673	0.000662346088463675	0.000797043470360329	0.000797238607672046
232	27.3297674716514	0.25	9.32470761374413	8.98464446910365	9.66477075838461	0.319224800245419	28.7188558135382	27.8256781530526	29.6120334740238	2.02	1.3	3.13	11.2086055585904	11.5683910788232	11.928176599056	13.2436248083315	13.6687325004996	14.0938401926676	13.2220128418622	13.6462000464313	14.0725125197199	9.32470761374413	2.47772275164725	-0.626285257201066	20.2767808437851	0.245459080361188	0.251980781883877	0.239377734284812	0.473708122976365	0.481425026602515	0.466512276716454	0.471295950143911	0.478997601550507	0.464102065728673	0.000662346088463675	0.000797043470360329	0.000797238607672046
232	27.3297674716514	0.25	9.3383031813716	8.99675370339389	9.67985265934931	0.330027265168181	29.6700916343452	28.7697865355773	30.570396733113	1.99	1.29	3.07	11.7012006255208	12.0673712459331	12.4335418663454	13.8544821329514	14.2880363023457	14.7215904717401	13.8466229383091	14.2804621994366	14.7100728833338	9.3383031813716	2.45635501289225	0.0955748996043979	20.736110642989	0.245459080361188	0.251980781883877	0.239377734284812	0.473708122976365	0.481425026602515	0.466512276716454	0.471295950143911	0.478997601550507	0.464102065728673	0.000662346088463675	0.000797043470360329	0.000797238607672046
232	27.3297674716514	0.25	9.37637789233486	9.0336106341049	9.71914515056482	0.314627044577154	28.803521893723	27.8981474786217	29.7088963088243	1.98	1.3	3.09	11.3901885484277	11.7598326369045	12.1294767253813	13.4974677388316	13.9354990442707	14.3735303497098	13.48896376165	13.9295851046099	14.3683135249242	9.37637789233486	2.46455725040854	-0.500733354092997	20.3189400639353	0.245459080361188	0.251980781883877	0.239377734284812	0.473708122976365	0.481425026602515	0.466512276716454	0.471295950143911	0.478997601550507	0.464102065728673	0.000662346088463675	0.000797043470360329	0.000797238607672046
232	27.3297674716514	0.25	9.39396444222345	9.05174507902143	9.73618380542546	0.320877952527646	28.975421849945	28.0776811569077	29.8731625429823	2	1.29	3.06	11.3739187763228	11.7375823448256	12.1012459133284	13.4552562248942	13.8854673588132	14.3156784927323	13.4476718869368	13.8745545789912	14.3073159614489	9.39396444222345	2.45540283358466	-0.411174150900701	20.1153008999613	0.245459080361188	0.251980781883877	0.239377734284812	0.473708122976365	0.481425026602515	0.466512276716454	0.471295950143911	0.478997601550507	0.464102065728673	0.000662346088463675	0.000797043470360329	0.000797238607672046
232	27.3297674716514	0.25	9.39449360990606	9.05097871726209	9.73800850255003	0.315631063784221	29.042559192568	28.1317921098707	29.9533262752653	1.96	1.28	3.05	11.5991032943413	11.9746243926073	12.3501454908734	13.7746898809534	14.2206456191779	14.6666013574024	13.7686517578039	14.2130447224423	14.6587430448844	9.39449360990606	2.43842326516555	-0.400923101544593	20.061385732001	0.245459080361188	0.251980781883877	0.239377734284812	0.473708122976365	0.481425026602515	0.466512276716454	0.471295950143911	0.478997601550507	0.464102065728673	0.000662346088463675	0.000797043470360329	0.000797238607672046
232	27.3297674716514	0.25	9.39551827780365	9.04923285017519	9.74180370543211	0.31140966878971	28.8662030210917	27.9520450647554	29.780360977428	1.99	1.29	3.1	11.3713130011586	11.7432062286458	12.115099456133	13.4645828189068	13.9049354115038	14.3452880041007	13.4416918986542	13.8810748851889	14.3226771398581	9.39551827780365	2.46622380454969	-0.497446022028436	20.2546126579802	0.245459080361188	0.251980781883877	0.239377734284812	0.473708122976365	0.481425026602515	0.466512276716454	0.471295950143911	0.478997601550507	0.464102065728673	0.000662346088463675	0.000797043470360329	0.000797238607672046
232	27.3297674716514	0.25	9.42404737755902	9.07904235611294	9.7690523990051	0.320369532234524	28.9955759949807	28.0961618265433	29.8949901634182	2.01	1.29	3.1	11.3342066407451	11.6970371975884	12.0598677544317	13.3962635322689	13.8251046422907	14.2539457523124	13.3715290766218	13.8027265727016	14.2226803112788	9.42404737755902	2.46320352787058	0.166956439548812	20.9558515193513	0.245459080361188	0.251980781883877	0.239377734284812	0.473708122976365	0.481425026602515	0.466512276716454	0.471295950143911	0.478997601550507	0.464102065728673	0.000662346088463675	0.000797043470360329	0.000797238607672046
232	27.3297674716514	0.25	9.44527677602403	9.10093647394477	9.7896170781033	0.32205741099444	29.8016583579653	28.8808115018555	30.7225052140751	2.02	1.32	3.15	11.6306446142462	12.0014805419995	12.3723164697528	13.7415310907533	14.179671331454	14.6178115721548	13.7236554621448	14.1591415742653	14.5975343800134	9.44527677602403	2.48492391135741	-0.422780069957447	20.6678186396454	0.245459080361188	0.251980781883877	0.239377734284812	0.473708122976365	0.481425026602515	0.466512276716454	0.471295950143911	0.478997601550507	0.464102065728673	0.000662346088463675	0.000797043470360329	0.000797238607672046
232	27.3297674716514	0.25	9.45075590089247	9.10200358900008	9.79950821278485	0.314198725063414	28.8160390468985	27.9093708408445	29.7227072529525	2.01	1.29	3.06	11.282901547242	11.6494396595935	12.015977771945	13.3417566972128	13.7751791014387	14.2086015056647	13.3424963927008	13.7738548737179	14.2110404718562	9.45075590089247	2.44483889316914	0.12236425687825	20.8037722471369	0.245459080361188	0.251980781883877	0.239377734284812	0.473708122976365	0.481425026602515	0.466512276716454	0.471295950143911	0.478997601550507	0.464102065728673	0.000662346088463675	0.000797043470360329	0.000797238607672046
232	27.3297674716514	0.25	9.45486013173419	9.1105229972569	9.79919726621148	0.320623972272574	29.3408428638717	28.4312503708728	30.2504353568706	1.99	1.28	3.08	11.5642787088443	11.9342512201936	12.3042237315429	13.6925607028622	14.1306227037517	14.5686847046412	13.6737618054956	14.1095824033388	14.5471768659734	9.45486013173419	2.4575915374695	0.646425449550883	21.292562558406	0.245459080361188	0.251980781883877	0.239377734284812	0.473708122976365	0.481425026602515	0.466512276716454	0.471295950143911	0.478997601550507	0.464102065728673	0.000662346088463675	0.000797043470360329	0.000797238607672046
232	27.3297674716514	0.25	9.45528992551607	9.107440827239	9.80313902379313	0.319970412349032	29.2937502873984	28.3842535677498	30.203247007047	2	1.3	3.12	11.4956036630088	11.8639492246397	12.2322947862706	13.5985683277109	14.0342977104283	14.4700270931457	13.5838084270711	14.0169885202016	14.4537576721337	9.45528992551607	2.47234520902536	0.124753295723675	21.0261272420037	0.245459080361188	0.251980781883877	0.239377734284812	0.473708122976365	0.481425026602515	0.466512276716454	0.471295950143911	0.478997601550507	0.464102065728673	0.000662346088463675	0.000797043470360329	0.000797238607672046
232	27.3297674716514	0.25	9.46441637321263	9.11835168664049	9.81048105978478	0.319330036056489	29.010370378478	28.1083448064099	29.9123959505461	2	1.29	3.09	11.3809749800168	11.746202122979	12.1114292659413	13.4622322802833	13.8942491015358	14.3262659227883	13.4402933573583	13.8755236383519	14.3076930515536	9.46441637321263	2.4685147148345	0.0389519557224431	20.814353363003	0.245459080361188	0.251980781883877	0.239377734284812	0.473708122976365	0.481425026602515	0.466512276716454	0.471295950143911	0.478997601550507	0.464102065728673	0.000662346088463675	0.000797043470360329	0.000797238607672046
232	27.3297674716514	0.25	9.46457110693435	9.11991528573658	9.80922692813212	0.327954508128523	29.4621489826624	28.563946765702	30.3603511996227	2.01	1.3	3.08	11.5402346912933	11.9031209712946	12.266007251296	13.6441882252832	14.0732339805179	14.5022797357526	13.6410569035609	14.0733108784977	14.4975763597746	9.46457110693435	2.46886311599928	-0.0263140422522499	20.7767870386491	0.245459080361188	0.251980781883877	0.239377734284812	0.473708122976365	0.481425026602515	0.466512276716454	0.471295950143911	0.478997601550507	0.464102065728673	0.000662346088463675	0.000797043470360329	0.000797238607672046
232	27.3297674716514	0.25	9.49462797613371	9.1468677077468	9.84238824452062	0.324351582174058	29.1312655825657	28.2358412494549	30.0266899156765	1.95	1.26	3.07	11.6929069979723	12.0637163306317	12.434525663291	13.8994706527662	14.3402552615863	14.7810398704063	13.8607814331751	14.2927675756943	14.7416237945704	9.49462797613371	2.43920703263458	-0.347915882844257	20.0215307744999	0.245459080361188	0.251980781883877	0.239377734284812	0.473708122976365	0.481425026602515	0.466512276716454	0.471295950143911	0.478997601550507	0.464102065728673	0.000662346088463675	0.000797043470360329	0.000797238607672046
232	27.3297674716514	0.25	9.50447195609513	9.15430800127744	9.85463591091282	0.32766376450366	29.7908840807472	28.8820604510525	30.6997077104419	2	1.3	3.07	11.7319614039641	12.1011277162034	12.4702940284428	13.8870781517939	14.3240589133693	14.7610396749446	13.88566304407	14.3231070848795	14.7680952720178	9.50447195609513	2.45669465688655	-0.362254399698473	20.3211594803839	0.245459080361188	0.251980781883877	0.239377734284812	0.473708122976365	0.481425026602515	0.466512276716454	0.471295950143911	0.478997601550507	0.464102065728673	0.000662346088463675	0.000797043470360329	0.000797238607672046
232	27.3297674716514	0.25	9.53102772015223	9.18227406509793	9.87978137520654	0.316867506309933	29.2256833846392	28.3117901515856	30.1395766176927	1.99	1.29	3.06	11.5361313977972	11.9085130933247	12.2808947888521	13.6644992069057	14.1055837618347	14.5466683167638	13.6636417637222	14.1038297573633	14.543910996552	9.53102772015223	2.43839219151012	-0.493594834338982	20.1143705823228	0.245459080361188	0.251980781883877	0.239377734284812	0.473708122976365	0.481425026602515	0.466512276716454	0.471295950143911	0.478997601550507	0.464102065728673	0.000662346088463675	0.000797043470360329	0.000797238607672046
232	27.3297674716514	0.25	9.53589651720779	9.18817945443855	9.88361357997703	0.321172394040265	29.7120501917419	28.7921082253786	30.6319921581052	2.04	1.31	3.14	11.4743004954521	11.8409179893084	12.2075354831648	13.5265567040774	13.9587462150041	14.3909357259307	13.5041546136405	13.938882124764	14.3649945527261	9.53589651720779	2.48932234898128	0.0920450041921764	21.2500904451311	0.245459080361188	0.251980781883877	0.239377734284812	0.473708122976365	0.481425026602515	0.466512276716454	0.471295950143911	0.478997601550507	0.464102065728673	0.000662346088463675	0.000797043470360329	0.000797238607672046
232	27.3297674716514	0.25	9.55728309938995	9.20676133861462	9.90780486016528	0.320203087714657	29.7309742607979	28.8083961529797	30.6535523686162	1.97	1.28	2.99	11.8468932269072	12.2262855498524	12.6056778727976	14.0608235762526	14.511116190269	14.9614088042854	14.0708092164692	14.5225492410384	14.9713634795359	9.55728309938995	2.42399271333105	0.447432600474495	20.718403777298	0.245459080361188	0.251980781883877	0.239377734284812	0.473708122976365	0.481425026602515	0.466512276716454	0.471295950143911	0.478997601550507	0.464102065728673	0.000662346088463675	0.000797043470360329	0.000797238607672046
232	27.3297674716514	0.25	9.64120952942038	9.2883068870494	9.99411217179136	0.327156515892032	30.0549111521304	29.1369763102577	30.9728459940031	2	1.29	3.04	11.8226948665273	12.1951584820807	12.5676220976342	13.991194471365	14.4319747619458	14.8727550525266	13.9944817656213	14.4339223654064	14.8805622850685	9.64120952942038	2.43125170862888	-0.146066414080429	20.3355126737332	0.245459080361188	0.251980781883877	0.239377734284812	0.473708122976365	0.481425026602515	0.466512276716454	0.471295950143911	0.478997601550507	0.464102065728673	0.000662346088463675	0.000797043470360329	0.000797238607672046
232	27.3297674716514	0.25	9.76164499039651	9.40455035254107	10.118739628252	0.322258299247417	29.1411492435149	28.2411256554722	30.0411728315575	2.03	1.29	3.12	11.3135576392586	11.6741122738095	12.0346669083603	13.351887724675	13.7774024171029	14.2029171095307	13.3125807715476	13.7452338578699	14.1732980667787	9.76164499039651	2.45509797387949	-0.560506898129786	20.1992796630372	0.245459080361188	0.251980781883877	0.239377734284812	0.473708122976365	0.481425026602515	0.466512276716454	0.471295950143911	0.478997601550507	0.464102065728673	0.000662346088463675	0.000797043470360329	0.000797238607672046
232	27.3297674716514	0.26	8.93998352384142	8.61912113648417	9.26084591119868	0.335136252962591	29.1283631621092	28.2546097795099	30.0021165447086	2.03	1.29	3.16	11.3231128732391	11.6732719535362	12.0234310338333	13.3642121434257	13.7774907431734	14.1907693429211	13.3164642786164	13.7275415018168	14.1425226573545	8.93998352384142	2.51952068706982	-0.133276198963519	21.0265942223974	0.245459080361188	0.251980781883877	0.239377734284812	0.473708122976365	0.481425026602515	0.466512276716454	0.471295950143911	0.478997601550507	0.464102065728673	0.000662346088463675	0.000797043470360329	0.000797238607672046
232	27.3297674716514	0.26	8.94153033885805	8.61693832339253	9.26612235432357	0.329802998987024	29.4081520400085	28.5153424578849	30.3009616221321	2.01	1.32	3.16	11.5099827926565	11.8703580167149	12.2307332407732	13.6057182906422	14.0317105675893	14.4577028445364	13.586977000669	14.0126945984405	14.4373648007177	8.94153033885805	2.52384971189071	-0.00524315307406124	21.3047283423301	0.245459080361188	0.251980781883877	0.239377734284812	0.473708122976365	0.481425026602515	0.466512276716454	0.471295950143911	0.478997601550507	0.464102065728673	0.000662346088463675	0.000797043470360329	0.000797238607672046
232	27.3297674716514	0.26	9.00207145841219	8.67867686533758	9.32546605148681	0.337451450827998	29.7273380130385	28.8402302230051	30.614445803072	1.98	1.28	3.04	11.8087352799172	12.1719647332279	12.5351941865386	14.0022389637744	14.4329392448271	14.8636395258799	14.0096392477407	14.4314788050943	14.8609584921108	9.00207145841219	2.46821772495204	-0.0978677090923587	20.5085099689569	0.245459080361188	0.251980781883877	0.239377734284812	0.473708122976365	0.481425026602515	0.466512276716454	0.471295950143911	0.478997601550507	0.464102065728673	0.000662346088463675	0.000797043470360329	0.000797238607672046
232	27.3297674716514	0.26	9.03149477815445	8.70800175281321	9.35498780349569	0.334247706834294	29.5952848870703	28.7057524076232	30.4848173665174	2.01	1.3	3.11	11.575760395982	11.9344695041881	12.2931786123942	13.6806551058834	14.1045905904508	14.5285260750182	13.6605050568535	14.0849497237014	14.5132031776157	9.03149477815445	2.49177623610617	0.114188282420686	21.1163458943339	0.245459080361188	0.251980781883877	0.239377734284812	0.473708122976365	0.481425026602515	0.466512276716454	0.471295950143911	0.478997601550507	0.464102065728673	0.000662346088463675	0.000797043470360329	0.000797238607672046
232	27.3297674716514	0.26	9.04131704871825	8.71276564575955	9.36986845167696	0.331962629701846	29.6261175332296	28.7310667229414	30.5211683435178	2.04	1.29	3.14	11.4752766405977	11.8327626940914	12.1902487475851	13.5340606830231	13.9556834545562	14.3773062260893	13.4971924813682	13.9232814419432	14.3427221349777	9.04131704871825	2.50323662160253	-0.325237016410034	20.7643264316988	0.245459080361188	0.251980781883877	0.239377734284812	0.473708122976365	0.481425026602515	0.466512276716454	0.471295950143911	0.478997601550507	0.464102065728673	0.000662346088463675	0.000797043470360329	0.000797238607672046
232	27.3297674716514	0.26	9.05875605198558	8.73018488225473	9.38732722171642	0.333972849681149	29.7298591744154	28.8357297121938	30.6239886366369	2.01	1.3	3.09	11.645284069697	12.0063774662082	12.3674708627194	13.7671783432547	14.1940667865583	14.6209552298619	13.753092799873	14.1774322353875	14.6036647174457	9.05875605198558	2.48806402741006	0.134653634184225	21.0470065858359	0.245459080361188	0.251980781883877	0.239377734284812	0.473708122976365	0.481425026602515	0.466512276716454	0.471295950143911	0.478997601550507	0.464102065728673	0.000662346088463675	0.000797043470360329	0.000797238607672046
232	27.3297674716514	0.26	9.13446014620347	8.80389551897875	9.46502477342818	0.331141380383406	29.4700268831167	28.578040680726	30.3620130855073	1.99	1.3	3.09	11.6180925679047	11.9807198867067	12.3433472055088	13.7547644778837	14.1840822281268	14.6133999783699	13.742507164133	14.1780975011335	14.6022510043255	9.13446014620347	2.46786181879838	0.498100430441912	21.2262184677808	0.245459080361188	0.251980781883877	0.239377734284812	0.473708122976365	0.481425026602515	0.466512276716454	0.471295950143911	0.478997601550507	0.464102065728673	0.000662346088463675	0.000797043470360329	0.000797238607672046
232	27.3297674716514	0.26	9.1485567595332	8.822556643136	9.47455687593039	0.333133026342056	29.8453143843999	28.9460154358483	30.7446133329515	1.99	1.3	3.1	11.7777462806886	12.1436589870507	12.5095716934129	13.9463663917386	14.3796540979516	14.8129418041647	13.9252664577065	14.3585638152676	14.792377949281	9.1485567595332	2.48071447033116	-0.0692893766963332	20.7925043330565	0.245459080361188	0.251980781883877	0.239377734284812	0.473708122976365	0.481425026602515	0.466512276716454	0.471295950143911	0.478997601550507	0.464102065728673	0.000662346088463675	0.000797043470360329	0.000797238607672046
232	27.3297674716514	0.26	9.15244865213404	8.82245152158342	9.48244578268467	0.331889478168863	29.5972703530649	28.7029435620556	30.4915971440741	2	1.29	3.13	11.6359188308126	11.9984709825077	12.3610231342028	13.7674306620677	14.1963964947123	14.625362327357	13.7394478517056	14.1667316862146	14.5948632724882	9.15244865213404	2.48846561511405	-0.07831701911487	20.8246753133155	0.245459080361188	0.251980781883877	0.239377734284812	0.473708122976365	0.481425026602515	0.466512276716454	0.471295950143911	0.478997601550507	0.464102065728673	0.000662346088463675	0.000797043470360329	0.000797238607672046
232	27.3297674716514	0.26	9.1606631500273	8.82749613640861	9.493830163646	0.336977810647888	30.0626242606195	29.1645599533185	30.9606885679205	1.98	1.3	3.09	11.9067657974677	12.2734108418371	12.6400558862065	14.1094944981226	14.5439681683273	14.978441838532	14.1029167911489	14.5321833372268	14.9664013874991	9.1606631500273	2.47834954386302	-0.115355202427002	20.700194192096	0.245459080361188	0.251980781883877	0.239377734284812	0.473708122976365	0.481425026602515	0.466512276716454	0.471295950143911	0.478997601550507	0.464102065728673	0.000662346088463675	0.000797043470360329	0.000797238607672046
232	27.3297674716514	0.26	9.16401829244861	8.83164377941247	9.49639280548475	0.32588983609359	29.1187517865875	28.2268440070145	30.0106595661606	2	1.29	3.07	11.4571163426767	11.8191366661308	12.1811569895849	13.5595156339698	13.9879672695184	14.4164189050669	13.5515437599086	13.9826395689533	14.4093404206111	9.16401829244861	2.47278518640986	-0.0902095063985552	20.6086327245549	0.245459080361188	0.251980781883877	0.239377734284812	0.473708122976365	0.481425026602515	0.466512276716454	0.471295950143911	0.478997601550507	0.464102065728673	0.000662346088463675	0.000797043470360329	0.000797238607672046
232	27.3297674716514	0.26	9.17277750652163	8.84689284664257	9.49866216640068	0.342874748270354	30.0731992251424	29.1865473710991	30.9598510791857	2	1.27	3.12	11.837060324683	12.1966558379809	12.5562513512787	14.0067223424969	14.4322295522446	14.8577367619922	13.9600505996289	14.383866346478	14.809778811031	9.17277750652163	2.49329769285537	0.312528184677193	21.1105811791124	0.245459080361188	0.251980781883877	0.239377734284812	0.473708122976365	0.481425026602515	0.466512276716454	0.471295950143911	0.478997601550507	0.464102065728673	0.000662346088463675	0.000797043470360329	0.000797238607672046
232	27.3297674716514	0.26	9.17290397141785	8.8406611678657	9.50514677497	0.325160647415906	28.8553336434415	27.9700254606113	29.7406418262718	2.02	1.29	3.15	11.2591485104101	11.615523456225	11.97189840204	13.3014154556392	13.7224323032171	14.1434491507951	13.263541780206	13.6837023015501	14.1068137027611	9.17290397141785	2.5086719485564	-0.211372400016519	20.8448901896214	0.245459080361188	0.251980781883877	0.239377734284812	0.473708122976365	0.481425026602515	0.466512276716454	0.471295950143911	0.478997601550507	0.464102065728673	0.000662346088463675	0.000797043470360329	0.000797238607672046
232	27.3297674716514	0.26	9.17822581187402	8.85182990780946	9.50462171593857	0.334345127592353	29.4353578579647	28.5508258637985	30.3198898521309	2	1.29	3.06	11.5976586122322	11.9569652098373	12.3162718074423	13.7281674498663	14.1534792565582	14.5787910632501	13.7296202752026	14.1525598640167	14.5806005096769	9.17822581187402	2.47283651939282	-0.314040564276524	20.3884839144098	0.245459080361188	0.251980781883877	0.239377734284812	0.473708122976365	0.481425026602515	0.466512276716454	0.471295950143911	0.478997601550507	0.464102065728673	0.000662346088463675	0.000797043470360329	0.000797238607672046
232	27.3297674716514	0.26	9.17930486557365	8.85044247025691	9.5081672608904	0.342578384520586	30.2160106357727	29.3245620432084	31.1074592283371	1.99	1.27	3.08	11.9414962355695	12.3045103531077	12.667524470646	14.1427707905	14.5727022962996	15.0026338020992	14.1127910105133	14.538350954822	14.9719284888987	9.17930486557365	2.46887037356699	-0.428314876952369	20.159525260666	0.245459080361188	0.251980781883877	0.239377734284812	0.473708122976365	0.481425026602515	0.466512276716454	0.471295950143911	0.478997601550507	0.464102065728673	0.000662346088463675	0.000797043470360329	0.000797238607672046
232	27.3297674716514	0.26	9.1878378332007	8.86077448410819	9.51490118229321	0.332063307079365	29.3331476490981	28.4471490346466	30.2191462635497	2.02	1.3	3.15	11.425771167982	11.7816316941649	12.1374922203478	13.4918237370658	13.9120323535042	14.3322409699426	13.4662346066525	13.8842792506431	14.3019178896803	9.1878378332007	2.5059084552328	-0.162534080142281	20.9245833291201	0.245459080361188	0.251980781883877	0.239377734284812	0.473708122976365	0.481425026602515	0.466512276716454	0.471295950143911	0.478997601550507	0.464102065728673	0.000662346088463675	0.000797043470360329	0.000797238607672046
232	27.3297674716514	0.26	9.19048940039608	8.86044943092132	9.52052936987085	0.325312812222789	29.2188949780719	28.3227431339666	30.1150468221772	2.07	1.33	3.18	11.1806089611905	11.534371423089	11.8881338849875	13.1539140713809	13.5701133179198	13.9863125644587	13.1348419984981	13.5514154947725	13.9685892820101	9.19048940039608	2.53307039908836	0.391180696453347	21.9641986760358	0.245459080361188	0.251980781883877	0.239377734284812	0.473708122976365	0.481425026602515	0.466512276716454	0.471295950143911	0.478997601550507	0.464102065728673	0.000662346088463675	0.000797043470360329	0.000797238607672046
232	27.3297674716514	0.26	9.1910971099499	8.85782604401319	9.52436817588661	0.332447585278024	29.7789041973656	28.8802202698604	30.6775881248708	2.03	1.3	3.14	11.5850792479072	11.9455794249032	12.3060796018991	13.676241727034	14.1018139184479	14.5273861098619	13.6537340590888	14.0783878444273	14.4992204383653	9.1910971099499	2.49629496095713	0.196629495839731	21.3010206103747	0.245459080361188	0.251980781883877	0.239377734284812	0.473708122976365	0.481425026602515	0.466512276716454	0.471295950143911	0.478997601550507	0.464102065728673	0.000662346088463675	0.000797043470360329	0.000797238607672046
232	27.3297674716514	0.26	9.19481354954738	8.86156923945362	9.52805785964114	0.336599141286272	29.7964957780764	28.9056267254518	30.6873648307011	2.02	1.31	3.15	11.6318781963134	11.9903717314102	12.348865266507	13.7407670055841	14.1642563213795	14.587745637175	13.7116783813297	14.1369208156574	14.5604648246169	9.19481354954738	2.4945004921529	0.427063150334124	21.4692054485468	0.245459080361188	0.251980781883877	0.239377734284812	0.473708122976365	0.481425026602515	0.466512276716454	0.471295950143911	0.478997601550507	0.464102065728673	0.000662346088463675	0.000797043470360329	0.000797238607672046
232	27.3297674716514	0.26	9.19496179115157	8.86228502467262	9.52763855763051	0.331107908767918	30.3103770117066	29.3928861242296	31.2278678991835	2	1.31	3.07	11.9154247552672	12.2873614744846	12.6592981937019	14.0980887352752	14.538156712635	14.9782246899948	14.1040776774183	14.5438609032326	14.9760404313069	9.19496179115157	2.4792253436396	0.272712325844735	21.1510501005077	0.245459080361188	0.251980781883877	0.239377734284812	0.473708122976365	0.481425026602515	0.466512276716454	0.471295950143911	0.478997601550507	0.464102065728673	0.000662346088463675	0.000797043470360329	0.000797238607672046
232	27.3297674716514	0.26	9.19831087714294	8.86358351451231	9.53303823977357	0.322813509552938	29.2293837532696	28.3277812286715	30.1309862778677	2.05	1.32	3.08	11.2406735299407	11.5984360935162	11.9561986570918	13.2390355058875	13.6604009400172	14.081766374147	13.2591333624119	13.6763535378421	14.1027584604384	9.19831087714294	2.50124844591792	-0.787714931075654	20.4589325935943	0.245459080361188	0.251980781883877	0.239377734284812	0.473708122976365	0.481425026602515	0.466512276716454	0.471295950143911	0.478997601550507	0.464102065728673	0.000662346088463675	0.000797043470360329	0.000797238607672046
232	27.3297674716514	0.26	9.20094623307527	8.87337638241168	9.52851608373886	0.329935195922943	29.4630377524125	28.5688293009204	30.3572462039047	1.98	1.29	3.08	11.6831258791742	12.0488093935724	12.4144929079707	13.849547420674	14.2830402398043	14.7165330589346	13.8401752483421	14.2748031829699	14.7051134348562	9.20094623307527	2.4778250173168	0.0660652338496181	20.8204924353133	0.245459080361188	0.251980781883877	0.239377734284812	0.473708122976365	0.481425026602515	0.466512276716454	0.471295950143911	0.478997601550507	0.464102065728673	0.000662346088463675	0.000797043470360329	0.000797238607672046
232	27.3297674716514	0.26	9.20499195135726	8.87371077265633	9.5362731300582	0.333569923747874	29.7746232804114	28.8783358730416	30.6709106877812	2	1.29	3.08	11.7317146153889	12.0958279812995	12.45994134721	13.8871110139718	14.3181207086194	14.749130403267	13.8775930368983	14.3096348315415	14.7387916285411	9.20499195135726	2.47289986551565	-0.179993751420609	20.5942020008532	0.245459080361188	0.251980781883877	0.239377734284812	0.473708122976365	0.481425026602515	0.466512276716454	0.471295950143911	0.478997601550507	0.464102065728673	0.000662346088463675	0.000797043470360329	0.000797238607672046
232	27.3297674716514	0.26	9.2059658346471	8.87174216609582	9.54018950319838	0.332782616303942	29.9312608820608	29.0286604424645	30.8338613216571	1.99	1.3	3.06	11.8421747098916	12.2103884660899	12.5786022222881	14.0306034304987	14.4668629282206	14.9031224259425	14.0313762796116	14.4687960884226	14.9078580146703	9.2059658346471	2.4734938242933	0.00743582609195994	20.7506778437757	0.245459080361188	0.251980781883877	0.239377734284812	0.473708122976365	0.481425026602515	0.466512276716454	0.471295950143911	0.478997601550507	0.464102065728673	0.000662346088463675	0.000797043470360329	0.000797238607672046
232	27.3297674716514	0.26	9.20640311448212	8.87780826891905	9.5349979600452	0.331844657635827	29.2935226237145	28.4082845688927	30.1787606785362	2	1.29	3.11	11.4956660349226	11.853885518924	12.2121050029255	13.5961721112098	14.0198460195572	14.4435199279047	13.5719805639956	13.9989617800452	14.4175428330571	9.20640311448212	2.50118943700583	0.141911794427184	21.0422628745297	0.245459080361188	0.251980781883877	0.239377734284812	0.473708122976365	0.481425026602515	0.466512276716454	0.471295950143911	0.478997601550507	0.464102065728673	0.000662346088463675	0.000797043470360329	0.000797238607672046
232	27.3297674716514	0.26	9.20640829012548	8.87637460224245	9.53644197800851	0.332834834722862	29.5858741819419	28.6937940474032	30.4779543164806	2.01	1.32	3.11	11.5712894978156	11.9310368869181	12.2907842760206	13.6754605816895	14.1006259221613	14.5257912626332	13.6770232147237	14.099600643211	14.5246390446352	9.20640829012548	2.49990187955141	-0.207201906577176	20.9092733777485	0.245459080361188	0.251980781883877	0.239377734284812	0.473708122976365	0.481425026602515	0.466512276716454	0.471295950143911	0.478997601550507	0.464102065728673	0.000662346088463675	0.000797043470360329	0.000797238607672046
232	27.3297674716514	0.26	9.23114536486875	8.89647314839081	9.56581758134669	0.32940179589594	29.6448431257594	28.7440303517641	30.5456558997547	1.98	1.3	3.09	11.728257574794	12.0958109105924	12.4633642463908	13.896201537413	14.3316963410895	14.7671911447661	13.8898273586919	14.3250548885396	14.7614131215704	9.23114536486875	2.47343141243676	0.232992222940256	21.0561993037193	0.245459080361188	0.251980781883877	0.239377734284812	0.473708122976365	0.481425026602515	0.466512276716454	0.471295950143911	0.478997601550507	0.464102065728673	0.000662346088463675	0.000797043470360329	0.000797238607672046
232	27.3297674716514	0.26	9.23836738611412	8.90990740880685	9.56682736342139	0.335009030807345	29.8317055933976	28.9365987679735	30.7268124188218	2.02	1.31	3.12	11.6486073961057	12.0089382031417	12.3692690101777	13.7616114243787	14.1873045894106	14.6129977544425	13.7480172892052	14.1729148561614	14.603380335838	9.23836738611412	2.5011948256152	0.369229453719849	21.5144996208612	0.245459080361188	0.251980781883877	0.239377734284812	0.473708122976365	0.481425026602515	0.466512276716454	0.471295950143911	0.478997601550507	0.464102065728673	0.000662346088463675	0.000797043470360329	0.000797238607672046
232	27.3297674716514	0.26	9.24045397498095	8.90530137851324	9.57560657144865	0.333535467143988	29.8263942761987	28.9284788505431	30.7243097018544	2	1.29	3.08	11.7260771715874	12.0900446525322	12.4540121334769	13.8737790622477	14.3044093866589	14.73503971107	13.8620140070157	14.2877782093502	14.7210007321976	9.24045397498095	2.46056888771246	-0.500913361437483	20.11958587706	0.245459080361188	0.251980781883877	0.239377734284812	0.473708122976365	0.481425026602515	0.466512276716454	0.471295950143911	0.478997601550507	0.464102065728673	0.000662346088463675	0.000797043470360329	0.000797238607672046
232	27.3297674716514	0.26	9.24139304093874	8.91062924512432	9.57215683675316	0.333024659515453	29.7107252635806	28.8152633609985	30.6061871661627	2	1.29	3.08	11.6843903367849	12.0474939555306	12.4105975742763	13.8255336787226	14.2551753771885	14.6848170756544	13.8087121908162	14.2384604248285	14.6696786129827	9.24139304093874	2.4773602552864	-0.0574993025979684	20.7871488927461	0.245459080361188	0.251980781883877	0.239377734284812	0.473708122976365	0.481425026602515	0.466512276716454	0.471295950143911	0.478997601550507	0.464102065728673	0.000662346088463675	0.000797043470360329	0.000797238607672046
232	27.3297674716514	0.26	9.26175550237742	8.92559613974794	9.5979148650069	0.318076948511574	28.8011183649816	27.9030113110715	29.6992254188918	2	1.3	3.11	11.3161875665972	11.6804187875085	12.0446500084197	13.3902961495632	13.8212861703821	14.252276191201	13.3713660058404	13.8017076687048	14.2322159151489	9.26175550237742	2.48269633775112	-0.0357992110495879	20.8315165037344	0.245459080361188	0.251980781883877	0.239377734284812	0.473708122976365	0.481425026602515	0.466512276716454	0.471295950143911	0.478997601550507	0.464102065728673	0.000662346088463675	0.000797043470360329	0.000797238607672046
232	27.3297674716514	0.26	9.2690570485141	8.93559488827261	9.60251920875558	0.330719476830332	29.5379485671349	28.6430543430184	30.4328427912515	2.02	1.29	3.15	11.5058077546846	11.8652834160494	12.2247590774141	13.5866747618368	14.0111628986014	14.4356510353661	13.5398099361804	13.9623784509755	14.3887326338342	9.2690570485141	2.50915118648155	-0.0540148163965778	21.1103758287658	0.245459080361188	0.251980781883877	0.239377734284812	0.473708122976365	0.481425026602515	0.466512276716454	0.471295950143911	0.478997601550507	0.464102065728673	0.000662346088463675	0.000797043470360329	0.000797238607672046
232	27.3297674716514	0.26	9.27213532664601	8.93917458816485	9.60509606512717	0.338122290178138	29.6275832700044	28.744777075054	30.5103894649549	2	1.29	3.09	11.6448345316178	12.0024693129502	12.3601040942826	13.7759222404038	14.1990067354837	14.6220912305636	13.7531017464631	14.1734510575091	14.5958080869487	9.27213532664601	2.48475372170321	0.210845980259443	20.9436707986784	0.245459080361188	0.251980781883877	0.239377734284812	0.473708122976365	0.481425026602515	0.466512276716454	0.471295950143911	0.478997601550507	0.464102065728673	0.000662346088463675	0.000797043470360329	0.000797238607672046
232	27.3297674716514	0.26	9.27437308791786	8.94333977925672	9.60540639657901	0.338028125636465	29.7611769035305	28.8742034550555	30.6481503520055	1.98	1.28	3.09	11.7825974520682	12.1445416736749	12.5064858952816	13.9609025443557	14.3897611237055	14.8186197030552	13.9306994870655	14.3611154792304	14.7887682744959	9.27437308791786	2.48546740858033	-0.402204599836503	20.3603872172544	0.245459080361188	0.251980781883877	0.239377734284812	0.473708122976365	0.481425026602515	0.466512276716454	0.471295950143911	0.478997601550507	0.464102065728673	0.000662346088463675	0.000797043470360329	0.000797238607672046
232	27.3297674716514	0.26	9.28017736152411	8.94718807362687	9.61316664942135	0.335342461693002	29.5054052786832	28.6207512786244	30.3900592787419	1.97	1.27	3.06	11.7730663412329	12.1369663007531	12.5008662602733	13.9740707026171	14.4060026747665	14.8379346469159	13.9460761235143	14.3739240454673	14.8069926878114	9.28017736152411	2.45016203342445	0.199525474566191	20.5856278626652	0.245459080361188	0.251980781883877	0.239377734284812	0.473708122976365	0.481425026602515	0.466512276716454	0.471295950143911	0.478997601550507	0.464102065728673	0.000662346088463675	0.000797043470360329	0.000797238607672046
232	27.3297674716514	0.26	9.282468700317	8.9483863547477	9.61655104588631	0.336952652979384	29.9361866736167	29.041849100193	30.8305242470405	2	1.29	3.09	11.7919074440547	12.1550367287353	12.5181660134158	13.9567635954625	14.3865591654261	14.8163547353898	13.934744020517	14.364349548855	14.791730147684	9.282468700317	2.47768474865525	0.14011012152815	20.9026133838628	0.245459080361188	0.251980781883877	0.239377734284812	0.473708122976365	0.481425026602515	0.466512276716454	0.471295950143911	0.478997601550507	0.464102065728673	0.000662346088463675	0.000797043470360329	0.000797238607672046
232	27.3297674716514	0.26	9.28567850524596	8.95094413473653	9.6204128757554	0.318877008662658	29.016748776231	28.1135838079229	29.919913744539	1.99	1.3	3.07	11.4374694933468	11.8049047461078	12.1723399988689	13.5430307927174	13.9781084071642	14.4131860216109	13.5373695340702	13.9722905301424	14.4130729062472	9.28567850524596	2.47590397222661	0.167352750616488	21.0380117944843	0.245459080361188	0.251980781883877	0.239377734284812	0.473708122976365	0.481425026602515	0.466512276716454	0.471295950143911	0.478997601550507	0.464102065728673	0.000662346088463675	0.000797043470360329	0.000797238607672046
232	27.3297674716514	0.26	9.287163772957	8.95009167027688	9.62423587563713	0.328699555000618	29.2375509254809	28.3477003848999	30.127401466062	1.99	1.29	3.09	11.545102712257	11.9075100945164	12.2699174767758	13.6736678815979	14.1028921428592	14.5321164041205	13.6561855562153	14.0861711607096	14.5167562043581	9.287163772957	2.47037203990116	-0.248308221995255	20.4428692761547	0.245459080361188	0.251980781883877	0.239377734284812	0.473708122976365	0.481425026602515	0.466512276716454	0.471295950143911	0.478997601550507	0.464102065728673	0.000662346088463675	0.000797043470360329	0.000797238607672046
232	27.3297674716514	0.26	9.28826146817726	8.95457144040048	9.62195149595405	0.330221621786478	29.1310701206244	28.247509370486	30.0146308707628	2.02	1.29	3.1	11.3603092373273	11.7156511267622	12.070993016197	13.4182547481526	13.8379676182442	14.2576804883358	13.3966961768491	13.8169820186474	14.2343867182617	9.28826146817726	2.47218845743123	0.538973952770696	21.3383625739597	0.245459080361188	0.251980781883877	0.239377734284812	0.473708122976365	0.481425026602515	0.466512276716454	0.471295950143911	0.478997601550507	0.464102065728673	0.000662346088463675	0.000797043470360329	0.000797238607672046
232	27.3297674716514	0.26	9.28880605516033	8.95801971655459	9.61959239376607	0.339597415128638	30.0855690672959	29.1920628214055	30.9790753131863	2	1.29	3.12	11.8599211060684	12.2229277784256	12.5859344507827	14.0390661904243	14.4687718061034	14.8984774217824	14.0135672152253	14.4447379215461	14.8686555618601	9.28880605516033	2.48968321020115	0.0864317326671728	20.9679764410225	0.245459080361188	0.251980781883877	0.239377734284812	0.473708122976365	0.481425026602515	0.466512276716454	0.471295950143911	0.478997601550507	0.464102065728673	0.000662346088463675	0.000797043470360329	0.000797238607672046
232	27.3297674716514	0.26	9.29594507123229	8.96124502077705	9.63064512168752	0.329865081358606	29.870049874017	28.9633447555487	30.7767549924854	2	1.29	3.12	11.7498059650666	12.1176367283798	12.4854674916929	13.9043123139017	14.3395904646194	14.7748686153372	13.8748524084277	14.3093925116022	14.7445395739443	9.29594507123229	2.4970117026682	-0.18680663687362	20.9254038941771	0.245459080361188	0.251980781883877	0.239377734284812	0.473708122976365	0.481425026602515	0.466512276716454	0.471295950143911	0.478997601550507	0.464102065728673	0.000662346088463675	0.000797043470360329	0.000797238607672046
232	27.3297674716514	0.26	9.3023825696328	8.97038706898222	9.63437807028337	0.324404786045619	28.773844844858	27.8895141061646	29.6581755835514	2.01	1.3	3.14	11.2665718866143	11.6238163979781	11.981060909342	13.3203313210839	13.7426971748587	14.1650630286335	13.2862141856617	13.7072224983804	14.1269657057958	9.3023825696328	2.49638695355315	0.00815747815294303	21.0145108752199	0.245459080361188	0.251980781883877	0.239377734284812	0.473708122976365	0.481425026602515	0.466512276716454	0.471295950143911	0.478997601550507	0.464102065728673	0.000662346088463675	0.000797043470360329	0.000797238607672046
232	27.3297674716514	0.26	9.30291103662013	8.96485619744267	9.6409658757976	0.331759789755083	29.7609073530385	28.8613729770367	30.6604417290403	2.03	1.31	3.13	11.5364039914708	11.895963877067	12.2555237626632	13.6084382197995	14.0325780551479	14.4567178904962	13.587888079939	14.0130273391492	14.4365213257064	9.30291103662013	2.50090046600927	-0.0893052836209416	20.9990982280432	0.245459080361188	0.251980781883877	0.239377734284812	0.473708122976365	0.481425026602515	0.466512276716454	0.471295950143911	0.478997601550507	0.464102065728673	0.000662346088463675	0.000797043470360329	0.000797238607672046
232	27.3297674716514	0.26	9.30883326986758	8.97259703231574	9.64506950741941	0.325526723100223	29.3400550325299	28.4406255020583	30.2394845630014	2	1.29	3.11	11.5315326967509	11.8962152892032	12.2608978816555	13.6444233003405	14.0759256680255	14.5074280357105	13.6216458844792	14.0516233880722	14.4835488790459	9.30883326986758	2.49004062124868	0.0803446709350425	21.04684594781	0.245459080361188	0.251980781883877	0.239377734284812	0.473708122976365	0.481425026602515	0.466512276716454	0.471295950143911	0.478997601550507	0.464102065728673	0.000662346088463675	0.000797043470360329	0.000797238607672046
232	27.3297674716514	0.26	9.30979724134536	8.9726150812678	9.64697940142293	0.330089797282743	29.4695831790753	28.5754887134477	30.3636776447029	2.02	1.29	3.12	11.4865126729389	11.8459125597868	12.2053124466346	13.5658766858539	13.9903375021794	14.4147983185048	13.537219980973	13.9635028890414	14.3818281177807	9.30979724134536	2.48307422825179	0.0700286146957688	21.062436624564	0.245459080361188	0.251980781883877	0.239377734284812	0.473708122976365	0.481425026602515	0.466512276716454	0.471295950143911	0.478997601550507	0.464102065728673	0.000662346088463675	0.000797043470360329	0.000797238607672046
232	27.3297674716514	0.26	9.3122762483962	8.97528824995206	9.64926424684035	0.327034318372808	29.662121773252	28.7559319604371	30.568311586067	2	1.3	3.09	11.6454951126526	12.0124812722662	12.3794674318798	13.7757172639188	14.2098334200551	14.6439495761914	13.7723245149729	14.2032310777383	14.6400240461522	9.3122762483962	2.47468252382189	0.034901460937391	20.9384827416143	0.245459080361188	0.251980781883877	0.239377734284812	0.473708122976365	0.481425026602515	0.466512276716454	0.471295950143911	0.478997601550507	0.464102065728673	0.000662346088463675	0.000797043470360329	0.000797238607672046
232	27.3297674716514	0.26	9.31671341136654	8.98195722910857	9.6514695936245	0.341392281399425	30.2825252626465	29.3867567029292	31.1782938223637	1.99	1.27	3.1	11.9806438704966	12.3458384448026	12.7110330191086	14.1926978759573	14.625320388995	15.0579429020327	14.143001109689	14.5781241957922	15.0110706168962	9.31671341136654	2.4508130277424	-0.0395773313034271	20.4609878804373	0.245459080361188	0.251980781883877	0.239377734284812	0.473708122976365	0.481425026602515	0.466512276716454	0.471295950143911	0.478997601550507	0.464102065728673	0.000662346088463675	0.000797043470360329	0.000797238607672046
232	27.3297674716514	0.26	9.31854028418067	8.98654152019231	9.65053904816904	0.329155106875059	29.0938656461531	28.2093014494782	29.978429842828	2.02	1.28	3.18	11.346240905498	11.7020270453932	12.0578131852885	13.4019667877753	13.8222146980869	14.2424626083984	13.342495241418	13.7612448242828	14.175080497782	9.31854028418067	2.51085879462639	-0.0394590037379956	21.0958527502775	0.245459080361188	0.251980781883877	0.239377734284812	0.473708122976365	0.481425026602515	0.466512276716454	0.471295950143911	0.478997601550507	0.464102065728673	0.000662346088463675	0.000797043470360329	0.000797238607672046
232	27.3297674716514	0.26	9.32087864146784	8.98789169396412	9.65386558897156	0.337157343787277	29.6837763872873	28.7973856035188	30.5701671710558	1.98	1.28	3.1	11.7816683707116	12.1443110913042	12.5069538118969	13.9676772346666	14.3976058588105	14.8275344829544	13.9324516816892	14.3637267653327	14.79436390972	9.32087864146784	2.46378774369111	0.054832079035728	20.7228258769289	0.245459080361188	0.251980781883877	0.239377734284812	0.473708122976365	0.481425026602515	0.466512276716454	0.471295950143911	0.478997601550507	0.464102065728673	0.000662346088463675	0.000797043470360329	0.000797238607672046
232	27.3297674716514	0.26	9.32236882323021	8.98586360444897	9.65887404201145	0.325552948929502	29.5763101466963	28.6696922812252	30.4829280121673	1.99	1.29	3.12	11.6489420852834	12.0173150313464	12.3856879774095	13.7896416001141	14.2257096021866	14.661777604259	13.7620393568529	14.1952334910315	14.6288080467182	9.32236882323021	2.4776379975943	0.00673060355948705	20.8495297592893	0.245459080361188	0.251980781883877	0.239377734284812	0.473708122976365	0.481425026602515	0.466512276716454	0.471295950143911	0.478997601550507	0.464102065728673	0.000662346088463675	0.000797043470360329	0.000797238607672046
232	27.3297674716514	0.26	9.32314863665153	8.98534320783703	9.66095406546603	0.323985065612857	29.065201848842	28.1710605376018	29.9593431600822	2	1.3	3.12	11.4064160886419	11.7684524352834	12.1304887819249	13.4923380418315	13.9205809477851	14.3488238537388	13.4790972544171	13.9076360596821	14.336932152369	9.32314863665153	2.48628510085768	0.508637503327247	21.4652507517875	0.245459080361188	0.251980781883877	0.239377734284812	0.473708122976365	0.481425026602515	0.466512276716454	0.471295950143911	0.478997601550507	0.464102065728673	0.000662346088463675	0.000797043470360329	0.000797238607672046
232	27.3297674716514	0.26	9.32344422818195	8.98826791843165	9.65862053793224	0.332103557175312	29.5752248859257	28.6819954531991	30.4684543186524	2.02	1.29	3.11	11.5235315853138	11.8824033241283	12.2412750629427	13.6081307139468	14.0319221094207	14.4557135048947	13.5860267714312	14.0106565076446	14.4317885424029	9.32344422818195	2.49650886050277	0.264450706616692	21.3401876169449	0.245459080361188	0.251980781883877	0.239377734284812	0.473708122976365	0.481425026602515	0.466512276716454	0.471295950143911	0.478997601550507	0.464102065728673	0.000662346088463675	0.000797043470360329	0.000797238607672046
232	27.3297674716514	0.26	9.32478115961352	8.9926848087964	9.65687751043064	0.332157779202321	29.5365598449024	28.6446071936384	30.4285124961664	2.01	1.3	3.14	11.5446771208318	11.9041620771554	12.263647033479	13.6422868694252	14.0670884336509	14.4918899978766	13.6175588237083	14.0374706756253	14.4638754223759	9.32478115961352	2.50032835646566	-0.123846959762304	20.8793175370842	0.245459080361188	0.251980781883877	0.239377734284812	0.473708122976365	0.481425026602515	0.466512276716454	0.471295950143911	0.478997601550507	0.464102065728673	0.000662346088463675	0.000797043470360329	0.000797238607672046
232	27.3297674716514	0.26	9.32705550401737	8.99391791238664	9.6601930956481	0.327222573362582	29.0918349324022	28.2034475935966	29.9802222712079	2.02	1.29	3.11	11.3537882826284	11.7114240547905	12.0690598269525	13.4133935040353	13.835905288095	14.2584170721546	13.3858789065248	13.8106002756511	14.2314722745069	9.32705550401737	2.49520575362912	0.00706598968910793	21.0380820115324	0.245459080361188	0.251980781883877	0.239377734284812	0.473708122976365	0.481425026602515	0.466512276716454	0.471295950143911	0.478997601550507	0.464102065728673	0.000662346088463675	0.000797043470360329	0.000797238607672046
232	27.3297674716514	0.26	9.3292234229176	8.99474348629024	9.66370335954495	0.330629616887088	29.5746007637635	28.6784142008987	30.4707873266282	2.03	1.31	3.16	11.4717741970697	11.830261588165	12.1887489792604	13.5343397686929	13.9572813355794	14.380222902466	13.5155017560085	13.9387004928054	14.3570420969299	9.3292234229176	2.51993546191889	0.194534736600095	21.5981556974563	0.245459080361188	0.251980781883877	0.239377734284812	0.473708122976365	0.481425026602515	0.466512276716454	0.471295950143911	0.478997601550507	0.464102065728673	0.000662346088463675	0.000797043470360329	0.000797238607672046
232	27.3297674716514	0.26	9.32990485374793	8.99598500179978	9.66382470569608	0.335212265179658	30.0574239698566	29.1559556399664	30.9588922997468	1.98	1.3	3.1	11.9173866598804	12.2858584322209	12.6543302045613	14.1257359901871	14.562487362318	14.9992387344489	14.1054758291693	14.5493776172825	14.9898938840732	9.32990485374793	2.47272303352909	-0.59273206389208	20.1809460199707	0.245459080361188	0.251980781883877	0.239377734284812	0.473708122976365	0.481425026602515	0.466512276716454	0.471295950143911	0.478997601550507	0.464102065728673	0.000662346088463675	0.000797043470360329	0.000797238607672046
232	27.3297674716514	0.26	9.33004570484058	8.99326003318188	9.66683137649927	0.318605172820734	28.8540586937217	27.9553952335156	29.7527221539278	2.01	1.31	3.16	11.2994919958314	11.6627292346801	12.0259664735287	13.3608604128302	13.7903630884185	14.2198657640069	13.3396042129235	13.7679592507906	14.1946752450301	9.33004570484058	2.51088026532924	0.199636910578271	21.4443308349529	0.245459080361188	0.251980781883877	0.239377734284812	0.473708122976365	0.481425026602515	0.466512276716454	0.471295950143911	0.478997601550507	0.464102065728673	0.000662346088463675	0.000797043470360329	0.000797238607672046
232	27.3297674716514	0.26	9.33454640906359	8.99548638964409	9.67360642848308	0.329788396820922	29.6289086886244	28.7293673859753	30.5284499912734	1.99	1.28	3.08	11.7000449474454	12.0663834585472	12.4327219696491	13.8570484089757	14.2909245611796	14.7248007133836	13.8264682280909	14.2571674214683	14.6937180414665	9.33454640906359	2.48126825075354	-0.218069120858632	20.570212648508	0.245459080361188	0.251980781883877	0.239377734284812	0.473708122976365	0.481425026602515	0.466512276716454	0.471295950143911	0.478997601550507	0.464102065728673	0.000662346088463675	0.000797043470360329	0.000797238607672046
232	27.3297674716514	0.26	9.33637963343504	9.00160332524479	9.6711559416253	0.334084478328273	29.588969687047	28.6993007437562	30.4786386303379	1.99	1.29	3.07	11.6655070059672	12.0271339105254	12.3887608150837	13.8104153005767	14.2385336612494	14.6666520219222	13.8033503982432	14.2316284985655	14.6535594441632	9.33637963343504	2.46127228151266	0.297549992834585	20.9924342607262	0.245459080361188	0.251980781883877	0.239377734284812	0.473708122976365	0.481425026602515	0.466512276716454	0.471295950143911	0.478997601550507	0.464102065728673	0.000662346088463675	0.000797043470360329	0.000797238607672046
232	27.3297674716514	0.26	9.33771194298768	9.00185826585399	9.67356562012138	0.33092964117047	29.6574806250267	28.7593914036949	30.5555698463585	2	1.29	3.13	11.6415064291922	12.0050437272304	12.3685810252687	13.7696218078325	14.1996152229866	14.6296086381408	13.7352214067031	14.1671572926881	14.5966367147858	9.33771194298768	2.48737984977202	-0.10987995769979	20.808607880098	0.245459080361188	0.251980781883877	0.239377734284812	0.473708122976365	0.481425026602515	0.466512276716454	0.471295950143911	0.478997601550507	0.464102065728673	0.000662346088463675	0.000797043470360329	0.000797238607672046
232	27.3297674716514	0.26	9.33966928158311	9.00500308299224	9.67433548017399	0.326456145868194	29.1727402885751	28.2803293028195	30.0651512743306	2	1.28	3.07	11.4610884768172	11.8227533342489	12.1844181916807	13.5596769742593	13.9875646613351	14.4154523484109	13.5442092945003	13.9716655408992	14.3967705598785	9.33966928158311	2.46860434523399	0.00416849096697193	20.6879606363855	0.245459080361188	0.251980781883877	0.239377734284812	0.473708122976365	0.481425026602515	0.466512276716454	0.471295950143911	0.478997601550507	0.464102065728673	0.000662346088463675	0.000797043470360329	0.000797238607672046
232	27.3297674716514	0.26	9.34022594200769	9.00811582659817	9.67233605741721	0.321705610355176	28.8604699229873	27.9679860830087	29.7529537629658	2.01	1.29	3.1	11.2753355144576	11.6351417124127	11.9949479103679	13.3248607396515	13.7500691491811	14.1752775587108	13.3094703984759	13.7345154938679	14.1590288587735	9.34022594200769	2.49679246402971	-0.0809508349847725	20.9847836088741	0.245459080361188	0.251980781883877	0.239377734284812	0.473708122976365	0.481425026602515	0.466512276716454	0.471295950143911	0.478997601550507	0.464102065728673	0.000662346088463675	0.000797043470360329	0.000797238607672046
232	27.3297674716514	0.26	9.34290975196692	9.0045243347432	9.68129516919065	0.32706875512945	29.4889783054972	28.5881485736863	30.389808037308	2.02	1.29	3.09	11.4807856992787	11.842552152108	12.2043186049372	13.5563770201796	13.983546602146	14.4107161841124	13.5387059112383	13.9646925016076	14.3934229729107	9.34290975196692	2.48385239904018	-0.0308692338878839	20.9840245950699	0.245459080361188	0.251980781883877	0.239377734284812	0.473708122976365	0.481425026602515	0.466512276716454	0.471295950143911	0.478997601550507	0.464102065728673	0.000662346088463675	0.000797043470360329	0.000797238607672046
232	27.3297674716514	0.26	9.34414761827166	9.00599082103514	9.68230441550817	0.334077873345101	29.6664231662492	28.7744121422276	30.5584341902708	1.99	1.28	3.06	11.7232702809684	12.0866933902406	12.4501164995128	13.8858128925197	14.3162751419796	14.7467373914394	13.8645713828481	14.2941497669629	14.7279988009577	9.34414761827166	2.44909317884984	-0.349428492941168	20.304628839273	0.245459080361188	0.251980781883877	0.239377734284812	0.473708122976365	0.481425026602515	0.466512276716454	0.471295950143911	0.478997601550507	0.464102065728673	0.000662346088463675	0.000797043470360329	0.000797238607672046
232	27.3297674716514	0.26	9.34629104593121	9.00935647898283	9.68322561287959	0.336488499680309	29.9777121942523	29.0812029582237	30.874221430281	2	1.31	3.06	11.8049021073831	12.1688211579425	12.5327402085019	13.9713786786149	14.4020854153144	14.8327921520139	13.9880662779735	14.4210004820644	14.8503275928176	9.34629104593121	2.47362328880869	-0.113471523635919	20.7671651876062	0.245459080361188	0.251980781883877	0.239377734284812	0.473708122976365	0.481425026602515	0.466512276716454	0.471295950143911	0.478997601550507	0.464102065728673	0.000662346088463675	0.000797043470360329	0.000797238607672046
232	27.3297674716514	0.26	9.34879578386562	9.0170061010458	9.68058546668544	0.344514672335123	29.9761475767308	29.0955639375098	30.8567312159517	2.03	1.3	3.16	11.6498476927771	12.002432894415	12.3550180960529	13.747253535819	14.1633171864107	14.5793808370024	13.7171330736634	14.1293620033399	14.5445938955298	9.34879578386562	2.49978210370249	-0.23253411285521	20.9167481057703	0.245459080361188	0.251980781883877	0.239377734284812	0.473708122976365	0.481425026602515	0.466512276716454	0.471295950143911	0.478997601550507	0.464102065728673	0.000662346088463675	0.000797043470360329	0.000797238607672046
232	27.3297674716514	0.26	9.35415097722883	9.01859338035543	9.68970857410222	0.330667580154963	29.3162929374913	28.4280099542701	30.2045759207126	2.01	1.3	3.14	11.4656330339863	11.823896828474	12.1821606229616	13.5509791289259	13.9744032161404	14.3978273033549	13.5175657865008	13.9362310690325	14.3619586227221	9.35415097722883	2.49513201379491	0.663177402922393	21.6850392974463	0.245459080361188	0.251980781883877	0.239377734284812	0.473708122976365	0.481425026602515	0.466512276716454	0.471295950143911	0.478997601550507	0.464102065728673	0.000662346088463675	0.000797043470360329	0.000797238607672046
232	27.3297674716514	0.26	9.35803626654675	9.02337693150305	9.69269560159046	0.340885166351052	30.1065416464669	29.2149735286712	30.9981097642626	1.97	1.29	3.1	12.0023978021511	12.3686810440988	12.7349642860466	14.2423435531726	14.6769843520848	15.111625150997	14.2098860085913	14.6511759882156	15.0812726852889	9.35803626654675	2.46515233308584	-0.318375383042097	20.3539915908816	0.245459080361188	0.251980781883877	0.239377734284812	0.473708122976365	0.481425026602515	0.466512276716454	0.471295950143911	0.478997601550507	0.464102065728673	0.000662346088463675	0.000797043470360329	0.000797238607672046
232	27.3297674716514	0.26	9.35916360543116	9.02279246395625	9.69553474690607	0.321334219153468	29.1875545930729	28.2841872931204	30.0909218930254	2	1.31	3.1	11.4740878054395	11.8405581449545	12.2070284844696	13.5779861391143	14.0116527864947	14.445319433875	13.5811970729013	14.0093449817514	14.4457462191518	9.35916360543116	2.48368383156561	0.316597057149693	21.3492362376641	0.245459080361188	0.251980781883877	0.239377734284812	0.473708122976365	0.481425026602515	0.466512276716454	0.471295950143911	0.478997601550507	0.464102065728673	0.000662346088463675	0.000797043470360329	0.000797238607672046
232	27.3297674716514	0.26	9.36190435571314	9.02306794918294	9.70074076224334	0.329113157384284	29.9714642803297	29.0601311810993	30.8827973795601	1.99	1.29	3.09	11.8126454696011	12.1830930336136	12.553540597626	13.9847285948781	14.4232932377162	14.8618578805543	13.9651154670365	14.4048807378266	14.839954849863	9.36190435571314	2.47686317153162	-0.0393168050290152	20.7597114577305	0.245459080361188	0.251980781883877	0.239377734284812	0.473708122976365	0.481425026602515	0.466512276716454	0.471295950143911	0.478997601550507	0.464102065728673	0.000662346088463675	0.000797043470360329	0.000797238607672046
232	27.3297674716514	0.26	9.36371068255944	9.0279450394098	9.69947632570907	0.321094471976261	28.589393747356	27.7040531648414	29.4747343298707	2.03	1.3	3.13	11.1125564673465	11.4676812989907	11.822806130635	13.1182464132592	13.5374672345586	13.956688055858	13.0904508358375	13.5106465277865	13.9294355009257	9.36371068255944	2.4790328775221	0.504988727532214	21.4147853990502	0.245459080361188	0.251980781883877	0.239377734284812	0.473708122976365	0.481425026602515	0.466512276716454	0.471295950143911	0.478997601550507	0.464102065728673	0.000662346088463675	0.000797043470360329	0.000797238607672046
232	27.3297674716514	0.26	9.36377190237334	9.02882590167864	9.69871790306803	0.333492185359286	29.713650233921	28.8190418440102	30.6082586238318	2.03	1.3	3.13	11.5218516604407	11.8795160553407	12.2371804502408	13.5918677136266	14.0137900994221	14.4357124852177	13.5698224678315	13.988374234568	14.4051567301285	9.36377190237334	2.49494981780077	0.378219640071694	21.4220242965516	0.245459080361188	0.251980781883877	0.239377734284812	0.473708122976365	0.481425026602515	0.466512276716454	0.471295950143911	0.478997601550507	0.464102065728673	0.000662346088463675	0.000797043470360329	0.000797238607672046
232	27.3297674716514	0.26	9.36630607221054	9.02939753414979	9.70321461027129	0.325049522809329	29.351526306838	28.4507664033349	30.252286210341	2	1.3	3.09	11.5133699242116	11.8778867120867	12.2424034999618	13.617241967129	14.0483679827308	14.4794939983326	13.6130763391868	14.0412823791915	14.4700267462732	9.36630607221054	2.47923973010109	0.203588738945576	21.144990964122	0.245459080361188	0.251980781883877	0.239377734284812	0.473708122976365	0.481425026602515	0.466512276716454	0.471295950143911	0.478997601550507	0.464102065728673	0.000662346088463675	0.000797043470360329	0.000797238607672046
232	27.3297674716514	0.26	9.36677382606904	9.03010802129389	9.70343963084419	0.335098888719374	29.7701945563647	28.8771135021363	30.6632756105932	2.04	1.3	3.11	11.5224578601898	11.8788123418218	12.2351668234538	13.5869091912712	14.0071108566263	14.4273125219815	13.5662046764936	13.9887067787855	14.4076330489057	9.36677382606904	2.50337600137581	-0.40400451439753	20.7128945721109	0.245459080361188	0.251980781883877	0.239377734284812	0.473708122976365	0.481425026602515	0.466512276716454	0.471295950143911	0.478997601550507	0.464102065728673	0.000662346088463675	0.000797043470360329	0.000797238607672046
232	27.3297674716514	0.26	9.36699659159388	9.03272197471015	9.70127120847761	0.328714720524093	29.0355925279206	28.1519189976474	29.9192660581937	1.99	1.29	3.11	11.4799326786204	11.8402815641888	12.2006304497572	13.6002385522356	14.0271426938331	14.4540468354305	13.5747786855226	14.0019557361027	14.4271982209531	9.36699659159388	2.47504594638244	0.116410272274533	20.8992079853688	0.245459080361188	0.251980781883877	0.239377734284812	0.473708122976365	0.481425026602515	0.466512276716454	0.471295950143911	0.478997601550507	0.464102065728673	0.000662346088463675	0.000797043470360329	0.000797238607672046
232	27.3297674716514	0.26	9.36825316528049	9.03576447690948	9.70074185365149	0.329235602349795	29.6404367744874	28.7394189708071	30.5414545781677	2.01	1.3	3.1	11.5928230094192	11.9562729433587	12.3197228772983	13.7017070852989	14.1312732514489	14.5608394175988	13.689360405689	14.1222480929278	14.548915680501	9.36825316528049	2.50204642682425	0.578607199644633	21.6346395144834	0.245459080361188	0.251980781883877	0.239377734284812	0.473708122976365	0.481425026602515	0.466512276716454	0.471295950143911	0.478997601550507	0.464102065728673	0.000662346088463675	0.000797043470360329	0.000797238607672046
232	27.3297674716514	0.26	9.36829050612585	9.03174544043907	9.70483557181264	0.342027502611234	29.9556025548469	29.0707547384494	30.8404503712444	2.01	1.27	3.1	11.7491113453792	12.1067276374949	12.4643439296106	13.8921964286939	14.3150433683585	14.7378903080231	13.8524160926201	14.2705846602915	14.693635507355	9.36829050612585	2.46984204826703	0.492111778557562	21.2547710352523	0.245459080361188	0.251980781883877	0.239377734284812	0.473708122976365	0.481425026602515	0.466512276716454	0.471295950143911	0.478997601550507	0.464102065728673	0.000662346088463675	0.000797043470360329	0.000797238607672046
232	27.3297674716514	0.26	9.36953257404768	9.0288231986439	9.71024194945146	0.329256319154212	29.2458211000737	28.3568406252321	30.1348015749152	2.01	1.28	3.11	11.4525943843844	11.8116306017315	12.1706668190786	13.5395592419181	13.9640213307347	14.3884834195513	13.5017407440757	13.927995511185	14.3483906828093	9.36953257404768	2.46842603398665	0.0292401409333712	20.817468186668	0.245459080361188	0.251980781883877	0.239377734284812	0.473708122976365	0.481425026602515	0.466512276716454	0.471295950143911	0.478997601550507	0.464102065728673	0.000662346088463675	0.000797043470360329	0.000797238607672046
232	27.3297674716514	0.26	9.37266985497921	9.0333580651963	9.71198164476212	0.328045231036325	29.5954751443296	28.6933939261832	30.4975563624759	2	1.3	3.13	11.6283305134867	11.9939093844143	12.3594882553419	13.7575011404123	14.1900182354384	14.6225353304645	13.7357069763112	14.1650213544466	14.5955104030771	9.37266985497921	2.5007994413141	0.00137224565114994	21.093240438282	0.245459080361188	0.251980781883877	0.239377734284812	0.473708122976365	0.481425026602515	0.466512276716454	0.471295950143911	0.478997601550507	0.464102065728673	0.000662346088463675	0.000797043470360329	0.000797238607672046
232	27.3297674716514	0.26	9.37425453623789	9.03420866844028	9.71430040403551	0.327389569908329	29.1313268531155	28.2420708350174	30.0205828712135	1.98	1.3	3.04	11.5484647501496	11.9120904148133	12.2757160794771	13.6896481218565	14.1206930706891	14.5517380195217	13.6985350428252	14.1294588914068	14.5612779852266	9.37425453623789	2.45377004778782	-0.00444606655118148	20.5797741630414	0.245459080361188	0.251980781883877	0.239377734284812	0.473708122976365	0.481425026602515	0.466512276716454	0.471295950143911	0.478997601550507	0.464102065728673	0.000662346088463675	0.000797043470360329	0.000797238607672046
232	27.3297674716514	0.26	9.37657685521711	9.04209955434408	9.71105415609014	0.32543394582028	29.0503849371036	28.159647153672	29.9411227205352	2.01	1.28	3.09	11.3938167957198	11.7542227007392	12.1146286057585	13.47539721934	13.9016470719931	14.3278969246462	13.4509652690611	13.8759276249727	14.2996213623164	9.37657685521711	2.47706215196926	0.573469905031823	21.4071179425741	0.245459080361188	0.251980781883877	0.239377734284812	0.473708122976365	0.481425026602515	0.466512276716454	0.471295950143911	0.478997601550507	0.464102065728673	0.000662346088463675	0.000797043470360329	0.000797238607672046
232	27.3297674716514	0.26	9.37818067395748	9.04087921242515	9.71548213548982	0.333578211527994	29.5022535377095	28.6141816658446	30.3903254095745	2.01	1.3	3.12	11.5743536910292	11.9335761936349	12.2927986962406	13.6880556473296	14.1128791611687	14.5377026750079	13.6710189486784	14.0956757097035	14.5193812760209	9.37818067395748	2.48995965390426	-0.334047562031889	20.6642877837934	0.245459080361188	0.251980781883877	0.239377734284812	0.473708122976365	0.481425026602515	0.466512276716454	0.471295950143911	0.478997601550507	0.464102065728673	0.000662346088463675	0.000797043470360329	0.000797238607672046
232	27.3297674716514	0.26	9.37962073577603	9.04679854713303	9.71244292441903	0.336464577568245	30.1131414406904	29.2125338283578	31.013749053023	2	1.29	3.1	11.8310717394764	12.1958176849405	12.5605636304045	13.9954096029236	14.4268809877807	14.8583523726377	13.9747237583849	14.4101259943037	14.8395222711103	9.37962073577603	2.4893797501611	0.126803804804365	21.0507806321923	0.245459080361188	0.251980781883877	0.239377734284812	0.473708122976365	0.481425026602515	0.466512276716454	0.471295950143911	0.478997601550507	0.464102065728673	0.000662346088463675	0.000797043470360329	0.000797238607672046
232	27.3297674716514	0.26	9.38079758086679	9.04251932575642	9.71907583597716	0.329889828263224	29.7801725614433	28.8762462655759	30.6840988573106	1.97	1.29	3.09	11.837076733555	12.2076181407467	12.5781595479384	14.0393742759386	14.4788552066949	14.9183361374513	14.0243009431147	14.4668950860206	14.8998388175406	9.38079758086679	2.45914683296324	0.106016814509065	20.7471853778152	0.245459080361188	0.251980781883877	0.239377734284812	0.473708122976365	0.481425026602515	0.466512276716454	0.471295950143911	0.478997601550507	0.464102065728673	0.000662346088463675	0.000797043470360329	0.000797238607672046
232	27.3297674716514	0.26	9.38391788858876	9.05035139056638	9.71748438661114	0.336542853381514	30.0398248471656	29.1415674217474	30.9380822725837	2	1.3	3.1	11.807561337867	12.1715166973822	12.5354720568974	13.9689363645179	14.3995137810661	14.8300911976144	13.9625450671318	14.3923836675011	14.8205816639944	9.38391788858876	2.48545934062011	-0.366750869101717	20.5585312757143	0.245459080361188	0.251980781883877	0.239377734284812	0.473708122976365	0.481425026602515	0.466512276716454	0.471295950143911	0.478997601550507	0.464102065728673	0.000662346088463675	0.000797043470360329	0.000797238607672046
232	27.3297674716514	0.26	9.38512745523946	9.04830011230855	9.72195479817036	0.326779252570192	29.4068127082186	28.5079018390997	30.3057235773375	2	1.28	3.1	11.5726587970629	11.9375677558491	12.3024767146352	13.6966353861627	14.1285175530254	14.5603997198882	13.670022803015	14.1034557231384	14.5341045065919	9.38512745523946	2.46929124034335	-0.0744674427909621	20.665578336088	0.245459080361188	0.251980781883877	0.239377734284812	0.473708122976365	0.481425026602515	0.466512276716454	0.471295950143911	0.478997601550507	0.464102065728673	0.000662346088463675	0.000797043470360329	0.000797238607672046
232	27.3297674716514	0.26	9.38556373168702	9.04591307111031	9.72521439226374	0.325409633859925	29.4541332150884	28.5509657619064	30.3573006682703	2	1.31	3.13	11.5731976922524	11.9392986351084	12.3053995779644	13.6929357382725	14.1260914500776	14.5592471618826	13.6811885250516	14.1108045071058	14.5434409092016	9.38556373168702	2.47888213200653	0.0916028990608012	21.0947622361605	0.245459080361188	0.251980781883877	0.239377734284812	0.473708122976365	0.481425026602515	0.466512276716454	0.471295950143911	0.478997601550507	0.464102065728673	0.000662346088463675	0.000797043470360329	0.000797238607672046
232	27.3297674716514	0.26	9.38775319702858	9.05217545278173	9.72333094127544	0.327309259125054	29.3024487116324	28.4078059308726	30.1970914923921	2	1.3	3.1	11.5369689213036	11.9003009569564	12.2636329926092	13.6556635357252	14.085719303793	14.5157750718608	13.6430847792217	14.070801850243	14.4970717899616	9.38775319702858	2.48347156526616	-0.143420742502103	20.7771516603951	0.245459080361188	0.251980781883877	0.239377734284812	0.473708122976365	0.481425026602515	0.466512276716454	0.471295950143911	0.478997601550507	0.464102065728673	0.000662346088463675	0.000797043470360329	0.000797238607672046
232	27.3297674716514	0.26	9.38839469217434	9.05200727406775	9.72478211028094	0.331629740766097	29.8553166535533	28.9526639811419	30.7579693259646	1.97	1.28	3.1	11.8651101680607	12.2350268502918	12.6049435325229	14.071768818076	14.510482151587	14.949195485098	14.0446544710844	14.4845398464958	14.9209632302242	9.38839469217434	2.47328537331788	-0.0864832239499097	20.6813991206869	0.245459080361188	0.251980781883877	0.239377734284812	0.473708122976365	0.481425026602515	0.466512276716454	0.471295950143911	0.478997601550507	0.464102065728673	0.000662346088463675	0.000797043470360329	0.000797238607672046
232	27.3297674716514	0.26	9.38962942112979	9.05356206664139	9.7256967756182	0.335492923494447	29.7836737779084	28.890977842589	30.6763697132279	1.99	1.28	3.11	11.7566430904558	12.119909005408	12.4831749203602	13.9217095469582	14.3518733715605	14.7820371961628	13.8837835241066	14.3099524913654	14.7394281509967	9.38962942112979	2.46043427115389	-0.0847122775206384	20.5434573526353	0.245459080361188	0.251980781883877	0.239377734284812	0.473708122976365	0.481425026602515	0.466512276716454	0.471295950143911	0.478997601550507	0.464102065728673	0.000662346088463675	0.000797043470360329	0.000797238607672046
232	27.3297674716514	0.26	9.38993988253767	9.04915447441024	9.73072529066511	0.328818753655646	29.688061888355	28.7847439560839	30.591379820626	2	1.3	3.11	11.6800515823038	12.0465929717372	12.4131343611705	13.8224594013471	14.2562334680671	14.6900075347871	13.8101971710918	14.2438675319881	14.6751261099704	9.38993988253767	2.47832435958238	-0.277809489022841	20.6163126883702	0.245459080361188	0.251980781883877	0.239377734284812	0.473708122976365	0.481425026602515	0.466512276716454	0.471295950143911	0.478997601550507	0.464102065728673	0.000662346088463675	0.000797043470360329	0.000797238607672046
232	27.3297674716514	0.26	9.39108550659867	9.05603545389291	9.72613555930443	0.33377144641796	29.8484911142046	28.9503872184449	30.7465950099643	2	1.29	3.07	11.7189501569968	12.0824974460468	12.4460447350968	13.8612559327073	14.2912622003042	14.721268467901	13.8499847152221	14.2832331972953	14.7135672102344	9.39108550659867	2.47184967672724	-0.0674753396208483	20.7214516798937	0.245459080361188	0.251980781883877	0.239377734284812	0.473708122976365	0.481425026602515	0.466512276716454	0.471295950143911	0.478997601550507	0.464102065728673	0.000662346088463675	0.000797043470360329	0.000797238607672046
232	27.3297674716514	0.26	9.39224596927025	9.05281337709892	9.73167856144158	0.317768000175402	29.1114482564236	28.2030172647904	30.0198792480568	2.01	1.3	3.13	11.4107180170108	11.7782620207647	12.1458060245185	13.4952209889261	13.9299077059599	14.3645944229937	13.4705213272757	13.9050698502311	14.3410440798492	9.39224596927025	2.49618597804841	0.114943333286827	21.1813418915513	0.245459080361188	0.251980781883877	0.239377734284812	0.473708122976365	0.481425026602515	0.466512276716454	0.471295950143911	0.478997601550507	0.464102065728673	0.000662346088463675	0.000797043470360329	0.000797238607672046
232	27.3297674716514	0.26	9.39229677172443	9.05179050741967	9.73280303602919	0.327086175236764	29.7776708210769	28.8680581034905	30.6872835386633	2.02	1.3	3.12	11.5885236501433	11.9536700847401	12.3188165193368	13.682411703159	14.1135351146414	14.5446585261237	13.6657616839445	14.0938595952336	14.5248154279483	9.39229677172443	2.49814817752861	0.52985777996773	21.6714384409902	0.245459080361188	0.251980781883877	0.239377734284812	0.473708122976365	0.481425026602515	0.466512276716454	0.471295950143911	0.478997601550507	0.464102065728673	0.000662346088463675	0.000797043470360329	0.000797238607672046
232	27.3297674716514	0.26	9.39260614220091	9.05411344610251	9.73109883829931	0.325708131591773	29.6606821043492	28.7517991413238	30.5695650673747	2	1.3	3.07	11.6457718142001	12.0139102928108	12.3820487714215	13.7765432979254	14.2120383231696	14.6475333484137	13.7750412775146	14.212247273811	14.6461880487285	9.39260614220091	2.47784423840215	0.33464489573131	21.249217013653	0.245459080361188	0.251980781883877	0.239377734284812	0.473708122976365	0.481425026602515	0.466512276716454	0.471295950143911	0.478997601550507	0.464102065728673	0.000662346088463675	0.000797043470360329	0.000797238607672046
232	27.3297674716514	0.26	9.39337503766113	9.05987210994352	9.72687796537873	0.330449768304987	29.561415324254	28.6652642134006	30.4575664351073	2.01	1.28	3.13	11.5882447549672	11.9505235859836	12.3128024169999	13.7027560732026	14.1311400568748	14.559524040547	13.6549209232329	14.0798815054577	14.5104343049721	9.39337503766113	2.48157774795864	0.380600730258392	21.3013877512696	0.245459080361188	0.251980781883877	0.239377734284812	0.473708122976365	0.481425026602515	0.466512276716454	0.471295950143911	0.478997601550507	0.464102065728673	0.000662346088463675	0.000797043470360329	0.000797238607672046
232	27.3297674716514	0.26	9.39392470417783	9.05714962147988	9.73069978687579	0.330190109509617	29.6564586950223	28.7568985494519	30.5560188405927	1.98	1.3	3.08	11.7452593033556	12.1126691320101	12.4800789606646	13.9193826359702	14.3548023961621	14.7902221563539	13.9148586939198	14.3549606340319	14.7868199750858	9.39392470417783	2.46672771527627	0.249299361690925	21.0232507423955	0.245459080361188	0.251980781883877	0.239377734284812	0.473708122976365	0.481425026602515	0.466512276716454	0.471295950143911	0.478997601550507	0.464102065728673	0.000662346088463675	0.000797043470360329	0.000797238607672046
232	27.3297674716514	0.26	9.39745526716078	9.06368838806972	9.73122214625185	0.343540504962211	30.447202505714	29.5508485158616	31.3435564955664	2	1.29	3.1	11.9689314197918	12.3319801974484	12.6950289751051	14.1587042494545	14.5881745246761	15.0176447998977	14.1426277641548	14.5677516438804	15.0010523248887	9.39745526716078	2.47047543456701	0.00163033273153917	20.8162255508007	0.245459080361188	0.251980781883877	0.239377734284812	0.473708122976365	0.481425026602515	0.466512276716454	0.471295950143911	0.478997601550507	0.464102065728673	0.000662346088463675	0.000797043470360329	0.000797238607672046
232	27.3297674716514	0.26	9.39812293528928	9.0630249391419	9.73322093143666	0.333454718994509	29.5407539402743	28.6512760892019	30.4302317913467	2.01	1.31	3.06	11.5833047533361	11.942908039006	12.302511324676	13.6970970196781	14.1223229113648	14.5475488030515	13.7091119429531	14.1335581752704	14.5604777781798	9.39812293528928	2.45958387497854	0.0386012094922743	20.7698679504458	0.245459080361188	0.251980781883877	0.239377734284812	0.473708122976365	0.481425026602515	0.466512276716454	0.471295950143911	0.478997601550507	0.464102065728673	0.000662346088463675	0.000797043470360329	0.000797238607672046
232	27.3297674716514	0.26	9.39855436951471	9.06412320112675	9.73298553790267	0.330595403209499	29.2947373404036	28.4069627386827	30.1825119421245	2	1.29	3.11	11.5368750531602	11.8974255544455	12.2579760557307	13.6556162072499	14.0823816221648	14.5091470370796	13.6316392419776	14.0571888479289	14.4797474501837	9.39855436951471	2.46857030115578	-0.0502691955571699	20.7179963124339	0.245459080361188	0.251980781883877	0.239377734284812	0.473708122976365	0.481425026602515	0.466512276716454	0.471295950143911	0.478997601550507	0.464102065728673	0.000662346088463675	0.000797043470360329	0.000797238607672046
232	27.3297674716514	0.26	9.39950683352501	9.06567825107845	9.73333541597158	0.326820721849306	29.6812989317952	28.7740830428459	30.5885148207444	2	1.3	3.09	11.6696682873787	12.0376003765894	12.4055324658002	13.808620001876	14.2439909379893	14.6793618741025	13.7995219158447	14.2297037407364	14.6671209938453	9.39950683352501	2.47580180821224	0.201024564568779	21.0817427726357	0.245459080361188	0.251980781883877	0.239377734284812	0.473708122976365	0.481425026602515	0.466512276716454	0.471295950143911	0.478997601550507	0.464102065728673	0.000662346088463675	0.000797043470360329	0.000797238607672046
232	27.3297674716514	0.26	9.3997424447215	9.06594872366753	9.73353616577547	0.330909403428477	29.305140268114	28.4176800766047	30.1926004596232	1.99	1.26	3.09	11.5543256009082	11.9151574486488	12.2759892963894	13.6796365753549	14.1068400931021	14.5340436108494	13.6307701395345	14.0501298022492	14.4808710657318	9.3997424447215	2.4663187126572	0.284564542202371	20.856239340406	0.245459080361188	0.251980781883877	0.239377734284812	0.473708122976365	0.481425026602515	0.466512276716454	0.471295950143911	0.478997601550507	0.464102065728673	0.000662346088463675	0.000797043470360329	0.000797238607672046
232	27.3297674716514	0.26	9.40698636059683	9.06661895773537	9.74735376345829	0.331047491429613	29.4046079781874	28.5144131755701	30.2948027808048	1.99	1.28	3.09	11.5875363093101	11.9492889617029	12.3110416140958	13.7173844871374	14.1456291190983	14.5738737510592	13.6926364337321	14.119300244347	14.5419954968044	9.40698636059683	2.45969615782684	0.124618891649361	20.7530224329273	0.245459080361188	0.251980781883877	0.239377734284812	0.473708122976365	0.481425026602515	0.466512276716454	0.471295950143911	0.478997601550507	0.464102065728673	0.000662346088463675	0.000797043470360329	0.000797238607672046
232	27.3297674716514	0.26	9.40945495535178	9.06868458609802	9.75022532460554	0.333630700014479	29.8572961151151	28.9586429046095	30.7559493256207	1.98	1.27	3.08	11.8415431006474	12.2090133843824	12.5764836681174	14.0370824781515	14.4726853921649	14.9082883061784	14.0043214780164	14.4429580207023	14.8759024128439	9.40945495535178	2.456090851745	0.140206571626776	20.7100316826443	0.245459080361188	0.251980781883877	0.239377734284812	0.473708122976365	0.481425026602515	0.466512276716454	0.471295950143911	0.478997601550507	0.464102065728673	0.000662346088463675	0.000797043470360329	0.000797238607672046
232	27.3297674716514	0.26	9.409910304151	9.06891870952301	9.750901898779	0.328517166831563	29.4264910994534	28.5305198597503	30.3224623391566	1.98	1.28	3.08	11.6456937454158	12.0114146195385	12.3771354936613	13.7995518377217	14.2329123803325	14.6662729229434	13.7684655431656	14.2022263718486	14.6346565589702	9.409910304151	2.4481722544073	0.0862511102378097	20.6026947635685	0.245459080361188	0.251980781883877	0.239377734284812	0.473708122976365	0.481425026602515	0.466512276716454	0.471295950143911	0.478997601550507	0.464102065728673	0.000662346088463675	0.000797043470360329	0.000797238607672046
232	27.3297674716514	0.26	9.41032530637362	9.07456420763546	9.74608640511178	0.329626645239133	29.6089714760357	28.7097064437436	30.5082365083278	2	1.3	3.09	11.6543827441296	12.0194292797074	12.3844758152852	13.7933077477263	14.2253511530283	14.6573945583302	13.7826580894904	14.2142022275952	14.6498143730801	9.41032530637362	2.47787150916643	-0.39618135611322	20.4919810316417	0.245459080361188	0.251980781883877	0.239377734284812	0.473708122976365	0.481425026602515	0.466512276716454	0.471295950143911	0.478997601550507	0.464102065728673	0.000662346088463675	0.000797043470360329	0.000797238607672046
232	27.3297674716514	0.26	9.41280398795199	9.07430901040533	9.75129896549865	0.331040244028312	29.6217559013218	28.7249724905337	30.51853931211	2.01	1.29	3.07	11.6128794484035	11.9754294088689	12.3379793693342	13.7320126391543	14.160721183108	14.5894297270617	13.7185054302715	14.1477998228509	14.5779780761881	9.41280398795199	2.46488158155029	0.13564443374499	20.8801867855575	0.245459080361188	0.251980781883877	0.239377734284812	0.473708122976365	0.481425026602515	0.466512276716454	0.471295950143911	0.478997601550507	0.464102065728673	0.000662346088463675	0.000797043470360329	0.000797238607672046
232	27.3297674716514	0.26	9.41625943623956	9.07883949426722	9.7536793782119	0.329473175237303	29.3092869950609	28.4188145829305	30.1997594071913	1.99	1.29	3.05	11.5697116119516	11.932235846616	12.2947600812804	13.7016933228754	14.1310208681144	14.5603484133534	13.6968226527841	14.1246234469529	14.5553992856759	9.41625943623956	2.4617631691856	0.00139559572014035	20.6251864956977	0.245459080361188	0.251980781883877	0.239377734284812	0.473708122976365	0.481425026602515	0.466512276716454	0.471295950143911	0.478997601550507	0.464102065728673	0.000662346088463675	0.000797043470360329	0.000797238607672046
232	27.3297674716514	0.26	9.41821480895345	9.0830941357216	9.7533354821853	0.347841412421205	30.3345180310569	29.4499316827122	31.2191043794016	2	1.28	3.1	11.9401703822572	12.298816773388	12.6574631645188	14.1277820712927	14.5521376619031	14.9764932525135	14.0902246319092	14.5142246740545	14.9355288706699	9.41821480895345	2.46128951444332	0.148628019821578	20.7469518777255	0.245459080361188	0.251980781883877	0.239377734284812	0.473708122976365	0.481425026602515	0.466512276716454	0.471295950143911	0.478997601550507	0.464102065728673	0.000662346088463675	0.000797043470360329	0.000797238607672046
232	27.3297674716514	0.26	9.4182878231412	9.08030273741474	9.75627290886766	0.333524788185242	29.7797553886003	28.8832224789008	30.6762882982998	2.01	1.3	3.13	11.6492175673586	12.010808346539	12.3723991257195	13.7679504530145	14.1953065310718	14.6226626091291	13.7464397232917	14.17734001555	14.6036102631428	9.4182878231412	2.48754902784027	-0.586049443408149	20.4078338498787	0.245459080361188	0.251980781883877	0.239377734284812	0.473708122976365	0.481425026602515	0.466512276716454	0.471295950143911	0.478997601550507	0.464102065728673	0.000662346088463675	0.000797043470360329	0.000797238607672046
232	27.3297674716514	0.26	9.41950607337686	9.08339717262188	9.75561497413184	0.336549860606455	29.6476550638722	28.7611382960159	30.5341718317284	1.96	1.27	3.07	11.8531558002126	12.218510650245	12.5838655002774	14.0749726793597	14.5088115336828	14.9426503880059	14.0440872601816	14.481193557216	14.9121836414762	9.41950607337686	2.45880975691583	0.318736515872749	20.8469168756362	0.245459080361188	0.251980781883877	0.239377734284812	0.473708122976365	0.481425026602515	0.466512276716454	0.471295950143911	0.478997601550507	0.464102065728673	0.000662346088463675	0.000797043470360329	0.000797238607672046
232	27.3297674716514	0.26	9.42032998988951	9.08297460594113	9.75768537383789	0.329903993009223	29.1428495411542	28.2582964368413	30.027402645467	2	1.28	3.11	11.4421511496468	11.8003181871417	12.1584852246367	13.5347137309789	13.9583830442895	14.3820523576001	13.5032467110141	13.9245197521552	14.3511919763037	9.42032998988951	2.47126268041109	-0.496925592258572	20.2768321573626	0.245459080361188	0.251980781883877	0.239377734284812	0.473708122976365	0.481425026602515	0.466512276716454	0.471295950143911	0.478997601550507	0.464102065728673	0.000662346088463675	0.000797043470360329	0.000797238607672046
232	27.3297674716514	0.26	9.42372982189798	9.08827201995044	9.75918762384552	0.335218498044678	29.5547426123587	28.6683628646121	30.4411223601053	1.98	1.28	3.11	11.7200303921049	12.0823949132879	12.444759434471	13.8923120347918	14.3218400163919	14.751367997992	13.8492879742119	14.2784586017618	14.7060933393001	9.42372982189798	2.46566587893861	0.382796574257737	21.0161893605609	0.245459080361188	0.251980781883877	0.239377734284812	0.473708122976365	0.481425026602515	0.466512276716454	0.471295950143911	0.478997601550507	0.464102065728673	0.000662346088463675	0.000797043470360329	0.000797238607672046
232	27.3297674716514	0.26	9.42462076734992	9.08998334034939	9.75925819435045	0.331708421604776	29.4856851506235	28.5943662068764	30.3770040943706	2	1.28	3.1	11.5915768460175	11.9528994910451	12.3142221360726	13.7148825752327	14.1423910768071	14.5698995783815	13.6853804814675	14.1111154363505	14.5342415476504	9.42462076734992	2.4769930663854	0.499985653749725	21.2726842841218	0.245459080361188	0.251980781883877	0.239377734284812	0.473708122976365	0.481425026602515	0.466512276716454	0.471295950143911	0.478997601550507	0.464102065728673	0.000662346088463675	0.000797043470360329	0.000797238607672046
232	27.3297674716514	0.26	9.42531470672756	9.08409844448927	9.76653096896585	0.332866812737944	29.6516356683632	28.7576370508981	30.5456342858282	2.02	1.29	3.13	11.585554393981	11.9457185337694	12.3058826735579	13.6894034597465	14.1149706836903	14.5405379076342	13.657253870531	14.078809175593	14.5059024528399	9.42531470672756	2.48531567562289	0.102554950042563	21.0885310785166	0.245459080361188	0.251980781883877	0.239377734284812	0.473708122976365	0.481425026602515	0.466512276716454	0.471295950143911	0.478997601550507	0.464102065728673	0.000662346088463675	0.000797043470360329	0.000797238607672046
232	27.3297674716514	0.26	9.42820258230041	9.08768350291543	9.7687216616854	0.326358192188013	29.2952162306185	28.3988589863595	30.1915734748775	2	1.31	3.09	11.5270147414426	11.8908435548867	12.2546723683307	13.6422606262018	14.0728532477659	14.50344586933	13.6432206372076	14.071411025825	14.5008868783527	9.42820258230041	2.45900474417624	0.338878901629626	21.1001358056325	0.245459080361188	0.251980781883877	0.239377734284812	0.473708122976365	0.481425026602515	0.466512276716454	0.471295950143911	0.478997601550507	0.464102065728673	0.000662346088463675	0.000797043470360329	0.000797238607672046
232	27.3297674716514	0.26	9.42992450400605	9.0918928577403	9.7679561502718	0.328534455173322	29.4482474022121	28.5516488657337	30.3448459386906	2	1.29	3.1	11.5952649705887	11.9593874649356	12.3235099592826	13.7246341551948	14.155624566821	14.5866149784472	13.6991462107943	14.1258479430864	14.5564402180518	9.42992450400605	2.47675903455838	-0.109977463507662	20.6937605274085	0.245459080361188	0.251980781883877	0.239377734284812	0.473708122976365	0.481425026602515	0.466512276716454	0.471295950143911	0.478997601550507	0.464102065728673	0.000662346088463675	0.000797043470360329	0.000797238607672046
232	27.3297674716514	0.26	9.43514102918912	9.09520221722242	9.77507984115582	0.328787713531027	29.5227529452641	28.6244016901491	30.421104200379	1.99	1.27	3.07	11.6526101970689	12.0183169499721	12.3840237028753	13.7996622457194	14.2327523075763	14.6658423694332	13.7722561990093	14.207747472462	14.6412275430882	9.43514102918912	2.44328521585761	-0.572383894519653	19.9518750219737	0.245459080361188	0.251980781883877	0.239377734284812	0.473708122976365	0.481425026602515	0.466512276716454	0.471295950143911	0.478997601550507	0.464102065728673	0.000662346088463675	0.000797043470360329	0.000797238607672046
232	27.3297674716514	0.26	9.4352902863338	9.09920466293793	9.77137590972967	0.331729940202125	29.9935909835291	29.0869626245882	30.9002193424701	1.98	1.28	3.07	11.8839128954625	12.2543294489291	12.6247460023957	14.0846958994182	14.5237099310407	14.9627239626632	14.0689902087554	14.5025658048353	14.9418257593306	9.4352902863338	2.47626028852645	0.174495359215395	20.9136408425454	0.245459080361188	0.251980781883877	0.239377734284812	0.473708122976365	0.481425026602515	0.466512276716454	0.471295950143911	0.478997601550507	0.464102065728673	0.000662346088463675	0.000797043470360329	0.000797238607672046
232	27.3297674716514	0.26	9.43618688802735	9.0971590682212	9.7752147078335	0.336645140317516	29.6142319671908	28.728903508954	30.4995604254277	2	1.3	3.1	11.650687551797	12.0097226693195	12.3687577868421	13.7859918304354	14.2108298646716	14.6356678989078	13.7692470843772	14.1974158199627	14.618923809197	9.43618688802735	2.47081387378247	0.258087044423497	21.0430825973655	0.245459080361188	0.251980781883877	0.239377734284812	0.473708122976365	0.481425026602515	0.466512276716454	0.471295950143911	0.478997601550507	0.464102065728673	0.000662346088463675	0.000797043470360329	0.000797238607672046
232	27.3297674716514	0.26	9.43695071656043	9.10044725062364	9.77345418249722	0.323678864801924	29.212950344304	28.3136352206387	30.1122654679693	2.02	1.29	3.13	11.4008529086183	11.762973821864	12.1250947351098	13.4696826642958	13.8975150226835	14.3253473810711	13.4315684994379	13.8610076797395	14.2905838814663	9.43695071656043	2.47118224826582	-0.773184284209801	20.1277176133266	0.245459080361188	0.251980781883877	0.239377734284812	0.473708122976365	0.481425026602515	0.466512276716454	0.471295950143911	0.478997601550507	0.464102065728673	0.000662346088463675	0.000797043470360329	0.000797238607672046
232	27.3297674716514	0.26	9.43919370048761	9.09687652479581	9.78151087617941	0.321065514934792	29.0842772879376	28.1835516014835	29.9850029743916	2.02	1.28	3.08	11.3365335436772	11.6988408604598	12.0611481772425	13.3906652826545	13.8186211467465	14.2465770108386	13.3630429762118	13.7907067121237	14.2169740217585	9.43919370048761	2.48051578287431	-0.53600302970059	20.2192655371749	0.245459080361188	0.251980781883877	0.239377734284812	0.473708122976365	0.481425026602515	0.466512276716454	0.471295950143911	0.478997601550507	0.464102065728673	0.000662346088463675	0.000797043470360329	0.000797238607672046
232	27.3297674716514	0.26	9.43944029483403	9.10252960185986	9.7763509878082	0.321246653927481	28.7027243230736	27.8141843444416	29.5912643017056	2.01	1.29	3.13	11.2424409701656	11.6015871574382	11.9607333447108	13.2934081931392	13.7180736978186	14.142739202498	13.2603873370007	13.6856560655461	14.107773698888	9.43944029483403	2.48710559689279	0.308459942889587	21.1936617604261	0.245459080361188	0.251980781883877	0.239377734284812	0.473708122976365	0.481425026602515	0.466512276716454	0.471295950143911	0.478997601550507	0.464102065728673	0.000662346088463675	0.000797043470360329	0.000797238607672046
232	27.3297674716514	0.26	9.43967004564557	9.09705055427559	9.78228953701555	0.321675903218905	29.0443077204599	28.1460777217737	29.9425377191462	2.02	1.3	3.13	11.3177951965518	11.6789816917012	12.0401681868506	13.3676031237455	13.794205446633	14.2208077695205	13.3410451804898	13.771087992886	14.1933709177516	9.43967004564557	2.49301807512482	-0.25264405362167	20.7486535666604	0.245459080361188	0.251980781883877	0.239377734284812	0.473708122976365	0.481425026602515	0.466512276716454	0.471295950143911	0.478997601550507	0.464102065728673	0.000662346088463675	0.000797043470360329	0.000797238607672046
232	27.3297674716514	0.26	9.44203475256679	9.10685378851558	9.777215716618	0.329661274515813	29.3808518123122	28.488585002435	30.2731186221894	2.01	1.32	3.12	11.5055974898946	11.865954551053	12.2263116122114	13.6021686762867	14.0281906654857	14.4542126546847	13.599084824293	14.022202976859	14.452418990743	9.44203475256679	2.49313635552489	0.0390215385273617	21.1249244542345	0.245459080361188	0.251980781883877	0.239377734284812	0.473708122976365	0.481425026602515	0.466512276716454	0.471295950143911	0.478997601550507	0.464102065728673	0.000662346088463675	0.000797043470360329	0.000797238607672046
232	27.3297674716514	0.26	9.4464973040681	9.1044314288856	9.78856317925061	0.336053822222991	29.9069686550396	29.0117037065619	30.8022336035173	2.03	1.3	3.13	11.6147662463767	11.973183428984	12.3316006115913	13.7054772588935	14.1284111726046	14.5513450863158	13.6838839363935	14.1062126808516	14.5249133381614	9.4464973040681	2.48762696209852	0.0634297537201209	21.0897711612877	0.245459080361188	0.251980781883877	0.239377734284812	0.473708122976365	0.481425026602515	0.466512276716454	0.471295950143911	0.478997601550507	0.464102065728673	0.000662346088463675	0.000797043470360329	0.000797238607672046
232	27.3297674716514	0.26	9.44656514627819	9.11017538614819	9.7829549064082	0.335249074136468	29.8272541878246	28.9327628792789	30.7217454963703	2.02	1.31	3.12	11.6540864885869	12.0143866478415	12.3746868070962	13.7698674220011	14.1955795041897	14.6212915863782	13.7610646532757	14.1908542394185	14.6151261608914	9.44656514627819	2.49449753083819	-0.335270858248549	20.7272990207345	0.245459080361188	0.251980781883877	0.239377734284812	0.473708122976365	0.481425026602515	0.466512276716454	0.471295950143911	0.478997601550507	0.464102065728673	0.000662346088463675	0.000797043470360329	0.000797238607672046
232	27.3297674716514	0.26	9.44754438104979	9.1053474951429	9.78974126695669	0.334965086396525	30.0707796987009	29.1684104050381	30.9731489923638	2.01	1.29	3.1	11.77620500036	12.1405198752758	12.5048347501915	13.9210805054297	14.351750377674	14.7824202499184	13.9006466760993	14.3296709391993	14.7603461630494	9.44754438104979	2.46982227278561	-0.345934951809875	20.4874756680745	0.245459080361188	0.251980781883877	0.239377734284812	0.473708122976365	0.481425026602515	0.466512276716454	0.471295950143911	0.478997601550507	0.464102065728673	0.000662346088463675	0.000797043470360329	0.000797238607672046
232	27.3297674716514	0.26	9.44821873375106	9.11089856352772	9.78553890397439	0.332592301670239	29.381589847385	28.4951853122975	30.2679943824725	2.02	1.3	3.11	11.4626018942318	11.8191709844691	12.1757400747064	13.5397584181942	13.960941966725	14.3821255152558	13.5196748309377	13.9401593839251	14.3639130183792	9.44821873375106	2.48186030348914	0.158896370848919	21.0806004564162	0.245459080361188	0.251980781883877	0.239377734284812	0.473708122976365	0.481425026602515	0.466512276716454	0.471295950143911	0.478997601550507	0.464102065728673	0.000662346088463675	0.000797043470360329	0.000797238607672046
232	27.3297674716514	0.26	9.45283711124245	9.11240181964379	9.79327240284111	0.329483506640908	29.9037634517484	28.9952509469602	30.8122759565366	2.02	1.3	3.11	11.6406235860423	12.0053609739269	12.3700983618114	13.744188529143	14.1748372298469	14.6054859305508	13.7220694909095	14.1578823107956	14.5808339377015	9.45283711124245	2.48951712038045	-0.179625641667909	20.8556880640302	0.245459080361188	0.251980781883877	0.239377734284812	0.473708122976365	0.481425026602515	0.466512276716454	0.471295950143911	0.478997601550507	0.464102065728673	0.000662346088463675	0.000797043470360329	0.000797238607672046
232	27.3297674716514	0.26	9.45435619665328	9.11759745475622	9.79111493855035	0.330225508955059	29.5079355141594	28.6129521021961	30.4029189261228	2.01	1.32	3.14	11.5417957027634	11.9028110800425	12.2638264573215	13.6413938269646	14.0680824520175	14.4947710770705	13.6307219473459	14.0598938777566	14.4760152627241	9.45435619665328	2.48841225474317	0.330802164476652	21.4395698704325	0.245459080361188	0.251980781883877	0.239377734284812	0.473708122976365	0.481425026602515	0.466512276716454	0.471295950143911	0.478997601550507	0.464102065728673	0.000662346088463675	0.000797043470360329	0.000797238607672046
232	27.3297674716514	0.26	9.45504294757299	9.11928342681523	9.79080246833074	0.324450918004684	29.057324380145	28.1643752059946	29.9502735542954	1.99	1.28	3.1	11.4880515443271	11.8522792633542	12.2165069823814	13.6106411139608	14.0421653588083	14.4736896036559	13.5743637052592	14.0080026137105	14.4372017339243	9.45504294757299	2.47351234889994	-0.479304030476808	20.1544736093959	0.245459080361188	0.251980781883877	0.239377734284812	0.473708122976365	0.481425026602515	0.466512276716454	0.471295950143911	0.478997601550507	0.464102065728673	0.000662346088463675	0.000797043470360329	0.000797238607672046
232	27.3297674716514	0.26	9.45670463490044	9.11452129298071	9.79888797682017	0.32993251852998	29.5811930787723	28.6833931555931	30.4789930019515	2.01	1.3	3.1	11.5703857522492	11.9325427461297	12.2946997400103	13.6752294780986	14.1032687936808	14.531308109263	13.6580630364343	14.0872968845742	14.5112205780808	9.45670463490044	2.47273944105308	-0.114611870299688	20.7038844709649	0.245459080361188	0.251980781883877	0.239377734284812	0.473708122976365	0.481425026602515	0.466512276716454	0.471295950143911	0.478997601550507	0.464102065728673	0.000662346088463675	0.000797043470360329	0.000797238607672046
232	27.3297674716514	0.26	9.45707051947704	9.12129161394001	9.79284942501408	0.329544756081396	29.2255402552964	28.3377560598182	30.1133244507745	2	1.29	3.12	11.5065578445306	11.867042992937	12.2275281413435	13.6191642327583	14.0458345285976	14.4725048244369	13.5956816696177	14.0248236777998	14.4449359020528	9.45707051947704	2.4836658824031	-0.560669076609189	20.3597490994779	0.245459080361188	0.251980781883877	0.239377734284812	0.473708122976365	0.481425026602515	0.466512276716454	0.471295950143911	0.478997601550507	0.464102065728673	0.000662346088463675	0.000797043470360329	0.000797238607672046
232	27.3297674716514	0.26	9.46224564975329	9.12553848992939	9.79895280957719	0.332920125062151	29.4705411946213	28.5821092332385	30.358973156004	1.97	1.27	3.08	11.7145622908188	12.0786918750928	12.4428214593668	13.8935621509801	14.3254226750465	14.7572831991129	13.862385162913	14.2936832754622	14.7228711895143	9.46224564975329	2.45391704222886	-0.185926074116098	20.2519136436997	0.245459080361188	0.251980781883877	0.239377734284812	0.473708122976365	0.481425026602515	0.466512276716454	0.471295950143911	0.478997601550507	0.464102065728673	0.000662346088463675	0.000797043470360329	0.000797238607672046
232	27.3297674716514	0.26	9.4673842273032	9.12344112921239	9.81132732539401	0.336634766239613	29.9200799326046	29.0255872592166	30.8145726059926	2	1.27	3.09	11.7633245091441	12.1258393996834	12.4883542902228	13.9173071787415	14.3462021807098	14.7750971826782	13.8849676862055	14.3081014431029	14.7438491669827	9.4673842273032	2.45577092705013	0.281583547019247	20.8628491626811	0.245459080361188	0.251980781883877	0.239377734284812	0.473708122976365	0.481425026602515	0.466512276716454	0.471295950143911	0.478997601550507	0.464102065728673	0.000662346088463675	0.000797043470360329	0.000797238607672046
232	27.3297674716514	0.26	9.46748444567604	9.12775074072433	9.80721815062775	0.330995777345919	29.7290599845306	28.8289376290807	30.6291823399805	1.95	1.26	3.04	11.909575351125	12.2814265499236	12.6532777487222	14.1494336253811	14.5912196421614	15.0330056589417	14.1156974648949	14.5545231259201	14.9981046758206	9.46748444567604	2.44436391850996	0.134681895654716	20.5255356534484	0.245459080361188	0.251980781883877	0.239377734284812	0.473708122976365	0.481425026602515	0.466512276716454	0.471295950143911	0.478997601550507	0.464102065728673	0.000662346088463675	0.000797043470360329	0.000797238607672046
232	27.3297674716514	0.26	9.46812600959561	9.12923381115113	9.80701820804009	0.334329206153322	29.5966269616592	28.7072170205027	30.4860369028157	1.99	1.3	3.11	11.6895666708845	12.0517340240442	12.4139013772039	13.8442631268224	14.2731875065068	14.7021118861911	13.8248810299969	14.2511472081863	14.6789332219601	9.46812600959561	2.47615652338689	0.0392170054362226	20.8364644603458	0.245459080361188	0.251980781883877	0.239377734284812	0.473708122976365	0.481425026602515	0.466512276716454	0.471295950143911	0.478997601550507	0.464102065728673	0.000662346088463675	0.000797043470360329	0.000797238607672046
232	27.3297674716514	0.26	9.4690271445936	9.13026866244579	9.80778562674142	0.344005896776303	30.4783320776686	29.581986688738	31.3746774665992	1.98	1.3	3.06	12.0882507172518	12.4545292875403	12.8208078578289	14.3274151208181	14.7615412197163	15.1956673186145	14.3278829330573	14.7596925572652	15.1892399401245	9.4690271445936	2.45099747591852	0.227645099401802	20.7510311680428	0.245459080361188	0.251980781883877	0.239377734284812	0.473708122976365	0.481425026602515	0.466512276716454	0.471295950143911	0.478997601550507	0.464102065728673	0.000662346088463675	0.000797043470360329	0.000797238607672046
232	27.3297674716514	0.26	9.47091851918078	9.13258690759782	9.80925013076374	0.326679251629473	29.4104495727699	28.5112231620794	30.3096759834604	2.02	1.31	3.12	11.4766422801817	11.8386085061033	12.200574732025	13.558268063991	13.9858874844927	14.4135069049943	13.5492469493744	13.9753030242846	14.4042493983749	9.47091851918078	2.49762320514463	0.259377414464467	21.3803427484434	0.245459080361188	0.251980781883877	0.239377734284812	0.473708122976365	0.481425026602515	0.466512276716454	0.471295950143911	0.478997601550507	0.464102065728673	0.000662346088463675	0.000797043470360329	0.000797238607672046
232	27.3297674716514	0.26	9.47120954955179	9.13304272324109	9.8093763758625	0.334037917437334	29.7864521330241	28.8907516405938	30.6821526254545	2	1.29	3.1	11.7124328733994	12.0755536403067	12.4386744072141	13.8580576839969	14.2876992954752	14.7173409069535	13.8380853951345	14.2673265541323	14.6978317468874	9.47120954955179	2.47508742449898	-0.247977420809614	20.6118321685746	0.245459080361188	0.251980781883877	0.239377734284812	0.473708122976365	0.481425026602515	0.466512276716454	0.471295950143911	0.478997601550507	0.464102065728673	0.000662346088463675	0.000797043470360329	0.000797238607672046
232	27.3297674716514	0.26	9.4732749955165	9.13038545678724	9.81616453424576	0.320564661168168	28.9358492553056	28.0386897871832	29.8330087234279	2	1.3	3.1	11.3609288432177	11.7244467164037	12.0879645895896	13.4406067869292	13.8706685240406	14.300730261152	13.4313310613764	13.8583434378257	14.2866692879903	9.4732749955165	2.48119729079022	0.365142785426657	21.2164279601013	0.245459080361188	0.251980781883877	0.239377734284812	0.473708122976365	0.481425026602515	0.466512276716454	0.471295950143911	0.478997601550507	0.464102065728673	0.000662346088463675	0.000797043470360329	0.000797238607672046
232	27.3297674716514	0.26	9.47422053803405	9.13128429475447	9.81715678131363	0.321301319877652	29.0890930697796	28.1887052806793	29.9894808588799	2	1.3	3.08	11.4212483805923	11.786059480491	12.1508705803898	13.5118492137045	13.9434371110218	14.375025008339	13.5100594795143	13.947338232748	14.3720133190653	9.47422053803405	2.46441298367611	-0.0155549767940345	20.7210927061071	0.245459080361188	0.251980781883877	0.239377734284812	0.473708122976365	0.481425026602515	0.466512276716454	0.471295950143911	0.478997601550507	0.464102065728673	0.000662346088463675	0.000797043470360329	0.000797238607672046
232	27.3297674716514	0.26	9.47975691225669	9.14097821613631	9.81853560837706	0.337721548468661	30.1799323590645	29.2798622144584	31.0800025036706	2	1.29	3.13	11.882743936325	12.2480223988652	12.6133008614053	14.0627885990902	14.4950821691637	14.9273757392371	14.0269186360173	14.4573849090625	14.8848287839045	9.47975691225669	2.48013734805981	0.264008818021595	21.1211682594529	0.245459080361188	0.251980781883877	0.239377734284812	0.473708122976365	0.481425026602515	0.466512276716454	0.471295950143911	0.478997601550507	0.464102065728673	0.000662346088463675	0.000797043470360329	0.000797238607672046
232	27.3297674716514	0.26	9.47984837963694	9.14176376114429	9.81793299812958	0.333174174293533	29.682523026689	28.7882121310396	30.5768339223383	2.04	1.3	3.12	11.4907842389913	11.8477474813667	12.2047107237421	13.5505141832308	13.971463300201	14.3924124171713	13.5346397566567	13.952030878361	14.3715467949044	9.47984837963694	2.48983283306261	-0.196151245313423	20.8293949168303	0.245459080361188	0.251980781883877	0.239377734284812	0.473708122976365	0.481425026602515	0.466512276716454	0.471295950143911	0.478997601550507	0.464102065728673	0.000662346088463675	0.000797043470360329	0.000797238607672046
232	27.3297674716514	0.26	9.4810067670874	9.14312276142634	9.81889077274846	0.335081122529955	29.8583484782177	28.9625871669429	30.7541097894924	2.02	1.3	3.13	11.642297434066	12.002372987941	12.362448541816	13.7499088377442	14.1751690639599	14.6004292901756	13.7230434090796	14.1489936308147	14.5740484431266	9.4810067670874	2.49946141842877	0.0329371317021304	21.1450474040257	0.245459080361188	0.251980781883877	0.239377734284812	0.473708122976365	0.481425026602515	0.466512276716454	0.471295950143911	0.478997601550507	0.464102065728673	0.000662346088463675	0.000797043470360329	0.000797238607672046
232	27.3297674716514	0.26	9.4883464947935	9.15054626306367	9.82614672652332	0.338062143604621	30.2302834341425	29.3293976661549	31.13116920213	2.02	1.3	3.07	11.813534280971	12.1764004067776	12.5392665325842	13.9581824080452	14.38692383743	14.8156652668148	13.9570911460111	14.3855483523539	14.8176795664954	9.4883464947935	2.47543479441523	0.274951027692814	21.1345867615446	0.245459080361188	0.251980781883877	0.239377734284812	0.473708122976365	0.481425026602515	0.466512276716454	0.471295950143911	0.478997601550507	0.464102065728673	0.000662346088463675	0.000797043470360329	0.000797238607672046
232	27.3297674716514	0.26	9.4888041984564	9.1475766615047	9.83003173540809	0.327866936901169	29.1952913571239	28.3050478812779	30.08553483297	1.99	1.27	3.06	11.5402992455418	11.9032619282317	12.2662246109216	13.6712190033423	14.1012028555385	14.5311867077346	13.6530988465989	14.0815029010279	14.510892036928	9.4888041984564	2.45426986949776	-0.224842016189572	20.3272029924869	0.245459080361188	0.251980781883877	0.239377734284812	0.473708122976365	0.481425026602515	0.466512276716454	0.471295950143911	0.478997601550507	0.464102065728673	0.000662346088463675	0.000797043470360329	0.000797238607672046
232	27.3297674716514	0.26	9.49108831683127	9.14715282699817	9.83502380666437	0.32580641190674	28.9125203048241	28.0267612226983	29.7982793869498	1.99	1.26	3.1	11.4336548838981	11.7950046515303	12.1563544191625	13.5466416112981	13.9747703110136	14.4028990107291	13.4997601916055	13.9256424101838	14.3494770276922	9.49108831683127	2.45544178401998	-0.0952333464749985	20.3867740835571	0.245459080361188	0.251980781883877	0.239377734284812	0.473708122976365	0.481425026602515	0.466512276716454	0.471295950143911	0.478997601550507	0.464102065728673	0.000662346088463675	0.000797043470360329	0.000797238607672046
232	27.3297674716514	0.26	9.49422674422012	9.15337118735061	9.83508230108962	0.327473402214626	29.7461031624515	28.8382534419471	30.6539528829559	2.01	1.31	3.12	11.6374235248161	12.0037782943816	12.370133063947	13.7556254470776	14.188662792513	14.6217001379483	13.7419986476722	14.1737705524072	14.6092124160593	9.49422674422012	2.49908213940621	-0.0866206852194285	21.0309829219045	0.245459080361188	0.251980781883877	0.239377734284812	0.473708122976365	0.481425026602515	0.466512276716454	0.471295950143911	0.478997601550507	0.464102065728673	0.000662346088463675	0.000797043470360329	0.000797238607672046
232	27.3297674716514	0.26	9.49454476804569	9.15765744047016	9.83143209562122	0.331224646725738	29.6719832858615	28.7740531435333	30.5699134281898	1.98	1.27	3.07	11.7445440931515	12.1110472095716	12.4775503259917	13.916540877245	14.3508238567157	14.7851068361864	13.8852108498784	14.3209508328895	14.75205946167	9.49454476804569	2.46154427120682	-0.748591749707633	19.7997328161579	0.245459080361188	0.251980781883877	0.239377734284812	0.473708122976365	0.481425026602515	0.466512276716454	0.471295950143911	0.478997601550507	0.464102065728673	0.000662346088463675	0.000797043470360329	0.000797238607672046
232	27.3297674716514	0.26	9.49527088654081	9.15638847418353	9.83415329889809	0.322087994709763	29.2528386918604	28.3490132171366	30.1566641665843	2.02	1.3	3.09	11.3849360973381	11.7479115277018	12.1108869580655	13.4432458182584	13.8718444414434	14.3004430646283	13.4363623063674	13.8651912742534	14.2993351042847	9.49527088654081	2.47591387543751	0.369469211884136	21.2124855434092	0.245459080361188	0.251980781883877	0.239377734284812	0.473708122976365	0.481425026602515	0.466512276716454	0.471295950143911	0.478997601550507	0.464102065728673	0.000662346088463675	0.000797043470360329	0.000797238607672046
232	27.3297674716514	0.26	9.49940365728053	9.16174745347199	9.83705986108908	0.332706303770947	29.7635630610327	28.8658654187784	30.661260703287	2.03	1.32	3.12	11.5752890592249	11.9352682092046	12.2952473591842	13.6636664694533	14.0885919305897	14.5135173917262	13.6627345773433	14.088044037173	14.5124148586229	9.49940365728053	2.50259811342466	-0.229585067059567	21.0235159250695	0.245459080361188	0.251980781883877	0.239377734284812	0.473708122976365	0.481425026602515	0.466512276716454	0.471295950143911	0.478997601550507	0.464102065728673	0.000662346088463675	0.000797043470360329	0.000797238607672046
232	27.3297674716514	0.26	9.50006392504084	9.16104514250724	9.83908270757443	0.326820410024614	29.5507654208186	28.6475386792766	30.4539921623607	2	1.3	3.04	11.62325030193	11.989719149878	12.356187997826	13.7549505161863	14.1886296281651	14.6223087401439	13.7690523577234	14.1979298423094	14.6373299652079	9.50006392504084	2.4612912908315	-0.146249672975984	20.5344211048823	0.245459080361188	0.251980781883877	0.239377734284812	0.473708122976365	0.481425026602515	0.466512276716454	0.471295950143911	0.478997601550507	0.464102065728673	0.000662346088463675	0.000797043470360329	0.000797238607672046
232	27.3297674716514	0.26	9.5002143963981	9.15439700730016	9.84603178549605	0.325549541087247	29.4230156308138	28.5210897818474	30.3249414797802	1.99	1.28	3.11	11.6247941640053	11.992406426567	12.3600186891287	13.7703910754293	14.2058538069134	14.6413165383974	13.7365245891985	14.1697674780554	14.600699863914	9.5002143963981	2.46094087459303	0.153188973584136	20.7379790709131	0.245459080361188	0.251980781883877	0.239377734284812	0.473708122976365	0.481425026602515	0.466512276716454	0.471295950143911	0.478997601550507	0.464102065728673	0.000662346088463675	0.000797043470360329	0.000797238607672046
232	27.3297674716514	0.26	9.50231004903411	9.16230018993017	9.84231990813805	0.325200071312741	29.5090651665048	28.6037812237051	30.4143491093045	2	1.29	3.08	11.585081246191	11.9517386453015	12.3183960444119	13.7045601119245	14.1382971103804	14.5720341088363	13.6993104919758	14.130935829911	14.5623925742825	9.50231004903411	2.47440705355149	-0.289015351896706	20.4906792972239	0.245459080361188	0.251980781883877	0.239377734284812	0.473708122976365	0.481425026602515	0.466512276716454	0.471295950143911	0.478997601550507	0.464102065728673	0.000662346088463675	0.000797043470360329	0.000797238607672046
232	27.3297674716514	0.26	9.50334865708291	9.16510265892103	9.84159465524479	0.332180587893607	29.5621608476136	28.6694809841992	30.454840711028	1.98	1.28	3.06	11.735081536222	12.1004760471546	12.4658705580871	13.9139345424985	14.3471718652738	14.7804091880492	13.8951675497874	14.3276463865081	14.7646181025952	9.50334865708291	2.44466927990151	-0.034495366222365	20.4401875778056	0.245459080361188	0.251980781883877	0.239377734284812	0.473708122976365	0.481425026602515	0.466512276716454	0.471295950143911	0.478997601550507	0.464102065728673	0.000662346088463675	0.000797043470360329	0.000797238607672046
232	27.3297674716514	0.26	9.5084646214231	9.16966908258689	9.8472601602593	0.338019357476188	30.1053217103137	29.2080741224095	31.0025692982178	2	1.3	3.11	11.8196502525808	12.1827400144922	12.5458297764037	13.9794426391069	14.4088794152399	14.838316191373	13.9581893440421	14.3874680358491	14.813867750492	9.5084646214231	2.46762287432937	0.0464645854553011	20.9025635086041	0.245459080361188	0.251980781883877	0.239377734284812	0.473708122976365	0.481425026602515	0.466512276716454	0.471295950143911	0.478997601550507	0.464102065728673	0.000662346088463675	0.000797043470360329	0.000797238607672046
232	27.3297674716514	0.26	9.51028524400822	9.17194439292523	9.84862609509122	0.340405823462686	30.3087145822974	29.4102010928114	31.2072280717834	1.98	1.28	3.12	12.0246414414933	12.3920072581131	12.759373074733	14.2537281032878	14.6891949311362	15.1246617589846	14.2124855382697	14.6432675964417	15.0796368662956	9.51028524400822	2.48111662840249	0.21518235517325	20.9892707998203	0.245459080361188	0.251980781883877	0.239377734284812	0.473708122976365	0.481425026602515	0.466512276716454	0.471295950143911	0.478997601550507	0.464102065728673	0.000662346088463675	0.000797043470360329	0.000797238607672046
232	27.3297674716514	0.26	9.51070506316442	9.16850335216898	9.85290677415986	0.320506205299635	29.4128571268926	28.5007855800779	30.3249286737074	1.97	1.31	3.06	11.6810351521925	12.0548472974656	12.4286594427387	13.8537477927506	14.2970902803818	14.740432768013	13.8613761822174	14.308606938321	14.7510900759928	9.51070506316442	2.45540042453729	0.160297875253745	20.9068470199083	0.245459080361188	0.251980781883877	0.239377734284812	0.473708122976365	0.481425026602515	0.466512276716454	0.471295950143911	0.478997601550507	0.464102065728673	0.000662346088463675	0.000797043470360329	0.000797238607672046
232	27.3297674716514	0.26	9.51176082344863	9.16941795681617	9.85410369008109	0.338202604314058	30.3329566891709	29.4292948017384	31.2366185766034	2	1.29	3.12	11.9227556830743	12.2888582341734	12.6549607852724	14.1048623145826	14.5379690739201	14.9710758332577	14.0788998639613	14.5078897566003	14.9401754409484	9.51176082344863	2.47078720272594	0.298772915601846	21.1313182640623	0.245459080361188	0.251980781883877	0.239377734284812	0.473708122976365	0.481425026602515	0.466512276716454	0.471295950143911	0.478997601550507	0.464102065728673	0.000662346088463675	0.000797043470360329	0.000797238607672046
232	27.3297674716514	0.26	9.51179513397831	9.16844689882249	9.85514336913414	0.32413486265828	29.1770262343407	28.2797516961102	30.0743007725712	2.05	1.32	3.11	11.2184689606924	11.5744143262857	11.930359691879	13.2121000087217	13.631300327797	14.0505006468724	13.2186714265184	13.6350809542421	14.0525580798648	9.51179513397831	2.49465569528295	0.339762295099554	21.6035610619755	0.245459080361188	0.251980781883877	0.239377734284812	0.473708122976365	0.481425026602515	0.466512276716454	0.471295950143911	0.478997601550507	0.464102065728673	0.000662346088463675	0.000797043470360329	0.000797238607672046
232	27.3297674716514	0.26	9.51270675072545	9.17329754371005	9.85211595774085	0.325841534977953	29.2694107749888	28.372789742463	30.1660318075145	1.99	1.27	3.1	11.5646736796678	11.9301340291648	12.2955943786619	13.6992577601476	14.132174041882	14.5650903236165	13.6601442613862	14.0897429502655	14.5346842697614	9.51270675072545	2.45983550773268	0.0794397718450479	20.7186032676254	0.245459080361188	0.251980781883877	0.239377734284812	0.473708122976365	0.481425026602515	0.466512276716454	0.471295950143911	0.478997601550507	0.464102065728673	0.000662346088463675	0.000797043470360329	0.000797238607672046
232	27.3297674716514	0.26	9.51601875986107	9.17472421341461	9.85731330630752	0.321778578714211	29.1518091738711	28.2504666370849	30.0531517106573	2.03	1.31	3.12	11.3036127415687	11.6642590669628	12.024905392357	13.3367049138789	13.7622178653593	14.1877308168397	13.3204561857466	13.7514055061905	14.1720647431856	9.51601875986107	2.4916019942313	0.1293660267337	21.2314508260299	0.245459080361188	0.251980781883877	0.239377734284812	0.473708122976365	0.481425026602515	0.466512276716454	0.471295950143911	0.478997601550507	0.464102065728673	0.000662346088463675	0.000797043470360329	0.000797238607672046
232	27.3297674716514	0.26	9.51808901196779	9.1801373942791	9.85604062965648	0.329790234401379	29.5618433245791	28.6643418744858	30.4593447746723	2	1.3	3.11	11.5994657788865	11.9626535123584	12.3258412458302	13.7189852666522	14.1485367011329	14.5780881356135	13.7093363191702	14.1320184776321	14.5662088522239	9.51808901196779	2.48147457059042	0.217020552304118	21.1286322965945	0.245459080361188	0.251980781883877	0.239377734284812	0.473708122976365	0.481425026602515	0.466512276716454	0.471295950143911	0.478997601550507	0.464102065728673	0.000662346088463675	0.000797043470360329	0.000797238607672046
232	27.3297674716514	0.26	9.5184754400759	9.1761143955503	9.8608364846015	0.338034463216937	30.1731445446284	29.2739059437734	31.0723831454833	1.97	1.26	3.03	12.0046182505806	12.3733772450306	12.7421362394806	14.2392640748312	14.6766671302503	15.1140701856693	14.2118964879767	14.6496127790443	15.0883418316063	9.5184754400759	2.4285818327258	-0.275104989576454	19.9280350103284	0.245459080361188	0.251980781883877	0.239377734284812	0.473708122976365	0.481425026602515	0.466512276716454	0.471295950143911	0.478997601550507	0.464102065728673	0.000662346088463675	0.000797043470360329	0.000797238607672046
232	27.3297674716514	0.26	9.51875998637673	9.17926929789671	9.85825067485674	0.338206529159689	30.2802881393226	29.3782032321513	31.1823730464939	2	1.29	3.07	11.9197384756039	12.2857450721035	12.651751668603	14.1058231041863	14.5389554514903	14.9720877987943	14.0920878286346	14.525488030493	14.9518329141009	9.51875998637673	2.46325853623218	-0.280210535037067	20.3343887493124	0.245459080361188	0.251980781883877	0.239377734284812	0.473708122976365	0.481425026602515	0.466512276716454	0.471295950143911	0.478997601550507	0.464102065728673	0.000662346088463675	0.000797043470360329	0.000797238607672046
232	27.3297674716514	0.26	9.524252396089	9.18401025617285	9.86449453600515	0.33572932231089	30.0674598112066	29.1667356526727	30.9681839697405	1.97	1.29	3.05	11.9546575586861	12.3238400753152	12.6930225919443	14.1784422342909	14.6162994426835	15.054156651076	14.1824153720147	14.6219034226482	15.0592709528161	9.524252396089	2.44999631036292	-0.149421688909219	20.4681061204118	0.245459080361188	0.251980781883877	0.239377734284812	0.473708122976365	0.481425026602515	0.466512276716454	0.471295950143911	0.478997601550507	0.464102065728673	0.000662346088463675	0.000797043470360329	0.000797238607672046
232	27.3297674716514	0.26	9.52470019054451	9.1847144423267	9.86468593876232	0.325911695841957	29.0628321430991	28.1726814704072	29.9529828157909	1.99	1.29	3.08	11.4725797892527	11.8350701197397	12.1975604502267	13.5874538083808	14.0167661960002	14.4460785836195	13.5774430355853	13.9998759657154	14.4285536369794	9.52470019054451	2.46588586249642	-0.0973206832736275	20.6511103606052	0.245459080361188	0.251980781883877	0.239377734284812	0.473708122976365	0.481425026602515	0.466512276716454	0.471295950143911	0.478997601550507	0.464102065728673	0.000662346088463675	0.000797043470360329	0.000797238607672046
232	27.3297674716514	0.26	9.52533135316905	9.18617974393089	9.8644829624072	0.338906516047116	29.885541652613	28.9966071189278	30.7744761862982	2	1.27	3.09	11.769457157703	12.1302675403557	12.4910779230084	13.9291454219576	14.3561642914245	14.7831831608914	13.895414017505	14.324303047884	14.7489929199706	9.52533135316905	2.45429825132339	-0.0822304296812866	20.5308808252809	0.245459080361188	0.251980781883877	0.239377734284812	0.473708122976365	0.481425026602515	0.466512276716454	0.471295950143911	0.478997601550507	0.464102065728673	0.000662346088463675	0.000797043470360329	0.000797238607672046
232	27.3297674716514	0.26	9.52567028875952	9.18242598811153	9.86891458940752	0.322238203229818	29.1039548762653	28.2050386802278	30.0028710723028	1.97	1.27	3.07	11.5777452673761	11.9467368809823	12.3157284945884	13.7359063277872	14.1736801881704	14.6114540485537	13.70988548953	14.1506164472317	14.5878469176381	9.52567028875952	2.44631600150001	-0.194177282964469	20.3659929349328	0.245459080361188	0.251980781883877	0.239377734284812	0.473708122976365	0.481425026602515	0.466512276716454	0.471295950143911	0.478997601550507	0.464102065728673	0.000662346088463675	0.000797043470360329	0.000797238607672046
232	27.3297674716514	0.26	9.52772099732718	9.1827572489331	9.87268474572125	0.330379931193957	29.6841120162675	28.7840993302232	30.5841247023118	1.98	1.29	3.07	11.7455417675047	12.1127978860284	12.480054004552	13.9169220589492	14.3520722528131	14.787222446677	13.9038870121056	14.3374347628862	14.7724418017203	9.52772099732718	2.44952013090617	-0.173190202847561	20.4508913922431	0.245459080361188	0.251980781883877	0.239377734284812	0.473708122976365	0.481425026602515	0.466512276716454	0.471295950143911	0.478997601550507	0.464102065728673	0.000662346088463675	0.000797043470360329	0.000797238607672046
232	27.3297674716514	0.26	9.52795222733367	9.18591931284999	9.86998514181735	0.325293090703559	29.2791981026757	28.3811563985528	30.1772398067985	2.03	1.28	3.14	11.3832268333383	11.7434169637288	12.1036070941193	13.4375356136565	13.8627285554887	14.2879214973209	13.3860356858833	13.809045242236	14.2336523758195	9.52795222733367	2.47677339412016	0.188209396768243	21.0526447000094	0.245459080361188	0.251980781883877	0.239377734284812	0.473708122976365	0.481425026602515	0.466512276716454	0.471295950143911	0.478997601550507	0.464102065728673	0.000662346088463675	0.000797043470360329	0.000797238607672046
232	27.3297674716514	0.26	9.52833003409567	9.18877225466212	9.86788781352921	0.328189604149362	29.4460615430221	28.5488283471119	30.3432947389322	1.98	1.27	3.06	11.6474316184725	12.013487351763	12.3795430850536	13.8001308315779	14.2338416423841	14.6675524531904	13.7804847574082	14.2145913239137	14.6442579423231	9.52833003409567	2.45638760368028	0.101082925612147	20.6401492085038	0.245459080361188	0.251980781883877	0.239377734284812	0.473708122976365	0.481425026602515	0.466512276716454	0.471295950143911	0.478997601550507	0.464102065728673	0.000662346088463675	0.000797043470360329	0.000797238607672046
232	27.3297674716514	0.26	9.53036899330048	9.1918561114266	9.86888187517435	0.333375183792608	29.0716482659022	28.1961386350529	29.9471578967516	1.98	1.27	3.09	11.5189029117699	11.876572824186	12.2342427366021	13.6518180869438	14.0757164926235	14.4996148983032	13.6114054658999	14.0335367118445	14.4560723082411	9.53036899330048	2.45717377431129	-0.254022699373616	20.2123831449688	0.245459080361188	0.251980781883877	0.239377734284812	0.473708122976365	0.481425026602515	0.466512276716454	0.471295950143911	0.478997601550507	0.464102065728673	0.000662346088463675	0.000797043470360329	0.000797238607672046
232	27.3297674716514	0.26	9.53080329105489	9.19140254306455	9.87020403904522	0.329969584130659	29.608616952017	28.7100600310278	30.5071738730062	2.01	1.27	3.09	11.6126943174752	11.9761441618511	12.3395940062269	13.7332852224035	14.1631045425712	14.5929238627388	13.6986625962452	14.1296555067737	14.5588153112005	9.53080329105489	2.47343196845267	-0.0732760422256367	20.6215236655249	0.245459080361188	0.251980781883877	0.239377734284812	0.473708122976365	0.481425026602515	0.466512276716454	0.471295950143911	0.478997601550507	0.464102065728673	0.000662346088463675	0.000797043470360329	0.000797238607672046
232	27.3297674716514	0.26	9.53117081521722	9.18480137565383	9.87754025478062	0.322358053265192	29.4591352798879	28.5494984392007	30.368772120575	2	1.3	3.09	11.5650820076309	11.9335657020857	12.3020493965405	13.681410008755	14.1173236064321	14.5532372041092	13.6773065954572	14.1114137063628	14.5494902104021	9.53117081521722	2.45749077911918	0.111252909129812	20.9460759902335	0.245459080361188	0.251980781883877	0.239377734284812	0.473708122976365	0.481425026602515	0.466512276716454	0.471295950143911	0.478997601550507	0.464102065728673	0.000662346088463675	0.000797043470360329	0.000797238607672046
232	27.3297674716514	0.26	9.53290053573082	9.19359700022155	9.87220407124008	0.331297340187499	29.6808857496068	28.7828335605858	30.5789379386278	2	1.3	3.12	11.6574470716769	12.0211706723807	12.3848942730845	13.7901258646721	14.2203911022338	14.6506563397955	13.7709234153133	14.1998477876207	14.6328462870097	9.53290053573082	2.47414068932196	-0.291977607458523	20.6228101303769	0.245459080361188	0.251980781883877	0.239377734284812	0.473708122976365	0.481425026602515	0.466512276716454	0.471295950143911	0.478997601550507	0.464102065728673	0.000662346088463675	0.000797043470360329	0.000797238607672046
232	27.3297674716514	0.26	9.53393395496243	9.18822096219955	9.87964694772531	0.321079342506015	29.2854263909947	28.3784999815455	30.1923528004438	1.99	1.3	3.09	11.55428283912	11.9235371779983	12.2927915168766	13.6836747052933	14.1209806226819	14.5582865400705	13.6735814612866	14.1071203006301	14.5432690256393	9.53393395496243	2.47568660122916	-0.387646081595228	20.5049838054709	0.245459080361188	0.251980781883877	0.239377734284812	0.473708122976365	0.481425026602515	0.466512276716454	0.471295950143911	0.478997601550507	0.464102065728673	0.000662346088463675	0.000797043470360329	0.000797238607672046
232	27.3297674716514	0.26	9.53654224357981	9.19761569154626	9.87546879561335	0.329559801914353	29.8506431641836	28.9439010921793	30.7573852361879	1.97	1.3	3.08	11.8682174404273	12.2400198466979	12.6118222529685	14.0771937695174	14.5181980351804	14.9592023008434	14.0706873229862	14.5111311453706	14.9542890171794	9.53654224357981	2.47013822359239	-0.587883381597903	20.2121059787147	0.245459080361188	0.251980781883877	0.239377734284812	0.473708122976365	0.481425026602515	0.466512276716454	0.471295950143911	0.478997601550507	0.464102065728673	0.000662346088463675	0.000797043470360329	0.000797238607672046
232	27.3297674716514	0.26	9.53837482878879	9.1999941449407	9.87675551263688	0.331303608086777	29.9738355164643	29.0669323990486	30.8807386338799	2	1.29	3.07	11.7920601463354	12.1599784378375	12.5278967293395	13.9543736072242	14.3897571816667	14.8251407561091	13.9490172026117	14.3787704944482	14.8168844602972	9.53837482878879	2.47925809484555	-0.225782194496463	20.5530126622971	0.245459080361188	0.251980781883877	0.239377734284812	0.473708122976365	0.481425026602515	0.466512276716454	0.471295950143911	0.478997601550507	0.464102065728673	0.000662346088463675	0.000797043470360329	0.000797238607672046
232	27.3297674716514	0.26	9.53842570943637	9.19767134061244	9.87918007826029	0.331092545452538	29.7135661520268	28.8141094494967	30.613022854557	2.01	1.3	3.13	11.6359060625639	11.9991306736291	12.3623552846944	13.7559268371781	14.1853296828534	14.6147325285288	13.7248961146547	14.157150078924	14.5825609658156	9.53842570943637	2.48166446864438	-0.0533509374575053	20.896262271725	0.245459080361188	0.251980781883877	0.239377734284812	0.473708122976365	0.481425026602515	0.466512276716454	0.471295950143911	0.478997601550507	0.464102065728673	0.000662346088463675	0.000797043470360329	0.000797238607672046
232	27.3297674716514	0.26	9.53874636787258	9.19938475557357	9.87810798017159	0.338336933182871	29.8763924299354	28.9865992640961	30.7661855957747	1.99	1.29	3.15	11.8017157291741	12.1639895476832	12.5262633661923	13.9766684398396	14.4057061460453	14.8347438522509	13.9348793142505	14.3634187367279	14.793939033092	9.53874636787258	2.48397540734077	-0.0430152535090172	20.8216035877166	0.245459080361188	0.251980781883877	0.239377734284812	0.473708122976365	0.481425026602515	0.466512276716454	0.471295950143911	0.478997601550507	0.464102065728673	0.000662346088463675	0.000797043470360329	0.000797238607672046
232	27.3297674716514	0.26	9.54018227806336	9.1968959520167	9.88346860411001	0.328232085029648	29.4286524238509	28.5320360691229	30.3252687785789	1.97	1.26	3.07	11.6946171626895	12.0621193270968	12.4296214915041	13.8700570497818	14.3059221931496	14.7417873365175	13.8313140636656	14.2688896179196	14.7049768819574	9.54018227806336	2.44100295255515	0.0948935632628113	20.5083512039269	0.245459080361188	0.251980781883877	0.239377734284812	0.473708122976365	0.481425026602515	0.466512276716454	0.471295950143911	0.478997601550507	0.464102065728673	0.000662346088463675	0.000797043470360329	0.000797238607672046
232	27.3297674716514	0.26	9.54733907524585	9.20128476112357	9.89339338936814	0.321038202716131	29.2789378308166	28.3721267944401	30.1857488671932	2.01	1.27	3.05	11.4611866510884	11.8275014719857	12.1938162928829	13.5503335554594	13.9834202994917	14.4165070435239	13.5333389088537	13.9703075516512	14.4052458659744	9.54733907524585	2.45385127310589	-0.000720335675937098	20.7027261926113	0.245459080361188	0.251980781883877	0.239377734284812	0.473708122976365	0.481425026602515	0.466512276716454	0.471295950143911	0.478997601550507	0.464102065728673	0.000662346088463675	0.000797043470360329	0.000797238607672046
232	27.3297674716514	0.26	9.54938184191394	9.20771935145676	9.89104433237112	0.320758607478061	28.9816052566118	28.083427042296	29.8797834709276	2.02	1.32	3.16	11.2717099227248	11.6322073889148	11.9927048551048	13.3078893163609	13.7335088906558	14.1591284649506	13.2881035020249	13.7176104341762	14.139452023316	9.54938184191394	2.50241131250838	0.391981995592139	21.6456870843014	0.245459080361188	0.251980781883877	0.239377734284812	0.473708122976365	0.481425026602515	0.466512276716454	0.471295950143911	0.478997601550507	0.464102065728673	0.000662346088463675	0.000797043470360329	0.000797238607672046
232	27.3297674716514	0.26	9.55040130548778	9.2065480077823	9.89425460319326	0.32687786955546	29.4705001775094	28.5698443779017	30.3711559771171	2	1.3	3.08	11.6006248198646	11.966331047903	12.3320372759413	13.7304576537561	14.1633062249121	14.5961547960681	13.7236811522009	14.156571858643	14.5934883404414	9.55040130548778	2.45575434482538	-0.48611278589395	20.1637514286487	0.245459080361188	0.251980781883877	0.239377734284812	0.473708122976365	0.481425026602515	0.466512276716454	0.471295950143911	0.478997601550507	0.464102065728673	0.000662346088463675	0.000797043470360329	0.000797238607672046
232	27.3297674716514	0.26	9.55059265520506	9.20970452582928	9.89148078458085	0.329730861491775	29.4129163729571	28.5198164146119	30.3060163313024	1.99	1.28	3.13	11.6122942695408	11.9759340411877	12.3395738128345	13.7524994900121	14.1831599312687	14.6138203725253	13.7147967718443	14.143735754432	14.5726242646152	9.55059265520506	2.48314035532998	-0.0190300149013396	20.8759014605214	0.245459080361188	0.251980781883877	0.239377734284812	0.473708122976365	0.481425026602515	0.466512276716454	0.471295950143911	0.478997601550507	0.464102065728673	0.000662346088463675	0.000797043470360329	0.000797238607672046
232	27.3297674716514	0.26	9.55206155376056	9.20983013658932	9.89429297093179	0.32835533953399	29.3506383313796	28.4566487437364	30.2446279190229	2	1.29	3.12	11.5401997121328	11.9027448057198	12.2652898993068	13.6552341374297	14.0842248188563	14.5132155002829	13.6214497499597	14.055093264681	14.4788648019104	9.55206155376056	2.47444277610078	-0.0882296029155557	20.7699268728637	0.245459080361188	0.251980781883877	0.239377734284812	0.473708122976365	0.481425026602515	0.466512276716454	0.471295950143911	0.478997601550507	0.464102065728673	0.000662346088463675	0.000797043470360329	0.000797238607672046
232	27.3297674716514	0.26	9.55218107328924	9.21268440510552	9.89167774147296	0.341806372260185	29.7768595107448	28.8968592132243	30.6568598082653	1.98	1.27	3.1	11.8254131952757	12.1855342400356	12.5456552847955	14.0203282745608	14.4472913905836	14.8742545066063	13.9812398475464	14.407103728677	14.8315361250824	9.55218107328924	2.46207507872196	0.096120923658993	20.6589097685894	0.245459080361188	0.251980781883877	0.239377734284812	0.473708122976365	0.481425026602515	0.466512276716454	0.471295950143911	0.478997601550507	0.464102065728673	0.000662346088463675	0.000797043470360329	0.000797238607672046
232	27.3297674716514	0.26	9.55249903739184	9.21304440139176	9.89195367339192	0.335300363044092	29.7382386360508	28.8465194334844	30.6299578386172	1.97	1.28	3.07	11.8250115804188	12.1905527307522	12.5560938810855	14.0250957064022	14.4586470465584	14.8921983867147	14.0051734282753	14.4385361978304	14.8703770157801	9.55249903739184	2.45672863196801	-0.245179421685986	20.2853355195259	0.245459080361188	0.251980781883877	0.239377734284812	0.473708122976365	0.481425026602515	0.466512276716454	0.471295950143911	0.478997601550507	0.464102065728673	0.000662346088463675	0.000797043470360329	0.000797238607672046
232	27.3297674716514	0.26	9.55326913180093	9.21398801025413	9.89255025334772	0.334589308174393	30.1871977443976	29.2805703749816	31.0938251138137	2	1.3	3.1	11.8830259758887	12.2509654129711	12.6189048500535	14.0631210096329	14.4985637022943	14.9340063949556	14.0472147095802	14.4799250630636	14.9147988890091	9.55326913180093	2.47475703971219	0.146791779011178	20.9496615451667	0.245459080361188	0.251980781883877	0.239377734284812	0.473708122976365	0.481425026602515	0.466512276716454	0.471295950143911	0.478997601550507	0.464102065728673	0.000662346088463675	0.000797043470360329	0.000797238607672046
232	27.3297674716514	0.26	9.55436247114747	9.21387543929657	9.89484950299838	0.335343735658176	29.6239730083917	28.735766556852	30.5121794599314	2	1.29	3.1	11.6415088162196	12.0013413341991	12.3611738521785	13.7720709042372	14.1977579031903	14.6234449021435	13.7497020944213	14.1759944687713	14.5985951679457	9.55436247114747	2.46165464747505	0.615747670909043	21.3487895387267	0.245459080361188	0.251980781883877	0.239377734284812	0.473708122976365	0.481425026602515	0.466512276716454	0.471295950143911	0.478997601550507	0.464102065728673	0.000662346088463675	0.000797043470360329	0.000797238607672046
232	27.3297674716514	0.26	9.5561541630415	9.21244319640104	9.89986512968196	0.331079507777106	29.8168114300619	28.9142028313699	30.719420028754	1.98	1.28	3.04	11.8369694763945	12.206481667139	12.5759938578834	14.035185250926	14.4733186819462	14.9114521129663	14.0269704785545	14.4656940331156	14.9037532563637	9.5561541630415	2.43918129137378	-0.235952098857775	20.2411534386612	0.245459080361188	0.251980781883877	0.239377734284812	0.473708122976365	0.481425026602515	0.466512276716454	0.471295950143911	0.478997601550507	0.464102065728673	0.000662346088463675	0.000797043470360329	0.000797238607672046
232	27.3297674716514	0.26	9.55690662224676	9.21645485629523	9.89735838819829	0.325460930880593	29.2680016861303	28.370646529965	30.1653568422956	2.01	1.31	3.13	11.4719542299028	11.8348087481677	12.1976632664327	13.5659634085689	13.9950508176335	14.424138226698	13.5465156020098	13.9791493552152	14.4029053960615	9.55690662224676	2.4796284804104	-0.420395142989117	20.5144183260431	0.245459080361188	0.251980781883877	0.239377734284812	0.473708122976365	0.481425026602515	0.466512276716454	0.471295950143911	0.478997601550507	0.464102065728673	0.000662346088463675	0.000797043470360329	0.000797238607672046
232	27.3297674716514	0.26	9.55845523226946	9.21752908957293	9.899381374966	0.33045885074482	29.8754665347315	28.9698135839924	30.7811194854706	2.01	1.29	3.1	11.7152657953898	12.0815078840911	12.4477499727923	13.8539507847129	14.2870523430365	14.72015390136	13.8357201924523	14.2639405002379	14.698224952587	9.55845523226946	2.47474442103061	0.050909905241289	20.9097710149786	0.245459080361188	0.251980781883877	0.239377734284812	0.473708122976365	0.481425026602515	0.466512276716454	0.471295950143911	0.478997601550507	0.464102065728673	0.000662346088463675	0.000797043470360329	0.000797238607672046
232	27.3297674716514	0.26	9.55984961436189	9.21738758275113	9.90231164597266	0.329885406196758	29.3549939989293	28.4639643605141	30.2460236373446	1.99	1.28	3.09	11.5796801561319	11.9421678999965	12.304655643861	13.7113353642788	14.1405519708303	14.5697685773819	13.6892427192608	14.1195004135305	14.5441451923167	9.55984961436189	2.4544704120528	-0.703879798382237	19.9140501766687	0.245459080361188	0.251980781883877	0.239377734284812	0.473708122976365	0.481425026602515	0.466512276716454	0.471295950143911	0.478997601550507	0.464102065728673	0.000662346088463675	0.000797043470360329	0.000797238607672046
232	27.3297674716514	0.26	9.56114829681416	9.21557207747915	9.90672451614917	0.32444746939487	29.5673538498106	28.658724013038	30.4759836865833	1.99	1.29	3.1	11.6881862243168	12.0587622044734	12.42933818463	13.8473649771794	14.2863980957936	14.7254312144077	13.8310997365641	14.2644848361411	14.7054215839903	9.56114829681416	2.45982301517607	-0.248612659594285	20.4366032500381	0.245459080361188	0.251980781883877	0.239377734284812	0.473708122976365	0.481425026602515	0.466512276716454	0.471295950143911	0.478997601550507	0.464102065728673	0.000662346088463675	0.000797043470360329	0.000797238607672046
232	27.3297674716514	0.26	9.5625295239575	9.22028100984401	9.904778038071	0.329443244632979	29.3742198980422	28.4817142413992	30.2667255546852	2	1.29	3.13	11.5588977167012	11.9211084147398	12.2833191127784	13.6795462022525	14.1082097392272	14.5368732762019	13.6435012657641	14.0742159057236	14.5006075536216	9.5625295239575	2.47652280957146	0.585336826777843	21.4833290166198	0.245459080361188	0.251980781883877	0.239377734284812	0.473708122976365	0.481425026602515	0.466512276716454	0.471295950143911	0.478997601550507	0.464102065728673	0.000662346088463675	0.000797043470360329	0.000797238607672046
232	27.3297674716514	0.26	9.56395011288292	9.21864987777588	9.90925034798995	0.329604319513372	29.6209628474109	28.7212881723466	30.5206375224752	2	1.3	3.09	11.6376248448537	12.0021654701901	12.3667060955265	13.7679830279359	14.1992556638504	14.6305282997649	13.7599050929567	14.1924625997566	14.624095977249	9.56395011288292	2.46531943840518	0.182010056151257	20.9845538549577	0.245459080361188	0.251980781883877	0.239377734284812	0.473708122976365	0.481425026602515	0.466512276716454	0.471295950143911	0.478997601550507	0.464102065728673	0.000662346088463675	0.000797043470360329	0.000797238607672046
232	27.3297674716514	0.26	9.56597135684073	9.2216994402149	9.91024327346657	0.324399641351495	29.5873061706153	28.6779639689325	30.496648372298	2.01	1.3	3.13	11.5786670280805	11.9458120101745	12.3129569922685	13.6876835431971	14.1217027888657	14.5557220345343	13.66703362279	14.1015288305287	14.5386432540253	9.56597135684073	2.48904854193073	-0.054396730590044	21.0702393295593	0.245459080361188	0.251980781883877	0.239377734284812	0.473708122976365	0.481425026602515	0.466512276716454	0.471295950143911	0.478997601550507	0.464102065728673	0.000662346088463675	0.000797043470360329	0.000797238607672046
232	27.3297674716514	0.26	9.56901527582368	9.22706037040712	9.91097018124025	0.325914476491091	29.3676460613308	28.4681650908513	30.2671270318103	2.01	1.31	3.11	11.5138690797738	11.8776616214004	12.2414541630271	13.6161626071498	14.0463792760851	14.4765959450204	13.6132535991367	14.0396459813112	14.4772838574284	9.56901527582368	2.46747401325715	0.405995047796365	21.3046782567168	0.245459080361188	0.251980781883877	0.239377734284812	0.473708122976365	0.481425026602515	0.466512276716454	0.471295950143911	0.478997601550507	0.464102065728673	0.000662346088463675	0.000797043470360329	0.000797238607672046
232	27.3297674716514	0.26	9.57166453119061	9.23013692866262	9.9131921337186	0.331712445996912	29.801524910274	28.9006666646921	30.7023831558559	1.96	1.27	3.08	11.8998873280382	12.2708168898139	12.6417464515895	14.127650549141	14.5680213764148	15.0083922036885	14.0966902322002	14.5382290523907	14.9751262981095	9.57166453119061	2.44117722950631	-0.346512705822194	20.0531157589661	0.245459080361188	0.251980781883877	0.239377734284812	0.473708122976365	0.481425026602515	0.466512276716454	0.471295950143911	0.478997601550507	0.464102065728673	0.000662346088463675	0.000797043470360329	0.000797238607672046
232	27.3297674716514	0.26	9.57708544278288	9.23570374167972	9.91846714388604	0.340901785771322	30.1040151380181	29.212554809859	30.9954754661771	1.99	1.29	3.09	11.9152378775538	12.2788473577089	12.6424568378641	14.1166639512752	14.5474529035056	14.9782418557361	14.0949388018176	14.5298852848802	14.956979391511	9.57708544278288	2.46981031990593	-0.500158312080962	20.1737096191304	0.245459080361188	0.251980781883877	0.239377734284812	0.473708122976365	0.481425026602515	0.466512276716454	0.471295950143911	0.478997601550507	0.464102065728673	0.000662346088463675	0.000797043470360329	0.000797238607672046
232	27.3297674716514	0.26	9.57720866056311	9.23220828815344	9.92220903297277	0.323207025594248	29.4444554741021	28.5370357403643	30.35187520784	2.02	1.3	3.11	11.4678650201105	11.8325198187997	12.197174617489	13.5430455954842	13.9736869185727	14.4043282416612	13.525445510913	13.9535847867098	14.3840596874443	9.57720866056311	2.476922714623	0.123647848150294	21.0582161455139	0.245459080361188	0.251980781883877	0.239377734284812	0.473708122976365	0.481425026602515	0.466512276716454	0.471295950143911	0.478997601550507	0.464102065728673	0.000662346088463675	0.000797043470360329	0.000797238607672046
232	27.3297674716514	0.26	9.57723775804825	9.23466138097997	9.91981413511653	0.331527222362736	29.7046276406024	28.8063232008917	30.6029320803131	2	1.29	3.12	11.6889760711286	12.0534883702909	12.4180006694531	13.8330639770111	14.2644381131232	14.6958122492354	13.8055159762069	14.2364135483917	14.6700248795632	9.57723775804825	2.46848132123879	0.299913684631677	21.1198165691706	0.245459080361188	0.251980781883877	0.239377734284812	0.473708122976365	0.481425026602515	0.466512276716454	0.471295950143911	0.478997601550507	0.464102065728673	0.000662346088463675	0.000797043470360329	0.000797238607672046
232	27.3297674716514	0.26	9.57797943394951	9.23046540703595	9.92549346086308	0.321565582767154	29.7509352632464	28.8306193177705	30.6712512087223	2.01	1.32	3.13	11.6344827182193	12.0058725883058	12.3772624583923	13.7521849637179	14.1911750168883	14.6301650700587	13.7513535949403	14.1894557482262	14.6314185184779	9.57797943394951	2.479899734976	-0.027392215646081	21.039654101483	0.245459080361188	0.251980781883877	0.239377734284812	0.473708122976365	0.481425026602515	0.466512276716454	0.471295950143911	0.478997601550507	0.464102065728673	0.000662346088463675	0.000797043470360329	0.000797238607672046
232	27.3297674716514	0.26	9.58047197289333	9.23844001652898	9.92250392925769	0.331538866411402	29.8917427955183	28.9878035107927	30.7956820802439	2.02	1.3	3.07	11.6530055826383	12.016386324037	12.3797670654358	13.7627002842542	14.1918685531163	14.6210368219784	13.7643336978405	14.1933040068844	14.6237739239019	9.58047197289333	2.47017831817106	-0.206097870901968	20.6416300337539	0.245459080361188	0.251980781883877	0.239377734284812	0.473708122976365	0.481425026602515	0.466512276716454	0.471295950143911	0.478997601550507	0.464102065728673	0.000662346088463675	0.000797043470360329	0.000797238607672046
232	27.3297674716514	0.26	9.58163227000359	9.24148474540833	9.92177979459886	0.33462454857238	29.6657502148461	28.7748542512253	30.5566461784669	2	1.3	3.07	11.6906980453032	12.0526528135025	12.4146075817017	13.8388211841564	14.267283821242	14.6957464583276	13.8405705557907	14.2623420067442	14.6922039663216	9.58163227000359	2.47126420907905	-0.0917975841860622	20.7412957283556	0.245459080361188	0.251980781883877	0.239377734284812	0.473708122976365	0.481425026602515	0.466512276716454	0.471295950143911	0.478997601550507	0.464102065728673	0.000662346088463675	0.000797043470360329	0.000797238607672046
232	27.3297674716514	0.26	9.58330083558553	9.23944907417674	9.92715259699432	0.327494282204598	29.6468428974971	28.742065486145	30.5516203088492	2	1.29	3.15	11.65854424614	12.0255459666058	12.3925476870716	13.7959337649292	14.2302188111808	14.6645038574324	13.7571267801663	14.1897704397682	14.6211346413809	9.58330083558553	2.48651863628174	0.405443011494478	21.3460798908326	0.245459080361188	0.251980781883877	0.239377734284812	0.473708122976365	0.481425026602515	0.466512276716454	0.471295950143911	0.478997601550507	0.464102065728673	0.000662346088463675	0.000797043470360329	0.000797238607672046
232	27.3297674716514	0.26	9.58375531146339	9.2422127427305	9.92529788019628	0.332614464719899	29.7586190942724	28.8608848923052	30.6563532962396	2.02	1.31	3.14	11.6273968640176	11.9890736415532	12.3507504190889	13.7389069683582	14.1662634658865	14.5936199634147	13.7183672643796	14.1438114464359	14.5708810984093	9.58375531146339	2.48443293455991	0.150879764580646	21.0843598591846	0.245459080361188	0.251980781883877	0.239377734284812	0.473708122976365	0.481425026602515	0.466512276716454	0.471295950143911	0.478997601550507	0.464102065728673	0.000662346088463675	0.000797043470360329	0.000797238607672046
232	27.3297674716514	0.26	9.5861132607692	9.24067060313144	9.93155591840697	0.31647366425664	28.9050555142437	28.000365463863	29.8097455646243	2	1.29	3.11	11.3756058512192	11.7431509621547	12.1106960730902	13.4657211752082	13.9007977810522	14.3358743868963	13.4426226855539	13.8777744659541	14.3128141079002	9.5861132607692	2.4707452654275	0.0652678033418537	20.9410862943038	0.245459080361188	0.251980781883877	0.239377734284812	0.473708122976365	0.481425026602515	0.466512276716454	0.471295950143911	0.478997601550507	0.464102065728673	0.000662346088463675	0.000797043470360329	0.000797238607672046
232	27.3297674716514	0.26	9.58810557742939	9.23989650806745	9.93631464679133	0.326150562577472	29.5779967129776	28.6725595969576	30.4834338289975	1.99	1.28	3.09	11.6642765263152	12.0326171644342	12.4009578025531	13.8114368133037	14.247581604425	14.6837263955464	13.7828216711571	14.2165892359048	14.6519086188461	9.58810557742939	2.45067684835055	-0.350731856040021	20.2389452699196	0.245459080361188	0.251980781883877	0.239377734284812	0.473708122976365	0.481425026602515	0.466512276716454	0.471295950143911	0.478997601550507	0.464102065728673	0.000662346088463675	0.000797043470360329	0.000797238607672046
232	27.3297674716514	0.26	9.58833571434436	9.24812079117059	9.92855063751813	0.331947506475978	29.8750595688634	28.9724570583789	30.777662079348	2.02	1.29	3.13	11.6394610623343	12.0020746561479	12.3646882499616	13.7448371770232	14.1730412646911	14.6012453523591	13.7140952842396	14.1455720355473	14.5694206235314	9.58833571434436	2.4765043118505	-0.192634518289156	20.7170280196386	0.245459080361188	0.251980781883877	0.239377734284812	0.473708122976365	0.481425026602515	0.466512276716454	0.471295950143911	0.478997601550507	0.464102065728673	0.000662346088463675	0.000797043470360329	0.000797238607672046
232	27.3297674716514	0.26	9.58846373353634	9.24806772615124	9.92885974092144	0.33108652714952	29.4185026650428	28.5279657030885	30.3090396269971	1.98	1.29	3.11	11.6464753126135	12.0100349456527	12.373594578692	13.8009491127429	14.2317634029332	14.6625776931234	13.7733665428292	14.1976771061521	14.6306198053793	9.58846373353634	2.471954614858	0.0143303614995433	20.7226984291408	0.245459080361188	0.251980781883877	0.239377734284812	0.473708122976365	0.481425026602515	0.466512276716454	0.471295950143911	0.478997601550507	0.464102065728673	0.000662346088463675	0.000797043470360329	0.000797238607672046
232	27.3297674716514	0.26	9.58947782214622	9.24743621636817	9.93151942792427	0.328945976633429	29.7632224817846	28.8578785990991	30.6685663644701	2.01	1.29	3.08	11.6355574929976	12.0005940552572	12.3656306175169	13.7509317825305	14.1823329310172	14.6137340795038	13.7382142037465	14.1707477363534	14.6063950935685	9.58947782214622	2.46499822803038	0.219224420940731	21.0236401626513	0.245459080361188	0.251980781883877	0.239377734284812	0.473708122976365	0.481425026602515	0.466512276716454	0.471295950143911	0.478997601550507	0.464102065728673	0.000662346088463675	0.000797043470360329	0.000797238607672046
232	27.3297674716514	0.26	9.59249289004938	9.25127262993972	9.93371315015904	0.331054009830336	29.4411728174854	28.5498841686085	30.3324614663624	2	1.3	3.11	11.5608971397717	11.9218126633044	12.2827281868371	13.6753496087686	14.102275469614	14.5292013304594	13.6602961054063	14.0904901961581	14.5130637537991	9.59249289004938	2.48562957960927	0.0185464950210281	20.9754100099445	0.245459080361188	0.251980781883877	0.239377734284812	0.473708122976365	0.481425026602515	0.466512276716454	0.471295950143911	0.478997601550507	0.464102065728673	0.000662346088463675	0.000797043470360329	0.000797238607672046
232	27.3297674716514	0.26	9.59409808113576	9.25022745300984	9.93796870926167	0.325610328124701	29.7002045844722	28.7899078640892	30.6105013048551	2	1.29	3.08	11.6624128401377	12.0311620633115	12.3999112864854	13.7965372869754	14.2327645477316	14.6689918084878	13.7833766760768	14.2207549440265	14.6568502702538	9.59409808113576	2.46215874391438	-0.0980971536637597	20.6787698218854	0.245459080361188	0.251980781883877	0.239377734284812	0.473708122976365	0.481425026602515	0.466512276716454	0.471295950143911	0.478997601550507	0.464102065728673	0.000662346088463675	0.000797043470360329	0.000797238607672046
232	27.3297674716514	0.26	9.59442145198119	9.24852502422015	9.94031787974222	0.325375220029699	29.3505423247926	28.4504807827129	30.2506038668723	2.02	1.29	3.11	11.458217096905	11.8207101116449	12.1832031263847	13.5380303916463	13.9663205356368	14.3946106796273	13.5120997813157	13.9424829156186	14.369222046736	9.59442145198119	2.47583647618315	-0.0962665934588837	20.8294968467692	0.245459080361188	0.251980781883877	0.239377734284812	0.473708122976365	0.481425026602515	0.466512276716454	0.471295950143911	0.478997601550507	0.464102065728673	0.000662346088463675	0.000797043470360329	0.000797238607672046
232	27.3297674716514	0.26	9.59493119808095	9.24948664171506	9.94037575444683	0.32918227410949	29.7465904695355	28.8422365884543	30.6509443506168	2.02	1.3	3.1	11.57632667372	11.9393046253063	12.3022825768926	13.6675480074353	14.0960966065525	14.5246452056697	13.6598711509964	14.085745603666	14.5162686879119	9.59493119808095	2.47821866025798	-0.00876915148456643	20.9680393815269	0.245459080361188	0.251980781883877	0.239377734284812	0.473708122976365	0.481425026602515	0.466512276716454	0.471295950143911	0.478997601550507	0.464102065728673	0.000662346088463675	0.000797043470360329	0.000797238607672046
232	27.3297674716514	0.26	9.59715222171197	9.24878985017955	9.94551459324438	0.323700659146946	29.4768711951027	28.5694764877802	30.3842659024252	1.99	1.29	3.07	11.628857457613	11.9982014220976	12.3675453865822	13.7711743860381	14.2085604458369	14.6459465056358	13.762288301497	14.1975824667469	14.6354414559991	9.59715222171197	2.44217115366312	-0.0864210557030527	20.5084646383953	0.245459080361188	0.251980781883877	0.239377734284812	0.473708122976365	0.481425026602515	0.466512276716454	0.471295950143911	0.478997601550507	0.464102065728673	0.000662346088463675	0.000797043470360329	0.000797238607672046
232	27.3297674716514	0.26	9.59795213459211	9.2544869879087	9.94141728127553	0.324581578535855	29.2603584171927	28.3614378312706	30.1592790031148	2	1.28	3.11	11.5050920453291	11.8697478904947	12.2344037356604	13.6145897448226	14.0461064776242	14.4776232104258	13.578576508346	14.0043484523417	14.4355029887424	9.59795213459211	2.46884945013794	0.0932754769602453	20.8321890980661	0.245459080361188	0.251980781883877	0.239377734284812	0.473708122976365	0.481425026602515	0.466512276716454	0.471295950143911	0.478997601550507	0.464102065728673	0.000662346088463675	0.000797043470360329	0.000797238607672046
232	27.3297674716514	0.26	9.59851909006352	9.25594884005655	9.94108934007048	0.328772050917719	29.5534025432529	28.6540867349174	30.4527183515884	1.98	1.28	3.09	11.7090622235912	12.0765541229449	12.4440460222985	13.8779836956176	14.313547747641	14.7491117996644	13.8460907929034	14.2804495159738	14.7179324982805	9.59851909006352	2.46238320520151	-0.11121159058155	20.5093574686748	0.245459080361188	0.251980781883877	0.239377734284812	0.473708122976365	0.481425026602515	0.466512276716454	0.471295950143911	0.478997601550507	0.464102065728673	0.000662346088463675	0.000797043470360329	0.000797238607672046
232	27.3297674716514	0.26	9.60043885024473	9.25528833281286	9.94558936767661	0.327331007822105	29.8158173925579	28.9055457399996	30.7260890451162	1.99	1.28	3.1	11.7768602433054	12.1477282466999	12.5185962500943	13.949330497484	14.3886122961478	14.8278940948116	13.9144232812241	14.3589371762668	14.7971460872864	9.60043885024473	2.45703196919345	0.277147252773156	20.9414019295918	0.245459080361188	0.251980781883877	0.239377734284812	0.473708122976365	0.481425026602515	0.466512276716454	0.471295950143911	0.478997601550507	0.464102065728673	0.000662346088463675	0.000797043470360329	0.000797238607672046
232	27.3297674716514	0.26	9.60075700680159	9.25464180337345	9.94687221022973	0.326324753881463	29.7792667110349	28.8680294865596	30.6905039355103	1.98	1.29	3.06	11.7986488861985	12.1710805434623	12.543512200726	13.9847241709546	14.4261606480972	14.8675971252397	13.9804768415835	14.4247540161072	14.8659800276356	9.60075700680159	2.45837149177393	-0.0497487285766634	20.6893628122815	0.245459080361188	0.251980781883877	0.239377734284812	0.473708122976365	0.481425026602515	0.466512276716454	0.471295950143911	0.478997601550507	0.464102065728673	0.000662346088463675	0.000797043470360329	0.000797238607672046
232	27.3297674716514	0.26	9.60113484567781	9.25742722578666	9.94484246556897	0.330587144904531	29.7293659378238	28.8284031417507	30.6303287338968	2	1.3	3.09	11.6736842072792	12.0385172891585	12.4033503710378	13.8087662340698	14.2403261985739	14.6718861630781	13.7966899134533	14.2284589673512	14.6631523436581	9.60113484567781	2.47243962132562	-0.12216444712722	20.7700559894681	0.245459080361188	0.251980781883877	0.239377734284812	0.473708122976365	0.481425026602515	0.466512276716454	0.471295950143911	0.478997601550507	0.464102065728673	0.000662346088463675	0.000797043470360329	0.000797238607672046
232	27.3297674716514	0.26	9.60432849847992	9.26103930894166	9.94761768801819	0.328912650758892	30.0673192781463	29.1526562720351	30.9819822842575	2.02	1.31	3.11	11.7353357986169	12.1035313214923	12.4717268443676	13.86400932827	14.2989918674464	14.7339744066229	13.8594469005801	14.2955332600857	14.7328197971619	9.60432849847992	2.48027251161067	0.0187556486769113	21.0420053491873	0.245459080361188	0.251980781883877	0.239377734284812	0.473708122976365	0.481425026602515	0.466512276716454	0.471295950143911	0.478997601550507	0.464102065728673	0.000662346088463675	0.000797043470360329	0.000797238607672046
232	27.3297674716514	0.26	9.60533517198219	9.26216732652748	9.9485030174369	0.321773588616219	29.1129491046829	28.2127977881933	30.0131004211725	2	1.29	3.1	11.4358627722161	11.800732892751	12.1656030132859	13.5303806817248	13.9620780296694	14.393775377614	13.5078425121538	13.9355111896348	14.3666652769917	9.60533517198219	2.46116574025441	0.337249457137429	21.0955884431308	0.245459080361188	0.251980781883877	0.239377734284812	0.473708122976365	0.481425026602515	0.466512276716454	0.471295950143911	0.478997601550507	0.464102065728673	0.000662346088463675	0.000797043470360329	0.000797238607672046
232	27.3297674716514	0.26	9.60733645511742	9.26427908265662	9.95039382757823	0.333767899001765	30.0384228234612	29.1345969099787	30.9422487369437	2.01	1.29	3.1	11.770781840158	12.1359400636253	12.5010982870926	13.9167665973897	14.3484984768962	14.7802303564027	13.8916999959595	14.3206677230638	14.7518639413411	9.60733645511742	2.4636153409018	-0.0286657929269407	20.6922363349918	0.245459080361188	0.251980781883877	0.239377734284812	0.473708122976365	0.481425026602515	0.466512276716454	0.471295950143911	0.478997601550507	0.464102065728673	0.000662346088463675	0.000797043470360329	0.000797238607672046
232	27.3297674716514	0.26	9.60910999821258	9.26661051085132	9.95160948557384	0.331742099091834	29.8778294510115	28.9747250291979	30.7809338728251	2.02	1.29	3.07	11.6595995927336	12.0230141182611	12.3864286437885	13.7734929669594	14.2027947943191	14.6320966216788	13.7638570706011	14.1959701598385	14.6248028886299	9.60910999821258	2.46118026358109	0.175635916670136	20.9831013333135	0.245459080361188	0.251980781883877	0.239377734284812	0.473708122976365	0.481425026602515	0.466512276716454	0.471295950143911	0.478997601550507	0.464102065728673	0.000662346088463675	0.000797043470360329	0.000797238607672046
232	27.3297674716514	0.26	9.61131496882209	9.26900022435145	9.95362971329273	0.331969645893822	30.1280624030229	29.2178614608401	31.0382633452057	2.02	1.31	3.11	11.728328774668	12.0936921300675	12.4590554854671	13.8473218242872	14.2786964951565	14.7100711660258	13.8393133156974	14.2708564271939	14.7008641712767	9.61131496882209	2.4887759334762	0.518354893840674	21.6100900770653	0.245459080361188	0.251980781883877	0.239377734284812	0.473708122976365	0.481425026602515	0.466512276716454	0.471295950143911	0.478997601550507	0.464102065728673	0.000662346088463675	0.000797043470360329	0.000797238607672046
232	27.3297674716514	0.26	9.61290718284657	9.26976070222284	9.95605366347029	0.324671535525205	29.5550241123229	28.6472372233952	30.4628110012507	1.98	1.29	3.12	11.7061541529755	12.0771041743325	12.4480541956895	13.8745087306898	14.3141705737434	14.7538324167971	13.8445790517728	14.2842996488572	14.7222900077585	9.61290718284657	2.46376369430164	-0.0695911393587087	20.6988255215441	0.245459080361188	0.251980781883877	0.239377734284812	0.473708122976365	0.481425026602515	0.466512276716454	0.471295950143911	0.478997601550507	0.464102065728673	0.000662346088463675	0.000797043470360329	0.000797238607672046
232	27.3297674716514	0.26	9.61478467798053	9.26999112528394	9.95957823067712	0.333118619821487	29.5719103167483	28.6808206860643	30.4629999474323	2.01	1.29	3.08	11.5675770698908	11.9269722243024	12.2863673787139	13.6714594490909	14.096220507526	14.5209815659612	13.6546554673785	14.0794743256871	14.5047637299525	9.61478467798053	2.4568583096821	0.0867885574217087	20.7294271879018	0.245459080361188	0.251980781883877	0.239377734284812	0.473708122976365	0.481425026602515	0.466512276716454	0.471295950143911	0.478997601550507	0.464102065728673	0.000662346088463675	0.000797043470360329	0.000797238607672046
232	27.3297674716514	0.26	9.61556805493464	9.27014964248812	9.96098646738117	0.32939620273874	29.7433058657714	28.8394896789274	30.6471220526154	1.98	1.29	3.1	11.7797993593585	12.1489727898628	12.5181462203671	13.9605248970482	14.3980412511607	14.8355576052733	13.9456592139171	14.3799204487344	14.8209190129269	9.61556805493464	2.47206569908353	-0.57603746199053	20.155721755582	0.245459080361188	0.251980781883877	0.239377734284812	0.473708122976365	0.481425026602515	0.466512276716454	0.471295950143911	0.478997601550507	0.464102065728673	0.000662346088463675	0.000797043470360329	0.000797238607672046
232	27.3297674716514	0.26	9.61620885085164	9.27047174941232	9.96194595229097	0.318491175402476	29.2661459682832	28.3544086268489	30.1778833097175	1.97	1.29	3.07	11.6227437688478	11.9964736407502	12.3702035126527	13.7850556991828	14.2283148127866	14.6715739263904	13.7747244989298	14.2123034425816	14.6592440211518	9.61620885085164	2.44751980211852	0.605358675312257	21.2019740011253	0.245459080361188	0.251980781883877	0.239377734284812	0.473708122976365	0.481425026602515	0.466512276716454	0.471295950143911	0.478997601550507	0.464102065728673	0.000662346088463675	0.000797043470360329	0.000797238607672046
232	27.3297674716514	0.26	9.61753857410128	9.27445627843645	9.96062086976612	0.332023965093619	29.8092011723655	28.9087436495203	30.7096586952107	1.99	1.29	3.09	11.7876374661443	12.1548020500379	12.5219666339314	13.9645389054629	14.399510215975	14.834481526487	13.9469893416498	14.3778939230566	14.8166441540658	9.61753857410128	2.46827053689291	-0.0894737496363597	20.6364776758337	0.245459080361188	0.251980781883877	0.239377734284812	0.473708122976365	0.481425026602515	0.466512276716454	0.471295950143911	0.478997601550507	0.464102065728673	0.000662346088463675	0.000797043470360329	0.000797238607672046
232	27.3297674716514	0.26	9.61884594054514	9.27275572708857	9.96493615400172	0.317929154805615	28.9286656015406	28.0262738133784	29.8310573897028	2	1.31	3.06	11.3810422646177	11.7474898041196	12.1139373436215	13.4708507401417	13.904586068941	14.3383213977402	13.4816491128029	13.9146990990687	14.3485092377492	9.61884594054514	2.44683301091884	0.0807667953407552	20.7562146732115	0.245459080361188	0.251980781883877	0.239377734284812	0.473708122976365	0.481425026602515	0.466512276716454	0.471295950143911	0.478997601550507	0.464102065728673	0.000662346088463675	0.000797043470360329	0.000797238607672046
232	27.3297674716514	0.26	9.62078411860383	9.2743225268129	9.96724571039476	0.328977157301061	29.7609322505354	28.855721965961	30.6661425351098	2.01	1.3	3.1	11.67531041545	12.0415674467636	12.4078244780772	13.8082800200692	14.2414487725681	14.674617525067	13.7920506867954	14.2240824577361	14.658657625179	9.62078411860383	2.46516155914379	0.222534064057387	21.0751445683266	0.245459080361188	0.251980781883877	0.239377734284812	0.473708122976365	0.481425026602515	0.466512276716454	0.471295950143911	0.478997601550507	0.464102065728673	0.000662346088463675	0.000797043470360329	0.000797238607672046
232	27.3297674716514	0.26	9.62152889950751	9.27905768776285	9.96400011125217	0.328658558992231	29.7282280100968	28.8233595600094	30.6330964601842	1.98	1.3	3.06	11.7716556879215	12.1412101048907	12.5107645218598	13.9504717360311	14.3884269893557	14.8263822426803	13.9528856240359	14.3946894358356	14.8281348870991	9.62152889950751	2.46292861168762	-0.0594680874312134	20.6056555272423	0.245459080361188	0.251980781883877	0.239377734284812	0.473708122976365	0.481425026602515	0.466512276716454	0.471295950143911	0.478997601550507	0.464102065728673	0.000662346088463675	0.000797043470360329	0.000797238607672046
232	27.3297674716514	0.26	9.62276361847342	9.27922014479747	9.96630709214936	0.326756186337387	29.5991813267884	28.6943426759991	30.5040199775777	2	1.32	3.08	11.6424481558011	12.0095775652505	12.3767069747	13.7777225357468	14.2121850362808	14.6466475368148	13.7880220975134	14.2227260262111	14.6585743498497	9.62276361847342	2.47142654915079	0.0739084466585094	20.9626023170014	0.245459080361188	0.251980781883877	0.239377734284812	0.473708122976365	0.481425026602515	0.466512276716454	0.471295950143911	0.478997601550507	0.464102065728673	0.000662346088463675	0.000797043470360329	0.000797238607672046
232	27.3297674716514	0.26	9.62620863285233	9.28352434580664	9.96889291989802	0.330271827221287	29.5596405811166	28.6631828095036	30.4560983527296	1.97	1.26	3.06	11.761534542683	12.1293834001165	12.49723225755	13.9528442770421	14.389227625374	14.8256109737059	13.9125165541999	14.3469350335114	14.7819942641909	9.62620863285233	2.42146466139214	-0.0319267472982869	20.1748715799452	0.245459080361188	0.251980781883877	0.239377734284812	0.473708122976365	0.481425026602515	0.466512276716454	0.471295950143911	0.478997601550507	0.464102065728673	0.000662346088463675	0.000797043470360329	0.000797238607672046
232	27.3297674716514	0.26	9.62723551819776	9.2852681560038	9.96920288039172	0.334785201262413	29.8233223965901	28.9280173836631	30.7186274095171	1.99	1.28	3.06	11.7900355101126	12.1549301295673	12.519824749022	13.9659722116867	14.3982107839223	14.830449356158	13.9501254664648	14.3811619666332	14.8138261695728	9.62723551819776	2.4543908563539	0.247171080549668	20.8608657710635	0.245459080361188	0.251980781883877	0.239377734284812	0.473708122976365	0.481425026602515	0.466512276716454	0.471295950143911	0.478997601550507	0.464102065728673	0.000662346088463675	0.000797043470360329	0.000797238607672046
232	27.3297674716514	0.26	9.62801880362978	9.28235150981703	9.97368609744252	0.329272095052741	29.9236199450042	29.0140690152357	30.8331708747727	1.96	1.27	3.07	11.9497688540845	12.3243775780813	12.6989863020781	14.1877031023635	14.6324679694098	15.0772328364562	14.1547845911411	14.5994704066294	15.0431447529707	9.62801880362978	2.43323957324185	-0.516004091172436	19.8632533334226	0.245459080361188	0.251980781883877	0.239377734284812	0.473708122976365	0.481425026602515	0.466512276716454	0.471295950143911	0.478997601550507	0.464102065728673	0.000662346088463675	0.000797043470360329	0.000797238607672046
232	27.3297674716514	0.26	9.62832556648254	9.28160019358569	9.97505093937939	0.331594145486646	29.7445925388691	28.8452153103082	30.64396976743	1.99	1.27	3.05	11.7604011656946	12.1270837122931	12.4937662588917	13.9319291174779	14.3663186570737	14.8007081966694	13.9132725074129	14.3474960418853	14.7818812135913	9.62832556648254	2.43883705591863	-0.0492060874234947	20.3654598180482	0.245459080361188	0.251980781883877	0.239377734284812	0.473708122976365	0.481425026602515	0.466512276716454	0.471295950143911	0.478997601550507	0.464102065728673	0.000662346088463675	0.000797043470360329	0.000797238607672046
232	27.3297674716514	0.26	9.63145236661402	9.28867524405201	9.97422948917602	0.324671956623564	29.1560161909275	28.2604857486254	30.0515466332296	1.98	1.28	3.08	11.5466889102386	11.9125853608123	12.278481811386	13.6851365577076	14.1187970582205	14.5524575587335	13.6646721306345	14.0961264937108	14.5330380915713	9.63145236661402	2.4551186554122	-0.0383127504651236	20.5829416496829	0.245459080361188	0.251980781883877	0.239377734284812	0.473708122976365	0.481425026602515	0.466512276716454	0.471295950143911	0.478997601550507	0.464102065728673	0.000662346088463675	0.000797043470360329	0.000797238607672046
232	27.3297674716514	0.26	9.63500276040283	9.28960172540032	9.98040379540534	0.326949377778251	29.2591817464366	28.3651293905199	30.1532341023533	2.01	1.28	3.13	11.4443732209633	11.8050931986276	12.1658131762918	13.5268960734962	13.9532559584186	14.3796158433409	13.4811938499386	13.9055422347539	14.3354254525165	9.63500276040283	2.47883633279741	-0.333125013400461	20.6004533965655	0.245459080361188	0.251980781883877	0.239377734284812	0.473708122976365	0.481425026602515	0.466512276716454	0.471295950143911	0.478997601550507	0.464102065728673	0.000662346088463675	0.000797043470360329	0.000797238607672046
232	27.3297674716514	0.26	9.63844119197903	9.29452026570405	9.982362118254	0.328532691529465	29.7101969693982	28.805619347489	30.6147745913075	1.99	1.29	3.09	11.7417028645965	12.1104254227298	12.4791479808632	13.9091196224027	14.3459051745239	14.782690726645	13.8947333356038	14.3263181190519	14.7664566823958	9.63844119197903	2.45974663475661	0.943702390551258	21.6463917866745	0.245459080361188	0.251980781883877	0.239377734284812	0.473708122976365	0.481425026602515	0.466512276716454	0.471295950143911	0.478997601550507	0.464102065728673	0.000662346088463675	0.000797043470360329	0.000797238607672046
232	27.3297674716514	0.26	9.64206857779429	9.29480199586811	9.98933515972047	0.32814885556115	29.3482318881848	28.4538969579451	30.2425668184245	1.99	1.28	3.05	11.5876094580913	11.9518198125347	12.316030166978	13.7238200880816	14.1551737159954	14.5865273439093	13.7097071694805	14.1362924177356	14.5665863572235	9.64206857779429	2.43590687957892	-0.177111007468905	20.3011929467659	0.245459080361188	0.251980781883877	0.239377734284812	0.473708122976365	0.481425026602515	0.466512276716454	0.471295950143911	0.478997601550507	0.464102065728673	0.000662346088463675	0.000797043470360329	0.000797238607672046
232	27.3297674716514	0.26	9.64252988869723	9.29969303690505	9.98536674048941	0.328540778288824	29.9327974694938	29.0214590997378	30.8441358392497	1.98	1.27	3.06	11.8739766502612	12.2468459290173	12.6197152077734	14.0772770909451	14.5193349044608	14.9613927179765	14.0511552101505	14.4908377906316	14.9346389838325	9.64252988869723	2.4465405959466	0.0908578501677088	20.6024785837681	0.245459080361188	0.251980781883877	0.239377734284812	0.473708122976365	0.481425026602515	0.466512276716454	0.471295950143911	0.478997601550507	0.464102065728673	0.000662346088463675	0.000797043470360329	0.000797238607672046
232	27.3297674716514	0.26	9.64289359577968	9.29644000640509	9.98934718515427	0.322919042327508	29.5960681794018	28.6833753069659	30.5087610518376	2	1.3	3.06	11.6195536647738	11.9892829486266	12.3590122324794	13.7459108796822	14.1832999509042	14.6206890221261	13.7492642335882	14.1853558648501	14.6208396539473	9.64289359577968	2.46174292767075	-0.383660853330859	20.4063951752743	0.245459080361188	0.251980781883877	0.239377734284812	0.473708122976365	0.481425026602515	0.466512276716454	0.471295950143911	0.478997601550507	0.464102065728673	0.000662346088463675	0.000797043470360329	0.000797238607672046
232	27.3297674716514	0.26	9.64357956250144	9.30057141075326	9.98658771424962	0.323976785919179	29.0298884520978	28.1368166166057	29.9229602875898	2.01	1.29	3.12	11.3820481712746	11.7433181326383	12.104588094002	13.4608323772031	13.8880836345918	14.3153348919805	13.4305758414387	13.8589546668915	14.2849785204402	9.64357956250144	2.47624829867998	-0.12692347904213	20.7115773731279	0.245459080361188	0.251980781883877	0.239377734284812	0.473708122976365	0.481425026602515	0.466512276716454	0.471295950143911	0.478997601550507	0.464102065728673	0.000662346088463675	0.000797043470360329	0.000797238607672046
232	27.3297674716514	0.26	9.64366205109658	9.29700490283979	9.99031919935336	0.320390054744613	29.3569700315883	28.4463886904932	30.2675513726834	2.01	1.3	3.13	11.4880295663689	11.8557664163044	12.2235032662399	13.5812654405872	14.0160076861922	14.4507499317972	13.5589279069012	13.9925873215166	14.4264627706989	9.64366205109658	2.47680646118306	-0.501326790832692	20.5098722752132	0.245459080361188	0.251980781883877	0.239377734284812	0.473708122976365	0.481425026602515	0.466512276716454	0.471295950143911	0.478997601550507	0.464102065728673	0.000662346088463675	0.000797043470360329	0.000797238607672046
232	27.3297674716514	0.26	9.64468651891885	9.30214175713254	9.98723128070516	0.330519769063445	29.4800927282788	28.5865482581948	30.3736371983629	2	1.29	3.11	11.6123848567775	11.9753591543228	12.338333451868	13.7456542169579	14.1753092142075	14.604964211457	13.7204348516239	14.1483006259721	14.5692287415097	9.64468651891885	2.46182421756887	0.192185385064631	20.8846615305361	0.245459080361188	0.251980781883877	0.239377734284812	0.473708122976365	0.481425026602515	0.466512276716454	0.471295950143911	0.478997601550507	0.464102065728673	0.000662346088463675	0.000797043470360329	0.000797238607672046
232	27.3297674716514	0.26	9.64495731450955	9.30095492164223	9.98895970737687	0.330508188339283	29.5864186046068	28.6896279197786	30.483209289435	2.01	1.28	3.09	11.5806307124732	11.9426222230087	12.3046137335442	13.6893058981414	14.1172111343314	14.5451163705215	13.6644527465707	14.0918026383612	14.5195476298893	9.64495731450955	2.45673315028018	0.38184646453325	21.0807418396828	0.245459080361188	0.251980781883877	0.239377734284812	0.473708122976365	0.481425026602515	0.466512276716454	0.471295950143911	0.478997601550507	0.464102065728673	0.000662346088463675	0.000797043470360329	0.000797238607672046
232	27.3297674716514	0.26	9.64887965129663	9.30497873594471	9.99278056664855	0.329453791246795	29.8825505825548	28.974621490554	30.7904796745556	2.01	1.29	3.11	11.7207920442329	12.0880668361303	12.4553416280277	13.8614002489728	14.2957516880766	14.7301031271804	13.8380383421771	14.2673964021761	14.7013280536704	9.64887965129663	2.46150017622983	0.371055895089302	21.1279651880855	0.245459080361188	0.251980781883877	0.239377734284812	0.473708122976365	0.481425026602515	0.466512276716454	0.471295950143911	0.478997601550507	0.464102065728673	0.000662346088463675	0.000797043470360329	0.000797238607672046
232	27.3297674716514	0.26	9.64900738148822	9.30059990655138	9.99741485642507	0.32539229101948	30.0895934044889	29.1669040560873	31.0122827528905	2.01	1.3	3.06	11.7611612687472	12.1332233225956	12.505285376444	13.8996259249138	14.3393378930755	14.7790498612372	13.8984569104098	14.3421761658534	14.7838987165277	9.64900738148822	2.45588890486345	0.123040008418367	20.8946726188205	0.245459080361188	0.251980781883877	0.239377734284812	0.473708122976365	0.481425026602515	0.466512276716454	0.471295950143911	0.478997601550507	0.464102065728673	0.000662346088463675	0.000797043470360329	0.000797238607672046
232	27.3297674716514	0.26	9.64925295844306	9.30088621504576	9.99761970184036	0.328549553152449	29.7846082015225	28.8777996591857	30.6914167438592	2	1.28	3.07	11.7153755563891	12.0832568616339	12.4511381668786	13.8636386150629	14.2989787750605	14.7343189350582	13.8433670799916	14.2766634171647	14.7144021662785	9.64925295844306	2.4468949421441	-0.341653999724823	20.2232396666068	0.245459080361188	0.251980781883877	0.239377734284812	0.473708122976365	0.481425026602515	0.466512276716454	0.471295950143911	0.478997601550507	0.464102065728673	0.000662346088463675	0.000797043470360329	0.000797238607672046
232	27.3297674716514	0.26	9.6501546601719	9.30602695533992	9.99428236500389	0.33934626193078	30.0908934796502	29.1967284831991	30.9850584761012	1.96	1.26	3.09	12.0471349041015	12.4160846768464	12.7850344495913	14.3090984464967	14.7473220292858	15.185545612075	14.2559392800965	14.6911021304789	15.1292674768413	9.6501546601719	2.44703696260336	0.165006013819968	20.517551681116	0.245459080361188	0.251980781883877	0.239377734284812	0.473708122976365	0.481425026602515	0.466512276716454	0.471295950143911	0.478997601550507	0.464102065728673	0.000662346088463675	0.000797043470360329	0.000797238607672046
232	27.3297674716514	0.26	9.65108542466962	9.3079393022404	9.99423154709885	0.335241328937107	30.1673733814373	29.2626664969754	31.0720802658991	1.98	1.28	3.07	11.9400234412523	12.3091702997265	12.6783171582008	14.1471505521824	14.584534633411	15.0219187146396	14.1338845527751	14.5630191278671	15.0016044091509	9.65108542466962	2.45835740339769	-0.0950765579645768	20.64269216904	0.245459080361188	0.251980781883877	0.239377734284812	0.473708122976365	0.481425026602515	0.466512276716454	0.471295950143911	0.478997601550507	0.464102065728673	0.000662346088463675	0.000797043470360329	0.000797238607672046
232	27.3297674716514	0.26	9.65164585647605	9.30808561563565	9.99520609731645	0.33309441867897	29.973382157562	29.0701457870317	30.8766185280924	2	1.26	3.11	11.7873389727293	12.1535825185971	12.519826064465	13.9472439084516	14.3805977023768	14.8139514963021	13.8947509356716	14.3260226175928	14.7503332048025	9.65164585647605	2.45837601894565	0.107876392602933	20.7015128265766	0.245459080361188	0.251980781883877	0.239377734284812	0.473708122976365	0.481425026602515	0.466512276716454	0.471295950143911	0.478997601550507	0.464102065728673	0.000662346088463675	0.000797043470360329	0.000797238607672046
232	27.3297674716514	0.26	9.65192935336128	9.3071979192366	9.99666078748595	0.328730411668744	29.5284651468713	28.6298234094124	30.4271068843302	2.02	1.3	3.12	11.5325016927543	11.8944874168792	12.2564731410041	13.6263205397945	14.0540276964173	14.4817348530401	13.6048685817486	14.0398563027079	14.4602256205397	9.65192935336128	2.48021860166453	-0.0354819894059345	21.0035718320432	0.245459080361188	0.251980781883877	0.239377734284812	0.473708122976365	0.481425026602515	0.466512276716454	0.471295950143911	0.478997601550507	0.464102065728673	0.000662346088463675	0.000797043470360329	0.000797238607672046
232	27.3297674716514	0.26	9.65200646783448	9.30833041393785	9.99568252173111	0.328348307705209	29.8193220090859	28.9110423291873	30.7276016889844	2.02	1.29	3.09	11.6260044406784	11.99125116792	12.3564978951616	13.7317878309585	14.1631906048026	14.5945933786468	13.7188834106098	14.1485181436449	14.5802160538034	9.65200646783448	2.47479646156099	-0.0172646397484396	20.938030424417	0.245459080361188	0.251980781883877	0.239377734284812	0.473708122976365	0.481425026602515	0.466512276716454	0.471295950143911	0.478997601550507	0.464102065728673	0.000662346088463675	0.000797043470360329	0.000797238607672046
232	27.3297674716514	0.26	9.65210342516026	9.30927225491113	9.99493459540939	0.333076950935218	29.9940260872203	29.0901320820531	30.8979200923875	2.02	1.29	3.13	11.7010067552733	12.0645826177231	12.428158480173	13.8211315583672	14.2505843337963	14.6800371092253	13.7871824813643	14.2136967541986	14.6444271753462	9.65210342516026	2.47597895801274	-0.273788182771607	20.6976966780905	0.245459080361188	0.251980781883877	0.239377734284812	0.473708122976365	0.481425026602515	0.466512276716454	0.471295950143911	0.478997601550507	0.464102065728673	0.000662346088463675	0.000797043470360329	0.000797238607672046
232	27.3297674716514	0.26	9.65301167555987	9.3086009908996	9.99742236022014	0.326205643125661	29.64685917724	28.7394277667862	30.5542905876939	2.03	1.32	3.11	11.5224387090494	11.8862532879084	12.2500678667673	13.6007387454337	14.0301744893578	14.459610233282	13.6065696391787	14.029749564312	14.4623352905389	9.65301167555987	2.47481748028587	0.129951089047223	21.1959793180053	0.245459080361188	0.251980781883877	0.239377734284812	0.473708122976365	0.481425026602515	0.466512276716454	0.471295950143911	0.478997601550507	0.464102065728673	0.000662346088463675	0.000797043470360329	0.000797238607672046
232	27.3297674716514	0.26	9.65321001983831	9.30431113601111	10.0021089036655	0.325659472692119	29.6240914558464	28.7162291585644	30.5319537531284	1.97	1.26	3.09	11.7980707699623	12.1710662483578	12.5440617267533	14.0000330478665	14.4426434649473	14.8852538820282	13.9517345727957	14.3918234117967	14.8393399520072	9.65321001983831	2.45136187675903	0.444282403234472	20.9752775822073	0.245459080361188	0.251980781883877	0.239377734284812	0.473708122976365	0.481425026602515	0.466512276716454	0.471295950143911	0.478997601550507	0.464102065728673	0.000662346088463675	0.000797043470360329	0.000797238607672046
232	27.3297674716514	0.26	9.65508871819664	9.30927650599075	10.0009009304025	0.332715873430775	29.8468437449999	28.9466536783518	30.747033811648	2.02	1.3	3.12	11.6449579841555	12.0070957158723	12.3692334475892	13.7553487453674	14.1831159215478	14.6108830977282	13.7337716605017	14.1624188592561	14.5881136327663	9.65508871819664	2.47737709719275	0.389047018766656	21.3105975448621	0.245459080361188	0.251980781883877	0.239377734284812	0.473708122976365	0.481425026602515	0.466512276716454	0.471295950143911	0.478997601550507	0.464102065728673	0.000662346088463675	0.000797043470360329	0.000797238607672046
232	27.3297674716514	0.26	9.65614697092692	9.31095260141848	10.0013413404354	0.326360464333661	29.3289103928361	28.4315268323096	30.2262939533625	1.99	1.28	3.11	11.5630113677345	11.927974402354	12.2929374369735	13.6907054521208	14.1228248411781	14.5549442302354	13.6563048911845	14.088578656455	14.517790997124	9.65614697092692	2.46868405199268	-0.0789125778996593	20.6671695697426	0.245459080361188	0.251980781883877	0.239377734284812	0.473708122976365	0.481425026602515	0.466512276716454	0.471295950143911	0.478997601550507	0.464102065728673	0.000662346088463675	0.000797043470360329	0.000797238607672046
232	27.3297674716514	0.26	9.65805197415578	9.31546245167522	10.0006414966363	0.33034159455814	29.9525897809074	29.0443582434468	30.8608213183679	1.99	1.3	3.07	11.8239104525896	12.1936500171254	12.5633895816611	14.0026133439297	14.4404820322039	14.8783507204781	14.005121626334	14.4528368829718	14.8831610935578	9.65805197415578	2.45914803999916	-0.266896283862169	20.5118444952061	0.245459080361188	0.251980781883877	0.239377734284812	0.473708122976365	0.481425026602515	0.466512276716454	0.471295950143911	0.478997601550507	0.464102065728673	0.000662346088463675	0.000797043470360329	0.000797238607672046
232	27.3297674716514	0.26	9.66037056564785	9.31140024787882	10.0093408834169	0.332399882361084	30.1268153987972	29.2175342952801	31.0360965023144	2	1.28	3.1	11.8309278293952	12.1991190327878	12.5673102361804	13.9946849092115	14.4302145609959	14.8657442127803	13.95344557061	14.3893216052193	14.8237950864765	9.66037056564785	2.46040163936462	0.225456985330543	20.9039173937411	0.245459080361188	0.251980781883877	0.239377734284812	0.473708122976365	0.481425026602515	0.466512276716454	0.471295950143911	0.478997601550507	0.464102065728673	0.000662346088463675	0.000797043470360329	0.000797238607672046
232	27.3297674716514	0.26	9.66055261984081	9.31511110320534	10.0059941364763	0.327899494297756	29.5884076961511	28.6862436822398	30.4905717100625	1.98	1.28	3.08	11.7206328615522	12.0892392676431	12.457845673734	13.8912917042288	14.328163942404	14.7650361805793	13.8703995315169	14.303049635104	14.7387436335051	9.66055261984081	2.45296828077572	-0.244768197135254	20.3779390509382	0.245459080361188	0.251980781883877	0.239377734284812	0.473708122976365	0.481425026602515	0.466512276716454	0.471295950143911	0.478997601550507	0.464102065728673	0.000662346088463675	0.000797043470360329	0.000797238607672046
232	27.3297674716514	0.26	9.66366958015815	9.31639310228386	10.0109460580324	0.332504052134351	29.7203768328296	28.8235732695418	30.6171803961173	2	1.28	3.08	11.6639999061601	12.0269082999325	12.389816693705	13.7953366400429	14.2245584766227	14.6537803132024	13.7703870080218	14.1966416942782	14.6229712808811	9.66366958015815	2.44641584854917	-0.05712500850228	20.5061500437537	0.245459080361188	0.251980781883877	0.239377734284812	0.473708122976365	0.481425026602515	0.466512276716454	0.471295950143911	0.478997601550507	0.464102065728673	0.000662346088463675	0.000797043470360329	0.000797238607672046
232	27.3297674716514	0.26	9.66458511735438	9.32137662897116	10.0077936057376	0.327451151464755	29.6540766224426	28.7489898267406	30.5591634181446	2	1.31	3.05	11.6473581865323	12.014044813192	12.3807314398517	13.7791167201394	14.2129161918771	14.6467156636149	13.795931461145	14.2266751152826	14.6590172490866	9.66458511735438	2.45286247724832	-0.259815019166655	20.4335526579307	0.245459080361188	0.251980781883877	0.239377734284812	0.473708122976365	0.481425026602515	0.466512276716454	0.471295950143911	0.478997601550507	0.464102065728673	0.000662346088463675	0.000797043470360329	0.000797238607672046
232	27.3297674716514	0.26	9.66561468876323	9.31967194214017	10.0115574353863	0.338508910285635	30.1699234678223	29.2717332449321	31.0681136907125	1.97	1.29	3.08	12.0195870805753	12.3884028083156	12.7572185360559	14.2611456643259	14.6987426284595	15.1363395925931	14.2432381996418	14.6758063363121	15.1140772426508	9.66561468876323	2.44580325948825	-0.409197106926511	20.1293078393561	0.245459080361188	0.251980781883877	0.239377734284812	0.473708122976365	0.481425026602515	0.466512276716454	0.471295950143911	0.478997601550507	0.464102065728673	0.000662346088463675	0.000797043470360329	0.000797238607672046
232	27.3297674716514	0.26	9.66673703369653	9.31787533699215	10.0155987304009	0.324845992831948	29.6276516488368	28.717995906335	30.5373073913386	2	1.31	3.1	11.6447000084971	12.0135512426497	12.3824024768022	13.7785063982918	14.2149469322755	14.6513874662593	13.7784293043941	14.2157496334193	14.6530430192269	9.66673703369653	2.47078121576973	-0.319088156752834	20.5488620935028	0.245459080361188	0.251980781883877	0.239377734284812	0.473708122976365	0.481425026602515	0.466512276716454	0.471295950143911	0.478997601550507	0.464102065728673	0.000662346088463675	0.000797043470360329	0.000797238607672046
232	27.3297674716514	0.26	9.67099139743406	9.32771892595281	10.0142638689153	0.338081512044792	30.1519474283924	29.2534350184675	31.0504598383172	2.02	1.3	3.14	11.7485708206294	12.1094254236719	12.4702800267143	13.8727291160811	14.2988267440163	14.7249243719515	13.8392987619376	14.2672604315245	14.6887143141328	9.67099139743406	2.48306718588601	0.254839218894946	21.3602575414544	0.245459080361188	0.251980781883877	0.239377734284812	0.473708122976365	0.481425026602515	0.466512276716454	0.471295950143911	0.478997601550507	0.464102065728673	0.000662346088463675	0.000797043470360329	0.000797238607672046
232	27.3297674716514	0.26	9.67688768200206	9.33287647716964	10.0208988868345	0.330479161955725	29.7073434867852	28.8068283972714	30.607858576299	2.02	1.32	3.12	11.5923702515948	11.9547532321447	12.3171362126945	13.6941594083114	14.1222453126438	14.5503312169761	13.7013545697037	14.1265715593369	14.5598505687643	9.67688768200206	2.47959773771207	-0.364310424775439	20.6721181809338	0.245459080361188	0.251980781883877	0.239377734284812	0.473708122976365	0.481425026602515	0.466512276716454	0.471295950143911	0.478997601550507	0.464102065728673	0.000662346088463675	0.000797043470360329	0.000797238607672046
232	27.3297674716514	0.26	9.67842658455628	9.33363193096514	10.0232212381474	0.337260540931118	30.3940133254034	29.4866235823756	31.3014030684312	2	1.28	3.11	11.9670128763959	12.3352729014336	12.7035329264713	14.1626096247246	14.5984345903087	15.0342595558929	14.1183311390733	14.55477810076	14.9914513091098	9.67842658455628	2.4659867183282	-0.268318153914177	20.455005471465	0.245459080361188	0.251980781883877	0.239377734284812	0.473708122976365	0.481425026602515	0.466512276716454	0.471295950143911	0.478997601550507	0.464102065728673	0.000662346088463675	0.000797043470360329	0.000797238607672046
232	27.3297674716514	0.26	9.67938386883702	9.3357778735697	10.0229898641043	0.3344310593189	29.7099359682205	28.8173252345273	30.6025467019138	1.98	1.29	3.06	11.7853799689704	12.1504296942778	12.5154794195851	13.9709264038313	14.4036729813228	14.8364195588142	13.9727104647857	14.4027844891828	14.8318971024016	9.67938386883702	2.45133780977836	0.599932008662695	21.1979112567493	0.245459080361188	0.251980781883877	0.239377734284812	0.473708122976365	0.481425026602515	0.466512276716454	0.471295950143911	0.478997601550507	0.464102065728673	0.000662346088463675	0.000797043470360329	0.000797238607672046
232	27.3297674716514	0.26	9.68342540850786	9.33914957980594	10.0277012372098	0.329240847403354	29.9743071140745	29.0631510521133	30.8854631760356	2.01	1.32	3.11	11.7216311954335	12.0891149311317	12.4565986668299	13.8534949875417	14.2878145805759	14.7221341736102	13.855502112436	14.2883875513954	14.7187177017509	9.68342540850786	2.47241513536958	-0.147218281490139	20.8733039330067	0.245459080361188	0.251980781883877	0.239377734284812	0.473708122976365	0.481425026602515	0.466512276716454	0.471295950143911	0.478997601550507	0.464102065728673	0.000662346088463675	0.000797043470360329	0.000797238607672046
232	27.3297674716514	0.26	9.6855288502214	9.33780266567148	10.0332550347713	0.330020251641946	30.0396766375451	29.128142446509	30.9512108285812	2.01	1.3	3.11	11.7657226536913	12.1339184114807	12.50211416927	13.9101603731163	14.3454640251146	14.7807676771128	13.8876918083484	14.3213462472607	14.756126543249	9.6855288502214	2.47905183720781	-0.269257861210824	20.744653671907	0.245459080361188	0.251980781883877	0.239377734284812	0.473708122976365	0.481425026602515	0.466512276716454	0.471295950143911	0.478997601550507	0.464102065728673	0.000662346088463675	0.000797043470360329	0.000797238607672046
232	27.3297674716514	0.26	9.68685461012931	9.34204023836811	10.0316689818905	0.330835314703953	29.7607122022025	28.8593049169691	30.662119487436	2.01	1.29	3.1	11.6355319913378	11.9989625498607	12.3623931083837	13.7507489699993	14.1802473704159	14.6097457708325	13.7319333025715	14.163176728127	14.5928081868853	9.68685461012931	2.47185433735185	0.258273904692717	21.0689123111369	0.245459080361188	0.251980781883877	0.239377734284812	0.473708122976365	0.481425026602515	0.466512276716454	0.471295950143911	0.478997601550507	0.464102065728673	0.000662346088463675	0.000797043470360329	0.000797238607672046
232	27.3297674716514	0.26	9.69000440870734	9.34333059179276	10.0366782256219	0.335469923718427	29.9732010259151	29.0747781114103	30.8716239404199	2	1.29	3.04	11.7847786506345	12.148933284645	12.5130879186555	13.9430783793391	14.373925385866	14.8047723923929	13.9439021257897	14.3720837270291	14.800799066273	9.69000440870734	2.43896214371521	-0.157123577008041	20.3682283210111	0.245459080361188	0.251980781883877	0.239377734284812	0.473708122976365	0.481425026602515	0.466512276716454	0.471295950143911	0.478997601550507	0.464102065728673	0.000662346088463675	0.000797043470360329	0.000797238607672046
232	27.3297674716514	0.26	9.69268976244654	9.34595925665237	10.0394202682407	0.316659161430258	29.0430118856829	28.1343935847321	29.9516301866336	2.01	1.31	3.09	11.3515313675552	11.7181363598865	12.0847413522178	13.41722405287	13.8505419164904	14.2838597801109	13.4188548385554	13.8477349767178	14.2819275628928	9.69268976244654	2.46513153279658	-0.205116108036094	20.7057518668524	0.245459080361188	0.251980781883877	0.239377734284812	0.473708122976365	0.481425026602515	0.466512276716454	0.471295950143911	0.478997601550507	0.464102065728673	0.000662346088463675	0.000797043470360329	0.000797238607672046
232	27.3297674716514	0.26	9.6936901082673	9.34942512936298	10.0379550871716	0.326987360006521	29.5357533969096	28.6333279168721	30.4381788769471	2.01	1.29	3.14	11.5704727008019	11.9351347970695	12.299796893337	13.6805017095409	14.1116647709297	14.5428278323184	13.6415848944139	14.0750486656141	14.5020259545717	9.6936901082673	2.48331494286597	0.57281556130058	21.5343388226541	0.245459080361188	0.251980781883877	0.239377734284812	0.473708122976365	0.481425026602515	0.466512276716454	0.471295950143911	0.478997601550507	0.464102065728673	0.000662346088463675	0.000797043470360329	0.000797238607672046
232	27.3297674716514	0.26	9.69463321230997	9.34544903325541	10.0438173913645	0.325754053250707	29.8382310859771	28.9240031264775	30.7524590454767	1.99	1.3	3.1	11.7668036641246	12.1387280086437	12.5106523531629	13.932898209299	14.3732883255669	14.8136784418348	13.9173324478478	14.3606788337388	14.7948787971867	9.69463321230997	2.46161789904059	0.101343695332138	20.8722102604659	0.245459080361188	0.251980781883877	0.239377734284812	0.473708122976365	0.481425026602515	0.466512276716454	0.471295950143911	0.478997601550507	0.464102065728673	0.000662346088463675	0.000797043470360329	0.000797238607672046
232	27.3297674716514	0.26	9.69904683623855	9.35107272314565	10.0470209493314	0.33175248189006	30.0221287354695	29.1146838907929	30.929573580146	2.02	1.28	3.12	11.7101643547643	12.0751461046574	12.4401278545505	13.8317664954616	14.2628742226194	14.6939819497771	13.7954039491021	14.2262365737322	14.6536299319862	9.69904683623855	2.47876498648969	-0.17994972871403	20.7564273214329	0.245459080361188	0.251980781883877	0.239377734284812	0.473708122976365	0.481425026602515	0.466512276716454	0.471295950143911	0.478997601550507	0.464102065728673	0.000662346088463675	0.000797043470360329	0.000797238607672046
232	27.3297674716514	0.26	9.70486734634874	9.35572454422278	10.0540101484747	0.322398056514907	29.7137221084492	28.7963081594148	30.6311360574836	2	1.3	3.09	11.6874325408551	12.0597793563573	12.4321261718595	13.8318834415401	14.2725497498889	14.7132160582378	13.818329526682	14.2584028230065	14.7005899355478	9.70486734634874	2.46581707244858	-0.104241977336235	20.7557570222646	0.245459080361188	0.251980781883877	0.239377734284812	0.473708122976365	0.481425026602515	0.466512276716454	0.471295950143911	0.478997601550507	0.464102065728673	0.000662346088463675	0.000797043470360329	0.000797238607672046
232	27.3297674716514	0.26	9.71140743874856	9.36641827932166	10.0563965981755	0.335175287947255	29.5238782694244	28.6383383260175	30.4094182128313	1.99	1.27	3.11	11.6462519587422	12.0063713617272	12.3664907647121	13.789039685827	14.2154172669568	14.6417948480865	13.7443372282825	14.1699783100577	14.5938070014116	9.71140743874856	2.45920081799969	-0.311641653011831	20.275622994183	0.245459080361188	0.251980781883877	0.239377734284812	0.473708122976365	0.481425026602515	0.466512276716454	0.471295950143911	0.478997601550507	0.464102065728673	0.000662346088463675	0.000797043470360329	0.000797238607672046
232	27.3297674716514	0.26	9.71305514481081	9.36730914420986	10.0588011454118	0.336686558620512	30.1438427996531	29.2427649918381	31.0449206074682	2	1.29	3.08	11.8726787182467	12.2385198866627	12.6043610550788	14.0521565684175	14.4851555149698	14.9181544615221	14.0374222367726	14.4698626828328	14.9030907197445	9.71305514481081	2.46591396502825	-0.296438967013722	20.4715347107348	0.245459080361188	0.251980781883877	0.239377734284812	0.473708122976365	0.481425026602515	0.466512276716454	0.471295950143911	0.478997601550507	0.464102065728673	0.000662346088463675	0.000797043470360329	0.000797238607672046
232	27.3297674716514	0.26	9.71459249288585	9.36799840713853	10.0611865786332	0.3304012278749	29.490016178622	28.5959314506709	30.3841009065731	1.99	1.27	3.1	11.659260083993	12.023800277352	12.388340470711	13.8122399145668	14.2440955017056	14.6759510888444	13.778303276386	14.2072839058152	14.6339450246507	9.71459249288585	2.45774157110822	-0.0491054762886753	20.5705488987399	0.245459080361188	0.251980781883877	0.239377734284812	0.473708122976365	0.481425026602515	0.466512276716454	0.471295950143911	0.478997601550507	0.464102065728673	0.000662346088463675	0.000797043470360329	0.000797238607672046
232	27.3297674716514	0.26	9.71556060980405	9.37021888749062	10.0609023321175	0.337800376020093	29.9466000616863	29.0536460534405	30.8395540699321	1.96	1.27	3.09	11.9668869243788	12.3346851561633	12.7024833879478	14.2082406776798	14.6449261608002	15.0816116439206	14.168391108214	14.6070875341776	15.0431393726462	9.71556060980405	2.43943316177807	0.407018461698262	20.7259049099113	0.245459080361188	0.251980781883877	0.239377734284812	0.473708122976365	0.481425026602515	0.466512276716454	0.471295950143911	0.478997601550507	0.464102065728673	0.000662346088463675	0.000797043470360329	0.000797238607672046
232	27.3297674716514	0.26	9.71600020914113	9.36866689722948	10.0633335210528	0.333650061741473	29.7376722717332	28.8426585061609	30.6326860373054	2.01	1.3	3.11	11.6593140769463	12.021113132112	12.3829121872778	13.7866291200074	14.2144406839314	14.6422522478554	13.7678148911297	14.1953017081177	14.6219237720191	9.71600020914113	2.46367378575363	0.102122543727395	20.8447966177735	0.245459080361188	0.251980781883877	0.239377734284812	0.473708122976365	0.481425026602515	0.466512276716454	0.471295950143911	0.478997601550507	0.464102065728673	0.000662346088463675	0.000797043470360329	0.000797238607672046
232	27.3297674716514	0.26	9.71873288662499	9.37202834723188	10.0654374260181	0.333067027450232	30.2021117461453	29.2919265827244	31.1122969095661	2	1.3	3.07	11.8981934407187	12.2679048392049	12.6376162376911	14.0837805406957	14.5214044729015	14.9590284051074	14.0885471216747	14.5245703232975	14.9580551416249	9.71873288662499	2.4593302683668	-0.497286945036964	20.2472794119546	0.245459080361188	0.251980781883877	0.239377734284812	0.473708122976365	0.481425026602515	0.466512276716454	0.471295950143911	0.478997601550507	0.464102065728673	0.000662346088463675	0.000797043470360329	0.000797238607672046
232	27.3297674716514	0.26	9.72293472721933	9.37592735508623	10.0699420993524	0.326251329367809	29.6690331533997	28.761017412257	30.5770488945424	1.99	1.29	3.12	11.6940290593055	12.0632219258522	12.4324147923988	13.8450644670666	14.2821677966545	14.7192711262423	13.820874993454	14.2459514254323	14.6813962611829	9.72293472721933	2.46739932578235	0.28169332633891	21.0960579686099	0.245459080361188	0.251980781883877	0.239377734284812	0.473708122976365	0.481425026602515	0.466512276716454	0.471295950143911	0.478997601550507	0.464102065728673	0.000662346088463675	0.000797043470360329	0.000797238607672046
232	27.3297674716514	0.26	9.72476119589076	9.37415476950844	10.0753676222731	0.315570011383392	29.0281043057717	28.1176618634831	29.9385467480603	2.02	1.29	3.09	11.2981924303367	11.6640249081461	12.0298573859554	13.3423802986519	13.7744030380968	14.2064257775417	13.3288708198797	13.7554158589913	14.1906828936104	9.72476119589076	2.458740935398	-0.621479115831716	20.1708584965103	0.245459080361188	0.251980781883877	0.239377734284812	0.473708122976365	0.481425026602515	0.466512276716454	0.471295950143911	0.478997601550507	0.464102065728673	0.000662346088463675	0.000797043470360329	0.000797238607672046
232	27.3297674716514	0.26	9.72554935037564	9.3749811603663	10.076117540385	0.324400322866672	29.4302818119059	28.5257670346979	30.3347965891139	2.04	1.31	3.15	11.3665419730364	11.726960158036	12.0873783430356	13.3991202643658	13.8239888495282	14.2488574346907	13.3817381146614	13.8031628960688	14.2264790600778	9.72554935037564	2.47594414866868	0.250948171748505	21.3152354522538	0.245459080361188	0.251980781883877	0.239377734284812	0.473708122976365	0.481425026602515	0.466512276716454	0.471295950143911	0.478997601550507	0.464102065728673	0.000662346088463675	0.000797043470360329	0.000797238607672046
232	27.3297674716514	0.26	9.72601502419616	9.37768959791721	10.0743404504751	0.325659273678945	29.2143725904022	28.3190661648559	30.1096790159486	2	1.29	3.11	11.5001824125562	11.86376033384	12.2273382551238	13.6119296205026	14.0422703662876	14.4726111120727	13.5858073926096	14.0174220979909	14.4504455133154	9.72601502419616	2.45814958278136	-0.3364717055091	20.3177861420943	0.245459080361188	0.251980781883877	0.239377734284812	0.473708122976365	0.481425026602515	0.466512276716454	0.471295950143911	0.478997601550507	0.464102065728673	0.000662346088463675	0.000797043470360329	0.000797238607672046
232	27.3297674716514	0.26	9.72608221442215	9.37682676427791	10.0753376645664	0.318305980376809	29.284897627697	28.3721867616765	30.1976084937174	1.98	1.29	3.06	11.6141228150819	11.9877399839545	12.361357152827	13.7707067945937	14.2136995688125	14.6566923430312	13.766290717841	14.2110615705229	14.649249412218	9.72608221442215	2.43876265024668	-0.169486416463318	20.4195564782253	0.245459080361188	0.251980781883877	0.239377734284812	0.473708122976365	0.481425026602515	0.466512276716454	0.471295950143911	0.478997601550507	0.464102065728673	0.000662346088463675	0.000797043470360329	0.000797238607672046
232	27.3297674716514	0.26	9.72851270614968	9.37556595867316	10.0814594536262	0.329992181044695	29.5864210861545	28.6885836442824	30.4842585280266	2	1.29	3.08	11.6472946650001	12.0118082072655	12.3763217495309	13.7853000277624	14.2167245506957	14.6481490736289	13.7661183311974	14.1924436709621	14.6246748603664	9.72851270614968	2.45305695664657	0.145494591897533	20.7703521576285	0.245459080361188	0.251980781883877	0.239377734284812	0.473708122976365	0.481425026602515	0.466512276716454	0.471295950143911	0.478997601550507	0.464102065728673	0.000662346088463675	0.000797043470360329	0.000797238607672046
232	27.3297674716514	0.26	9.72921877491719	9.38393817823543	10.074499371599	0.329314675065738	30.0005502484971	29.0887488627877	30.9123516342065	2.04	1.32	3.1	11.6264633852519	11.9909006965841	12.3553380079163	13.7144651761597	14.1443519482196	14.5742387202795	13.7218715480042	14.1534093145857	14.5853007734837	9.72921877491719	2.48322641315758	0.0291622180368677	21.2514460946646	0.245459080361188	0.251980781883877	0.239377734284812	0.473708122976365	0.481425026602515	0.466512276716454	0.471295950143911	0.478997601550507	0.464102065728673	0.000662346088463675	0.000797043470360329	0.000797238607672046
232	27.3297674716514	0.26	9.72940022074836	9.38425277144917	10.0745476700475	0.333650160578889	29.8756472305602	28.9764810369568	30.7748134241635	2	1.3	3.09	11.7473820784324	12.1119138797507	12.476445681069	13.8994590076267	14.3307716861087	14.7620843645907	13.8994349545789	14.3213842202162	14.7556759763484	9.72940022074836	2.45791016175273	-0.569519501639345	20.207286661341	0.245459080361188	0.251980781883877	0.239377734284812	0.473708122976365	0.481425026602515	0.466512276716454	0.471295950143911	0.478997601550507	0.464102065728673	0.000662346088463675	0.000797043470360329	0.000797238607672046
232	27.3297674716514	0.26	9.7303718214351	9.37915686462968	10.0815867782405	0.326086953260447	29.5055058220249	28.6021570619953	30.4088545820544	1.96	1.27	3.07	11.769229081631	12.1409394555846	12.5126498295383	13.9705104987565	14.4117444696307	14.8529784405049	13.9411208383177	14.3843005066916	14.8239101588596	9.7303718214351	2.43091673564155	-0.114017830889643	20.2324529352002	0.245459080361188	0.251980781883877	0.239377734284812	0.473708122976365	0.481425026602515	0.466512276716454	0.471295950143911	0.478997601550507	0.464102065728673	0.000662346088463675	0.000797043470360329	0.000797238607672046
232	27.3297674716514	0.26	9.73378249118321	9.38617852965879	10.0813864527076	0.326697506571576	29.538656894131	28.6355480119453	30.4417657763168	1.98	1.28	3.08	11.6863802740316	12.054945730564	12.4235111870964	13.8471993415022	14.2839127829035	14.7206262243047	13.823356706588	14.2585597873228	14.6944135536708	9.73378249118321	2.44350159604184	-0.244077874761882	20.3017569645311	0.245459080361188	0.251980781883877	0.239377734284812	0.473708122976365	0.481425026602515	0.466512276716454	0.471295950143911	0.478997601550507	0.464102065728673	0.000662346088463675	0.000797043470360329	0.000797238607672046
232	27.3297674716514	0.26	9.73414453337303	9.38609069570782	10.0821983710382	0.322417470290724	29.4737899608814	28.5638243727852	30.3837555489777	1.99	1.29	3.12	11.6506193990911	12.021776377051	12.3929333550108	13.8031517307921	14.2428825216822	14.6826133125724	13.7717278896378	14.212467956455	14.6503409394619	9.73414453337303	2.45137994339961	0.362314616394786	21.0344310998637	0.245459080361188	0.251980781883877	0.239377734284812	0.473708122976365	0.481425026602515	0.466512276716454	0.471295950143911	0.478997601550507	0.464102065728673	0.000662346088463675	0.000797043470360329	0.000797238607672046
232	27.3297674716514	0.26	9.74075882639662	9.39451030116354	10.0870073516297	0.325440426145771	29.6250186986054	28.7166750030163	30.5333623941944	2	1.31	3.08	11.6604519936885	12.0292864097577	12.3981208258269	13.8013220886828	14.2378748549321	14.6744276211814	13.8092918278505	14.2451123536664	14.6813746098473	9.74075882639662	2.46446498381171	0.39009747785895	21.2507240257289	0.245459080361188	0.251980781883877	0.239377734284812	0.473708122976365	0.481425026602515	0.466512276716454	0.471295950143911	0.478997601550507	0.464102065728673	0.000662346088463675	0.000797043470360329	0.000797238607672046
232	27.3297674716514	0.26	9.74131354571407	9.39193943359784	10.0906876578303	0.319992779866472	29.3158861765116	28.4057489735884	30.2260233794347	2	1.3	3.08	11.5033458239468	11.8719199109106	12.2404939978745	13.6074805071424	14.0434723290485	14.4794641509547	13.6054292445154	14.0456605413505	14.4803744179547	9.74131354571407	2.46324736185321	-0.136812285623074	20.7034379027151	0.245459080361188	0.251980781883877	0.239377734284812	0.473708122976365	0.481425026602515	0.466512276716454	0.471295950143911	0.478997601550507	0.464102065728673	0.000662346088463675	0.000797043470360329	0.000797238607672046
232	27.3297674716514	0.26	9.74139559265579	9.39426126441363	10.0885299208979	0.334577899382175	30.1919682670076	29.2851743885799	31.0987621454353	2.03	1.31	3.12	11.7420112883447	12.1055940287244	12.4691767691042	13.8601093193913	14.2892774069156	14.71844549444	13.8509841868712	14.2798612389741	14.7051082979675	9.74139559265579	2.48143690229475	-0.2604411214994	20.8020006485105	0.245459080361188	0.251980781883877	0.239377734284812	0.473708122976365	0.481425026602515	0.466512276716454	0.471295950143911	0.478997601550507	0.464102065728673	0.000662346088463675	0.000797043470360329	0.000797238607672046
232	27.3297674716514	0.26	9.74536551039049	9.39830216525617	10.0924288555248	0.336957200515139	30.1903487657319	29.2884273299202	31.0922702015436	2	1.28	3.09	11.8946745788988	12.2609647130145	12.6272548471301	14.0790771176985	14.5126347582594	14.9461923988202	14.0495515853033	14.4838610463221	14.9129680526089	9.74536551039049	2.45348054831697	0.231508767637608	20.9361531847792	0.245459080361188	0.251980781883877	0.239377734284812	0.473708122976365	0.481425026602515	0.466512276716454	0.471295950143911	0.478997601550507	0.464102065728673	0.000662346088463675	0.000797043470360329	0.000797238607672046
232	27.3297674716514	0.26	9.74645030649357	9.39730732214985	10.0955932908373	0.332134014568712	29.6635251996594	28.7676904307129	30.5593599686059	2	1.28	3.11	11.6556308260279	12.0185907714259	12.381550716824	13.7890815690391	14.2184778297899	14.6478740905407	13.7573230360144	14.1922188004084	14.6192805733612	9.74645030649357	2.4619149747445	0.455296737999482	21.1563503381569	0.245459080361188	0.251980781883877	0.239377734284812	0.473708122976365	0.481425026602515	0.466512276716454	0.471295950143911	0.478997601550507	0.464102065728673	0.000662346088463675	0.000797043470360329	0.000797238607672046
232	27.3297674716514	0.26	9.75264118593734	9.40383298959086	10.1014493822838	0.32977847035881	29.8560809085152	28.9496222440824	30.762539572948	1.99	1.28	3.09	11.7931661450023	12.1624289126855	12.5316916803687	13.9682188013054	14.4055859231415	14.8429530449776	13.9388613800217	14.3782210572059	14.8096038312666	9.75264118593734	2.45678481863142	0.320489339996822	20.9829403978126	0.245459080361188	0.251980781883877	0.239377734284812	0.473708122976365	0.481425026602515	0.466512276716454	0.471295950143911	0.478997601550507	0.464102065728673	0.000662346088463675	0.000797043470360329	0.000797238607672046
232	27.3297674716514	0.26	9.75490880663816	9.40821129232722	10.1016063209491	0.329161082737428	30.0522204865717	29.1385310205744	30.965909952569	2	1.3	3.13	11.7986863255805	12.1686547155683	12.538623105556	13.9564825898028	14.3941124454628	14.8317423011228	13.9332748998154	14.3709751221328	14.8090280449899	9.75490880663816	2.48836681247295	-0.12252552074997	20.9050461852599	0.245459080361188	0.251980781883877	0.239377734284812	0.473708122976365	0.481425026602515	0.466512276716454	0.471295950143911	0.478997601550507	0.464102065728673	0.000662346088463675	0.000797043470360329	0.000797238607672046
232	27.3297674716514	0.26	9.75736853221587	9.41001099426015	10.1047260701716	0.329947560268627	29.4213393790316	28.5284214500713	30.3142573079919	1.96	1.27	3.04	11.7434759048731	12.1110377835465	12.4785996622199	13.9411380656765	14.3774851012368	14.8138321367971	13.9272532376959	14.3618545697312	14.8020212184769	9.75736853221587	2.42444210924893	-0.236396944126371	20.0084512316167	0.245459080361188	0.251980781883877	0.239377734284812	0.473708122976365	0.481425026602515	0.466512276716454	0.471295950143911	0.478997601550507	0.464102065728673	0.000662346088463675	0.000797043470360329	0.000797238607672046
232	27.3297674716514	0.26	9.75806887225325	9.40928980517739	10.1068479393291	0.332254457014461	29.6745296141983	28.7786057546321	30.5704534737644	1.97	1.28	3.06	11.8031976275587	12.1706499796241	12.5381023316896	14.0007887709798	14.4366556374852	14.8725225039906	13.9858474954384	14.4221000731036	14.853686494389	9.75806887225325	2.43129320568157	-0.279751983740657	20.0918760146537	0.245459080361188	0.251980781883877	0.239377734284812	0.473708122976365	0.481425026602515	0.466512276716454	0.471295950143911	0.478997601550507	0.464102065728673	0.000662346088463675	0.000797043470360329	0.000797238607672046
232	27.3297674716514	0.26	9.75953461323814	9.40943231168822	10.1096369147881	0.330581008720034	29.8817162820133	28.9761238800631	30.7873086839634	2	1.3	3.08	11.725187841608	12.0916357856032	12.4580837295984	13.8675662431053	14.3009700577521	14.7343738723989	13.8593629542995	14.2945397842019	14.7277681754096	9.75953461323814	2.46088892513709	-0.0154419521738143	20.7576391463475	0.245459080361188	0.251980781883877	0.239377734284812	0.473708122976365	0.481425026602515	0.466512276716454	0.471295950143911	0.478997601550507	0.464102065728673	0.000662346088463675	0.000797043470360329	0.000797238607672046
232	27.3297674716514	0.26	9.76394454711334	9.41652270611938	10.1113663881073	0.327854731332165	29.8523883242447	28.9420829735925	30.762693674897	1.98	1.28	3.12	11.8381838081365	12.2105261192405	12.5828684303445	14.0339838475207	14.4753898997051	14.9167959518894	13.9950324646428	14.4322527270711	14.8711258658277	9.76394454711334	2.45901676122804	0.116348954170245	20.7649002322396	0.245459080361188	0.251980781883877	0.239377734284812	0.473708122976365	0.481425026602515	0.466512276716454	0.471295950143911	0.478997601550507	0.464102065728673	0.000662346088463675	0.000797043470360329	0.000797238607672046
232	27.3297674716514	0.26	9.76417911691777	9.41633801551786	10.1120202183177	0.329617294668793	29.3006611054768	28.4107410529443	30.1905811580092	2.03	1.29	3.11	11.3917519860256	11.7485800077568	12.1054080294881	13.4467559651833	13.8679536295675	14.2891512939518	13.425707305699	13.8409786702113	14.2632931911006	9.76417911691777	2.46841769745127	0.0163715388945686	20.9658060905102	0.245459080361188	0.251980781883877	0.239377734284812	0.473708122976365	0.481425026602515	0.466512276716454	0.471295950143911	0.478997601550507	0.464102065728673	0.000662346088463675	0.000797043470360329	0.000797238607672046
232	27.3297674716514	0.26	9.76550948295038	9.41788493781165	10.1131340280891	0.324251555698989	29.1297317677166	28.2341502002525	30.0253133351807	1.97	1.3	3.07	11.5726029492883	11.939683587999	12.3067642267098	13.7253670356146	14.160732918299	14.5960988009834	13.7230589138267	14.1593110021226	14.5921297850951	9.76550948295038	2.44345525413722	-0.326660590956933	20.2619387748028	0.245459080361188	0.251980781883877	0.239377734284812	0.473708122976365	0.481425026602515	0.466512276716454	0.471295950143911	0.478997601550507	0.464102065728673	0.000662346088463675	0.000797043470360329	0.000797238607672046
232	27.3297674716514	0.26	9.77343451193332	9.42644362288762	10.120425400979	0.321394873956183	29.2666532282455	28.3609637451914	30.1723427112996	2.03	1.3	3.12	11.3493504685692	11.7117848149909	12.0742191614126	13.3910532158297	13.8186880512874	14.246322886745	13.3731713934786	13.8000027178099	14.2277458071082	9.77343451193332	2.48174832875747	-0.14983021155029	20.9172679349503	0.245459080361188	0.251980781883877	0.239377734284812	0.473708122976365	0.481425026602515	0.466512276716454	0.471295950143911	0.478997601550507	0.464102065728673	0.000662346088463675	0.000797043470360329	0.000797238607672046
232	27.3297674716514	0.26	9.7782552217211	9.42871451732779	10.1277959261144	0.327837838515253	29.5321007678875	28.631527604574	30.4326739312009	1.99	1.3	3.07	11.672077627818	12.0392099728643	12.4063423179106	13.8269870759854	14.2618997241015	14.6968123722176	13.8231802680654	14.2562719154733	14.692690996746	9.7782552217211	2.44646996928369	0.0604066283665839	20.7064875724084	0.245459080361188	0.251980781883877	0.239377734284812	0.473708122976365	0.481425026602515	0.466512276716454	0.471295950143911	0.478997601550507	0.464102065728673	0.000662346088463675	0.000797043470360329	0.000797238607672046
232	27.3297674716514	0.26	9.77825776431356	9.42973722439351	10.1267783042336	0.326294187862856	29.6657644566121	28.7579372580865	30.5735916551377	2.01	1.3	3.13	11.6318548614193	11.9990478946933	12.3662409279672	13.7558923631342	14.1901367637381	14.6243811643421	13.732442572586	14.1620583544256	14.5953585649348	9.77825776431356	2.47426902371382	0.186905451342441	21.0535385839528	0.245459080361188	0.251980781883877	0.239377734284812	0.473708122976365	0.481425026602515	0.466512276716454	0.471295950143911	0.478997601550507	0.464102065728673	0.000662346088463675	0.000797043470360329	0.000797238607672046
232	27.3297674716514	0.26	9.77907830956644	9.43186928779262	10.1262873313403	0.324419240456552	29.4862516810642	28.5800558275401	30.3924475345884	2.01	1.3	3.1	11.5471948499586	11.9133249987593	12.2794551475599	13.6525324983964	14.0854171790564	14.5183018597164	13.6417612062014	14.0719699221699	14.5097678760934	9.77907830956644	2.47187762750895	0.0860887662081165	21.0520989552338	0.245459080361188	0.251980781883877	0.239377734284812	0.473708122976365	0.481425026602515	0.466512276716454	0.471295950143911	0.478997601550507	0.464102065728673	0.000662346088463675	0.000797043470360329	0.000797238607672046
232	27.3297674716514	0.26	9.78153448752511	9.43220024279745	10.1308687322528	0.32126539565439	29.4675550930429	28.5553777238599	30.3797324622259	1.99	1.29	3.09	11.6315933024731	12.0031547043449	12.3747161062167	13.7765967067219	14.2166784265912	14.6567601464604	13.7524024346721	14.1940809721081	14.6402429155438	9.78153448752511	2.45399269724485	-0.05602600217028	20.754680060097	0.245459080361188	0.251980781883877	0.239377734284812	0.473708122976365	0.481425026602515	0.466512276716454	0.471295950143911	0.478997601550507	0.464102065728673	0.000662346088463675	0.000797043470360329	0.000797238607672046
232	27.3297674716514	0.26	9.7827450004825	9.43372989952765	10.1317601014374	0.326786420177047	29.6923162383433	28.7846928497294	30.5999396269571	1.99	1.3	3.09	11.7178897456783	12.0873719164243	12.4568540871704	13.8769768710207	14.3145382109018	14.7520995507828	13.8708610917556	14.3145428504447	14.7436343475641	9.7827450004825	2.45936034627551	0.417362843081255	21.1802077366423	0.245459080361188	0.251980781883877	0.239377734284812	0.473708122976365	0.481425026602515	0.466512276716454	0.471295950143911	0.478997601550507	0.464102065728673	0.000662346088463675	0.000797043470360329	0.000797238607672046
232	27.3297674716514	0.26	9.78421755704568	9.43626681254666	10.1321683015447	0.323647261533506	29.6567415740568	28.7436985162858	30.5697846318278	2.01	1.31	3.11	11.6099212197088	11.9787101549573	12.3474990902057	13.7258316081378	14.1618323981838	14.5978331882298	13.7251955370557	14.1713523115942	14.5994251227359	9.78421755704568	2.47254793545839	0.123408635974808	21.1488756760463	0.245459080361188	0.251980781883877	0.239377734284812	0.473708122976365	0.481425026602515	0.466512276716454	0.471295950143911	0.478997601550507	0.464102065728673	0.000662346088463675	0.000797043470360329	0.000797238607672046
232	27.3297674716514	0.26	9.78480537852676	9.43703607548287	10.1325746815706	0.326408310061328	29.3991864351147	28.499750495604	30.2986223746254	2.01	1.3	3.13	11.518227277485	11.8817359887075	12.2452446999301	13.6191702725576	14.0489835514965	14.4787968304353	13.5990399469534	14.0265110929582	14.4525449067436	9.78480537852676	2.47246233347143	-0.320251564132945	20.607970755177	0.245459080361188	0.251980781883877	0.239377734284812	0.473708122976365	0.481425026602515	0.466512276716454	0.471295950143911	0.478997601550507	0.464102065728673	0.000662346088463675	0.000797043470360329	0.000797238607672046
232	27.3297674716514	0.26	9.7905882229852	9.43823095646656	10.1429454895038	0.314290637988741	28.82188815135	27.9152292837217	29.7285470189782	2	1.3	3.12	11.3146887798276	11.682178611719	12.0496684436103	13.3868707866874	13.8216630280544	14.2564552694214	13.3613306776156	13.7883225905187	14.235664475449	9.7905882229852	2.46424499237668	0.206486887628274	21.0406576779356	0.245459080361188	0.251980781883877	0.239377734284812	0.473708122976365	0.481425026602515	0.466512276716454	0.471295950143911	0.478997601550507	0.464102065728673	0.000662346088463675	0.000797043470360329	0.000797238607672046
232	27.3297674716514	0.26	9.79252001056202	9.44346898940218	10.1415710317219	0.329500633276184	29.5796659406983	28.6810347426933	30.4782971387033	1.98	1.3	3.07	11.7154289266943	12.082495527533	12.4495621283718	13.884328974863	14.3193513264661	14.7543736780692	13.8830207707326	14.3174259866109	14.7487559248021	9.79252001056202	2.44142485862032	0.446157687930438	21.0544119897153	0.245459080361188	0.251980781883877	0.239377734284812	0.473708122976365	0.481425026602515	0.466512276716454	0.471295950143911	0.478997601550507	0.464102065728673	0.000662346088463675	0.000797043470360329	0.000797238607672046
232	27.3297674716514	0.26	9.79283332470884	9.44456470638061	10.1411019430371	0.328108265092496	29.4603096650475	28.5624767154644	30.3581426146307	2.01	1.29	3.08	11.5454324716506	11.9083516188064	12.2712707659623	13.651810637509	14.0809416800978	14.5100727226866	13.6417165888067	14.0731212387386	14.4952863565701	9.79283332470884	2.45157708575305	-0.311279837743087	20.3403492171246	0.245459080361188	0.251980781883877	0.239377734284812	0.473708122976365	0.481425026602515	0.466512276716454	0.471295950143911	0.478997601550507	0.464102065728673	0.000662346088463675	0.000797043470360329	0.000797238607672046
232	27.3297674716514	0.26	9.7982651466807	9.4462619694529	10.1502683239085	0.32871549795597	29.6861812896112	28.7827092360056	30.5896533432168	1.97	1.28	3.04	11.811390747508	12.1821432491953	12.5528957508827	14.0121999344838	14.4520345222058	14.8918691099278	14.0014582340446	14.4413087826586	14.8845096170776	9.7982651466807	2.4219352267901	-0.418623791338786	19.9482130815312	0.245459080361188	0.251980781883877	0.239377734284812	0.473708122976365	0.481425026602515	0.466512276716454	0.471295950143911	0.478997601550507	0.464102065728673	0.000662346088463675	0.000797043470360329	0.000797238607672046
232	27.3297674716514	0.26	9.80210300365339	9.45008136065506	10.1541246466517	0.323506143402119	29.5760423675588	28.6651902131459	30.4868945219717	2	1.28	3.06	11.6172278410633	11.986371632842	12.3555154246207	13.7444492757818	14.1811866963597	14.6179241169376	13.7234952605921	14.1663290042878	14.5966725505772	9.80210300365339	2.43911856641145	0.150134174012715	20.7154091930645	0.245459080361188	0.251980781883877	0.239377734284812	0.473708122976365	0.481425026602515	0.466512276716454	0.471295950143911	0.478997601550507	0.464102065728673	0.000662346088463675	0.000797043470360329	0.000797238607672046
232	27.3297674716514	0.26	9.80563638759036	9.45382022159861	10.1574525535821	0.327603966522288	30.0136617103389	29.0979175733508	30.929405847327	1.99	1.29	3.03	11.8455339855732	12.2183262401886	12.591118494804	14.028174858962	14.4696572725181	14.9111396860742	14.0411953463385	14.4851232682474	14.9209736997562	9.80563638759036	2.43826806630135	0.3853610154562	20.9620151783581	0.245459080361188	0.251980781883877	0.239377734284812	0.473708122976365	0.481425026602515	0.466512276716454	0.471295950143911	0.478997601550507	0.464102065728673	0.000662346088463675	0.000797043470360329	0.000797238607672046
232	27.3297674716514	0.26	9.80651017824563	9.45559674452675	10.1574236119645	0.327991652203016	29.983574527783	29.0695528139165	30.8975962416494	1.99	1.29	3.09	11.8143913131727	12.1858662466015	12.5573411800304	13.9862602548973	14.4260243493296	14.8657884437619	13.9740337268205	14.4126238593661	14.8519206955118	9.80651017824563	2.44791382130069	0.224228134391416	20.8796541539063	0.245459080361188	0.251980781883877	0.239377734284812	0.473708122976365	0.481425026602515	0.466512276716454	0.471295950143911	0.478997601550507	0.464102065728673	0.000662346088463675	0.000797043470360329	0.000797238607672046
232	27.3297674716514	0.26	9.80731392385991	9.45136258045744	10.1632652672624	0.316040055396814	29.2923391879927	28.3746079980701	30.2100703779154	1.98	1.28	3.09	11.5978027382371	11.9729150678303	12.3480273974235	13.7468770319898	14.1914977230368	14.6361184140837	13.7172190019848	14.1643618466032	14.6044180029118	9.80731392385991	2.43181395296945	0.0199772181919647	20.5821416853736	0.245459080361188	0.251980781883877	0.239377734284812	0.473708122976365	0.481425026602515	0.466512276716454	0.471295950143911	0.478997601550507	0.464102065728673	0.000662346088463675	0.000797043470360329	0.000797238607672046
232	27.3297674716514	0.26	9.80757895566029	9.45836150745509	10.1567964038655	0.341548210883748	30.5740609138538	29.6699821293329	31.4781396983746	1.98	1.28	3.06	12.1498616910867	12.5200820755106	12.8903024599346	14.4070887474206	14.8460894595368	15.285090171653	14.3975334098094	14.8342813723204	15.2705672758522	9.80757895566029	2.43846918229794	-0.288831538915723	20.1517127197405	0.245459080361188	0.251980781883877	0.239377734284812	0.473708122976365	0.481425026602515	0.466512276716454	0.471295950143911	0.478997601550507	0.464102065728673	0.000662346088463675	0.000797043470360329	0.000797238607672046
232	27.3297674716514	0.26	9.81709201440693	9.46764849774759	10.1665355310663	0.331748653435889	30.0271149494692	29.11951155538	30.9347183435584	2	1.29	3.07	11.799497349406	12.1672666996061	12.5350360498063	13.9596195033516	14.3947160199034	14.8298125364553	13.9506124326134	14.3894638510827	14.8205816639944	9.81709201440693	2.44215071023804	0.341485041344306	20.9732828292994	0.245459080361188	0.251980781883877	0.239377734284812	0.473708122976365	0.481425026602515	0.466512276716454	0.471295950143911	0.478997601550507	0.464102065728673	0.000662346088463675	0.000797043470360329	0.000797238607672046
232	27.3297674716514	0.26	9.81874053296196	9.46919762825697	10.168283437667	0.324576675744768	29.4999763674069	28.5936842369606	30.4062684978531	2	1.28	3.08	11.5886906530071	11.9560004076354	12.3233101622637	13.7107998391681	14.1453709805917	14.5799421220153	13.6917507883392	14.1259838306452	14.5586805111033	9.81874053296196	2.44603834771773	0.00999791357791868	20.6211449845341	0.245459080361188	0.251980781883877	0.239377734284812	0.473708122976365	0.481425026602515	0.466512276716454	0.471295950143911	0.478997601550507	0.464102065728673	0.000662346088463675	0.000797043470360329	0.000797238607672046
232	27.3297674716514	0.26	9.81897124544376	9.46677117434076	10.1711713165468	0.330477020892104	30.1120675870705	29.1992797288115	31.0248554453295	1.99	1.29	3.13	11.911141505574	12.2834912842422	12.6558410629103	14.1121509033364	14.5533056207856	14.9944603382348	14.0807594473814	14.5267556529672	14.9556882291909	9.81897124544376	2.46337645642642	0.170319220485503	20.9525601075064	0.245459080361188	0.251980781883877	0.239377734284812	0.473708122976365	0.481425026602515	0.466512276716454	0.471295950143911	0.478997601550507	0.464102065728673	0.000662346088463675	0.000797043470360329	0.000797238607672046
232	27.3297674716514	0.26	9.82424405769451	9.47261991004268	10.1758682053463	0.320623375520787	29.1268352792608	28.223875976807	30.0297945817147	1.99	1.28	3.13	11.4848613235405	11.8522935776364	12.2197258317324	13.599795728189	14.0348905420386	14.4699853558881	13.5472541674813	13.983896750814	14.4218291277283	9.82424405769451	2.44717755182088	0.3368352632295	20.9966695216725	0.245459080361188	0.251980781883877	0.239377734284812	0.473708122976365	0.481425026602515	0.466512276716454	0.471295950143911	0.478997601550507	0.464102065728673	0.000662346088463675	0.000797043470360329	0.000797238607672046
232	27.3297674716514	0.26	9.82427685376278	9.47228497115278	10.1762687363728	0.317634795383756	29.5432712295639	28.6210817776685	30.4654606814593	2.02	1.3	3.11	11.5309257774371	11.902459537242	12.2739932970469	13.6249525358408	14.0639571691643	14.5029618024878	13.6145579131249	14.0485974462688	14.4895725137782	9.82427685376278	2.47424656245951	0.0298169166021593	21.0742765025078	0.245459080361188	0.251980781883877	0.239377734284812	0.473708122976365	0.481425026602515	0.466512276716454	0.471295950143911	0.478997601550507	0.464102065728673	0.000662346088463675	0.000797043470360329	0.000797238607672046
232	27.3297674716514	0.26	9.82805443232637	9.47765978250822	10.1784490821445	0.33383527293988	30.264480765049	29.3539909316989	31.1749705983992	1.97	1.27	3.03	12.0430481678117	12.4165944070557	12.7901406462997	14.286300306603	14.7294268039714	15.1725533013399	14.2736840303295	14.7182524457149	15.1549379088742	9.82805443232637	2.42273812768311	0.26591664910427	20.5315482269761	0.245459080361188	0.251980781883877	0.239377734284812	0.473708122976365	0.481425026602515	0.466512276716454	0.471295950143911	0.478997601550507	0.464102065728673	0.000662346088463675	0.000797043470360329	0.000797238607672046
232	27.3297674716514	0.26	9.83279244333302	9.48326126271195	10.1823236239541	0.324185174091078	29.2778505016116	28.3775787162292	30.178122286994	2	1.27	3.12	11.4915988868945	11.8561670676493	12.2207352484042	13.5934982301237	14.0247486565115	14.4559990828993	13.5416956862071	13.9717321143452	14.3943883585658	9.83279244333302	2.46540419303679	0.0331065158385708	20.7016569023865	0.245459080361188	0.251980781883877	0.239377734284812	0.473708122976365	0.481425026602515	0.466512276716454	0.471295950143911	0.478997601550507	0.464102065728673	0.000662346088463675	0.000797043470360329	0.000797238607672046
232	27.3297674716514	0.26	9.83322242844888	9.48300610458253	10.1834387523152	0.327900884499763	29.7552227317464	28.8479753130298	30.6624701504629	1.98	1.31	3.07	11.7996327145255	12.1707224082005	12.5418121018755	13.988267045833	14.4281876652852	14.8681082847374	13.9917976537792	14.4353964204277	14.8704143468985	9.83322242844888	2.4506556065254	-0.142436041211819	20.5503170393924	0.245459080361188	0.251980781883877	0.239377734284812	0.473708122976365	0.481425026602515	0.466512276716454	0.471295950143911	0.478997601550507	0.464102065728673	0.000662346088463675	0.000797043470360329	0.000797238607672046
232	27.3297674716514	0.26	9.84212242655463	9.49117014438717	10.1930747087221	0.328211484379267	29.8902278027813	28.9795058741476	30.8009497314151	2	1.29	3.11	11.7724992227923	12.1424666488616	12.512434074931	13.9353077951194	14.3732445372568	14.8111812793942	13.9060513560563	14.3413554822477	14.78152517703	9.84212242655463	2.47569106852147	-0.0427235977161127	20.900199254434	0.245459080361188	0.251980781883877	0.239377734284812	0.473708122976365	0.481425026602515	0.466512276716454	0.471295950143911	0.478997601550507	0.464102065728673	0.000662346088463675	0.000797043470360329	0.000797238607672046
232	27.3297674716514	0.26	9.84728332614992	9.49131708874504	10.2032495635548	0.324553178066281	29.9709770271331	29.0501655645876	30.8917884896785	2.02	1.28	3.1	11.7051967726431	12.0762197651158	12.4472427575885	13.8312270920943	14.2696394797674	14.7080518674405	13.7940143801029	14.2254151772762	14.6691227425095	9.84728332614992	2.45051586876857	0.0832709635966459	20.7898602188922	0.245459080361188	0.251980781883877	0.239377734284812	0.473708122976365	0.481425026602515	0.466512276716454	0.471295950143911	0.478997601550507	0.464102065728673	0.000662346088463675	0.000797043470360329	0.000797238607672046
232	27.3297674716514	0.26	9.84852580587975	9.49894551995703	10.1981060918025	0.329401163479432	29.4849606827694	28.5890049466623	30.3809164188765	1.98	1.27	3.11	11.6872264407899	12.0534944374671	12.4197624341443	13.8533344540142	14.287486481741	14.7216385094678	13.8102090224938	14.2437697356291	14.676118308817	9.84852580587975	2.44959447447912	-0.131525059117323	20.4349304462428	0.245459080361188	0.251980781883877	0.239377734284812	0.473708122976365	0.481425026602515	0.466512276716454	0.471295950143911	0.478997601550507	0.464102065728673	0.000662346088463675	0.000797043470360329	0.000797238607672046
232	27.3297674716514	0.26	9.85583149419929	9.50570488884515	10.2059580995534	0.339096999692857	30.3359487111425	29.4340004255596	31.2378969967254	2	1.28	3.06	11.9143674427312	12.2794602990677	12.6445531554041	14.0923083165475	14.5241399786473	14.9559716407471	14.0772758177204	14.5104047381414	14.9413804224336	9.85583149419929	2.43270001564038	-0.179603801053519	20.3064013902194	0.245459080361188	0.251980781883877	0.239377734284812	0.473708122976365	0.481425026602515	0.466512276716454	0.471295950143911	0.478997601550507	0.464102065728673	0.000662346088463675	0.000797043470360329	0.000797238607672046
232	27.3297674716514	0.26	9.86550966370104	9.51322906340462	10.2177902639975	0.331020223242758	29.6600657929322	28.762081978345	30.5580496075195	2.02	1.3	3.12	11.5880932558815	11.9498862649392	12.3116792739969	13.6925933649644	14.12009118069	14.5475889964156	13.6758152026754	14.1041671169121	14.5266075523837	9.86550966370104	2.46736201867261	-0.174483410970251	20.6498258708905	0.245459080361188	0.251980781883877	0.239377734284812	0.473708122976365	0.481425026602515	0.466512276716454	0.471295950143911	0.478997601550507	0.464102065728673	0.000662346088463675	0.000797043470360329	0.000797238607672046
232	27.3297674716514	0.26	9.86753725891031	9.51619089065033	10.2188836271703	0.319937130168424	29.6415952216717	28.7212284099147	30.5619620334287	1.99	1.3	3.1	11.6773658993113	12.0515650759301	12.4257642525488	13.825211557269	14.2682380776262	14.7112645979834	13.810147134901	14.2575693504767	14.6986570949031	9.86753725891031	2.45875525699629	-0.166932367090056	20.6461925929295	0.245459080361188	0.251980781883877	0.239377734284812	0.473708122976365	0.481425026602515	0.466512276716454	0.471295950143911	0.478997601550507	0.464102065728673	0.000662346088463675	0.000797043470360329	0.000797238607672046
232	27.3297674716514	0.26	9.87147465085754	9.52046991050568	10.2224793912094	0.318962101769634	28.8736412178135	27.9751065843709	29.7721758512562	1.99	1.29	3.07	11.4100996805754	11.7765815634275	12.1430634462797	13.5180928496485	13.9522815297477	14.3864702098469	13.5132719623824	13.9443374389986	14.3787949230454	9.87147465085754	2.44231059201355	-0.281917561951644	20.2744823045048	0.245459080361188	0.251980781883877	0.239377734284812	0.473708122976365	0.481425026602515	0.466512276716454	0.471295950143911	0.478997601550507	0.464102065728673	0.000662346088463675	0.000797043470360329	0.000797238607672046
232	27.3297674716514	0.26	9.88057861396741	9.52935559266683	10.231801635268	0.331712402951712	29.7604604965765	28.8608434832081	30.6600775099449	1.99	1.29	3.08	11.7267726166173	12.0923060828844	12.4578395491516	13.8818166734856	14.314524694067	14.7472327146485	13.8711391215857	14.2985036193544	14.7304885408576	9.88057861396741	2.44730628123623	0.0920264869602245	20.7328989694331	0.245459080361188	0.251980781883877	0.239377734284812	0.473708122976365	0.481425026602515	0.466512276716454	0.471295950143911	0.478997601550507	0.464102065728673	0.000662346088463675	0.000797043470360329	0.000797238607672046
232	27.3297674716514	0.26	9.88059726326136	9.52911094010986	10.2320835864129	0.329572737558477	29.723404053562	28.8205534213033	30.6262546858208	1.99	1.28	3.08	11.7149829091223	12.0819737705325	12.4489646319427	13.8690369948208	14.3035070980332	14.7379772012457	13.8411490629808	14.2772714310354	14.7103929285911	9.88059726326136	2.45175977205195	0.152653773634772	20.7227434323674	0.245459080361188	0.251980781883877	0.239377734284812	0.473708122976365	0.481425026602515	0.466512276716454	0.471295950143911	0.478997601550507	0.464102065728673	0.000662346088463675	0.000797043470360329	0.000797238607672046
232	27.3297674716514	0.26	9.88155499123772	9.52889799821381	10.2342119842616	0.324320413282783	29.8165554466127	28.9000017888827	30.7331091043427	2.02	1.29	3.09	11.6142998557284	11.9826433974522	12.350986939176	13.7161239368821	14.1511261094101	14.5861282819381	13.6964695513596	14.1335593857334	14.5658551148155	9.88155499123772	2.4591196582384	-0.289293807747534	20.5445225952253	0.245459080361188	0.251980781883877	0.239377734284812	0.473708122976365	0.481425026602515	0.466512276716454	0.471295950143911	0.478997601550507	0.464102065728673	0.000662346088463675	0.000797043470360329	0.000797238607672046
232	27.3297674716514	0.26	9.88463796030196	9.52642755415351	10.2428483664504	0.318250672245361	29.6087858711573	28.6858628874772	30.5317088548374	1.98	1.29	3.04	11.7084183467311	12.0851184807702	12.4618186148093	13.8737006836221	14.3200654061978	14.7664301287735	13.8811892981211	14.3346049794082	14.7746294364855	9.88463796030196	2.42778516984156	-0.184676202501545	20.2892695475546	0.245459080361188	0.251980781883877	0.239377734284812	0.473708122976365	0.481425026602515	0.466512276716454	0.471295950143911	0.478997601550507	0.464102065728673	0.000662346088463675	0.000797043470360329	0.000797238607672046
232	27.3297674716514	0.26	9.88700316262285	9.53528682488275	10.238719500363	0.329764384310816	30.1470034301698	29.2316829178279	31.0623239425116	2.02	1.3	3.07	11.7565483997279	12.1246767054043	12.4928050110808	13.8863834475405	14.3212024638629	14.7560214801853	13.8880668612542	14.3227348002187	14.7582760516446	9.88700316262285	2.45340108923325	0.0375043374217533	20.8007995392056	0.245459080361188	0.251980781883877	0.239377734284812	0.473708122976365	0.481425026602515	0.466512276716454	0.471295950143911	0.478997601550507	0.464102065728673	0.000662346088463675	0.000797043470360329	0.000797238607672046
232	27.3297674716514	0.26	9.88918459281484	9.53783743410184	10.2405317515278	0.332139528273499	30.0119296280585	29.1055843530695	30.9182749030476	2.03	1.3	3.11	11.6612644644702	12.0243951894733	12.3875259144765	13.7625928111978	14.1911587116351	14.6197246120724	13.7399415754005	14.1706452315394	14.5982834913683	9.88918459281484	2.46901517442582	-0.402745644795508	20.5235059902111	0.245459080361188	0.251980781883877	0.239377734284812	0.473708122976365	0.481425026602515	0.466512276716454	0.471295950143911	0.478997601550507	0.464102065728673	0.000662346088463675	0.000797043470360329	0.000797238607672046
232	27.3297674716514	0.26	9.89782373841501	9.5465290769778	10.2491183998522	0.332374839539078	29.9938789291768	29.0885590030501	30.8991988553035	1.99	1.29	3.11	11.8328328292184	12.2011047447057	12.569376660193	14.0108470748595	14.4469050809455	14.8829630870314	13.9839522702724	14.415246354294	14.8551606516566	9.89782373841501	2.45214926616163	0.431606250882762	21.1116290686077	0.245459080361188	0.251980781883877	0.239377734284812	0.473708122976365	0.481425026602515	0.466512276716454	0.471295950143911	0.478997601550507	0.464102065728673	0.000662346088463675	0.000797043470360329	0.000797238607672046
232	27.3297674716514	0.26	9.90164568292655	9.55020872831474	10.2530826375384	0.329721307551574	29.947875508202	29.0385122832387	30.8572387331653	2	1.27	3.06	11.7745723767077	12.1433021175638	12.5120318584199	13.9321533661343	14.3684494061013	14.8047454460683	13.9102659881666	14.348612650893	14.7796354810421	9.90164568292655	2.44633277234029	0.0321806626569588	20.5600682727473	0.245459080361188	0.251980781883877	0.239377734284812	0.473708122976365	0.481425026602515	0.466512276716454	0.471295950143911	0.478997601550507	0.464102065728673	0.000662346088463675	0.000797043470360329	0.000797238607672046
232	27.3297674716514	0.26	9.90979599126795	9.55329173841483	10.2663002441211	0.325160119517911	29.5654207896612	28.6583253887861	30.4725161905364	2.01	1.3	3.1	11.5522189674761	11.9178706429714	12.2835223184668	13.6517105971155	14.0838155344671	14.5159204718187	13.6308335820106	14.0694796311591	14.4985719840202	9.90979599126795	2.46307985640357	0.309206980492925	21.216542997279	0.245459080361188	0.251980781883877	0.239377734284812	0.473708122976365	0.481425026602515	0.466512276716454	0.471295950143911	0.478997601550507	0.464102065728673	0.000662346088463675	0.000797043470360329	0.000797238607672046
232	27.3297674716514	0.26	9.93676199521623	9.58051875954148	10.293005230891	0.325919536782577	29.6423766052635	28.7344915620623	30.5502616484648	1.97	1.28	3.05	11.7884018761052	12.1608641388686	12.533326401632	13.9840952329604	14.4259318625484	14.8677684921364	13.9736233491212	14.4171685633255	14.8608307504574	9.93676199521623	2.42635781024656	0.02884723903593	20.4769890219411	0.245459080361188	0.251980781883877	0.239377734284812	0.473708122976365	0.481425026602515	0.466512276716454	0.471295950143911	0.478997601550507	0.464102065728673	0.000662346088463675	0.000797043470360329	0.000797238607672046
232	27.3297674716514	0.26	9.96504952315724	9.61150726175593	10.3185917845585	0.333584052646119	30.6139846514024	29.6924597433544	31.5355095594504	1.99	1.31	3.05	12.0962420481798	12.4716568315128	12.8470716148459	14.3273123594082	14.7719698690486	15.2166273786891	14.3452399966173	14.7919950304006	15.2340296676181	9.96504952315724	2.44259048067196	0.0110461159158538	20.664642244829	0.245459080361188	0.251980781883877	0.239377734284812	0.473708122976365	0.481425026602515	0.466512276716454	0.471295950143911	0.478997601550507	0.464102065728673	0.000662346088463675	0.000797043470360329	0.000797238607672046
232	27.3297674716514	0.26	9.96982106250984	9.61478432006676	10.3248578049529	0.323458020287927	29.3809706663183	28.4760266341373	30.2859146984993	1.97	1.27	3.05	11.705207845438	12.0771894467078	12.4491710479775	13.8913560027322	14.3328115426882	14.7742670826442	13.8759684664978	14.3104691762894	14.748613103126	9.96982106250984	2.41585672767993	-0.319081464827577	19.9667828858057	0.245459080361188	0.251980781883877	0.239377734284812	0.473708122976365	0.481425026602515	0.466512276716454	0.471295950143911	0.478997601550507	0.464102065728673	0.000662346088463675	0.000797043470360329	0.000797238607672046
232	27.3297674716514	0.26	9.97127350356037	9.61567158467233	10.3268754224484	0.328780350995308	30.0780052545479	29.1627428954135	30.9932676136822	1.97	1.28	3.06	11.9624673698769	12.3379051723252	12.7133429747736	14.1901594443668	14.6355125737388	15.0808657031108	14.1667329704626	14.6176280916721	15.0585679445198	9.97127350356037	2.43371877955276	0.0198492871328117	20.4669720875979	0.245459080361188	0.251980781883877	0.239377734284812	0.473708122976365	0.481425026602515	0.466512276716454	0.471295950143911	0.478997601550507	0.464102065728673	0.000662346088463675	0.000797043470360329	0.000797238607672046
232	27.3297674716514	0.26	9.97795523109986	9.62215765180296	10.3337528103968	0.332029149708693	29.8145062885221	28.9138990387842	30.71511353826	1.99	1.27	3.06	11.7502041999445	12.1161983909796	12.4821925820147	13.9100355189065	14.3433039209174	14.7765723229283	13.890661428924	14.3198944963737	14.7531728573578	9.97795523109986	2.43732331479226	-0.0425993522938918	20.3930023838692	0.245459080361188	0.251980781883877	0.239377734284812	0.473708122976365	0.481425026602515	0.466512276716454	0.471295950143911	0.478997601550507	0.464102065728673	0.000662346088463675	0.000797043470360329	0.000797238607672046
232	27.3297674716514	0.26	10.0471578699182	9.69067466472936	10.403641075107	0.335006874590372	30.0690178673964	29.1667860692467	30.9712496655461	1.97	1.27	3.02	11.952272725032	12.3219987718813	12.6917248187306	14.1749894156808	14.6134719471089	15.0519544785369	14.1693461490862	14.6114668330947	15.0520674751168	10.0471578699182	2.41325511906934	-0.30032995471598	19.9021531169245	0.245459080361188	0.251980781883877	0.239377734284812	0.473708122976365	0.481425026602515	0.466512276716454	0.471295950143911	0.478997601550507	0.464102065728673	0.000662346088463675	0.000797043470360329	0.000797238607672046
232	27.3297674716514	0.26	10.2031166133262	9.83720226026234	10.5690309663901	0.320597527349837	30.0307150038031	29.0996793389361	30.9617506686702	1.99	1.27	3.06	11.830170226572	12.2086730366579	12.5871758467439	14.0058479853838	14.4539609641977	14.9020739430115	13.9850005711711	14.4356690219811	14.8768784791065	10.2031166133262	2.42045523354609	-0.137806242169578	20.3330684129621	0.245459080361188	0.251980781883877	0.239377734284812	0.473708122976365	0.481425026602515	0.466512276716454	0.471295950143911	0.478997601550507	0.464102065728673	0.000662346088463675	0.000797043470360329	0.000797238607672046
232	27.3297674716514	0.27	9.11622887288491	8.79377351284194	9.43868423292789	0.341954700385238	30.2176395150178	29.3249070869871	31.1103719430485	1.99	1.29	3.11	11.9629135834693	12.3270982288976	12.6912828743259	14.173625310812	14.6051102222624	15.0365951337127	14.1520359892592	14.5814497246044	15.0156718889445	9.11622887288491	2.50644874528511	-0.0644747882901403	20.9871904649715	0.245459080361188	0.251980781883877	0.239377734284812	0.473708122976365	0.481425026602515	0.466512276716454	0.471295950143911	0.478997601550507	0.464102065728673	0.000662346088463675	0.000797043470360329	0.000797238607672046
232	27.3297674716514	0.27	9.12104777491121	8.80099998775533	9.4410955620671	0.349822561536196	30.5317938209796	29.6453289527039	31.4182586892552	2.04	1.3	3.17	11.8378883842789	12.1918690125247	12.5458496407705	13.9610890778362	14.3785583867486	14.7960276956611	13.9155691647899	14.3335521800412	14.7439357242194	9.12104777491121	2.53821397646693	-0.138757965683486	21.1449804730432	0.245459080361188	0.251980781883877	0.239377734284812	0.473708122976365	0.481425026602515	0.466512276716454	0.471295950143911	0.478997601550507	0.464102065728673	0.000662346088463675	0.000797043470360329	0.000797238607672046
232	27.3297674716514	0.27	9.16532488715411	8.8411378509992	9.48951192330902	0.347042854132762	30.2061616840178	29.3237657526961	31.0885576153394	1.98	1.28	3.09	11.9918996952329	12.3527538770979	12.7136080589629	14.2155893594393	14.6433576862599	15.0711260130804	14.1843533674193	14.6133373214715	15.0371765073901	9.16532488715411	2.46782538815879	0.232089819914131	20.6912091350662	0.245459080361188	0.251980781883877	0.239377734284812	0.473708122976365	0.481425026602515	0.466512276716454	0.471295950143911	0.478997601550507	0.464102065728673	0.000662346088463675	0.000797043470360329	0.000797238607672046
232	27.3297674716514	0.27	9.2169983533211	8.89112610237383	9.54287060426837	0.339124252950529	29.6932894687441	28.8105024016583	30.5760765358298	2.02	1.29	3.13	11.5933048036076	11.9485370519984	12.3037693003891	13.6951254747534	14.1147599359189	14.5343943970845	13.6581169427638	14.07772173964	14.4952017833416	9.2169983533211	2.50920596158355	-0.334285989258893	20.7195532594715	0.245459080361188	0.251980781883877	0.239377734284812	0.473708122976365	0.481425026602515	0.466512276716454	0.471295950143911	0.478997601550507	0.464102065728673	0.000662346088463675	0.000797043470360329	0.000797238607672046
232	27.3297674716514	0.27	9.23613675818719	8.91458515079417	9.55768836558022	0.352946413124633	30.2457351437296	29.3735733641131	31.117896923346	1.99	1.3	3.11	11.9366474276436	12.2910710292292	12.6454946308148	14.1306563413504	14.5502245780457	14.9697928147409	14.1103847354438	14.5277169623835	14.952771095729	9.23613675818719	2.50583093589955	0.863602757253489	21.8062951970882	0.245459080361188	0.251980781883877	0.239377734284812	0.473708122976365	0.481425026602515	0.466512276716454	0.471295950143911	0.478997601550507	0.464102065728673	0.000662346088463675	0.000797043470360329	0.000797238607672046
232	27.3297674716514	0.27	9.25189422778124	8.92426484224479	9.57952361331768	0.331909115294046	29.6115287275198	28.7168107161835	30.5062467388561	2.01	1.29	3.07	11.5991142255178	11.9605031177484	12.321892009979	13.7130686195942	14.1403211305329	14.5675736414716	13.7013613029397	14.1255452609211	14.5522022619837	9.25189422778124	2.49550899727921	0.499977967416762	21.4170099067266	0.245459080361188	0.251980781883877	0.239377734284812	0.473708122976365	0.481425026602515	0.466512276716454	0.471295950143911	0.478997601550507	0.464102065728673	0.000662346088463675	0.000797043470360329	0.000797238607672046
232	27.3297674716514	0.27	9.25971306543437	8.93613474313103	9.58329138773771	0.345189932183347	29.9562893631268	29.0776031774692	30.8349755487844	2	1.31	3.09	11.8017670212667	12.1584005988228	12.5150341763789	13.9672390956976	14.3893103362418	14.811381576786	13.9682234908902	14.3911285718531	14.8092001537559	9.25971306543437	2.497279610033	0.226269569029312	21.2018349158083	0.245459080361188	0.251980781883877	0.239377734284812	0.473708122976365	0.481425026602515	0.466512276716454	0.471295950143911	0.478997601550507	0.464102065728673	0.000662346088463675	0.000797043470360329	0.000797238607672046
232	27.3297674716514	0.27	9.26943699863161	8.94236226753907	9.59651172972414	0.337692052555597	29.9789600421085	29.0848246319162	30.8730954523007	2.01	1.31	3.12	11.7237656183662	12.084181543607	12.4445974688477	13.8543384783825	14.2802531873444	14.7061678963064	13.8409279347052	14.2699193470774	14.6908585680067	9.26943699863161	2.50568129736738	0.195576138953714	21.3220588953972	0.245459080361188	0.251980781883877	0.239377734284812	0.473708122976365	0.481425026602515	0.466512276716454	0.471295950143911	0.478997601550507	0.464102065728673	0.000662346088463675	0.000797043470360329	0.000797238607672046
232	27.3297674716514	0.27	9.27683291054835	8.95414964375149	9.5995161773452	0.337451547153412	30.0257655038623	29.1297523885736	30.921778619151	2.02	1.33	3.19	11.7349279065908	12.0958870102253	12.4568461138597	13.865764909739	14.2922672379054	14.7187695660717	13.8438641616071	14.2741569000479	14.696148843048	9.27683291054835	2.54183739170737	0.0926608092633916	21.6306726332411	0.245459080361188	0.251980781883877	0.239377734284812	0.473708122976365	0.481425026602515	0.466512276716454	0.471295950143911	0.478997601550507	0.464102065728673	0.000662346088463675	0.000797043470360329	0.000797238607672046
232	27.3297674716514	0.27	9.27946728404465	8.95147828415486	9.60745628393445	0.335716741626307	29.2961932631968	28.4185490092558	30.1738375171377	2.02	1.3	3.14	11.408635263719	11.7609658201189	12.1132963765189	13.4701610954895	13.8861573337656	14.3021535720416	13.4436459274303	13.8637970950341	14.2731876305503	9.27946728404465	2.49566873840331	-0.170683772671383	20.8075163604727	0.245459080361188	0.251980781883877	0.239377734284812	0.473708122976365	0.481425026602515	0.466512276716454	0.471295950143911	0.478997601550507	0.464102065728673	0.000662346088463675	0.000797043470360329	0.000797238607672046
232	27.3297674716514	0.27	9.28357099483021	8.95723008550633	9.60991190415409	0.338013950072944	29.3053001086525	28.4318855077026	30.1787147096025	2.04	1.27	3.11	11.3498049006436	11.6984657488828	12.0471265971221	13.3845774693051	13.7957456060813	14.2069137428575	13.3447949447662	13.7492412181679	14.1619847255573	9.28357099483021	2.50238613409599	0.0479824313114567	21.0233325384698	0.245459080361188	0.251980781883877	0.239377734284812	0.473708122976365	0.481425026602515	0.466512276716454	0.471295950143911	0.478997601550507	0.464102065728673	0.000662346088463675	0.000797043470360329	0.000797238607672046
232	27.3297674716514	0.27	9.28389929037158	8.95621093693159	9.61158764381156	0.329285593726707	28.9965806961429	28.1152347559084	29.8779266363773	2.03	1.31	3.19	11.2601258066498	11.6131040496693	11.9660822926887	13.288073268831	13.7046228559392	14.1211724430473	13.25232981453	13.6686313558683	14.0826379117163	9.28389929037158	2.52596627567682	0.287218718402509	21.5865193747315	0.245459080361188	0.251980781883877	0.239377734284812	0.473708122976365	0.481425026602515	0.466512276716454	0.471295950143911	0.478997601550507	0.464102065728673	0.000662346088463675	0.000797043470360329	0.000797238607672046
232	27.3297674716514	0.27	9.28526762927889	8.957273788795	9.61326146976278	0.341711943570707	29.862464481302	28.9797490423861	30.7451799202178	2	1.28	3.12	11.7436741905481	12.1013833792106	12.459092567873	13.8937840784301	14.3169850417322	14.7401860050344	13.8533435274345	14.2772062583928	14.6976844286885	9.28526762927889	2.49563195819497	-0.0956084923459903	20.7360949549248	0.245459080361188	0.251980781883877	0.239377734284812	0.473708122976365	0.481425026602515	0.466512276716454	0.471295950143911	0.478997601550507	0.464102065728673	0.000662346088463675	0.000797043470360329	0.000797238607672046
232	27.3297674716514	0.27	9.2889133366556	8.96538900980661	9.6124376635046	0.348933919171599	30.0286874130737	29.1551239569575	30.9022508691899	1.99	1.26	3.08	11.8768574296397	12.2327190147028	12.588580599766	14.067339453666	14.4888335858688	14.9103277180717	14.0202389116668	14.436710740414	14.8585763302887	9.2889133366556	2.48200174801789	0.0535673559075587	20.5573769335599	0.245459080361188	0.251980781883877	0.239377734284812	0.473708122976365	0.481425026602515	0.466512276716454	0.471295950143911	0.478997601550507	0.464102065728673	0.000662346088463675	0.000797043470360329	0.000797238607672046
232	27.3297674716514	0.27	9.29189032524149	8.9649750962532	9.61880555422979	0.338411818213929	29.3346837122952	28.4611700811321	30.2081973434583	2	1.29	3.13	11.5235997720485	11.877275374712	12.2309509773755	13.6308795525189	14.0492305570604	14.4675815616019	13.5937486140653	14.0134774630374	14.4289788630752	9.29189032524149	2.49596131825682	0.030261377643102	20.9787361161232	0.245459080361188	0.251980781883877	0.239377734284812	0.473708122976365	0.481425026602515	0.466512276716454	0.471295950143911	0.478997601550507	0.464102065728673	0.000662346088463675	0.000797043470360329	0.000797238607672046
232	27.3297674716514	0.27	9.29455664115114	8.97249538764166	9.61661789466061	0.339491424479395	30.2098939270835	29.3124833286452	31.1073045255219	2.01	1.3	3.17	11.8494485116038	12.2122229841975	12.5749974567913	14.0115091383769	14.4404757550882	14.8694423717995	13.9652072701949	14.3912822521732	14.8167167048561	9.29455664115114	2.51899296492763	0.212836421644896	21.3906580121448	0.245459080361188	0.251980781883877	0.239377734284812	0.473708122976365	0.481425026602515	0.466512276716454	0.471295950143911	0.478997601550507	0.464102065728673	0.000662346088463675	0.000797043470360329	0.000797238607672046
232	27.3297674716514	0.27	9.30732545464577	8.97907185058245	9.63557905870909	0.333960904853219	29.7939404684685	28.8978596930198	30.6900212439172	2	1.31	3.14	11.7136624689934	12.0768861769103	12.4401098848271	13.8590896837395	14.2888399822994	14.7185902808594	13.8352898534866	14.2625911357507	14.6875403425903	9.30732545464577	2.5044165153015	0.161455333735212	21.3028014274443	0.245459080361188	0.251980781883877	0.239377734284812	0.473708122976365	0.481425026602515	0.466512276716454	0.471295950143911	0.478997601550507	0.464102065728673	0.000662346088463675	0.000797043470360329	0.000797238607672046
232	27.3297674716514	0.27	9.30831084161739	8.97855311232629	9.63806857090849	0.325959237727766	29.3959572408517	28.4957008592127	30.2962136224907	2.03	1.3	3.17	11.3947962747717	11.7547887562524	12.1147812377331	13.4425430522398	13.8672294015255	14.2919157508112	13.405004633401	13.8314912056165	14.249850051657	9.30831084161739	2.52530433758608	-0.247760508719339	21.0447607776634	0.245459080361188	0.251980781883877	0.239377734284812	0.473708122976365	0.481425026602515	0.466512276716454	0.471295950143911	0.478997601550507	0.464102065728673	0.000662346088463675	0.000797043470360329	0.000797238607672046
232	27.3297674716514	0.27	9.33884008997468	9.0107568411756	9.66692333877376	0.335293588292227	29.6594142100278	28.7700450887556	30.5487833312999	2.02	1.3	3.15	11.5861445039657	11.9443072779425	12.3024700519192	13.688981617185	14.1121494472814	14.5353172773779	13.6572666350105	14.0808876027877	14.5027848256936	9.33884008997468	2.51521688002199	-0.0646006827371361	21.1708957808994	0.245459080361188	0.251980781883877	0.239377734284812	0.473708122976365	0.481425026602515	0.466512276716454	0.471295950143911	0.478997601550507	0.464102065728673	0.000662346088463675	0.000797043470360329	0.000797238607672046
232	27.3297674716514	0.27	9.34170128838037	9.01515758909459	9.66824498766616	0.346060332415393	30.073806392706	29.1933689611432	30.9542438242687	2.01	1.27	3.06	11.8107882439814	12.1669876288521	12.5231870137228	13.9682179455091	14.3894828549419	14.8107477643746	13.9470679329329	14.3669948278672	14.787188470749	9.34170128838037	2.47308802602346	-0.226838587250007	20.3898166189761	0.245459080361188	0.251980781883877	0.239377734284812	0.473708122976365	0.481425026602515	0.466512276716454	0.471295950143911	0.478997601550507	0.464102065728673	0.000662346088463675	0.000797043470360329	0.000797238607672046
232	27.3297674716514	0.27	9.34321344238649	9.01550807253544	9.67091881223755	0.344777282346797	29.8165411567322	28.9411551858182	30.6919271276463	2.02	1.29	3.14	11.6468397109763	11.9991228186481	12.35140592632	13.7586096089838	14.1747676287193	14.5909256484548	13.7166731104707	14.1303864742572	14.5470959754748	9.34321344238649	2.52226779086542	-0.0270193538002439	21.039011414726	0.245459080361188	0.251980781883877	0.239377734284812	0.473708122976365	0.481425026602515	0.466512276716454	0.471295950143911	0.478997601550507	0.464102065728673	0.000662346088463675	0.000797043470360329	0.000797238607672046
232	27.3297674716514	0.27	9.34362267344439	9.01379524079348	9.6734501060953	0.343065511508162	30.0757369327418	29.1893855095382	30.9620883559454	2.01	1.3	3.11	11.7946465632172	12.1527973630713	12.5109481629254	13.9454230517054	14.3688833388367	14.792343625968	13.9283970996185	14.3499108929977	14.7705403394201	9.34362267344439	2.49363419405586	-0.0776859809527613	20.8955304429235	0.245459080361188	0.251980781883877	0.239377734284812	0.473708122976365	0.481425026602515	0.466512276716454	0.471295950143911	0.478997601550507	0.464102065728673	0.000662346088463675	0.000797043470360329	0.000797238607672046
232	27.3297674716514	0.27	9.34699634010349	9.01583196369694	9.67816071651003	0.339767925273255	29.8895576698204	29.0022100754305	30.7769052642104	2	1.32	3.13	11.7442693925194	12.103595428922	12.4629214653246	13.8923134744991	14.3173607695172	14.7424080645352	13.8842901372898	14.3077898129228	14.7328945864345	9.34699634010349	2.49435722751708	-0.0520798932910095	20.9928101261334	0.245459080361188	0.251980781883877	0.239377734284812	0.473708122976365	0.481425026602515	0.466512276716454	0.471295950143911	0.478997601550507	0.464102065728673	0.000662346088463675	0.000797043470360329	0.000797238607672046
232	27.3297674716514	0.27	9.35104350359362	9.02182146226138	9.68026554492587	0.335377277017009	29.6633718194254	28.7740510010813	30.5526926377695	1.98	1.28	3.12	11.7824321118014	12.1465922423078	12.5107523728141	13.9712558324635	14.4030660308174	14.8348762291712	13.9330025456639	14.3645036338073	14.7909588199734	9.35104350359362	2.47853024476545	-0.0608320608374532	20.6670741379741	0.245459080361188	0.251980781883877	0.239377734284812	0.473708122976365	0.481425026602515	0.466512276716454	0.471295950143911	0.478997601550507	0.464102065728673	0.000662346088463675	0.000797043470360329	0.000797238607672046
232	27.3297674716514	0.27	9.35451765158699	9.02343024433118	9.6856050588428	0.326828682908249	29.179924006071	28.2880488961195	30.0717991160224	2	1.28	3.14	11.4866230798638	11.8487771916566	12.2109313034493	13.5956332774602	14.0242809713582	14.4529286652562	13.5461063118708	13.9733897222917	14.3994443749844	9.35451765158699	2.49418498375766	-0.229237624674415	20.7466165545133	0.245459080361188	0.251980781883877	0.239377734284812	0.473708122976365	0.481425026602515	0.466512276716454	0.471295950143911	0.478997601550507	0.464102065728673	0.000662346088463675	0.000797043470360329	0.000797238607672046
232	27.3297674716514	0.27	9.35693862679029	9.02580289091082	9.68807436266975	0.327452042022557	29.9019975027304	28.9893456360499	30.8146493694109	2	1.31	3.08	11.7621866999906	12.1324876299517	12.5027885599127	13.9194329091329	14.3576489553708	14.7958650016087	13.9260390119149	14.3612215982959	14.8034219876842	9.35693862679029	2.50295227685183	0.145303331600104	21.2773043079418	0.245459080361188	0.251980781883877	0.239377734284812	0.473708122976365	0.481425026602515	0.466512276716454	0.471295950143911	0.478997601550507	0.464102065728673	0.000662346088463675	0.000797043470360329	0.000797238607672046
232	27.3297674716514	0.27	9.36271248025094	9.0309807844708	9.69444417603108	0.334536247736429	29.9341609590479	29.0350260304587	30.8332958876371	2	1.28	3.14	11.7554848110486	12.1195198556539	12.4835549002592	13.9050503538928	14.3356515334427	14.7662527129925	13.8624237273415	14.2867803528867	14.7248535628167	9.36271248025094	2.49462280153464	0.41994529013503	21.4237869053625	0.245459080361188	0.251980781883877	0.239377734284812	0.473708122976365	0.481425026602515	0.466512276716454	0.471295950143911	0.478997601550507	0.464102065728673	0.000662346088463675	0.000797043470360329	0.000797238607672046
232	27.3297674716514	0.27	9.363130606395	9.03265255043676	9.69360866235324	0.342391294705685	29.7825214608894	28.9034968168003	30.6615461049785	2.01	1.3	3.11	11.6880046239907	12.0434648705427	12.3989251170947	13.8215999084687	14.2419479036366	14.6622958988045	13.8029319325247	14.2223866242	14.6451971851453	9.363130606395	2.4925616575543	-0.22903239079904	20.6946527017485	0.245459080361188	0.251980781883877	0.239377734284812	0.473708122976365	0.481425026602515	0.466512276716454	0.471295950143911	0.478997601550507	0.464102065728673	0.000662346088463675	0.000797043470360329	0.000797238607672046
232	27.3297674716514	0.27	9.36492377077288	9.0362864398758	9.69356110166996	0.328355413325075	29.3435994242431	28.4498243838379	30.2373744646483	1.99	1.3	3.12	11.5867791939934	11.9507875584233	12.3147959228531	13.7230500411582	14.1541711419262	14.5852922426943	13.7022353554492	14.1297864305564	14.562674534902	9.36492377077288	2.49458424280458	-0.055251920870272	20.9375189573416	0.245459080361188	0.251980781883877	0.239377734284812	0.473708122976365	0.481425026602515	0.466512276716454	0.471295950143911	0.478997601550507	0.464102065728673	0.000662346088463675	0.000797043470360329	0.000797238607672046
232	27.3297674716514	0.27	9.36755386524577	9.04340471964908	9.69170301084247	0.346367266961752	30.2549665137609	29.3698257956844	31.1401072318373	1.99	1.28	3.1	11.9564185694329	12.3167582252345	12.6770978810361	14.1595405156801	14.5862773287232	15.0130141417663	14.1236499447272	14.5469350574263	14.9760091842504	9.36755386524577	2.47925805264652	-0.263899868450774	20.4802630511458	0.245459080361188	0.251980781883877	0.239377734284812	0.473708122976365	0.481425026602515	0.466512276716454	0.471295950143911	0.478997601550507	0.464102065728673	0.000662346088463675	0.000797043470360329	0.000797238607672046
232	27.3297674716514	0.27	9.36870591242499	9.03661523489093	9.70079658995906	0.33406567014047	29.1937326792353	28.3159104532955	30.0715549051751	2.02	1.3	3.14	11.38444671965	11.7373762282038	12.0903057367577	13.4459107998032	13.8627478062466	14.27958481269	13.4188452503076	13.8357323940327	14.2545623160758	9.36870591242499	2.49393999734799	-0.394734579883604	20.5645639772705	0.245459080361188	0.251980781883877	0.239377734284812	0.473708122976365	0.481425026602515	0.466512276716454	0.471295950143911	0.478997601550507	0.464102065728673	0.000662346088463675	0.000797043470360329	0.000797238607672046
232	27.3297674716514	0.27	9.36963571551503	9.04229600102302	9.69697543000705	0.345094598628178	29.8268762000229	28.9518014658494	30.7019509341965	2	1.27	3.08	11.7577921677246	12.1131740899091	12.4685560120937	13.917012942051	14.337657799509	14.758302656967	13.8838996516416	14.3070837816655	14.7256636040443	9.36963571551503	2.47639697885906	-0.374823345339752	20.399779240784	0.245459080361188	0.251980781883877	0.239377734284812	0.473708122976365	0.481425026602515	0.466512276716454	0.471295950143911	0.478997601550507	0.464102065728673	0.000662346088463675	0.000797043470360329	0.000797238607672046
232	27.3297674716514	0.27	9.37125455827503	9.039343799768	9.70316531678206	0.338057403443762	29.8381604262941	28.9489508085808	30.7273700440074	2	1.29	3.11	11.7433697558786	12.1040846363708	12.464799516863	13.8965430012493	14.323395766014	14.7502485307786	13.8704650310397	14.2997322464562	14.7259098047519	9.37125455827503	2.47817147878906	-0.0788600513011107	20.6219124576404	0.245459080361188	0.251980781883877	0.239377734284812	0.473708122976365	0.481425026602515	0.466512276716454	0.471295950143911	0.478997601550507	0.464102065728673	0.000662346088463675	0.000797043470360329	0.000797238607672046
232	27.3297674716514	0.27	9.3730401369829	9.04226395380202	9.70381632016377	0.340058262221797	30.0525880384566	29.1609775300087	30.9441985469044	1.99	1.29	3.09	11.8760943839752	12.2392115168345	12.6023286496938	14.0656251492685	14.4956882079596	14.9257512666506	14.050944526044	14.4814229855176	14.9079838320848	9.3730401369829	2.46872837011392	-0.0198030543619153	20.629276379118	0.245459080361188	0.251980781883877	0.239377734284812	0.473708122976365	0.481425026602515	0.466512276716454	0.471295950143911	0.478997601550507	0.464102065728673	0.000662346088463675	0.000797043470360329	0.000797238607672046
232	27.3297674716514	0.27	9.373282658926	9.04331627213067	9.70324904572133	0.337382832887825	29.7348356209946	28.8473679092759	30.6223033327133	1.99	1.28	3.1	11.7621432493009	12.1239967947333	12.4858503401657	13.9342157983446	14.3628915322293	14.791567266114	13.8995139384979	14.3322538344497	14.7551994843994	9.373282658926	2.47148342055078	0.406275122539854	21.1895005007497	0.245459080361188	0.251980781883877	0.239377734284812	0.473708122976365	0.481425026602515	0.466512276716454	0.471295950143911	0.478997601550507	0.464102065728673	0.000662346088463675	0.000797043470360329	0.000797238607672046
232	27.3297674716514	0.27	9.37332713783406	9.04247148967623	9.70418278599189	0.336182507217907	29.8230134547548	28.9305190897613	30.7155078197483	2.01	1.29	3.15	11.6952068531862	12.0559990733851	12.416791293584	13.8291666993021	14.2557906846301	14.6824146699582	13.7929337918934	14.2172602390524	14.6402713087349	9.37332713783406	2.50543010216107	0.367525647151065	21.3857207348124	0.245459080361188	0.251980781883877	0.239377734284812	0.473708122976365	0.481425026602515	0.466512276716454	0.471295950143911	0.478997601550507	0.464102065728673	0.000662346088463675	0.000797043470360329	0.000797238607672046
232	27.3297674716514	0.27	9.37436212174201	9.0436662215372	9.70505802194682	0.332604292507945	29.4188251404884	28.5313212359246	30.3063290450521	1.98	1.29	3.08	11.6520357046348	12.0144874501557	12.3769391956766	13.8086209573851	14.2381560958031	14.667691234221	13.7981791952783	14.227836782749	14.6606439648219	9.37436212174201	2.47235916317706	0.132505768676074	20.8602189033519	0.245459080361188	0.251980781883877	0.239377734284812	0.473708122976365	0.481425026602515	0.466512276716454	0.471295950143911	0.478997601550507	0.464102065728673	0.000662346088463675	0.000797043470360329	0.000797238607672046
232	27.3297674716514	0.27	9.37613553845904	9.04496052681084	9.70731055010723	0.337034813207011	29.6538385048438	28.7680988952436	30.5395781144441	1.99	1.28	3.08	11.6936320691898	12.0536667430655	12.4137014169412	13.8437528602197	14.2699874994451	14.6962221386704	13.8243075159629	14.2522293909253	14.6796698816886	9.37613553845904	2.46505377643663	0.102854382552653	20.8059247657705	0.245459080361188	0.251980781883877	0.239377734284812	0.473708122976365	0.481425026602515	0.466512276716454	0.471295950143911	0.478997601550507	0.464102065728673	0.000662346088463675	0.000797043470360329	0.000797238607672046
232	27.3297674716514	0.27	9.37658315679653	9.04410577472523	9.70906053886783	0.327811384948425	29.4592155792219	28.560811104526	30.3576200539179	2.01	1.3	3.09	11.5557743025124	11.919270958961	12.2827676154095	13.6668515803347	14.0967539584514	14.5266563365681	13.6565723175651	14.0920587615927	14.5158924356963	9.37658315679653	2.47047596497269	-0.165926393222967	20.6552920097661	0.245459080361188	0.251980781883877	0.239377734284812	0.473708122976365	0.481425026602515	0.466512276716454	0.471295950143911	0.478997601550507	0.464102065728673	0.000662346088463675	0.000797043470360329	0.000797238607672046
232	27.3297674716514	0.27	9.38523994917658	9.05419558932718	9.71628430902599	0.340152885565784	29.9722318109807	29.0831927719778	30.8612708499837	2	1.28	3.12	11.8035921908539	12.1644141384446	12.5252360860352	13.969285466817	14.3963101138133	14.8233347608095	13.930162027109	14.3565999186612	14.7802220192781	9.38523994917658	2.49637793159637	-0.695308096284526	20.2639167208283	0.245459080361188	0.251980781883877	0.239377734284812	0.473708122976365	0.481425026602515	0.466512276716454	0.471295950143911	0.478997601550507	0.464102065728673	0.000662346088463675	0.000797043470360329	0.000797238607672046
232	27.3297674716514	0.27	9.38568640508706	9.05417135455651	9.71720145561761	0.335829494173001	29.3448243054771	28.4659453678445	30.2237032431097	2.01	1.29	3.09	11.4760969473714	11.8304185679233	12.1847401884751	13.56211684687	13.9808438096461	14.3995707724221	13.5437807903594	13.9636407002109	14.3788161890656	9.38568640508706	2.47678293038102	-0.110031760636193	20.7202323785811	0.245459080361188	0.251980781883877	0.239377734284812	0.473708122976365	0.481425026602515	0.466512276716454	0.471295950143911	0.478997601550507	0.464102065728673	0.000662346088463675	0.000797043470360329	0.000797238607672046
232	27.3297674716514	0.27	9.38747543350209	9.06210807488006	9.71284279212412	0.341397181973829	29.8531959236483	28.9701367116567	30.7362551356399	2.01	1.31	3.12	11.6890319161823	12.0453335593394	12.4016352024965	13.816217247945	14.2373591306054	14.6585010132658	13.8111263828909	14.2296673118806	14.6531304909818	9.38747543350209	2.49835679645798	0.22877626826548	21.2800796595734	0.245459080361188	0.251980781883877	0.239377734284812	0.473708122976365	0.481425026602515	0.466512276716454	0.471295950143911	0.478997601550507	0.464102065728673	0.000662346088463675	0.000797043470360329	0.000797238607672046
232	27.3297674716514	0.27	9.38816671617642	9.0563505298283	9.71998290252455	0.343024388091529	30.2294550485267	29.3384921676564	31.1204179293969	1.99	1.28	3.1	11.9461837117733	12.3089701220095	12.6717565322457	14.1480687383929	14.5777228600115	15.0073769816301	14.1203449347689	14.5492624535139	14.9773187581567	9.38816671617642	2.47229662286365	0.468438989526826	21.175784133339	0.245459080361188	0.251980781883877	0.239377734284812	0.473708122976365	0.481425026602515	0.466512276716454	0.471295950143911	0.478997601550507	0.464102065728673	0.000662346088463675	0.000797043470360329	0.000797238607672046
232	27.3297674716514	0.27	9.39124179648582	9.06221206118249	9.72027153178915	0.333587101207733	29.5899471940978	28.6992533915276	30.480640996668	2.01	1.29	3.14	11.5677876296705	11.926798946468	12.2858102632654	13.669872499554	14.094122933918	14.518373368282	13.632775622582	14.0598129536889	14.479786003053	9.39124179648582	2.50225181587575	-0.180582743506805	20.8797202335105	0.245459080361188	0.251980781883877	0.239377734284812	0.473708122976365	0.481425026602515	0.466512276716454	0.471295950143911	0.478997601550507	0.464102065728673	0.000662346088463675	0.000797043470360329	0.000797238607672046
232	27.3297674716514	0.27	9.39340799536192	9.06709663767903	9.71971935304481	0.346771844538817	29.9602027252614	29.0844682460113	30.8359372045115	1.99	1.28	3.11	11.817612699391	12.1734414811223	12.5292702628535	13.9893445473223	14.4105642601454	14.8317839729686	13.9569442880002	14.3740611935273	14.7922650743107	9.39340799536192	2.48951676870784	-0.3925752754912	20.3115174908221	0.245459080361188	0.251980781883877	0.239377734284812	0.473708122976365	0.481425026602515	0.466512276716454	0.471295950143911	0.478997601550507	0.464102065728673	0.000662346088463675	0.000797043470360329	0.000797238607672046
232	27.3297674716514	0.27	9.39362404464735	9.06556303597898	9.72168505331572	0.341188931990168	29.7815194567906	28.9001723245002	30.6628665890811	2.02	1.3	3.11	11.6156943325467	11.9699295521365	12.3241647717263	13.7181064828777	14.1364574073422	14.5548083318067	13.7003344774999	14.1177513289816	14.538333867863	9.39362404464735	2.50274787363381	-0.305574293490757	20.7219205657642	0.245459080361188	0.251980781883877	0.239377734284812	0.473708122976365	0.481425026602515	0.466512276716454	0.471295950143911	0.478997601550507	0.464102065728673	0.000662346088463675	0.000797043470360329	0.000797238607672046
232	27.3297674716514	0.27	9.39405074411844	9.06090037397745	9.72720111425943	0.329643839289761	29.7080050268969	28.8057673120522	30.6102427417415	1.98	1.3	3.07	11.7941159125099	12.1635244435947	12.5329329746795	13.9847721998304	14.4227952101363	14.8608182204423	13.9813064970761	14.4146082320728	14.854056601064	9.39405074411844	2.46922601496446	0.0682467422835927	20.7644450200992	0.245459080361188	0.251980781883877	0.239377734284812	0.473708122976365	0.481425026602515	0.466512276716454	0.471295950143911	0.478997601550507	0.464102065728673	0.000662346088463675	0.000797043470360329	0.000797238607672046
232	27.3297674716514	0.27	9.40021509337574	9.0687216853726	9.73170850137888	0.338419610315866	29.8905820160324	29.0005306099268	30.780633422138	2.01	1.28	3.13	11.7083130532075	12.0676513231274	12.4269895930474	13.8407940384162	14.2655799970321	14.6903659556481	13.8017175439999	14.2282121806295	14.6446047471958	9.40021509337574	2.50007842351843	-0.0947048361467367	20.927735049413	0.245459080361188	0.251980781883877	0.239377734284812	0.473708122976365	0.481425026602515	0.466512276716454	0.471295950143911	0.478997601550507	0.464102065728673	0.000662346088463675	0.000797043470360329	0.000797238607672046
232	27.3297674716514	0.27	9.40589767396657	9.07321595364762	9.73857939428552	0.339049497066032	29.7903038578407	28.9044848047185	30.6761229109629	1.97	1.28	3.12	11.8646260918394	12.2282344357116	12.5918427795838	14.076203288849	14.5075885618655	14.938973834882	14.0365098719252	14.4688538930794	14.9001603762282	9.40589767396657	2.47179084353763	0.187547611774389	20.8692326014701	0.245459080361188	0.251980781883877	0.239377734284812	0.473708122976365	0.481425026602515	0.466512276716454	0.471295950143911	0.478997601550507	0.464102065728673	0.000662346088463675	0.000797043470360329	0.000797238607672046
232	27.3297674716514	0.27	9.40746783778979	9.07413941153276	9.74079626404682	0.335357041074977	29.9765502366875	29.0777993965904	30.8753010767846	2.04	1.3	3.09	11.5853218866673	11.9434066796884	12.3014914727095	13.6567256755086	14.0788344295595	14.5009431836105	13.6542589403926	14.0750529977999	14.5003104611364	9.40746783778979	2.49260594614715	0.180587405692368	21.2501150745266	0.245459080361188	0.251980781883877	0.239377734284812	0.473708122976365	0.481425026602515	0.466512276716454	0.471295950143911	0.478997601550507	0.464102065728673	0.000662346088463675	0.000797043470360329	0.000797238607672046
232	27.3297674716514	0.27	9.41350915557255	9.08559819580618	9.74142011533892	0.340620460134727	29.633421760819	28.7553473155525	30.5114962060854	1.98	1.27	3.1	11.7674204751682	12.1267509013516	12.486081327535	13.9515502682539	14.37757536988	14.8036004715062	13.9088850166101	14.3315616114216	14.7564392561554	9.41350915557255	2.47405308420758	-0.648323186396268	19.9250011266542	0.245459080361188	0.251980781883877	0.239377734284812	0.473708122976365	0.481425026602515	0.466512276716454	0.471295950143911	0.478997601550507	0.464102065728673	0.000662346088463675	0.000797043470360329	0.000797238607672046
232	27.3297674716514	0.27	9.41468245642727	9.08282345184481	9.74654146100973	0.329082244686123	29.3945759278919	28.5007215242379	30.288430331546	1.97	1.28	3.11	11.7017364750385	12.0687324007282	12.4357283264179	13.8836913468662	14.3191188724051	14.7545463979439	13.8472303582794	14.2818646596991	14.7183034602201	9.41468245642727	2.46826637968817	-0.112726316258613	20.6026383652071	0.245459080361188	0.251980781883877	0.239377734284812	0.473708122976365	0.481425026602515	0.466512276716454	0.471295950143911	0.478997601550507	0.464102065728673	0.000662346088463675	0.000797043470360329	0.000797238607672046
232	27.3297674716514	0.27	9.41671078466673	9.08568668228043	9.74773488705303	0.336313935465505	29.7419125070667	28.8521072291399	30.6317177849936	2.02	1.31	3.12	11.5824158952961	11.9396201269638	12.2968243586315	13.6752750419451	14.0970235060273	14.5187719701095	13.6620329119376	14.0856608780229	14.5046721737967	9.41671078466673	2.49980152376417	0.00642833729669055	21.1423901885137	0.245459080361188	0.251980781883877	0.239377734284812	0.473708122976365	0.481425026602515	0.466512276716454	0.471295950143911	0.478997601550507	0.464102065728673	0.000662346088463675	0.000797043470360329	0.000797238607672046
232	27.3297674716514	0.27	9.42114935707032	9.08937678054671	9.75292193359392	0.333960978431138	29.7516877639142	28.8568779262831	30.6464976015453	2	1.28	3.13	11.7190084377175	12.0823978544153	12.4457872711131	13.8710469291923	14.3011679312699	14.7312889333476	13.8231270385778	14.257162801883	14.6847621877379	9.42114935707032	2.48898048970058	0.153554111291606	21.0786103876575	0.245459080361188	0.251980781883877	0.239377734284812	0.473708122976365	0.481425026602515	0.466512276716454	0.471295950143911	0.478997601550507	0.464102065728673	0.000662346088463675	0.000797043470360329	0.000797238607672046
232	27.3297674716514	0.27	9.42184127536175	9.09600922473963	9.74767332598386	0.351090129668384	30.1810594089677	29.3072141625873	31.0549046553481	2.02	1.31	3.14	11.794767967957	12.1464493616159	12.4981307552748	13.9335156189899	14.3489674705877	14.7644193221856	13.9152412012273	14.3293735626767	14.7450450031236	9.42184127536175	2.51588430296288	0.17774179364117	21.3744920954178	0.245459080361188	0.251980781883877	0.239377734284812	0.473708122976365	0.481425026602515	0.466512276716454	0.471295950143911	0.478997601550507	0.464102065728673	0.000662346088463675	0.000797043470360329	0.000797238607672046
232	27.3297674716514	0.27	9.42286235594924	9.09409283156812	9.75163188033037	0.335358978184887	29.2524625798362	28.3754249998541	30.1295001598183	1.97	1.27	3.06	11.646638134359	12.0066165073468	12.3665948803346	13.8173686251807	14.2444406969052	14.6715127686296	13.7874998732308	14.2120193149946	14.6314816640388	9.42286235594924	2.46142786977466	0.0194258667923723	20.4866072252452	0.245459080361188	0.251980781883877	0.239377734284812	0.473708122976365	0.481425026602515	0.466512276716454	0.471295950143911	0.478997601550507	0.464102065728673	0.000662346088463675	0.000797043470360329	0.000797238607672046
232	27.3297674716514	0.27	9.42602349817245	9.09220953585318	9.75983746049172	0.326975157825522	29.1488388359817	28.2582103218357	30.0394673501278	2	1.29	3.14	11.4801228630197	11.8419477858034	12.2037727085872	13.5893810380176	14.017684532974	14.4459880279304	13.5520640774425	13.982183063048	14.40919609663	9.42602349817245	2.49313946435922	-0.00486295461629623	20.9357811180614	0.245459080361188	0.251980781883877	0.239377734284812	0.473708122976365	0.481425026602515	0.466512276716454	0.471295950143911	0.478997601550507	0.464102065728673	0.000662346088463675	0.000797043470360329	0.000797238607672046
232	27.3297674716514	0.27	9.42928004528678	9.09909280362421	9.75946728694934	0.334665983618745	29.6662662313987	28.7754376635275	30.5570947992699	2	1.28	3.1	11.6790900014743	12.0406506888114	12.4022113761486	13.8220430196287	14.2499451399095	14.6778472601902	13.7922513832159	14.2147085474273	14.6446681443884	9.42928004528678	2.48000127366423	0.426160586757552	21.2427364207238	0.245459080361188	0.251980781883877	0.239377734284812	0.473708122976365	0.481425026602515	0.466512276716454	0.471295950143911	0.478997601550507	0.464102065728673	0.000662346088463675	0.000797043470360329	0.000797238607672046
232	27.3297674716514	0.27	9.42972481441905	9.10081431559203	9.75863531324607	0.343303532968595	29.6120520846481	28.7398263906312	30.4842777786649	2.02	1.3	3.14	11.5774174517129	11.9287807771029	12.2801441024928	13.6795447377599	14.0947055755656	14.5098664133714	13.652932673543	14.0675213736658	14.4796268227221	9.42972481441905	2.49048090538487	-0.0432221815687622	20.9815752807354	0.245459080361188	0.251980781883877	0.239377734284812	0.473708122976365	0.481425026602515	0.466512276716454	0.471295950143911	0.478997601550507	0.464102065728673	0.000662346088463675	0.000797043470360329	0.000797238607672046
232	27.3297674716514	0.27	9.43131232296535	9.09686911084931	9.76575553508139	0.338854522527949	30.4321130875201	29.5268159449592	31.337410230081	2.02	1.3	3.12	11.8982665959018	12.2630694507296	12.6278723055575	14.0596217353232	14.4906921022128	14.9217624691023	14.0440814577047	14.4716118407657	14.902291223918	9.43131232296535	2.50130069266421	0.354419583490535	21.4812349492229	0.245459080361188	0.251980781883877	0.239377734284812	0.473708122976365	0.481425026602515	0.466512276716454	0.471295950143911	0.478997601550507	0.464102065728673	0.000662346088463675	0.000797043470360329	0.000797238607672046
232	27.3297674716514	0.27	9.43413500594834	9.10059610340824	9.76767390848844	0.335435098441959	29.6856570442102	28.7957835269214	30.5755305614989	2.01	1.28	3.08	11.6409482927918	12.0006874744744	12.3604266561569	13.7650610607355	14.1904415088959	14.6158219570563	13.7374609092789	14.1629323725594	14.5927597330197	9.43413500594834	2.46646109735864	-0.300958070977908	20.4687730592961	0.245459080361188	0.251980781883877	0.239377734284812	0.473708122976365	0.481425026602515	0.466512276716454	0.471295950143911	0.478997601550507	0.464102065728673	0.000662346088463675	0.000797043470360329	0.000797238607672046
232	27.3297674716514	0.27	9.43416372077108	9.10031462060833	9.76801282093383	0.329311549410668	29.5342322572335	28.6365972396998	30.4318672747673	1.99	1.28	3.08	11.6452544020711	12.0102833910913	12.3753123801116	13.7877841810818	14.2199723280024	14.652160474923	13.7635594192695	14.1952763545952	14.627785626791	9.43416372077108	2.46903444429876	-0.240351998977642	20.4387207931941	0.245459080361188	0.251980781883877	0.239377734284812	0.473708122976365	0.481425026602515	0.466512276716454	0.471295950143911	0.478997601550507	0.464102065728673	0.000662346088463675	0.000797043470360329	0.000797238607672046
232	27.3297674716514	0.27	9.4353881028718	9.10397879537362	9.76679741036997	0.333555180555335	29.5897514449352	28.6989995846413	30.4805033052291	2.02	1.31	3.14	11.5581398912141	11.9168783405901	12.2756167899661	13.6560482437382	14.0799010105044	14.5037537772706	13.6374960804282	14.0640865509179	14.484719556495	9.4353881028718	2.49910132352871	0.576430783011445	21.7544067703279	0.245459080361188	0.251980781883877	0.239377734284812	0.473708122976365	0.481425026602515	0.466512276716454	0.471295950143911	0.478997601550507	0.464102065728673	0.000662346088463675	0.000797043470360329	0.000797238607672046
232	27.3297674716514	0.27	9.43544133414153	9.10847944846675	9.76240321981631	0.345071904220111	30.2082465595611	29.3219385055679	31.0945546135543	2	1.3	3.09	11.8806851364126	12.2398001015218	12.598915066631	14.0554560095093	14.4803073153467	14.9051586211841	14.0405777415745	14.4649985036315	14.892670429398	9.43544133414153	2.48696749066972	0.0111375320034037	20.8403829130741	0.245459080361188	0.251980781883877	0.239377734284812	0.473708122976365	0.481425026602515	0.466512276716454	0.471295950143911	0.478997601550507	0.464102065728673	0.000662346088463675	0.000797043470360329	0.000797238607672046
232	27.3297674716514	0.27	9.43723742804273	9.10766489159693	9.76680996448852	0.342195217905019	29.7840884134646	28.9046346222685	30.6635422046608	2	1.29	3.11	11.6990507226116	12.055006597711	12.4109624728104	13.8373664385606	14.2583828095888	14.6793991806169	13.8084445062873	14.2251651996283	14.6490365306773	9.43723742804273	2.49817423710345	-0.146215805807695	20.8347194861867	0.245459080361188	0.251980781883877	0.239377734284812	0.473708122976365	0.481425026602515	0.466512276716454	0.471295950143911	0.478997601550507	0.464102065728673	0.000662346088463675	0.000797043470360329	0.000797238607672046
232	27.3297674716514	0.27	9.43911859910465	9.11092114085236	9.76731605735695	0.333601997674296	29.390977173804	28.5063022541387	30.2756520934693	1.99	1.3	3.09	11.5982352298424	11.9581790671294	12.3181229044165	13.7336485182687	14.1598635457841	14.5860785732995	13.7252238568734	14.1493134600996	14.5760569723097	9.43911859910465	2.48126713178735	0.109832586689718	20.9668037386729	0.245459080361188	0.251980781883877	0.239377734284812	0.473708122976365	0.481425026602515	0.466512276716454	0.471295950143911	0.478997601550507	0.464102065728673	0.000662346088463675	0.000797043470360329	0.000797238607672046
232	27.3297674716514	0.27	9.44016617073239	9.10724805860802	9.77308428285675	0.342064945981277	30.3014931633096	29.4065026643603	31.196483662259	1.98	1.27	3.07	12.0188539237871	12.3846492103883	12.7504444969896	14.2457617244418	14.6793332218482	15.1129047192546	14.2123589820942	14.6405042833034	15.0758570738118	9.44016617073239	2.46059667817858	-0.350205399675251	20.2139618633359	0.245459080361188	0.251980781883877	0.239377734284812	0.473708122976365	0.481425026602515	0.466512276716454	0.471295950143911	0.478997601550507	0.464102065728673	0.000662346088463675	0.000797043470360329	0.000797238607672046
232	27.3297674716514	0.27	9.44437915002845	9.11527375363719	9.77348454641971	0.342182906339895	29.7205273952048	28.842926410991	30.5981283794185	2.02	1.29	3.16	11.5810886921055	11.9334653784942	12.2858420648829	13.6743043594486	14.0903711202652	14.5064378810817	13.6315594350253	14.0432922695825	14.4588144278106	9.44437915002845	2.51493002571916	0.337610837225391	21.4757518459863	0.245459080361188	0.251980781883877	0.239377734284812	0.473708122976365	0.481425026602515	0.466512276716454	0.471295950143911	0.478997601550507	0.464102065728673	0.000662346088463675	0.000797043470360329	0.000797238607672046
232	27.3297674716514	0.27	9.44869997854584	9.11821375613887	9.77918620095281	0.344107419209755	30.178149904776	29.2908322548015	31.0654675547504	2	1.3	3.09	11.862891462372	12.2222582732133	12.5816250840545	14.0330781582602	14.4581872103	14.8832962623398	14.0290666999163	14.4567078248492	14.8818004720206	9.44869997854584	2.49301598063256	0.443707007508817	21.3560984708414	0.245459080361188	0.251980781883877	0.239377734284812	0.473708122976365	0.481425026602515	0.466512276716454	0.471295950143911	0.478997601550507	0.464102065728673	0.000662346088463675	0.000797043470360329	0.000797238607672046
232	27.3297674716514	0.27	9.45051898070657	9.12118441509658	9.77985354631656	0.333707262166215	29.4204678725935	28.535114891785	30.305820853402	1.99	1.28	3.08	11.6359804180418	11.9970075240062	12.3580346299706	13.7850526461968	14.2127585621252	14.6404644780535	13.7677380283311	14.1942785379969	14.619298702774	9.45051898070657	2.46452322669042	0.174273956422683	20.8752751667412	0.245459080361188	0.251980781883877	0.239377734284812	0.473708122976365	0.481425026602515	0.466512276716454	0.471295950143911	0.478997601550507	0.464102065728673	0.000662346088463675	0.000797043470360329	0.000797238607672046
232	27.3297674716514	0.27	9.45166974013742	9.12064854328609	9.78269093698875	0.335919230386338	29.4810484529737	28.5982671808663	30.363829725081	1.99	1.29	3.04	11.6619185575769	12.0219027214551	12.3818868853333	13.8158293385043	14.2423011705747	14.6687730026451	13.8210723553993	14.244288993575	14.671965377745	9.45166974013742	2.4653014261634	-0.319324756701692	20.3181705491968	0.245459080361188	0.251980781883877	0.239377734284812	0.473708122976365	0.481425026602515	0.466512276716454	0.471295950143911	0.478997601550507	0.464102065728673	0.000662346088463675	0.000797043470360329	0.000797238607672046
232	27.3297674716514	0.27	9.45301777917244	9.1185937337235	9.78744182462138	0.333219319319247	29.5694710859675	28.6786568644668	30.4602853074681	2	1.29	3.09	11.6371989489243	11.9986727226483	12.3601464963723	13.7717964121919	14.1995748872289	14.627353362266	13.7563067944749	14.1809363454989	14.6056866696836	9.45301777917244	2.47084770609301	0.191063440852919	20.9680997242747	0.245459080361188	0.251980781883877	0.239377734284812	0.473708122976365	0.481425026602515	0.466512276716454	0.471295950143911	0.478997601550507	0.464102065728673	0.000662346088463675	0.000797043470360329	0.000797238607672046
232	27.3297674716514	0.27	9.45652808300159	9.1245517140371	9.78850445196608	0.333716032203437	29.5261421285332	28.6376266050832	30.4146576519832	1.99	1.27	3.12	11.6431069456192	12.0043478195586	12.3655886934981	13.7845822967185	14.2122649229293	14.6399475491402	13.7332177228745	14.159491486664	14.5843985498097	9.45652808300159	2.48727263897215	-0.128481549106238	20.6627863849198	0.245459080361188	0.251980781883877	0.239377734284812	0.473708122976365	0.481425026602515	0.466512276716454	0.471295950143911	0.478997601550507	0.464102065728673	0.000662346088463675	0.000797043470360329	0.000797238607672046
232	27.3297674716514	0.27	9.45988093068125	9.12773890000564	9.79202296135685	0.34107455779398	29.8592191735536	28.9753477550401	30.7430905920671	2	1.28	3.15	11.731403541373	12.0892612753656	12.4471190093582	13.8765863265996	14.2998812649143	14.723176203229	13.8232302412501	14.2425945274642	14.6623615500921	9.45988093068125	2.49140432635565	-0.17878689881217	20.7360678638338	0.245459080361188	0.251980781883877	0.239377734284812	0.473708122976365	0.481425026602515	0.466512276716454	0.471295950143911	0.478997601550507	0.464102065728673	0.000662346088463675	0.000797043470360329	0.000797238607672046
232	27.3297674716514	0.27	9.46048832056949	9.12812773454876	9.79284890659023	0.341562411313685	30.4851551821277	29.5837338105615	31.3865765536938	2.02	1.31	3.1	11.9016951753649	12.2643418398339	12.6269885043029	14.0587269353106	14.487098722241	14.9154705091713	14.0624976630933	14.4922860190467	14.9158548302848	9.46048832056949	2.49623551192861	-0.0570658337439537	21.1382437557311	0.245459080361188	0.251980781883877	0.239377734284812	0.473708122976365	0.481425026602515	0.466512276716454	0.471295950143911	0.478997601550507	0.464102065728673	0.000662346088463675	0.000797043470360329	0.000797238607672046
232	27.3297674716514	0.27	9.46053031206652	9.12568164142239	9.79537898271066	0.343941064060235	29.8423008012849	28.9645345400111	30.7200670625588	1.97	1.27	3.07	11.9018400583003	12.2625236948981	12.6232073314959	14.1236261390524	14.5516406992236	14.9796552593947	14.0890747587234	14.5146787311105	14.9411897123045	9.46053031206652	2.46483293684973	0.227603142103719	20.6634066673945	0.245459080361188	0.251980781883877	0.239377734284812	0.473708122976365	0.481425026602515	0.466512276716454	0.471295950143911	0.478997601550507	0.464102065728673	0.000662346088463675	0.000797043470360329	0.000797238607672046
232	27.3297674716514	0.27	9.46250516851283	9.12850109604637	9.79650924097928	0.340824734234656	29.7348992617776	28.854218441032	30.6155800825231	2	1.28	3.15	11.6847536305227	12.0413925891751	12.3980315478275	13.8220176557604	14.2438896214943	14.6657615872282	13.7627799562524	14.1804220574869	14.6087109216352	9.46250516851283	2.4956376986381	-0.036191526977619	20.8513698811012	0.245459080361188	0.251980781883877	0.239377734284812	0.473708122976365	0.481425026602515	0.466512276716454	0.471295950143911	0.478997601550507	0.464102065728673	0.000662346088463675	0.000797043470360329	0.000797238607672046
232	27.3297674716514	0.27	9.46256375054034	9.1273601627038	9.79776733837688	0.328724971280581	29.8773034229537	28.9680342584272	30.7865725874803	2	1.31	3.07	11.7653716937752	12.134671508699	12.5039713236228	13.9262376782726	14.3633642843017	14.8004908903309	13.936500365743	14.3735725720611	14.8134663893976	9.46256375054034	2.47706079549756	-0.0933551875068943	20.8394543326687	0.245459080361188	0.251980781883877	0.239377734284812	0.473708122976365	0.481425026602515	0.466512276716454	0.471295950143911	0.478997601550507	0.464102065728673	0.000662346088463675	0.000797043470360329	0.000797238607672046
232	27.3297674716514	0.27	9.46346329998656	9.13342361929774	9.79350298067539	0.342864533903158	30.0410777238828	29.1553528352202	30.9268026125454	1.99	1.27	3.11	11.8824937938828	12.2434779518213	12.6044621097597	14.0754439306772	14.5030488058038	14.9306536809304	14.0310476695489	14.4575421495363	14.886341747673	9.46346329998656	2.47003026470045	0.225903293795214	20.9002144699537	0.245459080361188	0.251980781883877	0.239377734284812	0.473708122976365	0.481425026602515	0.466512276716454	0.471295950143911	0.478997601550507	0.464102065728673	0.000662346088463675	0.000797043470360329	0.000797238607672046
232	27.3297674716514	0.27	9.46398487410216	9.13415547819874	9.79381427000559	0.339789156070747	29.541814346454	28.6648318980592	30.4187967948487	2	1.27	3.16	11.6410635006302	11.9972144945382	12.3533654884463	13.7788003785358	14.2003540836084	14.621907788681	13.7132219558913	14.1308098652388	14.5540063242754	9.46398487410216	2.49221413777466	0.0561572431979381	20.8936387490253	0.245459080361188	0.251980781883877	0.239377734284812	0.473708122976365	0.481425026602515	0.466512276716454	0.471295950143911	0.478997601550507	0.464102065728673	0.000662346088463675	0.000797043470360329	0.000797238607672046
232	27.3297674716514	0.27	9.46536494508974	9.12965010234595	9.80107978783353	0.335645143868832	29.8999928836886	29.0041164228113	30.7958693445659	1.98	1.29	3.12	11.8590009896333	12.2253007134814	12.5916004373295	14.0574830229692	14.4916892561767	14.9258954893842	14.0308192520118	14.4595030224396	14.892927656181	9.46536494508974	2.47858160259718	0.162227632487571	21.0278960349979	0.245459080361188	0.251980781883877	0.239377734284812	0.473708122976365	0.481425026602515	0.466512276716454	0.471295950143911	0.478997601550507	0.464102065728673	0.000662346088463675	0.000797043470360329	0.000797238607672046
232	27.3297674716514	0.27	9.46692370209147	9.13941252467695	9.79443487950599	0.340076294292561	29.6388733086189	28.7595723571705	30.5181742600673	2.02	1.29	3.16	11.5864823804949	11.9407298239054	12.294977267316	13.6905376262254	14.1091148780383	14.5276921298512	13.6384686422789	14.0562824006091	14.4742380601035	9.46692370209147	2.51225315017957	-0.399033887189023	20.6507820874569	0.245459080361188	0.251980781883877	0.239377734284812	0.473708122976365	0.481425026602515	0.466512276716454	0.471295950143911	0.478997601550507	0.464102065728673	0.000662346088463675	0.000797043470360329	0.000797238607672046
232	27.3297674716514	0.27	9.47012858734928	9.13957960850737	9.80067756619119	0.336562461628561	29.470136245014	28.5889524653862	30.3513200246417	2.01	1.28	3.1	11.5259011082781	11.8811585145964	12.2364159209146	13.6210282536812	14.0408627744992	14.4606972953173	13.5888105091778	14.0108264577473	14.4305977621508	9.47012858734928	2.4765240374375	0.0817153524363492	20.8808717664977	0.245459080361188	0.251980781883877	0.239377734284812	0.473708122976365	0.481425026602515	0.466512276716454	0.471295950143911	0.478997601550507	0.464102065728673	0.000662346088463675	0.000797043470360329	0.000797238607672046
232	27.3297674716514	0.27	9.47054340416234	9.13504977518476	9.80603703313991	0.336960776987427	30.02223914072	29.1253470738888	30.9191312075512	2	1.29	3.12	11.8134865323662	12.1772735226333	12.5410605129005	13.9791470299842	14.4096238253492	14.8401006207142	13.9456140204574	14.3826306594838	14.811263468087	9.47054340416234	2.47757155946995	-0.37046716057789	20.4641938409193	0.245459080361188	0.251980781883877	0.239377734284812	0.473708122976365	0.481425026602515	0.466512276716454	0.471295950143911	0.478997601550507	0.464102065728673	0.000662346088463675	0.000797043470360329	0.000797238607672046
232	27.3297674716514	0.27	9.47061001168953	9.1380649525721	9.80315507080697	0.340953337993051	29.7547503894394	28.8737337958066	30.6357669830722	2	1.29	3.17	11.7117223736327	12.0690790571902	12.4264357407477	13.8588022416817	14.2816722047126	14.7045421677434	13.8129845254985	14.2317643598753	14.6561628832906	9.47061001168953	2.50394773215761	-0.164130355915784	20.876393141884	0.245459080361188	0.251980781883877	0.239377734284812	0.473708122976365	0.481425026602515	0.466512276716454	0.471295950143911	0.478997601550507	0.464102065728673	0.000662346088463675	0.000797043470360329	0.000797238607672046
232	27.3297674716514	0.27	9.47270569993382	9.14206655303655	9.8033448468311	0.343195915082694	30.23867528197	29.3477797172714	31.1295708466686	2	1.29	3.1	11.9078581513264	12.2693389213975	12.6308196914686	14.0918827153642	14.5196628040223	14.9474428926803	14.0727591461056	14.4971722234899	14.9274613874308	9.47270569993382	2.49810379015852	0.0240494827357351	20.9994957402604	0.245459080361188	0.251980781883877	0.239377734284812	0.473708122976365	0.481425026602515	0.466512276716454	0.471295950143911	0.478997601550507	0.464102065728673	0.000662346088463675	0.000797043470360329	0.000797238607672046
232	27.3297674716514	0.27	9.48040647906229	9.15035940908515	9.81045354903943	0.348535736754366	30.3088695124187	29.426382043957	31.1913569808803	2.03	1.31	3.15	11.7685199100791	12.1214539312399	12.4743879524006	13.8838218863522	14.3001931144141	14.7165643424759	13.8580290796193	14.27440270337	14.6893515011765	9.48040647906229	2.52731760383989	0.252698900279963	21.5753709291676	0.245459080361188	0.251980781883877	0.239377734284812	0.473708122976365	0.481425026602515	0.466512276716454	0.471295950143911	0.478997601550507	0.464102065728673	0.000662346088463675	0.000797043470360329	0.000797238607672046
232	27.3297674716514	0.27	9.48042332761799	9.14623382457531	9.81461283066068	0.343990816729163	30.3402144583031	29.4479011931553	31.2325277234509	2.01	1.3	3.11	11.9107088573539	12.2716202663205	12.6325316752871	14.0856106884941	14.5124247144788	14.9392387404636	14.0698358061399	14.4958187186826	14.9165349204445	9.48042332761799	2.47714397331365	0.288780460810125	21.2591042993063	0.245459080361188	0.251980781883877	0.239377734284812	0.473708122976365	0.481425026602515	0.466512276716454	0.471295950143911	0.478997601550507	0.464102065728673	0.000662346088463675	0.000797043470360329	0.000797238607672046
232	27.3297674716514	0.27	9.48086973751619	9.14549460097832	9.81624487405406	0.339640637002721	30.0400171126819	29.1479496684446	30.9320845569191	1.99	1.29	3.11	11.8739099220078	12.2373086720988	12.6007074221899	14.0638419064153	14.4942631075056	14.924684308596	14.0368625737894	14.4649229452943	14.8935438477359	9.48086973751619	2.48018948892459	-0.428478404080859	20.4718734318385	0.245459080361188	0.251980781883877	0.239377734284812	0.473708122976365	0.481425026602515	0.466512276716454	0.471295950143911	0.478997601550507	0.464102065728673	0.000662346088463675	0.000797043470360329	0.000797238607672046
232	27.3297674716514	0.27	9.48234564156337	9.14826028305342	9.81643100007332	0.339125614921589	29.7069805632087	28.8237891408942	30.5901719855232	2	1.28	3.11	11.7037131463193	12.0623273108045	12.4209414752896	13.8524663355607	14.2769205731928	14.7013748108249	13.825864131702	14.2441837782241	14.6645255544455	9.48234564156337	2.47419056982124	0.391809145094191	21.1882394987203	0.245459080361188	0.251980781883877	0.239377734284812	0.473708122976365	0.481425026602515	0.466512276716454	0.471295950143911	0.478997601550507	0.464102065728673	0.000662346088463675	0.000797043470360329	0.000797238607672046
232	27.3297674716514	0.27	9.48628418998221	9.15361313274775	9.81895524721667	0.345303183064831	30.4525177467562	29.5594997798914	31.3455357136209	2.02	1.31	3.12	11.9078943851486	12.2676421384141	12.6273898916795	14.0700988112901	14.4951686239596	14.9202384366292	14.0623306522181	14.4875089764878	14.9085773771887	9.48628418998221	2.49888694717885	0.400160728810956	21.5151277785559	0.245459080361188	0.251980781883877	0.239377734284812	0.473708122976365	0.481425026602515	0.466512276716454	0.471295950143911	0.478997601550507	0.464102065728673	0.000662346088463675	0.000797043470360329	0.000797238607672046
232	27.3297674716514	0.27	9.49006470599554	9.15667029491011	9.82345911708096	0.333309716851365	29.643770384702	28.7508994538494	30.5366413155547	2.02	1.29	3.11	11.5843755281304	11.9441330438127	12.303890559495	13.6884005228304	14.1134993944786	14.5385982661269	13.6619280038281	14.0875591941483	14.5129786054218	9.49006470599554	2.49058009977496	-0.00888817067834081	20.9841096651238	0.245459080361188	0.251980781883877	0.239377734284812	0.473708122976365	0.481425026602515	0.466512276716454	0.471295950143911	0.478997601550507	0.464102065728673	0.000662346088463675	0.000797043470360329	0.000797238607672046
232	27.3297674716514	0.27	9.49154897162256	9.16315971254461	9.81993823070051	0.339106933496702	29.4965038210816	28.6195333432206	30.3734742989425	2	1.28	3.14	11.6196551278598	11.9757089596206	12.3317627913813	13.7526880241488	14.1741030501652	14.5955180761816	13.6964036226799	14.1180630567465	14.5528290219177	9.49154897162256	2.49899012333475	0.0891603907818839	21.0023282241349	0.245459080361188	0.251980781883877	0.239377734284812	0.473708122976365	0.481425026602515	0.466512276716454	0.471295950143911	0.478997601550507	0.464102065728673	0.000662346088463675	0.000797043470360329	0.000797238607672046
232	27.3297674716514	0.27	9.49256575158455	9.16179745968321	9.82333404348589	0.342310965166864	30.0347296185253	29.1481029510353	30.9213562860153	2	1.3	3.13	11.8315942148732	12.1914875145314	12.5513808141897	14.0028503030376	14.4287888459472	14.8547273888568	13.97882126767	14.4049140034508	14.8308409541931	9.49256575158455	2.49838487773291	-0.659731966213711	20.3865540965733	0.245459080361188	0.251980781883877	0.239377734284812	0.473708122976365	0.481425026602515	0.466512276716454	0.471295950143911	0.478997601550507	0.464102065728673	0.000662346088463675	0.000797043470360329	0.000797238607672046
232	27.3297674716514	0.27	9.49494876493469	9.16101454506475	9.82888298480462	0.341170175170543	29.87193082704	28.9878711972209	30.7559904568591	2	1.29	3.13	11.7368116738603	12.0947559089873	12.4527001441143	13.8830696887084	14.3064695777947	14.729869466881	13.8399050930903	14.2671553386113	14.6895094136518	9.49494876493469	2.48072562339739	0.296065259652712	21.1299132694813	0.245459080361188	0.251980781883877	0.239377734284812	0.473708122976365	0.481425026602515	0.466512276716454	0.471295950143911	0.478997601550507	0.464102065728673	0.000662346088463675	0.000797043470360329	0.000797238607672046
232	27.3297674716514	0.27	9.49550478400793	9.16004625882709	9.83096330918877	0.330580941776275	29.8897798003817	28.9839428892135	30.7956167115498	1.99	1.3	3.09	11.7846676535218	12.1529745808164	12.521281508111	13.9523750542097	14.3884294713356	14.8244838884614	13.9415880751264	14.3778375471666	14.8151397391279	9.49550478400793	2.46979874165509	0.344223337001058	21.2030720098341	0.245459080361188	0.251980781883877	0.239377734284812	0.473708122976365	0.481425026602515	0.466512276716454	0.471295950143911	0.478997601550507	0.464102065728673	0.000662346088463675	0.000797043470360329	0.000797238607672046
232	27.3297674716514	0.27	9.49585874133058	9.16192479727336	9.82979268538779	0.338173379409406	29.71476806452	28.8294650973912	30.6000710316488	1.98	1.27	3.13	11.770549143439	12.132002331912	12.4934555203849	13.9482303489009	14.3765563574606	14.8048823660204	13.8928941333707	14.3195680341312	14.7466144475854	9.49585874133058	2.48418796029451	0.302714757708019	21.0606901015851	0.245459080361188	0.251980781883877	0.239377734284812	0.473708122976365	0.481425026602515	0.466512276716454	0.471295950143911	0.478997601550507	0.464102065728673	0.000662346088463675	0.000797043470360329	0.000797238607672046
232	27.3297674716514	0.27	9.49718197877959	9.16119334834051	9.83317060921868	0.335159059888547	30.2717382089032	29.363733872732	31.1797425450745	2.02	1.32	3.16	11.7970255026383	12.1618207414436	12.5266159802489	13.9309964208319	14.3617796860708	14.7925629513097	13.9127346323675	14.343067116553	14.7829687048573	9.49718197877959	2.51561371272944	0.184170234370279	21.5101238748074	0.245459080361188	0.251980781883877	0.239377734284812	0.473708122976365	0.481425026602515	0.466512276716454	0.471295950143911	0.478997601550507	0.464102065728673	0.000662346088463675	0.000797043470360329	0.000797238607672046
232	27.3297674716514	0.27	9.49728193206582	9.1609395479183	9.83362431621335	0.341625627344262	30.2547752059027	29.3602917014133	31.1492587103921	2.02	1.29	3.16	11.7979453443316	12.1573786771027	12.5168120098739	13.9326655063826	14.3571347042968	14.7816039022111	13.8887043448156	14.3108066268786	14.7345821183966	9.49728193206582	2.49644711228419	0.0590174972442896	21.0752969523715	0.245459080361188	0.251980781883877	0.239377734284812	0.473708122976365	0.481425026602515	0.466512276716454	0.471295950143911	0.478997601550507	0.464102065728673	0.000662346088463675	0.000797043470360329	0.000797238607672046
232	27.3297674716514	0.27	9.49851004862125	9.16183060354094	9.83518949370156	0.334566735935289	29.7636061012405	28.8696553576522	30.6575568448288	2.03	1.3	3.14	11.5727878746932	11.9311399990191	12.2894921233451	13.6596993355647	14.0826728081241	14.5056462806836	13.6346195883827	14.0558814102676	14.4792035806169	9.49851004862125	2.49637025033856	0.0818751656205954	21.1624384819667	0.245459080361188	0.251980781883877	0.239377734284812	0.473708122976365	0.481425026602515	0.466512276716454	0.471295950143911	0.478997601550507	0.464102065728673	0.000662346088463675	0.000797043470360329	0.000797238607672046
232	27.3297674716514	0.27	9.50145641031853	9.16685162901828	9.83606119161877	0.334995559485824	29.8607604746586	28.9647547607254	30.7567661885918	2.02	1.32	3.15	11.6722155764193	12.0332879188965	12.3943602613736	13.7926196189202	14.2192852713917	14.6459509238631	13.7740185524459	14.2058822294383	14.6267933971688	9.50145641031853	2.51098299465196	0.0071706295746873	21.2577874975429	0.245459080361188	0.251980781883877	0.239377734284812	0.473708122976365	0.481425026602515	0.466512276716454	0.471295950143911	0.478997601550507	0.464102065728673	0.000662346088463675	0.000797043470360329	0.000797238607672046
232	27.3297674716514	0.27	9.50421563403692	9.17098943379093	9.8374418342829	0.33929883823383	29.8526649353854	28.9654851795384	30.7398446912324	2.02	1.3	3.12	11.6356530214312	11.9920397949546	12.3484265684779	13.7400855002578	14.1609286390445	14.5817717778312	13.723459991917	14.1403663792166	14.5593026839867	9.50421563403692	2.49284530524272	0.0112076876030711	21.0954904370673	0.245459080361188	0.251980781883877	0.239377734284812	0.473708122976365	0.481425026602515	0.466512276716454	0.471295950143911	0.478997601550507	0.464102065728673	0.000662346088463675	0.000797043470360329	0.000797238607672046
232	27.3297674716514	0.27	9.50434384343251	9.17161283101997	9.83707485584504	0.343188258144147	30.2010818930239	29.3112787967477	31.0908849893001	2.02	1.31	3.12	11.7660480826422	12.1232302474828	12.4804124123234	13.8919117834708	14.3136288366176	14.7353458897644	13.8833459810663	14.3081146533325	14.7217087174166	9.50434384343251	2.50230612680804	0.0944024084267739	21.2581062011908	0.245459080361188	0.251980781883877	0.239377734284812	0.473708122976365	0.481425026602515	0.466512276716454	0.471295950143911	0.478997601550507	0.464102065728673	0.000662346088463675	0.000797043470360329	0.000797238607672046
232	27.3297674716514	0.27	9.50834719670506	9.17236073232953	9.84433366108059	0.332596491516021	29.1971857768282	28.3163527868838	30.0780187667727	2	1.27	3.11	11.4990068168086	11.8567048802588	12.214402943709	13.6105192426038	14.0338998400059	14.4572804374079	13.5669301293874	13.9897260843845	14.4115811346701	9.50834719670506	2.46346849546529	0.196019966766787	20.7797223149788	0.245459080361188	0.251980781883877	0.239377734284812	0.473708122976365	0.481425026602515	0.466512276716454	0.471295950143911	0.478997601550507	0.464102065728673	0.000662346088463675	0.000797043470360329	0.000797238607672046
232	27.3297674716514	0.27	9.50968172104715	9.17816930686279	9.8411941352315	0.336466827792826	30.0669161575418	29.1676955577541	30.9661367573295	2.02	1.31	3.11	11.7307192572429	12.0923695077933	12.4540197583436	13.8558511413075	14.283017790424	14.7101844395405	13.847648379976	14.2732212692788	14.6977889375235	9.50968172104715	2.48583131933119	-0.314894223494305	20.6925369411424	0.245459080361188	0.251980781883877	0.239377734284812	0.473708122976365	0.481425026602515	0.466512276716454	0.471295950143911	0.478997601550507	0.464102065728673	0.000662346088463675	0.000797043470360329	0.000797238607672046
232	27.3297674716514	0.27	9.51024526255414	9.17737549983945	9.84311502526884	0.329882217993	29.5884055561908	28.6902845611169	30.4865265512646	2.04	1.31	3.12	11.4671768579707	11.8261454930997	12.1851141282288	13.5265661289497	13.9500019093019	14.3734376896541	13.5139940279558	13.9377635581322	14.3613349725094	9.51024526255414	2.51374504699136	0.184309847104377	21.4963791497254	0.245459080361188	0.251980781883877	0.239377734284812	0.473708122976365	0.481425026602515	0.466512276716454	0.471295950143911	0.478997601550507	0.464102065728673	0.000662346088463675	0.000797043470360329	0.000797238607672046
232	27.3297674716514	0.27	9.51123984347179	9.17490701668325	9.84757267026032	0.337457487616579	29.6371735078032	28.7527682999934	30.5215787156131	2	1.28	3.1	11.6695711980897	12.028515054654	12.3874589112182	13.8106961257098	14.2354987551338	14.6603013845578	13.7793576814815	14.1976122241796	14.6252245123342	9.51123984347179	2.47099595884852	-0.065699198665213	20.6376581703881	0.245459080361188	0.251980781883877	0.239377734284812	0.473708122976365	0.481425026602515	0.466512276716454	0.471295950143911	0.478997601550507	0.464102065728673	0.000662346088463675	0.000797043470360329	0.000797238607672046
232	27.3297674716514	0.27	9.51310174796556	9.1798881658828	9.84631533004832	0.338580281812179	29.6447058016432	28.7622924911468	30.5271191121396	2.01	1.31	3.13	11.5925419740323	11.9481955904303	12.3038492068284	13.6989587968449	14.1192362690247	14.5395137412046	13.6795356717696	14.1021352176926	14.5200531195878	9.51310174796556	2.48868561630707	-0.110776711950891	20.8466850641318	0.245459080361188	0.251980781883877	0.239377734284812	0.473708122976365	0.481425026602515	0.466512276716454	0.471295950143911	0.478997601550507	0.464102065728673	0.000662346088463675	0.000797043470360329	0.000797238607672046
232	27.3297674716514	0.27	9.5131490290648	9.17849303822002	9.84780501990959	0.330665629121571	29.4669483656191	28.5740965911637	30.3598001400745	2.02	1.31	3.16	11.4948836181278	11.8540630309523	12.2132424437767	13.5780264677339	14.0022976248864	14.4265687820388	13.5475300338747	13.9769377786753	14.398946584128	9.5131490290648	2.5027667261116	0.120714135531372	21.2774420464701	0.245459080361188	0.251980781883877	0.239377734284812	0.473708122976365	0.481425026602515	0.466512276716454	0.471295950143911	0.478997601550507	0.464102065728673	0.000662346088463675	0.000797043470360329	0.000797238607672046
232	27.3297674716514	0.27	9.51428267292632	9.17831500846798	9.85025033738467	0.337996458657781	30.2046558641089	29.3044016952129	31.104910033005	2	1.3	3.08	11.8695494322788	12.2341912861021	12.5988331399255	14.0412513324151	14.4726095693105	14.903967806206	14.036905905451	14.4697178353343	14.8992248301998	9.51428267292632	2.47717018010625	-0.164197929679269	20.6679986445199	0.245459080361188	0.251980781883877	0.239377734284812	0.473708122976365	0.481425026602515	0.466512276716454	0.471295950143911	0.478997601550507	0.464102065728673	0.000662346088463675	0.000797043470360329	0.000797238607672046
232	27.3297674716514	0.27	9.51478041506929	9.18102879084635	9.84853203929224	0.337118272833075	29.8856017876508	28.993106256145	30.7780973191566	2.02	1.31	3.09	11.6574510687972	12.0163026832372	12.3751542976772	13.7685366964026	14.1923739137173	14.6162111310319	13.7708341524355	14.1936502663618	14.6111017224961	9.51478041506929	2.49281209688674	-0.137676634711729	20.9275070506765	0.245459080361188	0.251980781883877	0.239377734284812	0.473708122976365	0.481425026602515	0.466512276716454	0.471295950143911	0.478997601550507	0.464102065728673	0.000662346088463675	0.000797043470360329	0.000797238607672046
232	27.3297674716514	0.27	9.51631214508535	9.18227363907084	9.85035065109987	0.337294545458377	29.7773502103531	28.888438085434	30.6662623352723	2	1.27	3.11	11.7046338505354	12.0647914650354	12.4249490795353	13.8470746983424	14.2731563216415	14.6992379449406	13.8034653490577	14.2301805607089	14.6577781911214	9.51631214508535	2.47566655314667	-0.307081756441201	20.4266350311735	0.245459080361188	0.251980781883877	0.239377734284812	0.473708122976365	0.481425026602515	0.466512276716454	0.471295950143911	0.478997601550507	0.464102065728673	0.000662346088463675	0.000797043470360329	0.000797238607672046
232	27.3297674716514	0.27	9.51860268903491	9.18425418220088	9.85295119586893	0.341129106211212	30.1483434960608	29.2560219168031	31.0406650753186	2.01	1.29	3.11	11.8293082712928	12.1901073938866	12.5509065164804	13.9883788665108	14.4150305950648	14.8416823236189	13.9610246164106	14.3913932119641	14.8151849746612	9.51860268903491	2.47687296163245	-0.0909778546553406	20.7383906827081	0.245459080361188	0.251980781883877	0.239377734284812	0.473708122976365	0.481425026602515	0.466512276716454	0.471295950143911	0.478997601550507	0.464102065728673	0.000662346088463675	0.000797043470360329	0.000797238607672046
232	27.3297674716514	0.27	9.51901968298157	9.18310769896182	9.85493166700132	0.337782611813976	30.1870779467052	29.2869175760012	31.0872383174091	2	1.29	3.11	11.8893843050433	12.2548154759986	12.6202466469539	14.0716158060684	14.5041198709815	14.9366239358945	14.0438285431288	14.4760280951843	14.9038329273824	9.51901968298157	2.47990540565423	0.174737341786676	21.0621562653358	0.245459080361188	0.251980781883877	0.239377734284812	0.473708122976365	0.481425026602515	0.466512276716454	0.471295950143911	0.478997601550507	0.464102065728673	0.000662346088463675	0.000797043470360329	0.000797238607672046
232	27.3297674716514	0.27	9.52208495689633	9.18537322730485	9.85879668648781	0.327535671507241	29.1720906747028	28.2818856406973	30.0622957087083	2.02	1.3	3.11	11.3667856655221	11.7245683801707	12.0823510948193	13.4240436854475	13.8465809737073	14.2691182619672	13.4065307823692	13.8316395959888	14.2506232619475	9.52208495689633	2.47893263858522	-0.34515547936422	20.6010073736577	0.245459080361188	0.251980781883877	0.239377734284812	0.473708122976365	0.481425026602515	0.466512276716454	0.471295950143911	0.478997601550507	0.464102065728673	0.000662346088463675	0.000797043470360329	0.000797238607672046
232	27.3297674716514	0.27	9.52356747938149	9.18608943795766	9.86104552080531	0.339156895618236	30.2744126203542	29.3744141956449	31.1744110450635	1.96	1.26	3.06	12.1283524915185	12.4999513279747	12.871550164431	14.4076358318	14.8490693006019	15.2905027694037	14.3733871795046	14.8149471411604	15.2566071279156	9.52356747938149	2.4363820609619	-0.604484758886436	19.67493011049	0.245459080361188	0.251980781883877	0.239377734284812	0.473708122976365	0.481425026602515	0.466512276716454	0.471295950143911	0.478997601550507	0.464102065728673	0.000662346088463675	0.000797043470360329	0.000797238607672046
232	27.3297674716514	0.27	9.52521076651871	9.191644467368	9.85877706566941	0.333686244909681	29.6605850925558	28.7679640540268	30.5532061310848	1.97	1.28	3.1	11.8004610972803	12.1666093523322	12.532757607384	13.9979658176586	14.4322989099131	14.8666320021676	13.9679509836026	14.4022562742162	14.834716545493	9.52521076651871	2.47561284722135	-0.215968740713393	20.5031725622591	0.245459080361188	0.251980781883877	0.239377734284812	0.473708122976365	0.481425026602515	0.466512276716454	0.471295950143911	0.478997601550507	0.464102065728673	0.000662346088463675	0.000797043470360329	0.000797238607672046
232	27.3297674716514	0.27	9.52591644356674	9.1907744005756	9.86105848655789	0.344826488646886	30.0636334450862	29.1810891928055	30.9461776973668	2.01	1.29	3.1	11.780294781507	12.1365745413507	12.4928543011945	13.9256531679404	14.3468165138805	14.7679798598206	13.9033340399356	14.3254833445366	14.7451795868649	9.52591644356674	2.47628587193793	0.5327424326231	21.3126786709321	0.245459080361188	0.251980781883877	0.239377734284812	0.473708122976365	0.481425026602515	0.466512276716454	0.471295950143911	0.478997601550507	0.464102065728673	0.000662346088463675	0.000797043470360329	0.000797238607672046
232	27.3297674716514	0.27	9.5262079311472	9.18957898176198	9.86283688053242	0.332764330160407	29.8229065057788	28.9235365427212	30.7222764688363	1.99	1.28	3.07	11.795478821765	12.1622562155498	12.5290336093345	13.9742951229175	14.4088222517107	14.8433493805039	13.947806544044	14.3856539965179	14.8170341456415	9.5262079311472	2.46092801129623	0.152353639801139	20.7483569072951	0.245459080361188	0.251980781883877	0.239377734284812	0.473708122976365	0.481425026602515	0.466512276716454	0.471295950143911	0.478997601550507	0.464102065728673	0.000662346088463675	0.000797043470360329	0.000797238607672046
232	27.3297674716514	0.27	9.52649718149116	9.19135874728424	9.86163561569809	0.34407040082042	30.4718223014796	29.5757964231968	31.3678481797624	1.99	1.3	3.1	12.0236347686413	12.3879018115154	12.7521688543894	14.2348678145346	14.6661261905814	15.0973845666282	14.2227079147574	14.6551891618702	15.0831661449157	9.52649718149116	2.47393391539807	0.297147869042446	21.1236294450945	0.245459080361188	0.251980781883877	0.239377734284812	0.473708122976365	0.481425026602515	0.466512276716454	0.471295950143911	0.478997601550507	0.464102065728673	0.000662346088463675	0.000797043470360329	0.000797238607672046
232	27.3297674716514	0.27	9.52699152205322	9.19183510770792	9.86214793639853	0.344143705239627	30.1106395561749	29.2253780535922	30.9959010587576	2.02	1.3	3.15	11.7752136816867	12.1318948968267	12.4885761119668	13.9138135607633	14.3352747811064	14.7567360014496	13.8764299511328	14.3008268599992	14.7142166538361	9.52699152205322	2.49621865106019	-0.34777589099524	20.7620008164899	0.245459080361188	0.251980781883877	0.239377734284812	0.473708122976365	0.481425026602515	0.466512276716454	0.471295950143911	0.478997601550507	0.464102065728673	0.000662346088463675	0.000797043470360329	0.000797238607672046
232	27.3297674716514	0.27	9.52720105466791	9.19406058678229	9.86034152255353	0.339343551788388	30.1056253710658	29.2110172022963	31.0002335398353	1.98	1.31	3.09	11.921409472911	12.2865111132905	12.65161275367	14.1257310125247	14.5583415671702	14.9909521218157	14.1302531305011	14.5549138740741	14.9898533268825	9.52720105466791	2.48199638233964	0.16369955016374	21.0813114485195	0.245459080361188	0.251980781883877	0.239377734284812	0.473708122976365	0.481425026602515	0.466512276716454	0.471295950143911	0.478997601550507	0.464102065728673	0.000662346088463675	0.000797043470360329	0.000797238607672046
232	27.3297674716514	0.27	9.52833927726222	9.19572177491074	9.8609567796137	0.347447780088341	30.1942723107821	29.3130112103536	31.0755334112107	2	1.3	3.09	11.8713068923479	12.2282037290598	12.5851005657717	14.0428881085938	14.4650709726798	14.8872538367659	14.0395514697707	14.4544820755237	14.871996426072	9.52833927726222	2.47656003512336	-0.0923742625687887	20.6524942855125	0.245459080361188	0.251980781883877	0.239377734284812	0.473708122976365	0.481425026602515	0.466512276716454	0.471295950143911	0.478997601550507	0.464102065728673	0.000662346088463675	0.000797043470360329	0.000797238607672046
232	27.3297674716514	0.27	9.52862165744556	9.19402427580876	9.86321903908236	0.340463968596309	29.8717781102943	28.9863324224194	30.7572237981691	2	1.29	3.12	11.7366033731931	12.0951214739188	12.4536395746446	13.8829292972618	14.3070112301601	14.7310931630584	13.8554958279728	14.2775535071923	14.6968937778163	9.52862165744556	2.47560197771642	0.142419235272077	20.8873595913724	0.245459080361188	0.251980781883877	0.239377734284812	0.473708122976365	0.481425026602515	0.466512276716454	0.471295950143911	0.478997601550507	0.464102065728673	0.000662346088463675	0.000797043470360329	0.000797238607672046
232	27.3297674716514	0.27	9.52890807816243	9.19318578655164	9.86463036977322	0.336299545889357	29.780696539801	28.889702218572	30.67169086103	2	1.29	3.1	11.7301784866738	12.0919517697473	12.4537250528208	13.8837141028057	14.311905100746	14.7400960986862	13.8636054272736	14.2951487409139	14.7224886403166	9.52890807816243	2.48691667262472	0.41416969532093	21.3058300357779	0.245459080361188	0.251980781883877	0.239377734284812	0.473708122976365	0.481425026602515	0.466512276716454	0.471295950143911	0.478997601550507	0.464102065728673	0.000662346088463675	0.000797043470360329	0.000797238607672046
232	27.3297674716514	0.27	9.5309632698067	9.20016553211748	9.86176100749591	0.342552279919514	29.9622271020234	29.0782145328878	30.8462396711591	2.03	1.31	3.12	11.6687888986048	12.0235340650004	12.3782792313961	13.7761442511683	14.1949555457368	14.6137668403053	13.7514047324674	14.1834382280757	14.5980170179314	9.5309632698067	2.5144087221355	0.626823317762761	21.8359928819176	0.245459080361188	0.251980781883877	0.239377734284812	0.473708122976365	0.481425026602515	0.466512276716454	0.471295950143911	0.478997601550507	0.464102065728673	0.000662346088463675	0.000797043470360329	0.000797238607672046
232	27.3297674716514	0.27	9.53132529382736	9.19969572319353	9.86295486446119	0.332547963377395	29.7861872370043	28.8874867684612	30.6848877055474	1.96	1.28	3.07	11.8839832126223	12.2536983549241	12.6234134972258	14.1060357242962	14.5448797475343	14.9837237707725	14.0928732291093	14.5280668440195	14.966873923164	9.53132529382736	2.46440761995401	-0.177280864346298	20.5150277704159	0.245459080361188	0.251980781883877	0.239377734284812	0.473708122976365	0.481425026602515	0.466512276716454	0.471295950143911	0.478997601550507	0.464102065728673	0.000662346088463675	0.000797043470360329	0.000797238607672046
232	27.3297674716514	0.27	9.53256277042937	9.19834770507521	9.86677783578353	0.339829917912309	30.0179042110702	29.1268694451894	30.9089389769511	2.04	1.29	3.17	11.6294663869593	11.9852292635335	12.3409921401078	13.7149357305887	14.1344962525587	14.5540567745287	13.6705432697768	14.0835490956738	14.5005858140809	9.53256277042937	2.51917277235871	0.0213587306049307	21.2390947892641	0.245459080361188	0.251980781883877	0.239377734284812	0.473708122976365	0.481425026602515	0.466512276716454	0.471295950143911	0.478997601550507	0.464102065728673	0.000662346088463675	0.000797043470360329	0.000797238607672046
232	27.3297674716514	0.27	9.53261872205464	9.20146727148523	9.86377017262406	0.349694296500824	30.3985370977918	29.5156923067617	31.2813818888218	2	1.28	3.15	11.9732714265076	12.3314043207193	12.6895372149309	14.1685972811174	14.5923946352784	15.0161919894395	14.1155679514712	14.5376957308232	14.9553301543925	9.53261872205464	2.49836201509092	0.512460470215553	21.4160635660088	0.245459080361188	0.251980781883877	0.239377734284812	0.473708122976365	0.481425026602515	0.466512276716454	0.471295950143911	0.478997601550507	0.464102065728673	0.000662346088463675	0.000797043470360329	0.000797238607672046
232	27.3297674716514	0.27	9.53302786923456	9.19577860862417	9.87027712984495	0.325300400823877	29.0766566193985	28.1848420512801	29.9684711875169	1.97	1.3	3.07	11.5859841148176	11.9525836295774	12.3191831443373	13.7499874378609	14.1850595623106	14.6201316867603	13.7450929436109	14.181491789206	14.6182823592467	9.53302786923456	2.45709606238185	0.160873824867081	20.8572179022314	0.245459080361188	0.251980781883877	0.239377734284812	0.473708122976365	0.481425026602515	0.466512276716454	0.471295950143911	0.478997601550507	0.464102065728673	0.000662346088463675	0.000797043470360329	0.000797238607672046
232	27.3297674716514	0.27	9.53371446133527	9.2013374473521	9.86609147531844	0.333101789505952	29.1381465876695	28.2600942877584	30.0161988875807	2	1.29	3.12	11.4705683102481	11.8269634016283	12.1833584930086	13.5754247438437	13.9972185566041	14.4190123693645	13.5500230725608	13.9743757081473	14.3940259288762	9.53371446133527	2.48230299177555	0.0121529649140375	20.9074249133642	0.245459080361188	0.251980781883877	0.239377734284812	0.473708122976365	0.481425026602515	0.466512276716454	0.471295950143911	0.478997601550507	0.464102065728673	0.000662346088463675	0.000797043470360329	0.000797238607672046
232	27.3297674716514	0.27	9.53628992899733	9.19811406872732	9.87446578926735	0.33108659725494	29.5932099633974	28.6973845223745	30.4890354044204	1.98	1.28	3.06	11.729551614505	12.0957045208744	12.4618574272437	13.9029918043399	14.3369914169161	14.7709910294923	13.891577825145	14.3187643515725	14.7527126461865	9.53628992899733	2.4605230523905	0.317315790630967	20.9570292894643	0.245459080361188	0.251980781883877	0.239377734284812	0.473708122976365	0.481425026602515	0.466512276716454	0.471295950143911	0.478997601550507	0.464102065728673	0.000662346088463675	0.000797043470360329	0.000797238607672046
232	27.3297674716514	0.27	9.5375043703985	9.20718327121329	9.86782546958372	0.342071026440684	30.1959108671508	29.3040509143356	31.0877708199661	1.99	1.29	3.08	11.91410650366	12.2767087423488	12.6393109810377	14.1054396108783	14.5347344118794	14.9640292128805	14.0945537129554	14.5250430738158	14.9538816466942	9.5375043703985	2.47582991618916	-0.118940833043957	20.7230667065524	0.245459080361188	0.251980781883877	0.239377734284812	0.473708122976365	0.481425026602515	0.466512276716454	0.471295950143911	0.478997601550507	0.464102065728673	0.000662346088463675	0.000797043470360329	0.000797238607672046
232	27.3297674716514	0.27	9.53797828845414	9.20327468481672	9.87268189209157	0.330550555634784	29.464724731413	28.5717081909604	30.3577412718656	2.01	1.28	3.12	11.5520434443088	11.9131057162194	12.27416798813	13.6603623118503	14.0873206656009	14.5142790193516	13.6206099670395	14.0427061992174	14.4693462810153	9.53797828845414	2.48510894909722	0.417751819563068	21.2407420263866	0.245459080361188	0.251980781883877	0.239377734284812	0.473708122976365	0.481425026602515	0.466512276716454	0.471295950143911	0.478997601550507	0.464102065728673	0.000662346088463675	0.000797043470360329	0.000797238607672046
232	27.3297674716514	0.27	9.53830751543995	9.20082114296103	9.87579388791887	0.330110121401097	29.3866059012822	28.4950699013999	30.2781419011644	1.96	1.29	3.06	11.7318760925711	12.0989357249523	12.4659953573336	13.9279233911568	14.3636915836822	14.7994597762077	13.9226761122944	14.364705808768	14.7938822071316	9.53830751543995	2.45628771539428	-0.101844398948357	20.4497610225819	0.245459080361188	0.251980781883877	0.239377734284812	0.473708122976365	0.481425026602515	0.466512276716454	0.471295950143911	0.478997601550507	0.464102065728673	0.000662346088463675	0.000797043470360329	0.000797238607672046
232	27.3297674716514	0.27	9.53872630720022	9.20741816238225	9.87003445201819	0.333886486660013	29.7082236011371	28.8145713517669	30.6018758505074	2	1.28	3.08	11.7069308918766	12.0700084819274	12.4330860719783	13.8580615329074	14.2878540746602	14.7176466164131	13.8348960382169	14.2611432538038	14.6936608904984	9.53872630720022	2.47009084587919	-0.647894748729453	20.0721106740961	0.245459080361188	0.251980781883877	0.239377734284812	0.473708122976365	0.481425026602515	0.466512276716454	0.471295950143911	0.478997601550507	0.464102065728673	0.000662346088463675	0.000797043470360329	0.000797238607672046
232	27.3297674716514	0.27	9.53897622619145	9.20676576775603	9.87118668462688	0.337422711971861	29.7628925831254	28.8746667061457	30.6511184601051	1.99	1.28	3.13	11.7619089793659	12.1237220532439	12.4855351271218	13.9310106461729	14.359548376992	14.7880861078111	13.8820881715022	14.309037614866	14.7349334122418	9.53897622619145	2.47807930199149	-0.604876210328511	20.2067675610949	0.245459080361188	0.251980781883877	0.239377734284812	0.473708122976365	0.481425026602515	0.466512276716454	0.471295950143911	0.478997601550507	0.464102065728673	0.000662346088463675	0.000797043470360329	0.000797238607672046
232	27.3297674716514	0.27	9.53989194724872	9.20385515792409	9.87592873657335	0.334258024428109	29.7352883363283	28.8415685537734	30.6290081188831	2.01	1.3	3.1	11.6515289990355	12.0125773915331	12.3736257840307	13.7755517006637	14.2024176336845	14.6292835667053	13.7596591126165	14.187912711578	14.6084685056661	9.53989194724872	2.48525438381588	0.52978544609263	21.5009514092943	0.245459080361188	0.251980781883877	0.239377734284812	0.473708122976365	0.481425026602515	0.466512276716454	0.471295950143911	0.478997601550507	0.464102065728673	0.000662346088463675	0.000797043470360329	0.000797238607672046
232	27.3297674716514	0.27	9.54113211134467	9.20446373342834	9.87780048926099	0.331453460149116	30.0154205706354	29.1075662913829	30.9232748498878	2.02	1.32	3.1	11.6974530387452	12.0622922936411	12.4271315485369	13.8142587609311	14.2451204071872	14.6759820534432	13.8224298798097	14.2511214863607	14.6875356948819	9.54113211134467	2.50535544217288	0.0735970143742854	21.3278474237508	0.245459080361188	0.251980781883877	0.239377734284812	0.473708122976365	0.481425026602515	0.466512276716454	0.471295950143911	0.478997601550507	0.464102065728673	0.000662346088463675	0.000797043470360329	0.000797238607672046
232	27.3297674716514	0.27	9.54252645809624	9.20731286121966	9.87774005497281	0.334004195313711	29.8255000007161	28.9285573274634	30.7224426739689	2.01	1.29	3.13	11.6815447259905	12.0437361700935	12.4059276141965	13.8097333684546	14.237910239641	14.6660871108274	13.7741751560757	14.2052197946637	14.6286184220241	9.54252645809624	2.49316784482868	0.0516497789535904	21.1122771000355	0.245459080361188	0.251980781883877	0.239377734284812	0.473708122976365	0.481425026602515	0.466512276716454	0.471295950143911	0.478997601550507	0.464102065728673	0.000662346088463675	0.000797043470360329	0.000797238607672046
232	27.3297674716514	0.27	9.54485693754216	9.21313134343773	9.8765825316466	0.339138877316081	29.7403653714001	28.8562075758976	30.6245231669027	2.04	1.3	3.13	11.5247925732788	11.8779136536708	12.2310347340627	13.5923433236672	14.0088144166602	14.4252855096533	13.5652570396154	13.9788415315418	14.4002544938549	9.54485693754216	2.50896529461766	-0.0683372358487814	21.0821967579726	0.245459080361188	0.251980781883877	0.239377734284812	0.473708122976365	0.481425026602515	0.466512276716454	0.471295950143911	0.478997601550507	0.464102065728673	0.000662346088463675	0.000797043470360329	0.000797238607672046
232	27.3297674716514	0.27	9.54575237248752	9.21479496083554	9.87670978413951	0.338022590534058	29.8696556734438	28.9794382179221	30.7598731289655	1.99	1.28	3.09	11.7917494477822	12.1539794230707	12.5162093983592	13.9630518236336	14.3919818937157	14.8209119637978	13.931291370427	14.3642834748216	14.7941441472406	9.54575237248752	2.46988579970474	0.00705525516372769	20.7353383924247	0.245459080361188	0.251980781883877	0.239377734284812	0.473708122976365	0.481425026602515	0.466512276716454	0.471295950143911	0.478997601550507	0.464102065728673	0.000662346088463675	0.000797043470360329	0.000797238607672046
232	27.3297674716514	0.27	9.54632124970618	9.2158642594809	9.87677823993146	0.344158612665311	30.4034567196134	29.5096158258329	31.2972976133939	2.02	1.3	3.11	11.8833929022384	12.2433387109393	12.6032845196402	14.0400300625371	14.4653000184007	14.8905699742643	14.0323300077412	14.4488119125475	14.8816209870681	9.54632124970618	2.49510097491287	0.0236559200165145	21.0595328954263	0.245459080361188	0.251980781883877	0.239377734284812	0.473708122976365	0.481425026602515	0.466512276716454	0.471295950143911	0.478997601550507	0.464102065728673	0.000662346088463675	0.000797043470360329	0.000797238607672046
232	27.3297674716514	0.27	9.54693987991269	9.21571447351259	9.87816528631278	0.32952729966647	29.3099302256769	28.4195473427391	30.2003131086148	1.97	1.27	3.13	11.6548232314961	12.01996821371	12.3851131959238	13.8245005057774	14.257621359782	14.6907422137865	13.7634443159632	14.1978922684881	14.6273235314804	9.54693987991269	2.47632363749198	0.478376145831498	21.1650549899639	0.245459080361188	0.251980781883877	0.239377734284812	0.473708122976365	0.481425026602515	0.466512276716454	0.471295950143911	0.478997601550507	0.464102065728673	0.000662346088463675	0.000797043470360329	0.000797238607672046
232	27.3297674716514	0.27	9.54807769807453	9.21485255981071	9.88130283633835	0.33519659160305	29.6883995019796	28.7979674692812	30.578831534678	1.98	1.29	3.07	11.7507957664952	12.1141299139952	12.4774640614952	13.9230428165788	14.3535427582757	14.7840426999725	13.9112743591235	14.3427821090822	14.7705497947728	9.54807769807453	2.47034874055575	-0.464008195144118	20.2419565210905	0.245459080361188	0.251980781883877	0.239377734284812	0.473708122976365	0.481425026602515	0.466512276716454	0.471295950143911	0.478997601550507	0.464102065728673	0.000662346088463675	0.000797043470360329	0.000797238607672046
232	27.3297674716514	0.27	9.54827958439837	9.21487386000666	9.88168530879009	0.347292649422192	30.3677587506056	29.4811309093492	31.254386591862	2	1.31	3.09	11.967953768158	12.3278830071803	12.6878122462026	14.1645360441484	14.5905262157547	15.0165163873609	14.1635038836112	14.5915939965969	15.0132740467336	9.54827958439837	2.47444775426183	-0.465059991069316	20.3936894687189	0.245459080361188	0.251980781883877	0.239377734284812	0.473708122976365	0.481425026602515	0.466512276716454	0.471295950143911	0.478997601550507	0.464102065728673	0.000662346088463675	0.000797043470360329	0.000797238607672046
232	27.3297674716514	0.27	9.54965512578396	9.21801051006682	9.88129974150109	0.341940969845409	30.0550877284193	29.1671305452959	30.9430449115427	1.96	1.27	3.06	12.0244408435646	12.3905100598526	12.7565792761405	14.279401537396	14.7141202405658	15.1488389437355	14.2503105092675	14.6815138548641	15.1212598024057	9.54965512578396	2.45837946375563	0.221060510961532	20.6588753652344	0.245459080361188	0.251980781883877	0.239377734284812	0.473708122976365	0.481425026602515	0.466512276716454	0.471295950143911	0.478997601550507	0.464102065728673	0.000662346088463675	0.000797043470360329	0.000797238607672046
232	27.3297674716514	0.27	9.55076123233182	9.21517749862474	9.88634496603889	0.331773064568543	29.7035474262292	28.8057736539991	30.6013211984593	2.01	1.3	3.11	11.6463356350049	12.0093105997216	12.3722855644382	13.7717754985576	14.200992883522	14.6302102684864	13.7605530955055	14.1873427445795	14.6209117039114	9.55076123233182	2.49243791414164	0.0721033373263715	21.1093269250976	0.245459080361188	0.251980781883877	0.239377734284812	0.473708122976365	0.481425026602515	0.466512276716454	0.471295950143911	0.478997601550507	0.464102065728673	0.000662346088463675	0.000797043470360329	0.000797238607672046
232	27.3297674716514	0.27	9.55145752437553	9.21533967312818	9.88757537562289	0.335463791400697	29.7267085760693	28.8356618217813	30.6177553303574	1.98	1.3	3.1	11.7957847474097	12.1602846426581	12.5247845379066	13.9840131441192	14.4161311791065	14.8482492140939	13.9636719237991	14.3965787486266	14.8328535679505	9.55145752437553	2.4673886163624	0.224604466937698	20.9974335639403	0.245459080361188	0.251980781883877	0.239377734284812	0.473708122976365	0.481425026602515	0.466512276716454	0.471295950143911	0.478997601550507	0.464102065728673	0.000662346088463675	0.000797043470360329	0.000797238607672046
232	27.3297674716514	0.27	9.55205544312322	9.21459229545928	9.88951859078716	0.332158781635749	29.6649942132088	28.7691650918721	30.5608233345454	2.02	1.29	3.13	11.5585778878089	11.9184948558569	12.2784118239048	13.6495230082638	14.0745489054043	14.4995748025449	13.6143749478024	14.0361633161728	14.462960627035	9.55205544312322	2.49831073845882	0.0433594075837759	21.1017593728449	0.245459080361188	0.251980781883877	0.239377734284812	0.473708122976365	0.481425026602515	0.466512276716454	0.471295950143911	0.478997601550507	0.464102065728673	0.000662346088463675	0.000797043470360329	0.000797238607672046
232	27.3297674716514	0.27	9.55316327840086	9.21555863240219	9.89076792439952	0.340865445496752	30.245713540775	29.3499847091991	31.141442372351	2	1.29	3.07	11.8855381731708	12.248271555351	12.6110049375312	14.0595328862352	14.4886141647936	14.9176954433519	14.051579778425	14.4786734430707	14.9093845074881	9.55316327840086	2.46749628959897	0.480621124040589	21.2042460434638	0.245459080361188	0.251980781883877	0.239377734284812	0.473708122976365	0.481425026602515	0.466512276716454	0.471295950143911	0.478997601550507	0.464102065728673	0.000662346088463675	0.000797043470360329	0.000797238607672046
232	27.3297674716514	0.27	9.55387541282298	9.21644509483553	9.89130573081043	0.334597025530437	30.2515614832316	29.3430167916201	31.1601061748431	1.99	1.29	3.06	11.9612966305026	12.3316529791905	12.7020093278785	14.1693878735569	14.6081131153181	15.0468383570792	14.1649059008581	14.5954098837746	15.0397147408112	9.55387541282298	2.45584375557339	0.394593284395675	21.0213327463736	0.245459080361188	0.251980781883877	0.239377734284812	0.473708122976365	0.481425026602515	0.466512276716454	0.471295950143911	0.478997601550507	0.464102065728673	0.000662346088463675	0.000797043470360329	0.000797238607672046
232	27.3297674716514	0.27	9.55393030397861	9.22146127998564	9.88639932797157	0.349312278636295	30.4543371847462	29.5691284316851	31.3395459378073	2	1.29	3.14	11.9764414672453	12.3349792862352	12.6935171052252	14.1676154412173	14.5917502691188	15.0158850970203	14.1301612041652	14.5504817683357	14.9741813964912	9.55393030397861	2.49866127873413	-0.33913071397817	20.6133774392125	0.245459080361188	0.251980781883877	0.239377734284812	0.473708122976365	0.481425026602515	0.466512276716454	0.471295950143911	0.478997601550507	0.464102065728673	0.000662346088463675	0.000797043470360329	0.000797238607672046
232	27.3297674716514	0.27	9.55560299586899	9.22304829093154	9.88815770080645	0.341970907748304	30.1456040837053	29.2550319009985	31.0361762664122	1.99	1.29	3.12	11.8902385226232	12.2521973032471	12.6141560838709	14.0761701108629	14.5046723111752	14.9331745114875	14.0521415537289	14.4744352896158	14.9029050221176	9.55560299586899	2.48022808344509	-0.412255716348011	20.3943296458225	0.245459080361188	0.251980781883877	0.239377734284812	0.473708122976365	0.481425026602515	0.466512276716454	0.471295950143911	0.478997601550507	0.464102065728673	0.000662346088463675	0.000797043470360329	0.000797238607672046
232	27.3297674716514	0.27	9.55749482606278	9.22370749705535	9.89128215507021	0.343783896523528	30.3987761913101	29.504330564914	31.2932218177061	2.02	1.29	3.12	11.8710119078954	12.2308904233069	12.5907689387185	14.0228024350267	14.4479140734768	14.873025711927	13.9923234714556	14.4181743361885	14.8429912487333	9.55749482606278	2.48596191436711	-0.198518401617464	20.7499169424671	0.245459080361188	0.251980781883877	0.239377734284812	0.473708122976365	0.481425026602515	0.466512276716454	0.471295950143911	0.478997601550507	0.464102065728673	0.000662346088463675	0.000797043470360329	0.000797238607672046
232	27.3297674716514	0.27	9.5577446525076	9.22420219517347	9.89128710984174	0.343641657914692	30.1470818423843	29.2597622936191	31.0344013911495	2	1.28	3.09	11.8760895245266	12.2362389437957	12.5963883630648	14.0552986379396	14.4815338588558	14.9077690797721	14.0206476677092	14.4471740783685	14.8733400548106	9.5577446525076	2.47860707483643	0.163939761050417	20.9482418702385	0.245459080361188	0.251980781883877	0.239377734284812	0.473708122976365	0.481425026602515	0.466512276716454	0.471295950143911	0.478997601550507	0.464102065728673	0.000662346088463675	0.000797043470360329	0.000797238607672046
232	27.3297674716514	0.27	9.55874316415108	9.22411542337484	9.89337090492733	0.338242383220732	29.9170253129356	29.0258338074713	30.8082168184	2.02	1.3	3.13	11.6718972499342	12.0302640672594	12.3886308845846	13.785925089468	14.2091997287495	14.632474368031	13.7594514887898	14.1872485982416	14.6073035219538	9.55874316415108	2.48823447404683	0.149256486251861	21.1075308328384	0.245459080361188	0.251980781883877	0.239377734284812	0.473708122976365	0.481425026602515	0.466512276716454	0.471295950143911	0.478997601550507	0.464102065728673	0.000662346088463675	0.000797043470360329	0.000797238607672046
232	27.3297674716514	0.27	9.55897480509644	9.22499377543847	9.8929558347544	0.337718228980308	29.9514409944884	29.0581786254313	30.8447033635454	1.98	1.3	3.09	11.883342374141	12.2486420268918	12.6139416796426	14.0869159571507	14.5199545203309	14.9529930835112	14.0798200666418	14.5091130543363	14.945126367929	9.55897480509644	2.46898467315338	0.0656601168878126	20.7773480836158	0.245459080361188	0.251980781883877	0.239377734284812	0.473708122976365	0.481425026602515	0.466512276716454	0.471295950143911	0.478997601550507	0.464102065728673	0.000662346088463675	0.000797043470360329	0.000797238607672046
232	27.3297674716514	0.27	9.55917647948878	9.22265195035123	9.89570100862633	0.33719776457482	30.0342912425988	29.137514793322	30.9310676918755	1.98	1.28	3.09	11.9320651232489	12.2993028602236	12.6665405971982	14.1488940105339	14.5843599389756	15.0198258674174	14.1251991141249	14.5574033863739	14.9921800417481	9.55917647948878	2.4597439244412	0.0993172336980887	20.6661676729276	0.245459080361188	0.251980781883877	0.239377734284812	0.473708122976365	0.481425026602515	0.466512276716454	0.471295950143911	0.478997601550507	0.464102065728673	0.000662346088463675	0.000797043470360329	0.000797238607672046
232	27.3297674716514	0.27	9.55958309947075	9.22077748445499	9.89838871448651	0.335121617887385	29.8647482951871	28.9688764029792	30.7606201873951	2.02	1.3	3.12	11.6523331323895	12.0126853112845	12.3730374901794	13.7636638718856	14.1893096382278	14.6149554045701	13.7435854996083	14.1611407979764	14.5892813917094	9.55958309947075	2.48233095944178	-0.391163850872521	20.5802927953655	0.245459080361188	0.251980781883877	0.239377734284812	0.473708122976365	0.481425026602515	0.466512276716454	0.471295950143911	0.478997601550507	0.464102065728673	0.000662346088463675	0.000797043470360329	0.000797238607672046
232	27.3297674716514	0.27	9.5600365626344	9.22915891871085	9.89091420655794	0.346561428525279	30.5971517541474	29.7023837638251	31.4919197444696	1.96	1.27	3.09	12.2497863586557	12.6188044418225	12.9878225249893	14.5482315767593	14.9864890591952	15.4247465416311	14.5137125455833	14.9509980676857	15.3836106283005	9.5600365626344	2.47065686564608	-0.717765779667782	19.8697258832718	0.245459080361188	0.251980781883877	0.239377734284812	0.473708122976365	0.481425026602515	0.466512276716454	0.471295950143911	0.478997601550507	0.464102065728673	0.000662346088463675	0.000797043470360329	0.000797238607672046
232	27.3297674716514	0.27	9.56206539173346	9.23083744096607	9.89329334250084	0.341935432479537	30.0670066679255	29.1786864176759	30.9553269181752	1.98	1.28	3.11	11.9270861463661	12.2901961232385	12.6533061001109	14.1373384876357	14.5677377140928	14.9981369405498	14.0988632380297	14.5268032012978	14.9583813224197	9.56206539173346	2.49031568778144	0.150576755675153	20.9145699414778	0.245459080361188	0.251980781883877	0.239377734284812	0.473708122976365	0.481425026602515	0.466512276716454	0.471295950143911	0.478997601550507	0.464102065728673	0.000662346088463675	0.000797043470360329	0.000797238607672046
232	27.3297674716514	0.27	9.56372541634141	9.2260870671401	9.90136376554273	0.337852568152516	29.9581925799185	29.0649971068123	30.8513880530247	1.99	1.29	3.07	11.8524832161185	12.2167214892138	12.580959762309	14.0416523485646	14.4731659064906	14.9046794644166	14.0294834062089	14.4599266752555	14.8901479540629	9.56372541634141	2.45582962003997	0.11984074609448	20.6960418484633	0.245459080361188	0.251980781883877	0.239377734284812	0.473708122976365	0.481425026602515	0.466512276716454	0.471295950143911	0.478997601550507	0.464102065728673	0.000662346088463675	0.000797043470360329	0.000797238607672046
232	27.3297674716514	0.27	9.5642577383364	9.22833229139889	9.90018318527392	0.343042400232929	30.3365905854647	29.4425057937589	31.2306753771705	1.99	1.28	3.07	11.990918928339	12.3550488813906	12.7191788344423	14.2016628881904	14.6329268198071	15.0641907514238	14.1786998670689	14.6102344928936	15.0376674465958	9.5642577383364	2.46729683980032	-0.0548153026354465	20.5704911561315	0.245459080361188	0.251980781883877	0.239377734284812	0.473708122976365	0.481425026602515	0.466512276716454	0.471295950143911	0.478997601550507	0.464102065728673	0.000662346088463675	0.000797043470360329	0.000797238607672046
232	27.3297674716514	0.27	9.56453462312018	9.22578287466222	9.90328637157815	0.328562701874037	29.3176355446407	28.4250708379053	30.2102002513761	1.99	1.29	3.1	11.570759145671	11.9340880992717	12.2974170528724	13.7025480107702	14.1328164458606	14.5630848809511	13.6836513747777	14.1137195196708	14.5408303553217	9.56453462312018	2.46016191196246	0.135163862853649	20.8217647431931	0.245459080361188	0.251980781883877	0.239377734284812	0.473708122976365	0.481425026602515	0.466512276716454	0.471295950143911	0.478997601550507	0.464102065728673	0.000662346088463675	0.000797043470360329	0.000797238607672046
232	27.3297674716514	0.27	9.5649901728553	9.2305812088872	9.8993991368234	0.343971086242041	30.0584308904535	29.1743663018345	30.9424954790726	2.01	1.29	3.12	11.7794611890542	12.1364116846541	12.4933621802541	13.9251466409923	14.3471173843929	14.7690881277936	13.9014594096524	14.3219591788892	14.7408494460707	9.5649901728553	2.49404112487486	-0.0305309099590467	20.9866154778718	0.245459080361188	0.251980781883877	0.239377734284812	0.473708122976365	0.481425026602515	0.466512276716454	0.471295950143911	0.478997601550507	0.464102065728673	0.000662346088463675	0.000797043470360329	0.000797238607672046
232	27.3297674716514	0.27	9.56532667441553	9.22750614480029	9.90314720403076	0.338668114689088	30.0924501468175	29.1968847730533	30.9880155205817	1.96	1.27	3.08	12.0139861735621	12.3824950094038	12.7510038452456	14.2610562064027	14.6984901392018	15.1359240720009	14.220571894379	14.6626381320034	15.0978995736287	9.56532667441553	2.45368505237425	-0.415858008144026	20.1417790867221	0.245459080361188	0.251980781883877	0.239377734284812	0.473708122976365	0.481425026602515	0.466512276716454	0.471295950143911	0.478997601550507	0.464102065728673	0.000662346088463675	0.000797043470360329	0.000797238607672046
232	27.3297674716514	0.27	9.56612396322814	9.23234987079625	9.89989805566003	0.335117507102834	29.647803585527	28.7584313179303	30.5371758531237	2.01	1.29	3.12	11.5901506839648	11.9485832591504	12.3070158343361	13.6959208322821	14.1194756511375	14.5430304699929	13.6671038626737	14.0897894543224	14.5113963536024	9.56612396322814	2.50132692052208	-0.420973129447981	20.6431770582898	0.245459080361188	0.251980781883877	0.239377734284812	0.473708122976365	0.481425026602515	0.466512276716454	0.471295950143911	0.478997601550507	0.464102065728673	0.000662346088463675	0.000797043470360329	0.000797238607672046
232	27.3297674716514	0.27	9.56674494781697	9.22827213448478	9.90521776114916	0.335622486152285	29.9421790498377	29.0449930078292	30.8393650918462	2.06	1.32	3.17	11.5154673080882	11.87117462512	12.2268819421518	13.5602429913315	13.9791124582578	14.397981925184	13.5382868599395	13.957225958602	14.3771146746069	9.56674494781697	2.51198806380222	0.0847819796154914	21.4271470794314	0.245459080361188	0.251980781883877	0.239377734284812	0.473708122976365	0.481425026602515	0.466512276716454	0.471295950143911	0.478997601550507	0.464102065728673	0.000662346088463675	0.000797043470360329	0.000797238607672046
232	27.3297674716514	0.27	9.567074217132	9.22997955882755	9.90416887543646	0.325093865422824	29.365686441195	28.4645830466229	30.2667898357671	2.03	1.3	3.12	11.4137385356985	11.7750632922364	12.1363880487744	13.4728091542477	13.8993179157998	14.325826677352	13.4533972800042	13.8770713312587	14.3039095877873	9.567074217132	2.49570253353366	0.308548328654013	21.3723158460734	0.245459080361188	0.251980781883877	0.239377734284812	0.473708122976365	0.481425026602515	0.466512276716454	0.471295950143911	0.478997601550507	0.464102065728673	0.000662346088463675	0.000797043470360329	0.000797238607672046
232	27.3297674716514	0.27	9.56831208483851	9.23464218451402	9.901981985163	0.339715574740734	29.6396836970174	28.7596515637815	30.5197158302533	1.98	1.26	3.12	11.7782776255295	12.1386875130294	12.4990974005293	13.9667812911037	14.3941583859475	14.8215354807914	13.9077446874828	14.3350058983776	14.7570489695245	9.56831208483851	2.47816433955445	-0.345789320462116	20.3158535171411	0.245459080361188	0.251980781883877	0.239377734284812	0.473708122976365	0.481425026602515	0.466512276716454	0.471295950143911	0.478997601550507	0.464102065728673	0.000662346088463675	0.000797043470360329	0.000797238607672046
232	27.3297674716514	0.27	9.56926228839689	9.2365300827836	9.90199449401017	0.347486790246524	30.1783902057717	29.2976684148235	31.0591119967198	2	1.28	3.07	11.875265607862	12.2322498240138	12.5892340401656	14.0501741435919	14.4725386252861	14.8949031069804	14.0255318810452	14.4482565564151	14.8692801685549	9.56926228839689	2.4732593567273	-0.0524847127180504	20.6226875717716	0.245459080361188	0.251980781883877	0.239377734284812	0.473708122976365	0.481425026602515	0.466512276716454	0.471295950143911	0.478997601550507	0.464102065728673	0.000662346088463675	0.000797043470360329	0.000797238607672046
232	27.3297674716514	0.27	9.57070350200936	9.23312379837399	9.90828320564474	0.329061869720296	29.3948636040687	28.5009592065949	30.2887680015425	1.99	1.29	3.09	11.6202677640234	11.9847259697556	12.3491841754879	13.7659777605509	14.1977340381725	14.629490315794	13.7499282273286	14.1780340607221	14.60806189635	9.57070350200936	2.45873564155015	-0.0231009043873373	20.6584252400279	0.245459080361188	0.251980781883877	0.239377734284812	0.473708122976365	0.481425026602515	0.466512276716454	0.471295950143911	0.478997601550507	0.464102065728673	0.000662346088463675	0.000797043470360329	0.000797238607672046
232	27.3297674716514	0.27	9.57135756759159	9.24006898592486	9.90264614925831	0.33782288167819	29.8098914887603	28.9210585987344	30.6987243787863	2.02	1.28	3.12	11.6230704984014	11.9802831262449	12.3374957540884	13.7265598550654	14.1484191664886	14.5702784779117	13.6860079097969	14.1071996695976	14.5256768771415	9.57135756759159	2.49516219093686	0.0545809715990911	21.0507476301189	0.245459080361188	0.251980781883877	0.239377734284812	0.473708122976365	0.481425026602515	0.466512276716454	0.471295950143911	0.478997601550507	0.464102065728673	0.000662346088463675	0.000797043470360329	0.000797238607672046
232	27.3297674716514	0.27	9.57220147022011	9.23297910741171	9.91142383302851	0.330716095860331	29.2914954315606	28.4040610785721	30.178929784549	1.97	1.28	3.09	11.6700209858502	12.0346300287013	12.3992390715523	13.8481376441136	14.2807980667307	14.7134584893479	13.819681652033	14.2459332068755	14.6816555025615	9.57220147022011	2.46289731075243	-0.115036499103911	20.4853009608581	0.245459080361188	0.251980781883877	0.239377734284812	0.473708122976365	0.481425026602515	0.466512276716454	0.471295950143911	0.478997601550507	0.464102065728673	0.000662346088463675	0.000797043470360329	0.000797238607672046
232	27.3297674716514	0.27	9.57268213540131	9.23608418006203	9.90928009074059	0.328818571136192	29.238695515182	28.3490500746719	30.1283409556922	1.99	1.27	3.12	11.5285119984791	11.8902979527985	12.2520839071179	13.6496121063334	14.0779620913645	14.5063120763956	13.6017187779504	14.0313023439592	14.4560617900365	9.57268213540131	2.46884123381214	-0.0534075691068628	20.6672342914228	0.245459080361188	0.251980781883877	0.239377734284812	0.473708122976365	0.481425026602515	0.466512276716454	0.471295950143911	0.478997601550507	0.464102065728673	0.000662346088463675	0.000797043470360329	0.000797238607672046
232	27.3297674716514	0.27	9.57278969056612	9.23902307034448	9.90655631078775	0.342649276906343	29.9829851613761	29.098550610101	30.8674197126513	2.01	1.3	3.11	11.7690190478915	12.1267319532537	12.484444858616	13.9179489661807	14.3409774225981	14.7640058790154	13.899129651774	14.3235816509836	14.7421997113462	9.57278969056612	2.48632475061225	0.29628292946283	21.174773079168	0.245459080361188	0.251980781883877	0.239377734284812	0.473708122976365	0.481425026602515	0.466512276716454	0.471295950143911	0.478997601550507	0.464102065728673	0.000662346088463675	0.000797043470360329	0.000797238607672046
232	27.3297674716514	0.27	9.57360998779114	9.23625174301846	9.91096823256382	0.332785343338328	29.8602488976711	28.9597954092749	30.7607023860673	2	1.29	3.07	11.7273378858773	12.0919786631929	12.4566194405085	13.8723475586097	14.3036836082903	14.7350196579708	13.8682405466962	14.2978777818749	14.7333970135718	9.57360998779114	2.46207367761578	-0.0405837865086535	20.6963392392638	0.245459080361188	0.251980781883877	0.239377734284812	0.473708122976365	0.481425026602515	0.466512276716454	0.471295950143911	0.478997601550507	0.464102065728673	0.000662346088463675	0.000797043470360329	0.000797238607672046
232	27.3297674716514	0.27	9.57422791710937	9.23786239544201	9.91059343877673	0.335534958049364	29.5084178186511	28.624055410705	30.3927802265972	1.97	1.28	3.08	11.7324749166308	12.094958835124	12.4574427536171	13.9149937769981	14.344908309604	14.77482284221	13.8936017929685	14.3231556620203	14.7458962616853	9.57422791710937	2.45921623806146	0.0987241091473416	20.6656920935564	0.245459080361188	0.251980781883877	0.239377734284812	0.473708122976365	0.481425026602515	0.466512276716454	0.471295950143911	0.478997601550507	0.464102065728673	0.000662346088463675	0.000797043470360329	0.000797238607672046
232	27.3297674716514	0.27	9.57455360796783	9.23520290577516	9.91390431016051	0.324400467574768	29.5891488189	28.6797516990535	30.4985459387466	1.99	1.29	3.08	11.6625684404278	12.0323731117175	12.4021777830072	13.8082233147002	14.2460638735849	14.6839044324695	13.7968199180581	14.2331088022677	14.6745225017725	9.57455360796783	2.47279429443483	0.0225723766927248	20.8492411796129	0.245459080361188	0.251980781883877	0.239377734284812	0.473708122976365	0.481425026602515	0.466512276716454	0.471295950143911	0.478997601550507	0.464102065728673	0.000662346088463675	0.000797043470360329	0.000797238607672046
232	27.3297674716514	0.27	9.57541552083173	9.2384794827284	9.91235155893507	0.335103058319283	29.7744610784636	28.881260389772	30.6676617671551	1.98	1.26	3.07	11.8190077112005	12.1845300493819	12.5500523875633	14.0127281675209	14.4460949347867	14.8794617020525	13.9776672519361	14.4081729430016	14.842087954527	9.57541552083173	2.45218657795412	-0.222256905438666	20.2525242663141	0.245459080361188	0.251980781883877	0.239377734284812	0.473708122976365	0.481425026602515	0.466512276716454	0.471295950143911	0.478997601550507	0.464102065728673	0.000662346088463675	0.000797043470360329	0.000797238607672046
232	27.3297674716514	0.27	9.57705672656349	9.23966081153331	9.91445264159366	0.327146276685583	29.4515662177383	28.5520377707091	30.3510946647676	2	1.29	3.11	11.5761973353677	11.9409040121805	12.3056106889932	13.6971415086257	14.1286682714067	14.5601950341877	13.6682412912398	14.0957593787405	14.5277196356754	9.57705672656349	2.48369760397668	-0.200305551859627	20.6869732320375	0.245459080361188	0.251980781883877	0.239377734284812	0.473708122976365	0.481425026602515	0.466512276716454	0.471295950143911	0.478997601550507	0.464102065728673	0.000662346088463675	0.000797043470360329	0.000797238607672046
232	27.3297674716514	0.27	9.57928433086536	9.24385826879659	9.91471039293413	0.344697022934397	30.3849385681984	29.4927064869979	31.2771706493989	2	1.3	3.07	11.9826692614768	12.345176579624	12.7076838977712	14.1845234404058	14.6136426491041	15.0427618578024	14.1793995151918	14.6116891026997	15.0410880187912	9.57928433086536	2.48398589486473	0.10628652876978	20.9826711051624	0.245459080361188	0.251980781883877	0.239377734284812	0.473708122976365	0.481425026602515	0.466512276716454	0.471295950143911	0.478997601550507	0.464102065728673	0.000662346088463675	0.000797043470360329	0.000797238607672046
232	27.3297674716514	0.27	9.57965535699117	9.24081821960651	9.91849249437583	0.336508852011846	30.1500018278427	29.2483812176693	31.0516224380162	1.98	1.3	3.08	11.9387318146531	12.3067592478062	12.6747866809594	14.1467918135408	14.5828856599659	15.018979506391	14.1448174582321	14.5806472034459	15.0143583822265	9.57965535699117	2.4807926957625	-0.252878243627716	20.5534299554079	0.245459080361188	0.251980781883877	0.239377734284812	0.473708122976365	0.481425026602515	0.466512276716454	0.471295950143911	0.478997601550507	0.464102065728673	0.000662346088463675	0.000797043470360329	0.000797238607672046
232	27.3297674716514	0.27	9.57989227841354	9.24544709433147	9.91433746249561	0.33658449845768	30.2968135383651	29.3909560595024	31.2026710172279	2.04	1.32	3.12	11.7291634582852	12.0906675351849	12.4521716120846	13.8310696691704	14.2573565131616	14.6836433571528	13.8247405676324	14.2540238952714	14.6802078168179	9.57989227841354	2.51696091678995	0.0229284832033039	21.3733140431621	0.245459080361188	0.251980781883877	0.239377734284812	0.473708122976365	0.481425026602515	0.466512276716454	0.471295950143911	0.478997601550507	0.464102065728673	0.000662346088463675	0.000797043470360329	0.000797238607672046
232	27.3297674716514	0.27	9.58094933164545	9.24558998832481	9.9163086749661	0.340910961796531	30.271873972902	29.3754612004844	31.1682867453197	2.01	1.29	3.12	11.8573043739356	12.2191383214845	12.5809722690333	14.0163162051135	14.4440339108121	14.8717516165106	13.9814738597837	14.4081709312145	14.8352549073779	9.58094933164545	2.48988847251671	-0.214596034309732	20.7843493970515	0.245459080361188	0.251980781883877	0.239377734284812	0.473708122976365	0.481425026602515	0.466512276716454	0.471295950143911	0.478997601550507	0.464102065728673	0.000662346088463675	0.000797043470360329	0.000797238607672046
232	27.3297674716514	0.27	9.58099760574892	9.24278952967858	9.91920568181926	0.336646719389005	29.4921328315685	28.6104576895012	30.3738079736358	2.02	1.26	3.11	11.5111774088976	11.8659119988681	12.2206465888385	13.5976955266793	14.0167293731624	14.4357632196455	13.5429250846287	13.9583530165971	14.375102356145	9.58099760574892	2.4633900421081	0.507422755897893	21.1415674278493	0.245459080361188	0.251980781883877	0.239377734284812	0.473708122976365	0.481425026602515	0.466512276716454	0.471295950143911	0.478997601550507	0.464102065728673	0.000662346088463675	0.000797043470360329	0.000797238607672046
232	27.3297674716514	0.27	9.58240605999582	9.24843044907954	9.91638167091209	0.345411357975647	30.0197814447188	29.1396640193806	30.8998988700571	2.02	1.29	3.15	11.713764963993	12.0675606925323	12.4213564210716	13.8343867740796	14.2522325275734	14.6700782810673	13.7933977700777	14.2085477126966	14.6273701385514	9.58240605999582	2.4917229007162	0.100283406720328	20.9858008902556	0.245459080361188	0.251980781883877	0.239377734284812	0.473708122976365	0.481425026602515	0.466512276716454	0.471295950143911	0.478997601550507	0.464102065728673	0.000662346088463675	0.000797043470360329	0.000797238607672046
232	27.3297674716514	0.27	9.58305707948471	9.24544754625738	9.92066661271203	0.323076261729466	29.1747687080529	28.2753913765388	30.0741460395671	2.05	1.32	3.13	11.2250984255513	11.5821438483189	11.9391892710865	13.2219907993971	13.6425529286391	14.063115057881	13.2174660114798	13.6467710799174	14.0569395015752	9.58305707948471	2.50539044599239	-0.295364595471338	20.9487607980522	0.245459080361188	0.251980781883877	0.239377734284812	0.473708122976365	0.481425026602515	0.466512276716454	0.471295950143911	0.478997601550507	0.464102065728673	0.000662346088463675	0.000797043470360329	0.000797238607672046
232	27.3297674716514	0.27	9.58389398628898	9.24904025157585	9.91874772100212	0.330040154630575	29.5057642181692	28.6104715429253	30.4010568934131	2	1.3	3.1	11.5890765359949	11.9517275087322	12.3143784814696	13.7096150821131	14.1386229698375	14.5676308575618	13.6938452348078	14.1212775040409	14.5525560684828	9.58389398628898	2.48929960404546	-0.00681831593412322	20.9340456098403	0.245459080361188	0.251980781883877	0.239377734284812	0.473708122976365	0.481425026602515	0.466512276716454	0.471295950143911	0.478997601550507	0.464102065728673	0.000662346088463675	0.000797043470360329	0.000797238607672046
232	27.3297674716514	0.27	9.58547481182534	9.249298425983	9.92165119766767	0.336533269157768	29.7249391855141	28.8360784633417	30.6137999076865	2	1.28	3.14	11.6930539608967	12.0534877279672	12.4139214950378	13.8358420631236	14.2623264265826	14.6888107900416	13.7845415425907	14.2160490708587	14.6345220851304	9.58547481182534	2.47817360847951	0.282109285272199	21.0804560575685	0.245459080361188	0.251980781883877	0.239377734284812	0.473708122976365	0.481425026602515	0.466512276716454	0.471295950143911	0.478997601550507	0.464102065728673	0.000662346088463675	0.000797043470360329	0.000797238607672046
232	27.3297674716514	0.27	9.58674396647242	9.24762716302357	9.92586076992128	0.337496228458358	30.1477561345759	29.2481925279317	31.0473197412201	2.03	1.31	3.12	11.7049269224522	12.0649261349783	12.4249253475044	13.8107298091023	14.2354955413985	14.6602612736946	13.7943187543257	14.2204147483402	14.6413621879352	9.58674396647242	2.48953047915177	0.293792286441095	21.304501501024	0.245459080361188	0.251980781883877	0.239377734284812	0.473708122976365	0.481425026602515	0.466512276716454	0.471295950143911	0.478997601550507	0.464102065728673	0.000662346088463675	0.000797043470360329	0.000797238607672046
232	27.3297674716514	0.27	9.58676211780949	9.24985916455132	9.92366507106766	0.343778544729598	30.7592324002733	29.8541700695139	31.6642947310327	1.98	1.29	3.06	12.2152009607895	12.5855183478253	12.9558357348612	14.4819539873708	14.9209905105514	15.360027033732	14.4738427486169	14.9155318522086	15.3542671904158	9.58676211780949	2.45480270863264	0.206969613470693	20.7274580160338	0.245459080361188	0.251980781883877	0.239377734284812	0.473708122976365	0.481425026602515	0.466512276716454	0.471295950143911	0.478997601550507	0.464102065728673	0.000662346088463675	0.000797043470360329	0.000797238607672046
232	27.3297674716514	0.27	9.58759897796426	9.25069214462973	9.92450581129878	0.3371237583976	29.5882845195782	28.7046788356509	30.4718902035055	1.99	1.28	3.12	11.6629898171137	12.0220073888828	12.3810249606519	13.8062277597616	14.2312198452667	14.6562119307719	13.7672190148312	14.1926401024858	14.6158391355734	9.58759897796426	2.47989336183828	-0.218131757096641	20.5653484053053	0.245459080361188	0.251980781883877	0.239377734284812	0.473708122976365	0.481425026602515	0.466512276716454	0.471295950143911	0.478997601550507	0.464102065728673	0.000662346088463675	0.000797043470360329	0.000797238607672046
232	27.3297674716514	0.27	9.58811260915752	9.25406073734137	9.92216448097367	0.335888359305836	29.7845527879517	28.8926216590306	30.6764839168728	1.99	1.28	3.12	11.7654362348773	12.128641725437	12.4918472159967	13.9342134580676	14.3643702948875	14.7945271317074	13.8819563677823	14.3160371637087	14.7479096476548	9.58811260915752	2.48175500166199	0.223029753535609	21.0658613844767	0.245459080361188	0.251980781883877	0.239377734284812	0.473708122976365	0.481425026602515	0.466512276716454	0.471295950143911	0.478997601550507	0.464102065728673	0.000662346088463675	0.000797043470360329	0.000797238607672046
232	27.3297674716514	0.27	9.58840238997011	9.25647445855883	9.92033032138139	0.349142246965987	30.305059811658	29.4238604916414	31.1862591316746	2	1.29	3.14	11.9179962457215	12.2749218840372	12.6318475223528	14.0985777318122	14.5208084283587	14.9430391249052	14.0534174291631	14.4727046713435	14.8939269509631	9.58840238997011	2.47911212556046	-0.0719811039968745	20.7066966488401	0.245459080361188	0.251980781883877	0.239377734284812	0.473708122976365	0.481425026602515	0.466512276716454	0.471295950143911	0.478997601550507	0.464102065728673	0.000662346088463675	0.000797043470360329	0.000797238607672046
232	27.3297674716514	0.27	9.58920159185768	9.25701579117453	9.92138739254084	0.336850548942732	29.6132719467417	28.7283791898751	30.4981647036083	2	1.28	3.15	11.6599014570918	12.0190502373611	12.3781990176305	13.7993108446302	14.2243578037872	14.6494047629441	13.7478573391243	14.1723107619428	14.5932876369104	9.58920159185768	2.48690564760204	0.0998272095317876	21.0140268179781	0.245459080361188	0.251980781883877	0.239377734284812	0.473708122976365	0.481425026602515	0.466512276716454	0.471295950143911	0.478997601550507	0.464102065728673	0.000662346088463675	0.000797043470360329	0.000797238607672046
232	27.3297674716514	0.27	9.59121398167956	9.25549022117559	9.92693774218354	0.327394800802853	29.2497784839499	28.3569172440802	30.1426397238196	1.97	1.3	3.09	11.6542921166646	12.0212454642208	12.388198811777	13.8304214967271	14.2658936314164	14.7013657661057	13.8223599771618	14.2610883052083	14.6953852678605	9.59121398167956	2.46667781743966	0.0943406796465832	20.845827415193	0.245459080361188	0.251980781883877	0.239377734284812	0.473708122976365	0.481425026602515	0.466512276716454	0.471295950143911	0.478997601550507	0.464102065728673	0.000662346088463675	0.000797043470360329	0.000797238607672046
232	27.3297674716514	0.27	9.59190999032325	9.25553364371003	9.92828633693646	0.336617822485828	29.8208458202493	28.9292860331281	30.7124056073704	1.98	1.29	3.12	11.8161368630121	12.1802935329734	12.5444502029347	14.0035012718272	14.4350694273138	14.8666375828004	13.9751443292861	14.4053097673634	14.8327854030804	9.59190999032325	2.46875823425423	0.740465844254512	21.476553421374	0.245459080361188	0.251980781883877	0.239377734284812	0.473708122976365	0.481425026602515	0.466512276716454	0.471295950143911	0.478997601550507	0.464102065728673	0.000662346088463675	0.000797043470360329	0.000797238607672046
232	27.3297674716514	0.27	9.59366054336422	9.25548401461577	9.93183707211267	0.334930424107306	29.8681556604709	28.9717970085366	30.7645143124052	2	1.27	3.1	11.7562949952211	12.1200230970905	12.4837511989598	13.9127755004465	14.3432229693616	14.7736704382766	13.873146687752	14.3034113014573	14.730777704488	9.59366054336422	2.45499898761045	0.165578780132036	20.701904353471	0.245459080361188	0.251980781883877	0.239377734284812	0.473708122976365	0.481425026602515	0.466512276716454	0.471295950143911	0.478997601550507	0.464102065728673	0.000662346088463675	0.000797043470360329	0.000797238607672046
232	27.3297674716514	0.27	9.59366472965335	9.25852846164511	9.92880099766159	0.342696037733729	30.0285082580961	29.1428228094812	30.9141937067111	2	1.29	3.1	11.8148595957892	12.1739273940539	12.5329951923186	13.979308587299	14.404156594591	14.8290046018829	13.9567589961529	14.3843239623463	14.8031564948974	9.59366472965335	2.48181053622679	0.505660447554039	21.3710365140812	0.245459080361188	0.251980781883877	0.239377734284812	0.473708122976365	0.481425026602515	0.466512276716454	0.471295950143911	0.478997601550507	0.464102065728673	0.000662346088463675	0.000797043470360329	0.000797238607672046
232	27.3297674716514	0.27	9.59450643404579	9.26101633377388	9.9279965343177	0.341823476963106	29.7075865813065	28.8296668918606	30.5855062707525	1.98	1.27	3.08	11.8103017674698	12.1699485333812	12.5295952992926	14.0056248684713	14.4321235124253	14.8586221563793	13.9696828468903	14.393264713862	14.8273326534835	9.59450643404579	2.4502291807351	-0.0946908494351276	20.3284378656275	0.245459080361188	0.251980781883877	0.239377734284812	0.473708122976365	0.481425026602515	0.466512276716454	0.471295950143911	0.478997601550507	0.464102065728673	0.000662346088463675	0.000797043470360329	0.000797238607672046
232	27.3297674716514	0.27	9.59591636281537	9.2598039542578	9.93202877137293	0.336926186355336	30.2830721126806	29.3783178166315	31.1878264087297	2	1.31	3.12	11.8970339341473	12.2634229367221	12.629811939297	14.073136975615	14.5065427007844	14.9399484259539	14.0576699281844	14.4924081629285	14.9227937718066	9.59591636281537	2.49544693390935	-0.316062975955445	20.8105749773335	0.245459080361188	0.251980781883877	0.239377734284812	0.473708122976365	0.481425026602515	0.466512276716454	0.471295950143911	0.478997601550507	0.464102065728673	0.000662346088463675	0.000797043470360329	0.000797238607672046
232	27.3297674716514	0.27	9.59592028990691	9.2633856416736	9.92845493814022	0.344889262414042	29.5125623900595	28.6463156600473	30.3788091200718	2.02	1.28	3.19	11.5016433633368	11.8494458895497	12.1972484157626	13.5803728942488	13.9910349057827	14.4016969173166	13.5024351807552	13.9163819150962	14.3225963670431	9.59592028990691	2.50107990975338	-0.129909409252382	20.8636197037297	0.245459080361188	0.251980781883877	0.239377734284812	0.473708122976365	0.481425026602515	0.466512276716454	0.471295950143911	0.478997601550507	0.464102065728673	0.000662346088463675	0.000797043470360329	0.000797238607672046
232	27.3297674716514	0.27	9.59916046201301	9.26266911719758	9.93565180682844	0.33961710845733	29.978989057642	29.0886872026897	30.8692909125943	2.05	1.31	3.14	11.5469463682325	11.9003575654804	12.2537687627283	13.6008388317971	14.0171124145986	14.4333859974001	13.5792761944496	13.998714060148	14.4193222547844	9.59916046201301	2.50567723669683	0.397714640264842	21.6105454238864	0.245459080361188	0.251980781883877	0.239377734284812	0.473708122976365	0.481425026602515	0.466512276716454	0.471295950143911	0.478997601550507	0.464102065728673	0.000662346088463675	0.000797043470360329	0.000797238607672046
232	27.3297674716514	0.27	9.60076256588446	9.26491149959463	9.93661363217429	0.337897767890522	29.9461979034692	29.0534502388474	30.838945568091	2.02	1.31	3.13	11.697957601901	12.0574097235625	12.4168618452241	13.8204999440772	14.2451730533826	14.669846162688	13.8080206832956	14.234499748883	14.6573785293435	9.60076256588446	2.49860239752664	-0.427880398111181	20.7410286978732	0.245459080361188	0.251980781883877	0.239377734284812	0.473708122976365	0.481425026602515	0.466512276716454	0.471295950143911	0.478997601550507	0.464102065728673	0.000662346088463675	0.000797043470360329	0.000797238607672046
232	27.3297674716514	0.27	9.60111050611925	9.2618432017083	9.9403778105302	0.334738293570781	29.8106763748885	28.9156567429243	30.7056960068527	2.03	1.32	3.15	11.5806954665615	11.9391500535183	12.2976046404752	13.6663778398281	14.0893900706493	14.5124023014706	13.6537627675787	14.078075544266	14.4975042469281	9.60111050611925	2.50681765404334	0.458526787340291	21.7237555386686	0.245459080361188	0.251980781883877	0.239377734284812	0.473708122976365	0.481425026602515	0.466512276716454	0.471295950143911	0.478997601550507	0.464102065728673	0.000662346088463675	0.000797043470360329	0.000797238607672046
232	27.3297674716514	0.27	9.6027040152443	9.26874246424205	9.93666556624655	0.340253723914272	30.1704305168823	29.2757134833022	31.0651475504623	2.01	1.29	3.13	11.8279661468687	12.1894494900585	12.5509328332484	13.9844200832522	14.4118084323137	14.8391967813752	13.9480624362328	14.3743611998697	14.8042526933609	9.6027040152443	2.4982440851773	-0.216700750911837	20.8030030927729	0.245459080361188	0.251980781883877	0.239377734284812	0.473708122976365	0.481425026602515	0.466512276716454	0.471295950143911	0.478997601550507	0.464102065728673	0.000662346088463675	0.000797043470360329	0.000797238607672046
232	27.3297674716514	0.27	9.60293031712382	9.26617500409339	9.93968563015425	0.327788409680506	29.3721032226623	28.4763086740365	30.267897771288	1.99	1.29	3.09	11.59481758549	11.9595619947561	12.3243064040223	13.731863077784	14.163833675812	14.5958042738401	13.7092462351068	14.142455289491	14.5714354101174	9.60293031712382	2.47049819354472	0.0921535138107186	20.8714041913526	0.245459080361188	0.251980781883877	0.239377734284812	0.473708122976365	0.481425026602515	0.466512276716454	0.471295950143911	0.478997601550507	0.464102065728673	0.000662346088463675	0.000797043470360329	0.000797238607672046
232	27.3297674716514	0.27	9.60312420082377	9.265806149733	9.94044225191455	0.325057371186122	29.2119338033702	28.3154738456742	30.1083937610663	2	1.3	3.09	11.468519776812	11.8316098953102	12.1947000138083	13.5667271670114	13.9962459428051	14.4257647185988	13.5573675369993	13.989849002986	14.4143634990634	9.60312420082377	2.48352714237129	0.356337350437791	21.2333935858152	0.245459080361188	0.251980781883877	0.239377734284812	0.473708122976365	0.481425026602515	0.466512276716454	0.471295950143911	0.478997601550507	0.464102065728673	0.000662346088463675	0.000797043470360329	0.000797238607672046
232	27.3297674716514	0.27	9.60388061357322	9.26740765422436	9.94035357292208	0.337934520595608	30.3520319635319	29.4472600056331	31.2568039214307	2.02	1.31	3.12	11.8211719096007	12.1843793812386	12.5475868528764	13.9571314304824	14.3859666134024	14.8148017963224	13.9471300499959	14.3720707893728	14.8047648597611	9.60388061357322	2.49854389476583	0.112652059146366	21.2646407683278	0.245459080361188	0.251980781883877	0.239377734284812	0.473708122976365	0.481425026602515	0.466512276716454	0.471295950143911	0.478997601550507	0.464102065728673	0.000662346088463675	0.000797043470360329	0.000797238607672046
232	27.3297674716514	0.27	9.60528152165659	9.26692470322877	9.94363834008441	0.326679481255022	29.4286048758199	28.5288238352165	30.3283859164234	2.03	1.3	3.13	11.4395197119187	11.8003149206468	12.1611101293749	13.5032468511558	13.9291307071968	14.3550145632379	13.4886866493776	13.9134276429749	14.3380032695394	9.60528152165659	2.49171472667383	-0.110718757513283	20.9266613339447	0.245459080361188	0.251980781883877	0.239377734284812	0.473708122976365	0.481425026602515	0.466512276716454	0.471295950143911	0.478997601550507	0.464102065728673	0.000662346088463675	0.000797043470360329	0.000797238607672046
232	27.3297674716514	0.27	9.60548761037313	9.26538509491334	9.94559012583293	0.341105379389698	30.2125010547251	29.3182333581071	31.1067687513432	1.99	1.28	3.07	11.919764123244	12.2833419649415	12.646919806639	14.112109941223	14.5425589351105	14.9730079289981	14.0929492753672	14.5247675217666	14.9519433718302	9.60548761037313	2.44244224048913	-0.0622179629897549	20.486946993475	0.245459080361188	0.251980781883877	0.239377734284812	0.473708122976365	0.481425026602515	0.466512276716454	0.471295950143911	0.478997601550507	0.464102065728673	0.000662346088463675	0.000797043470360329	0.000797238607672046
232	27.3297674716514	0.27	9.6062010990801	9.27111628117549	9.94128591698472	0.333255968912183	29.523314248964	28.6339639058963	30.4126645920317	2.02	1.31	3.14	11.5231867619875	11.8810886624609	12.2389905629343	13.6125288176011	14.0353241809584	14.4581195443156	13.59853324598	14.0125183537638	14.4364839236858	9.6062010990801	2.49954139743159	0.480436091275259	21.5609307064062	0.245459080361188	0.251980781883877	0.239377734284812	0.473708122976365	0.481425026602515	0.466512276716454	0.471295950143911	0.478997601550507	0.464102065728673	0.000662346088463675	0.000797043470360329	0.000797238607672046
232	27.3297674716514	0.27	9.60643225290459	9.26897825856376	9.94388624724543	0.345960478416142	30.362307991291	29.4732282778742	31.2513877047077	1.98	1.28	3.08	12.0414180044443	12.4046554607416	12.7678929170388	14.271289377132	14.7017924000748	15.1322954230176	14.2478187257741	14.6718079848876	15.1032834753502	9.60643225290459	2.45239549280662	0.382265810539857	20.8976648111234	0.245459080361188	0.251980781883877	0.239377734284812	0.473708122976365	0.481425026602515	0.466512276716454	0.471295950143911	0.478997601550507	0.464102065728673	0.000662346088463675	0.000797043470360329	0.000797238607672046
232	27.3297674716514	0.27	9.60693875952547	9.26804847388036	9.94582904517057	0.336367126294519	30.0029124107981	29.1054055955248	30.9004192260713	2.01	1.3	3.12	11.7328371010926	12.0946359163044	12.4564347315163	13.8652556304525	14.2928106213285	14.7203656122045	13.8466583460945	14.2733151441956	14.6968403233147	9.60693875952547	2.48342630984698	-0.0767227884767145	20.8842281235976	0.245459080361188	0.251980781883877	0.239377734284812	0.473708122976365	0.481425026602515	0.466512276716454	0.471295950143911	0.478997601550507	0.464102065728673	0.000662346088463675	0.000797043470360329	0.000797238607672046
232	27.3297674716514	0.27	9.60907393100237	9.27137524156589	9.94677262043886	0.337973492511913	30.0608783154841	29.1648634744116	30.9568931565566	2.01	1.31	3.08	11.7714289614952	12.1330756072745	12.4947222530537	13.9145833051652	14.3420728135493	14.7695623219335	13.9187699069954	14.3473083189764	14.7772749783189	9.60907393100237	2.47417634377017	0.511763255915545	21.4705083489815	0.245459080361188	0.251980781883877	0.239377734284812	0.473708122976365	0.481425026602515	0.466512276716454	0.471295950143911	0.478997601550507	0.464102065728673	0.000662346088463675	0.000797043470360329	0.000797238607672046
232	27.3297674716514	0.27	9.6099363388206	9.27487096030385	9.94500171733735	0.342359132687333	29.6704673100157	28.7946873719845	30.5462472480468	1.98	1.28	3.08	11.7629524356852	12.1207183534777	12.4784842712703	13.9409348258477	14.3649432854692	14.7889517450907	13.9181152931012	14.3431374727945	14.7670579353123	9.6099363388206	2.46422328600039	0.137823152772103	20.7335590859248	0.245459080361188	0.251980781883877	0.239377734284812	0.473708122976365	0.481425026602515	0.466512276716454	0.471295950143911	0.478997601550507	0.464102065728673	0.000662346088463675	0.000797043470360329	0.000797238607672046
232	27.3297674716514	0.27	9.61016420763286	9.27401628996047	9.94631212530526	0.339534693724982	29.697623902199	28.8155158288245	30.5797319755735	2.01	1.29	3.1	11.6465895854394	12.0031180183026	12.3596464511658	13.7711360887884	14.1927016923896	14.6142672959908	13.7446962400379	14.1702117726133	14.5904356959176	9.61016420763286	2.47408217686115	-0.501655109771617	20.2310245281929	0.245459080361188	0.251980781883877	0.239377734284812	0.473708122976365	0.481425026602515	0.466512276716454	0.471295950143911	0.478997601550507	0.464102065728673	0.000662346088463675	0.000797043470360329	0.000797238607672046
232	27.3297674716514	0.27	9.61085825508431	9.27210301068831	9.94961349948031	0.335911752523939	29.8834119588598	28.9885673054332	30.7782566122863	2	1.29	3.13	11.767419383259	12.130666459556	12.493913535853	13.9270479629462	14.3569603582829	14.7868727536196	13.8910316394498	14.3189968212467	14.7523934859315	9.61085825508431	2.49404457453103	0.150003633515833	21.1307737004411	0.245459080361188	0.251980781883877	0.239377734284812	0.473708122976365	0.481425026602515	0.466512276716454	0.471295950143911	0.478997601550507	0.464102065728673	0.000662346088463675	0.000797043470360329	0.000797238607672046
232	27.3297674716514	0.27	9.61123842885309	9.27762502212504	9.94485183558115	0.343376206645591	30.020823711748	29.1367001172278	30.9049473062681	1.99	1.29	3.1	11.8568992604841	12.2166848350984	12.5764704097127	14.0404965111388	14.4665411282139	14.892585745289	14.0129076169326	14.4424193570393	14.8656504634361	9.61123842885309	2.47928932916677	-0.132249560372389	20.608298368618	0.245459080361188	0.251980781883877	0.239377734284812	0.473708122976365	0.481425026602515	0.466512276716454	0.471295950143911	0.478997601550507	0.464102065728673	0.000662346088463675	0.000797043470360329	0.000797238607672046
232	27.3297674716514	0.27	9.61126187977029	9.27514651677556	9.94737724276503	0.340627623608801	30.1742325157245	29.2801474461917	31.0683175852572	2	1.27	3.08	11.8929312272825	12.2560882866119	12.6192453459414	14.0774291439496	14.5072910235094	14.9371529030693	14.0413084489554	14.4699980004756	14.8995811805661	9.61126187977029	2.47210704982501	0.103329882800214	20.797245255249	0.245459080361188	0.251980781883877	0.239377734284812	0.473708122976365	0.481425026602515	0.466512276716454	0.471295950143911	0.478997601550507	0.464102065728673	0.000662346088463675	0.000797043470360329	0.000797238607672046
232	27.3297674716514	0.27	9.6124437312852	9.27647239954097	9.94841506302942	0.33402107227201	29.760611311307	28.8656539869821	30.6555686356319	2.03	1.31	3.12	11.5636491353823	11.9221711523891	12.2806931693959	13.6470127161368	14.0701278130949	14.493242910053	13.6376222795524	14.0607097040874	14.479615222244	9.6124437312852	2.50124280484789	-0.555344347457001	20.5739339715185	0.245459080361188	0.251980781883877	0.239377734284812	0.473708122976365	0.481425026602515	0.466512276716454	0.471295950143911	0.478997601550507	0.464102065728673	0.000662346088463675	0.000797043470360329	0.000797238607672046
232	27.3297674716514	0.27	9.6145761008955	9.28157944466564	9.94757275712537	0.346064723291852	30.4709715098831	29.5789153704089	31.3630276493574	1.98	1.29	3.15	12.0717351164573	12.4358007114897	12.7998663065222	14.3038993832988	14.7352837360888	15.1666680888788	14.260612397149	14.6905671631746	15.1224719552669	9.6145761008955	2.48687182721112	-0.505089840238452	20.3371355552476	0.245459080361188	0.251980781883877	0.239377734284812	0.473708122976365	0.481425026602515	0.466512276716454	0.471295950143911	0.478997601550507	0.464102065728673	0.000662346088463675	0.000797043470360329	0.000797238607672046
232	27.3297674716514	0.27	9.61475542630793	9.27915313136716	9.95035772124871	0.344390387836581	30.4318956713371	29.5376778525596	31.3261134901146	2.01	1.29	3.1	11.9496230751163	12.3113836012748	12.6731441274334	14.1322950919887	14.560133399203	14.9879717064172	14.106871559824	14.5335136259484	14.9601505656623	9.61475542630793	2.4763870190655	-0.717909447546576	20.0840034759773	0.245459080361188	0.251980781883877	0.239377734284812	0.473708122976365	0.481425026602515	0.466512276716454	0.471295950143911	0.478997601550507	0.464102065728673	0.000662346088463675	0.000797043470360329	0.000797238607672046
232	27.3297674716514	0.27	9.61489011482417	9.28096029265325	9.94881993699509	0.3522622200308	30.8163171583134	29.926369461602	31.7062648550247	1.97	1.27	3.08	12.2741634654808	12.6391714401093	13.0041794147378	14.5595002047693	14.9924693188187	15.425438432868	14.5216446661609	14.9581263601814	15.3913426492783	9.61489011482417	2.46742991242293	-0.0330421839456492	20.5464106466387	0.245459080361188	0.251980781883877	0.239377734284812	0.473708122976365	0.481425026602515	0.466512276716454	0.471295950143911	0.478997601550507	0.464102065728673	0.000662346088463675	0.000797043470360329	0.000797238607672046
232	27.3297674716514	0.27	9.61583124189771	9.28000688498569	9.95165559880973	0.336787909915104	29.9702577119508	29.0745720621108	30.8659433617908	2.02	1.29	3.1	11.7122467345444	12.0730600013779	12.4338732682115	13.8388505590517	14.2651770353122	14.6915035115727	13.8177009842272	14.2434265956551	14.6664374492664	9.61583124189771	2.48669836881891	0.410394787600971	21.4134269240889	0.245459080361188	0.251980781883877	0.239377734284812	0.473708122976365	0.481425026602515	0.466512276716454	0.471295950143911	0.478997601550507	0.464102065728673	0.000662346088463675	0.000797043470360329	0.000797238607672046
232	27.3297674716514	0.27	9.61680444962436	9.27710000015078	9.95650889909795	0.339545078275724	30.2755806329958	29.3763263408937	31.174834925098	2.02	1.29	3.09	11.8301500911197	12.1922890843418	12.5544280775638	13.97723429377	14.4050988192568	14.8329633447435	13.9567550104683	14.382647320794	14.8165843797648	9.61680444962436	2.48469368222836	-0.11853618546874	20.852185005544	0.245459080361188	0.251980781883877	0.239377734284812	0.473708122976365	0.481425026602515	0.466512276716454	0.471295950143911	0.478997601550507	0.464102065728673	0.000662346088463675	0.000797043470360329	0.000797238607672046
232	27.3297674716514	0.27	9.61733277901512	9.27816804982383	9.95649750820642	0.337621323620993	29.7443224407591	28.8570449059274	30.6315999755908	2	1.28	3.06	11.7085401714516	12.0685467034326	12.4285532354136	13.8559558866815	14.2819897519629	14.7080236172443	13.8467337923975	14.2739892445171	14.6954172728553	9.61733277901512	2.45078574982537	-0.491274276220564	20.0272431755491	0.245459080361188	0.251980781883877	0.239377734284812	0.473708122976365	0.481425026602515	0.466512276716454	0.471295950143911	0.478997601550507	0.464102065728673	0.000662346088463675	0.000797043470360329	0.000797238607672046
232	27.3297674716514	0.27	9.61743176922198	9.27962779343293	9.95523574501103	0.336249239582728	29.6179560824026	28.7317308457917	30.5041813190135	2.01	1.29	3.12	11.6110328424435	11.9691731293382	12.3273134162328	13.7286615764724	14.1521197530529	14.5755779296333	13.6942810036612	14.120652158751	14.5448918859164	9.61743176922198	2.4724749757281	-0.108536411033881	20.7695843100884	0.245459080361188	0.251980781883877	0.239377734284812	0.473708122976365	0.481425026602515	0.466512276716454	0.471295950143911	0.478997601550507	0.464102065728673	0.000662346088463675	0.000797043470360329	0.000797238607672046
232	27.3297674716514	0.27	9.61799816448357	9.28397185299579	9.95202447597134	0.340387153986214	30.02127603476	29.1312467691043	30.9113053004157	2	1.26	3.09	11.8104757312246	12.1713140134109	12.5321522955971	13.9742007708138	14.4011460282122	14.8280912856107	13.9296659811706	14.3537599534394	14.7789036202359	9.61799816448357	2.4637916268181	-0.150900287792129	20.4263081821658	0.245459080361188	0.251980781883877	0.239377734284812	0.473708122976365	0.481425026602515	0.466512276716454	0.471295950143911	0.478997601550507	0.464102065728673	0.000662346088463675	0.000797043470360329	0.000797238607672046
232	27.3297674716514	0.27	9.61897784242987	9.28104922241351	9.95690646244623	0.336473761803214	29.7588975001999	28.8689027310228	30.6488922693769	2.02	1.31	3.12	11.6099278934938	11.9678484972661	12.3257691010384	13.7130195882202	14.1357760683279	14.5585325484356	13.6996333836781	14.1270700619753	14.5486440424785	9.61897784242987	2.48814711742086	-0.0938436713112597	20.9971356964612	0.245459080361188	0.251980781883877	0.239377734284812	0.473708122976365	0.481425026602515	0.466512276716454	0.471295950143911	0.478997601550507	0.464102065728673	0.000662346088463675	0.000797043470360329	0.000797238607672046
[truncated: 1,347 more rows]
