# Supplementary material for: Re-expressing coefficients from regression models for inclusion in a meta-analysis
Source: BMC Med Res Methodol. 2024 Jan 8;24:6. doi: 10.1186/s12874-023-02132-y (PMC10773134; doi:10.1186/s12874-023-02132-y)
Supplement: Supplementary file 2 — Additional file 2. [file 12874_2023_2132_MOESM2_ESM.zip › Supp_Files_R1/simdata/simdata_scenario_233.csv]

ex_no	errsd	rsquare	beta	b_low_ci	b_hi_ci	lrsquare	lbeta	lb_low_ci	lb_hi_ci	x_median	x_25	x_75	rbl	rb	rbu	altl	alt	altu	dzl	dz	dzu	observed_beta	xlog	error	ylog	RelBias_rb	RelBias_rbl	RelBias_rbu	RelBias_alt	RelBias_altl	RelBias_altu	RelBias_dz	RelBias_dzl	RelBias_dzu	MC_SE_RelBias_rb	MC_SE_RelBias_alt	MC_SE_RelBias_dz
233	29.1800213528179	0.1	3.04461410094638	1.57779150143332	4.51143670045945	0.130114725723693	19.3090604331869	11.5140918787239	27.10402898765	4.57	3.04	6.65	2.28016331193645	3.82381968560392	5.36747605927138	2.41952663977102	4.05753111918213	5.69553559859324	2.43602662478414	4.08751370935274	5.73458838031439	3.04461410094638	5.26113411538507	1.60643687683486	45.8760192787019	0.351311158723072	0.424063229008029	0.311565642294059	0.453427139559553	0.531683793632214	0.410674422294032	0.453134988983101	0.531968982015448	0.409468148994612	0.00456171750695902	0.00496881232121133	0.00500761132369033
233	29.1800213528179	0.1	3.32962758615387	1.77622236747518	4.88303280483256	0.133442496154428	20.7476624701133	12.4928682629508	29.0024566772758	3.94	2.73	5.86	2.82609750288483	4.69347117598076	6.56084484907669	3.04290213100799	5.05353174426496	7.06416135752193	3.07041356163994	5.09561432273096	7.12787508636184	3.32962758615387	4.68991022290124	-1.65079058347523	39.7696793073506	0.351311158723072	0.424063229008029	0.311565642294059	0.453427139559553	0.531683793632214	0.410674422294032	0.453134988983101	0.531968982015448	0.409468148994612	0.00456171750695902	0.00496881232121133	0.00500761132369033
233	29.1800213528179	0.11	2.92134900095501	1.65597397463412	4.18672402727591	0.26416900907944	27.2510555602702	20.150098365748	34.3520127547925	3.76	2.45	5.68	4.74812121774807	6.42137386940481	8.09462652106154	5.13744275796685	6.9478935285518	8.75834429913674	5.14494331478872	6.958722581539	8.77281027791629	2.92134900095501	4.59999475320232	-1.1833989402793	38.0809705945933	0.351311158723072	0.424063229008029	0.311565642294059	0.453427139559553	0.531683793632214	0.410674422294032	0.453134988983101	0.531968982015448	0.409468148994612	0.00456171750695902	0.00496881232121133	0.00500761132369033
233	29.1800213528179	0.11	3.04684784796351	1.7002682944342	4.39342740149281	0.187930871141055	21.9309068623221	14.8132099788999	29.0486037457443	4.11	2.78	6.36	3.22775033900238	4.77867337061448	6.32959640222659	3.46040777341912	5.12312190893186	6.78583604444459	3.47034873149263	5.13637479499441	6.80536731405265	3.04684784796351	5.07103518636076	-2.11187120486278	40.2445250647681	0.351311158723072	0.424063229008029	0.311565642294059	0.453427139559553	0.531683793632214	0.410674422294032	0.453134988983101	0.531968982015448	0.409468148994612	0.00456171750695902	0.00496881232121133	0.00500761132369033
233	29.1800213528179	0.11	3.22842188133323	1.81870564322187	4.6381381194446	0.217303251642872	24.4904622773831	17.2336465242931	31.7472780304732	3.88	2.51	5.75	3.94885575606168	5.6116564069207	7.27445705777972	4.25823983384552	6.0513172224949	7.84439461114427	4.26942371827258	6.0660905575642	7.863949505287	3.22842188133323	4.73268678033596	-2.56515349297656	38.3687268605415	0.351311158723072	0.424063229008029	0.311565642294059	0.453427139559553	0.531683793632214	0.410674422294032	0.453134988983101	0.531968982015448	0.409468148994612	0.00456171750695902	0.00496881232121133	0.00500761132369033
233	29.1800213528179	0.12	2.79564641206885	1.62038384543086	3.97090897870684	0.207445131388255	25.1862678704605	17.5000564656742	32.8724792752467	4.65	2.98	7.11	3.41148226284046	4.90984164969745	6.40820103655444	3.61421813781582	5.20162128275733	6.78902442769884	3.61143321277557	5.19541151546353	6.78278693050212	2.79564641206885	5.62826025144825	-4.57057460594091	41.4867597799138	0.351311158723072	0.424063229008029	0.311565642294059	0.453427139559553	0.531683793632214	0.410674422294032	0.453134988983101	0.531968982015448	0.409468148994612	0.00456171750695902	0.00496881232121133	0.00500761132369033
233	29.1800213528179	0.12	2.83074776034225	1.61737072862723	4.04412479205727	0.248518298908114	24.0134588519376	17.4938701299125	30.5330475739628	3.51	2.29	5.36	4.3844170741205	6.01839491303302	7.65237275194554	4.78105213312686	6.56284731824433	8.3446425033618	4.78291573885541	6.56507457497067	8.35299926371526	2.83074776034225	4.62170336999549	-5.43812700566653	33.2634793608077	0.351311158723072	0.424063229008029	0.311565642294059	0.453427139559553	0.531683793632214	0.410674422294032	0.453134988983101	0.531968982015448	0.409468148994612	0.00456171750695902	0.00496881232121133	0.00500761132369033
233	29.1800213528179	0.12	2.91657554091036	1.67346920743566	4.15968187438505	0.149792131400496	19.2884410487872	12.1137922120592	26.4630898855152	4.06	2.58	7	2.66939824991949	4.25040564325113	5.83141303658276	2.8654654568503	4.56259778723727	6.25973011762423	2.82532198542168	4.4997106485648	6.17487309282282	2.91657554091036	5.22240753576024	-0.50499723782825	42.48848901045	0.351311158723072	0.424063229008029	0.311565642294059	0.453427139559553	0.531683793632214	0.410674422294032	0.453134988983101	0.531968982015448	0.409468148994612	0.00456171750695902	0.00496881232121133	0.00500761132369033
233	29.1800213528179	0.12	3.68800194445649	2.16213288718656	5.21387100172642	0.160272470244785	21.0448086876337	13.5239024577743	28.565714917493	3.91	2.4	5.87	3.08297215558614	4.79747317064643	6.51197418570673	3.32249496755965	5.17019929537597	7.0179036231923	3.31113441719195	5.15470652291376	6.99331863554394	3.68800194445649	4.80612824146084	0.587116316742904	41.6445966582852	0.351311158723072	0.424063229008029	0.311565642294059	0.453427139559553	0.531683793632214	0.410674422294032	0.453134988983101	0.531968982015448	0.409468148994612	0.00456171750695902	0.00496881232121133	0.00500761132369033
233	29.1800213528179	0.12	3.76064620463862	2.18373724235237	5.33755516692487	0.178042876339477	26.3455338319151	17.50751860513	35.1835490587001	4.14	3.03	6.38	3.79154284264146	5.7055612784953	7.61957971434914	4.06203827330151	6.11260619905558	8.16317412480965	4.10458275292154	6.17573206097305	8.24613825453378	3.76064620463862	5.13340640404674	1.91656198501785	46.0722433349078	0.351311158723072	0.424063229008029	0.311565642294059	0.453427139559553	0.531683793632214	0.410674422294032	0.453134988983101	0.531968982015448	0.409468148994612	0.00456171750695902	0.00496881232121133	0.00500761132369033
233	29.1800213528179	0.12	3.85583504441211	2.23117844762761	5.48049164119661	0.174883931518587	20.4971559398449	13.5459263148836	27.4483855648062	3.73	2.45	5.6	3.21695615168876	4.8677698637972	6.51858357590565	3.48407363539814	5.27196139640832	7.05984915741851	3.49448628160164	5.28876443304083	7.08042438052303	3.85583504441211	4.41182473065203	2.78793916556344	41.5869633928421	0.351311158723072	0.424063229008029	0.311565642294059	0.453427139559553	0.531683793632214	0.410674422294032	0.453134988983101	0.531968982015448	0.409468148994612	0.00456171750695902	0.00496881232121133	0.00500761132369033
233	29.1800213528179	0.12	3.94617020372376	2.29424573042268	5.59809467702483	0.165608050689392	23.1966045914968	15.0672847464621	31.3259244365316	4.31	2.68	6.5	3.14292727550419	4.8386449513951	6.53436262728601	3.35327831741593	5.16248763617489	6.97169695493385	3.34537844200086	5.14727591906945	6.95307199582986	3.94617020372376	5.04817259655355	5.34536241653926	47.9914669629743	0.351311158723072	0.424063229008029	0.311565642294059	0.453427139559553	0.531683793632214	0.410674422294032	0.453134988983101	0.531968982015448	0.409468148994612	0.00456171750695902	0.00496881232121133	0.00500761132369033
233	29.1800213528179	0.13	2.05915214128925	1.22295017546242	2.89535410711607	0.267002082346784	25.8191804202739	19.1400186837872	32.4983421567607	3.88	2.6	5.57	4.38903902150066	5.92065202442768	7.4522650273547	4.733342299232	6.38510446796511	8.03686663669823	4.77723468647256	6.44518473996568	8.1101220275258	2.05915214128925	5.29764695253291	-3.10313461017446	38.5095637974817	0.351311158723072	0.424063229008029	0.311565642294059	0.453427139559553	0.531683793632214	0.410674422294032	0.453134988983101	0.531968982015448	0.409468148994612	0.00456171750695902	0.00496881232121133	0.00500761132369033
233	29.1800213528179	0.13	3.04468232745468	1.80911062641275	4.28025402849661	0.177352158931456	21.8239574875876	14.4854505372878	29.1624644378874	4.21	2.67	6.2	3.0890978426646	4.65407270693931	6.21904757121403	3.3038089498703	4.97755909514022	6.65130924041014	3.31032008367287	4.98592953044578	6.66113308790895	3.04468232745468	5.01575730232948	-2.17036769187941	39.5817551978346	0.351311158723072	0.424063229008029	0.311565642294059	0.453427139559553	0.531683793632214	0.410674422294032	0.453134988983101	0.531968982015448	0.409468148994612	0.00456171750695902	0.00496881232121133	0.00500761132369033
233	29.1800213528179	0.13	3.22470728671366	1.93894650042187	4.51046807300544	0.192762042793487	23.8858275371917	16.2542243432375	31.5174307311459	3.88	2.83	5.98	3.72472310784007	5.47353671875924	7.2223503296784	4.01658391226676	5.90243056765595	7.78827722304515	4.05502468276153	5.96030834118858	7.86032809883867	3.22470728671366	5.14784890304442	1.18983031164873	44.2415016418875	0.351311158723072	0.424063229008029	0.311565642294059	0.453427139559553	0.531683793632214	0.410674422294032	0.453134988983101	0.531968982015448	0.409468148994612	0.00456171750695902	0.00496881232121133	0.00500761132369033
233	29.1800213528179	0.13	3.30668610644769	1.97391969110263	4.63945252179276	0.199190092014942	23.4143496682414	16.0844435179821	30.7442558185006	4.01	2.6	5.85	3.58256744265531	5.21519359489239	6.84781974712947	3.85044444786775	5.60514590260594	7.35984735734414	3.86802595213541	5.63393567289176	7.391601845089	3.30668610644769	4.88426261655176	0.0929088361893597	41.7890612637061	0.351311158723072	0.424063229008029	0.311565642294059	0.453427139559553	0.531683793632214	0.410674422294032	0.453134988983101	0.531968982015448	0.409468148994612	0.00456171750695902	0.00496881232121133	0.00500761132369033
233	29.1800213528179	0.13	3.37413245762259	2.01011330996538	4.73815160527981	0.163155806097094	21.2979924055316	13.7671221345079	28.8288626765553	4.28	2.66	6.96	2.8932352874096	4.47588846649455	6.0585416455795	3.08937174127063	4.77931518588927	6.46925863050791	3.05835776380725	4.73114673828841	6.40304386274461	3.37413245762259	5.1880439114386	3.86045057452688	47.3561218656611	0.351311158723072	0.424063229008029	0.311565642294059	0.453427139559553	0.531683793632214	0.410674422294032	0.453134988983101	0.531968982015448	0.409468148994612	0.00456171750695902	0.00496881232121133	0.00500761132369033
233	29.1800213528179	0.13	3.51478013396887	2.07238489176078	4.95717537617696	0.223126325578549	23.4537550476885	16.6209718284341	30.2865382669428	3.76	2.43	6.13	3.91543236093882	5.52504344795002	7.13465453496121	4.23633281914799	5.97786418666599	7.71939555418398	4.20991258482459	5.94357515442696	7.66872704892044	3.51478013396887	4.70413068876357	2.63573311105474	43.0062323742797	0.351311158723072	0.424063229008029	0.311565642294059	0.453427139559553	0.531683793632214	0.410674422294032	0.453134988983101	0.531968982015448	0.409468148994612	0.00456171750695902	0.00496881232121133	0.00500761132369033
233	29.1800213528179	0.13	3.60536776749746	2.16151418622056	5.04922134877437	0.181703409999917	23.8147077276868	15.9242072718074	31.7052081835663	3.91	2.48	5.27	3.62466011440629	5.42069189149612	7.21672366858595	3.90556814174873	5.84079082988189	7.77601351801504	3.94258413664612	5.89724450275207	7.84782063373226	3.60536776749746	4.58368734152243	-0.89136345708435	39.296082103536	0.351311158723072	0.424063229008029	0.311565642294059	0.453427139559553	0.531683793632214	0.410674422294032	0.453134988983101	0.531968982015448	0.409468148994612	0.00456171750695902	0.00496881232121133	0.00500761132369033
233	29.1800213528179	0.13	3.67732882126434	2.20984246571593	5.14481517681275	0.176259042370651	22.2593920705412	14.7463055940613	29.7724785470211	3.84	2.51	6	3.41119017570122	5.14915543176395	6.88712068782668	3.68263150523439	5.55889324302029	7.4351549808062	3.67885953039824	5.55033759083987	7.42700804387674	3.67732882126434	4.81731741812352	1.65963668347368	42.8373956879646	0.351311158723072	0.424063229008029	0.311565642294059	0.453427139559553	0.531683793632214	0.410674422294032	0.453134988983101	0.531968982015448	0.409468148994612	0.00456171750695902	0.00496881232121133	0.00500761132369033
233	29.1800213528179	0.13	3.97482960981832	2.3502230749492	5.59943614468745	0.174215489437629	23.5855029400293	15.5683422804511	31.6026635996075	4.19	2.63	6.33	3.33107416328466	5.04646275475707	6.76185134622947	3.56391292781108	5.39920547240571	7.23449801700034	3.5582871380531	5.38975834273394	7.22329532071604	3.97482960981832	4.84238995899062	1.5726251583157	43.4619714494223	0.351311158723072	0.424063229008029	0.311565642294059	0.453427139559553	0.531683793632214	0.410674422294032	0.453134988983101	0.531968982015448	0.409468148994612	0.00456171750695902	0.00496881232121133	0.00500761132369033
233	29.1800213528179	0.14	2.24205070060673	1.3857419743368	3.09835942687667	0.225615096330478	23.6579023789012	16.814752405009	30.5010523527934	3.98	2.52	5.79	3.76867474026892	5.3024235478218	6.83617235537468	4.05339698391516	5.70302005278597	7.35264312165678	4.06321095964798	5.72036798325028	7.37309690538919	2.24205070060673	4.91897716570714	0.698281377866906	40.992858820988	0.351311158723072	0.424063229008029	0.311565642294059	0.453427139559553	0.531683793632214	0.410674422294032	0.453134988983101	0.531968982015448	0.409468148994612	0.00456171750695902	0.00496881232121133	0.00500761132369033
233	29.1800213528179	0.14	2.76085031787969	1.68065826643581	3.84104236932357	0.284171731360891	25.5550600554829	19.2225432164619	31.887576894504	3.78	2.37	6.73	4.51157847964869	5.99783585835359	7.48409323705848	4.87913347299632	6.48647515144397	8.09381682989162	4.78676248350635	6.36193096767932	7.93828329530449	2.76085031787969	5.16417545108856	3.00899108957307	44.6111723217291	0.351311158723072	0.424063229008029	0.311565642294059	0.453427139559553	0.531683793632214	0.410674422294032	0.453134988983101	0.531968982015448	0.409468148994612	0.00456171750695902	0.00496881232121133	0.00500761132369033
233	29.1800213528179	0.14	2.97150559613276	1.843834277326	4.09917691493953	0.22832440974485	25.9450143229065	18.4980274906713	33.3920011551417	4.47	2.7	6.2	3.7321655853601	5.23467108136039	6.73717657736068	3.96790977080073	5.56532180997908	7.16273384915744	3.97968435695849	5.5763960492842	7.18324213384956	2.97150559613276	5.20784778169181	4.89365329515803	47.8867659338654	0.351311158723072	0.424063229008029	0.311565642294059	0.453427139559553	0.531683793632214	0.410674422294032	0.453134988983101	0.531968982015448	0.409468148994612	0.00456171750695902	0.00496881232121133	0.00500761132369033
233	29.1800213528179	0.14	3.56251630390172	2.18693175164876	4.93810085615468	0.186200934246794	21.3003521867868	14.3478695739453	28.2528347996283	4.04	2.71	6.4	3.17537952726342	4.71405889974403	6.25273827222464	3.41029612151315	5.06280797125262	6.71531982099209	3.40920500785501	5.0636600291298	6.7153153805556	3.56251630390172	4.80392886591944	0.257844681246774	41.5457348139156	0.351311158723072	0.424063229008029	0.311565642294059	0.453427139559553	0.531683793632214	0.410674422294032	0.453134988983101	0.531968982015448	0.409468148994612	0.00456171750695902	0.00496881232121133	0.00500761132369033
233	29.1800213528179	0.14	3.70575650490289	2.24774082763128	5.16377218217449	0.195166291693147	25.6712576507935	17.5320284081328	33.8104868934542	4.16	2.86	6.23	3.77663967654615	5.52994142684893	7.2832431771517	4.04365653602061	5.92092063570618	7.79818473539175	4.07499601505555	5.96520171605231	7.85902323471338	3.70575650490289	5.10504733874241	-0.0792298410079615	42.955471080985	0.351311158723072	0.424063229008029	0.311565642294059	0.453427139559553	0.531683793632214	0.410674422294032	0.453134988983101	0.531968982015448	0.409468148994612	0.00456171750695902	0.00496881232121133	0.00500761132369033
233	29.1800213528179	0.14	3.71065824317052	2.27941016024951	5.14190632609153	0.187206191322019	22.6452813426614	15.2782372060995	30.0123254792233	3.63	2.31	6.09	3.71629048964807	5.50825612627219	7.30022176289632	4.036934311299	5.98351184158291	7.93008937186682	3.99218190271639	5.91845393779067	7.8430146046432	3.71065824317052	4.77344182563883	-1.29192443949888	39.1417063253797	0.351311158723072	0.424063229008029	0.311565642294059	0.453427139559553	0.531683793632214	0.410674422294032	0.453134988983101	0.531968982015448	0.409468148994612	0.00456171750695902	0.00496881232121133	0.00500761132369033
233	29.1800213528179	0.14	3.71874641268849	2.28195562749848	5.1555371978785	0.223863561401064	25.8225033496135	18.3155946070133	33.3294120922137	4.02	2.66	6.63	4.06579724013591	5.73222246424131	7.39864768834671	4.36810883463458	6.15844079507179	7.94877275550899	4.34423934904896	6.12460794457421	7.90465846636494	3.71874641268849	4.92326768687945	0.0642918098152396	41.8680134685937	0.351311158723072	0.424063229008029	0.311565642294059	0.453427139559553	0.531683793632214	0.410674422294032	0.453134988983101	0.531968982015448	0.409468148994612	0.00456171750695902	0.00496881232121133	0.00500761132369033
233	29.1800213528179	0.14	3.75267125277216	2.31978595255029	5.18555655299402	0.193442939464751	25.4894240305153	17.3632411705682	33.6156068904624	3.8	2.64	5.55	4.05541149435053	5.95338751459292	7.8513635348353	4.38320759486924	6.43459570145112	8.485983808033	4.42810938336936	6.50383668152072	8.57008709570185	3.75267125277216	4.74042346135076	1.89210105971676	43.3873690831061	0.351311158723072	0.424063229008029	0.311565642294059	0.453427139559553	0.531683793632214	0.410674422294032	0.453134988983101	0.531968982015448	0.409468148994612	0.00456171750695902	0.00496881232121133	0.00500761132369033
233	29.1800213528179	0.14	3.83782474920618	2.37838939966306	5.29726009874931	0.250520448769358	27.1692027237432	19.8321665653416	34.5062388821448	4.28	2.52	5.7	4.16835596450798	5.71046576536711	7.25257556622623	4.4509948749499	6.09766873838138	7.74434260181285	4.46945108542762	6.12417321066215	7.7766474249117	3.83782474920618	4.83213862998	-5.260750238065	35.9342595644655	0.351311158723072	0.424063229008029	0.311565642294059	0.453427139559553	0.531683793632214	0.410674422294032	0.453134988983101	0.531968982015448	0.409468148994612	0.00456171750695902	0.00496881232121133	0.00500761132369033
233	29.1800213528179	0.14	4.02180899166296	2.46134920142869	5.58226878189723	0.201445028897972	24.8226323342577	17.1063621205766	32.5389025479389	4.12	2.8	6.45	3.71486508522916	5.39055174513671	7.06623840504426	3.98111969175083	5.77690742721595	7.57269516268107	3.99116180888616	5.79260999434802	7.58921188081227	4.02180899166296	5.01892369582291	-2.3387969509554	39.7757470258981	0.351311158723072	0.424063229008029	0.311565642294059	0.453427139559553	0.531683793632214	0.410674422294032	0.453134988983101	0.531968982015448	0.409468148994612	0.00456171750695902	0.00496881232121133	0.00500761132369033
233	29.1800213528179	0.14	4.08544930990824	2.53464592396075	5.63625269585573	0.16327353969327	21.3607621498498	13.8109516103722	28.9105726893274	4.35	3.1	6.52	2.85778955643752	4.42001135848897	5.98223316054041	3.04642257566867	4.71176135306417	6.37710013045967	3.07798921831179	4.75904127344134	6.44341579640179	4.08544930990824	5.12347140368887	2.5758656488362	46.1515475050926	0.351311158723072	0.424063229008029	0.311565642294059	0.453427139559553	0.531683793632214	0.410674422294032	0.453134988983101	0.531968982015448	0.409468148994612	0.00456171750695902	0.00496881232121133	0.00500761132369033
233	29.1800213528179	0.14	4.11432421546537	2.49465786736219	5.73399056356854	0.151110964484576	21.4259979000347	13.4972612555173	29.3547345445521	4.21	2.72	5.99	2.87617709142061	4.56573842309789	6.25529975477517	3.07583118574404	4.88267592061862	6.6895206554932	3.09562195371633	4.91786916789044	6.7279534088447	4.11432421546537	4.74166100961156	0.568972634772885	42.0643931876324	0.351311158723072	0.424063229008029	0.311565642294059	0.453427139559553	0.531683793632214	0.410674422294032	0.453134988983101	0.531968982015448	0.409468148994612	0.00456171750695902	0.00496881232121133	0.00500761132369033
233	29.1800213528179	0.14	4.13943049047057	2.54646013551435	5.73240084542678	0.182103730341779	23.9237262979042	16.0077592208642	31.8396933749442	4.4	2.68	6.63	3.27915959097204	4.90073066811955	6.52230174526706	3.49185885087263	5.21861144127588	6.94536403167912	3.47546273254071	5.19638173801096	6.91585993418408	4.13943049047057	4.97146260800426	-1.46077148163507	41.1267403415768	0.351311158723072	0.424063229008029	0.311565642294059	0.453427139559553	0.531683793632214	0.410674422294032	0.453134988983101	0.531968982015448	0.409468148994612	0.00456171750695902	0.00496881232121133	0.00500761132369033
233	29.1800213528179	0.14	4.31406821904829	2.63197138864189	5.99616504945469	0.176488683996062	24.0484862164456	15.9379501710053	32.1590222618858	4.01	2.6	5.98	3.54934689816535	5.35554566566505	7.16174443316475	3.81466653023721	5.75588168418519	7.69709683813317	3.82520696154404	5.77079603314058	7.7153718075863	4.31406821904829	4.82803269442989	3.50021475514763	45.1994700860371	0.351311158723072	0.424063229008029	0.311565642294059	0.453427139559553	0.531683793632214	0.410674422294032	0.453134988983101	0.531968982015448	0.409468148994612	0.00456171750695902	0.00496881232121133	0.00500761132369033
233	29.1800213528179	0.14	4.51775464609832	2.76683147186488	6.26867782033176	0.184353886922464	23.2993422440044	15.6477140557038	30.9509704323049	3.8	2.18	5.53	3.65277752091326	5.43896145456089	7.22514538820853	3.94777340963387	5.87820837250738	7.80864333538088	3.92049903334086	5.8363878251856	7.75320297728528	4.51775464609832	4.42161204187363	-1.97913845182825	36.6380196693093	0.351311158723072	0.424063229008029	0.311565642294059	0.453427139559553	0.531683793632214	0.410674422294032	0.453134988983101	0.531968982015448	0.409468148994612	0.00456171750695902	0.00496881232121133	0.00500761132369033
233	29.1800213528179	0.15	2.48477990374785	1.57058581038069	3.39897399711501	0.226759611096534	24.4491829155179	17.4002362463795	31.4981295846564	4.46	2.96	6.03	3.52156465637217	4.94817295658163	6.37478125679109	3.74521731166109	5.26242872881793	6.77964014597477	3.79222716438608	5.33044267899661	6.86355731252464	2.48477990374785	5.31456748734692	-0.976158029648287	42.0963876156354	0.351311158723072	0.424063229008029	0.311565642294059	0.453427139559553	0.531683793632214	0.410674422294032	0.453134988983101	0.531968982015448	0.409468148994612	0.00456171750695902	0.00496881232121133	0.00500761132369033
233	29.1800213528179	0.15	2.72423934187629	1.69540567741562	3.75307300633696	0.277258902536546	28.5454746508479	21.3498026982498	35.741146603446	3.83	2.56	5.49	4.95734357242608	6.62815142988806	8.29895928735004	5.354239827243	7.1588163798654	8.9633929324878	5.39969754500775	7.22133020385333	9.04450268929222	2.72423934187629	4.9732442922122	-0.886625084807373	39.1477861227773	0.351311158723072	0.424063229008029	0.311565642294059	0.453427139559553	0.531683793632214	0.410674422294032	0.453134988983101	0.531968982015448	0.409468148994612	0.00456171750695902	0.00496881232121133	0.00500761132369033
233	29.1800213528179	0.15	2.84600536878397	1.77424144042017	3.91776929714778	0.187890903975974	22.0281791811687	14.8779761891381	29.1783821731993	3.98	2.55	5.9	3.3338142109348	4.93601117931704	6.53820814769928	3.58558628773038	5.30878233783771	7.03197838794504	3.59292531155637	5.31406150683765	7.05500470370973	2.84600536878397	5.13995539820428	-4.50095237519829	37.3101108980981	0.351311158723072	0.424063229008029	0.311565642294059	0.453427139559553	0.531683793632214	0.410674422294032	0.453134988983101	0.531968982015448	0.409468148994612	0.00456171750695902	0.00496881232121133	0.00500761132369033
233	29.1800213528179	0.15	2.94481854492961	1.86055333922725	4.02908375063197	0.263059485996784	26.0906168268812	19.2725847348329	32.9086489189294	4.02	2.53	6.74	4.27896868363682	5.79273272760424	7.30649677157167	4.59722131395441	6.22357309209131	7.84992487022821	4.53946943331032	6.14991739605576	7.75428059889128	2.94481854492961	5.22293785422886	1.9405381285	44.6088016614419	0.351311158723072	0.424063229008029	0.311565642294059	0.453427139559553	0.531683793632214	0.410674422294032	0.453134988983101	0.531968982015448	0.409468148994612	0.00456171750695902	0.00496881232121133	0.00500761132369033
233	29.1800213528179	0.15	2.98694655833779	1.86615964018067	4.1077334764949	0.278018930182329	28.1171705605477	21.0428815511373	35.1914595699581	4.15	2.38	6.09	4.53902467684083	6.06497407244926	7.5909234680577	4.86067349407513	6.49475621197219	8.12883892986924	4.82240837308921	6.44311139800937	8.06519808186854	2.98694655833779	5.30898398672227	3.29344113525105	45.4827050506657	0.351311158723072	0.424063229008029	0.311565642294059	0.453427139559553	0.531683793632214	0.410674422294032	0.453134988983101	0.531968982015448	0.409468148994612	0.00456171750695902	0.00496881232121133	0.00500761132369033
233	29.1800213528179	0.15	3.16281834123239	1.96949497320666	4.35614170925812	0.238417480227048	24.8268542968047	17.8990343193134	31.7546742742959	3.79	2.51	6.07	4.19420096493513	5.81756615414749	7.44093134335985	4.53501128898647	6.29028709021159	8.04556289143671	4.524891037384	6.27499340513166	8.02841285379901	3.16281834123239	5.00507069384631	1.31417280940994	42.4608685985641	0.351311158723072	0.424063229008029	0.311565642294059	0.453427139559553	0.531683793632214	0.410674422294032	0.453134988983101	0.531968982015448	0.409468148994612	0.00456171750695902	0.00496881232121133	0.00500761132369033
233	29.1800213528179	0.15	3.24449111526143	2.01647357642908	4.47250865409378	0.214910642492895	23.2521489865144	16.3134325056349	30.1908654673939	4.06	2.56	6.03	3.5934919410547	5.12193923420966	6.65038652736462	3.85726955092069	5.49791138365106	7.13855321638143	3.85923243544196	5.50083501488752	7.14287076537215	3.24449111526143	4.88521630781828	-2.80708423055774	38.596103495038	0.351311158723072	0.424063229008029	0.311565642294059	0.453427139559553	0.531683793632214	0.410674422294032	0.453134988983101	0.531968982015448	0.409468148994612	0.00456171750695902	0.00496881232121133	0.00500761132369033
233	29.1800213528179	0.15	3.39707068205838	2.12714325522694	4.66699810888981	0.234624649171176	28.5262833548055	20.4821164876872	36.5704502219238	4.1	2.88	6.19	4.46736055623056	6.22187619876702	7.97639184130347	4.78989952579328	6.67108944507602	8.55227936435876	4.8319380006081	6.72637178846309	8.63000459223364	3.39707068205838	5.18141862178052	-4.83189632751325	38.3834773389559	0.351311158723072	0.424063229008029	0.311565642294059	0.453427139559553	0.531683793632214	0.410674422294032	0.453134988983101	0.531968982015448	0.409468148994612	0.00456171750695902	0.00496881232121133	0.00500761132369033
233	29.1800213528179	0.15	3.52285219219551	2.19802160126845	4.84768278312256	0.226720454992369	25.4902093231891	18.14030353476	32.8401151116182	4.1	2.56	6.02	3.96004152777151	5.56453133642413	7.16902114507674	4.2463715648223	5.96687369888546	7.68737583294862	4.24752590396531	5.96784576344803	7.6908036889313	3.52285219219551	5.02607402963407	-0.183356755735596	41.8844725196693	0.351311158723072	0.424063229008029	0.311565642294059	0.453427139559553	0.531683793632214	0.410674422294032	0.453134988983101	0.531968982015448	0.409468148994612	0.00456171750695902	0.00496881232121133	0.00500761132369033
233	29.1800213528179	0.15	3.63273276506393	2.26347925142798	5.00198627869988	0.226004584196941	24.8804746642678	17.6917029390991	32.0692463894365	3.7	2.73	5.89	4.23744892996698	5.95927600107788	7.68110307218878	4.59415040230138	6.46091804060757	8.32768567891376	4.62938329923973	6.51658554964168	8.3931680526138	3.63273276506393	4.79816603134323	0.199284089254083	40.7480499711624	0.351311158723072	0.424063229008029	0.311565642294059	0.453427139559553	0.531683793632214	0.410674422294032	0.453134988983101	0.531968982015448	0.409468148994612	0.00456171750695902	0.00496881232121133	0.00500761132369033
233	29.1800213528179	0.15	3.64062074713262	2.27881864210732	5.00242285215791	0.190416403077422	22.2087301461676	15.0590294723145	29.3584308200207	3.93	2.38	6.15	3.4173426582808	5.03982285540215	6.6623030525235	3.68086615116539	5.42846158882179	7.17605702647819	3.647254839639	5.37924156455451	7.11815433253755	3.64062074713262	4.93938465129471	4.35815398415737	45.6771241413461	0.351311158723072	0.424063229008029	0.311565642294059	0.453427139559553	0.531683793632214	0.410674422294032	0.453134988983101	0.531968982015448	0.409468148994612	0.00456171750695902	0.00496881232121133	0.00500761132369033
233	29.1800213528179	0.15	3.66415516808857	2.30277371687031	5.02553661930682	0.195591922733499	24.104971157939	16.4726817295598	31.7372605863182	4.57	2.99	6.67	3.26003661581315	4.77050973776698	6.2809828597208	3.45906320885076	5.06175134393637	6.66443947902199	3.47856142766592	5.08960844586806	6.69976393391243	3.66415516808857	5.37558701826237	2.54738620431227	47.7420743440385	0.351311158723072	0.424063229008029	0.311565642294059	0.453427139559553	0.531683793632214	0.410674422294032	0.453134988983101	0.531968982015448	0.409468148994612	0.00456171750695902	0.00496881232121133	0.00500761132369033
233	29.1800213528179	0.15	3.67337429483017	2.32021329501976	5.02653529464058	0.217684330726002	26.5323866442931	18.6793213392852	34.385451949301	4.05	2.71	6.65	4.11970444287941	5.85168963868102	7.58367483448262	4.42272914450874	6.28211044468171	8.14149174485467	4.40686119827713	6.25957627742292	8.11259755509147	3.67337429483017	5.22520112126567	-2.4370542790634	41.3849860128058	0.351311158723072	0.424063229008029	0.311565642294059	0.453427139559553	0.531683793632214	0.410674422294032	0.453134988983101	0.531968982015448	0.409468148994612	0.00456171750695902	0.00496881232121133	0.00500761132369033
233	29.1800213528179	0.15	3.72095594291106	2.35585726940005	5.08605461642207	0.177181544982143	22.4847054178121	14.9195921748865	30.0498186607377	4.4	3.03	6.6	3.0553924431492	4.60465662966701	6.15392081618481	3.25348051907656	4.90318704402411	6.55289356897166	3.27653951207942	4.9386642356928	6.6005081844714	3.72095594291106	5.3270453958666	-2.33095523986698	42.2879166450765	0.351311158723072	0.424063229008029	0.311565642294059	0.453427139559553	0.531683793632214	0.410674422294032	0.453134988983101	0.531968982015448	0.409468148994612	0.00456171750695902	0.00496881232121133	0.00500761132369033
233	29.1800213528179	0.15	3.73912383541991	2.34404205482422	5.1342056160156	0.211842411090826	24.2793106959613	16.9675513370294	31.5910700548932	4.21	2.73	5.85	3.61603552752681	5.17427932390323	6.73252312027964	3.86709077497261	5.53352080981437	7.19995084465613	3.90227874814246	5.58042121631929	7.26208068624385	3.73912383541991	4.81908996150084	-3.00773856589393	38.8715867911362	0.351311158723072	0.424063229008029	0.311565642294059	0.453427139559553	0.531683793632214	0.410674422294032	0.453134988983101	0.531968982015448	0.409468148994612	0.00456171750695902	0.00496881232121133	0.00500761132369033
233	29.1800213528179	0.15	3.7741224930755	2.37514122934607	5.17310375680493	0.225547915666839	26.8326283323752	19.0696827085177	34.5955739562327	3.96	2.9	6.16	4.29538089161045	6.04395787660846	7.79253486160646	4.6225744005446	6.50434633467515	8.3861182688057	4.66832323924094	6.56319996200631	8.47082940448114	3.7741224930755	4.98226517296586	5.85719545750897	48.5055891346205	0.351311158723072	0.424063229008029	0.311565642294059	0.453427139559553	0.531683793632214	0.410674422294032	0.453134988983101	0.531968982015448	0.409468148994612	0.00456171750695902	0.00496881232121133	0.00500761132369033
233	29.1800213528179	0.15	3.78516433577638	2.39606045492321	5.17426821662955	0.208714332436917	23.2300562353326	16.1680802586316	30.2920322120336	4.39	2.38	6.06	3.31638433927554	4.76493148642171	6.21347863356788	3.53199322865448	5.07471511842938	6.61743700820428	3.50709638572038	5.03904316441265	6.5676418336853	3.78516433577638	5.0236448406899	1.10293943412011	43.436484780445	0.351311158723072	0.424063229008029	0.311565642294059	0.453427139559553	0.531683793632214	0.410674422294032	0.453134988983101	0.531968982015448	0.409468148994612	0.00456171750695902	0.00496881232121133	0.00500761132369033
233	29.1800213528179	0.15	3.7908553639581	2.39838782284749	5.1833229050687	0.243061584470779	25.9759325423894	18.8189703932169	33.1328946915619	3.56	2.15	5.74	4.66345573038763	6.43699463551051	8.2105335406334	5.07787210364958	7.00901592739767	8.94015975114576	5.01511984288632	6.92137460582491	8.82849349477285	3.7908553639581	4.48348396489845	3.58605122604822	41.4837390072737	0.351311158723072	0.424063229008029	0.311565642294059	0.453427139559553	0.531683793632214	0.410674422294032	0.453134988983101	0.531968982015448	0.409468148994612	0.00456171750695902	0.00496881232121133	0.00500761132369033
233	29.1800213528179	0.15	3.80109756433601	2.37715026099008	5.22504486768194	0.240165191973163	26.8700629697658	19.4080034940565	34.332122445475	4.08	2.52	5.69	4.25414711247357	5.88979700203672	7.52544689159987	4.56385809579189	6.31858678593901	8.07331547608613	4.58138174420731	6.34608043371725	8.11085596112824	3.80109756433601	4.75814369743432	-3.11941583965121	37.6604176265163	0.351311158723072	0.424063229008029	0.311565642294059	0.453427139559553	0.531683793632214	0.410674422294032	0.453134988983101	0.531968982015448	0.409468148994612	0.00456171750695902	0.00496881232121133	0.00500761132369033
233	29.1800213528179	0.15	3.88027280025073	2.41971484948008	5.34083075102138	0.234577850845828	23.9326186811965	17.1829462911299	30.6822910712631	3.64	2.54	5.96	4.17547606234836	5.81565435400519	7.45583264566202	4.53517330804214	6.31664509657125	8.09811688510036	4.5378775166186	6.32272080110568	8.10399016521863	3.88027280025073	4.62352755636266	1.92427554059787	42.0287455755995	0.351311158723072	0.424063229008029	0.311565642294059	0.453427139559553	0.531683793632214	0.410674422294032	0.453134988983101	0.531968982015448	0.409468148994612	0.00456171750695902	0.00496881232121133	0.00500761132369033
233	29.1800213528179	0.15	3.89089898339822	2.46406097549732	5.31773699129912	0.219530789754802	27.2925982787033	19.2580676284753	35.3271289289313	3.86	2.75	5.67	4.43680187203464	6.28785055031129	8.13889922858793	4.78752175917963	6.78489195513255	8.78226215108547	4.84683092108926	6.85895346385458	8.88880369687134	3.89089898339822	4.86351390459169	-2.63875865424064	39.1762197481912	0.351311158723072	0.424063229008029	0.311565642294059	0.453427139559553	0.531683793632214	0.410674422294032	0.453134988983101	0.531968982015448	0.409468148994612	0.00456171750695902	0.00496881232121133	0.00500761132369033
233	29.1800213528179	0.15	3.96884614230687	2.50020468828036	5.43748759633339	0.193468878026669	23.7524556854205	16.1806582551357	31.3242531157053	4.37	2.83	6.48	3.33466526927155	4.89513391761694	6.45560256596233	3.55324519761378	5.2159991123332	6.87875302705261	3.56111025573682	5.2293448422888	6.89820122477117	3.96884614230687	5.11256232553586	1.93198536915616	45.2943139733415	0.351311158723072	0.424063229008029	0.311565642294059	0.453427139559553	0.531683793632214	0.410674422294032	0.453134988983101	0.531968982015448	0.409468148994612	0.00456171750695902	0.00496881232121133	0.00500761132369033
233	29.1800213528179	0.15	3.99860778178844	2.50476511493679	5.4924504486401	0.233864743888647	26.6975039121598	19.1530733279941	34.2419344963256	4.07	2.87	6.28	4.2044504944859	5.86059122746414	7.51673196044238	4.51129815550878	6.28830674289643	8.06531533028408	4.54174891809967	7.40232863762173	8.11674488668278	3.99860778178844	4.81930262862819	-1.50687852048392	40.6860495489375	0.351311158723072	0.424063229008029	0.311565642294059	0.453427139559553	0.531683793632214	0.410674422294032	0.453134988983101	0.531968982015448	0.409468148994612	0.00456171750695902	0.00496881232121133	0.00500761132369033
233	29.1800213528179	0.15	4.14221089117819	2.61632744665134	5.66809433570504	0.199792975558077	23.2972583256486	16.0177617004042	30.576754950893	3.87	2.67	6.21	3.68102809438594	5.35392297768517	7.02681786098439	3.97081493188486	5.77540751084653	7.58000008980821	3.97580683786546	5.78280623696759	7.59058438660077	4.14221089117819	4.80408498209869	-4.33876962385816	36.9967625617907	0.351311158723072	0.424063229008029	0.311565642294059	0.453427139559553	0.531683793632214	0.410674422294032	0.453134988983101	0.531968982015448	0.409468148994612	0.00456171750695902	0.00496881232121133	0.00500761132369033
233	29.1800213528179	0.15	4.18065182054897	2.6537906809712	5.70751296012673	0.168355136438625	20.8911022418269	13.6416935309437	28.1405109527102	3.75	2.38	5.54	3.22832590621102	4.94390864474489	6.65949138327875	3.49487273437264	5.35210261470382	7.209332495035	3.5000412078892	5.35985732905187	7.21783685478937	4.18065182054897	4.35780349404535	0.202855312135689	38.3206729653558	0.351311158723072	0.424063229008029	0.311565642294059	0.453427139559553	0.531683793632214	0.410674422294032	0.453134988983101	0.531968982015448	0.409468148994612	0.00456171750695902	0.00496881232121133	0.00500761132369033
233	29.1800213528179	0.15	4.22632619690898	2.64498452108338	5.80766787273458	0.18629223742187	23.3441924720445	15.7268905984639	30.9614943456251	3.86	2.63	5.91	3.62648515798832	5.38296918866854	7.13945321934875	3.91356712193657	5.809098980804	7.70463083967142	3.93448392587333	5.8355988959262	7.74217473544122	4.22632619690898	4.69314375321528	-0.152829231478674	40.9584309502548	0.351311158723072	0.424063229008029	0.311565642294059	0.453427139559553	0.531683793632214	0.410674422294032	0.453134988983101	0.531968982015448	0.409468148994612	0.00456171750695902	0.00496881232121133	0.00500761132369033
233	29.1800213528179	0.15	4.23308356283005	2.68186277770727	5.78430434795284	0.19367697695087	23.29027072019	15.8707555079661	30.7097859324139	3.83	2.48	5.76	3.67774277084314	5.39707292001096	7.11640306917878	3.97123128267253	5.82776614632531	7.68430100997809	3.97825755608275	5.83804072037501	7.69926684514299	4.23308356283005	4.65327254695983	0.367849541093266	40.271340103057	0.351311158723072	0.424063229008029	0.311565642294059	0.453427139559553	0.531683793632214	0.410674422294032	0.453134988983101	0.531968982015448	0.409468148994612	0.00456171750695902	0.00496881232121133	0.00500761132369033
233	29.1800213528179	0.15	4.32750486703801	2.69269973052871	5.96231000354732	0.158061965667877	23.4097772692132	14.974310508374	31.8452440300524	3.93	2.72	5.71	3.3921380619521	5.30302857365698	7.21391908536186	3.65296099822187	5.71078069295242	7.76860038768297	3.69064600646217	5.77299914287635	7.85120114709987	4.32750486703801	4.80374887593468	0.414035096849547	42.1214055184815	0.351311158723072	0.424063229008029	0.311565642294059	0.453427139559553	0.531683793632214	0.410674422294032	0.453134988983101	0.531968982015448	0.409468148994612	0.00456171750695902	0.00496881232121133	0.00500761132369033
233	29.1800213528179	0.16	3.18097290049804	2.0407784989923	4.32116730200378	0.24317724601291	24.5425985418337	17.7826774350324	31.302519648635	4.09	2.5	6.43	3.88973684363683	5.36838449302862	6.84703214242042	4.17192745621627	5.75784726893027	7.34376708164428	4.13591616611029	5.70957937545789	7.28089121018587	3.18097290049804	5.26950462248651	-3.2489534269486	39.2115391141584	0.351311158723072	0.424063229008029	0.311565642294059	0.453427139559553	0.531683793632214	0.410674422294032	0.453134988983101	0.531968982015448	0.409468148994612	0.00456171750695902	0.00496881232121133	0.00500761132369033
233	29.1800213528179	0.16	3.25913767167843	2.10835876550449	4.40991657785237	0.262034652093885	25.7679485439375	19.0163917201761	32.519505367699	4.02	2.48	6.83	4.22496739191992	5.72499472858978	7.22502206525964	4.53956002693603	6.15127995402485	7.76299988111366	4.46618953810387	6.05543672869587	7.63801569892369	3.25913767167843	5.19922316318627	-0.945312526541195	41.2022633216743	0.351311158723072	0.424063229008029	0.311565642294059	0.453427139559553	0.531683793632214	0.410674422294032	0.453134988983101	0.531968982015448	0.409468148994612	0.00456171750695902	0.00496881232121133	0.00500761132369033
233	29.1800213528179	0.16	3.2767070168061	2.08570866144919	4.46770537216302	0.246697433511973	26.449517014606	19.2333659653828	33.6656680638292	4.44	2.72	6.29	3.90796047337006	5.37418500843006	6.84040954349005	4.15787291986841	5.71786190397279	7.27785088807716	4.16544439797017	5.73144528518812	7.29379521368525	3.2767070168061	5.2570167353709	1.50498798966454	45.1928508400578	0.351311158723072	0.424063229008029	0.311565642294059	0.453427139559553	0.531683793632214	0.410674422294032	0.453134988983101	0.531968982015448	0.409468148994612	0.00456171750695902	0.00496881232121133	0.00500761132369033
233	29.1800213528179	0.16	3.32226110611916	2.12753023102942	4.5169919812089	0.182662594330287	22.2280353727426	14.8869137797018	29.5691569657833	3.6	2.47	5.63	3.64566780121977	5.443440732039	7.24121366285823	3.96361962501422	5.91818281026394	7.87274599551365	3.97819792899563	5.93677990127427	7.90269218897615	3.32226110611916	4.77766521573271	1.99666747046015	42.6225229625844	0.351311158723072	0.424063229008029	0.311565642294059	0.453427139559553	0.531683793632214	0.410674422294032	0.453134988983101	0.531968982015448	0.409468148994612	0.00456171750695902	0.00496881232121133	0.00500761132369033
233	29.1800213528179	0.16	3.33643852825016	2.14822342788992	4.5246536286104	0.203077413205225	23.4426514121288	16.1921265197855	30.6931763044721	3.7	2.7	5.55	3.87694347949164	5.61296469757651	7.34898591566138	4.20311833283847	6.08519441842687	7.96727050401527	4.25542760773267	6.15975368920326	8.06571821476021	3.33643852825016	4.91727239212899	-2.38558040002816	38.5630061658067	0.351311158723072	0.424063229008029	0.311565642294059	0.453427139559553	0.531683793632214	0.410674422294032	0.453134988983101	0.531968982015448	0.409468148994612	0.00456171750695902	0.00496881232121133	0.00500761132369033
233	29.1800213528179	0.16	3.35139241208194	2.13392887524876	4.56885594891511	0.265769168325239	28.2396273021322	20.9112396840169	35.5680149202476	4.19	2.74	5.8	4.47092502823334	6.03777004141878	7.60461505460422	4.7830426231961	6.45926989935991	8.13549717552373	4.8285250095123	6.52193427448151	8.2141344997286	3.35139241208194	4.9913405328719	-0.392198983430229	41.8489175564777	0.351311158723072	0.424063229008029	0.311565642294059	0.453427139559553	0.531683793632214	0.410674422294032	0.453134988983101	0.531968982015448	0.409468148994612	0.00456171750695902	0.00496881232121133	0.00500761132369033
233	29.1800213528179	0.16	3.4007185616996	2.17945186042373	4.62198526297547	0.203427243634744	21.5414444278643	14.88613197329	28.1967568824385	3.74	2.31	5.97	3.52353929600062	5.09884811382725	6.67415693165387	3.8145556830859	5.51997250942199	7.22538933575808	3.77945017209612	5.46948691420025	7.15887163148369	3.4007185616996	4.76264748097021	-0.363790201564897	39.5906022122666	0.351311158723072	0.424063229008029	0.311565642294059	0.453427139559553	0.531683793632214	0.410674422294032	0.453134988983101	0.531968982015448	0.409468148994612	0.00456171750695902	0.00496881232121133	0.00500761132369033
233	29.1800213528179	0.16	3.51465277453164	2.27960273396932	4.74970281509396	0.224394645281667	24.2709702433254	17.2258768593016	31.3160636273493	3.98	2.55	6.32	3.86300998255462	5.44291597473162	7.02282196690863	4.15513324529827	5.85451272973836	7.55389221417845	4.13563933593917	5.82839732047371	7.52121896180887	3.51465277453164	5.23497889795194	-1.54893612945681	41.2261862046177	0.351311158723072	0.424063229008029	0.311565642294059	0.453427139559553	0.531683793632214	0.410674422294032	0.453134988983101	0.531968982015448	0.409468148994612	0.00456171750695902	0.00496881232121133	0.00500761132369033
233	29.1800213528179	0.16	3.54397723086751	2.27948411104266	4.80847035069235	0.222180270971496	23.6110048942211	16.7135850208137	30.5084247676285	4.07	2.44	6.62	3.67176280463556	5.18703853438431	6.70231426413305	3.94007915696834	5.56608460380864	7.19209005064895	3.88475609737303	5.48884320288619	7.0916726417131	3.54397723086751	5.20255312607727	2.43046241303542	44.8511713987776	0.351311158723072	0.424063229008029	0.311565642294059	0.453427139559553	0.531683793632214	0.410674422294032	0.453134988983101	0.531968982015448	0.409468148994612	0.00456171750695902	0.00496881232121133	0.00500761132369033
233	29.1800213528179	0.16	3.57135299753467	2.27297672223548	4.86972927283385	0.267464807629611	27.3737855626549	20.3008248473851	34.4467462779246	4.19	2.92	6.19	4.34870372299731	5.86382494720062	7.37894617140393	4.65327264962905	6.27450798837464	7.89574332712023	4.69984588305775	6.33378557870041	7.97040108936568	3.57135299753467	5.10444607358858	2.27841096073238	45.3369024254182	0.351311158723072	0.424063229008029	0.311565642294059	0.453427139559553	0.531683793632214	0.410674422294032	0.453134988983101	0.531968982015448	0.409468148994612	0.00456171750695902	0.00496881232121133	0.00500761132369033
233	29.1800213528179	0.16	3.63729028496983	2.34652287033521	4.92805769960446	0.261200232924325	28.0117521705229	20.6564192988795	35.3670850421663	3.92	2.48	5.38	4.69834801740374	6.37133466212706	8.04432130685037	5.06202642558201	6.86451159140311	8.6669967572242	5.10060341583408	6.91959371248142	8.73330664601264	3.63729028496983	4.62511863980946	-2.78575057453281	36.8560634761123	0.351311158723072	0.424063229008029	0.311565642294059	0.453427139559553	0.531683793632214	0.410674422294032	0.453134988983101	0.531968982015448	0.409468148994612	0.00456171750695902	0.00496881232121133	0.00500761132369033
233	29.1800213528179	0.16	3.65031319926532	2.35548902144419	4.94513737708644	0.194081607628633	21.5605118515095	14.7009263844212	28.4200973185978	3.83	2.45	5.99	3.41007543499674	5.00124753421675	6.59241963343676	3.68264838156224	5.40100548763757	7.1193625937129	3.67070743903079	5.38512321851453	7.09535623631003	3.65031319926532	4.84589085850415	-0.547594506856667	39.883841056406	0.351311158723072	0.424063229008029	0.311565642294059	0.453427139559553	0.531683793632214	0.410674422294032	0.453134988983101	0.531968982015448	0.409468148994612	0.00456171750695902	0.00496881232121133	0.00500761132369033
233	29.1800213528179	0.16	3.65446067987729	2.3458755366166	4.96304582313799	0.178289383239705	22.8175820314177	15.169513164524	30.4656508983113	4.63	2.74	6.11	2.96653984965841	4.46219108252932	5.95784231540024	3.14383697503526	4.7288767472797	6.31391651952415	3.1585647309372	4.75367776310635	6.3485557931325	3.65446067987729	5.20106999621183	0.601033431097157	44.0254620445551	0.351311158723072	0.424063229008029	0.311565642294059	0.453427139559553	0.531683793632214	0.410674422294032	0.453134988983101	0.531968982015448	0.409468148994612	0.00456171750695902	0.00496881232121133	0.00500761132369033
233	29.1800213528179	0.16	3.69939968134885	2.36175459644759	5.03704476625012	0.138204657911693	18.9944811974333	11.5889941166663	26.3999682782002	4.28	2.75	6.54	2.43561834643908	3.9920036562128	5.54838896598653	2.60074722852797	4.26265160153188	5.9245559745358	2.6007666143975	4.26038249813585	5.92207974381707	3.69939968134885	5.10918923110071	1.97709783309948	45.5134529999625	0.351311158723072	0.424063229008029	0.311565642294059	0.453427139559553	0.531683793632214	0.410674422294032	0.453134988983101	0.531968982015448	0.409468148994612	0.00456171750695902	0.00496881232121133	0.00500761132369033
233	29.1800213528179	0.16	3.73004915231816	2.40181443766807	5.05828386696825	0.213848540608213	25.4765108558515	17.8500090502811	33.103012661422	4.42	2.73	6.48	3.64206463642907	5.19815418503875	6.75424373364842	3.87667748885267	5.53300650163172	7.18933551441077	3.87633730399447	5.5303070952105	7.18627625286324	3.73004915231816	5.13590266690563	0.425189262396675	43.4391809649744	0.351311158723072	0.424063229008029	0.311565642294059	0.453427139559553	0.531683793632214	0.410674422294032	0.453134988983101	0.531968982015448	0.409468148994612	0.00456171750695902	0.00496881232121133	0.00500761132369033
233	29.1800213528179	0.16	3.7451970042983	2.42791244845435	5.06248156014225	0.209809595538273	24.4489840698765	17.0410095204461	31.8569586193068	4.14	3.06	6.55	3.6891628589801	5.29289558005146	6.89662830112283	3.95219215630972	5.67026753636702	7.38834291642432	3.98747962366317	5.71840215595437	7.45349118233013	3.7451970042983	5.13627720248541	3.99870170358012	47.6703557692028	0.351311158723072	0.424063229008029	0.311565642294059	0.453427139559553	0.531683793632214	0.410674422294032	0.453134988983101	0.531968982015448	0.409468148994612	0.00456171750695902	0.00496881232121133	0.00500761132369033
233	29.1800213528179	0.16	3.84707508675459	2.49121357318662	5.20293660032257	0.253847361114593	27.7842103929857	20.3469834555983	35.221437330373	4.19	2.75	5.97	4.35541262091317	5.94740251653476	7.53939241215636	4.66007438927699	6.3634242177069	8.06677404613682	4.69736390646598	6.40921172159841	8.12997676248323	3.84707508675459	5.05191257172931	-1.39224265021015	41.3335923300463	0.351311158723072	0.424063229008029	0.311565642294059	0.453427139559553	0.531683793632214	0.410674422294032	0.453134988983101	0.531968982015448	0.409468148994612	0.00456171750695902	0.00496881232121133	0.00500761132369033
233	29.1800213528179	0.16	3.85743213630516	2.46191928338691	5.2529449892234	0.197491215772216	23.5270583484208	16.1224158237163	30.9317008731253	3.82	2.55	6.17	3.74771917155931	5.46895754252087	7.19019591348243	4.04831194622421	5.90760543660705	7.76689892698989	4.03924336145309	5.89294944752889	7.74823769391478	3.85743213630516	4.80690715104723	-0.548634754964483	39.9115914268917	0.351311158723072	0.424063229008029	0.311565642294059	0.453427139559553	0.531683793632214	0.410674422294032	0.453134988983101	0.531968982015448	0.409468148994612	0.00456171750695902	0.00496881232121133	0.00500761132369033
233	29.1800213528179	0.16	3.87270720932558	2.46590295323063	5.27951146542053	0.189228451187833	20.1802025881882	13.6584095013203	26.701995675056	3.76	2.39	5.48	3.22252856111944	4.76126295695896	6.29999735279847	3.48730239423592	5.15246440628035	6.81762641832478	3.49500626983071	5.16610227904864	6.83483250830058	3.87270720932558	4.46687998750484	-2.70963533890568	35.8014459107598	0.351311158723072	0.424063229008029	0.311565642294059	0.453427139559553	0.531683793632214	0.410674422294032	0.453134988983101	0.531968982015448	0.409468148994612	0.00456171750695902	0.00496881232121133	0.00500761132369033
233	29.1800213528179	0.16	3.93715200083519	2.50313427373342	5.37116972793696	0.249514011556699	27.9277556728284	20.3656050601741	35.4899062854826	3.9	2.57	6.02	4.64551749331055	6.37048971261539	8.09546193192023	5.00680514126897	6.86593058608715	8.72505603090533	5.01253474837507	6.87007212168939	8.73035224304567	3.93715200083519	4.96546510941231	-0.017190627995608	41.7045324533665	0.351311158723072	0.424063229008029	0.311565642294059	0.453427139559553	0.531683793632214	0.410674422294032	0.453134988983101	0.531968982015448	0.409468148994612	0.00456171750695902	0.00496881232121133	0.00500761132369033
233	29.1800213528179	0.16	3.93757812724829	2.53597611088141	5.33918014361517	0.256079924554268	28.0497542379232	20.585440336224	35.5140681396224	4.23	2.89	6.18	4.36667904530167	5.95004391725673	7.53340878921179	4.6674571066173	6.35988458922022	8.05231207182314	4.70913794517547	6.4187024524645	8.12528272858821	3.93757812724829	5.08014465721957	4.12737476331926	47.0957704880379	0.351311158723072	0.424063229008029	0.311565642294059	0.453427139559553	0.531683793632214	0.410674422294032	0.453134988983101	0.531968982015448	0.409468148994612	0.00456171750695902	0.00496881232121133	0.00500761132369033
233	29.1800213528179	0.16	3.94091381288754	2.50720634637522	5.37462127939987	0.204780278041212	24.0469215572602	16.6484083193168	31.4454347952036	3.78	2.59	6.18	3.9070959634541	5.64340015861194	7.37970435376977	4.22536113269995	6.10310161550034	7.98084209830074	4.22126222129578	6.09924006087327	7.97338916589066	3.94091381288754	4.79435604608716	-1.0364733991785	40.2737881002834	0.351311158723072	0.424063229008029	0.311565642294059	0.453427139559553	0.531683793632214	0.410674422294032	0.453134988983101	0.531968982015448	0.409468148994612	0.00456171750695902	0.00496881232121133	0.00500761132369033
233	29.1800213528179	0.16	3.94604386002104	2.52600612182916	5.36608159821291	0.206478843863399	26.1779552874665	18.1655546242336	34.1903559506993	4.5	2.9	6.48	3.64401814120557	5.25130919151447	6.85860024182337	3.87187330152426	5.57966592612712	7.28745855072999	3.89171777546047	5.60667470094775	7.32438542674464	3.94604386002104	5.38694058080995	1.85460890338833	46.7321554256681	0.351311158723072	0.424063229008029	0.311565642294059	0.453427139559553	0.531683793632214	0.410674422294032	0.453134988983101	0.531968982015448	0.409468148994612	0.00456171750695902	0.00496881232121133	0.00500761132369033
233	29.1800213528179	0.16	4.00155273452425	2.59178688983948	5.41131857920903	0.207747733048426	23.3953569305313	16.2622499834167	30.5284638776459	4.24	2.72	6.38	3.44463161221526	4.95554957918782	6.46646754616037	3.681313744772	5.29604754077928	6.91078133678656	3.68332551777537	5.29971787430899	6.90865200810999	4.00155273452425	5.10177696942338	-6.54614677158576	36.0228233638529	0.351311158723072	0.424063229008029	0.311565642294059	0.453427139559553	0.531683793632214	0.410674422294032	0.453134988983101	0.531968982015448	0.409468148994612	0.00456171750695902	0.00496881232121133	0.00500761132369033
233	29.1800213528179	0.16	4.06139385685454	2.62768751784741	5.49510019586167	0.237419245042337	28.5233849306918	20.5421244474096	36.504645413974	4.31	2.95	6.49	4.28830611390929	5.95444771551358	7.62058931711786	4.57570347931969	6.35350798324072	8.13131248716175	4.6048088740199	6.39399047363231	8.18767684944499	4.06139385685454	5.1860986273578	-1.95880827547054	42.0663857729234	0.351311158723072	0.424063229008029	0.311565642294059	0.453427139559553	0.531683793632214	0.410674422294032	0.453134988983101	0.531968982015448	0.409468148994612	0.00456171750695902	0.00496881232121133	0.00500761132369033
233	29.1800213528179	0.16	4.09888467481264	2.63527370389087	5.56249564573442	0.234402708226211	25.9180847378685	18.6048881379785	33.2312813377584	4.29	2.72	6.31	3.90141607520221	5.4349820157403	6.96854795627839	4.16491349517439	5.80205481985502	7.43919614453566	4.17488665776607	5.81418491186677	7.45220226451742	4.09888467481264	4.99832534359575	2.69131616408877	45.1118631470407	0.351311158723072	0.424063229008029	0.311565642294059	0.453427139559553	0.531683793632214	0.410674422294032	0.453134988983101	0.531968982015448	0.409468148994612	0.00456171750695902	0.00496881232121133	0.00500761132369033
233	29.1800213528179	0.16	4.10149032398174	2.6557799758987	5.54720067206478	0.213984095893802	24.9535893687217	17.4866365977081	32.4205421397352	3.82	2.43	6.48	4.06963481955806	5.80740587822437	7.54517693689069	4.39667382355729	6.27409350953377	8.15151319551024	4.34438582653002	6.19757294406286	8.05545782464584	4.10149032398174	4.96684769156919	-0.243651362587407	41.4272337831783	0.351311158723072	0.424063229008029	0.311565642294059	0.453427139559553	0.531683793632214	0.410674422294032	0.453134988983101	0.531968982015448	0.409468148994612	0.00456171750695902	0.00496881232121133	0.00500761132369033
233	29.1800213528179	0.16	4.10463289198727	2.6458516665984	5.56341411737614	0.227057701302943	26.6433189717513	18.9683044745303	34.3183334689723	3.96	2.84	6.05	4.2689992672745	5.99633506099039	7.72367085470628	4.59373762857827	6.45247007053739	8.31120251249651	4.63689030696931	6.51178322129557	8.38958246821457	4.10463289198727	4.94870585852153	-0.360543240124466	41.7506534287498	0.351311158723072	0.424063229008029	0.311565642294059	0.453427139559553	0.531683793632214	0.410674422294032	0.453134988983101	0.531968982015448	0.409468148994612	0.00456171750695902	0.00496881232121133	0.00500761132369033
233	29.1800213528179	0.16	4.12857408266479	2.64480297561431	5.61234518971527	0.207145160071451	23.9557387605108	16.638377858678	31.2730996623436	4.36	2.92	6.36	3.4358657620963	4.94691870277684	6.45797164345738	3.66186095684184	5.27230389912465	6.88274684140745	3.68961042587263	5.31241526370787	6.93274984589051	4.12857408266479	5.03743017336915	3.25445675361921	47.0210040772638	0.351311158723072	0.424063229008029	0.311565642294059	0.453427139559553	0.531683793632214	0.410674422294032	0.453134988983101	0.531968982015448	0.409468148994612	0.00456171750695902	0.00496881232121133	0.00500761132369033
233	29.1800213528179	0.16	4.13063908141428	2.66627501059168	5.59500315223687	0.172528598278184	22.2482857041494	14.6410308839714	29.8555405243274	3.68	2.57	5.93	3.52269418456046	5.35303198849533	7.1833697924302	3.82139024811466	5.80692593990648	7.79246163169831	3.83234985350338	5.81920387386937	7.80904606795696	4.13063908141428	4.69525520624193	2.30751558107742	42.7103248369583	0.351311158723072	0.424063229008029	0.311565642294059	0.453427139559553	0.531683793632214	0.410674422294032	0.453134988983101	0.531968982015448	0.409468148994612	0.00456171750695902	0.00496881232121133	0.00500761132369033
233	29.1800213528179	0.16	4.16771005728864	2.69306729725191	5.64235281732537	0.203529945674711	22.6279866119568	15.6391973956788	29.6167758282349	4.11	2.63	6.24	3.40496505744408	4.92656379893985	6.44816254043562	3.65006177953921	5.28118847729678	6.91231517505436	3.6472171314157	5.2788918226171	6.90925815049646	4.16771005728864	4.67242935849777	-0.457485891897286	40.6677209986032	0.351311158723072	0.424063229008029	0.311565642294059	0.453427139559553	0.531683793632214	0.410674422294032	0.453134988983101	0.531968982015448	0.409468148994612	0.00456171750695902	0.00496881232121133	0.00500761132369033
233	29.1800213528179	0.16	4.16958091521926	2.68613862017661	5.65302321026191	0.196041661078094	22.9543723746583	15.6967650062656	30.2119797430511	4.02	2.47	6.74	3.48695170271929	5.09919004359931	6.71142838447933	3.74653231928218	5.47879119908896	7.21105007889575	3.6907229073173	5.39728651735984	7.10516224358954	4.16958091521926	4.896860596243	0.601993799963899	41.9223165066023	0.351311158723072	0.424063229008029	0.311565642294059	0.453427139559553	0.531683793632214	0.410674422294032	0.453134988983101	0.531968982015448	0.409468148994612	0.00456171750695902	0.00496881232121133	0.00500761132369033
233	29.1800213528179	0.16	4.21859253675776	2.70666636183468	5.73051871168084	0.178272354847092	22.0868218137208	14.6832611811178	29.4903824463238	3.99	2.65	6.54	3.28410068089917	4.94000247374318	6.59590426658719	3.53135959697925	5.31193371939434	7.09250784180943	3.51753785143668	5.29159005103879	7.06688503520864	4.21859253675776	4.88478446090911	2.84415529816076	45.1266276701219	0.351311158723072	0.424063229008029	0.311565642294059	0.453427139559553	0.531683793632214	0.410674422294032	0.453134988983101	0.531968982015448	0.409468148994612	0.00456171750695902	0.00496881232121133	0.00500761132369033
233	29.1800213528179	0.16	4.26575477728152	2.75722270808573	5.77428684647731	0.245546328583567	26.5568631901064	19.2889153222722	33.8248110579406	4.48	2.86	6.22	3.88537354932905	5.34935905249413	6.81334455565922	4.13009119058509	5.68628483657584	7.2424784825666	4.16286511718652	5.73078539265854	7.29958061053075	4.26575477728152	5.12501801992002	-0.995329166585025	42.8080595186686	0.351311158723072	0.424063229008029	0.311565642294059	0.453427139559553	0.531683793632214	0.410674422294032	0.453134988983101	0.531968982015448	0.409468148994612	0.00456171750695902	0.00496881232121133	0.00500761132369033
233	29.1800213528179	0.16	4.28489177216697	2.73746224939049	5.83232129494345	0.199037183194024	25.3674641527747	17.4223235704113	33.3126047351382	4.04	2.87	6.48	3.85230297077992	5.60907717744679	7.36585138411366	4.13686851807908	6.02341377790379	7.90995903772851	4.15379609818947	6.05011992017949	7.94713099805121	4.28489177216697	5.00594100393416	0.94764380481077	43.9230455447115	0.351311158723072	0.424063229008029	0.311565642294059	0.453427139559553	0.531683793632214	0.410674422294032	0.453134988983101	0.531968982015448	0.409468148994612	0.00456171750695902	0.00496881232121133	0.00500761132369033
233	29.1800213528179	0.16	4.32710117552624	2.79959143392652	5.85461091712596	0.209670242608551	25.3880407995032	17.6923002554435	33.0837813435628	3.99	2.6	6.03	3.95254392604587	5.67180892294695	7.39107391984802	4.24956077305546	6.09802121423446	7.94648165541345	4.25677530416839	6.10961329833602	7.96252911292752	4.32710117552624	4.76159455553495	3.98263350099099	45.4821568411559	0.351311158723072	0.424063229008029	0.311565642294059	0.453427139559553	0.531683793632214	0.410674422294032	0.453134988983101	0.531968982015448	0.409468148994612	0.00456171750695902	0.00496881232121133	0.00500761132369033
233	29.1800213528179	0.16	4.3903060260849	2.80305361390509	5.97755843826471	0.202520445656634	24.004867693245	16.5676564064592	31.4420789800307	4.22	2.87	5.91	3.52395204821459	5.10585206497589	6.68775208173719	3.76780630466855	5.45917235476231	7.15053840485607	3.81406916103047	5.52683876474138	7.23549729848409	4.3903060260849	4.87031226958722	0.822597382080263	43.0273753417816	0.351311158723072	0.424063229008029	0.311565642294059	0.453427139559553	0.531683793632214	0.410674422294032	0.453134988983101	0.531968982015448	0.409468148994612	0.00456171750695902	0.00496881232121133	0.00500761132369033
233	29.1800213528179	0.16	4.43094090178111	2.85116084991548	6.01072095364673	0.220891021089135	26.513415833627	18.7391172172307	34.2877144500232	3.71	2.41	5.78	4.47723717660825	6.33470881648773	8.19218045636721	4.85263103798322	6.86584235029548	8.87905366260774	4.84624273960543	6.85467333803843	8.86737828113867	4.43094090178111	4.45525744898665	0.0269260350804876	38.6621284128316	0.351311158723072	0.424063229008029	0.311565642294059	0.453427139559553	0.531683793632214	0.410674422294032	0.453134988983101	0.531968982015448	0.409468148994612	0.00456171750695902	0.00496881232121133	0.00500761132369033
233	29.1800213528179	0.16	4.48821451513044	2.86910159751817	6.10732743274271	0.208848513141431	27.2187938967837	18.9475949108713	35.4899928826961	3.9	2.53	5.82	4.32487002754399	6.21280676855489	8.10074350956579	4.6615792097912	6.69649970572461	8.73142020165802	4.67531677642938	6.71428189956266	8.77669480539371	4.48821451513044	4.73770099718346	-0.609429591957836	40.4841248641911	0.351311158723072	0.424063229008029	0.311565642294059	0.453427139559553	0.531683793632214	0.410674422294032	0.453134988983101	0.531968982015448	0.409468148994612	0.00456171750695902	0.00496881232121133	0.00500761132369033
233	29.1800213528179	0.16	4.51884978419008	2.8957036956209	6.14199587275926	0.217428022050291	24.0599677565492	16.9333266032289	31.1866089098694	3.73	2.57	5.68	4.02009158577335	5.71200663628835	7.40392168680336	4.35372016008694	6.18604773457544	8.01837530906393	4.37974980961169	6.22492279041933	8.06884127761661	4.51884978419008	4.41846811184353	0.683231099421581	39.8067963139861	0.351311158723072	0.424063229008029	0.311565642294059	0.453427139559553	0.531683793632214	0.410674422294032	0.453134988983101	0.531968982015448	0.409468148994612	0.00456171750695902	0.00496881232121133	0.00500761132369033
233	29.1800213528179	0.16	4.54357996166714	2.9258983803368	6.16126154299748	0.184195824745456	22.8226990663341	15.3236613758414	30.3217367568268	4.01	2.68	5.66	3.41427318312542	5.08513777990265	6.75600237667988	3.66971029231489	5.46557977287154	7.2614492534282	3.70595764513681	5.52233854906606	7.33096325327367	4.54357996166714	4.57325171720711	0.960612259950241	42.0549344087666	0.351311158723072	0.424063229008029	0.311565642294059	0.453427139559553	0.531683793632214	0.410674422294032	0.453134988983101	0.531968982015448	0.409468148994612	0.00456171750695902	0.00496881232121133	0.00500761132369033
233	29.1800213528179	0.16	4.64414605052675	3.00579629733924	6.28249580371427	0.261585828752327	28.5654899194658	21.0722430044016	36.05873683453	3.84	2.51	5.69	4.88161558154324	6.61750819104321	8.35340080054317	5.2709834516257	7.14533448677645	9.01968552192721	5.29358868191737	7.17423298495241	9.05653791110013	4.64414605052675	4.50150097992353	-0.424362136914233	38.9980303607322	0.351311158723072	0.424063229008029	0.311565642294059	0.453427139559553	0.531683793632214	0.410674422294032	0.453134988983101	0.531968982015448	0.409468148994612	0.00456171750695902	0.00496881232121133	0.00500761132369033
233	29.1800213528179	0.16	4.71704808023662	3.04284276708505	6.39125339338818	0.186601958663438	23.2172398760337	15.6490936927435	30.785386059324	4.16	2.78	6.25	3.37040603345543	5.00038704443642	6.63036805541741	3.60862678146728	5.35381506772213	7.09900335397698	3.6327935184306	5.37516048003721	7.1337993563484	4.71704808023662	4.78656581096706	-1.82706402276589	40.3457750153649	0.351311158723072	0.424063229008029	0.311565642294059	0.453427139559553	0.531683793632214	0.410674422294032	0.453134988983101	0.531968982015448	0.409468148994612	0.00456171750695902	0.00496881232121133	0.00500761132369033
233	29.1800213528179	0.16	5.13947839653559	3.3161179482502	6.96283884482097	0.181811204718262	22.3740027212394	14.9635355153154	29.7844699271635	4.12	2.51	6.04	3.25317874217672	4.86426686765585	6.47535499313498	3.48678434115092	5.2135621462881	6.94033995142527	3.48222368993946	5.20572861149658	6.92753941163972	5.13947839653559	4.57508914696162	-4.00294514813713	36.4570221498951	0.351311158723072	0.424063229008029	0.311565642294059	0.453427139559553	0.531683793632214	0.410674422294032	0.453134988983101	0.531968982015448	0.409468148994612	0.00456171750695902	0.00496881232121133	0.00500761132369033
233	29.1800213528179	0.16	5.47703149993666	3.54121062566239	7.41285237421092	0.206314247897556	29.2321279288433	20.2804268050121	38.1838290526746	4.08	2.9	5.87	4.44610823358315	6.4086030298665	8.37109782614986	4.7698833578993	6.87529122855114	8.98069909920299	4.83238338334129	6.96908614173474	9.09798277116642	5.47703149993666	4.76244098137031	-3.67487935439053	38.7703872629601	0.351311158723072	0.424063229008029	0.311565642294059	0.453427139559553	0.531683793632214	0.410674422294032	0.453134988983101	0.531968982015448	0.409468148994612	0.00456171750695902	0.00496881232121133	0.00500761132369033
233	29.1800213528179	0.17	2.72390239922525	1.78552645735392	3.66227834109657	0.265845080349079	24.686945147031	18.2817501404997	31.0921401535623	3.98	2.81	6.32	4.09979713832059	5.53620229408236	6.97260744984414	4.40982652192399	5.95485358994653	7.49988065796906	4.42935024287169	5.98169596463715	7.53703759361491	2.72390239922525	5.42877270576989	0.647584759331884	43.9432555981727	0.351311158723072	0.424063229008029	0.311565642294059	0.453427139559553	0.531683793632214	0.410674422294032	0.453134988983101	0.531968982015448	0.409468148994612	0.00456171750695902	0.00496881232121133	0.00500761132369033
233	29.1800213528179	0.17	2.95493530709141	1.94309149857733	3.96677911560548	0.288960890129567	27.8216094932963	21.0077225496406	34.635496436952	4.31	2.86	6.8	4.37928491213247	5.79971267220103	7.22014043226959	4.67206407012482	6.18745519794086	7.7028463257569	4.66825537987499	6.18463187330142	7.70100886664664	2.95493530709141	5.56667871881546	1.47012448393838	45.8610256008416	0.351311158723072	0.424063229008029	0.311565642294059	0.453427139559553	0.531683793632214	0.410674422294032	0.453134988983101	0.531968982015448	0.409468148994612	0.00456171750695902	0.00496881232121133	0.00500761132369033
233	29.1800213528179	0.17	3.09472543282715	2.0328845610211	4.1565663046332	0.276507042114912	26.4641242047611	19.7805766326867	33.1476717768355	4.25	2.73	6.59	4.17772999920017	5.58931964653111	7.00090929386204	4.46336489017929	5.97146610123019	7.47956731228109	4.45511457198876	5.96206034306577	7.46528915130175	3.09472543282715	5.43616195445103	-1.26683181809915	42.4693210489952	0.351311158723072	0.424063229008029	0.311565642294059	0.453427139559553	0.531683793632214	0.410674422294032	0.453134988983101	0.531968982015448	0.409468148994612	0.00456171750695902	0.00496881232121133	0.00500761132369033
233	29.1800213528179	0.17	3.19586632751159	2.10462450102101	4.28710815400217	0.258639473210964	24.1901822828236	17.7958981816669	30.5844663839804	3.94	2.6	6.68	4.02170815233277	5.4667571313411	6.91180611034944	4.32972628875881	5.88544995541208	7.44117362206534	4.29360112622963	5.83642047565827	7.3836466463228	3.19586632751159	5.23105541435999	0.63885702228583	42.7104603146059	0.351311158723072	0.424063229008029	0.311565642294059	0.453427139559553	0.531683793632214	0.410674422294032	0.453134988983101	0.531968982015448	0.409468148994612	0.00456171750695902	0.00496881232121133	0.00500761132369033
233	29.1800213528179	0.17	3.19686269749501	2.11269277072205	4.28103262426798	0.270455430734064	27.3338936783641	20.3247490154646	34.3430383412636	3.85	2.55	6.52	4.69269480827346	6.31100639209669	7.92931797591992	5.06495478801456	6.81164306412698	8.55833134023941	5.02444478139333	6.75586730263369	8.49078904895499	3.19686269749501	5.35007049672409	-3.25672299142012	38.6723615152936	0.351311158723072	0.424063229008029	0.311565642294059	0.453427139559553	0.531683793632214	0.410674422294032	0.453134988983101	0.531968982015448	0.409468148994612	0.00456171750695902	0.00496881232121133	0.00500761132369033
233	29.1800213528179	0.17	3.24369682408052	2.11806302839119	4.36933061976984	0.245300221729034	23.9008658154902	17.3554500827032	30.4462815482771	3.82	2.36	5.92	4.03683594152963	5.55928389629062	7.08173185105161	4.36094320154494	6.00562461891886	7.65030603629278	4.33454360449211	5.97057597312559	7.60406529858326	3.24369682408052	4.88388701142804	-2.30681235936206	37.0301212194062	0.351311158723072	0.424063229008029	0.311565642294059	0.453427139559553	0.531683793632214	0.410674422294032	0.453134988983101	0.531968982015448	0.409468148994612	0.00456171750695902	0.00496881232121133	0.00500761132369033
233	29.1800213528179	0.17	3.30776368297645	2.18453285388116	4.43099451207174	0.235987563913587	27.7918752226933	19.9844295999863	35.5993208454002	4.19	2.76	6.72	4.27996264461739	5.95204317350526	7.62412370239312	4.5796026508954	6.36874546788604	8.15788828487667	4.5681583653541	6.35242212285862	8.13792047174532	3.30776368297645	5.29626856791534	1.09316475910616	44.8980962409071	0.351311158723072	0.424063229008029	0.311565642294059	0.453427139559553	0.531683793632214	0.410674422294032	0.453134988983101	0.531968982015448	0.409468148994612	0.00456171750695902	0.00496881232121133	0.00500761132369033
233	29.1800213528179	0.17	3.3305060240421	2.17648697802418	4.48452507006001	0.224401001269566	23.2682341636325	16.514326607397	30.022141719868	3.72	2.28	5.38	3.93147474200866	5.53934030010583	7.14720585820301	4.25920417701901	6.00110210350387	7.74300002998873	4.25927036315543	6.00166439853246	7.74766795254087	3.3305060240421	4.47413033665452	-0.0502271018518217	37.9786562315099	0.351311158723072	0.424063229008029	0.311565642294059	0.453427139559553	0.531683793632214	0.410674422294032	0.453134988983101	0.531968982015448	0.409468148994612	0.00456171750695902	0.00496881232121133	0.00500761132369033
233	29.1800213528179	0.17	3.33394869016608	2.1757784024944	4.49211897783776	0.222048601409016	25.3153837123027	17.917249803246	32.7135176213595	3.98	2.76	5.95	4.01996455053196	5.67983067848586	7.33969680643975	4.32419588793167	6.10968085795845	7.89516582798523	4.3607717932437	6.16110606101289	7.96326664975288	3.33394869016608	5.20240936463242	-1.51524474464529	41.0841642200449	0.351311158723072	0.424063229008029	0.311565642294059	0.453427139559553	0.531683793632214	0.410674422294032	0.453134988983101	0.531968982015448	0.409468148994612	0.00456171750695902	0.00496881232121133	0.00500761132369033
233	29.1800213528179	0.17	3.42380891264849	2.23690878223878	4.6107090430582	0.262095336430708	27.0864077256983	19.9905098925707	34.1823055588259	3.43	2.51	5.23	5.10829223921933	6.92154863067988	8.73480502214042	5.58468216179133	7.56703950352623	9.54939684526112	5.64711448802827	7.65047383670931	9.65275344384765	3.42380891264849	4.72457148606085	3.38256690430685	42.9795823926687	0.351311158723072	0.424063229008029	0.311565642294059	0.453427139559553	0.531683793632214	0.410674422294032	0.453134988983101	0.531968982015448	0.409468148994612	0.00456171750695902	0.00496881232121133	0.00500761132369033
233	29.1800213528179	0.17	3.51049215745236	2.29094604722054	4.73003826768418	0.213310050023048	22.7703876232786	15.9430398201685	29.5977354263886	3.88	2.48	5.67	3.65898113002985	5.22588035762435	6.79277958521885	3.94640582618451	5.63639001059939	7.32637419501427	3.9580799640562	5.65397168611922	7.34538949781567	3.51049215745236	4.78473232122005	2.16771971487647	41.9973670141638	0.351311158723072	0.424063229008029	0.311565642294059	0.453427139559553	0.531683793632214	0.410674422294032	0.453134988983101	0.531968982015448	0.409468148994612	0.00456171750695902	0.00496881232121133	0.00500761132369033
233	29.1800213528179	0.17	3.51723190876506	2.31113124999342	4.72333256753669	0.209106997534485	21.734965516234	15.1353444454914	28.3345865869767	3.94	2.57	5.86	3.42242509713578	4.91474057534904	6.40705605356229	3.68479457716653	5.29151373842556	6.8982328996846	3.6961770766543	5.31023086150003	6.9181439259573	3.51723190876506	5.00242875256058	0.519037022088751	41.7678350852544	0.351311158723072	0.424063229008029	0.311565642294059	0.453427139559553	0.531683793632214	0.410674422294032	0.453134988983101	0.531968982015448	0.409468148994612	0.00456171750695902	0.00496881232121133	0.00500761132369033
233	29.1800213528179	0.17	3.55548823112059	2.33895340542778	4.7720230568134	0.235561008346487	26.8575281390496	19.3036284376263	34.4114278404728	4.04	2.76	5.79	4.27062287179854	5.94180385937339	7.61298484694825	4.58637733890363	6.38111942705059	8.17586151519756	4.63580609152759	6.45001005981903	8.27080181651946	3.55548823112059	4.96846383127318	-2.03993980974981	39.5719310083712	0.351311158723072	0.424063229008029	0.311565642294059	0.453427139559553	0.531683793632214	0.410674422294032	0.453134988983101	0.531968982015448	0.409468148994612	0.00456171750695902	0.00496881232121133	0.00500761132369033
233	29.1800213528179	0.17	3.55691852505001	2.30909253146125	4.80474451863878	0.19862346526065	23.6341274491555	16.2222527585602	31.0460021397508	3.85	2.49	5.65	3.74660332186247	5.45840961352312	7.17021590518376	4.04395668320644	5.89162239500502	7.73928810680359	4.05728858908019	5.91236074256371	7.76548539241324	3.55691852505001	5.02130215885815	4.41628362006545	45.1986260515124	0.351311158723072	0.424063229008029	0.311565642294059	0.453427139559553	0.531683793632214	0.410674422294032	0.453134988983101	0.531968982015448	0.409468148994612	0.00456171750695902	0.00496881232121133	0.00500761132369033
233	29.1800213528179	0.17	3.58333080264247	2.3258997980321	4.84076180725283	0.231554860614435	24.4272272549964	17.479558290856	31.3748962191368	4.46	3.04	6.53	3.5357358896182	4.94109877676554	6.34646166391288	3.7600792547836	5.25461278397663	6.74914631316965	3.79433425756329	5.30131589503602	6.80924779418191	3.58333080264247	5.26685535355872	0.971733312279759	45.319666246889	0.351311158723072	0.424063229008029	0.311565642294059	0.453427139559553	0.531683793632214	0.410674422294032	0.453134988983101	0.531968982015448	0.409468148994612	0.00456171750695902	0.00496881232121133	0.00500761132369033
233	29.1800213528179	0.17	3.60796776928285	2.38481014390566	4.83112539466004	0.259499301374818	26.5875348861862	19.5752722438153	33.5997975285571	4.24	2.68	5.93	4.14159412838037	5.62519780063478	7.1088014728892	4.42560378985654	6.01094552809729	7.59628726633804	4.45332939466772	6.05097731656932	7.64631869415765	3.60796776928285	5.14949412321867	0.988029878115357	43.833481452589	0.351311158723072	0.424063229008029	0.311565642294059	0.453427139559553	0.531683793632214	0.410674422294032	0.453134988983101	0.531968982015448	0.409468148994612	0.00456171750695902	0.00496881232121133	0.00500761132369033
233	29.1800213528179	0.17	3.67840581081493	2.43124619385184	4.92556542777803	0.288132728264337	32.9715257175717	24.8800502234884	41.0630012116549	3.94	2.87	6.22	5.62542877231326	7.45492745282283	9.2844261333324	6.05662364778835	8.02635527544797	9.99608690310759	6.10410742936863	9.36080169882618	10.072588473037	3.67840581081493	5.14993299114128	-3.42791716209975	39.604657284391	0.351311158723072	0.424063229008029	0.311565642294059	0.453427139559553	0.531683793632214	0.410674422294032	0.453134988983101	0.531968982015448	0.409468148994612	0.00456171750695902	0.00496881232121133	0.00500761132369033
233	29.1800213528179	0.17	3.68669956503919	2.42513149697589	4.94826763310248	0.251924588934108	24.9175720045656	18.2136555390315	31.6214884700998	4.29	2.84	7.24	3.81960266643093	5.22548723213005	6.63137179782916	4.07760084766455	5.5784470344146	7.07929322116465	4.04791536124527	5.53787362874888	7.02618700620514	3.68669956503919	5.34645880987537	-0.505620368477538	43.4550268274128	0.351311158723072	0.424063229008029	0.311565642294059	0.453427139559553	0.531683793632214	0.410674422294032	0.453134988983101	0.531968982015448	0.409468148994612	0.00456171750695902	0.00496881232121133	0.00500761132369033
233	29.1800213528179	0.17	3.72522143470561	2.44362091804404	5.00682195136718	0.242899834541685	26.6859895519844	19.3301570025855	34.0418221013832	3.71	2.34	5.51	4.61127163171516	6.3660293379331	8.12078704415105	4.99693865666005	6.89845678779021	8.79997491892038	5.00138614474913	6.89985621671517	8.80735066133875	3.72522143470561	4.63122501043791	-0.423366936039786	38.6114782762285	0.351311158723072	0.424063229008029	0.311565642294059	0.453427139559553	0.531683793632214	0.410674422294032	0.453134988983101	0.531968982015448	0.409468148994612	0.00456171750695902	0.00496881232121133	0.00500761132369033
233	29.1800213528179	0.17	3.74730516623651	2.45103198203156	5.04357835044146	0.239513491148357	28.0458170089907	20.2433071865361	35.8483268314453	3.9	2.7	6.15	4.62600030988276	6.40902975877364	8.19205920766453	4.9868413580808	6.90895212392085	8.83106288976091	5.00515443676548	6.9339557729846	8.85845436465337	3.74730516623651	5.07519897981201	1.45491244560633	43.575900538008	0.351311158723072	0.424063229008029	0.311565642294059	0.453427139559553	0.531683793632214	0.410674422294032	0.453134988983101	0.531968982015448	0.409468148994612	0.00456171750695902	0.00496881232121133	0.00500761132369033
233	29.1800213528179	0.17	3.75186182825527	2.47268201471228	5.03104164179826	0.25724080194751	26.6772147960254	19.5997121721371	33.7547174199137	3.84	2.77	6.05	4.53776658637072	6.17636488003788	7.81496317370504	4.89935511254863	6.66852388196136	8.43769265137409	4.93581176720086	6.71600401355406	8.50653960739624	3.75186182825527	5.06733769810526	-1.45248902319669	40.7723290142112	0.351311158723072	0.424063229008029	0.311565642294059	0.453427139559553	0.531683793632214	0.410674422294032	0.453134988983101	0.531968982015448	0.409468148994612	0.00456171750695902	0.00496881232121133	0.00500761132369033
233	29.1800213528179	0.17	3.95658344206644	2.58746902230948	5.3256978618234	0.271799269378988	28.810510046849	21.4477979084565	36.1732221852415	4.44	2.55	6.17	4.36006918298515	5.85681651503357	7.35356384708199	4.63913596982729	6.23168280668617	7.82422964354505	4.62888388120761	6.21662909244852	7.80726521657593	3.95658344206644	5.05168617053632	0.00517824415851861	42.6572339103504	0.351311158723072	0.424063229008029	0.311565642294059	0.453427139559553	0.531683793632214	0.410674422294032	0.453134988983101	0.531968982015448	0.409468148994612	0.00456171750695902	0.00496881232121133	0.00500761132369033
233	29.1800213528179	0.17	3.96785333971554	2.58632422252319	5.34938245690789	0.278822284975022	28.6583993284517	21.4623389349591	35.8544597219444	3.86	2.45	5.98	4.94400074156006	6.60166387089347	8.25932700022688	5.3347315818777	7.12340199485558	8.91207240783346	5.31979987634339	7.09925512158641	8.88191120575754	3.96785333971554	4.75853491871833	-1.82135581917994	38.5772441328737	0.351311158723072	0.424063229008029	0.311565642294059	0.453427139559553	0.531683793632214	0.410674422294032	0.453134988983101	0.531968982015448	0.409468148994612	0.00456171750695902	0.00496881232121133	0.00500761132369033
233	29.1800213528179	0.17	4.00881736935957	2.62209201830821	5.39554272041093	0.225520788335712	24.9563165478995	17.7356458509287	32.1769872448702	4.11	2.73	5.99	3.86563259882381	5.439438270531	7.0132439422382	4.14440115549206	5.83170119697243	7.51900123845279	4.1724999805836	5.87262341239378	7.57024857154354	4.00881736935957	4.99369515758214	-2.75221464664925	39.6232095661892	0.351311158723072	0.424063229008029	0.311565642294059	0.453427139559553	0.531683793632214	0.410674422294032	0.453134988983101	0.531968982015448	0.409468148994612	0.00456171750695902	0.00496881232121133	0.00500761132369033
233	29.1800213528179	0.17	4.01441421499161	2.62489161764547	5.40393681233775	0.23576535511999	26.1939174911353	18.830841480739	33.5569935015316	3.83	2.64	6.02	4.36968460033055	6.07828163178032	7.78687866323009	4.71917157336488	6.56442203847704	8.40967250358919	4.73317131908369	6.58713347871577	8.43951438343269	4.01441421499161	4.90309114671021	0.364209545776998	41.6857336889504	0.351311158723072	0.424063229008029	0.311565642294059	0.453427139559553	0.531683793632214	0.410674422294032	0.453134988983101	0.531968982015448	0.409468148994612	0.00456171750695902	0.00496881232121133	0.00500761132369033
233	29.1800213528179	0.17	4.04438524809976	2.63207139467069	5.45669910152882	0.221142490764881	26.2062574670663	18.5276339907678	33.8848809433648	3.82	2.69	6.19	4.31147830328265	6.09833454912788	7.88519079497311	4.65789640654334	6.58832274782751	8.51874908911168	4.66903329240453	6.6015694740196	8.54192859360127	4.04438524809976	4.84149980124353	-2.25979179544379	39.367829557914	0.351311158723072	0.424063229008029	0.311565642294059	0.453427139559553	0.531683793632214	0.410674422294032	0.453134988983101	0.531968982015448	0.409468148994612	0.00456171750695902	0.00496881232121133	0.00500761132369033
233	29.1800213528179	0.17	4.06914969309027	2.67303949499487	5.46525989118568	0.278617671817214	26.7516888389139	20.0309799209501	33.4723977568776	4.15	2.44	6.36	4.32570436730274	5.7770462403681	7.22838811343346	4.63282969257605	6.18721694438187	7.7416041961877	4.58675569488094	6.12541487154027	7.66757308886129	4.06914969309027	4.98666714408784	-1.249060375667	40.5020937449744	0.351311158723072	0.424063229008029	0.311565642294059	0.453427139559553	0.531683793632214	0.410674422294032	0.453134988983101	0.531968982015448	0.409468148994612	0.00456171750695902	0.00496881232121133	0.00500761132369033
233	29.1800213528179	0.17	4.08301421668165	2.6550050853864	5.51102334797689	0.229433317560879	26.1950399696098	18.6998715152816	33.690208423938	3.47	2.35	5.21	4.73246740652314	6.62930613012195	8.52614485372077	5.16717692873301	7.23825327182567	9.30932961491833	5.19703883546559	7.27954644291165	9.36657946821725	4.08301421668165	4.57724867014009	-0.125039727640377	38.9573490867487	0.351311158723072	0.424063229008029	0.311565642294059	0.453427139559553	0.531683793632214	0.410674422294032	0.453134988983101	0.531968982015448	0.409468148994612	0.00456171750695902	0.00496881232121133	0.00500761132369033
233	29.1800213528179	0.17	4.10814366375173	2.68624456767204	5.53004275983142	0.252259568864814	24.6715245610649	18.0396995810433	31.3033495410866	4.71	2.97	6.69	3.47113096433545	4.74720171788594	6.02327247143644	3.67262225646945	5.0227660276125	6.37290979875556	3.68958451166638	5.04349085599921	6.40230743844483	4.10814366375173	5.23671448151538	0.123538490635058	43.8308691460777	0.351311158723072	0.424063229008029	0.311565642294059	0.453427139559553	0.531683793632214	0.410674422294032	0.453134988983101	0.531968982015448	0.409468148994612	0.00456171750695902	0.00496881232121133	0.00500761132369033
233	29.1800213528179	0.17	4.17144869178249	2.74626486949605	5.59663251406892	0.209629370213639	25.4933726736117	17.7647502936394	33.221995053584	3.57	2.71	6.14	4.38805726285345	6.29709831357015	8.20613936428685	4.77601870278863	6.85384385785173	8.93166901291483	4.79596070670496	6.87743347550572	8.96439347764174	4.17144869178249	4.77686726698786	-0.22323764862834	41.185757925207	0.351311158723072	0.424063229008029	0.311565642294059	0.453427139559553	0.531683793632214	0.410674422294032	0.453134988983101	0.531968982015448	0.409468148994612	0.00456171750695902	0.00496881232121133	0.00500761132369033
233	29.1800213528179	0.17	4.18285805479995	2.73620212803342	5.62951398156648	0.205048495046395	24.2521977920249	16.7966666617512	31.7077289222987	4.16	2.76	7.23	3.61884831167701	5.22514536970493	6.83144242773284	3.87478252811966	5.59468102602942	7.31457952393919	3.8357370518114	5.53780195492076	7.24198135411017	4.18285805479995	5.24742447934507	-4.33039978949372	39.5018720969614	0.351311158723072	0.424063229008029	0.311565642294059	0.453427139559553	0.531683793632214	0.410674422294032	0.453134988983101	0.531968982015448	0.409468148994612	0.00456171750695902	0.00496881232121133	0.00500761132369033
233	29.1800213528179	0.17	4.20154626963228	2.72935914609413	5.67373339317044	0.263230448471365	26.5074187505902	19.583520560428	33.4313169407524	4.08	2.39	6.01	4.28894536591449	5.80533364580153	7.32172192568857	4.60074236628901	6.22736877623697	7.85399518618493	4.5704533246324	6.18607326766832	7.80987105411787	4.20154626963228	4.77524479577285	-2.48303857803324	38.2779259628017	0.351311158723072	0.424063229008029	0.311565642294059	0.453427139559553	0.531683793632214	0.410674422294032	0.453134988983101	0.531968982015448	0.409468148994612	0.00456171750695902	0.00496881232121133	0.00500761132369033
233	29.1800213528179	0.17	4.20990366436319	2.73448174310889	5.68532558561749	0.168514573336641	22.6109581250578	14.7692077103671	30.4527085397486	3.74	2.58	5.82	3.50361031004674	5.36386159369808	7.22411287734942	3.79401488235321	5.80845725194302	7.82289962153284	3.80947536066527	5.83361091997982	7.85913236428193	4.20990366436319	4.69830114308421	-0.454370224790298	40.5282023054817	0.351311158723072	0.424063229008029	0.311565642294059	0.453427139559553	0.531683793632214	0.410674422294032	0.453134988983101	0.531968982015448	0.409468148994612	0.00456171750695902	0.00496881232121133	0.00500761132369033
233	29.1800213528179	0.17	4.31007691352025	2.80364335689457	5.81651047014592	0.21511251934224	24.0115044127148	16.8504711617005	31.1725376637291	3.49	2.38	5.57	4.24263735030375	6.04565323312221	7.84866911594067	4.62923219203292	6.59654131565913	8.56385043928533	4.63305706754851	6.60197715800755	8.57293077569998	4.31007691352025	4.4555259659942	-0.600892818666146	38.2385765789761	0.351311158723072	0.424063229008029	0.311565642294059	0.453427139559553	0.531683793632214	0.410674422294032	0.453134988983101	0.531968982015448	0.409468148994612	0.00456171750695902	0.00496881232121133	0.00500761132369033
233	29.1800213528179	0.17	4.35655879572354	2.85851228044426	5.85460531100282	0.231704457574167	24.3007116061365	17.3919307826745	31.2094924295986	4.12	2.46	6.07	3.77556558840779	5.27537348557925	6.77518138275072	4.04601234877372	5.6532526762562	7.26049300373868	4.02862255211568	5.63051328870318	7.23191594513978	4.35655879572354	4.76943055259179	-2.11453492721417	38.5431019876479	0.351311158723072	0.424063229008029	0.311565642294059	0.453427139559553	0.531683793632214	0.410674422294032	0.453134988983101	0.531968982015448	0.409468148994612	0.00456171750695902	0.00496881232121133	0.00500761132369033
233	29.1800213528179	0.17	4.43301589904872	2.89941833638231	5.96661346171513	0.265079922069919	30.4650805636422	22.5451854231836	38.3849757041008	4.24	2.78	6.3	4.77124717025604	6.44733794388878	8.12342871752153	5.09858748181853	6.8896695892619	8.68075169670528	5.11630221734699	6.91193319042603	8.71428289016252	4.43301589904872	4.87009578932791	-3.10674730040523	39.0981833891503	0.351311158723072	0.424063229008029	0.311565642294059	0.453427139559553	0.531683793632214	0.410674422294032	0.453134988983101	0.531968982015448	0.409468148994612	0.00456171750695902	0.00496881232121133	0.00500761132369033
233	29.1800213528179	0.17	4.44333361427439	2.9241947288481	5.96247249970068	0.216452016362227	26.9015095904211	18.9102710692902	34.8927481115521	4.09	2.65	5.93	4.13557950172954	5.88322246783649	7.63086543394343	4.43550762219197	6.30989637322328	8.18428512425459	4.45532080352353	6.34235261538764	8.22710572956656	4.44333361427439	4.87052897071561	-1.29315550352076	40.4168352561186	0.351311158723072	0.424063229008029	0.311565642294059	0.453427139559553	0.531683793632214	0.410674422294032	0.453134988983101	0.531968982015448	0.409468148994612	0.00456171750695902	0.00496881232121133	0.00500761132369033
233	29.1800213528179	0.17	4.45259649455559	2.9348640245494	5.97032896456179	0.201819721911608	23.2780202258598	16.050318904312	30.5057215474075	3.92	2.73	6.03	3.65015877166011	5.29388046560721	6.93760215955431	3.93263515234973	5.70356023223503	7.47448531212033	3.9552047160509	5.74159908107385	7.51910376215641	4.45259649455559	4.72887402766192	3.40338781014777	44.7420316131255	0.351311158723072	0.424063229008029	0.311565642294059	0.453427139559553	0.531683793632214	0.410674422294032	0.453134988983101	0.531968982015448	0.409468148994612	0.00456171750695902	0.00496881232121133	0.00500761132369033
233	29.1800213528179	0.17	4.47390581294143	2.95180363895715	5.99600798692571	0.198256764105752	24.1668089149538	16.5791392504066	31.754478579501	4.13	2.5	6.31	3.5963605712132	5.24228413798093	6.88820770474865	3.85363855699608	5.61730891016784	7.38097926333961	3.83115796902353	5.58119748264079	7.3325698690367	4.47390581294143	4.84272384147085	-3.92251943132224	37.3911403587406	0.351311158723072	0.424063229008029	0.311565642294059	0.453427139559553	0.531683793632214	0.410674422294032	0.453134988983101	0.531968982015448	0.409468148994612	0.00456171750695902	0.00496881232121133	0.00500761132369033
233	29.1800213528179	0.17	4.49920789856005	2.94760319887484	6.05081259824527	0.192219261208802	26.0916340985607	17.7407003964154	34.442567800706	3.53	2.58	5.74	4.42309554471136	6.50514286115226	8.58719017759317	4.81994809193277	7.08880253759182	9.35765698325087	4.84691071239884	7.13095478869308	9.41204925326683	4.49920789856005	4.5843640599286	-2.87735542060916	36.8811307152902	0.351311158723072	0.424063229008029	0.311565642294059	0.453427139559553	0.531683793632214	0.410674422294032	0.453134988983101	0.531968982015448	0.409468148994612	0.00456171750695902	0.00496881232121133	0.00500761132369033
233	29.1800213528179	0.17	4.49979054855663	2.93910619956084	6.06047489755243	0.197041509630418	24.0584258094678	16.4757872863381	31.6410643325975	4.01	2.56	5.95	3.66679456213691	5.35436051695579	7.04192647177467	3.94060493453302	5.75418642000183	7.56776790547064	3.95033267445848	5.76113722079548	7.57823766713209	4.49979054855663	4.74201369893532	-0.839895644517879	40.0274309840272	0.351311158723072	0.424063229008029	0.311565642294059	0.453427139559553	0.531683793632214	0.410674422294032	0.453134988983101	0.531968982015448	0.409468148994612	0.00456171750695902	0.00496881232121133	0.00500761132369033
233	29.1800213528179	0.17	4.53626161368259	2.98711434321418	6.08540888415099	0.213693036299521	27.3636040183616	19.1684025495699	35.5588054871534	4.31	2.82	5.81	4.00270496685384	5.71400947116354	7.42531397547325	4.27109683895791	6.09714880116302	7.92320076336814	4.32115373288018	6.16994942412506	8.01871065704082	4.53626161368259	4.82580823351652	0.393900585733481	42.2002326226912	0.351311158723072	0.424063229008029	0.311565642294059	0.453427139559553	0.531683793632214	0.410674422294032	0.453134988983101	0.531968982015448	0.409468148994612	0.00456171750695902	0.00496881232121133	0.00500761132369033
233	29.1800213528179	0.17	4.60652280714598	3.01953946545225	6.1935061488397	0.238208079792794	28.6251130180793	20.6327977208094	36.6174283153491	4.25	2.63	6.21	4.36322931356844	6.0533687149332	7.74350811629796	4.66219099607166	6.46813611902104	8.27408124197043	4.66149827232566	6.47001975580093	8.27571672109748	4.60652280714598	4.88799743726677	-0.329940556423064	41.4605589673096	0.351311158723072	0.424063229008029	0.311565642294059	0.453427139559553	0.531683793632214	0.410674422294032	0.453134988983101	0.531968982015448	0.409468148994612	0.00456171750695902	0.00496881232121133	0.00500761132369033
233	29.1800213528179	0.17	4.62509777117995	3.04710261455827	6.20309292780164	0.206842001632529	26.3856889289486	18.3186456343683	34.4527322235289	3.87	2.82	5.84	4.20822880992625	6.06142061682949	7.91461242373273	4.53931809748956	6.5383128021864	8.53730750688324	4.59131466626099	6.61786489920634	8.63692970659713	4.62509777117995	4.81413217242936	0.246555510540663	42.0446834175861	0.351311158723072	0.424063229008029	0.311565642294059	0.453427139559553	0.531683793632214	0.410674422294032	0.453134988983101	0.531968982015448	0.409468148994612	0.00456171750695902	0.00496881232121133	0.00500761132369033
233	29.1800213528179	0.17	4.64950166652279	3.06635699681858	6.232646336227	0.198876086208313	25.6286790675865	17.5976675306165	33.6596906045564	3.5	2.45	5.38	4.42021109872897	6.43745379682938	8.4546964949298	4.82147975952747	7.02184861560823	9.22221747168899	4.8565294075306	7.07099964346628	9.288513439111	4.64950166652279	4.47508513409148	-2.013844521362	36.9054371979083	0.351311158723072	0.424063229008029	0.311565642294059	0.453427139559553	0.531683793632214	0.410674422294032	0.453134988983101	0.531968982015448	0.409468148994612	0.00456171750695902	0.00496881232121133	0.00500761132369033
233	29.1800213528179	0.17	4.82874637352574	3.15783837057835	6.49965437647312	0.215199836501642	25.2629163347552	17.7306178912321	32.7952147782783	4.09	2.61	6.02	3.88080047260801	5.52943717206022	7.17807387151243	4.1626409592925	5.93100877427595	7.6993765892594	4.17150560944889	5.94421164439492	7.71889680557604	4.82874637352574	4.75078657980692	-1.00317274751208	40.2033102026933	0.351311158723072	0.424063229008029	0.311565642294059	0.453427139559553	0.531683793632214	0.410674422294032	0.453134988983101	0.531968982015448	0.409468148994612	0.00456171750695902	0.00496881232121133	0.00500761132369033
233	29.1800213528179	0.17	4.89150097582346	3.22073994635208	6.56226200529483	0.23789532870166	25.4704660032179	18.3528147150828	32.5881172913529	3.95	2.35	6.22	4.14269866243746	5.74933420738309	7.35596975232872	4.45936969439893	6.18881768057207	7.91826566674522	4.40863974541285	6.1147661313593	7.83022291583288	4.89150097582346	4.64117438802595	-4.46085515041204	35.3423589567188	0.351311158723072	0.424063229008029	0.311565642294059	0.453427139559553	0.531683793632214	0.410674422294032	0.453134988983101	0.531968982015448	0.409468148994612	0.00456171750695902	0.00496881232121133	0.00500761132369033
233	29.1800213528179	0.17	4.91477769437535	3.22129608817021	6.6082593005805	0.266219571117893	29.8574007575688	22.1181212556509	37.5966802594867	3.63	2.48	5.16	5.38266342258827	7.26609358424893	9.1495237459096	5.8474452141291	7.89350565304342	9.93956609195775	5.91004790313768	7.98510696913085	10.0558168058738	4.91477769437535	4.33417430561763	-0.409692175159198	38.0054282281585	0.351311158723072	0.424063229008029	0.311565642294059	0.453427139559553	0.531683793632214	0.410674422294032	0.453134988983101	0.531968982015448	0.409468148994612	0.00456171750695902	0.00496881232121133	0.00500761132369033
233	29.1800213528179	0.17	4.91831600534488	3.24132374574815	6.5953082649416	0.205672811133302	24.8683181755742	17.2379911982301	32.4986451529183	4.28	2.65	6.3	3.61584210496346	5.21637996590356	6.81691782684366	3.86017525048996	5.56886618856828	7.27755712664661	3.85709135402185	5.56216864494094	7.27037034668277	4.91831600534488	4.78910738724692	-3.38775383270004	38.7132595539114	0.351311158723072	0.424063229008029	0.311565642294059	0.453427139559553	0.531683793632214	0.410674422294032	0.453134988983101	0.531968982015448	0.409468148994612	0.00456171750695902	0.00496881232121133	0.00500761132369033
233	29.1800213528179	0.17	4.92547078401014	3.25320788199388	6.5977336860264	0.220258758566516	25.1308841739395	17.7484108029146	32.5133575449645	3.71	2.34	5.91	4.23735769137886	5.99989185105557	7.76242601073228	4.59221171938574	6.50234784982208	8.41248398025843	4.56302618579966	6.45982754786387	8.3595195114019	4.92547078401014	4.51671514492047	-1.96208117564338	37.3122490176513	0.351311158723072	0.424063229008029	0.311565642294059	0.453427139559553	0.531683793632214	0.410674422294032	0.453134988983101	0.531968982015448	0.409468148994612	0.00456171750695902	0.00496881232121133	0.00500761132369033
233	29.1800213528179	0.17	5.25236376035881	3.45303561381361	7.05169190690402	0.23712667484934	28.2491793943461	20.3382536654782	36.1601051232139	3.61	2.48	5.35	4.97747047305879	6.91354619901148	8.84962192496417	5.41113329245767	7.51588989003599	9.6206464876143	5.45436895234608	7.58477153868891	9.69993106103485	5.25236376035881	4.41468712927907	3.98716260645218	43.2923519036734	0.351311158723072	0.424063229008029	0.311565642294059	0.453427139559553	0.531683793632214	0.410674422294032	0.453134988983101	0.531968982015448	0.409468148994612	0.00456171750695902	0.00496881232121133	0.00500761132369033
233	29.1800213528179	0.17	5.42501945446781	3.5221879914425	7.32785091749312	0.182940289900172	24.7872869950124	16.6085418960879	32.9660320939369	3.7	2.58	5.37	3.97121313632133	5.92680563677575	7.88239813723017	4.30458673489017	6.42434642729103	8.5441061196919	4.35257395171757	6.49947432742773	8.63951786082289	5.42501945446781	4.37061457765249	0.754077388605128	40.2247222642936	0.351311158723072	0.424063229008029	0.311565642294059	0.453427139559553	0.531683793632214	0.410674422294032	0.453134988983101	0.531968982015448	0.409468148994612	0.00456171750695902	0.00496881232121133	0.00500761132369033
233	29.1800213528179	0.17	5.76269392341068	3.74953580234821	7.77585204447315	0.218752403476621	30.0372126087527	21.1745744066054	38.8998508109	4.29	2.75	5.76	4.43490295164255	6.29113578859543	8.14736862554831	4.73380997489563	6.71515062994692	8.69649128499821	4.78461214348953	6.78735238738242	8.79526552519907	5.76269392341068	4.60292574852454	3.40230660183956	45.0950378484931	0.351311158723072	0.424063229008029	0.311565642294059	0.453427139559553	0.531683793632214	0.410674422294032	0.453134988983101	0.531968982015448	0.409468148994612	0.00456171750695902	0.00496881232121133	0.00500761132369033
233	29.1800213528179	0.18	2.59274567994501	1.73430971562803	3.45118164426199	0.336556552427822	30.6515739172539	23.9324728938895	37.3706749406184	4.41	2.9	7.06	4.88653827656378	6.25844599710495	7.63035371764612	5.2017019302928	6.6620926269847	8.1224833236766	5.18759506173964	6.64598857248852	8.10134061928462	2.59274567994501	5.82631686928034	-1.25538543919064	44.1602830753759	0.351311158723072	0.424063229008029	0.311565642294059	0.453427139559553	0.531683793632214	0.410674422294032	0.453134988983101	0.531968982015448	0.409468148994612	0.00456171750695902	0.00496881232121133	0.00500761132369033
233	29.1800213528179	0.18	2.95831060083208	1.98500038938169	3.93162081228246	0.218465058302989	22.6682319052943	15.9742225360799	29.3622412745087	4.05	2.55	5.69	3.52368568311518	5.00028868671452	6.47689169031386	3.78294241628854	5.36818713919376	6.95343186209898	3.80453798316364	5.4001628455201	6.98378247723002	2.95831060083208	5.03123172714393	2.35505735382772	43.6740618593267	0.351311158723072	0.424063229008029	0.311565642294059	0.453427139559553	0.531683793632214	0.410674422294032	0.453134988983101	0.531968982015448	0.409468148994612	0.00456171750695902	0.00496881232121133	0.00500761132369033
233	29.1800213528179	0.18	2.98033051642405	1.98060634946159	3.98005468338652	0.297216437662034	26.8198100859733	20.3808527866226	33.258767385324	3.78	2.52	5.98	4.7879774725883	6.30065129536793	7.81332511814756	5.17864991501658	6.81474954343669	8.45084917185679	5.17732233373659	6.81177605395133	8.44851591813602	2.98033051642405	4.98228777292826	-0.743614453286032	39.7458304912193	0.351311158723072	0.424063229008029	0.311565642294059	0.453427139559553	0.531683793632214	0.410674422294032	0.453134988983101	0.531968982015448	0.409468148994612	0.00456171750695902	0.00496881232121133	0.00500761132369033
233	29.1800213528179	0.18	3.06591042036349	2.05048239412454	4.08133844660244	0.386014762800723	32.6863548830359	26.2501633369893	39.1225464290824	4	2.41	5.77	5.86161881111309	7.29880992318029	8.73600103524749	6.3017468543581	7.84685151937146	9.39195618438481	6.29410920173581	7.83563567435867	9.37850783970664	3.06591042036349	4.88083694983353	0.184457987130208	40.2126153361885	0.351311158723072	0.424063229008029	0.311565642294059	0.453427139559553	0.531683793632214	0.410674422294032	0.453134988983101	0.531968982015448	0.409468148994612	0.00456171750695902	0.00496881232121133	0.00500761132369033
233	29.1800213528179	0.18	3.07522786754917	2.04722302025877	4.10323271483957	0.27461572321129	26.9465247782619	20.1088318378359	33.7842177186879	4.03	2.71	6.13	4.45512230811338	5.97001678833892	7.48491126856446	4.78530269118904	6.41246983313009	8.03963697507114	4.80646373736233	6.43798212154069	8.07261833526307	3.07522786754917	5.13624589548532	-1.81045330996259	39.843833680886	0.351311158723072	0.424063229008029	0.311565642294059	0.453427139559553	0.531683793632214	0.410674422294032	0.453134988983101	0.531968982015448	0.409468148994612	0.00456171750695902	0.00496881232121133	0.00500761132369033
233	29.1800213528179	0.18	3.29798188596272	2.2136810813849	4.38228269054054	0.351636927001642	30.4628661563358	24.0045675405845	36.9211647720871	3.95	2.32	5.92	5.4120825221711	6.86817395152822	8.32426538088535	5.8249853878196	7.39216609221361	8.95934679660762	5.78187302433993	7.33871578430479	8.89545902680538	3.29798188596272	4.96487306333473	-0.965735284649613	39.8917815223876	0.351311158723072	0.424063229008029	0.311565642294059	0.453427139559553	0.531683793632214	0.410674422294032	0.453134988983101	0.531968982015448	0.409468148994612	0.00456171750695902	0.00496881232121133	0.00500761132369033
233	29.1800213528179	0.18	3.43918945060714	2.28080952448255	4.59756937673174	0.300357302384441	25.7620657124189	19.6232414562836	31.9008899685542	4.47	2.58	6.78	3.96567330001927	5.20627218376133	6.44687106750339	4.21688720883184	5.53607443590815	6.85526166298445	4.17035998829186	5.47523371264828	6.78244416097513	3.43918945060714	5.18315706144036	-3.12720391651493	39.5649027870958	0.351311158723072	0.424063229008029	0.311565642294059	0.453427139559553	0.531683793632214	0.410674422294032	0.453134988983101	0.531968982015448	0.409468148994612	0.00456171750695902	0.00496881232121133	0.00500761132369033
233	29.1800213528179	0.18	3.56948221890996	2.3671960053952	4.77176843242472	0.293028103923292	29.8784167139795	22.6325643812746	37.1242690466843	3.87	2.41	5.94	5.2021081282973	6.86757151465542	8.53303490101354	5.61176184884308	7.40837654075426	9.20499123266545	5.58709099401627	7.37941744626335	9.17139439578162	3.56948221890996	5.03505712626973	-0.0904457624739128	41.010421880948	0.351311158723072	0.424063229008029	0.311565642294059	0.453427139559553	0.531683793632214	0.410674422294032	0.453134988983101	0.531968982015448	0.409468148994612	0.00456171750695902	0.00496881232121133	0.00500761132369033
233	29.1800213528179	0.18	3.56961065705402	2.36589371873863	4.7733275953694	0.330226694208383	27.1610243732875	21.1216849915215	33.2003637550534	4.17	2.64	5.98	4.53958039892855	5.83758605950663	7.13559172008471	4.85930898209049	6.24873487853239	7.63816077497428	4.87715257749701	6.27288666308018	7.67448298405942	3.56961065705402	4.86399508051099	-1.02979873976457	39.2435943223186	0.351311158723072	0.424063229008029	0.311565642294059	0.453427139559553	0.531683793632214	0.410674422294032	0.453134988983101	0.531968982015448	0.409468148994612	0.00456171750695902	0.00496881232121133	0.00500761132369033
233	29.1800213528179	0.18	3.61362538782681	2.42906672988822	4.79818404576541	0.272918191253125	24.7665506395202	18.4551407896593	31.0779604893812	4.05	2.52	5.98	4.07090232923412	5.46309615486705	6.85528998049998	4.37041603820743	5.86503952257489	7.35966300694235	4.37067736125222	5.86256540420378	7.34953443059393	3.61362538782681	4.81993623397112	-1.84451329865587	38.6113286967666	0.351311158723072	0.424063229008029	0.311565642294059	0.453427139559553	0.531683793632214	0.410674422294032	0.453134988983101	0.531968982015448	0.409468148994612	0.00456171750695902	0.00496881232121133	0.00500761132369033
233	29.1800213528179	0.18	3.6667558280059	2.44767841206475	4.88583324394705	0.220398619802711	27.7222722733585	19.5818646831899	35.8626798635271	4.51	3.08	6.48	3.92511071385218	5.55682462691601	7.18853853997984	4.17020987485062	5.90381434342668	7.63741881200275	4.21249012883726	5.96387350794984	7.71920785731916	3.6667558280059	5.48795874574157	0.404797693855487	45.6008626960432	0.351311158723072	0.424063229008029	0.311565642294059	0.453427139559553	0.531683793632214	0.410674422294032	0.453134988983101	0.531968982015448	0.409468148994612	0.00456171750695902	0.00496881232121133	0.00500761132369033
233	29.1800213528179	0.18	3.71919884373755	2.49331147911618	4.94508620835893	0.201407032767527	22.0013448483077	15.1612816440077	28.8414080526076	3.88	2.38	5.93	3.47822914094748	5.04744391590827	6.61665869086906	3.75128360707661	5.44368782277164	7.13609203846667	3.73190435212806	5.41348582655195	7.0953196509882	3.71919884373755	4.93655025622208	-1.58495710051011	39.1185838173896	0.351311158723072	0.424063229008029	0.311565642294059	0.453427139559553	0.531683793632214	0.410674422294032	0.453134988983101	0.531968982015448	0.409468148994612	0.00456171750695902	0.00496881232121133	0.00500761132369033
233	29.1800213528179	0.18	3.85722696637942	2.57050911902884	5.14394481373	0.275252832823415	28.9452324980468	21.6120943201582	36.2783706759354	4.35	2.7	6.67	4.47496154323291	5.99334800088669	7.51173445854047	4.77067473774171	6.38939879730644	8.00812285687117	4.7504392098892	6.3621414925941	7.97623201115509	3.85722696637942	5.24097542656893	4.42693000973299	47.8630145256929	0.351311158723072	0.424063229008029	0.311565642294059	0.453427139559553	0.531683793632214	0.410674422294032	0.453134988983101	0.531968982015448	0.409468148994612	0.00456171750695902	0.00496881232121133	0.00500761132369033
233	29.1800213528179	0.18	3.95693283991064	2.64593194743787	5.26793373238341	0.232774463610756	26.2469195251319	18.8071812321053	33.6866578181586	3.73	2.58	5.88	4.47160571150079	6.24048196321569	8.0093582149306	4.84359539072344	6.7596231919964	8.67565099326936	4.85881645798469	6.7821066600505	8.70592000880162	3.95693283991064	4.93823130603839	2.17484432815124	43.4787306520706	0.351311158723072	0.424063229008029	0.311565642294059	0.453427139559553	0.531683793632214	0.410674422294032	0.453134988983101	0.531968982015448	0.409468148994612	0.00456171750695902	0.00496881232121133	0.00500761132369033
233	29.1800213528179	0.18	3.95902382851613	2.65198563296488	5.26606202406738	0.262466788449601	26.8340825027117	19.8110314664583	33.8571335389652	4.17	2.76	6.17	4.25892800676092	5.76872666625284	7.27852532574477	4.55901381683841	6.17519350767633	7.79137319851424	4.58362610718769	6.20672464378175	7.83609219857556	3.95902382851613	5.10135835232437	1.01944725647923	44.1124139259772	0.351311158723072	0.424063229008029	0.311565642294059	0.453427139559553	0.531683793632214	0.410674422294032	0.453134988983101	0.531968982015448	0.409468148994612	0.00456171750695902	0.00496881232121133	0.00500761132369033
233	29.1800213528179	0.18	3.9740947267823	2.6477980083179	5.30039144524669	0.210904615799688	26.5150303643437	18.507486995385	34.5225737333023	3.75	2.64	6.99	4.37816617369226	6.27244579799192	8.16672542229157	4.73942912735159	6.79001461693413	8.84060010651666	4.68596982858932	6.71075126847827	8.73793674687154	3.9740947267823	5.21416170015653	-0.157683663044445	42.8117354484959	0.351311158723072	0.424063229008029	0.311565642294059	0.453427139559553	0.531683793632214	0.410674422294032	0.453134988983101	0.531968982015448	0.409468148994612	0.00456171750695902	0.00496881232121133	0.00500761132369033
233	29.1800213528179	0.18	3.98402749661744	2.66549441927861	5.30256057395628	0.241886918796575	26.2215385113065	18.9737679735537	33.4693090490594	4.1	2.63	7.17	4.14041196164992	5.72200376100326	7.30359556035659	4.43959262645328	6.1354681469341	7.83134366741492	4.37310079380122	6.04681823220694	7.71410588130897	3.98402749661744	5.31522093515021	0.850562080182485	44.3495357526994	0.351311158723072	0.424063229008029	0.311565642294059	0.453427139559553	0.531683793632214	0.410674422294032	0.453134988983101	0.531968982015448	0.409468148994612	0.00456171750695902	0.00496881232121133	0.00500761132369033
233	29.1800213528179	0.18	3.994397751385	2.66723287264023	5.32156263012976	0.293130926801432	27.9048312009766	21.1392746081574	34.6703877937959	3.78	2.39	6.1	4.96626131498989	6.55569721589482	8.14513311679974	5.37149543672379	7.09062521004163	8.80975498335948	5.33224044455163	7.03636519582023	8.74221813500641	3.994397751385	4.80527411271714	-1.71664539552403	38.9105560460702	0.351311158723072	0.424063229008029	0.311565642294059	0.453427139559553	0.531683793632214	0.410674422294032	0.453134988983101	0.531968982015448	0.409468148994612	0.00456171750695902	0.00496881232121133	0.00500761132369033
233	29.1800213528179	0.18	4.02174547114538	2.69707512481723	5.34641581747352	0.266163348231345	27.6832308739741	20.506481003434	34.8599807445143	3.64	2.51	5.41	4.97535570534692	6.71660440658728	8.45785310782765	5.40289734499648	7.29377481025987	9.18465227552326	5.44586279992079	7.35301159151734	9.26273250862753	4.02174547114538	4.47183105052079	0.891482543859479	39.5088319331264	0.351311158723072	0.424063229008029	0.311565642294059	0.453427139559553	0.531683793632214	0.410674422294032	0.453134988983101	0.531968982015448	0.409468148994612	0.00456171750695902	0.00496881232121133	0.00500761132369033
233	29.1800213528179	0.18	4.02839555915851	2.69925473792222	5.3575363803948	0.291123292278835	29.4483301417321	22.2738074900712	36.6228527933929	4.19	2.9	6.4	4.76944016236073	6.30570451661859	7.84196887087644	5.10325037608611	6.74703693734858	8.39082349861106	5.13774023811469	6.78744152215608	8.44459730289417	4.02839555915851	5.00801921914116	0.870753347508576	43.4349036125211	0.351311158723072	0.424063229008029	0.311565642294059	0.453427139559553	0.531683793632214	0.410674422294032	0.453134988983101	0.531968982015448	0.409468148994612	0.00456171750695902	0.00496881232121133	0.00500761132369033
233	29.1800213528179	0.18	4.03704981814151	2.69386325980012	5.38023637648289	0.291785831049031	29.4473031040312	22.2845299983161	36.6100762097463	4.47	2.81	6.87	4.49546884842535	5.94041847794476	7.38536810746417	4.77935408375015	6.31555111803186	7.85174815231358	4.76191522544381	6.29526284016027	7.82756833877052	4.03704981814151	5.43190648505177	-0.155585479836022	43.6731736422728	0.351311158723072	0.424063229008029	0.311565642294059	0.453427139559553	0.531683793632214	0.410674422294032	0.453134988983101	0.531968982015448	0.409468148994612	0.00456171750695902	0.00496881232121133	0.00500761132369033
233	29.1800213528179	0.18	4.06292540424768	2.71503890517707	5.41081190331828	0.253607376204454	25.8233400715506	18.9066135418874	32.7400666012137	3.66	2.43	5.97	4.56880883543791	6.24024519346262	7.91168155148733	4.95890675629207	6.77305511466314	8.58720347303421	4.94160327112928	6.74882098634097	8.55617368073896	4.06292540424768	4.70053247983884	0.558266580757329	39.8829624556274	0.351311158723072	0.424063229008029	0.311565642294059	0.453427139559553	0.531683793632214	0.410674422294032	0.453134988983101	0.531968982015448	0.409468148994612	0.00456171750695902	0.00496881232121133	0.00500761132369033
233	29.1800213528179	0.18	4.09598867662781	2.73046193546662	5.461515417789	0.20902843401812	23.5345331697897	16.3867922585198	30.6822740810597	3.7	2.37	6.01	3.92142807533331	5.63191243630333	7.34239679727335	4.25105887919641	6.10532461880459	7.95959035841276	4.22287984725064	6.0628887507024	7.90268766228443	4.09598867662781	4.72882151499729	-2.53036542804947	37.4422107267921	0.351311158723072	0.424063229008029	0.311565642294059	0.453427139559553	0.531683793632214	0.410674422294032	0.453134988983101	0.531968982015448	0.409468148994612	0.00456171750695902	0.00496881232121133	0.00500761132369033
233	29.1800213528179	0.18	4.11706516224753	2.7586687587458	5.47546156574926	0.273401035094803	27.1303822414345	20.2249847237775	34.0357797590914	3.69	2.39	5.57	4.84836887326937	6.5037428989812	8.15911692469302	5.25705850225135	7.05197104371525	8.84688358517914	5.2646429738323	7.0631029050805	8.85542434766401	4.11706516224753	4.62824353862033	-5.92533898860767	33.6914077493312	0.351311158723072	0.424063229008029	0.311565642294059	0.453427139559553	0.531683793632214	0.410674422294032	0.453134988983101	0.531968982015448	0.409468148994612	0.00456171750695902	0.00496881232121133	0.00500761132369033
233	29.1800213528179	0.18	4.17912364983354	2.7872976928011	5.57094960686598	0.193424000582399	24.9603515695032	17.0023572211957	32.9183459178107	4.42	3.06	6.51	3.46463772248841	5.08626977360918	6.70790182472996	3.68731946643412	5.4131782454572	7.13903702448027	3.72191090977973	5.46280213863364	7.20808524413949	4.17912364983354	5.4177198822482	3.99346474593566	49.0197531063825	0.351311158723072	0.424063229008029	0.311565642294059	0.453427139559553	0.531683793632214	0.410674422294032	0.453134988983101	0.531968982015448	0.409468148994612	0.00456171750695902	0.00496881232121133	0.00500761132369033
233	29.1800213528179	0.18	4.18655632151424	2.78922496617646	5.58388767685202	0.207101282416794	23.2908404578609	16.1756245077117	30.4060564080101	4.08	2.67	6.19	3.54353676319044	5.10224191768834	6.66094707218624	3.80125956882305	5.47332995484448	7.14540034086591	3.8066251178238	5.48254977839808	7.15933700423783	4.18655632151424	4.98293031402472	-2.74569776750351	39.7799171363451	0.351311158723072	0.424063229008029	0.311565642294059	0.453427139559553	0.531683793632214	0.410674422294032	0.453134988983101	0.531968982015448	0.409468148994612	0.00456171750695902	0.00496881232121133	0.00500761132369033
233	29.1800213528179	0.18	4.30548189720468	2.89412870957514	5.71683508483421	0.227460710554616	25.9948138355577	18.5151984680315	33.4744292030839	4.49	2.88	7.14	3.72332954442604	5.22744914254635	6.73156874066666	3.9571568085939	5.55573599360096	7.15431517860802	3.93824466677968	5.53167763643815	7.12028166318791	4.30548189720468	5.32592450132895	0.12278596303539	44.0543553151341	0.351311158723072	0.424063229008029	0.311565642294059	0.453427139559553	0.531683793632214	0.410674422294032	0.453134988983101	0.531968982015448	0.409468148994612	0.00456171750695902	0.00496881232121133	0.00500761132369033
233	29.1800213528179	0.18	4.3198270171026	2.88180498569954	5.75784904850567	0.24312114934644	28.3448603239391	20.5364685064412	36.153252141437	3.95	2.66	5.46	4.63599080377788	6.39869078536726	8.16139076695663	4.9904180926287	6.887878690012	8.78533928739531	5.05216669870402	6.97089265541595	8.89092171790391	4.3198270171026	4.82381534586843	1.99368384920291	42.4979162634349	0.351311158723072	0.424063229008029	0.311565642294059	0.453427139559553	0.531683793632214	0.410674422294032	0.453134988983101	0.531968982015448	0.409468148994612	0.00456171750695902	0.00496881232121133	0.00500761132369033
233	29.1800213528179	0.18	4.32093357417858	2.89274673704127	5.7491204113159	0.270175908363499	28.0556049655055	20.8562947596103	35.2549151714006	4.4	2.7	6.31	4.26961382855664	5.74342663977016	7.21723945098367	4.54624687375314	6.1155496619029	7.68485245005267	4.55296778295402	6.1244169398354	7.69380801494105	4.32093357417858	5.03648279967176	-3.64582348615437	39.4104981720466	0.351311158723072	0.424063229008029	0.311565642294059	0.453427139559553	0.531683793632214	0.410674422294032	0.453134988983101	0.531968982015448	0.409468148994612	0.00456171750695902	0.00496881232121133	0.00500761132369033
233	29.1800213528179	0.18	4.33578764144183	2.91416420944199	5.75741107344168	0.286579914648782	26.2023276496661	19.7476415596307	32.6570137397014	4.62	2.93	6.92	3.8729892834761	5.13890906328482	6.40482884309354	4.10565804014564	5.44762759950529	6.78959715886494	4.1050856841318	5.44523375983978	6.78975687799427	4.33578764144183	5.17658099018328	3.72949613343108	47.4290336684195	0.351311158723072	0.424063229008029	0.311565642294059	0.453427139559553	0.531683793632214	0.410674422294032	0.453134988983101	0.531968982015448	0.409468148994612	0.00456171750695902	0.00496881232121133	0.00500761132369033
233	29.1800213528179	0.18	4.3561482075892	2.92057336055742	5.79172305462098	0.27517695616829	26.7740285973307	19.9896644673785	33.5583927272828	3.51	2.31	5.45	5.01216971792901	6.71326802816039	8.41436633839176	5.46591353938199	7.32100959737329	9.1761056553646	5.46770956741852	7.3223863030647	9.17900515528466	4.3561482075892	4.50211618958795	-0.702094801017264	37.503464120481	0.351311158723072	0.424063229008029	0.311565642294059	0.453427139559553	0.531683793632214	0.410674422294032	0.453134988983101	0.531968982015448	0.409468148994612	0.00456171750695902	0.00496881232121133	0.00500761132369033
233	29.1800213528179	0.18	4.36763559058479	2.92311504260506	5.81215613856452	0.230096656337101	26.6828952784524	19.0624322165309	34.303358340374	3.73	2.7	5.57	4.52993080727733	6.34083143096487	8.15173205465242	4.9064562889066	6.86787802616641	8.82929976342622	4.96761334036997	6.95279444169875	8.93497706472916	4.36763559058479	4.74835257966609	0.387574093294076	41.2430345423125	0.351311158723072	0.424063229008029	0.311565642294059	0.453427139559553	0.531683793632214	0.410674422294032	0.453134988983101	0.531968982015448	0.409468148994612	0.00456171750695902	0.00496881232121133	0.00500761132369033
233	29.1800213528179	0.18	4.41682376084722	2.93985342397708	5.89379409771737	0.259782124517128	28.3588227204853	20.8848964116929	35.8327490292776	4.05	2.6	6.08	4.60979741005286	6.25947215404189	7.90914689803091	4.94931994574859	6.72049715553599	8.49167436532338	4.95541899383793	6.73051486981481	8.50131284497977	4.41682376084722	4.86237552577074	-0.291140950615904	41.2454845340998	0.351311158723072	0.424063229008029	0.311565642294059	0.453427139559553	0.531683793632214	0.410674422294032	0.453134988983101	0.531968982015448	0.409468148994612	0.00456171750695902	0.00496881232121133	0.00500761132369033
233	29.1800213528179	0.18	4.43607136321645	2.96867163300308	5.90347109342982	0.200261820039013	22.110863558566	15.2121835364826	29.0095435806494	3.48	2.42	5.56	3.84501388809989	5.58871625869336	7.33241862928684	4.19751349510057	6.10107338981449	8.00463328452842	4.20895254586511	6.12038575861152	8.02818758695523	4.43607136321645	4.38802855901696	-0.347552757102927	38.0059704158133	0.351311158723072	0.424063229008029	0.311565642294059	0.453427139559553	0.531683793632214	0.410674422294032	0.453134988983101	0.531968982015448	0.409468148994612	0.00456171750695902	0.00496881232121133	0.00500761132369033
233	29.1800213528179	0.18	4.48522392396109	2.983139582307	5.98730826561519	0.279353246403773	28.9639852488609	21.7007830415473	36.2271874561744	3.83	2.49	6.45	5.03028307971182	6.71390726497856	8.39753145024529	5.43190662902233	7.2499532931589	9.06799995729546	5.38382815736408	7.18206035262216	8.99051163616369	4.48522392396109	4.79687969732205	2.09772475647108	42.420163266523	0.351311158723072	0.424063229008029	0.311565642294059	0.453427139559553	0.531683793632214	0.410674422294032	0.453134988983101	0.531968982015448	0.409468148994612	0.00456171750695902	0.00496881232121133	0.00500761132369033
233	29.1800213528179	0.18	4.54912532057176	3.00942862638086	6.08882201476267	0.212448008587963	25.8562625135667	18.083695149793	33.6288298773404	3.64	2.53	5.81	4.39138863221156	6.27885486528202	8.16632109835248	4.76927814543772	6.81916537008565	8.86905259473358	4.78063396378749	6.83965396431568	8.89035830067431	4.54912532057176	4.67639465987574	1.28625971204331	41.1391456520276	0.351311158723072	0.424063229008029	0.311565642294059	0.453427139559553	0.531683793632214	0.410674422294032	0.453134988983101	0.531968982015448	0.409468148994612	0.00456171750695902	0.00496881232121133	0.00500761132369033
233	29.1800213528179	0.18	4.59780783757066	3.07168971559739	6.12392595954394	0.227574761576088	25.3748866666054	18.0760145854715	32.6737587477394	3.61	2.28	5.83	4.42361266686424	6.20981298437654	7.99601330188884	4.80899146483643	6.75080299497969	8.69261452512295	4.77082172849882	6.69878176672705	8.62429247501762	4.59780783757066	4.51759436846894	-1.67792028782371	36.9017417525299	0.351311158723072	0.424063229008029	0.311565642294059	0.453427139559553	0.531683793632214	0.410674422294032	0.453134988983101	0.531968982015448	0.409468148994612	0.00456171750695902	0.00496881232121133	0.00500761132369033
233	29.1800213528179	0.18	4.61356445187505	3.10109947134014	6.12602943240997	0.216075720235056	24.0828239636871	16.9209455153151	31.2447024120591	3.96	2.55	6.07	3.810628438187	5.42349680074414	7.03636516330128	4.10080159513542	5.83648725990323	7.57217292467105	4.09661972462451	5.83034892159246	7.56578320749248	4.61356445187505	4.75088492662595	-0.19326156019783	40.7039053236706	0.351311158723072	0.424063229008029	0.311565642294059	0.453427139559553	0.531683793632214	0.410674422294032	0.453134988983101	0.531968982015448	0.409468148994612	0.00456171750695902	0.00496881232121133	0.00500761132369033
233	29.1800213528179	0.18	4.64761998156387	3.08831102318708	6.20692893994066	0.237089645790439	25.6331003716734	18.4540490124016	32.8121517309451	3.99	2.57	5.68	4.12501837419598	5.72974581078138	7.33447324736678	4.43528213221285	6.16070933784227	7.88613654347168	4.46214833630334	6.19903919139916	7.93621598441018	4.64761998156387	4.55270162193547	4.97086342898551	44.9921332539271	0.351311158723072	0.424063229008029	0.311565642294059	0.453427139559553	0.531683793632214	0.410674422294032	0.453134988983101	0.531968982015448	0.409468148994612	0.00456171750695902	0.00496881232121133	0.00500761132369033
233	29.1800213528179	0.18	4.6647684513842	3.1339290275164	6.195607875252	0.289559055582776	30.0923390800533	22.7330337105473	37.4516444495592	3.89	2.59	6.15	5.19566589904408	6.87764519119872	8.55962448335337	5.60103368473326	7.41424162678266	9.22744956883206	5.60027252279993	7.41005972874667	9.22366852665657	4.6647684513842	4.79219449867916	-2.4088763122491	38.4364906937032	0.351311158723072	0.424063229008029	0.311565642294059	0.453427139559553	0.531683793632214	0.410674422294032	0.453134988983101	0.531968982015448	0.409468148994612	0.00456171750695902	0.00496881232121133	0.00500761132369033
233	29.1800213528179	0.18	4.69905723574457	3.12651934482644	6.27159512666269	0.272849256697839	28.1725211775988	20.9919000221172	35.3531423330805	3.86	2.66	6.19	4.83390174991838	6.48741654050011	8.14093133108183	5.21570814502534	6.99982602894853	8.78394391287171	5.22285232606883	7.00837987797974	8.79040258373456	4.69905723574457	4.72659813831471	0.171567067780696	41.4141522178652	0.351311158723072	0.424063229008029	0.311565642294059	0.453427139559553	0.531683793632214	0.410674422294032	0.453134988983101	0.531968982015448	0.409468148994612	0.00456171750695902	0.00496881232121133	0.00500761132369033
233	29.1800213528179	0.18	4.73868630212657	3.153569406913	6.32380319734013	0.253908947468464	29.5374455745846	21.632201028408	37.4426901207611	4.14	2.57	6.38	4.68443819036863	6.3963134363356	8.10818868230256	5.01858955456447	6.8525766580321	8.68656376149973	4.99397326424738	6.81936985325099	8.63991122487852	4.73868630212657	4.93546837921959	0.893504502571767	43.4942760125855	0.351311158723072	0.424063229008029	0.311565642294059	0.453427139559553	0.531683793632214	0.410674422294032	0.453134988983101	0.531968982015448	0.409468148994612	0.00456171750695902	0.00496881232121133	0.00500761132369033
233	29.1800213528179	0.18	4.74952466102115	3.18140532160177	6.31764400044053	0.272943633565226	29.0828404587697	21.6719594725308	36.4937214450086	3.56	2.54	5.46	5.36113360949859	7.19441145323385	9.02768929696912	5.83624344200012	7.83198847881609	9.82773351563206	5.88621646168514	7.90314139926657	9.91690339637088	4.74952466102115	4.55075977739686	-0.980958358892363	38.2912522396086	0.351311158723072	0.424063229008029	0.311565642294059	0.453427139559553	0.531683793632214	0.410674422294032	0.453134988983101	0.531968982015448	0.409468148994612	0.00456171750695902	0.00496881232121133	0.00500761132369033
233	29.1800213528179	0.18	4.80622907433615	3.22178529999631	6.390672848676	0.258304317360904	29.4539701149158	21.6614784518262	37.2464617780055	3.98	2.86	6.06	4.86014769265643	6.60853529512947	8.3569228976025	5.22797888377639	7.10868993298927	8.98940098220215	5.27839429432457	7.17955845905742	9.07495802963043	4.80622907433615	4.81904607490046	2.50853513604725	44.6842115832753	0.351311158723072	0.424063229008029	0.311565642294059	0.453427139559553	0.531683793632214	0.410674422294032	0.453134988983101	0.531968982015448	0.409468148994612	0.00456171750695902	0.00496881232121133	0.00500761132369033
233	29.1800213528179	0.18	4.94443430941955	3.29552456109192	6.59334405774717	0.235291820652721	27.9914287951582	20.1127212248588	35.8701363654576	4.25	3.08	7.11	4.25229864752629	5.91804129720967	7.58378394689305	4.54354847251442	6.32338171070286	8.1032149488913	4.55492857756757	6.33622855950194	8.12335253940751	4.94443430941955	5.25101738818331	3.33083436418646	47.8558257193544	0.351311158723072	0.424063229008029	0.311565642294059	0.453427139559553	0.531683793632214	0.410674422294032	0.453134988983101	0.531968982015448	0.409468148994612	0.00456171750695902	0.00496881232121133	0.00500761132369033
233	29.1800213528179	0.18	4.98407455492455	3.31249149262123	6.65565761722787	0.246458873637892	27.4127119085681	19.9289715130874	34.8964523040487	3.75	2.39	5.75	4.70840915096654	6.47651402975566	8.24461890854478	5.09612112455082	7.00981985682198	8.92351858909314	5.08576965987102	6.99935503843685	8.90857313847664	4.98407455492455	4.5135860107226	3.75358980799369	43.0839174022141	0.351311158723072	0.424063229008029	0.311565642294059	0.453427139559553	0.531683793632214	0.410674422294032	0.453134988983101	0.531968982015448	0.409468148994612	0.00456171750695902	0.00496881232121133	0.00500761132369033
233	29.1800213528179	0.18	5.00550398652682	3.33540837290167	6.67559960015196	0.216955556155563	24.6450512710524	17.3349565342925	31.9551460078122	4.06	2.58	5.96	3.81428501402268	5.42275658707511	7.03122816012754	4.09375241388021	5.82007447964967	7.54639654541913	4.10147051921133	5.83185371591486	7.56371349453902	5.00550398652682	4.59418786852464	-3.19955657668055	37.40178623385	0.351311158723072	0.424063229008029	0.311565642294059	0.453427139559553	0.531683793632214	0.410674422294032	0.453134988983101	0.531968982015448	0.409468148994612	0.00456171750695902	0.00496881232121133	0.00500761132369033
233	29.1800213528179	0.18	5.08268262521941	3.39762918563631	6.76773606480251	0.203362979528261	25.2834270603463	17.4704653470974	33.0963887735951	4.01	2.43	6.31	3.89252844227447	5.63330495182952	7.37408146138457	4.18373662662405	6.05474426338179	7.92575190013953	4.14528380605659	5.99784821966163	7.85606379689776	5.08268262521941	4.82207944458362	2.80702562708197	44.6607787116888	0.351311158723072	0.424063229008029	0.311565642294059	0.453427139559553	0.531683793632214	0.410674422294032	0.453134988983101	0.531968982015448	0.409468148994612	0.00456171750695902	0.00496881232121133	0.00500761132369033
233	29.1800213528179	0.18	5.10546756268399	3.39803542407242	6.81289970129556	0.230685835085484	25.8617194618654	18.4880399386741	33.2353989850566	4.12	2.74	6.41	4.01561033138816	5.6171767371234	7.21874314285864	4.30350414216438	6.01989270884344	7.7362812755225	4.30836110075835	6.02663539140945	7.74486383467617	5.10546756268399	4.78769288879655	0.42644156115851	41.8937290737368	0.351311158723072	0.424063229008029	0.311565642294059	0.453427139559553	0.531683793632214	0.410674422294032	0.453134988983101	0.531968982015448	0.409468148994612	0.00456171750695902	0.00496881232121133	0.00500761132369033
233	29.1800213528179	0.18	5.30326584218531	3.5411856319749	7.06534605239572	0.218125467236558	25.262693822174	17.7951038032512	32.7302838410967	3.76	2.2	5.48	4.1965615250209	5.95761902176423	7.71867651850755	4.54110427283724	6.44674670783845	8.35238914283965	4.51159006703145	6.41356167327309	8.30864041877866	5.30326584218531	4.32809012692029	-2.93295085059205	35.7450185119313	0.351311158723072	0.424063229008029	0.311565642294059	0.453427139559553	0.531683793632214	0.410674422294032	0.453134988983101	0.531968982015448	0.409468148994612	0.00456171750695902	0.00496881232121133	0.00500761132369033
233	29.1800213528179	0.18	5.39129519638757	3.59086809154792	7.19172230122722	0.216857497798289	26.4050564161793	18.5706564927542	34.2394563396044	3.92	2.46	5.85	4.22263332560863	6.00403498018707	7.78543663476552	4.54932306428374	6.46854526735268	8.38776747042163	4.54458822380475	6.46528494201474	8.38110208994772	5.39129519638757	4.43617491969435	2.7948310819503	42.1599026965592	0.351311158723072	0.424063229008029	0.311565642294059	0.453427139559553	0.531683793632214	0.410674422294032	0.453134988983101	0.531968982015448	0.409468148994612	0.00456171750695902	0.00496881232121133	0.00500761132369033
233	29.1800213528179	0.18	5.53709144708124	3.69724550802002	7.37693738614246	0.211773767922883	28.7897438692565	20.1178765827579	37.4616111557551	3.84	2.62	5.52	4.65868937586565	6.6668305348164	8.67497169376716	5.03003769955307	7.19824959791979	9.3664614962865	5.08227341352617	7.27397636855685	9.46212836812561	5.53709144708124	4.50800866921844	2.0967417136092	42.6103163527254	0.351311158723072	0.424063229008029	0.311565642294059	0.453427139559553	0.531683793632214	0.410674422294032	0.453134988983101	0.531968982015448	0.409468148994612	0.00456171750695902	0.00496881232121133	0.00500761132369033
233	29.1800213528179	0.19	2.69778797041311	1.83137606648796	3.56419987433826	0.320673519017497	29.5856053060145	22.8624422547808	36.3087683572483	3.84	2.39	5.31	5.29285654852667	6.84932795197413	8.40579935542159	5.71457437197843	7.39506042167764	9.07554647137685	5.7455711416287	7.43312982562372	9.1237950904684	2.69778797041311	4.59345742073842	0.551008554513237	39.3533889682299	0.351311158723072	0.424063229008029	0.311565642294059	0.453427139559553	0.531683793632214	0.410674422294032	0.453134988983101	0.531968982015448	0.409468148994612	0.00456171750695902	0.00496881232121133	0.00500761132369033
233	29.1800213528179	0.19	2.96289903476986	2.01543530728864	3.91036276225108	0.263985496973863	23.3257087436489	17.2447303246507	29.406687162647	3.99	2.41	6.88	3.85920216966057	5.22006573009043	6.58092929052028	4.15003435864929	5.61345355384383	7.07687274903837	4.07011040009407	5.5036535258843	6.93771021233359	2.96289903476986	5.43628044744859	-2.82560670248534	39.271877073399	0.351311158723072	0.424063229008029	0.311565642294059	0.453427139559553	0.531683793632214	0.410674422294032	0.453134988983101	0.531968982015448	0.409468148994612	0.00456171750695902	0.00496881232121133	0.00500761132369033
233	29.1800213528179	0.19	3.30222353867395	2.24712334522044	4.35732373212745	0.327137773549519	30.2330472105155	23.463414427703	37.002679993328	3.86	2.59	5.95	5.40109897935966	6.95941679480592	8.51773461025217	5.82745668610987	7.508786653846	9.19011662158213	5.84198039530991	7.5284106276133	9.21036300376793	3.30222353867395	4.95118699383613	-2.93397045543907	38.1445978349836	0.351311158723072	0.424063229008029	0.311565642294059	0.453427139559553	0.531683793632214	0.410674422294032	0.453134988983101	0.531968982015448	0.409468148994612	0.00456171750695902	0.00496881232121133	0.00500761132369033
233	29.1800213528179	0.19	3.41694653116492	2.32875926483812	4.50513379749171	0.315935155725964	30.8784180850026	23.7844347635708	37.9724014064343	3.94	2.57	6.59	5.38377981264599	6.9895545378738	8.59532926310161	5.79721985343377	7.52630786245056	9.25539587146734	5.74893040772178	7.46450145053251	9.17676073023529	3.41694653116492	5.26214924382667	0.140567720350497	42.4468365147065	0.351311158723072	0.424063229008029	0.311565642294059	0.453427139559553	0.531683793632214	0.410674422294032	0.453134988983101	0.531968982015448	0.409468148994612	0.00456171750695902	0.00496881232121133	0.00500761132369033
233	29.1800213528179	0.19	3.53706515046761	2.39250620843378	4.68162409250144	0.309601045848349	28.1293485962794	21.5710076636318	34.6876895289271	4.13	2.59	5.93	4.67970918039549	6.10250447810516	7.52529977581484	5.01454945058376	6.53914790390479	8.06374635722582	5.03103271261086	6.5608006541383	8.08896722699811	3.53706515046761	5.0474701222869	-7.08820510112409	34.0074682515314	0.351311158723072	0.424063229008029	0.311565642294059	0.453427139559553	0.531683793632214	0.410674422294032	0.453134988983101	0.531968982015448	0.409468148994612	0.00456171750695902	0.00496881232121133	0.00500761132369033
233	29.1800213528179	0.19	3.60809731497192	2.42760303229885	4.78859159764499	0.243610680488578	24.9445166731863	18.0819735512477	31.8070597951249	3.62	2.36	5.86	4.4143607979065	6.08971671221366	7.76507262652082	4.79745474181028	6.61820400614874	8.43895327048719	4.77258825271244	6.58709040588119	8.39426578101016	3.60809731497192	4.80867582297986	0.174432691186594	40.4905966614349	0.351311158723072	0.424063229008029	0.311565642294059	0.453427139559553	0.531683793632214	0.410674422294032	0.453134988983101	0.531968982015448	0.409468148994612	0.00456171750695902	0.00496881232121133	0.00500761132369033
233	29.1800213528179	0.19	3.62023323147903	2.46725410675855	4.77321235619952	0.316529982323263	30.4032804143159	23.4280555340273	37.3785052946044	4.03	2.96	6.37	5.19385964771166	6.7402252428771	8.28659083804254	5.57920474719432	7.24029897280478	8.90139319841523	5.62747457375666	7.30309527575717	8.97843312844525	3.62023323147903	5.25972639766337	-1.23099482493627	42.0891188336207	0.351311158723072	0.424063229008029	0.311565642294059	0.453427139559553	0.531683793632214	0.410674422294032	0.453134988983101	0.531968982015448	0.409468148994612	0.00456171750695902	0.00496881232121133	0.00500761132369033
233	29.1800213528179	0.19	3.63227448262631	2.47692870952166	4.78762025573095	0.231004487407555	27.3800795732247	19.5804879880449	35.1796711584045	3.95	2.55	5.86	4.41656330648222	6.17583457805037	7.93510584961853	4.75375907933619	6.6473471929624	8.54093530658862	4.76447312930067	6.66371035962014	8.55988512088454	3.63227448262631	4.96740992003253	-0.309891925941714	40.422093100694	0.351311158723072	0.424063229008029	0.311565642294059	0.453427139559553	0.531683793632214	0.410674422294032	0.453134988983101	0.531968982015448	0.409468148994612	0.00456171750695902	0.00496881232121133	0.00500761132369033
233	29.1800213528179	0.19	3.69701097712209	2.52060315896882	4.87341879527535	0.222463752472976	23.0851139652803	16.346847560207	29.8233803703537	4.59	2.63	6.51	3.22445158801476	4.55358943739409	5.88272728677343	3.42015129515252	4.8299577111917	6.23976412723089	3.40566676765267	4.80868013043598	6.20957947562096	3.69701097712209	5.49699133769925	-0.101149586909715	44.0515880545943	0.351311158723072	0.424063229008029	0.311565642294059	0.453427139559553	0.531683793632214	0.410674422294032	0.453134988983101	0.531968982015448	0.409468148994612	0.00456171750695902	0.00496881232121133	0.00500761132369033
233	29.1800213528179	0.19	3.71692260721906	2.51441968302621	4.91942553141191	0.262834583615642	26.3937665537832	19.4925118769331	33.2950212306332	4.07	2.52	6.47	4.27966799517469	5.79486926597734	7.31007053677998	4.59209117164731	6.21790475970289	7.84371834775847	4.55355653498938	6.16668545568705	7.78318587203719	3.71692260721906	5.1857088915644	0.385618091914186	43.5227820523565	0.351311158723072	0.424063229008029	0.311565642294059	0.453427139559553	0.531683793632214	0.410674422294032	0.453134988983101	0.531968982015448	0.409468148994612	0.00456171750695902	0.00496881232121133	0.00500761132369033
233	29.1800213528179	0.19	3.72945826298908	2.5075696971896	4.95134682878856	0.249010334182264	23.1675226341341	16.8858781653098	29.4491671029584	4.33	2.71	7.64	3.51046773241225	4.81638205907108	6.12229638572992	3.74406327502402	5.13687649635828	6.52968971769254	3.67556700492641	5.04272940438176	6.4083568036814	3.72945826298908	5.46559874256501	3.22704404404249	47.5167594647068	0.351311158723072	0.424063229008029	0.311565642294059	0.453427139559553	0.531683793632214	0.410674422294032	0.453134988983101	0.531968982015448	0.409468148994612	0.00456171750695902	0.00496881232121133	0.00500761132369033
233	29.1800213528179	0.19	3.80773317701398	2.57697610679348	5.03849024723449	0.321840540996817	30.1294701283808	23.3010144854142	36.9579257713474	4.33	2.84	6.66	4.83764583895193	6.25533733252803	7.67302882610413	5.1588120628579	6.67062260499876	8.18243314713962	5.16225187522814	6.6728800688378	8.18729627660823	3.80773317701398	5.23951586609201	0.429444943825596	44.0511079984885	0.351311158723072	0.424063229008029	0.311565642294059	0.453427139559553	0.531683793632214	0.410674422294032	0.453134988983101	0.531968982015448	0.409468148994612	0.00456171750695902	0.00496881232121133	0.00500761132369033
233	29.1800213528179	0.19	3.84431824408178	2.61228238930725	5.07635409885631	0.29346879600425	29.4362830941739	22.3052386864113	36.5673275019365	3.86	2.55	5.55	5.13337456563398	6.77452813067143	8.41568169570887	5.53845382242912	7.3091123082379	9.07977079404669	5.57917239573864	7.3661692914674	9.14844021699094	3.84431824408178	4.80183192841369	-1.50074665065504	38.4269657070112	0.351311158723072	0.424063229008029	0.311565642294059	0.453427139559553	0.531683793632214	0.410674422294032	0.453134988983101	0.531968982015448	0.409468148994612	0.00456171750695902	0.00496881232121133	0.00500761132369033
233	29.1800213528179	0.19	3.90558660501993	2.63598421634119	5.17518899369867	0.264785270906614	26.8315893080044	19.8510006489372	33.8121779670717	4.16	2.63	7	4.27549024554239	5.77896300481531	7.28243576408824	4.57769479297131	6.18743754204517	7.79718029111902	4.5228011719171	6.11560682540621	7.70533353483005	3.90558660501993	5.25542453946279	2.73664020788124	45.5713748454058	0.351311158723072	0.424063229008029	0.311565642294059	0.453427139559553	0.531683793632214	0.410674422294032	0.453134988983101	0.531968982015448	0.409468148994612	0.00456171750695902	0.00496881232121133	0.00500761132369033
233	29.1800213528179	0.19	3.91651789049498	2.66728368273241	5.16575209825755	0.295196296253311	30.0018245084121	22.7639380727918	37.2397109440325	3.72	2.55	5.47	5.42209335926842	7.14606993363024	8.87004650799206	5.87445808363212	7.74226585679423	9.61007362995633	5.92837545062869	7.81040966437638	9.69251362217722	3.91651789049498	4.70965440414691	-2.49139000761578	37.3695021265234	0.351311158723072	0.424063229008029	0.311565642294059	0.453427139559553	0.531683793632214	0.410674422294032	0.453134988983101	0.531968982015448	0.409468148994612	0.00456171750695902	0.00496881232121133	0.00500761132369033
233	29.1800213528179	0.19	3.9210206239894	2.66831614242573	5.17372510555306	0.18810004012967	21.2965934137102	14.3885920123245	28.2045948150958	3.91	2.66	6.12	3.27580407105933	4.84852634257552	6.42124861409171	3.52976261670806	5.22441106333108	6.91905950995409	3.53674386080018	5.24025505203231	6.93616444905018	3.9210206239894	4.89447823610228	-1.14362626391629	40.6188236270531	0.351311158723072	0.424063229008029	0.311565642294059	0.453427139559553	0.531683793632214	0.410674422294032	0.453134988983101	0.531968982015448	0.409468148994612	0.00456171750695902	0.00496881232121133	0.00500761132369033
233	29.1800213528179	0.19	3.93106734156744	2.66751625853877	5.1946184245961	0.185789276198361	21.1143119839171	14.2131776131558	28.0154463546784	4.35	2.64	6.44	2.94147279278161	4.36968958873124	5.79790638468087	3.13568124603064	4.65819494505765	6.18070864408465	3.12792912757714	4.64351049032653	6.16003396272074	3.93106734156744	5.16542742171296	1.14013801153794	44.23667561145	0.351311158723072	0.424063229008029	0.311565642294059	0.453427139559553	0.531683793632214	0.410674422294032	0.453134988983101	0.531968982015448	0.409468148994612	0.00456171750695902	0.00496881232121133	0.00500761132369033
233	29.1800213528179	0.19	3.93383908630838	2.67652667948846	5.19115149312831	0.258388808386886	27.0687818175811	19.9089064744758	34.2286571606864	3.96	2.67	6.01	4.48247979552761	6.09452195390089	7.70656411227417	4.82368224591176	6.55843164662628	8.2931810473408	4.85268800377769	6.58856696212426	8.33193806473704	3.93383908630838	5.10335140853874	-0.825503192964305	41.6427995592771	0.351311158723072	0.424063229008029	0.311565642294059	0.453427139559553	0.531683793632214	0.410674422294032	0.453134988983101	0.531968982015448	0.409468148994612	0.00456171750695902	0.00496881232121133	0.00500761132369033
233	29.1800213528179	0.19	3.97132933344986	2.69634869972911	5.2463099671706	0.224658176787351	24.6876430615313	17.527023810654	31.8482623124087	3.82	2.44	5.41	4.07145508872021	5.73483730365455	7.3982195185889	4.39765263827411	6.19430199988198	7.99095136148984	4.42543293111206	6.23239298229628	8.04241978684834	3.97132933344986	4.76740367804847	0.358683873799265	41.0974614798288	0.351311158723072	0.424063229008029	0.311565642294059	0.453427139559553	0.531683793632214	0.410674422294032	0.453134988983101	0.531968982015448	0.409468148994612	0.00456171750695902	0.00496881232121133	0.00500761132369033
233	29.1800213528179	0.19	3.97876705990771	2.67567899156984	5.28185512824557	0.27318824820833	25.8948617664588	19.3004050467166	32.4893184862011	4.33	2.75	6.53	4.01246639223163	5.38342393944089	6.75438148665015	4.27947008403788	5.7416559907228	7.20384189740772	5.80058668075407	5.7403688507917	7.20250953697605	3.97876705990771	5.29511486415698	-2.99783941652082	40.5470159025502	0.351311158723072	0.424063229008029	0.311565642294059	0.453427139559553	0.531683793632214	0.410674422294032	0.453134988983101	0.531968982015448	0.409468148994612	0.00456171750695902	0.00496881232121133	0.00500761132369033
233	29.1800213528179	0.19	4.01140786506888	2.73736695027272	5.28544877986503	0.309884125910268	33.2461525536279	25.4999616010123	40.9923435062436	3.81	2.5	5.53	5.93927086927064	7.74345893012056	9.54764699097048	6.41717069823395	8.36653165735307	10.3158926164722	6.45594405485507	8.41551461148971	10.3763049605052	4.01140786506888	4.90482700688761	-5.39718424604704	35.9518872999347	0.351311158723072	0.424063229008029	0.311565642294059	0.453427139559553	0.531683793632214	0.410674422294032	0.453134988983101	0.531968982015448	0.409468148994612	0.00456171750695902	0.00496881232121133	0.00500761132369033
233	29.1800213528179	0.19	4.05582994818531	2.75161771847779	5.36004217789283	0.245156955831957	27.8486739006269	20.2191717461164	35.4781760551374	4.33	2.87	6.6	4.20228269849514	5.78797202863246	7.37366135876978	4.48178085510739	6.17293601811022	7.86409118111305	4.49135924023361	6.18699084983874	7.88592333184925	4.05582994818531	5.37784367410303	-0.750479054080645	43.3832416341893	0.351311158723072	0.424063229008029	0.311565642294059	0.453427139559553	0.531683793632214	0.410674422294032	0.453134988983101	0.531968982015448	0.409468148994612	0.00456171750695902	0.00496881232121133	0.00500761132369033
233	29.1800213528179	0.19	4.10123375404389	2.78967109384816	5.41279641423961	0.238961657091259	26.7988223767037	19.331922461519	34.2657222918884	3.75	2.57	6.23	4.57223325746508	6.33824531293077	8.10425736839646	4.94938147121407	6.86106594859538	8.77275042597668	4.93708758862958	6.84607282271529	8.7493499567598	4.10123375404389	4.94297123787731	2.85072218724749	44.1800963264377	0.351311158723072	0.424063229008029	0.311565642294059	0.453427139559553	0.531683793632214	0.410674422294032	0.453134988983101	0.531968982015448	0.409468148994612	0.00456171750695902	0.00496881232121133	0.00500761132369033
233	29.1800213528179	0.19	4.11609102798891	2.79751128485483	5.43467077112298	0.239631508424529	25.8161698862379	18.636286887685	32.9960528847908	3.95	2.66	6.1	4.2051470601962	5.82523716000405	7.4453272598119	4.52639783236934	6.27025416153923	8.01411049070912	4.54070886800115	6.29232143990633	8.03671919796545	4.11609102798891	5.05283820975975	-1.46192695970815	41.0432942303293	0.351311158723072	0.424063229008029	0.311565642294059	0.453427139559553	0.531683793632214	0.410674422294032	0.453134988983101	0.531968982015448	0.409468148994612	0.00456171750695902	0.00496881232121133	0.00500761132369033
233	29.1800213528179	0.19	4.15337591391417	2.79481151188774	5.51194031594059	0.220666336605259	24.2092980652415	17.105978806183	31.3126173243	3.67	2.56	6.12	4.12335341571748	5.83559076042785	7.54782810513822	4.47401174293158	6.33186121994208	8.18971069695258	4.46913255120672	6.32307059074802	8.18076564287664	4.15337591391417	4.82834770964955	-2.30210957064305	38.4520204695588	0.351311158723072	0.424063229008029	0.311565642294059	0.453427139559553	0.531683793632214	0.410674422294032	0.453134988983101	0.531968982015448	0.409468148994612	0.00456171750695902	0.00496881232121133	0.00500761132369033
233	29.1800213528179	0.19	4.19161931300082	2.82505548334635	5.55818314265529	0.245133118209324	23.860929630343	17.3235002177088	30.3983590429773	4.03	2.47	5.42	3.83900018278579	5.28773700817611	6.73647383356643	4.1236378493882	5.67978937909376	7.23594090879932	4.15317566184778	5.71631202925794	7.28440417786003	4.19161931300082	4.6051624880109	-2.95800746657227	36.9951224648196	0.351311158723072	0.424063229008029	0.311565642294059	0.453427139559553	0.531683793632214	0.410674422294032	0.453134988983101	0.531968982015448	0.409468148994612	0.00456171750695902	0.00496881232121133	0.00500761132369033
233	29.1800213528179	0.19	4.19561102427303	2.82162917215645	5.5695928763896	0.343614289673073	32.9129540123994	25.8106987823678	40.0152092424311	4.12	2.34	6.29	5.61239892280492	7.1567464795532	8.70109403630148	6.01553349878241	7.67081042922895	9.32608735967549	5.93568975794951	7.56982874619983	9.20299836066758	4.19561102427303	4.93973675278013	-4.40289968102761	35.9773158452797	0.351311158723072	0.424063229008029	0.311565642294059	0.453427139559553	0.531683793632214	0.410674422294032	0.453134988983101	0.531968982015448	0.409468148994612	0.00456171750695902	0.00496881232121133	0.00500761132369033
233	29.1800213528179	0.19	4.21145546794684	2.86846061807169	5.554450317822	0.268428664040259	26.4554674596323	19.6365599973987	33.274374921866	4.16	2.47	5.98	4.23302210844577	5.70296317994224	7.17290425143872	4.53266935303967	6.10666463935125	7.68065992566283	4.52395108714494	6.09661075033502	7.66416670618445	4.21145546794684	5.04544348648484	2.3586201767718	43.9902634389911	0.351311158723072	0.424063229008029	0.311565642294059	0.453427139559553	0.531683793632214	0.410674422294032	0.453134988983101	0.531968982015448	0.409468148994612	0.00456171750695902	0.00496881232121133	0.00500761132369033
233	29.1800213528179	0.19	4.21359911061508	2.87463405112788	5.55256417010227	0.255211852845919	28.03996985905	20.5612207866504	35.5187189314495	4.33	2.76	6.15	4.27468644571348	5.82952152201571	7.38435659831795	4.55915090917627	6.21745446939432	7.87575802961236	4.58253372046948	6.24561214945584	7.91760337359333	4.21359911061508	5.09488652180148	1.86946758658414	44.9483648774689	0.351311158723072	0.424063229008029	0.311565642294059	0.453427139559553	0.531683793632214	0.410674422294032	0.453134988983101	0.531968982015448	0.409468148994612	0.00456171750695902	0.00496881232121133	0.00500761132369033
233	29.1800213528179	0.19	4.21908469132419	2.83907415660046	5.59909522604791	0.277287288059015	28.4494777459084	21.2785123530309	35.6204431387859	3.72	2.36	5.74	5.06998226990603	6.77859172515397	8.48720118040192	5.49319843420393	7.34443385961065	9.19566928501738	5.47496828389202	7.32108538063683	9.16691034476495	4.21908469132419	4.77392091848263	2.11351319273642	41.521948090464	0.351311158723072	0.424063229008029	0.311565642294059	0.453427139559553	0.531683793632214	0.410674422294032	0.453134988983101	0.531968982015448	0.409468148994612	0.00456171750695902	0.00496881232121133	0.00500761132369033
233	29.1800213528179	0.19	4.25086532785128	2.85943028176113	5.64230037394142	0.25251237523649	28.0423995273582	20.5095151059606	35.5752839487558	3.66	2.3	5.98	4.95625608160546	6.77662599443348	8.59699590726151	5.37944952781752	7.35525301875496	9.33105650969239	5.32800811119028	7.28140293834923	9.24178165409532	4.25086532785128	4.83413356876177	-2.98945702591763	37.2878724502832	0.351311158723072	0.424063229008029	0.311565642294059	0.453427139559553	0.531683793632214	0.410674422294032	0.453134988983101	0.531968982015448	0.409468148994612	0.00456171750695902	0.00496881232121133	0.00500761132369033
233	29.1800213528179	0.19	4.28893336022923	2.92820096039061	5.64966576006785	0.277386366446718	28.4559453340059	21.2851223941633	35.6267682738485	4.08	2.79	5.9	4.66115616319253	6.23147015633053	7.80178414946852	4.99995688183201	6.68441069151724	8.36886450120247	5.05235786821222	6.75035927737128	8.45732095643072	4.28893336022923	4.97734193020198	6.00773747002339	47.9084673309227	0.351311158723072	0.424063229008029	0.311565642294059	0.453427139559553	0.531683793632214	0.410674422294032	0.453134988983101	0.531968982015448	0.409468148994612	0.00456171750695902	0.00496881232121133	0.00500761132369033
233	29.1800213528179	0.19	4.34040479866887	2.9633254950297	5.71748410230805	0.25639120142143	28.7349277716697	21.0945246638508	36.3753308794886	4.01	2.64	6.16	4.69710236459295	6.3983853314322	8.09966829827144	5.04814387885112	6.8765735209178	8.70500316298447	5.05437178580497	6.88833503114226	8.7178836980902	4.34040479866887	4.93952769946378	0.337196846023048	42.2405226511769	0.351311158723072	0.424063229008029	0.311565642294059	0.453427139559553	0.531683793632214	0.410674422294032	0.453134988983101	0.531968982015448	0.409468148994612	0.00456171750695902	0.00496881232121133	0.00500761132369033
233	29.1800213528179	0.19	4.34109132071035	2.93553879160658	5.74664384981413	0.234856870267154	26.3464984263017	18.9218127574927	33.7711840951108	4.02	2.83	6.37	4.20394142328867	5.85351612514403	7.50309082699939	4.5169668620871	6.28936888071205	8.061770899337	4.5360312516464	6.31973123974787	8.09606474965423	4.34109132071035	5.03939752868214	-0.984130336951027	41.3070123810844	0.351311158723072	0.424063229008029	0.311565642294059	0.453427139559553	0.531683793632214	0.410674422294032	0.453134988983101	0.531968982015448	0.409468148994612	0.00456171750695902	0.00496881232121133	0.00500761132369033
233	29.1800213528179	0.19	4.34566420821797	2.93919658248963	5.7521318339463	0.23174317463941	24.830692091236	17.7720034802483	31.8893807022237	4.35	2.62	6.19	3.67412288458759	5.133411894385	6.59270090418241	3.91626369018927	5.47172624331597	7.02718879644266	3.91766103389817	5.47346442317289	7.03018199469388	4.34566420821797	5.06836712735909	2.54775645566348	44.6989464281174	0.351311158723072	0.424063229008029	0.311565642294059	0.453427139559553	0.531683793632214	0.410674422294032	0.453134988983101	0.531968982015448	0.409468148994612	0.00456171750695902	0.00496881232121133	0.00500761132369033
233	29.1800213528179	0.19	4.35823813497551	2.93378052520555	5.78269574474547	0.279687718790626	29.6276857272979	22.2042166776002	37.0511547769955	3.79	2.7	5.88	5.20345085932927	6.94310495146489	8.68275904360052	5.62632766994004	7.50736089564225	9.38839412134446	5.66867680664893	7.56175496262384	9.4599807070217	4.35823813497551	4.73589653632097	-1.40401610060696	38.7310873687185	0.351311158723072	0.424063229008029	0.311565642294059	0.453427139559553	0.531683793632214	0.410674422294032	0.453134988983101	0.531968982015448	0.409468148994612	0.00456171750695902	0.00496881232121133	0.00500761132369033
233	29.1800213528179	0.19	4.36422835214994	2.9768471846963	5.75160951960359	0.247862319623232	23.9657999370301	17.4477030834895	30.4838967905707	4.13	2.51	6.18	3.7868310947416	5.201511968517	6.6161928422924	4.05798336181383	5.57396104986769	7.08993873792155	4.04077078333013	5.5559807927721	7.05870021570654	4.36422835214994	4.82631448242157	-3.36936213083806	37.7866375630417	0.351311158723072	0.424063229008029	0.311565642294059	0.453427139559553	0.531683793632214	0.410674422294032	0.453134988983101	0.531968982015448	0.409468148994612	0.00456171750695902	0.00496881232121133	0.00500761132369033
233	29.1800213528179	0.19	4.36477764970973	2.95141110964494	5.77814418977451	0.218809839749771	24.5290982531025	17.2928742471783	31.7653222590267	3.77	2.35	5.97	4.06699639394735	5.76883592144469	7.47067544894203	4.39943068122045	6.24037773564324	8.08132479006604	4.36881514698899	6.19318451385481	8.02030521815616	4.36477764970973	4.76331128403417	-2.32458674348495	38.263939810313	0.351311158723072	0.424063229008029	0.311565642294059	0.453427139559553	0.531683793632214	0.410674422294032	0.453134988983101	0.531968982015448	0.409468148994612	0.00456171750695902	0.00496881232121133	0.00500761132369033
233	29.1800213528179	0.19	4.37342452453645	2.94066356458559	5.8061854844873	0.260399824171271	30.4193137162129	22.4152040038416	38.4234234285842	4.12	2.79	6.33	4.87106396389473	6.61044275234161	8.3498215407885	5.22058664066412	7.08477436912086	8.94896209757759	5.24005437781036	7.11166099870482	8.98226356716456	4.37342452453645	5.1719284178088	-0.553324738197713	43.1258473507317	0.351311158723072	0.424063229008029	0.311565642294059	0.453427139559553	0.531683793632214	0.410674422294032	0.453134988983101	0.531968982015448	0.409468148994612	0.00456171750695902	0.00496881232121133	0.00500761132369033
233	29.1800213528179	0.19	4.38738381317176	2.98812935867009	5.78663826767343	0.226842439519073	24.8120797171402	17.6601954452126	31.9639639890677	4.11	2.62	6.24	3.84829572024142	5.40674764795108	6.96519957566074	4.12570607960814	5.79650142912078	7.46729677863343	4.12227419841737	5.79348598372895	7.46196507395026	4.38738381317176	5.01198234290187	0.125854740284127	42.6720368140311	0.351311158723072	0.424063229008029	0.311565642294059	0.453427139559553	0.531683793632214	0.410674422294032	0.453134988983101	0.531968982015448	0.409468148994612	0.00456171750695902	0.00496881232121133	0.00500761132369033
233	29.1800213528179	0.19	4.39870258333489	3.00323556429214	5.79416960237763	0.22547983792183	25.3744245573541	18.0319209178431	32.7169281968652	4.01	2.56	6.71	4.01611324265461	5.65145349482378	7.28679374699296	4.31637950432605	6.07398660367086	7.83159370301566	4.27230297450568	6.01200049221561	7.75229251279897	4.39870258333489	5.02912728129971	1.93361739370021	44.2333126749569	0.351311158723072	0.424063229008029	0.311565642294059	0.453427139559553	0.531683793632214	0.410674422294032	0.453134988983101	0.531968982015448	0.409468148994612	0.00456171750695902	0.00496881232121133	0.00500761132369033
233	29.1800213528179	0.19	4.39920135872978	2.98863785381593	5.80976486364362	0.178584486343251	21.8966820343271	14.5646667867394	29.2286972819148	4.1	2.59	6.32	3.18223047846059	4.78420069384886	6.38617090923713	3.41265528876613	5.13062391642984	6.84859254409355	3.40100073982033	5.11524153759252	6.8252322949324	4.39920135872978	4.87168862144171	-0.466335402973248	41.0098771377694	0.351311158723072	0.424063229008029	0.311565642294059	0.453427139559553	0.531683793632214	0.410674422294032	0.453134988983101	0.531968982015448	0.409468148994612	0.00456171750695902	0.00496881232121133	0.00500761132369033
233	29.1800213528179	0.19	4.4031746561038	2.98388002709211	5.82246928511549	0.225600724233194	24.7647127682782	17.6011184872525	31.9283070493038	3.7	2.54	5.51	4.20949387325372	5.92274330443575	7.63599273561778	4.56299847020954	6.42012304835471	8.27724762649988	4.60050410745952	6.47199057511792	8.34049426408754	4.4031746561038	4.54083803298678	0.0615546706407382	39.5985323930235	0.351311158723072	0.424063229008029	0.311565642294059	0.453427139559553	0.531683793632214	0.410674422294032	0.453134988983101	0.531968982015448	0.409468148994612	0.00456171750695902	0.00496881232121133	0.00500761132369033
233	29.1800213528179	0.19	4.40788946121024	2.99369022655204	5.82208869586844	0.244594504889138	23.8923211217362	17.3367501021468	30.4478921413256	4.07	2.54	5.48	3.80579657180534	5.24488807197586	6.68397957214638	4.08355742435357	5.62767904750637	7.17180067065917	4.11737501742771	5.6755442462583	7.23392860042321	4.40788946121024	4.67974680488988	1.36136976084338	41.844099985014	0.351311158723072	0.424063229008029	0.311565642294059	0.453427139559553	0.531683793632214	0.410674422294032	0.453134988983101	0.531968982015448	0.409468148994612	0.00456171750695902	0.00496881232121133	0.00500761132369033
233	29.1800213528179	0.19	4.43504058031924	2.99226935283369	5.87781180780478	0.244620202742309	27.6193852978342	20.0417099989581	35.1970605967103	4.23	2.68	6.67	4.24962616012503	5.85638961417716	7.46315306822929	4.54214046259737	6.25950218418895	7.97686390578052	4.5192687614986	6.22838668750165	7.93772351373515	4.43504058031924	5.19782496391016	3.80200951128213	46.9728839729854	0.351311158723072	0.424063229008029	0.311565642294059	0.453427139559553	0.531683793632214	0.410674422294032	0.453134988983101	0.531968982015448	0.409468148994612	0.00456171750695902	0.00496881232121133	0.00500761132369033
233	29.1800213528179	0.19	4.43606099211225	3.01516243013212	5.85695955409238	0.225890914759768	24.4703055605899	17.3977469662704	31.5428641549093	4.32	2.64	7.18	3.62439979903014	5.09779632546413	6.57119285189812	3.86644089802791	5.43823234066651	7.01002378330511	3.80989028590875	5.36233617576513	6.91410509809193	4.43606099211225	5.15086085786668	2.31169207949069	45.4532696931778	0.351311158723072	0.424063229008029	0.311565642294059	0.453427139559553	0.531683793632214	0.410674422294032	0.453134988983101	0.531968982015448	0.409468148994612	0.00456171750695902	0.00496881232121133	0.00500761132369033
233	29.1800213528179	0.19	4.44712132876854	3.03405163179701	5.86019102574006	0.25458899867991	26.4216734062637	19.3629873892323	33.480359423295	4.21	2.56	6.4	4.12661169097301	5.63094858151851	7.13528547206401	4.41312404146087	6.02190766232961	7.63069128319836	4.38758881810183	5.98531972969294	7.59299834740301	4.44712132876854	4.87124448428445	-1.71630563265249	40.0751595491153	0.351311158723072	0.424063229008029	0.311565642294059	0.453427139559553	0.531683793632214	0.410674422294032	0.453134988983101	0.531968982015448	0.409468148994612	0.00456171750695902	0.00496881232121133	0.00500761132369033
233	29.1800213528179	0.19	4.45988900074445	3.03907364535476	5.88070435613413	0.235116258760699	28.2020153569195	20.2601596955423	36.1438710182967	4.08	2.79	6.39	4.44377422611108	6.18570588044485	7.92763753477861	4.7676366057125	6.63652028370237	8.50540396169223	4.78314017064881	6.65556130178969	8.52558753262209	4.45988900074445	5.16320569812507	-2.42193780111751	41.024717746613	0.351311158723072	0.424063229008029	0.311565642294059	0.453427139559553	0.531683793632214	0.410674422294032	0.453134988983101	0.531968982015448	0.409468148994612	0.00456171750695902	0.00496881232121133	0.00500761132369033
233	29.1800213528179	0.19	4.46984538830338	3.04047566138622	5.89921511522054	0.197519959562294	27.5035847649662	18.8481997783418	36.1589697515905	4.24	2.61	6.16	3.98877768013563	5.82048611137264	7.65219454260965	4.26242645138047	6.21979863268885	8.17717081399722	4.26349623803602	6.22115117953112	8.17680420818665	4.46984538830338	5.00996865127808	-3.51097770505438	39.0688048911638	0.351311158723072	0.424063229008029	0.311565642294059	0.453427139559553	0.531683793632214	0.410674422294032	0.453134988983101	0.531968982015448	0.409468148994612	0.00456171750695902	0.00496881232121133	0.00500761132369033
233	29.1800213528179	0.19	4.47074630862072	3.03725634189289	5.90423627534855	0.251858456053999	27.5244225951733	20.1178497917479	34.9309953985987	3.73	2.3	6.13	4.77830527906814	6.53748264110049	8.29666000313284	5.17515041625999	7.08042999253108	8.98570956880217	5.10993925593166	6.99106998384667	8.87829097006249	4.47074630862072	4.70586442863202	-1.69201637189891	38.0406505768108	0.351311158723072	0.424063229008029	0.311565642294059	0.453427139559553	0.531683793632214	0.410674422294032	0.453134988983101	0.531968982015448	0.409468148994612	0.00456171750695902	0.00496881232121133	0.00500761132369033
233	29.1800213528179	0.19	4.47577878918542	3.02938732270068	5.92217025567017	0.234043558117346	27.4703128575266	19.711366350981	35.2292593640722	4.35	2.93	6.28	4.08103176740058	5.68744030402638	7.29384884065218	4.35067133741426	6.0632175695469	7.77576380167954	4.38664674045324	7.49111470915368	7.84235822419929	4.47577878918542	5.08557352812752	-0.886554208312397	43.233986112215	0.351311158723072	0.424063229008029	0.311565642294059	0.453427139559553	0.531683793632214	0.410674422294032	0.453134988983101	0.531968982015448	0.409468148994612	0.00456171750695902	0.00496881232121133	0.00500761132369033
233	29.1800213528179	0.19	4.50543051478888	3.06826379554467	5.94259723403308	0.237126898416269	26.3281298685038	18.955181141098	33.7010785959096	3.88	2.49	6.02	4.34375166925885	6.03332973784247	7.72290780642609	4.68413007878559	6.50610427393089	8.3280784690762	4.67265726486933	6.48959553254444	8.31138590213278	4.50543051478888	4.76102610133296	1.2797526711757	41.9780865768277	0.351311158723072	0.424063229008029	0.311565642294059	0.453427139559553	0.531683793632214	0.410674422294032	0.453134988983101	0.531968982015448	0.409468148994612	0.00456171750695902	0.00496881232121133	0.00500761132369033
233	29.1800213528179	0.19	4.51899076783236	3.06894111099822	5.96904042466651	0.256659780472688	28.008429063219	20.5664384329085	35.4504196935296	4.11	2.5	5.88	4.48016760021173	6.10132166690938	7.72247573360704	4.80295542996501	6.54091066340034	8.27886589683567	4.80511810891156	6.54268976656573	8.27887106239513	4.51899076783236	4.88231784266998	1.67370975031066	43.4424917297125	0.351311158723072	0.424063229008029	0.311565642294059	0.453427139559553	0.531683793632214	0.410674422294032	0.453134988983101	0.531968982015448	0.409468148994612	0.00456171750695902	0.00496881232121133	0.00500761132369033
233	29.1800213528179	0.19	4.52295268265302	3.08344717425694	5.96245819104909	0.283418070471083	26.052014597081	19.5843732031208	32.5196559910412	4.05	2.6	6.37	4.32452030193429	5.75267152350897	7.18082274508365	4.64325020730344	6.17666038754267	7.7100705677819	4.6278016098738	6.15439978841905	7.68265596522951	4.52295268265302	4.90428492713651	-3.97421119098812	37.3489414454825	0.351311158723072	0.424063229008029	0.311565642294059	0.453427139559553	0.531683793632214	0.410674422294032	0.453134988983101	0.531968982015448	0.409468148994612	0.00456171750695902	0.00496881232121133	0.00500761132369033
233	29.1800213528179	0.19	4.55278202570486	3.09842175428436	6.00714229712537	0.290480163499888	28.4764636952473	21.5278919121872	35.4250354783074	4.01	2.67	6.66	4.79285569729475	6.33984887221159	7.88684204712843	5.15096107123324	6.81354015241815	8.47611923360307	5.12247960549504	6.77394506540345	8.43588509660724	4.55278202570486	5.1083145288196	0.142824634777907	42.772284778707	0.351311158723072	0.424063229008029	0.311565642294059	0.453427139559553	0.531683793632214	0.410674422294032	0.453134988983101	0.531968982015448	0.409468148994612	0.00456171750695902	0.00496881232121133	0.00500761132369033
233	29.1800213528179	0.19	4.57219447811939	3.12101602433763	6.02337293190115	0.253549862282185	29.242553287055	21.4088076963216	37.0762988777885	4.12	2.88	6.05	4.6558735760777	6.35951488179496	8.06315618751221	4.99037920891782	6.81642023270938	8.64246125650095	5.04369805815988	6.88720210385259	8.73429875094437	4.57219447811939	4.99612785475496	-2.42410709104685	39.8664872648095	0.351311158723072	0.424063229008029	0.311565642294059	0.453427139559553	0.531683793632214	0.410674422294032	0.453134988983101	0.531968982015448	0.409468148994612	0.00456171750695902	0.00496881232121133	0.00500761132369033
233	29.1800213528179	0.19	4.58296554307424	3.11978453443654	6.04614655171193	0.265231003682535	29.5726478255638	21.8877350955545	37.2575605555731	4.02	2.58	6.14	4.86372648599092	6.5714095068379	8.27909252768487	5.22598266245542	7.06085596086574	8.89572925927606	5.22197796050605	7.05351899461052	8.89283904025819	4.58296554307424	4.90098568037178	0.0254905057397801	41.4451530174957	0.351311158723072	0.424063229008029	0.311565642294059	0.453427139559553	0.531683793632214	0.410674422294032	0.453134988983101	0.531968982015448	0.409468148994612	0.00456171750695902	0.00496881232121133	0.00500761132369033
233	29.1800213528179	0.19	4.58820076708652	3.12104822598707	6.05535330818598	0.25494497884976	28.2067340312102	20.678220999456	35.7352470629645	3.91	2.8	5.89	4.71054967820599	6.42556349104959	8.1405773038932	5.07609516059821	6.92419653102045	8.77229790144268	5.12927954581093	6.99461581486783	8.86312204046226	4.58820076708652	4.81430238479847	1.93401647154759	43.5474140786691	0.351311158723072	0.424063229008029	0.311565642294059	0.453427139559553	0.531683793632214	0.410674422294032	0.453134988983101	0.531968982015448	0.409468148994612	0.00456171750695902	0.00496881232121133	0.00500761132369033
233	29.1800213528179	0.19	4.59569302150688	3.10187153844244	6.08951450457133	0.26318187434586	27.1661569857337	20.0693036485368	34.2630103229305	3.74	2.39	6.04	4.75775389178367	6.44017806432978	8.1226022368759	5.15168850757568	6.97341478256045	8.79514105754522	5.11651838214001	6.92650047854868	8.73440803403219	4.59569302150688	4.72684487930266	-3.25684482384356	36.8901961680192	0.351311158723072	0.424063229008029	0.311565642294059	0.453427139559553	0.531683793632214	0.410674422294032	0.453134988983101	0.531968982015448	0.409468148994612	0.00456171750695902	0.00496881232121133	0.00500761132369033
233	29.1800213528179	0.19	4.61274123993765	3.10975747639724	6.11572500347806	0.270231070441005	26.0688480282919	19.3802923670032	32.7574036895807	3.54	2.4	5.74	4.8175123971027	6.48013952402012	8.14276665093754	5.2477273121874	7.05883085790024	8.86993440361307	5.24229629053694	7.05012943123296	8.86136930613369	4.61274123993765	4.57872227814311	-3.16216057019722	35.9284494137593	0.351311158723072	0.424063229008029	0.311565642294059	0.453427139559553	0.531683793632214	0.410674422294032	0.453134988983101	0.531968982015448	0.409468148994612	0.00456171750695902	0.00496881232121133	0.00500761132369033
233	29.1800213528179	0.19	4.62605073306351	3.14719718122591	6.10490428490111	0.261858556560164	28.7671468844385	21.2263253528286	36.3079684160484	3.94	2.56	5.43	4.80637542993393	6.5138786707724	8.22138191161087	5.17568225393219	7.01438469217698	8.85308713042177	5.22553149633656	7.08128265372391	8.94093471403422	4.62605073306351	4.61436781034727	0.556097810364296	41.1821601653239	0.351311158723072	0.424063229008029	0.311565642294059	0.453427139559553	0.531683793632214	0.410674422294032	0.453134988983101	0.531968982015448	0.409468148994612	0.00456171750695902	0.00496881232121133	0.00500761132369033
233	29.1800213528179	0.19	4.65102637852018	3.13577887987551	6.16627387716484	0.245087965141828	24.9178717722901	18.0900277778797	31.7457157667004	4.17	2.48	6.17	3.89085058431712	5.35940116486197	6.82795174540682	4.16522805168315	5.73733881277386	7.30944957386457	4.14400301526183	5.70397030679162	7.27038623128411	4.65102637852018	4.70473114840122	-1.0885599904921	39.508189264858	0.351311158723072	0.424063229008029	0.311565642294059	0.453427139559553	0.531683793632214	0.410674422294032	0.453134988983101	0.531968982015448	0.409468148994612	0.00456171750695902	0.00496881232121133	0.00500761132369033
233	29.1800213528179	0.19	4.6756140009587	3.18865849609669	6.16256950582071	0.280054252588791	28.4486478779867	21.3270755260035	35.5702202299699	3.78	2.39	6.58	5.00605155459442	6.67768057378807	8.34930959298172	5.41396135205074	7.22180028582578	9.02963921960083	5.32786452743109	7.10804000316959	8.88685620344688	4.6756140009587	4.84717876505578	3.01360083720181	44.4659657355604	0.351311158723072	0.424063229008029	0.311565642294059	0.453427139559553	0.531683793632214	0.410674422294032	0.453134988983101	0.531968982015448	0.409468148994612	0.00456171750695902	0.00496881232121133	0.00500761132369033
233	29.1800213528179	0.19	4.69548852079064	3.17714997759016	6.21382706399112	0.212898890222935	25.3035575551759	17.7073712068541	32.8997439034977	4.07	2.62	6.41	3.89267085404206	5.56256599853075	7.23246114301944	4.17744636808979	5.96950577100371	7.76156517391763	4.16248505156232	5.94785599706607	7.73387231628365	4.69548852079064	4.89178741372133	1.21610246260386	43.2688418395667	0.351311158723072	0.424063229008029	0.311565642294059	0.453427139559553	0.531683793632214	0.410674422294032	0.453134988983101	0.531968982015448	0.409468148994612	0.00456171750695902	0.00496881232121133	0.00500761132369033
233	29.1800213528179	0.19	4.69675351702228	3.19904349227809	6.19446354176648	0.250441552097863	26.949974765704	19.6706116679009	34.2293378635071	3.94	2.61	6.07	4.44966468281839	6.0963203860857	7.74297608935302	4.79100144009394	6.56397320494515	8.33694496979636	4.79915040077624	6.57423900805756	8.35099219331137	4.69675351702228	4.69109568590426	-2.41669799212612	38.2678757718898	0.351311158723072	0.424063229008029	0.311565642294059	0.453427139559553	0.531683793632214	0.410674422294032	0.453134988983101	0.531968982015448	0.409468148994612	0.00456171750695902	0.00496881232121133	0.00500761132369033
233	29.1800213528179	0.19	4.7271472704115	3.22347320171221	6.23082133911079	0.286037056092094	29.7897844414474	22.4416091445371	37.1379597383577	3.94	2.63	5.79	5.07475146964793	6.73640430153962	8.3980571334313	5.46381961754156	7.25286709991278	9.041914582284	5.49898655885153	7.30175924354314	9.09929283921218	4.7271472704115	4.778537948355	-0.521184368267381	39.9694924528205	0.351311158723072	0.424063229008029	0.311565642294059	0.453427139559553	0.531683793632214	0.410674422294032	0.453134988983101	0.531968982015448	0.409468148994612	0.00456171750695902	0.00496881232121133	0.00500761132369033
233	29.1800213528179	0.19	4.73934433940384	3.23269026529645	6.24599841351123	0.288580542569661	27.6735337982037	20.8896339368448	34.4574336595625	4.38	2.78	6.09	4.29924481511609	5.69542276602657	7.09160071693705	4.58038271093082	6.06786007561782	7.55533744030483	4.61193803450891	6.10591286144624	7.60644797738368	4.73934433940384	4.92792890491974	2.03118252126677	44.1630226998996	0.351311158723072	0.424063229008029	0.311565642294059	0.453427139559553	0.531683793632214	0.410674422294032	0.453134988983101	0.531968982015448	0.409468148994612	0.00456171750695902	0.00496881232121133	0.00500761132369033
233	29.1800213528179	0.19	4.74199403746389	3.20012906353096	6.28385901139683	0.225415266576211	27.2991705822713	19.3982496185746	35.200091545968	4.22	2.69	6.15	4.1235588438816	5.80308731450528	7.48261578512896	4.40861561585404	6.20424791387481	7.99988021189558	4.42305997982559	6.22331053818323	8.02616044117529	4.74199403746389	4.98215909728978	0.245835152403162	42.4382362437653	0.351311158723072	0.424063229008029	0.311565642294059	0.453427139559553	0.531683793632214	0.410674422294032	0.453134988983101	0.531968982015448	0.409468148994612	0.00456171750695902	0.00496881232121133	0.00500761132369033
233	29.1800213528179	0.19	4.76292551128119	3.20810811323232	6.31774290933006	0.286525159874514	27.9036904958375	21.0289698181077	34.7784111735672	4.3	2.64	6.03	4.40124922858264	5.84009094747297	7.2789326663633	4.69752304141888	6.23322160707787	7.76892017273685	4.71063875815689	6.25194201552803	7.79135832375941	4.76292551128119	4.83323406267248	-1.77758018462945	39.6797097925964	0.351311158723072	0.424063229008029	0.311565642294059	0.453427139559553	0.531683793632214	0.410674422294032	0.453134988983101	0.531968982015448	0.409468148994612	0.00456171750695902	0.00496881232121133	0.00500761132369033
233	29.1800213528179	0.19	4.76792714659378	3.24789755843548	6.28795673475208	0.246739757911367	26.836230102955	19.5154068101459	34.157053395764	3.66	2.27	6.18	4.71390323767993	6.48223186942097	8.25056050116202	5.11611411438857	7.03532429236	8.95453447033143	5.04217699047353	6.93100591358679	8.82971338214299	4.76792714659378	4.6362354159177	0.359661038510946	39.9543651332972	0.351311158723072	0.424063229008029	0.311565642294059	0.453427139559553	0.531683793632214	0.410674422294032	0.453134988983101	0.531968982015448	0.409468148994612	0.00456171750695902	0.00496881232121133	0.00500761132369033
233	29.1800213528179	0.19	4.76908348976248	3.20978938590917	6.3283775936158	0.228111795342038	27.3358811326485	19.4849373102194	35.1868249550775	3.83	2.63	5.55	4.51565460216158	6.33511904480413	8.15458348744669	4.87606081564264	6.84074147788321	8.80542214012377	4.92791807978481	6.91228711095568	8.89435998022661	4.76908348976248	4.58705008990104	-2.58133668994254	37.697097438947	0.351311158723072	0.424063229008029	0.311565642294059	0.453427139559553	0.531683793632214	0.410674422294032	0.453134988983101	0.531968982015448	0.409468148994612	0.00456171750695902	0.00496881232121133	0.00500761132369033
233	29.1800213528179	0.19	4.7827458420792	3.25290657811911	6.3125851060393	0.279140069401053	29.2095826922985	21.8809127046833	36.5382526799138	4.5	2.62	7.02	4.39479039183992	5.86675679841689	7.33872320499386	4.67019345568757	6.23440181742237	7.79861017915716	4.61053314040693	6.15869464708907	7.70135952360525	4.7827458420792	5.10991296515769	-6.14592271742279	37.2322570445393	0.351311158723072	0.424063229008029	0.311565642294059	0.453427139559553	0.531683793632214	0.410674422294032	0.453134988983101	0.531968982015448	0.409468148994612	0.00456171750695902	0.00496881232121133	0.00500761132369033
233	29.1800213528179	0.19	4.81221227677091	3.26682872710646	6.35759582643536	0.243741878968807	26.9832683514495	19.5624814165613	34.4040552863376	4.42	2.65	6.22	3.98691051004033	5.49929601949971	7.01168152895909	4.24322587974778	5.85284147501447	7.46245707028115	4.24818812146107	5.85776641552569	7.46770712993089	4.81221227677091	4.97878094593965	-4.09184400048035	37.3252130852577	0.351311158723072	0.424063229008029	0.311565642294059	0.453427139559553	0.531683793632214	0.410674422294032	0.453134988983101	0.531968982015448	0.409468148994612	0.00456171750695902	0.00496881232121133	0.00500761132369033
233	29.1800213528179	0.19	4.83065464772282	3.2870810766376	6.37422821880805	0.245618458491919	29.3786736664179	21.3400319464283	37.4173153864074	3.85	2.56	5.87	4.9287629422063	6.78539368740016	8.64202443259401	5.31996369032911	7.32395703847715	9.32795038662519	5.33403647115026	7.34851264343935	9.35517435371056	4.83065464772282	4.71468339723154	-0.246683962707868	40.5757885157825	0.351311158723072	0.424063229008029	0.311565642294059	0.453427139559553	0.531683793632214	0.410674422294032	0.453134988983101	0.531968982015448	0.409468148994612	0.00456171750695902	0.00496881232121133	0.00500761132369033
233	29.1800213528179	0.19	4.83831844199839	3.25346335971933	6.42317352427745	0.246970642906777	31.2844681614877	22.7554797258956	39.8134565970799	3.8	2.77	5.65	5.31978844427419	7.31370000612879	9.3076115679834	5.75043290926382	7.90575445702035	10.0610760047769	5.82678313678275	7.9985362486165	10.1893389184754	4.83831844199839	4.72377000325776	-2.58964339499142	38.7247499159978	0.351311158723072	0.424063229008029	0.311565642294059	0.453427139559553	0.531683793632214	0.410674422294032	0.453134988983101	0.531968982015448	0.409468148994612	0.00456171750695902	0.00496881232121133	0.00500761132369033
233	29.1800213528179	0.19	4.86012486733347	3.29307317463463	6.42717656003231	0.251180449985073	29.523355790232	21.5645693389585	37.4821422415055	3.87	2.56	5.95	4.96182675526757	6.79307684575963	8.62432693625168	5.35322871975861	7.3289326411169	9.30463656247518	5.3605657335953	7.34324929842088	9.32143853252505	4.86012486733347	4.82743057987126	2.01977431545071	43.4702489093881	0.351311158723072	0.424063229008029	0.311565642294059	0.453427139559553	0.531683793632214	0.410674422294032	0.453134988983101	0.531968982015448	0.409468148994612	0.00456171750695902	0.00496881232121133	0.00500761132369033
233	29.1800213528179	0.19	4.88323653587501	3.30665998720319	6.45981308454683	0.244164134170597	25.8089649675084	18.7192485709379	32.8986813640789	3.78	2.64	6.46	4.39695838073331	6.06225962446594	7.72756086819856	4.75563788758895	6.55678518151058	8.35793247543222	4.739008856771	6.53244277619158	8.33232436622633	4.88323653587501	4.67864053640022	2.8845343134486	43.6498857862287	0.351311158723072	0.424063229008029	0.311565642294059	0.453427139559553	0.531683793632214	0.410674422294032	0.453134988983101	0.531968982015448	0.409468148994612	0.00456171750695902	0.00496881232121133	0.00500761132369033
233	29.1800213528179	0.19	4.9111396975051	3.33863483189121	6.48364456311899	0.271611715125715	29.5427469535006	21.9893281823455	37.0961657246557	3.6	2.33	5.67	5.38449533308039	7.23409018130955	9.0836850295387	5.85402893456064	7.86491038007457	9.87579182558851	5.83709195905203	7.84560402632025	9.85126616447494	4.9111396975051	4.51145232336371	1.8548725812579	40.9953970718576	0.351311158723072	0.424063229008029	0.311565642294059	0.453427139559553	0.531683793632214	0.410674422294032	0.453134988983101	0.531968982015448	0.409468148994612	0.00456171750695902	0.00496881232121133	0.00500761132369033
233	29.1800213528179	0.19	4.97321498185124	3.39108614969765	6.55534381400483	0.277122788775527	30.7156185016291	22.9702716175846	38.4609653856737	4.23	2.77	5.93	4.87834197254373	6.52327031407105	8.16819865559836	5.21504296790318	6.97350353267445	8.73196409744572	5.26414272837075	7.0382358625617	8.80885048911628	4.97321498185124	4.91673627009595	0.868532960083906	43.4625459125275	0.351311158723072	0.424063229008029	0.311565642294059	0.453427139559553	0.531683793632214	0.410674422294032	0.453134988983101	0.531968982015448	0.409468148994612	0.00456171750695902	0.00496881232121133	0.00500761132369033
233	29.1800213528179	0.19	4.97903606781558	3.39032672352266	6.5677454121085	0.221749650373137	24.0989880834416	17.0502323829794	31.1477437839038	3.86	2.36	5.6	3.92750343990834	5.55117704381036	7.17485064771238	4.23788142355822	5.98986873793694	7.74185605231565	4.23480991554747	5.98755681458236	7.73676530008232	4.97903606781558	4.50771668230422	-1.29001780825016	38.2112453448844	0.351311158723072	0.424063229008029	0.311565642294059	0.453427139559553	0.531683793632214	0.410674422294032	0.453134988983101	0.531968982015448	0.409468148994612	0.00456171750695902	0.00496881232121133	0.00500761132369033
233	29.1800213528179	0.19	5.00666438973035	3.4051807882637	6.608147991197	0.239048915109061	26.4245114098636	19.0636708760616	33.7853519436657	3.96	2.55	5.77	4.29497276990524	5.95334223409869	7.61171169829214	4.62225417994448	6.40699312904137	8.19173207813827	4.64087235576455	6.43238183295551	8.22491655821788	5.00666438973035	4.61037223628668	-2.01431596978773	38.0113996350729	0.351311158723072	0.424063229008029	0.311565642294059	0.453427139559553	0.531683793632214	0.410674422294032	0.453134988983101	0.531968982015448	0.409468148994612	0.00456171750695902	0.00496881232121133	0.00500761132369033
233	29.1800213528179	0.19	5.01642256674171	3.41692259156013	6.6159225419233	0.244469946814039	28.868369355205	20.9448002885526	36.7919384218574	3.87	2.55	5.63	4.81217099399561	6.63265000101222	8.45312900802883	5.19086030156987	7.1546002058989	9.11834011022794	5.22214135282887	7.19636903147692	9.1765302163685	5.01642256674171	4.61081861629321	0.584909064508202	41.1336539573814	0.351311158723072	0.424063229008029	0.311565642294059	0.453427139559553	0.531683793632214	0.410674422294032	0.453134988983101	0.531968982015448	0.409468148994612	0.00456171750695902	0.00496881232121133	0.00500761132369033
233	29.1800213528179	0.19	5.0209387381816	3.41971791593236	6.62215956043084	0.22165122274555	26.0374715417165	18.4195529402743	33.6553901431587	4.46	3	6.53	3.72913131820731	5.27141732961629	6.81370334102528	3.96610788927511	5.6064021549939	7.2466964207127	3.99694750753774	5.64726291870869	7.30208547208755	5.0209387381816	4.98436267496413	0.0474421433978919	43.5035419790344	0.351311158723072	0.424063229008029	0.311565642294059	0.453427139559553	0.531683793632214	0.410674422294032	0.453134988983101	0.531968982015448	0.409468148994612	0.00456171750695902	0.00496881232121133	0.00500761132369033
233	29.1800213528179	0.19	5.06661323192324	3.43588762655756	6.69733883728893	0.220608343078212	29.9551672203664	21.1644538493072	38.7458805914256	4.39	3.03	6.17	4.33958797949844	6.14204762943235	7.94450727936625	4.6215324909422	6.54109855922701	8.46066462751182	4.68472103803014	6.62683389554291	8.57228516709943	5.06661323192324	5.03338188494729	1.93967072760024	45.7885456185799	0.351311158723072	0.424063229008029	0.311565642294059	0.453427139559553	0.531683793632214	0.410674422294032	0.453134988983101	0.531968982015448	0.409468148994612	0.00456171750695902	0.00496881232121133	0.00500761132369033
233	29.1800213528179	0.19	5.1284377922194	3.47841855616029	6.7784570282785	0.22893361733639	27.7779113933134	19.8185880324714	35.7372347541554	3.99	2.67	6.03	4.43256443099197	6.21272220843946	7.99287998588694	4.76627606798229	6.68045544291845	8.59463481785462	4.78736491872468	6.71048091254334	8.6286910112482	5.1284377922194	4.70466817655127	-3.52742902553408	37.7878980306198	0.351311158723072	0.424063229008029	0.311565642294059	0.453427139559553	0.531683793632214	0.410674422294032	0.453134988983101	0.531968982015448	0.409468148994612	0.00456171750695902	0.00496881232121133	0.00500761132369033
233	29.1800213528179	0.19	5.14792592384502	3.48386181905436	6.81199002863567	0.225846046519417	26.6404382977566	18.9396665860005	34.3412100095128	3.65	2.52	5.69	4.58967057057052	6.45580718578709	8.32194380100365	4.9833113861188	7.00950034667114	9.03568930722347	5.0064454733525	7.03744106416723	9.07204039649367	5.14792592384502	4.40713437739362	-1.95436204170541	37.841063226949	0.351311158723072	0.424063229008029	0.311565642294059	0.453427139559553	0.531683793632214	0.410674422294032	0.453134988983101	0.531968982015448	0.409468148994612	0.00456171750695902	0.00496881232121133	0.00500761132369033
233	29.1800213528179	0.19	5.22925087942141	3.51773953172601	6.94076222711682	0.238039090187812	27.9091851148461	20.1131313989358	35.7052388307565	4.05	2.73	6.04	4.4391817022765	6.1598535518854	7.88052540149431	4.7661049834393	6.61349561245527	8.46088624147123	4.79359567192919	6.6512028168055	8.50639442087539	5.22925087942141	4.56517989393179	0.723392947146404	41.5782776582854	0.351311158723072	0.424063229008029	0.311565642294059	0.453427139559553	0.531683793632214	0.410674422294032	0.453134988983101	0.531968982015448	0.409468148994612	0.00456171750695902	0.00496881232121133	0.00500761132369033
233	29.1800213528179	0.19	5.26737196846176	3.59304187834308	6.94170205858045	0.222512047241832	27.6878625278298	19.6072373765141	35.7684876791454	4.09	3.05	6	4.29335368347078	6.06275041652118	7.83214714957157	4.60537550118009	6.50336410566675	8.40135271015342	4.67589825115423	6.60652434448199	8.53509598292123	5.26737196846176	4.80497483568459	0.632347400885912	42.9044989321448	0.351311158723072	0.424063229008029	0.311565642294059	0.453427139559553	0.531683793632214	0.410674422294032	0.453134988983101	0.531968982015448	0.409468148994612	0.00456171750695902	0.00496881232121133	0.00500761132369033
233	29.1800213528179	0.19	5.27387052998801	3.56304308389859	6.98469797607743	0.247680334871722	29.5085856818798	21.4790709324627	37.5381004312969	3.87	2.51	6.1	4.93600964109491	6.78123666888669	8.62646369667846	5.32458424382634	7.3150720007107	9.30555975759506	5.30448357181307	7.29311834323882	9.27795809845785	5.27387052998801	4.57090523913024	1.09589198149893	40.940918976976	0.351311158723072	0.424063229008029	0.311565642294059	0.453427139559553	0.531683793632214	0.410674422294032	0.453134988983101	0.531968982015448	0.409468148994612	0.00456171750695902	0.00496881232121133	0.00500761132369033
233	29.1800213528179	0.19	5.32223532742141	3.60433368997013	7.04013696487269	0.211063275910406	27.0545887853339	18.8879913539148	35.2211862167529	3.72	2.62	6.01	4.49814107444333	6.44300152341298	8.38786197238263	4.87332010591379	6.98039664537809	9.0874731848424	4.88896177829308	6.99919560914197	9.11348001057566	5.32223532742141	4.5486002467602	0.232026038820002	40.7887896770292	0.351311158723072	0.424063229008029	0.311565642294059	0.453427139559553	0.531683793632214	0.410674422294032	0.453134988983101	0.531968982015448	0.409468148994612	0.00456171750695902	0.00496881232121133	0.00500761132369033
233	29.1800213528179	0.19	5.32499211298095	3.61222929456829	7.03775493139361	0.271446382052692	28.6862038824377	21.3487180935633	36.0236896713122	3.95	2.38	5.45	4.8135298007553	6.46792452143946	8.12231924212362	5.18079718438437	6.96142052433667	8.74204386428898	5.1950841031434	6.98082866278727	8.77527609826254	5.32499211298095	4.43381830875576	1.56976779369635	40.8399083456351	0.351311158723072	0.424063229008029	0.311565642294059	0.453427139559553	0.531683793632214	0.410674422294032	0.453134988983101	0.531968982015448	0.409468148994612	0.00456171750695902	0.00496881232121133	0.00500761132369033
233	29.1800213528179	0.19	5.35213044165857	3.62808685564194	7.07617402767521	0.220050545865158	25.3580693409783	17.9043394494308	32.8117992325259	3.7	2.53	5.45	4.2882200240823	6.07344275543815	7.858665486794	4.6491738851799	6.58466480104664	8.52015571691338	4.68689159512121	6.64303658524524	8.5958997931116	5.35213044165857	4.39300250179372	2.93932074775281	42.007139414879	0.351311158723072	0.424063229008029	0.311565642294059	0.453427139559553	0.531683793632214	0.410674422294032	0.453134988983101	0.531968982015448	0.409468148994612	0.00456171750695902	0.00496881232121133	0.00500761132369033
233	29.1800213528179	0.19	5.47673312058897	3.72455677017946	7.22890947099848	0.253452667675397	27.4611134785904	20.1027058079016	34.8195211492792	3.71	2.61	5.37	4.79473622433834	6.54980462902208	8.30487303370583	5.19563599934222	7.09745002164358	8.99926404394495	5.25960998913778	7.18680459637362	9.11155540850858	5.47673312058897	4.22730641489351	-3.76410792260324	34.3299747765504	0.351311158723072	0.424063229008029	0.311565642294059	0.453427139559553	0.531683793632214	0.410674422294032	0.453134988983101	0.531968982015448	0.409468148994612	0.00456171750695902	0.00496881232121133	0.00500761132369033
233	29.1800213528179	0.19	5.63523131285141	3.78915664646127	7.48130597924155	0.233992633014042	28.8026813757696	20.6662538061803	36.939108945359	3.93	2.61	5.9	4.68757664982443	6.53310357724409	8.37863050466375	5.04877196477949	7.03650364523127	9.02423532568304	5.06802697932579	7.06264253459209	9.05679550736672	5.63523131285141	4.4810851988209	0.00626252903586828	40.1428919210259	0.351311158723072	0.424063229008029	0.311565642294059	0.453427139559553	0.531683793632214	0.410674422294032	0.453134988983101	0.531968982015448	0.409468148994612	0.00456171750695902	0.00496881232121133	0.00500761132369033
233	29.1800213528179	0.2	3.4354341611131	2.37465324806477	4.49621507416144	0.244805303100201	26.2446676901557	19.0477655948174	33.441569785494	4.42	2.73	6.68	3.88183692052743	5.34852865022336	6.81522037991928	4.13137785051965	5.69235474101272	7.25333163150579	4.11834136523967	5.67583721003072	7.22838663084714	3.4354341611131	5.56461551256739	1.55991905715796	45.8349391959015	0.351311158723072	0.424063229008029	0.311565642294059	0.453427139559553	0.531683793632214	0.410674422294032	0.453134988983101	0.531968982015448	0.409468148994612	0.00456171750695902	0.00496881232121133	0.00500761132369033
233	29.1800213528179	0.2	3.4987515692616	2.40885070737486	4.58865243114833	0.270723032446296	26.3165820516267	19.5728766393455	33.0602874639079	3.93	2.53	6.11	4.43460805965453	5.96252298622805	7.49043791280156	4.77568247651914	6.42111234141178	8.06654220630442	4.76490387959976	6.40688589806991	8.05414331734833	3.4987515692616	4.91075784581074	-0.110774976050518	41.2228500403052	0.351311158723072	0.424063229008029	0.311565642294059	0.453427139559553	0.531683793632214	0.410674422294032	0.453134988983101	0.531968982015448	0.409468148994612	0.00456171750695902	0.00496881232121133	0.00500761132369033
233	29.1800213528179	0.2	3.61198881820211	2.49291717628067	4.73106046012355	0.291761425596255	26.363540756394	19.9504844701668	32.7765970426212	3.87	2.4	5.91	4.58666631423789	6.06104400583407	7.53542169743025	4.94798880999405	6.5385131298202	8.12903744964636	4.92955544640205	6.51074995690698	8.09432515283462	3.61198881820211	4.91717795641582	0.0583469014246713	41.0118055311068	0.351311158723072	0.424063229008029	0.311565642294059	0.453427139559553	0.531683793632214	0.410674422294032	0.453134988983101	0.531968982015448	0.409468148994612	0.00456171750695902	0.00496881232121133	0.00500761132369033
233	29.1800213528179	0.2	3.69185951690606	2.54421243448437	4.83950659932775	0.283876877065549	26.8169087966248	20.1668878155458	33.4669297777038	3.85	2.3	6.76	4.66193150423497	6.1992010422555	7.73647058027602	5.03248761155977	6.69194783715269	8.35140806274562	4.91755292862331	6.53607293895174	8.16120198590132	3.69185951690606	5.34383229275809	2.03106295783568	44.0194525800356	0.351311158723072	0.424063229008029	0.311565642294059	0.453427139559553	0.531683793632214	0.410674422294032	0.453134988983101	0.531968982015448	0.409468148994612	0.00456171750695902	0.00496881232121133	0.00500761132369033
233	29.1800213528179	0.2	3.73297532164543	2.57513989330527	4.89081074998559	0.235174589810252	25.6094018112422	18.3988109740882	32.8199926483963	3.99	2.63	6.53	4.11599976130822	5.72908172657301	7.3421636918378	4.42600044777954	6.16057331332748	7.89514617887542	4.40389580300945	6.13313159070118	7.85867544406624	3.73297532164543	5.24017848430525	-2.76416822744191	40.0808064556523	0.351311158723072	0.424063229008029	0.311565642294059	0.453427139559553	0.531683793632214	0.410674422294032	0.453134988983101	0.531968982015448	0.409468148994612	0.00456171750695902	0.00496881232121133	0.00500761132369033
233	29.1800213528179	0.2	3.7855118373332	2.60212579754673	4.96889787711966	0.261201590828172	25.3349851349994	18.6825418247927	31.9874284452061	3.78	2.58	5.97	4.38216717273679	5.94256077259448	7.50295437245217	4.73882703953057	6.42621939400756	8.11361174848454	4.74839842994001	6.43974126873198	8.12551210122132	3.7855118373332	4.74585622409872	3.03901066440952	43.2069700035802	0.351311158723072	0.424063229008029	0.311565642294059	0.453427139559553	0.531683793632214	0.410674422294032	0.453134988983101	0.531968982015448	0.409468148994612	0.00456171750695902	0.00496881232121133	0.00500761132369033
233	29.1800213528179	0.2	3.82543331994737	2.64608832237606	5.00477831751868	0.318233139536561	30.0387177982414	23.1741674569365	36.9032681395464	4.56	2.92	6.5	4.5991693262866	5.96151511183195	7.3238608973773	4.88135061995422	6.32728291186945	7.77321520378469	4.90691348732244	6.36466070777583	7.81435728365064	3.82543331994737	5.51975110507103	-3.72810407910155	41.4000407430404	0.351311158723072	0.424063229008029	0.311565642294059	0.453427139559553	0.531683793632214	0.410674422294032	0.453134988983101	0.531968982015448	0.409468148994612	0.00456171750695902	0.00496881232121133	0.00500761132369033
233	29.1800213528179	0.2	3.87557865526768	2.66801140863246	5.0831459019029	0.250807769766395	25.5801801751202	18.6775405559299	32.4828197943106	4.08	2.85	6.59	4.09469302058948	5.60796454516232	7.12123606973516	4.39287586537562	6.01634651986175	7.63981717434788	4.4009252963173	6.02978471883417	7.66134533006802	3.87557865526768	5.11123529170257	-4.01500406189813	38.721663161251	0.351311158723072	0.424063229008029	0.311565642294059	0.453427139559553	0.531683793632214	0.410674422294032	0.453134988983101	0.531968982015448	0.409468148994612	0.00456171750695902	0.00496881232121133	0.00500761132369033
233	29.1800213528179	0.2	3.88851569397645	2.66092852561047	5.11610286234242	0.220836276810616	22.6890348169974	16.0350679053557	29.343001728639	4.3	2.79	6.9	3.35287692496687	4.74419826200249	6.13551959903811	3.57821197381887	5.06303911749928	6.5478662611797	3.56323201289346	5.04205406466344	6.52225586560996	3.88851569397645	5.38076207101275	2.35956266079548	46.1467212579463	0.351311158723072	0.424063229008029	0.311565642294059	0.453427139559553	0.531683793632214	0.410674422294032	0.453134988983101	0.531968982015448	0.409468148994612	0.00456171750695902	0.00496881232121133	0.00500761132369033
233	29.1800213528179	0.2	3.89775549476476	2.68827007653782	5.10724091299169	0.345531668939456	29.7268115126133	23.3392634605388	36.1143595646877	4.27	2.46	6.15	4.90735511498726	6.25041234807317	7.59346958115908	5.24032000204337	6.67450389897282	8.10868779590228	5.21240733569057	6.63906483195892	8.06648495340845	3.89775549476476	5.04829995070842	-3.6452664483314	37.9956744506213	0.351311158723072	0.424063229008029	0.311565642294059	0.453427139559553	0.531683793632214	0.410674422294032	0.453134988983101	0.531968982015448	0.409468148994612	0.00456171750695902	0.00496881232121133	0.00500761132369033
233	29.1800213528179	0.2	3.8995211993842	2.6749288840399	5.12411351472851	0.266838790989339	26.1204639427347	19.3605431816151	32.8803847038543	4.24	2.71	6.33	4.10303492601466	5.53564922406306	6.96826352211146	4.38520597982176	5.9163430283387	7.44748007685564	4.389666029639	5.92459454422983	7.46022344757413	3.8995211993842	5.10075728202126	-3.61850524756773	39.0970712844224	0.351311158723072	0.424063229008029	0.311565642294059	0.453427139559553	0.531683793632214	0.410674422294032	0.453134988983101	0.531968982015448	0.409468148994612	0.00456171750695902	0.00496881232121133	0.00500761132369033
233	29.1800213528179	0.2	3.91994014258615	2.70747084552489	5.13240943964741	0.263947363603112	29.0447267536056	21.4720655237804	36.6173879834308	3.95	2.65	6.1	4.8435011703833	6.5516830632223	8.25986495606131	5.21332740211503	7.0519377702074	8.89054813829978	5.22805230785982	7.07034104083509	8.9172378540331	3.91994014258615	4.99918355300745	0.913082802776711	43.1427742840641	0.351311158723072	0.424063229008029	0.311565642294059	0.453427139559553	0.531683793632214	0.410674422294032	0.453134988983101	0.531968982015448	0.409468148994612	0.00456171750695902	0.00496881232121133	0.00500761132369033
233	29.1800213528179	0.2	3.92424843261016	2.68355081901268	5.16494604620764	0.257846717456677	27.0348659458177	19.8738327848547	34.1958991067808	3.76	2.75	6.24	4.69133055747014	6.38173290988827	8.07213526230641	5.07709830570796	6.90650231258634	8.73590631946473	5.09812835639379	6.93167446448661	8.77310192409033	3.92424843261016	5.12413401062464	-1.83351678908894	40.670263493271	0.351311158723072	0.424063229008029	0.311565642294059	0.453427139559553	0.531683793632214	0.410674422294032	0.453134988983101	0.531968982015448	0.409468148994612	0.00456171750695902	0.00496881232121133	0.00500761132369033
233	29.1800213528179	0.2	3.93335096301218	2.7236330298946	5.14306889612977	0.303259249299732	28.8763585691497	22.0426498128371	35.7100673254623	3.95	2.3	5.98	4.97074505822775	6.51178591847978	8.05282677873181	5.35010266266948	7.00875276705773	8.66740287144598	5.29781750344258	6.9399697052999	8.58050931769484	3.93335096301218	5.06162548650205	0.0128552774521	40.9332199794569	0.351311158723072	0.424063229008029	0.311565642294059	0.453427139559553	0.531683793632214	0.410674422294032	0.453134988983101	0.531968982015448	0.409468148994612	0.00456171750695902	0.00496881232121133	0.00500761132369033
233	29.1800213528179	0.2	3.95901206721756	2.70862223456358	5.20940189987153	0.265662318324003	27.1772648239293	20.1226365314276	34.2318931164311	4.01	2.32	6.07	4.48146555621986	6.05258540701099	7.62370525780212	4.8164872073448	6.50505952093501	8.19363183452521	4.76295386022694	6.43750014340055	8.11318785105784	3.95901206721756	4.78863638749898	-1.45030763966542	39.501154188247	0.351311158723072	0.424063229008029	0.311565642294059	0.453427139559553	0.531683793632214	0.410674422294032	0.453134988983101	0.531968982015448	0.409468148994612	0.00456171750695902	0.00496881232121133	0.00500761132369033
233	29.1800213528179	0.2	3.99118243134376	2.72568439134109	5.25668047134644	0.277042152088945	28.383803471355	21.225013602667	35.5425933400431	4.18	2.8	6.48	4.54789132097939	6.08180780847839	7.6157242959774	4.86655485664031	6.50795044089349	8.14934602514667	4.87512725939122	6.52050347020657	8.16635559620706	3.99118243134376	5.12588386446968	-0.678590305498339	41.9782620406524	0.351311158723072	0.424063229008029	0.311565642294059	0.453427139559553	0.531683793632214	0.410674422294032	0.453134988983101	0.531968982015448	0.409468148994612	0.00456171750695902	0.00496881232121133	0.00500761132369033
233	29.1800213528179	0.2	4.04277615780561	2.78333333281597	5.30221898279526	0.242152383678651	24.1695038258615	17.4937584027798	30.8452492489432	3.9	2.6	6.08	3.99431415213212	5.51857347968801	7.0428328072439	4.30545277079661	5.94844485786994	7.59143694494327	4.3060533600397	5.95550645445907	7.5994060876045	4.04277615780561	5.00701642101198	-6.26052960387977	35.6710545093791	0.351311158723072	0.424063229008029	0.311565642294059	0.453427139559553	0.531683793632214	0.410674422294032	0.453134988983101	0.531968982015448	0.409468148994612	0.00456171750695902	0.00496881232121133	0.00500761132369033
233	29.1800213528179	0.2	4.07049370505936	2.78278238855098	5.35820502156773	0.271454779880241	25.8470759345479	19.2359353840114	32.4582164850844	3.7	2.5	5.62	4.60530875393785	6.1880934141632	7.77087807438855	4.99270496333273	6.70863265704858	8.42456035076444	5.01444122329897	6.73619462301174	8.46630946313054	4.07049370505936	4.74013136043573	1.71270435495288	41.5029878340278	0.351311158723072	0.424063229008029	0.311565642294059	0.453427139559553	0.531683793632214	0.410674422294032	0.453134988983101	0.531968982015448	0.409468148994612	0.00456171750695902	0.00496881232121133	0.00500761132369033
233	29.1800213528179	0.2	4.07213039472197	2.81899525427152	5.32526553517242	0.268704654644381	26.7544995452168	19.8633590700032	33.6456400204305	4.18	2.66	6.85	4.2622883507933	5.74099231358576	7.21969627637821	4.56167257859457	6.1442410872864	7.72680959597822	4.52256136118542	6.09116743048726	7.66386690757045	4.07213039472197	5.41533802054348	-0.923717007585268	42.6453999237531	0.351311158723072	0.424063229008029	0.311565642294059	0.453427139559553	0.531683793632214	0.410674422294032	0.453134988983101	0.531968982015448	0.409468148994612	0.00456171750695902	0.00496881232121133	0.00500761132369033
233	29.1800213528179	0.2	4.09929597001062	2.80603237274038	5.39255956728086	0.268594473601014	25.2665987384614	18.7568709676923	31.7763265092305	3.8	2.37	6.1	4.37812142969601	5.89758481480869	7.41704819992137	4.73163628631474	6.37378993695594	8.01594358759715	4.69023942580428	6.32019274985535	7.9449452143912	4.09929597001062	4.80843649810562	-0.0995724361272468	40.5017102266128	0.351311158723072	0.424063229008029	0.311565642294059	0.453427139559553	0.531683793632214	0.410674422294032	0.453134988983101	0.531968982015448	0.409468148994612	0.00456171750695902	0.00496881232121133	0.00500761132369033
233	29.1800213528179	0.2	4.13060668601371	2.83322414121464	5.42798923081277	0.229366101365857	24.7994274961556	17.7022354906213	31.8966195016898	4.06	2.67	6	3.89520517090112	5.45687341407195	7.01854165724278	4.18061447741583	5.85670920923972	7.53280394106361	4.19880319368195	5.8821861948078	7.56581436752324	4.13060668601371	5.03214780620781	-3.83597658599629	38.4531372571715	0.351311158723072	0.424063229008029	0.311565642294059	0.453427139559553	0.531683793632214	0.410674422294032	0.453134988983101	0.531968982015448	0.409468148994612	0.00456171750695902	0.00496881232121133	0.00500761132369033
233	29.1800213528179	0.2	4.14126532698465	2.86419271810625	5.41833793586305	0.215435643076181	22.5252397336794	15.8138819509214	29.2365975164373	4.21	2.43	6.42	3.36684644156497	4.79572463472938	6.22460282789379	3.60020896210681	5.12812541629423	6.65604187048166	3.56155780231154	5.07113441878737	6.58457890916216	4.14126532698465	4.98708237322435	0.0980590643123326	41.376803400677	0.351311158723072	0.424063229008029	0.311565642294059	0.453427139559553	0.531683793632214	0.410674422294032	0.453134988983101	0.531968982015448	0.409468148994612	0.00456171750695902	0.00496881232121133	0.00500761132369033
233	29.1800213528179	0.2	4.14309193957865	2.85824055661991	5.42794332253739	0.28531290602803	27.9809568270562	21.0667035519802	34.8952101021322	4.17	2.64	6.79	4.52394375768034	6.00873670906074	7.49352966044115	4.84211632574858	6.43133594812557	8.02055557050255	4.80311413799645	6.377788549765	7.94924182668254	4.14309193957865	5.17156868530377	-0.651660894163236	42.0444423888705	0.351311158723072	0.424063229008029	0.311565642294059	0.453427139559553	0.531683793632214	0.410674422294032	0.453134988983101	0.531968982015448	0.409468148994612	0.00456171750695902	0.00496881232121133	0.00500761132369033
233	29.1800213528179	0.2	4.15668272766814	2.86890488228694	5.44446057304935	0.292835343974022	27.5295990569891	20.8502540795791	34.208944034399	4.1	2.71	6.61	4.55496340451295	6.01413852161704	7.47331363872113	4.88471432527615	6.44952461344289	8.01433490160964	4.86858298554221	6.4303431073674	7.98648463802707	4.15668272766814	5.06762061899324	-2.40746353298627	40.0416661236551	0.351311158723072	0.424063229008029	0.311565642294059	0.453427139559553	0.531683793632214	0.410674422294032	0.453134988983101	0.531968982015448	0.409468148994612	0.00456171750695902	0.00496881232121133	0.00500761132369033
233	29.1800213528179	0.2	4.29137970609777	2.93617438208172	5.64658503011382	0.295916781191943	30.0048121472082	22.7787187057328	37.2309055886836	4.14	3.02	6.39	4.92615806264899	6.48888329438998	8.05160852613097	5.27676484769373	6.95071307764975	8.62466130760577	5.32947584926188	7.02434259695888	8.71019175750497	4.29137970609777	5.21280803303098	-2.02777140935383	41.9801531571686	0.351311158723072	0.424063229008029	0.311565642294059	0.453427139559553	0.531683793632214	0.410674422294032	0.453134988983101	0.531968982015448	0.409468148994612	0.00456171750695902	0.00496881232121133	0.00500761132369033
233	29.1800213528179	0.2	4.29514722192261	2.93400129259316	5.65629315125207	0.270500458309108	28.6943608546971	21.3371953451402	36.0515263642539	3.95	2.71	6	4.81457278919191	6.47466017626086	8.1347475633298	5.1823785077982	6.9692870399791	8.75619557215999	5.21346411612653	7.00580691564762	8.81268596823545	4.29514722192261	4.89212795480617	1.76946665798954	43.4386964467132	0.351311158723072	0.424063229008029	0.311565642294059	0.453427139559553	0.531683793632214	0.410674422294032	0.453134988983101	0.531968982015448	0.409468148994612	0.00456171750695902	0.00496881232121133	0.00500761132369033
233	29.1800213528179	0.2	4.3021563588221	2.94130679785524	5.66300591978896	0.268943018428983	28.3634097834039	21.0622916047098	35.664527962098	4.26	2.66	6.02	4.44582835087483	5.98694832020749	7.52806828954015	4.74948935706844	6.39587160906672	8.042253861065	4.77023166260652	6.42684478171495	8.07894410492211	4.3021563588221	4.91302608834974	-1.32956652605603	40.7468668968365	0.351311158723072	0.424063229008029	0.311565642294059	0.453427139559553	0.531683793632214	0.410674422294032	0.453134988983101	0.531968982015448	0.409468148994612	0.00456171750695902	0.00496881232121133	0.00500761132369033
233	29.1800213528179	0.2	4.31582671169122	2.96394788472361	5.66770553865883	0.274737476708467	27.830092387894	20.7703512759913	34.8898334997967	4.07	2.67	6.22	4.56439245911922	6.11580719767253	7.66722193622584	4.89811055575157	6.56295444797089	8.2277983401902	4.90344962584961	6.57035049368397	8.23672794964193	4.31582671169122	4.87907616759431	-1.10415608401615	40.3194481445323	0.351311158723072	0.424063229008029	0.311565642294059	0.453427139559553	0.531683793632214	0.410674422294032	0.453134988983101	0.531968982015448	0.409468148994612	0.00456171750695902	0.00496881232121133	0.00500761132369033
233	29.1800213528179	0.2	4.3231798692571	2.9615802741056	5.6847794644086	0.210085458704188	24.8922339548004	17.3562252161745	32.4282426934264	4.15	2.87	6.77	3.7502749510369	5.37863045180133	7.00698595256577	4.01680676559269	5.760889393575	7.50497202155731	4.01651455938156	5.76011844156316	7.50573163860394	4.3231798692571	5.06000185213484	-1.16074543914771	42.071293563672	0.351311158723072	0.424063229008029	0.311565642294059	0.453427139559553	0.531683793632214	0.410674422294032	0.453134988983101	0.531968982015448	0.409468148994612	0.00456171750695902	0.00496881232121133	0.00500761132369033
233	29.1800213528179	0.2	4.33500708134621	2.99288325166226	5.67713091103016	0.26503061621311	25.5617966567766	18.9157491973904	32.2078441161629	3.68	2.51	6.25	4.54956926578809	6.14806018172624	7.74655109766439	4.93511350495156	6.66906536850721	8.40301723206285	4.90914772631713	6.63303074327643	8.36110122815276	4.33500708134621	4.73189705512911	2.57048476934556	42.774677852068	0.351311158723072	0.424063229008029	0.311565642294059	0.453427139559553	0.531683793632214	0.410674422294032	0.453134988983101	0.531968982015448	0.409468148994612	0.00456171750695902	0.00496881232121133	0.00500761132369033
233	29.1800213528179	0.2	4.33554878822204	2.96476590355017	5.70633167289391	0.271595794745294	27.1245973783502	20.1891662461505	34.0600285105499	3.84	2.33	6.04	4.67682351843643	6.2834172248879	7.89001093133937	5.04982847220281	6.78455774092938	8.51928700965596	5.00255416996171	6.72577787194795	8.44152586257002	4.33554878822204	4.73108400102876	-1.83458549287743	38.0548976487761	0.351311158723072	0.424063229008029	0.311565642294059	0.453427139559553	0.531683793632214	0.410674422294032	0.453134988983101	0.531968982015448	0.409468148994612	0.00456171750695902	0.00496881232121133	0.00500761132369033
233	29.1800213528179	0.2	4.34488901674718	2.98530468880771	5.70447334468665	0.362475568183875	30.345971042076	24.0625588933975	36.6293831907545	3.76	2.32	5.72	5.67893894867475	7.16186992620673	8.64480090373871	6.14576315616466	7.75059508818922	9.35542702021379	6.12103957731237	7.7208825684937	9.3167900538741	4.34488901674718	4.60956303095553	-1.38807950676892	37.8150948523737	0.351311158723072	0.424063229008029	0.311565642294059	0.453427139559553	0.531683793632214	0.410674422294032	0.453134988983101	0.531968982015448	0.409468148994612	0.00456171750695902	0.00496881232121133	0.00500761132369033
233	29.1800213528179	0.2	4.3461902624828	2.99726581766318	5.69511470730242	0.308760618550147	30.38653368834	23.2879794002792	37.4850879764008	4.34	2.88	6.32	4.83276082362829	6.3058648004949	7.7789687773615	5.15335333304097	6.72417911278689	8.2950048925328	5.18842433188592	6.77158364674253	8.35371490199034	4.3461902624828	5.18926440338259	2.12318664345302	44.9982249222506	0.351311158723072	0.424063229008029	0.311565642294059	0.453427139559553	0.531683793632214	0.410674422294032	0.453134988983101	0.531968982015448	0.409468148994612	0.00456171750695902	0.00496881232121133	0.00500761132369033
233	29.1800213528179	0.2	4.34839857679174	2.97935969176677	5.7174374618167	0.248815888386125	26.8452571421182	19.5626451491234	34.127869135113	4.12	2.31	6.12	4.24963339152538	5.83165008032377	7.41366676912215	4.55437975355671	6.24984477687392	7.94530980019114	4.50066756101188	6.17564659954469	7.85139194311967	4.34839857679174	4.90490115398866	0.919295381060618	42.0440965961285	0.351311158723072	0.424063229008029	0.311565642294059	0.453427139559553	0.531683793632214	0.410674422294032	0.453134988983101	0.531968982015448	0.409468148994612	0.00456171750695902	0.00496881232121133	0.00500761132369033
233	29.1800213528179	0.2	4.35121484529906	2.97292424566092	5.72950544493721	0.330246557958491	34.2954575850506	26.6700969072579	41.9208182628433	3.63	2.64	5.66	6.48641521743013	8.34097374081397	10.1955322641978	7.04595161358541	9.0604895644109	11.0750275152364	7.10497417933195	9.13452986929755	11.1794830750101	4.35121484529906	4.74041429404081	3.69720028650069	43.9676550091346	0.351311158723072	0.424063229008029	0.311565642294059	0.453427139559553	0.531683793632214	0.410674422294032	0.453134988983101	0.531968982015448	0.409468148994612	0.00456171750695902	0.00496881232121133	0.00500761132369033
233	29.1800213528179	0.2	4.38611356562247	3.03170406080108	5.74052307044385	0.230371047149542	24.3406032405108	17.3944629702343	31.2867435107873	3.63	2.57	5.66	4.22783664034061	5.91614092394362	7.60444520754662	4.59217658984814	6.42597294179929	8.25976929375045	4.62036757917221	6.46468121066203	8.31108683255272	4.38611356562247	4.73129759046792	1.1516943210424	41.340669153222	0.351311158723072	0.424063229008029	0.311565642294059	0.453427139559553	0.531683793632214	0.410674422294032	0.453134988983101	0.531968982015448	0.409468148994612	0.00456171750695902	0.00496881232121133	0.00500761132369033
233	29.1800213528179	0.2	4.39612700841882	3.01855752392683	5.77369649291082	0.22348788524665	27.1820728843993	19.2713684380799	35.0927773307186	4.41	2.74	6.94	3.93608524046736	5.55180895582794	7.16753267118851	4.19008897110867	5.9100786833455	7.63006839558232	4.16269781736334	5.87246324312475	7.57980337665736	4.39612700841882	5.39301300094545	4.12048709729489	48.5898874956748	0.351311158723072	0.424063229008029	0.311565642294059	0.453427139559553	0.531683793632214	0.410674422294032	0.453134988983101	0.531968982015448	0.409468148994612	0.00456171750695902	0.00496881232121133	0.00500761132369033
233	29.1800213528179	0.2	4.43650162265254	3.0559963404622	5.81700690484288	0.250399245822564	27.8833617742373	20.3510360136761	35.4156875347985	3.81	2.43	6.3	4.74068836549271	6.4953120158168	8.24993566614089	5.12223241829039	7.01807315926999	8.91391390024958	5.07451433383163	6.95297431508224	8.82888753975408	4.43650162265254	4.95793459841843	-2.87610397158362	38.9282443620477	0.351311158723072	0.424063229008029	0.311565642294059	0.453427139559553	0.531683793632214	0.410674422294032	0.453134988983101	0.531968982015448	0.409468148994612	0.00456171750695902	0.00496881232121133	0.00500761132369033
233	29.1800213528179	0.2	4.44018110364559	3.07361750557298	5.80674470171821	0.239254596705319	26.2836294954444	18.9661700982654	33.6010888926235	3.63	2.63	5.61	4.61987304924078	6.40229582003693	8.18471859083308	5.0193771126838	6.95593510150794	8.89249309033209	5.06412144624272	7.02306418613739	8.97636257496075	4.44018110364559	4.76531495997666	2.28811308868933	43.3952137356234	0.351311158723072	0.424063229008029	0.311565642294059	0.453427139559553	0.531683793632214	0.410674422294032	0.453134988983101	0.531968982015448	0.409468148994612	0.00456171750695902	0.00496881232121133	0.00500761132369033
233	29.1800213528179	0.2	4.47089907957787	3.09497529635861	5.84682286279713	0.310832482822068	31.4192092059653	24.1148871651717	38.723531246759	3.73	2.5	5.56	5.73175563022328	7.46788604192804	9.20401645363279	6.20833363985506	8.0888180033767	9.96930236689835	6.24394638276488	8.13686552187998	10.0254246531519	4.47089907957787	4.78955766336752	-0.480591720592417	39.9559514744432	0.351311158723072	0.424063229008029	0.311565642294059	0.453427139559553	0.531683793632214	0.410674422294032	0.453134988983101	0.531968982015448	0.409468148994612	0.00456171750695902	0.00496881232121133	0.00500761132369033
233	29.1800213528179	0.2	4.49169652015382	3.10946346825038	5.87392957205727	0.248256092760233	26.6733061852158	19.4264888863732	33.9201234840583	3.84	2.61	6.04	4.50120108927607	6.18031984872498	7.85943860817388	4.86033575506242	6.67342536863001	8.4865149821976	4.86800442851193	6.68715848864612	8.50226463848264	4.49169652015382	4.90646384918933	1.98780123219982	43.5993860963646	0.351311158723072	0.424063229008029	0.311565642294059	0.453427139559553	0.531683793632214	0.410674422294032	0.453134988983101	0.531968982015448	0.409468148994612	0.00456171750695902	0.00496881232121133	0.00500761132369033
233	29.1800213528179	0.2	4.49336015122769	3.07851061088948	5.90820969156591	0.267062804178935	29.2821367669225	21.7083180648669	36.8559554689781	3.87	2.67	5.86	4.99366717431627	6.73590854574191	8.47814991716754	5.38742168009831	7.26704012656953	9.14665857304075	5.42277808013027	7.31323023355823	9.20539840040531	4.49336015122769	4.82781863978982	-0.655634715144653	40.8544146602341	0.351311158723072	0.424063229008029	0.311565642294059	0.453427139559553	0.531683793632214	0.410674422294032	0.453134988983101	0.531968982015448	0.409468148994612	0.00456171750695902	0.00496881232121133	0.00500761132369033
233	29.1800213528179	0.2	4.51993611866483	3.12839660287957	5.91147563445009	0.270507362841424	28.5392331237785	21.2219700083026	35.8564962392544	3.65	2.32	5.99	5.13333225715815	6.90328776883265	8.67324328050714	5.57231557724774	7.49363104537982	9.41494651351189	5.51991777050089	7.42170939051878	9.33132571609373	4.51993611866483	4.69917702406206	-0.0339728073730446	39.7995559854566	0.351311158723072	0.424063229008029	0.311565642294059	0.453427139559553	0.531683793632214	0.410674422294032	0.453134988983101	0.531968982015448	0.409468148994612	0.00456171750695902	0.00496881232121133	0.00500761132369033
233	29.1800213528179	0.2	4.52469622324572	3.09684645185609	5.95254599463534	0.224518381522399	23.3012445898678	16.54003524973	30.0624539300055	3.81	2.63	5.69	3.85818111443093	5.43532226274011	7.01246341104929	4.16938573058091	5.87374060761788	7.57809548465485	4.20467576140582	5.92339323318825	7.64026200994985	4.52469622324572	4.62756229631173	-4.78220748805775	35.5115088149278	0.351311158723072	0.424063229008029	0.311565642294059	0.453427139559553	0.531683793632214	0.410674422294032	0.453134988983101	0.531968982015448	0.409468148994612	0.00456171750695902	0.00496881232121133	0.00500761132369033
233	29.1800213528179	0.2	4.56629205412227	3.12270843690284	6.00987567134171	0.263289590320404	25.2557830633294	18.6598254082465	31.8517407184123	4.24	2.42	6.36	3.9474181279781	5.34276895519127	6.73811978240444	4.21805456293228	5.70907115473998	7.20008774654768	4.17331716481537	5.64876731470088	7.11904389562419	4.56629205412227	4.91593499542743	-0.876842702291587	40.191794762085	0.351311158723072	0.424063229008029	0.311565642294059	0.453427139559553	0.531683793632214	0.410674422294032	0.453134988983101	0.531968982015448	0.409468148994612	0.00456171750695902	0.00496881232121133	0.00500761132369033
233	29.1800213528179	0.2	4.57356614098818	3.15534957083512	5.99178271114124	0.243293816272844	23.7449849978223	17.2068261586824	30.2831438369621	4.16	2.63	6.45	3.7097757320156	5.11939670277582	6.52901767353605	3.9724464783786	5.48187569072148	6.99130490306437	3.9585408915407	5.46131427501134	6.96699045290964	4.57356614098818	4.92498648057292	0.23805384835069	41.7294262190396	0.351311158723072	0.424063229008029	0.311565642294059	0.453427139559553	0.531683793632214	0.410674422294032	0.453134988983101	0.531968982015448	0.409468148994612	0.00456171750695902	0.00496881232121133	0.00500761132369033
233	29.1800213528179	0.2	4.57452529312599	3.12865489369617	6.02039569255581	0.259562304904179	29.5285773564599	21.7419133663021	37.3152413466176	3.41	2.4	6.1	5.58997267337618	7.59196937846871	9.59396608356124	6.1162872373139	8.30677860676571	10.4972699762175	6.07421384074328	8.24710949839329	10.4210740128369	4.57452529312599	4.65794100921762	1.36581070318175	41.3914366982311	0.351311158723072	0.424063229008029	0.311565642294059	0.453427139559553	0.531683793632214	0.410674422294032	0.453134988983101	0.531968982015448	0.409468148994612	0.00456171750695902	0.00496881232121133	0.00500761132369033
233	29.1800213528179	0.2	4.59248050407674	3.17963093751524	6.00533007063824	0.2685738715342	27.4215253342158	20.3562282836234	34.4868223848082	3.95	2.45	6.1	4.5923511763893	6.18627735808431	7.78020353977932	4.94307033586119	6.65872511130538	8.37437988674958	4.9193284074236	6.62497022037433	8.33003469057167	4.59248050407674	4.8487214322065	-1.77430845711533	39.1106522460864	0.351311158723072	0.424063229008029	0.311565642294059	0.453427139559553	0.531683793632214	0.410674422294032	0.453134988983101	0.531968982015448	0.409468148994612	0.00456171750695902	0.00496881232121133	0.00500761132369033
233	29.1800213528179	0.2	4.60387553770974	3.14568723478763	6.06206384063186	0.239306058271479	26.1142397285985	18.8449667121178	33.3835127450792	3.87	2.48	6.43	4.33107040661191	6.00174108065545	7.672411754699	4.67207325114522	6.47428264394465	8.27649203674407	4.63023676517062	6.41129055498273	8.1972292720553	4.60387553770974	4.73219309452979	3.02899306461892	43.9734025176481	0.351311158723072	0.424063229008029	0.311565642294059	0.453427139559553	0.531683793632214	0.410674422294032	0.453134988983101	0.531968982015448	0.409468148994612	0.00456171750695902	0.00496881232121133	0.00500761132369033
233	29.1800213528179	0.2	4.61380409197514	3.15427844744154	6.07332973650875	0.252419693640269	28.8063812838371	21.0663721226543	36.5463904450199	3.61	2.61	6.18	5.15695322181227	7.05167268030386	8.94639213879545	5.60643174846345	7.66629439790314	9.72615704734283	5.60620865297244	7.66648185061787	9.71923950720492	4.61380409197514	4.68178335290741	-0.975654623028397	39.8061688844572	0.351311158723072	0.424063229008029	0.311565642294059	0.453427139559553	0.531683793632214	0.410674422294032	0.453134988983101	0.531968982015448	0.409468148994612	0.00456171750695902	0.00496881232121133	0.00500761132369033
233	29.1800213528179	0.2	4.62809600295431	3.19993473583077	6.05625727007785	0.274474541841696	28.0284752537992	20.9137156917263	35.143234815872	3.88	2.63	5.84	4.80074258033802	6.43393534636681	8.0671281123956	5.17798156531854	6.93950947346837	8.7010373816182	5.20879482982789	6.98092950997732	8.74723327982432	4.62809600295431	4.69011468765438	0.840458782928104	41.5571935267166	0.351311158723072	0.424063229008029	0.311565642294059	0.453427139559553	0.531683793632214	0.410674422294032	0.453134988983101	0.531968982015448	0.409468148994612	0.00456171750695902	0.00496881232121133	0.00500761132369033
233	29.1800213528179	0.2	4.63945998384479	3.18009612428899	6.09882384340059	0.174974349130067	22.8375994185211	15.0950774754365	30.5801213616057	4.13	2.44	5.71	3.26953953376855	4.94654196222104	6.62354439067353	3.50284850006563	5.29951906496943	7.09618962987322	3.50656812928971	5.30519193182005	7.10377512392352	4.63945998384479	4.76039967347797	2.10333818165918	42.8341577208886	0.351311158723072	0.424063229008029	0.311565642294059	0.453427139559553	0.531683793632214	0.410674422294032	0.453134988983101	0.531968982015448	0.409468148994612	0.00456171750695902	0.00496881232121133	0.00500761132369033
233	29.1800213528179	0.2	4.65759715864812	3.19588670824275	6.11930760905348	0.259789463736234	27.354042629782	20.1450622167834	34.5630230427806	3.91	2.54	6.04	4.58897935650035	6.23116154192464	7.87334372734894	4.94507609979744	6.71468874038422	8.484301380971	4.94231861285174	6.71149550236112	8.47731002373428	4.65759715864812	4.82054352029897	1.02966465124409	41.889902538261	0.351311158723072	0.424063229008029	0.311565642294059	0.453427139559553	0.531683793632214	0.410674422294032	0.453134988983101	0.531968982015448	0.409468148994612	0.00456171750695902	0.00496881232121133	0.00500761132369033
233	29.1800213528179	0.2	4.66558165806397	3.22788705033039	6.10327626579755	0.322168985166452	30.4501286531611	23.5541890815566	37.3460682247656	4.12	2.68	6.06	5.11582677280479	6.61358295375018	8.11133913469558	5.4825806354891	7.08771102770394	8.69284141991879	5.50568948811866	7.11608512366498	8.72735544153467	4.66558165806397	4.91363502737096	1.03388877874437	42.8067657419108	0.351311158723072	0.424063229008029	0.311565642294059	0.453427139559553	0.531683793632214	0.410674422294032	0.453134988983101	0.531968982015448	0.409468148994612	0.00456171750695902	0.00496881232121133	0.00500761132369033
233	29.1800213528179	0.2	4.69167688754609	3.24456241332665	6.13879136176553	0.301989654299222	30.3636834136184	23.1563466746917	37.5710201525451	4	2.45	6.28	5.16282268483463	6.76973426444235	8.37664584405008	5.54949227886773	7.27675349782278	9.00401471677782	5.5041008633799	7.22237698698	8.93382242489629	4.69167688754609	4.95873980013093	3.46479272658432	44.3999210842959	0.351311158723072	0.424063229008029	0.311565642294059	0.453427139559553	0.531683793632214	0.410674422294032	0.453134988983101	0.531968982015448	0.409468148994612	0.00456171750695902	0.00496881232121133	0.00500761132369033
233	29.1800213528179	0.2	4.70626791784328	3.25487310586489	6.15766272982167	0.223444581759018	24.1902755868146	17.1493850788578	31.2311660947714	3.59	2.5	6.06	4.21775137185276	5.94940095942957	7.68105054700638	4.58810571841048	6.47180882809716	8.35551193778384	4.57801557018265	6.45803244466955	8.33806621387152	4.70626791784328	4.62743560700419	-2.12890697617878	38.1338794540622	0.351311158723072	0.424063229008029	0.311565642294059	0.453427139559553	0.531683793632214	0.410674422294032	0.453134988983101	0.531968982015448	0.409468148994612	0.00456171750695902	0.00496881232121133	0.00500761132369033
233	29.1800213528179	0.2	4.72367618979636	3.25204603254507	6.19530634704765	0.245507014304361	27.9663975206653	20.3118832158085	35.6209118255221	3.77	2.26	6	4.77945916081584	6.58059390185601	8.38172864289619	5.17045278816985	7.11893311415114	9.06741344013244	5.11185515264736	7.03853986341847	8.96544145992481	4.72367618979636	4.70318453868314	1.06922896150165	40.6428047993195	0.351311158723072	0.424063229008029	0.311565642294059	0.453427139559553	0.531683793632214	0.410674422294032	0.453134988983101	0.531968982015448	0.409468148994612	0.00456171750695902	0.00496881232121133	0.00500761132369033
233	29.1800213528179	0.2	4.73385355536966	3.26010673970968	6.20760037102964	0.272568024485618	31.2156273712388	23.2537356007741	39.1775191417035	4	2.75	5.68	5.1832393785049	6.9579387928516	8.73263820719829	5.57127698197434	7.47883734626626	9.38639771055819	5.63919722080695	7.56801610530183	9.49308886177207	4.73385355536966	4.93270196133982	1.81651392571115	44.0768073450247	0.351311158723072	0.424063229008029	0.311565642294059	0.453427139559553	0.531683793632214	0.410674422294032	0.453134988983101	0.531968982015448	0.409468148994612	0.00456171750695902	0.00496881232121133	0.00500761132369033
233	29.1800213528179	0.2	4.73985117956618	3.27524984938895	6.20445250974342	0.248736621776279	26.7036809138553	19.4579394301708	33.9494223975398	4.3	2.74	6.19	4.07067926886029	5.58651755949765	7.10235585013501	4.34449693896677	5.96229936914606	7.58010179932535	4.36231810995069	5.98988446809826	7.61467179696615	4.73985117956618	4.94911517526237	-0.237690094853103	41.973392314644	0.351311158723072	0.424063229008029	0.311565642294059	0.453427139559553	0.531683793632214	0.410674422294032	0.453134988983101	0.531968982015448	0.409468148994612	0.00456171750695902	0.00496881232121133	0.00500761132369033
233	29.1800213528179	0.2	4.79439382977275	3.31864600620283	6.27014165334268	0.237369195933484	26.6327787761444	19.1795073801186	34.0860501721703	3.65	2.31	5.94	4.64156907876607	6.4453106119457	8.24905214512533	5.03881066047733	6.99692265060362	8.9550346407299	4.99879102577646	6.93858935813423	8.87938614488235	4.79439382977275	4.57226667776687	1.59659698310618	41.3153723495455	0.351311158723072	0.424063229008029	0.311565642294059	0.453427139559553	0.531683793632214	0.410674422294032	0.453134988983101	0.531968982015448	0.409468148994612	0.00456171750695902	0.00496881232121133	0.00500761132369033
233	29.1800213528179	0.2	4.81025565223371	3.31781139450861	6.30269990995882	0.260588814633171	27.2320064468088	20.0700739130618	34.3939389805558	4.03	2.62	6.26	4.44513384014343	6.03136360713317	7.61759337412291	4.77440108512576	6.47812866524519	8.18185624536463	4.77010111057592	7.43686678344384	8.17548125482369	4.81025565223371	4.93428104184021	-1.06659043760809	40.8903241675403	0.351311158723072	0.424063229008029	0.311565642294059	0.453427139559553	0.531683793632214	0.410674422294032	0.453134988983101	0.531968982015448	0.409468148994612	0.00456171750695902	0.00496881232121133	0.00500761132369033
233	29.1800213528179	0.2	4.8545626048999	3.34983450674068	6.35929070305911	0.277385579030314	29.2417066457335	21.8728594603765	36.6105538310905	3.58	2.42	5.23	5.39208750769655	7.20865241208261	9.02521731646868	5.86732254629257	7.84399154602498	9.82066054575739	5.91487794720903	7.90166403079491	9.9009354051401	4.8545626048999	4.53178253277738	4.07130307148654	43.5658595740168	0.351311158723072	0.424063229008029	0.311565642294059	0.453427139559553	0.531683793632214	0.410674422294032	0.453134988983101	0.531968982015448	0.409468148994612	0.00456171750695902	0.00496881232121133	0.00500761132369033
233	29.1800213528179	0.2	4.91165685820187	3.39555427019374	6.42775944621001	0.292365985196818	29.5378453986979	22.3631213366241	36.7125694607717	3.92	2.52	6.33	5.08695460184324	6.71899402224157	8.3510334426399	5.48076591579662	7.23915118334246	8.99753645088829	5.44680148225168	7.19324904171251	8.94022415935461	4.91165685820187	4.80495313710156	-0.657585356844797	40.7840249290409	0.351311158723072	0.424063229008029	0.311565642294059	0.453427139559553	0.531683793632214	0.410674422294032	0.453134988983101	0.531968982015448	0.409468148994612	0.00456171750695902	0.00496881232121133	0.00500761132369033
233	29.1800213528179	0.2	4.9217588569758	3.36364398461583	6.47987372933576	0.21719689689385	26.6809076847712	18.7725642166678	34.5892511528746	4.15	2.87	6.51	4.05565293290127	5.76418331855454	7.4727137042078	4.34380885870998	6.17373108020213	8.00365330169427	4.36152936586401	6.19598742146942	8.03509463516671	4.9217588569758	4.96494517353332	3.61029308924862	46.6076654499847	0.351311158723072	0.424063229008029	0.311565642294059	0.453427139559553	0.531683793632214	0.410674422294032	0.453134988983101	0.531968982015448	0.409468148994612	0.00456171750695902	0.00496881232121133	0.00500761132369033
233	29.1800213528179	0.2	4.92875362195274	3.40226703264663	6.45524021125885	0.278129670679356	28.3053013696328	21.1856425923525	35.4249601469131	3.43	2.28	5.72	5.41449332984754	7.23409095556648	9.05368858128542	5.91955578685727	7.90888498146533	9.89821417607338	5.88579588983039	7.86186746598106	9.83620401230338	4.92875362195274	4.56137632996704	4.65014438937289	43.4535156598365	0.351311158723072	0.424063229008029	0.311565642294059	0.453427139559553	0.531683793632214	0.410674422294032	0.453134988983101	0.531968982015448	0.409468148994612	0.00456171750695902	0.00496881232121133	0.00500761132369033
233	29.1800213528179	0.2	4.96729115531812	3.41730677465043	6.51727553598582	0.229112466218894	27.8139498745908	19.8483354528757	35.7795642963059	3.88	2.76	6.01	4.54632547161845	6.37087523441924	8.19542499722004	4.90230834169811	6.86972259258267	8.83713684346723	4.93645323394406	6.91600754230591	8.90499082317339	4.96729115531812	4.87054601377561	1.47316392315426	43.4024984570675	0.351311158723072	0.424063229008029	0.311565642294059	0.453427139559553	0.531683793632214	0.410674422294032	0.453134988983101	0.531968982015448	0.409468148994612	0.00456171750695902	0.00496881232121133	0.00500761132369033
233	29.1800213528179	0.2	4.99927133618096	3.42602256532914	6.57252010703279	0.247585327905864	27.0316333276593	19.6742408333418	34.3890258219769	3.82	2.59	6	4.57826337169045	6.29035385859758	8.00244434550471	4.94611233435444	6.79576386973466	8.64541540511487	4.95383241879437	6.80824037569095	8.66105267416219	4.99927133618096	4.61964663748894	-0.374355258471853	40.2390489415175	0.351311158723072	0.424063229008029	0.311565642294059	0.453427139559553	0.531683793632214	0.410674422294032	0.453134988983101	0.531968982015448	0.409468148994612	0.00456171750695902	0.00496881232121133	0.00500761132369033
233	29.1800213528179	0.2	5.00653385761621	3.42882225647182	6.5842454587606	0.226571886668706	26.6489634077812	18.9616825478331	34.3362442677293	4.01	2.45	5.7	4.22280992199	5.93478489080531	7.64675985962063	4.53848251809081	6.37843473259064	8.21838694709047	4.54496140575551	6.38719577726935	8.22955276288202	5.00653385761621	4.59553174359644	-1.60303164365165	38.7277994843672	0.351311158723072	0.424063229008029	0.311565642294059	0.453427139559553	0.531683793632214	0.410674422294032	0.453134988983101	0.531968982015448	0.409468148994612	0.00456171750695902	0.00496881232121133	0.00500761132369033
233	29.1800213528179	0.2	5.03512292344782	3.44652869429566	6.62371715259999	0.275480219340133	29.6708928108732	22.1581937997673	37.1835918219791	4.01	2.53	6.16	4.93816361772989	6.61243983639841	8.28671605506694	5.30774453562012	7.1073265540956	8.90690857257109	5.29136370659112	7.08446300894884	8.88231761893353	5.03512292344782	4.86303758070724	0.718678814826638	42.0039641349515	0.351311158723072	0.424063229008029	0.311565642294059	0.453427139559553	0.531683793632214	0.410674422294032	0.453134988983101	0.531968982015448	0.409468148994612	0.00456171750695902	0.00496881232121133	0.00500761132369033
233	29.1800213528179	0.2	5.0428892070727	3.46765875607625	6.61811965806914	0.215117571989459	25.2554532156346	17.7235455490735	32.7873608821958	5	3.27	7.43	3.22854288309552	4.60056445889585	5.97258603469617	3.39793844410319	4.84194740646241	6.28595636882162	3.41171224739209	4.86275295271103	6.3101737650908	5.0428892070727	5.47573804426645	-5.17032934762654	40.9751056603827	0.351311158723072	0.424063229008029	0.311565642294059	0.453427139559553	0.531683793632214	0.410674422294032	0.453134988983101	0.531968982015448	0.409468148994612	0.00456171750695902	0.00496881232121133	0.00500761132369033
233	29.1800213528179	0.2	5.04984727659042	3.47590494902129	6.62378960415955	0.299726395211922	32.9560317199801	25.0911579447834	40.8209054951768	3.86	2.57	5.91	5.78127034564389	7.59342112915248	9.40557191266107	6.23834539089632	8.19376726395022	10.1491891370041	6.25518005253551	8.21622405819118	10.1710693641099	5.04984727659042	4.68260702977836	1.45928238993362	42.2200250431052	0.351311158723072	0.424063229008029	0.311565642294059	0.453427139559553	0.531683793632214	0.410674422294032	0.453134988983101	0.531968982015448	0.409468148994612	0.00456171750695902	0.00496881232121133	0.00500761132369033
233	29.1800213528179	0.2	5.1408769464492	3.51858314504447	6.76317074785392	0.218110326776473	23.8850856520155	16.8243998016061	30.9457715024249	3.82	2.55	6.33	3.91279032708211	5.55486871465169	7.19694710222127	4.2268698300601	6.00075777569598	7.77464572133186	4.20651393712388	5.97475559125544	7.73795985567156	5.1408769464492	4.56443954637271	-3.02806320278571	37.0990203537122	0.351311158723072	0.424063229008029	0.311565642294059	0.453427139559553	0.531683793632214	0.410674422294032	0.453134988983101	0.531968982015448	0.409468148994612	0.00456171750695902	0.00496881232121133	0.00500761132369033
233	29.1800213528179	0.2	5.16699616925595	3.55517397478749	6.77881836372442	0.235575020566505	28.022431749941	20.1412000064362	35.9036634934458	3.62	2.38	6.09	4.91887905108713	6.84363158358274	8.76838411607835	5.34600524277985	7.4378918337911	9.52977842480235	5.3048654425585	7.37787848021613	9.4512580026838	5.16699616925595	4.61123381000725	0.393025523066906	39.8875453779209	0.351311158723072	0.424063229008029	0.311565642294059	0.453427139559553	0.531683793632214	0.410674422294032	0.453134988983101	0.531968982015448	0.409468148994612	0.00456171750695902	0.00496881232121133	0.00500761132369033
233	29.1800213528179	0.2	5.21191515925596	3.59712126009941	6.82670905841251	0.228623706429191	29.9156786197825	21.3362802544239	38.4950769851411	4.3	2.87	6.54	4.46567339884193	6.26133743218747	8.05700146553301	4.76629620421985	6.68284179584517	8.59938738747049	4.78242256458995	6.70811417009975	8.62698871860307	5.21191515925596	5.079306296275	4.65082983731037	48.7032332971276	0.351311158723072	0.424063229008029	0.311565642294059	0.453427139559553	0.531683793632214	0.410674422294032	0.453134988983101	0.531968982015448	0.409468148994612	0.00456171750695902	0.00496881232121133	0.00500761132369033
233	29.1800213528179	0.2	5.22398534806091	3.57552299278145	6.87244770334038	0.204515065939568	26.0988800347866	18.0624964330725	34.1352636365007	3.85	2.88	5.7	4.16817298410413	6.02268059010862	7.8771881961131	4.49853944037774	6.50003401363734	8.50152858689695	4.56766539060391	6.59618500956503	10.3465805422259	5.22398534806091	4.62975709003401	1.77163637506179	43.5218658241973	0.351311158723072	0.424063229008029	0.311565642294059	0.453427139559553	0.531683793632214	0.410674422294032	0.453134988983101	0.531968982015448	0.409468148994612	0.00456171750695902	0.00496881232121133	0.00500761132369033
233	29.1800213528179	0.2	5.25436421091145	3.60067009602104	6.90805832580187	0.187626932178894	25.4806023790812	17.2026042854989	33.7586004726634	4.33	3.03	5.71	3.57507937348833	5.29542937090637	7.0157793683244	3.81283288191237	5.64759131754205	7.48234975317172	3.88425382532445	5.75191205391137	7.62556496471336	5.25436421091145	4.76430722583588	0.356879757410979	42.770792280656	0.351311158723072	0.424063229008029	0.311565642294059	0.453427139559553	0.531683793632214	0.410674422294032	0.453134988983101	0.531968982015448	0.409468148994612	0.00456171750695902	0.00496881232121133	0.00500761132369033
233	29.1800213528179	0.2	5.27682432166735	3.64335010817181	6.91029853516289	0.258521466735622	27.8107157526033	20.4571392784622	35.1642922267444	3.96	2.68	5.85	4.60376677685441	6.2586487523783	7.9135307279022	4.95393173080784	6.73468491111801	8.51543809142817	4.98820837759659	6.78053586462556	8.5774710078347	5.27682432166735	4.68138601509371	-0.668278802903053	40.4758610667343	0.351311158723072	0.424063229008029	0.311565642294059	0.453427139559553	0.531683793632214	0.410674422294032	0.453134988983101	0.531968982015448	0.409468148994612	0.00456171750695902	0.00496881232121133	0.00500761132369033
233	29.1800213528179	0.2	5.31529167530946	3.65412442772617	6.97645892289275	0.239344862043182	27.860269257579	20.1057903688634	35.6147481462947	3.88	2.58	5.83	4.61423528140148	6.3938713673624	8.17350745332332	4.97668398192449	6.89611068267272	8.81553738342095	4.99904288239937	6.93052712879217	8.85019836724449	5.31529167530946	4.58301704812823	1.99348019856913	42.6236283398203	0.351311158723072	0.424063229008029	0.311565642294059	0.453427139559553	0.531683793632214	0.410674422294032	0.453134988983101	0.531968982015448	0.409468148994612	0.00456171750695902	0.00496881232121133	0.00500761132369033
233	29.1800213528179	0.2	5.31938878390336	3.6698184676618	6.96895910014492	0.297199203705567	29.1160402316535	22.1255107110611	36.1065697522459	3.94	2.56	5.74	5.00998504010458	6.59288401938413	8.17578299866368	5.39493695446296	7.09946104587994	8.80398513729693	5.42161133533487	7.13577542214884	8.84718312454264	5.31938878390336	4.58944319534125	0.566275990929927	40.5460361206555	0.351311158723072	0.424063229008029	0.311565642294059	0.453427139559553	0.531683793632214	0.410674422294032	0.453134988983101	0.531968982015448	0.409468148994612	0.00456171750695902	0.00496881232121133	0.00500761132369033
233	29.1800213528179	0.2	5.33037156210962	3.68495457382709	6.97578855039215	0.243762744796949	28.1523685854835	20.4105004477467	35.8942367232203	3.9	2.54	6.16	4.66089906536158	6.42881583250354	8.19673259964551	5.02403964645189	6.92969857731296	8.83535750817403	5.01278087180817	6.91050515356814	8.81196307010923	5.33037156210962	4.75957379504841	-3.9666010343079	37.1674430211407	0.351311158723072	0.424063229008029	0.311565642294059	0.453427139559553	0.531683793632214	0.410674422294032	0.453134988983101	0.531968982015448	0.409468148994612	0.00456171750695902	0.00496881232121133	0.00500761132369033
233	29.1800213528179	0.2	5.50930882401173	3.80015952940593	7.21845811861753	0.25611343679986	31.4960915745104	23.1154107483223	39.8767724006984	4.03	2.68	5.98	5.12204619935427	6.97908585316589	8.83612550697751	5.50175453552464	7.49646054565303	9.49116655578141	5.53054342015362	7.53676528901166	9.54385981531762	5.50930882401173	4.78815420395256	-1.03178507371797	41.1053111297311	0.351311158723072	0.424063229008029	0.311565642294059	0.453427139559553	0.531683793632214	0.410674422294032	0.453134988983101	0.531968982015448	0.409468148994612	0.00456171750695902	0.00496881232121133	0.00500761132369033
233	29.1800213528179	0.2	5.58030249434094	3.83393684319296	7.32666814548893	0.271270337707674	31.3679649801897	23.3409536556797	39.3949763046997	3.83	2.76	5.91	5.41354396812676	7.27527504299705	9.13700611786734	5.84616630962196	7.85667727093759	9.86718823225322	5.89507985247179	7.92658383328302	9.95972344527987	5.58030249434094	4.70610255733428	-2.15966470835273	38.8233006212739	0.351311158723072	0.424063229008029	0.311565642294059	0.453427139559553	0.531683793632214	0.410674422294032	0.453134988983101	0.531968982015448	0.409468148994612	0.00456171750695902	0.00496881232121133	0.00500761132369033
233	29.1800213528179	0.21	3.23504260445741	2.24746854991557	4.22261665899925	0.265083108979122	26.9886576865616	19.9725728251929	34.0047425479302	4.37	2.56	6.72	4.11402910180853	5.55922985551515	7.00443060922176	4.38345507402506	5.92330139500399	7.46314771598292	4.33911429317538	5.85894774993644	7.38386272494497	3.23504260445741	5.60997051937033	0.291315512759436	44.6492757909129	0.351311158723072	0.424063229008029	0.311565642294059	0.453427139559553	0.531683793632214	0.410674422294032	0.453134988983101	0.531968982015448	0.409468148994612	0.00456171750695902	0.00496881232121133	0.00500761132369033
233	29.1800213528179	0.21	3.48156377194983	2.43510139859879	4.52802614530087	0.3086358603457	27.0730397458043	20.7466970404907	33.3993824511179	4.04	2.58	6	4.58655774927051	5.98514838290087	7.38373901653123	4.92526253381624	6.42713527248644	7.92900801115664	4.93540557041322	6.43750571818769	7.94378495275618	3.48156377194983	5.33366836089237	-2.63715024041392	40.1607837175963	0.351311158723072	0.424063229008029	0.311565642294059	0.453427139559553	0.531683793632214	0.410674422294032	0.453134988983101	0.531968982015448	0.409468148994612	0.00456171750695902	0.00496881232121133	0.00500761132369033
233	29.1800213528179	0.21	3.5112661611774	2.44028931323158	4.58224300912323	0.352468844819472	31.8203205735059	25.0865242065676	38.5541169404442	4.2	2.69	6.88	5.35656697245148	6.79439195455531	8.23221693665914	5.72967738114858	7.26765372315638	8.80563006516417	5.6831062525249	7.21018417587665	8.73663169361097	3.5112661611774	5.57032148974197	-1.82814219658976	41.9942918098564	0.351311158723072	0.424063229008029	0.311565642294059	0.453427139559553	0.531683793632214	0.410674422294032	0.453134988983101	0.531968982015448	0.409468148994612	0.00456171750695902	0.00496881232121133	0.00500761132369033
233	29.1800213528179	0.21	3.60871370057826	2.50379006557905	4.71363733557746	0.279151948949096	25.9563824825532	19.44413106717	32.4686338979365	4.2	2.5	5.91	4.15454366604759	5.54598835318874	6.9374330403299	4.44425420020006	5.93272908270291	7.42120396520576	4.44621588152119	5.9344827625988	7.42743900531828	3.60871370057826	5.11943718710483	3.08011103842099	44.6793848954806	0.351311158723072	0.424063229008029	0.311565642294059	0.453427139559553	0.531683793632214	0.410674422294032	0.453134988983101	0.531968982015448	0.409468148994612	0.00456171750695902	0.00496881232121133	0.00500761132369033
233	29.1800213528179	0.21	3.6091251903528	2.52023844382178	4.69801193688382	0.314379142798021	27.1345736225522	20.8781865367855	33.3909607083188	4.22	2.75	5.87	4.44097414665369	5.77176277862582	7.10255141059795	4.74830543150076	6.17118939360042	7.59407335570007	4.79054825758135	6.22738156458785	7.66205593506215	3.6091251903528	5.05780434083752	0.297136916137725	42.1166841108905	0.351311158723072	0.424063229008029	0.311565642294059	0.453427139559553	0.531683793632214	0.410674422294032	0.453134988983101	0.531968982015448	0.409468148994612	0.00456171750695902	0.00496881232121133	0.00500761132369033
233	29.1800213528179	0.21	3.65091849930848	2.54910169838474	4.75273530023221	0.303394406802152	28.9044645337726	22.0662915417157	35.7426375258294	4.02	2.53	6.37	4.90423418269298	6.42401840522147	7.94380262774995	5.26961022243118	6.90262165226629	8.53563308210141	5.23685769531869	6.85635697478998	8.48306248166747	3.65091849930848	5.12399754387136	3.45464828749152	45.1604069833944	0.351311158723072	0.424063229008029	0.311565642294059	0.453427139559553	0.531683793632214	0.410674422294032	0.453134988983101	0.531968982015448	0.409468148994612	0.00456171750695902	0.00496881232121133	0.00500761132369033
233	29.1800213528179	0.21	3.70531558794357	2.57654806123846	4.83408311464868	0.302147438400949	27.0059857266975	20.5980540061552	33.4139174472398	3.94	2.71	6.01	4.66135974472002	6.11148095326355	7.56160216180708	5.01917591099905	6.58061159426612	8.14204727753319	5.04831520952485	6.61684499766891	8.18794304181289	3.70531558794357	5.1024762970392	0.319779934232348	41.9107441337619	0.351311158723072	0.424063229008029	0.311565642294059	0.453427139559553	0.531683793632214	0.410674422294032	0.453134988983101	0.531968982015448	0.409468148994612	0.00456171750695902	0.00496881232121133	0.00500761132369033
233	29.1800213528179	0.21	3.72441086315124	2.58542034828429	4.86340137801818	0.312477441987452	29.3720733649221	22.5697980340808	36.1743486957634	3.87	2.57	6.6	5.19076825232941	6.7552055936657	8.31964293500199	5.59992660030631	7.28767952172216	8.975432443138	5.5540550055104	7.2291987202305	8.89853842284013	3.72441086315124	5.16099272544734	1.95021022116388	44.0965963674246	0.351311158723072	0.424063229008029	0.311565642294059	0.453427139559553	0.531683793632214	0.410674422294032	0.453134988983101	0.531968982015448	0.409468148994612	0.00456171750695902	0.00496881232121133	0.00500761132369033
233	29.1800213528179	0.21	3.76249564317199	2.63930868450792	4.88568260183606	0.272954679165456	24.1355175588355	17.9854831193854	30.2855519982857	4.05	2.66	6.29	3.97202652047897	5.33023857034187	6.68845062020476	4.26484603101049	5.72318605977491	7.18152608853934	4.26477363993057	5.72399850101647	7.17792062051977	3.76249564317199	5.05863088256048	0.900487615679562	42.770626492403	0.351311158723072	0.424063229008029	0.311565642294059	0.453427139559553	0.531683793632214	0.410674422294032	0.453134988983101	0.531968982015448	0.409468148994612	0.00456171750695902	0.00496881232121133	0.00500761132369033
233	29.1800213528179	0.21	3.76725107668328	2.61513556905518	4.91936658431139	0.280486596886185	27.1686515011943	20.3747861987731	33.9625168036156	3.55	2.42	5.88	5.05835971963456	6.74504316510109	8.43172661056762	5.50918710578219	7.34619657215755	9.18320603853291	5.49581394877634	7.32776598338944	9.16071284181632	3.76725107668328	4.68567255038537	-0.513547618507587	38.9057887866185	0.351311158723072	0.424063229008029	0.311565642294059	0.453427139559553	0.531683793632214	0.410674422294032	0.453134988983101	0.531968982015448	0.409468148994612	0.00456171750695902	0.00496881232121133	0.00500761132369033
233	29.1800213528179	0.21	3.78712601051166	2.63030327345829	4.94394874756502	0.345058778096829	27.9971068732521	21.9749337057503	34.0192800407539	4.15	2.83	6.1	4.74813456841021	6.04934844129144	7.35056231417268	5.0855679712055	6.47925458650057	7.87294120179563	5.13082913840192	6.53393550215812	7.93736905065125	3.78712601051166	5.3200521788037	-1.28531375651769	41.8205862994807	0.351311158723072	0.424063229008029	0.311565642294059	0.453427139559553	0.531683793632214	0.410674422294032	0.453134988983101	0.531968982015448	0.409468148994612	0.00456171750695902	0.00496881232121133	0.00500761132369033
233	29.1800213528179	0.21	3.83121875789261	2.67309142264354	4.98934609314167	0.229494999757701	22.5500876623761	16.0989722295376	29.0012030952145	3.87	2.53	6.17	3.69796121718215	5.17979337007152	6.66162552296089	3.98885860307268	5.58725798700849	7.1856573709443	3.97722444443643	5.57187924184126	7.15925199418596	3.83121875789261	5.1618995456544	-0.548321320172704	41.624465699159	0.351311158723072	0.424063229008029	0.311565642294059	0.453427139559553	0.531683793632214	0.410674422294032	0.453134988983101	0.531968982015448	0.409468148994612	0.00456171750695902	0.00496881232121133	0.00500761132369033
233	29.1800213528179	0.21	3.8612411708552	2.70072608635999	5.02175625535041	0.326100267660835	31.4836083137946	24.417309044613	38.5499075829761	3.78	2.4	6.47	5.73335220682054	7.39256790642912	9.05178360603769	6.20078055600198	7.99526868043758	9.78975680487317	6.11598525247844	7.88886646905836	9.65781366781375	3.8612411708552	5.22823112964702	-2.45765073259503	39.2671219087946	0.351311158723072	0.424063229008029	0.311565642294059	0.453427139559553	0.531683793632214	0.410674422294032	0.453134988983101	0.531968982015448	0.409468148994612	0.00456171750695902	0.00496881232121133	0.00500761132369033
233	29.1800213528179	0.21	3.86807109658558	2.70691773072104	5.02922446245012	0.372490585831413	34.7920754310042	27.7416021664195	41.842548695589	3.85	2.6	6.07	6.40435846023936	8.03201348282461	9.65966850540986	6.91229935125367	8.66904654561048	10.4257937399673	6.91926942995286	8.67886926624578	10.438849566902	3.86807109658558	5.10437761914848	-0.954743619948697	40.4679097046258	0.351311158723072	0.424063229008029	0.311565642294059	0.453427139559553	0.531683793632214	0.410674422294032	0.453134988983101	0.531968982015448	0.409468148994612	0.00456171750695902	0.00496881232121133	0.00500761132369033
233	29.1800213528179	0.21	3.87745469253064	2.70084138996855	5.05406799509273	0.258108265156255	26.1288093801541	19.2125003072772	33.045118453031	3.63	2.47	5.21	4.67774207726277	6.36168271237606	8.04562334748934	5.08195678047836	6.91141068947725	8.74086459847615	5.13492255190349	6.98415437488183	8.8298550243622	3.87745469253064	4.73337466484657	4.4454517379519	44.3924922166016	0.351311158723072	0.424063229008029	0.311565642294059	0.453427139559553	0.531683793632214	0.410674422294032	0.453134988983101	0.531968982015448	0.409468148994612	0.00456171750695902	0.00496881232121133	0.00500761132369033
233	29.1800213528179	0.21	3.90961039738763	2.72521206085121	5.09400873392405	0.280430048371132	28.9561523926484	21.714285278202	36.1980195070948	4.17	2.81	6.31	4.67020599689222	6.22775259781743	7.78529919874264	4.9995235369374	6.66689985746465	8.3342761779919	5.02176552773695	6.69837584970535	8.36993172996766	3.90961039738763	5.05875845174008	1.66107524418269	43.9548182611858	0.351311158723072	0.424063229008029	0.311565642294059	0.453427139559553	0.531683793632214	0.410674422294032	0.453134988983101	0.531968982015448	0.409468148994612	0.00456171750695902	0.00496881232121133	0.00500761132369033
233	29.1800213528179	0.21	3.93575475905143	2.74796115461709	5.12354836348578	0.22861734418836	24.5049018785371	17.4771118637899	31.5326918932843	4.2	2.59	6.48	3.73457228919631	5.23629580323656	6.73801931727682	3.99503384623575	5.60149257877511	7.20795131131447	3.97375242480024	5.57019542239322	7.16848164228403	3.93575475905143	5.26984931358013	2.90132221082205	45.7760146839556	0.351311158723072	0.424063229008029	0.311565642294059	0.453427139559553	0.531683793632214	0.410674422294032	0.453134988983101	0.531968982015448	0.409468148994612	0.00456171750695902	0.00496881232121133	0.00500761132369033
233	29.1800213528179	0.21	3.93826547027921	2.74880198377121	5.12772895678721	0.360759612151912	32.8030672999525	25.985599992523	39.6205346073819	3.64	2.52	6.21	6.30810504172295	7.9630716349958	9.61803822826865	6.85063666538404	8.6479394605772	10.4452422557704	6.82643260722471	8.61438809548922	10.4045054752819	3.93826547027921	5.01335641754253	0.176288277168819	41.1754607369681	0.351311158723072	0.424063229008029	0.311565642294059	0.453427139559553	0.531683793632214	0.410674422294032	0.453134988983101	0.531968982015448	0.409468148994612	0.00456171750695902	0.00496881232121133	0.00500761132369033
233	29.1800213528179	0.21	3.95356357731571	2.75352580728281	5.1536013473486	0.256783034837296	25.2458482589625	18.5400563464004	31.9516401715247	3.71	2.7	5.77	4.42789585081569	6.02943079932367	7.63096574783165	4.7989130487045	6.53464198662327	8.27037092454204	4.83995913103098	6.59430234236082	8.34219743993361	3.95356357731571	4.91473712109329	2.42013561345922	43.6852995560092	0.351311158723072	0.424063229008029	0.311565642294059	0.453427139559553	0.531683793632214	0.410674422294032	0.453134988983101	0.531968982015448	0.409468148994612	0.00456171750695902	0.00496881232121133	0.00500761132369033
233	29.1800213528179	0.21	3.95369547330407	2.75702565881582	5.15036528779231	0.249537441520183	23.5193765210807	17.1513051507246	29.8874478914368	4.16	2.57	6.77	3.69434105478028	5.0660050358321	6.43766901688392	3.95550510274674	5.42413612404454	6.89276714534234	3.91260666212771	5.36474138001697	6.81506889486199	3.95369547330407	5.31326014613719	-1.33990829848924	40.7405608094399	0.351311158723072	0.424063229008029	0.311565642294059	0.453427139559553	0.531683793632214	0.410674422294032	0.453134988983101	0.531968982015448	0.409468148994612	0.00456171750695902	0.00496881232121133	0.00500761132369033
233	29.1800213528179	0.21	3.96272548165663	2.76443517103507	5.16101579227819	0.276727378788465	27.1155997380602	20.2712904895263	33.9599089865941	3.69	2.41	5.57	4.86182630978945	6.50335193412255	8.14487755845565	5.27196903527458	7.05197344322075	8.83197785116692	5.28280622813115	7.06738517352859	8.85166085075048	3.96272548165663	4.86589491669916	1.99471354695554	41.9576627689048	0.351311158723072	0.424063229008029	0.311565642294059	0.453427139559553	0.531683793632214	0.410674422294032	0.453134988983101	0.531968982015448	0.409468148994612	0.00456171750695902	0.00496881232121133	0.00500761132369033
233	29.1800213528179	0.21	3.98109446702159	2.76645715462805	5.19573177941513	0.269095570166399	27.621863432299	20.514386513468	34.7293403511301	3.75	2.35	5.64	4.84397719880358	6.5222363128764	8.20049542694922	5.24248833722491	7.05881683574494	8.87514533426497	5.23635113348503	7.05152420035111	8.86134629794905	3.98109446702159	4.61220291237396	-1.26056873163663	38.3274003651351	0.351311158723072	0.424063229008029	0.311565642294059	0.453427139559553	0.531683793632214	0.410674422294032	0.453134988983101	0.531968982015448	0.409468148994612	0.00456171750695902	0.00496881232121133	0.00500761132369033
233	29.1800213528179	0.21	3.99859231918201	2.80521072828335	5.19197391008067	0.307012781603789	27.0085746122261	20.6732115190886	33.3439377053636	4.13	2.49	6.65	4.48052242616442	5.85359096902178	7.22665951187914	4.80057944355232	6.27173034839716	7.74288125324201	4.74134034885873	6.19711524445722	7.64738313466843	3.99859231918201	5.08930092426531	-3.51536684932691	38.422742949684	0.351311158723072	0.424063229008029	0.311565642294059	0.453427139559553	0.531683793632214	0.410674422294032	0.453134988983101	0.531968982015448	0.409468148994612	0.00456171750695902	0.00496881232121133	0.00500761132369033
233	29.1800213528179	0.21	4.0471716741363	2.81115028661428	5.28319306165832	0.276807190312611	26.6226232322097	19.9040868430662	33.3411596213531	3.99	2.63	5.96	4.44834492807906	5.94986406364152	7.45138319920398	4.78282813473016	6.39725059578357	8.01167305683697	4.80021426898932	7.33247450320042	8.04109677411933	4.0471716741363	4.96478451518997	-0.0754169066956662	41.809518197912	0.351311158723072	0.424063229008029	0.311565642294059	0.453427139559553	0.531683793632214	0.410674422294032	0.453134988983101	0.531968982015448	0.409468148994612	0.00456171750695902	0.00496881232121133	0.00500761132369033
233	29.1800213528179	0.21	4.06315872724883	2.84529198022476	5.2810254742729	0.303846911150341	27.5139730633379	21.0117220105483	34.0162241161275	3.98	2.49	6.14	4.70938378673285	6.16674152589871	7.62409926506457	5.06518208890689	6.63264455360312	8.20010701829936	5.04502006624883	6.60479757617738	8.16594844965558	4.06315872724883	4.94981808914832	-1.14197110861701	39.958115829777	0.351311158723072	0.424063229008029	0.311565642294059	0.453427139559553	0.531683793632214	0.410674422294032	0.453134988983101	0.531968982015448	0.409468148994612	0.00456171750695902	0.00496881232121133	0.00500761132369033
233	29.1800213528179	0.21	4.07308160663021	2.84247658376144	5.30368662949899	0.227188305467661	25.4566559427431	18.1262053486355	32.7871065368507	4.37	2.83	6.32	3.73227725337182	5.24165406352769	6.75103087368357	3.97654024387073	5.5846998797412	7.19285951561166	4.00000466666721	5.61242844067825	7.23165579302452	4.07308160663021	5.3342942346178	0.95676205592927	44.7322007447377	0.351311158723072	0.424063229008029	0.311565642294059	0.453427139559553	0.531683793632214	0.410674422294032	0.453134988983101	0.531968982015448	0.409468148994612	0.00456171750695902	0.00496881232121133	0.00500761132369033
233	29.1800213528179	0.21	4.07462247154016	2.85289564991488	5.29634929316544	0.329578723234823	31.0070501914133	24.1024231517111	37.9116772311156	4.05	2.52	5.98	5.31629545640543	6.83925591263397	8.36221636886251	5.70740062608722	7.34240107567885	8.97740152527049	5.70489242319345	7.34123636755719	8.97413027234026	4.07462247154016	5.03224049647371	-0.810211309553852	40.9603028291138	0.351311158723072	0.424063229008029	0.311565642294059	0.453427139559553	0.531683793632214	0.410674422294032	0.453134988983101	0.531968982015448	0.409468148994612	0.00456171750695902	0.00496881232121133	0.00500761132369033
233	29.1800213528179	0.21	4.08826403181151	2.86138905690653	5.3151390067165	0.263176765268421	26.3261630194085	19.4486580699642	33.2036679688529	3.98	2.43	5.94	4.35560896487151	5.89585519193695	7.43610141900238	4.68424909511838	6.34071023604718	7.99717137697598	4.66879382082739	6.32111232055807	7.96859100187957	4.08826403181151	4.79576200795456	-2.07827227583669	38.4618962091358	0.351311158723072	0.424063229008029	0.311565642294059	0.453427139559553	0.531683793632214	0.410674422294032	0.453134988983101	0.531968982015448	0.409468148994612	0.00456171750695902	0.00496881232121133	0.00500761132369033
233	29.1800213528179	0.21	4.09563699891857	2.857431857689	5.33384214014815	0.275670526527162	27.5306697695536	20.5631990961424	34.4981404429647	3.93	2.62	6.24	4.65651137758376	6.23428662121336	7.81206186484296	5.01433989821809	6.71335890902482	8.41237791983156	5.01005352111923	6.71110970183898	8.40499127574939	4.09563699891857	5.10029946574718	-1.79911115960571	40.7192714014438	0.351311158723072	0.424063229008029	0.311565642294059	0.453427139559553	0.531683793632214	0.410674422294032	0.453134988983101	0.531968982015448	0.409468148994612	0.00456171750695902	0.00496881232121133	0.00500761132369033
233	29.1800213528179	0.21	4.10190180378286	2.87412893040228	5.32967467716343	0.261352992486252	26.3964844642157	19.4680313105347	33.3249376178966	4.19	2.74	6.03	4.1661076018065	5.64877839126074	7.13144918071498	4.45739001492281	6.04372493566881	7.63005985641482	4.48796143871763	6.08362780134432	7.68286300645036	4.10190180378286	5.01262492518673	1.73249878447894	44.5050377658177	0.351311158723072	0.424063229008029	0.311565642294059	0.453427139559553	0.531683793632214	0.410674422294032	0.453134988983101	0.531968982015448	0.409468148994612	0.00456171750695902	0.00496881232121133	0.00500761132369033
233	29.1800213528179	0.21	4.12000570837296	2.86465702693746	5.37535438980846	0.254252171514797	26.3427751406865	19.2989162102065	33.3866340711665	4.17	2.8	5.97	4.15194496037821	5.66735205730909	7.18275915423997	4.44486368664436	6.067182392675	7.68950109870564	4.48836589361112	6.12050565428444	7.76306411315373	4.12000570837296	4.97043641069674	5.99247386992988	48.3769478705111	0.351311158723072	0.424063229008029	0.311565642294059	0.453427139559553	0.531683793632214	0.410674422294032	0.453134988983101	0.531968982015448	0.409468148994612	0.00456171750695902	0.00496881232121133	0.00500761132369033
233	29.1800213528179	0.21	4.14716999506102	2.87572661766854	5.4186133724535	0.262650934993101	26.0253474071362	19.217197835223	32.8334969790494	4.1	2.55	6.14	4.1908899282967	5.67561240011162	7.16033487192653	4.49339786331667	6.08529096874662	7.67718407417658	4.48504466031442	6.07328771970448	7.66152607579338	4.14716999506102	4.97622288495916	2.4077210577442	44.4102964593722	0.351311158723072	0.424063229008029	0.311565642294059	0.453427139559553	0.531683793632214	0.410674422294032	0.453134988983101	0.531968982015448	0.409468148994612	0.00456171750695902	0.00496881232121133	0.00500761132369033
233	29.1800213528179	0.21	4.15034883094409	2.88685149063706	5.41384617125112	0.209478190730629	23.956001645848	16.6901367755385	31.2218665161576	4.43	2.83	6.8	3.39496562075338	4.87292603362992	6.35088644650646	3.61249237091514	5.18515062801003	6.75780888510492	3.60589175979919	5.17519705816796	6.74868157250383	4.15034883094409	5.37011678255329	-1.38957599982534	43.576196506173	0.351311158723072	0.424063229008029	0.311565642294059	0.453427139559553	0.531683793632214	0.410674422294032	0.453134988983101	0.531968982015448	0.409468148994612	0.00456171750695902	0.00496881232121133	0.00500761132369033
233	29.1800213528179	0.21	4.17841566100647	2.91037580495592	5.44645551705703	0.23414221470745	26.0060362294991	18.6626929686118	33.3493794903864	3.95	2.68	6.25	4.21165253363086	5.86884157392924	7.52603061422762	4.5334692388386	6.31728579947409	8.10110236010959	4.53832000261849	6.32715157356793	8.1084494251447	4.17841566100647	4.97972022229984	-0.985009329594984	40.3993023262683	0.351311158723072	0.424063229008029	0.311565642294059	0.453427139559553	0.531683793632214	0.410674422294032	0.453134988983101	0.531968982015448	0.409468148994612	0.00456171750695902	0.00496881232121133	0.00500761132369033
233	29.1800213528179	0.21	4.18685834682079	2.93674439254367	5.43697230109791	0.285685544320064	28.0604508610722	21.1328845266512	34.9880171954931	4.02	2.35	6.38	4.69505011787577	6.2341334878718	7.77321685786783	5.04462682911456	6.69830486568445	8.35198290225434	4.97375030402399	6.60434895560131	8.23269095488903	4.18685834682079	5.06900222960643	0.384002669153208	42.1025300523659	0.351311158723072	0.424063229008029	0.311565642294059	0.453427139559553	0.531683793632214	0.410674422294032	0.453134988983101	0.531968982015448	0.409468148994612	0.00456171750695902	0.00496881232121133	0.00500761132369033
233	29.1800213528179	0.21	4.20515157350421	2.9291379246427	5.48116522236573	0.285255072336864	30.0125758864572	22.5952461514168	37.4299056214977	4.12	2.54	7.18	4.90590382616166	6.51636233071555	8.12682083526944	5.25740983577561	6.98325703579593	8.70910423581625	5.15762323534378	6.85256456364575	8.54448641707774	4.20515157350421	5.46462742669992	-1.62612616573489	42.2581067768411	0.351311158723072	0.424063229008029	0.311565642294059	0.453427139559553	0.531683793632214	0.410674422294032	0.453134988983101	0.531968982015448	0.409468148994612	0.00456171750695902	0.00496881232121133	0.00500761132369033
233	29.1800213528179	0.21	4.21892970898139	2.94287743928883	5.49498197867395	0.27311686855619	28.1332522706616	20.9674728554111	35.2990316859121	3.72	2.49	6.16	4.99788802437186	6.70595095459419	8.41401388481652	5.41535685105908	7.26609265108374	9.11682845110841	5.388198134803	7.2333823538211	9.07272369430414	4.21892970898139	5.05253329170471	1.72102273263971	43.5576418255249	0.351311158723072	0.424063229008029	0.311565642294059	0.453427139559553	0.531683793632214	0.410674422294032	0.453134988983101	0.531968982015448	0.409468148994612	0.00456171750695902	0.00496881232121133	0.00500761132369033
233	29.1800213528179	0.21	4.23208312209533	2.95502735184999	5.50913889234066	0.311667944458045	28.1870820388468	21.6469199743555	34.7272441033381	3.82	2.41	5.53	5.03666457193938	6.55838695110414	8.0801093302689	5.44126002016279	7.08522241338365	8.72918480660452	5.45711651663915	7.10384585644857	8.75321164000374	4.23208312209533	4.62313171386625	-3.14873028261886	36.2558130834005	0.351311158723072	0.424063229008029	0.311565642294059	0.453427139559553	0.531683793632214	0.410674422294032	0.453134988983101	0.531968982015448	0.409468148994612	0.00456171750695902	0.00496881232121133	0.00500761132369033
233	29.1800213528179	0.21	4.2641504197977	2.9874698979546	5.5408309416408	0.261330149281718	27.1879422690011	20.0513279167569	34.3245566212452	4.24	2.56	6.22	4.24209944806318	5.75193600005506	7.26177255204694	4.53297608914233	6.14634066781034	7.75970524647836	4.52058900883119	6.12880038635856	7.73874847749119	4.2641504197977	5.06139560771472	0.693894652520283	42.7523451959206	0.351311158723072	0.424063229008029	0.311565642294059	0.453427139559553	0.531683793632214	0.410674422294032	0.453134988983101	0.531968982015448	0.409468148994612	0.00456171750695902	0.00496881232121133	0.00500761132369033
233	29.1800213528179	0.21	4.27771991450115	2.98909696136524	5.56634286763706	0.188704441632162	20.670919568066	13.9791073339302	27.3627318022018	3.88	2.49	5.71	3.20739471084149	4.74277766863706	6.27816062643263	3.45923571546945	5.1151752063518	6.77111469723414	3.46812989494916	5.13457281976247	6.78971581557278	4.27771991450115	4.61128640743201	3.00138851278177	42.7196800483085	0.351311158723072	0.424063229008029	0.311565642294059	0.453427139559553	0.531683793632214	0.410674422294032	0.453134988983101	0.531968982015448	0.409468148994612	0.00456171750695902	0.00496881232121133	0.00500761132369033
233	29.1800213528179	0.21	4.27907744262896	2.96683570922866	5.59131917602926	0.245545449337127	23.6358824317892	17.1673184392769	30.1044464243014	3.69	2.42	6.25	4.11207652942044	5.66148742121165	7.21089831300285	4.45825489774956	6.13810415335868	7.81795340896779	4.41949386475779	6.08374166295464	7.74867649610698	4.27907744262896	4.80379032721473	-2.04771774007805	38.2839234105653	0.351311158723072	0.424063229008029	0.311565642294059	0.453427139559553	0.531683793632214	0.410674422294032	0.453134988983101	0.531968982015448	0.409468148994612	0.00456171750695902	0.00496881232121133	0.00500761132369033
233	29.1800213528179	0.21	4.28979294412891	2.9711432863025	5.60844260195531	0.219534698426006	25.7680643120995	18.1824200683889	33.3537085558102	4.34	2.93	6.07	3.7710251842028	5.3442841548922	6.91754312558161	4.02093086021549	5.69844963491262	7.37596840960974	4.06637245481303	5.76482709402579	7.46367170991461	4.28979294412891	5.19298283958441	-0.523795833786559	42.8381861711181	0.351311158723072	0.424063229008029	0.311565642294059	0.453427139559553	0.531683793632214	0.410674422294032	0.453134988983101	0.531968982015448	0.409468148994612	0.00456171750695902	0.00496881232121133	0.00500761132369033
233	29.1800213528179	0.21	4.2898105467599	2.9916597815264	5.58796131199341	0.261828368502414	25.7996316894636	19.0361659675284	32.5630974113988	3.93	2.57	6.04	4.31601654279359	5.84947816485991	7.38293978692622	4.64835127122258	6.299889955013	7.95142863880341	4.65146792864122	6.30170233217616	7.95230771337794	4.2898105467599	4.91187292605478	-0.178279809798615	40.7965789693609	0.351311158723072	0.424063229008029	0.311565642294059	0.453427139559553	0.531683793632214	0.410674422294032	0.453134988983101	0.531968982015448	0.409468148994612	0.00456171750695902	0.00496881232121133	0.00500761132369033
233	29.1800213528179	0.21	4.30574741307425	2.99472988019703	5.61676494595147	0.290776895354165	24.5340828175015	18.5518022353982	30.5163633996047	4.03	2.69	6.45	4.11241885904826	5.43852417074773	6.7646294824472	4.41747927930235	5.84195546652636	7.26643165375037	4.40941816714594	5.83027206373256	7.25158824899551	4.30574741307425	4.98092794112611	-2.82510104441174	38.9110142872659	0.351311158723072	0.424063229008029	0.311565642294059	0.453427139559553	0.531683793632214	0.410674422294032	0.453134988983101	0.531968982015448	0.409468148994612	0.00456171750695902	0.00496881232121133	0.00500761132369033
233	29.1800213528179	0.21	4.3083286851289	3.01981969681803	5.59683767343977	0.315139168059651	29.3405563007884	22.5874470170304	36.0936655845463	3.72	2.59	5.98	5.37242571738394	6.97865319236199	8.58488066734004	5.81962475129711	7.55955409817461	9.2994834450521	5.83555142450475	7.57791344955906	9.32121037724149	4.3083286851289	4.86089031824474	1.17834425745882	41.1377353784055	0.351311158723072	0.424063229008029	0.311565642294059	0.453427139559553	0.531683793632214	0.410674422294032	0.453134988983101	0.531968982015448	0.409468148994612	0.00456171750695902	0.00496881232121133	0.00500761132369033
233	29.1800213528179	0.21	4.31201789004429	3.02034070704226	5.60369507304632	0.289214028565742	28.1420127023514	21.2538981242759	35.0301272804269	3.85	2.44	6.01	4.90974287733451	6.50092729396361	8.09211171059271	5.29954709657918	7.01706203900052	8.73457698142186	5.27538291444214	6.98833453043024	8.70262451589421	4.31201789004429	4.91846066549508	-1.29887367238035	39.4079096792995	0.351311158723072	0.424063229008029	0.311565642294059	0.453427139559553	0.531683793632214	0.410674422294032	0.453134988983101	0.531968982015448	0.409468148994612	0.00456171750695902	0.00496881232121133	0.00500761132369033
233	29.1800213528179	0.21	4.31426103397645	3.01196483686378	5.61655723108911	0.22820185871162	25.7720821260202	18.3721583950765	33.1720058569639	4.19	2.73	6.75	3.93111021061647	5.51447973699131	7.09784926336615	4.20590496171983	5.89995610514264	7.59400724856545	4.19060248010029	5.87490563183327	7.5639995845724	4.31426103397645	5.20837313423433	-1.97530180484372	42.0381886373344	0.351311158723072	0.424063229008029	0.311565642294059	0.453427139559553	0.531683793632214	0.410674422294032	0.453134988983101	0.531968982015448	0.409468148994612	0.00456171750695902	0.00496881232121133	0.00500761132369033
233	29.1800213528179	0.21	4.32092957493832	2.99984970108076	5.64200944879589	0.290256647259531	28.8347002192734	21.7948976136027	35.874502824944	3.67	2.33	6.17	5.25417989107637	6.95129221266748	8.64840453425858	5.70108412216784	7.54254754952231	9.38401097687678	5.63867858021989	7.45840571341693	9.2788344836122	4.32092957493832	4.90521793589774	0.246618078448288	40.183607577036	0.351311158723072	0.424063229008029	0.311565642294059	0.453427139559553	0.531683793632214	0.410674422294032	0.453134988983101	0.531968982015448	0.409468148994612	0.00456171750695902	0.00496881232121133	0.00500761132369033
233	29.1800213528179	0.21	4.32532967343825	3.01294418382751	5.63771516304898	0.240708409962187	25.9360401287506	18.7440713439821	33.1280089135191	4.08	2.68	5.76	4.10605035268846	5.68151309092137	7.25697582915427	4.40466709312371	6.09470698145422	7.78474686978473	4.44220082810706	6.14919788596911	7.84924933508222	4.32532967343825	4.97656442493215	-3.47439339067476	38.3792610819197	0.351311158723072	0.424063229008029	0.311565642294059	0.453427139559553	0.531683793632214	0.410674422294032	0.453134988983101	0.531968982015448	0.409468148994612	0.00456171750695902	0.00496881232121133	0.00500761132369033
233	29.1800213528179	0.21	4.32684175889428	3.0238927530351	5.62979076475345	0.278571032002997	28.0499226595307	21.0022464756474	35.0975988434139	3.69	2.59	6.56	5.03713237403497	6.72743145269386	8.41773053135274	5.46206321209268	7.29495536767071	9.12784752324874	5.42402468715451	7.24248844119	9.06353619699106	4.32684175889428	4.97629317545097	1.51681143585483	43.3684134926145	0.351311158723072	0.424063229008029	0.311565642294059	0.453427139559553	0.531683793632214	0.410674422294032	0.453134988983101	0.531968982015448	0.409468148994612	0.00456171750695902	0.00496881232121133	0.00500761132369033
233	29.1800213528179	0.21	4.33590241708654	3.02616378959015	5.64564104458292	0.293142875197421	28.8622277699614	21.8647510942214	35.8597044457013	3.87	2.52	5.88	5.02022098300929	6.62686535249181	8.23350972197434	5.4148566169385	7.1477980401554	8.88073946337229	5.42342434271764	7.15659218933164	8.89336296387647	4.33590241708654	4.8513066245534	1.25295562782244	42.0170873622762	0.351311158723072	0.424063229008029	0.311565642294059	0.453427139559553	0.531683793632214	0.410674422294032	0.453134988983101	0.531968982015448	0.409468148994612	0.00456171750695902	0.00496881232121133	0.00500761132369033
233	29.1800213528179	0.21	4.34142521029584	3.00984189097352	5.67300852961815	0.306953756631834	28.6395581977667	21.9206855998671	35.3584307956663	3.93	2.47	6.6	4.97417120005077	6.49879607644994	8.02342095284911	5.35771105814401	6.99989409352524	8.64207712890647	5.29055303365216	6.9147285975927	8.53239913023849	4.34142521029584	5.02956354333503	1.28659579189239	42.5683439623901	0.351311158723072	0.424063229008029	0.311565642294059	0.453427139559553	0.531683793632214	0.410674422294032	0.453134988983101	0.531968982015448	0.409468148994612	0.00456171750695902	0.00496881232121133	0.00500761132369033
233	29.1800213528179	0.21	4.342358223229	3.00989078731525	5.67482565914274	0.248297988407185	25.1708137818999	18.3329731608641	32.0086544029358	4.04	2.57	5.95	4.05536646542386	5.56793888382775	7.08051130223165	4.35514231557458	5.97952526614802	7.60390821672146	4.36508806357533	5.99255607335576	7.61709980158502	4.342358223229	4.72755682923469	0.148418025413477	40.9647084501083	0.351311158723072	0.424063229008029	0.311565642294059	0.453427139559553	0.531683793632214	0.410674422294032	0.453134988983101	0.531968982015448	0.409468148994612	0.00456171750695902	0.00496881232121133	0.00500761132369033
233	29.1800213528179	0.21	4.37733589387338	3.03986183293469	5.71480995481206	0.259191314733016	27.9073045149193	20.5410594490923	35.2735495807463	4.27	2.96	6.36	4.32415895699311	5.87484891335804	7.42553886972297	4.61815412682389	6.27427391627558	7.93039370572727	4.65704877046019	6.32678704678115	7.99952365393585	4.37733589387338	5.1797837978932	0.791825235002529	44.2780706956786	0.351311158723072	0.424063229008029	0.311565642294059	0.453427139559553	0.531683793632214	0.410674422294032	0.453134988983101	0.531968982015448	0.409468148994612	0.00456171750695902	0.00496881232121133	0.00500761132369033
233	29.1800213528179	0.21	4.377551106494	3.06404992953948	5.69105228344851	0.257153379839299	26.5747963807237	19.5228522225647	33.6267405388828	3.88	2.57	6.04	4.47923272148597	6.09719810191379	7.7151634823416	4.83092030297442	6.57592046077499	8.32092061857556	4.83318588906445	6.57737675405621	8.32452385375493	4.377551106494	4.92060969424872	0.973048373784886	42.4264559475825	0.351311158723072	0.424063229008029	0.311565642294059	0.453427139559553	0.531683793632214	0.410674422294032	0.453134988983101	0.531968982015448	0.409468148994612	0.00456171750695902	0.00496881232121133	0.00500761132369033
233	29.1800213528179	0.21	4.39137601768207	3.06412658295322	5.71862545241092	0.247836144923407	27.895490470744	20.308083649688	35.4828972917999	4.8	2.73	6.89	3.83955564987289	5.27407164016512	6.70858763045735	4.05541669505025	5.57058163257115	7.08574657009205	4.0280060380775	5.53302930285165	7.03942502535622	4.39137601768207	5.47638303445867	1.71561367467885	46.7928347783636	0.351311158723072	0.424063229008029	0.311565642294059	0.453427139559553	0.531683793632214	0.410674422294032	0.453134988983101	0.531968982015448	0.409468148994612	0.00456171750695902	0.00496881232121133	0.00500761132369033
233	29.1800213528179	0.21	4.42431821859796	3.06818533540254	5.78045110179337	0.242751979115681	27.2325295496231	19.7230276947036	34.7420314045426	3.85	2.66	6.05	4.5514480741336	6.28440248074606	8.01735688735851	4.91220355070571	6.78251485618913	8.65282616167255	4.92967579685479	6.80484987408658	8.6831572211822	4.42431821859796	4.93766957926139	0.616327563953753	42.5627931539651	0.351311158723072	0.424063229008029	0.311565642294059	0.453427139559553	0.531683793632214	0.410674422294032	0.453134988983101	0.531968982015448	0.409468148994612	0.00456171750695902	0.00496881232121133	0.00500761132369033
233	29.1800213528179	0.21	4.43209849183241	3.08751200340399	5.77668498026083	0.208138131056062	23.1760339526238	16.1181669554326	30.2339009498149	3.99	2.72	6.2	3.60776596838305	5.18754439059735	6.76732281281165	3.87973434738708	5.5786030266858	7.27747170598452	3.89295533531398	5.59833349990238	7.30596425975556	4.43209849183241	4.88128731961351	-0.128066020636296	41.6463172274975	0.351311158723072	0.424063229008029	0.311565642294059	0.453427139559553	0.531683793632214	0.410674422294032	0.453134988983101	0.531968982015448	0.409468148994612	0.00456171750695902	0.00496881232121133	0.00500761132369033
233	29.1800213528179	0.21	4.44540014837943	3.0971470478027	5.79365324895617	0.271520824969749	27.0378615917015	20.1232975970834	33.9524255863196	3.89	2.57	5.84	4.60652078153796	6.18936686244564	7.77221294335332	4.96686011683221	6.67352235568567	8.38018459453912	4.98636101486622	6.6989423388998	8.40795434803816	4.44540014837943	4.82705650219346	-5.27763742471898	35.9108976676201	0.351311158723072	0.424063229008029	0.311565642294059	0.453427139559553	0.531683793632214	0.410674422294032	0.453134988983101	0.531968982015448	0.409468148994612	0.00456171750695902	0.00496881232121133	0.00500761132369033
233	29.1800213528179	0.21	4.4551855786054	3.09526677987277	5.81510437733803	0.314124266298678	27.9977502586559	21.5385228919034	34.4569776254084	3.98	2.51	7.04	4.83052772220732	6.27916359272316	7.727799463239	5.19586284263361	6.75405973642558	8.31225663021755	5.10463917804458	6.6327754558319	8.16479450570067	4.4551855786054	5.09354769859501	0.262540464618499	41.8597887770735	0.351311158723072	0.424063229008029	0.311565642294059	0.453427139559553	0.531683793632214	0.410674422294032	0.453134988983101	0.531968982015448	0.409468148994612	0.00456171750695902	0.00496881232121133	0.00500761132369033
233	29.1800213528179	0.21	4.45752893303074	3.09928159728209	5.81577626877939	0.235998984640323	23.4917322535716	16.8925153272278	30.0909491799154	3.64	2.25	5.67	4.09775374222952	5.69857903863299	7.29940433503646	4.44977606594075	6.1881221300976	7.92646819425444	4.42070189718134	6.14932456647535	7.88020778370891	4.45752893303074	4.63184025872595	1.16178954165893	40.1030089435636	0.351311158723072	0.424063229008029	0.311565642294059	0.453427139559553	0.531683793632214	0.410674422294032	0.453134988983101	0.531968982015448	0.409468148994612	0.00456171750695902	0.00496881232121133	0.00500761132369033
233	29.1800213528179	0.21	4.46101755237594	3.12598648217646	5.79604862257543	0.283203350057164	29.1052466365199	21.8757920219448	36.334701251095	3.95	2.58	5.87	4.93845533589203	6.57050315757192	8.20255097925181	5.31602152917284	7.07284644032146	8.82967135147007	5.3371198768587	7.09699871966044	8.86363536434264	4.46101755237594	4.80797158976317	-3.47261010343551	37.531734952061	0.351311158723072	0.424063229008029	0.311565642294059	0.453427139559553	0.531683793632214	0.410674422294032	0.453134988983101	0.531968982015448	0.409468148994612	0.00456171750695902	0.00496881232121133	0.00500761132369033
233	29.1800213528179	0.21	4.47711510232838	3.14142149193188	5.81280871272489	0.318888161037151	32.1977773811443	24.8509240244177	39.5446307378709	4.13	2.66	6.18	5.39139105710389	6.98528589362546	8.57918073014703	5.77716798461613	7.48511276600317	9.19305754739023	5.78654677584509	7.50541099832639	9.20987391139371	4.47711510232838	5.15156112855877	-2.47640207954331	39.9597106910382	0.351311158723072	0.424063229008029	0.311565642294059	0.453427139559553	0.531683793632214	0.410674422294032	0.453134988983101	0.531968982015448	0.409468148994612	0.00456171750695902	0.00496881232121133	0.00500761132369033
233	29.1800213528179	0.21	4.53718831069962	3.17120963058758	5.90316699081166	0.248608225557798	28.6161003154748	20.8487770107183	36.3834236202314	4.25	2.75	5.94	4.40205724400204	6.04206719770971	7.68207715141738	4.70288006397368	6.45496316705443	8.20704627013518	4.74180561595781	6.50575577102141	8.27690630061517	4.53718831069962	5.07406395698793	-3.59298233095436	39.0110120349714	0.351311158723072	0.424063229008029	0.311565642294059	0.453427139559553	0.531683793632214	0.410674422294032	0.453134988983101	0.531968982015448	0.409468148994612	0.00456171750695902	0.00496881232121133	0.00500761132369033
233	29.1800213528179	0.21	4.55326500823692	3.18029519250755	5.92623482396629	0.264566033924888	28.0286884091334	20.7325504771627	35.3248263411041	3.86	2.48	6.54	4.77552887501986	6.45611889256903	8.13670891011821	5.15289871476075	6.96629161177948	8.77968450879822	5.09675049751701	6.89069841727883	8.68421780474286	4.55326500823692	4.92361261477576	0.0438286824216572	41.579164268133	0.351311158723072	0.424063229008029	0.311565642294059	0.453427139559553	0.531683793632214	0.410674422294032	0.453134988983101	0.531968982015448	0.409468148994612	0.00456171750695902	0.00496881232121133	0.00500761132369033
233	29.1800213528179	0.21	4.55802081356838	3.19606137017581	5.91998025696095	0.280776854079715	27.0122363244521	20.2623388241878	33.7621338247165	3.63	2.38	5.95	4.92592465536536	6.56687473552345	8.20782481568154	5.35056515647681	7.13297372678419	8.91538229709158	5.31879035316022	7.09236701412925	8.86276551834063	4.55802081356838	4.77298795538575	2.00420493920389	42.469534196788	0.351311158723072	0.424063229008029	0.311565642294059	0.453427139559553	0.531683793632214	0.410674422294032	0.453134988983101	0.531968982015448	0.409468148994612	0.00456171750695902	0.00496881232121133	0.00500761132369033
233	29.1800213528179	0.21	4.57530960638561	3.19984188732877	5.95077732544245	0.252276471711438	25.5371673215022	18.6729609401814	32.4013737028231	3.69	2.55	6.16	4.47868851758574	6.12506063826034	7.77143275893495	4.85653718644827	6.6418070026886	8.42707681892892	4.84752025601634	6.62792517340614	8.4106356987476	4.57530960638561	4.79014312862697	1.30319555316435	41.3270442976543	0.351311158723072	0.424063229008029	0.311565642294059	0.453427139559553	0.531683793632214	0.410674422294032	0.453134988983101	0.531968982015448	0.409468148994612	0.00456171750695902	0.00496881232121133	0.00500761132369033
233	29.1800213528179	0.21	4.61717043836034	3.23954315090006	5.99479772582061	0.271483085555229	27.2620315024541	20.2894739395127	34.2345890653955	4.09	2.53	6.36	4.43437157204755	5.95826081302779	7.48215005400803	4.75562518565523	6.38991449515673	8.02420380465822	4.7289208394246	6.35209350347012	7.97976148096462	4.61717043836034	4.96911138577234	4.848660272494	46.7708092463122	0.351311158723072	0.424063229008029	0.311565642294059	0.453427139559553	0.531683793632214	0.410674422294032	0.453134988983101	0.531968982015448	0.409468148994612	0.00456171750695902	0.00496881232121133	0.00500761132369033
233	29.1800213528179	0.21	4.61973353204668	3.22063687037534	6.01883019371802	0.244953795107311	28.2152946308995	20.4811065434372	35.9494827183619	4.22	2.84	6.62	4.35261063281792	5.99626739688516	7.63992416095239	4.65336796084449	6.41059836111671	8.16782876138894	4.65933846563503	6.41899175857962	8.17781494993865	4.61973353204668	5.08194510518102	-2.21209517893041	41.1802302837028	0.351311158723072	0.424063229008029	0.311565642294059	0.453427139559553	0.531683793632214	0.410674422294032	0.453134988983101	0.531968982015448	0.409468148994612	0.00456171750695902	0.00496881232121133	0.00500761132369033
233	29.1800213528179	0.21	4.63024606147892	3.21302630152248	6.04746582143536	0.258337536511763	27.8637835296569	20.4926387444069	35.2349283149069	3.75	2.52	5.64	4.84136733640122	6.58279361343124	8.32421989046125	5.23999931772216	7.12481240242474	9.00962548712732	5.26389675003182	7.16625168396113	9.05659996613495	4.63024606147892	4.52708988579885	-0.510035911131269	38.9182761580929	0.351311158723072	0.424063229008029	0.311565642294059	0.453427139559553	0.531683793632214	0.410674422294032	0.453134988983101	0.531968982015448	0.409468148994612	0.00456171750695902	0.00496881232121133	0.00500761132369033
233	29.1800213528179	0.21	4.63742277951076	3.23616554408816	6.03868001493335	0.269414477327638	29.0978399231166	21.6166396993428	36.5790401468905	3.94	2.65	6.55	4.89111422983431	6.58385673651783	8.27659924320136	5.26647173782815	7.08911994270787	8.91176814758759	5.24508201251348	7.05804971854384	8.86929582028181	4.63742277951076	5.08677429987028	-1.65501308457963	40.3652149374449	0.351311158723072	0.424063229008029	0.311565642294059	0.453427139559553	0.531683793632214	0.410674422294032	0.453134988983101	0.531968982015448	0.409468148994612	0.00456171750695902	0.00496881232121133	0.00500761132369033
233	29.1800213528179	0.21	4.6496131961185	3.2374465795774	6.0617798126596	0.299725530739171	27.7105312934907	21.0974693346875	34.323593252294	3.92	2.43	6.01	4.79723845242707	6.30094653294523	7.80465461346339	5.16839007318457	6.78843668820857	8.40848330323258	5.14650113521262	6.75268725831105	8.36766999970471	4.6496131961185	4.62496865620033	1.81974254405744	41.7187271653745	0.351311158723072	0.424063229008029	0.311565642294059	0.453427139559553	0.531683793632214	0.410674422294032	0.453134988983101	0.531968982015448	0.409468148994612	0.00456171750695902	0.00496881232121133	0.00500761132369033
233	29.1800213528179	0.21	4.65506663745532	3.23551681342744	6.07461646148321	0.240525459905612	28.5186984178568	20.6066079379059	36.4307888978076	3.67	2.61	5.21	4.96480019088791	6.87107940207837	8.77735861326884	5.3866944979899	7.45496378250178	9.52323306701366	5.46328228774309	7.55902982024281	9.65770673421439	4.65506663745532	4.58651126674414	0.391165956735934	40.0721311223636	0.351311158723072	0.424063229008029	0.311565642294059	0.453427139559553	0.531683793632214	0.410674422294032	0.453134988983101	0.531968982015448	0.409468148994612	0.00456171750695902	0.00496881232121133	0.00500761132369033
233	29.1800213528179	0.21	4.65592755471021	3.26168351922612	6.05017159019431	0.283523606959822	26.92603540969	20.2431470788986	33.6089237404814	3.84	2.51	5.97	4.68936138730161	6.23746447482642	7.78556756235123	5.06337062426755	6.73494571718688	8.40652081010621	5.05825655164105	6.72988289426435	8.40219375715735	4.65592755471021	4.78149521649066	2.54512650718037	43.1366508152061	0.351311158723072	0.424063229008029	0.311565642294059	0.453427139559553	0.531683793632214	0.410674422294032	0.453134988983101	0.531968982015448	0.409468148994612	0.00456171750695902	0.00496881232121133	0.00500761132369033
233	29.1800213528179	0.21	4.70494043173125	3.27733516690009	6.13254569656241	0.23078497826078	25.6313348156837	18.3253831440047	32.9372864873627	4.67	2.71	6.93	3.55638766335062	4.97424595258892	6.39210424182722	3.76603879825189	5.26748066374969	6.76892252924748	3.73762170170687	5.22736920000224	6.71822792595202	4.70494043173125	5.19054505796341	2.91314336198054	46.6605267395678	0.351311158723072	0.424063229008029	0.311565642294059	0.453427139559553	0.531683793632214	0.410674422294032	0.453134988983101	0.531968982015448	0.409468148994612	0.00456171750695902	0.00496881232121133	0.00500761132369033
233	29.1800213528179	0.21	4.71843172647885	3.27576498566545	6.16109846729225	0.301584055236853	29.7080868406074	22.649576897613	36.7665967836019	3.74	2.62	5.97	5.36492164889585	7.03684483639294	8.70876802389003	5.80852528081373	7.61869302187557	9.4288607629374	5.8311311651363	7.64971613408988	9.46394599386344	4.71843172647885	4.66003731326554	0.175961076860687	40.7445638799508	0.351311158723072	0.424063229008029	0.311565642294059	0.453427139559553	0.531683793632214	0.410674422294032	0.453134988983101	0.531968982015448	0.409468148994612	0.00456171750695902	0.00496881232121133	0.00500761132369033
233	29.1800213528179	0.21	4.72896545251196	3.28083249267276	6.17709841235117	0.253832749424011	31.6163919944161	23.153047204814	40.0797367840183	3.97	2.69	5.42	5.19582782431004	7.09510621974307	8.99438461517609	5.58919198782507	7.63226037833956	9.67532876885405	5.66749348954944	7.7406748859356	9.81226166326825	4.72896545251196	4.82009764610485	-2.94260641852504	38.9920117799449	0.351311158723072	0.424063229008029	0.311565642294059	0.453427139559553	0.531683793632214	0.410674422294032	0.453134988983101	0.531968982015448	0.409468148994612	0.00456171750695902	0.00496881232121133	0.00500761132369033
233	29.1800213528179	0.21	4.73791482264857	3.31731299590442	6.15851664939273	0.267041468630138	25.790654483733	19.1195433895674	32.4617655778986	3.98	2.4	5.87	4.28214069120217	5.77624730712921	7.27035392305626	4.60526725644441	6.21211784173755	7.81896842703068	4.58872659956777	6.19268044308468	7.79585460796117	4.73791482264857	4.59435223901643	-1.3991820815187	38.014686483217	0.351311158723072	0.424063229008029	0.311565642294059	0.453427139559553	0.531683793632214	0.410674422294032	0.453134988983101	0.531968982015448	0.409468148994612	0.00456171750695902	0.00496881232121133	0.00500761132369033
233	29.1800213528179	0.21	4.75464593874536	3.32250936148908	6.18678251600164	0.282092877498961	28.2678237352346	21.2271226483198	35.3085248221494	3.9	2.51	6.4	4.84333708960746	6.44979545309145	8.05625381657544	5.22017561542096	6.95162536196913	8.68307510851731	5.18232061039563	6.89811839123637	8.6135488963314	4.75464593874536	4.8287307752471	-1.08562011142117	39.7978612011386	0.351311158723072	0.424063229008029	0.311565642294059	0.453427139559553	0.531683793632214	0.410674422294032	0.453134988983101	0.531968982015448	0.409468148994612	0.00456171750695902	0.00496881232121133	0.00500761132369033
233	29.1800213528179	0.21	4.76905051882405	3.33388158805015	6.20421944959796	0.276517125413571	29.5037899031055	22.0527587479549	36.9548210582561	3.44	2.4	5.36	5.63139263622676	7.53408800685936	9.43678337749197	6.15600160169745	8.23594816301638	10.3158947243353	6.18779024140617	8.27966595898436	10.3766034155767	4.76905051882405	4.52897885679209	2.91082972995821	41.8543485786609	0.351311158723072	0.424063229008029	0.311565642294059	0.453427139559553	0.531683793632214	0.410674422294032	0.453134988983101	0.531968982015448	0.409468148994612	0.00456171750695902	0.00496881232121133	0.00500761132369033
233	29.1800213528179	0.21	4.77261381912187	3.31370725410746	6.23152038413628	0.31506210489064	29.5417750792688	22.7411385938052	36.3424115647323	3.48	2.19	5.6	5.74323394852855	7.46072255068481	9.17821115284106	6.26906878183836	8.14380595525606	10.0185431286738	6.22265946620205	8.07783728402378	9.94348217356743	4.77261381912187	4.48266074138912	0.205040035037304	37.9385533812624	0.351311158723072	0.424063229008029	0.311565642294059	0.453427139559553	0.531683793632214	0.410674422294032	0.453134988983101	0.531968982015448	0.409468148994612	0.00456171750695902	0.00496881232121133	0.00500761132369033
233	29.1800213528179	0.21	4.7745566771831	3.34286604722888	6.20624730713732	0.318944922001317	30.0979128201333	23.2311015202552	36.9647241200114	4	2.39	6.66	5.18633049322906	6.71934229659775	8.25235409996644	5.57561206216995	7.22369043154314	8.87176880091633	5.48360805547942	7.10108585121052	8.72173256534944	4.7745566771831	5.03316381131923	-0.0219383017515127	41.0142672960392	0.351311158723072	0.424063229008029	0.311565642294059	0.453427139559553	0.531683793632214	0.410674422294032	0.453134988983101	0.531968982015448	0.409468148994612	0.00456171750695902	0.00496881232121133	0.00500761132369033
233	29.1800213528179	0.21	4.77989532534895	3.31347118710564	6.24631946359226	0.287632765425832	32.1489839501997	24.2497404242379	40.0482274761614	4	2.8	5.9	5.41558618128132	7.17968894417179	8.94379170706225	5.8223052239701	7.71889487985977	9.61548453574945	5.87889976326701	7.7927578343288	9.71328511390054	4.77989532534895	4.81244565137023	-1.039187728395	40.9070659762402	0.351311158723072	0.424063229008029	0.311565642294059	0.453427139559553	0.531683793632214	0.410674422294032	0.453134988983101	0.531968982015448	0.409468148994612	0.00456171750695902	0.00496881232121133	0.00500761132369033
233	29.1800213528179	0.21	4.81336516299549	3.34515214620725	6.28157817978373	0.253587183602108	27.1681330231695	19.8908184172858	34.4454476290533	3.93	2.68	6.11	4.51179269783084	6.1624907339715	7.81318877011216	4.8594561877993	6.6373514332454	8.41524667869149	4.87711804081963	6.65965415002222	8.44529999334219	4.81336516299549	4.83360467119523	4.6827884039935	46.5515963245645	0.351311158723072	0.424063229008029	0.311565642294059	0.453427139559553	0.531683793632214	0.410674422294032	0.453134988983101	0.531968982015448	0.409468148994612	0.00456171750695902	0.00496881232121133	0.00500761132369033
233	29.1800213528179	0.21	4.83971778680333	3.39124490096169	6.28819067264497	0.257316168868486	27.2645755771331	20.0326716308819	34.4964795233842	3.95	2.44	5.96	4.52487330566601	6.15837729946616	7.79188129326631	4.87113499150489	6.62964134636773	8.38814770123056	4.85812216438708	6.61021414443861	8.3669334893574	4.83971778680333	4.72328698288591	-4.0479144393631	36.5805977236897	0.351311158723072	0.424063229008029	0.311565642294059	0.453427139559553	0.531683793632214	0.410674422294032	0.453134988983101	0.531968982015448	0.409468148994612	0.00456171750695902	0.00496881232121133	0.00500761132369033
233	29.1800213528179	0.21	4.90255151466659	3.43851528683696	6.36658774249621	0.241222331527444	28.7645065309402	20.799412551186	36.7296005106944	3.86	2.72	5.95	4.79512475695825	6.63140831736297	8.4676918777677	5.17458490297475	7.1561819772662	9.13777905155766	5.21290958869327	7.20437564867762	9.19506149111746	4.90255151466659	4.8785857731417	2.22421807089766	43.7595963469275	0.351311158723072	0.424063229008029	0.311565642294059	0.453427139559553	0.531683793632214	0.410674422294032	0.453134988983101	0.531968982015448	0.409468148994612	0.00456171750695902	0.00496881232121133	0.00500761132369033
233	29.1800213528179	0.21	4.91743277737387	3.42872180965102	6.40614374509672	0.297211516828156	31.7057006348051	24.0936386314007	39.3177626382095	4.1	2.78	6.18	5.25542396354211	6.91580468380919	8.57618540407627	5.63490313020664	7.41517520394848	9.19544727769033	5.66884583442087	7.45883345167076	9.25128264913501	4.91743277737387	5.01794052997097	1.96589840486039	44.2902771232841	0.351311158723072	0.424063229008029	0.311565642294059	0.453427139559553	0.531683793632214	0.410674422294032	0.453134988983101	0.531968982015448	0.409468148994612	0.00456171750695902	0.00496881232121133	0.00500761132369033
233	29.1800213528179	0.21	4.96867142215288	3.46933527658793	6.46800756771782	0.314310887044465	31.1044639704074	23.9316082068175	38.2773197339974	4.28	2.74	6.49	5.02624537258746	6.53272720942913	8.03920904627079	5.36662043526119	6.97512054053607	8.58362064581095	5.36748537285744	6.96691440940684	8.58094882038514	4.96867142215288	5.07598608387576	1.53438067942619	43.9794580815794	0.351311158723072	0.424063229008029	0.311565642294059	0.453427139559553	0.531683793632214	0.410674422294032	0.453134988983101	0.531968982015448	0.409468148994612	0.00456171750695902	0.00496881232121133	0.00500761132369033
233	29.1800213528179	0.21	4.97397920300568	3.4806273230113	6.46733108300005	0.269883350392223	32.4545217946812	24.1202289655142	40.7888146238483	3.64	2.6	5.41	5.85181764837869	7.87380350656459	9.8957893647505	6.35463165456078	8.55035546407872	10.7460792735967	6.42433730833582	8.64331032589799	10.8645582509517	4.97397920300568	4.74710128031505	1.02989447420406	41.3054662805644	0.351311158723072	0.424063229008029	0.311565642294059	0.453427139559553	0.531683793632214	0.410674422294032	0.453134988983101	0.531968982015448	0.409468148994612	0.00456171750695902	0.00496881232121133	0.00500761132369033
233	29.1800213528179	0.21	4.97742665836487	3.45803577496519	6.49681754176455	0.346426939587837	32.8988529871568	25.8436833440249	39.9540226302888	4.33	3.03	6.48	5.37239305183926	6.83902394441567	8.30565483699209	5.72984620885004	7.2940596568468	8.85827310484356	5.78446805986314	7.36064405722943	8.93761549469389	4.97742665836487	5.05519624561491	0.291309568326842	43.2157413921549	0.351311158723072	0.424063229008029	0.311565642294059	0.453427139559553	0.531683793632214	0.410674422294032	0.453134988983101	0.531968982015448	0.409468148994612	0.00456171750695902	0.00496881232121133	0.00500761132369033
233	29.1800213528179	0.21	4.97868592643417	3.48925487989496	6.46811697297338	0.26801100589623	28.6942551394126	21.2904261614793	36.0980841173459	4.19	2.77	6.03	4.55539888936402	6.13955667217728	7.72371445499054	4.87381688919373	6.56870577698131	8.26359466476889	4.91192279921498	6.61660970907388	8.32568063046345	4.97868592643417	4.91366743544149	-2.35591795562251	39.6520339311202	0.351311158723072	0.424063229008029	0.311565642294059	0.453427139559553	0.531683793632214	0.410674422294032	0.453134988983101	0.531968982015448	0.409468148994612	0.00456171750695902	0.00496881232121133	0.00500761132369033
233	29.1800213528179	0.21	5.04196535061589	3.53775982301213	6.54617087821966	0.285182405865204	28.9672151595913	21.8069606551244	36.1274696640581	4.03	2.53	6.04	4.8359516685869	6.42382286558686	8.01169406258682	5.19492537713443	6.90066458675029	8.60640379636615	5.18823057413105	6.89414443469069	8.59328573589922	5.04196535061589	4.70316690115078	-0.947457190478601	39.2897080911437	0.351311158723072	0.424063229008029	0.311565642294059	0.453427139559553	0.531683793632214	0.410674422294032	0.453134988983101	0.531968982015448	0.409468148994612	0.00456171750695902	0.00496881232121133	0.00500761132369033
233	29.1800213528179	0.21	5.04412002751239	3.51349960544216	6.57474044958263	0.247796349244189	27.7148284716251	20.175755911462	35.2539010317882	3.96	2.68	6.45	4.54486192516017	6.24313999613144	7.94141806710272	4.89110222482043	6.71875987164732	8.54641751847421	4.88211497657811	6.70304103705116	8.52956872130867	5.04412002751239	4.94065824034681	-0.348976229117807	41.65175511425	0.351311158723072	0.424063229008029	0.311565642294059	0.453427139559553	0.531683793632214	0.410674422294032	0.453134988983101	0.531968982015448	0.409468148994612	0.00456171750695902	0.00496881232121133	0.00500761132369033
233	29.1800213528179	0.21	5.06633600145969	3.54192588291458	6.5907461200048	0.239392288517924	26.2229752004699	18.9251625552116	33.5207878457281	4.02	2.35	5.62	4.20378028234386	5.82481792536945	7.44585556839503	4.51668168527087	6.25837857274617	8.00007546022147	4.50999484259613	6.25561666529295	7.99674011808207	5.06633600145969	4.5638222050745	5.4445504402613	45.1950668136145	0.351311158723072	0.424063229008029	0.311565642294059	0.453427139559553	0.531683793632214	0.410674422294032	0.453134988983101	0.531968982015448	0.409468148994612	0.00456171750695902	0.00496881232121133	0.00500761132369033
233	29.1800213528179	0.21	5.0890430112203	3.54676767360733	6.63131834883327	0.248290371358585	28.1840249509918	20.5274666512175	35.8405832507661	3.98	2.62	6.12	4.60584857552805	6.32378818968746	8.04172780384688	4.95445077778461	6.80241584176487	8.65038090574513	4.9596991387504	6.80918127005804	8.65834410005242	5.0890430112203	4.88039158531692	3.91378326377518	45.9827255788016	0.351311158723072	0.424063229008029	0.311565642294059	0.453427139559553	0.531683793632214	0.410674422294032	0.453134988983101	0.531968982015448	0.409468148994612	0.00456171750695902	0.00496881232121133	0.00500761132369033
233	29.1800213528179	0.21	5.12774842507266	3.59323104264258	6.66226580750273	0.289580911722284	29.3952715652228	22.2068211116406	36.583722018805	4.1	2.68	5.69	4.84996190209947	6.41991694698107	7.98987199186267	5.20090403314082	6.88446066504753	8.56801729695425	5.25013661006432	6.95157706543857	8.64535237642892	5.12774842507266	4.74712500400276	0.142810464701145	41.6660344535181	0.351311158723072	0.424063229008029	0.311565642294059	0.453427139559553	0.531683793632214	0.410674422294032	0.453134988983101	0.531968982015448	0.409468148994612	0.00456171750695902	0.00496881232121133	0.00500761132369033
233	29.1800213528179	0.21	5.28172596970239	3.68511051325651	6.87834142614828	0.240962074958219	25.9344957680901	18.747942302782	33.1210492333983	3.96	2.5	6.11	4.22433582902027	5.84362901866094	7.46292220830161	4.54629696364404	6.28900587914715	8.03171479465025	4.52985504390514	6.26827034745203	8.00851726104117	5.28172596970239	4.73939660491416	0.351793923041501	41.0948497585074	0.351311158723072	0.424063229008029	0.311565642294059	0.453427139559553	0.531683793632214	0.410674422294032	0.453134988983101	0.531968982015448	0.409468148994612	0.00456171750695902	0.00496881232121133	0.00500761132369033
233	29.1800213528179	0.21	5.35194177727921	3.71502884150577	6.98885471305266	0.248541479940475	30.0462580996832	21.8892870391864	38.20322916018	4.09	2.68	5.5	4.78836429697349	6.57273255563837	8.35710081430325	5.13579163201925	7.04962754819715	8.96346346437506	5.1965418747423	7.13334606362179	9.07208411281845	5.35194177727921	4.7271294440271	3.01753934078411	44.1398458396648	0.351311158723072	0.424063229008029	0.311565642294059	0.453427139559553	0.531683793632214	0.410674422294032	0.453134988983101	0.531968982015448	0.409468148994612	0.00456171750695902	0.00496881232121133	0.00500761132369033
233	29.1800213528179	0.21	5.35696770463583	3.74910632415629	6.96482908511538	0.270135746624973	30.5535476597304	22.712445281136	38.3946500383248	4.08	2.55	6.59	4.97512110587707	6.69270076118121	8.41028041648535	5.33691320279463	7.1793956960179	9.02187818924118	5.2907487820508	7.11539251560021	8.94492819477011	5.35696770463583	4.97911255733202	-2.03709217652667	40.2146397205857	0.351311158723072	0.424063229008029	0.311565642294059	0.453427139559553	0.531683793632214	0.410674422294032	0.453134988983101	0.531968982015448	0.409468148994612	0.00456171750695902	0.00496881232121133	0.00500761132369033
233	29.1800213528179	0.21	5.36857291519474	3.75406494455132	6.98308088583815	0.258584682918558	28.5842957579714	21.0274190399645	36.1411724759783	3.78	2.5	5.36	4.93668815972253	6.71084521377487	8.48500226782722	5.3390745125849	7.25784199437496	9.17660947616501	5.3854655472267	7.32122447439165	9.2529682754164	5.36857291519474	4.5193377650125	0.393315860092245	39.9566134452854	0.351311158723072	0.424063229008029	0.311565642294059	0.453427139559553	0.531683793632214	0.410674422294032	0.453134988983101	0.531968982015448	0.409468148994612	0.00456171750695902	0.00496881232121133	0.00500761132369033
233	29.1800213528179	0.21	5.42707459115487	3.77262486734346	7.08152431496628	0.22503303540066	27.4217682302505	19.4766681325628	35.3668683279382	4.08	2.73	5.72	4.27320270168089	6.01636652064035	7.7595303395998	4.58478950070971	6.45505864849402	8.32532779627833	4.63416196359535	6.52019792295697	8.41308377955363	5.42707459115487	4.76396206149921	-3.02594679303345	38.6802673203469	0.351311158723072	0.424063229008029	0.311565642294059	0.453427139559553	0.531683793632214	0.410674422294032	0.453134988983101	0.531968982015448	0.409468148994612	0.00456171750695902	0.00496881232121133	0.00500761132369033
233	29.1800213528179	0.21	5.48014012410501	3.81742325203601	7.14285699617401	0.268368284757631	29.5539826700479	21.9352603996128	37.1727049404831	3.9	2.6	6.17	5.00588277511735	6.74456423534051	8.48324569556368	5.39549230975881	7.26949593093517	9.14349955211154	5.3940494917779	7.26685613929339	9.14217074139222	5.48014012410501	4.59359475495183	1.64540052329578	41.9337248819494	0.351311158723072	0.424063229008029	0.311565642294059	0.453427139559553	0.531683793632214	0.410674422294032	0.453134988983101	0.531968982015448	0.409468148994612	0.00456171750695902	0.00496881232121133	0.00500761132369033
233	29.1800213528179	0.21	5.64911019090194	3.94267406142997	7.35554632037392	0.310903997533275	33.7954254010002	25.9399930807078	41.6508577212926	3.73	2.46	5.59	6.16033980145039	8.02588125436186	9.89142270727334	6.67185581406943	8.6923001385959	10.7127444631224	6.69218431249084	8.72209754861359	10.7496800715838	5.64911019090194	4.45869449571096	0.98667518622909	40.3575609057636	0.351311158723072	0.424063229008029	0.311565642294059	0.453427139559553	0.531683793632214	0.410674422294032	0.453134988983101	0.531968982015448	0.409468148994612	0.00456171750695902	0.00496881232121133	0.00500761132369033
233	29.1800213528179	0.21	5.72035643817944	4.00854731005343	7.43216556630546	0.237603900187069	28.2216997969368	20.3288801396973	36.1145194541763	3.97	2.51	5.93	4.56994319296891	6.34425329849694	8.11856340402496	4.91691322109597	6.82593669202608	8.73496016295618	4.91448917235222	6.8284774848757	8.73453144794733	5.72035643817944	4.53688324527556	1.23914073130251	41.7982201771274	0.351311158723072	0.424063229008029	0.311565642294059	0.453427139559553	0.531683793632214	0.410674422294032	0.453134988983101	0.531968982015448	0.409468148994612	0.00456171750695902	0.00496881232121133	0.00500761132369033
233	29.1800213528179	0.21	5.73647114544259	4.01896682546569	7.45397546541949	0.2213959701034	28.3453309442205	20.0460500971196	36.6446117913214	4	2.76	5.83	4.47709671320067	6.33066301790743	8.18422932261419	4.81337131494287	6.8061589299868	8.79894654503073	4.86130129534039	6.87342184000139	8.88880787776564	5.73647114544259	4.62495786340466	0.641505792052862	41.7416881561581	0.351311158723072	0.424063229008029	0.311565642294059	0.453427139559553	0.531683793632214	0.410674422294032	0.453134988983101	0.531968982015448	0.409468148994612	0.00456171750695902	0.00496881232121133	0.00500761132369033
233	29.1800213528179	0.21	5.74284018004413	3.99620663047589	7.48947372961237	0.251643176751172	27.4683897815012	20.0726700483707	34.8641095146316	3.74	2.37	5.59	4.75451020066068	6.50629632715313	8.25808245364558	5.1476375131523	7.04427031004885	8.94090310694541	5.14807315155453	7.04395649260147	8.93545319462533	5.74284018004413	4.43331171542491	2.11991657577517	40.5034120321009	0.351311158723072	0.424063229008029	0.311565642294059	0.453427139559553	0.531683793632214	0.410674422294032	0.453134988983101	0.531968982015448	0.409468148994612	0.00456171750695902	0.00496881232121133	0.00500761132369033
233	29.1800213528179	0.22	3.40626656770204	2.39575887656011	4.41677425884397	0.274902070932554	27.2109942903126	20.3111514414145	34.1108371392107	4	2.73	6.2	4.53258998592568	6.07234309601318	7.61209620610069	4.87257053735638	6.52781746291366	8.18306438847095	4.88937490363938	6.55151662911656	8.21091569980269	3.40626656770204	5.30708112606941	-0.89253799861093	41.785309400279	0.351311158723072	0.424063229008029	0.311565642294059	0.453427139559553	0.531683793632214	0.410674422294032	0.453134988983101	0.531968982015448	0.409468148994612	0.00456171750695902	0.00496881232121133	0.00500761132369033
233	29.1800213528179	0.22	3.41524634695991	2.40683975941219	4.42365293450763	0.263139034900791	25.4377225802179	18.7916692065351	32.0837759539006	3.81	2.68	5.71	4.3780944896692	5.92649603577819	7.47489758188718	4.73054147807182	6.40359302044101	8.07664456281021	4.77263014620884	6.46550390445173	8.14840058394695	3.41524634695991	5.20911938314093	-0.403492850769978	41.4768854783162	0.351311158723072	0.424063229008029	0.311565642294059	0.453427139559553	0.531683793632214	0.410674422294032	0.453134988983101	0.531968982015448	0.409468148994612	0.00456171750695902	0.00496881232121133	0.00500761132369033
233	29.1800213528179	0.22	3.49953694738721	2.46643892981892	4.5326349649555	0.253187296406986	24.8003916852747	18.1502806872874	31.4505026832619	4.25	2.73	6.11	3.83750822796742	5.24353913797681	6.6495700479862	4.10036157571599	5.60269975330085	7.10503793088571	4.11952266454352	5.62972422726457	7.13790816631466	3.49953694738721	5.35291702490599	1.72030257912452	45.1794962162157	0.351311158723072	0.424063229008029	0.311565642294059	0.453427139559553	0.531683793632214	0.410674422294032	0.453134988983101	0.531968982015448	0.409468148994612	0.00456171750695902	0.00496881232121133	0.00500761132369033
233	29.1800213528179	0.22	3.55731160233798	2.50359653160527	4.6110266730707	0.28122606442498	25.2591796588283	18.9543540442986	31.564005273358	4.09	2.64	7.3	4.14396504506098	5.52238062708264	6.90079620910429	4.44434880137686	5.92268164761035	7.40101449384384	4.37272067804247	5.82709525786346	7.28511416489257	3.55731160233798	5.53440783686655	0.169811344170605	43.6343785064186	0.351311158723072	0.424063229008029	0.311565642294059	0.453427139559553	0.531683793632214	0.410674422294032	0.453134988983101	0.531968982015448	0.409468148994612	0.00456171750695902	0.00496881232121133	0.00500761132369033
233	29.1800213528179	0.22	3.63632114380553	2.56075246746237	4.71188982014869	0.310830285305304	28.6268870261566	21.9716885131173	35.282085539196	4.57	2.57	6.6	4.34614136076896	5.6625824483249	6.97902353588084	4.61123882713145	6.00797762430096	7.40471642147047	4.57123054153207	5.9587730382509	7.34308820930162	3.63632114380553	5.51985159241007	1.45361068308907	45.1209347335366	0.351311158723072	0.424063229008029	0.311565642294059	0.453427139559553	0.531683793632214	0.410674422294032	0.453134988983101	0.531968982015448	0.409468148994612	0.00456171750695902	0.00496881232121133	0.00500761132369033
233	29.1800213528179	0.22	3.63733740888021	2.57329789668064	4.70137692107978	0.293382199068655	27.6015739474737	20.9135977833812	34.2895501115663	4.25	2.79	6.7	4.42378141248665	5.83846600900197	7.25315060551729	4.72702904637789	6.23868944630536	7.75034984623284	4.72040120815142	6.23210748858004	7.73849496649131	3.63733740888021	5.42481486008599	3.64513734471148	47.1059030783452	0.351311158723072	0.424063229008029	0.311565642294059	0.453427139559553	0.531683793632214	0.410674422294032	0.453134988983101	0.531968982015448	0.409468148994612	0.00456171750695902	0.00496881232121133	0.00500761132369033
233	29.1800213528179	0.22	3.65105428975711	2.58200689379278	4.72010168572145	0.264113616352052	25.2928782571915	18.7012348829023	31.8845216314807	4.02	2.69	6.49	4.15771369695598	5.62318729345027	7.08866088994457	4.46764123976043	6.04235531405357	7.61706938834671	4.45866884988163	6.03133803521806	7.60101175029362	3.65105428975711	5.38324598799121	3.26788209622383	46.2187668668935	0.351311158723072	0.424063229008029	0.311565642294059	0.453427139559553	0.531683793632214	0.410674422294032	0.453134988983101	0.531968982015448	0.409468148994612	0.00456171750695902	0.00496881232121133	0.00500761132369033
233	29.1800213528179	0.22	3.74647799560313	2.64928165749037	4.84367433371588	0.316225304204981	27.1815271865661	20.9410540458246	33.4220003273075	4.12	2.59	6.94	4.5473848226829	5.9025139763764	7.25764313006989	4.87328036619901	6.32552699934456	7.7777736324901	4.81316577991	6.24746353141812	7.678263785177	3.74647799560313	5.43545973776601	0.562515863607353	43.8723151907852	0.351311158723072	0.424063229008029	0.311565642294059	0.453427139559553	0.531683793632214	0.410674422294032	0.453134988983101	0.531968982015448	0.409468148994612	0.00456171750695902	0.00496881232121133	0.00500761132369033
233	29.1800213528179	0.22	3.75095656647202	2.6618606380458	4.84005249489824	0.304536022260662	28.2240601340393	21.5648466952455	34.8832735728331	3.94	2.69	5.88	4.88053261640792	6.38763854889854	7.89474448138915	5.25522187051029	6.87803164970806	8.50084142890584	5.29450098489932	6.93025444969267	8.56619430766579	3.75095656647202	5.04577121405353	-0.351095606652029	41.759254179055	0.351311158723072	0.424063229008029	0.311565642294059	0.453427139559553	0.531683793632214	0.410674422294032	0.453134988983101	0.531968982015448	0.409468148994612	0.00456171750695902	0.00496881232121133	0.00500761132369033
233	29.1800213528179	0.22	3.76443823955255	2.66919000603357	4.85968647307153	0.316966422614047	28.3157452944581	21.8259969488336	34.8054936400826	4.2	2.78	6.1	4.65659180502023	6.04118418051276	7.4257765560053	4.98049952195788	6.4614027131744	7.94230590439091	5.01274764975046	6.50552515257536	7.99749197273024	3.76443823955255	5.24637535278768	1.64661435019912	44.7122989846167	0.351311158723072	0.424063229008029	0.311565642294059	0.453427139559553	0.531683793632214	0.410674422294032	0.453134988983101	0.531968982015448	0.409468148994612	0.00456171750695902	0.00496881232121133	0.00500761132369033
233	29.1800213528179	0.22	3.77936004825918	2.65322671315635	4.90549338336202	0.285116627563449	24.0458937608054	18.1011558724042	29.9906316492067	3.98	2.4	5.82	4.05394827903229	5.38533618054873	6.71672408206518	4.35984221185247	5.7916910599011	7.22353990794972	4.34930300906519	5.77654559131875	7.2035824781543	3.77936004825918	4.87827158684755	-0.159917513097229	40.3154795336622	0.351311158723072	0.424063229008029	0.311565642294059	0.453427139559553	0.531683793632214	0.410674422294032	0.453134988983101	0.531968982015448	0.409468148994612	0.00456171750695902	0.00496881232121133	0.00500761132369033
233	29.1800213528179	0.22	3.79183156288722	2.68450459839904	4.89915852737541	0.297309847433354	27.284714120239	20.7356060655198	33.8338221749582	4.74	2.8	7.55	3.96786999122897	5.2210771189843	6.47428424673963	4.19589851191424	5.52112588430612	6.84635325669799	4.13839071867262	5.44534097319257	6.75171811826431	3.79183156288722	5.81528855709697	1.79722002151398	47.198755838744	0.351311158723072	0.424063229008029	0.311565642294059	0.453427139559553	0.531683793632214	0.410674422294032	0.453134988983101	0.531968982015448	0.409468148994612	0.00456171750695902	0.00496881232121133	0.00500761132369033
233	29.1800213528179	0.22	3.80092660031487	2.68130365515823	4.92054954547151	0.27788149419751	27.2659790828716	20.4035007943816	34.1284573713617	3.94	2.57	5.83	4.6191731028647	6.17277782239965	7.72638254193461	4.97398377569138	6.646924905352	8.31986603501261	4.99321121086023	6.66838104860847	8.34788685912617	3.80092660031487	5.18556986265295	1.89284078467436	44.0182973035377	0.351311158723072	0.424063229008029	0.311565642294059	0.453427139559553	0.531683793632214	0.410674422294032	0.453134988983101	0.531968982015448	0.409468148994612	0.00456171750695902	0.00496881232121133	0.00500761132369033
233	29.1800213528179	0.22	3.80439686716286	2.69618266829729	4.91261106602843	0.302682615878939	25.5653300457873	19.5069240702059	31.6237360213687	4.18	2.62	6.36	4.18133506958543	5.47996243289053	6.77858979619563	4.47450219401428	5.86418058371859	7.2538589734229	4.46257525996709	5.84766777364593	7.2362868165475	3.80439686716286	5.164998382706	-2.29034284046515	40.2248938128561	0.351311158723072	0.424063229008029	0.311565642294059	0.453427139559553	0.531683793632214	0.410674422294032	0.453134988983101	0.531968982015448	0.409468148994612	0.00456171750695902	0.00496881232121133	0.00500761132369033
233	29.1800213528179	0.22	3.85486695616941	2.73126348556507	4.97847042677375	0.320853567076686	28.3545816358897	21.9138236398443	34.7953396319352	3.67	2.52	5.77	5.27611906465131	6.82683913122854	8.37755919780576	5.72397498486003	7.4063257356377	9.08867648641537	5.73909743499849	7.42675379757499	9.1135560324137	3.85486695616941	4.88967282086562	-1.39227050035123	39.4195993631999	0.351311158723072	0.424063229008029	0.311565642294059	0.453427139559553	0.531683793632214	0.410674422294032	0.453134988983101	0.531968982015448	0.409468148994612	0.00456171750695902	0.00496881232121133	0.00500761132369033
233	29.1800213528179	0.22	3.88923741390909	2.72990437076962	5.04857045704856	0.315184393143763	29.1573835317121	22.4471368893138	35.8676301741104	4.25	2.38	6.08	4.7414598401847	6.15885062501181	7.57624140983891	5.06570078730783	6.58001870976899	8.09433663223015	5.02801800317871	6.53456825778414	8.03412058731449	3.88923741390909	5.22705437538662	1.38226398977392	44.0047807326084	0.351311158723072	0.424063229008029	0.311565642294059	0.453427139559553	0.531683793632214	0.410674422294032	0.453134988983101	0.531968982015448	0.409468148994612	0.00456171750695902	0.00496881232121133	0.00500761132369033
233	29.1800213528179	0.22	3.89764856585407	2.76767807404562	5.02761905766253	0.319186366289384	28.6883223981342	22.1467437057816	35.2299010904867	3.7	2.45	6.3	5.29977223056822	6.86518868900477	8.43060514744132	5.74526017798132	7.44226232247684	9.13926446697236	5.69586255815671	7.38071929503309	9.06022157929986	3.89764856585407	5.04602865258561	-0.128140378821271	41.103157578228	0.351311158723072	0.424063229008029	0.311565642294059	0.453427139559553	0.531683793632214	0.410674422294032	0.453134988983101	0.531968982015448	0.409468148994612	0.00456171750695902	0.00496881232121133	0.00500761132369033
233	29.1800213528179	0.22	4.0013875532434	2.81495918938632	5.18781591710049	0.26294929999482	25.0276123817722	18.4855067267386	31.5697180368057	4.72	2.67	6.5	3.55314614394576	4.81062086860912	6.06809559327247	3.75900310793636	5.0893315567718	6.41966000560723	3.74753508795581	5.07666732628986	6.40170005714798	4.0013875532434	5.51635216975074	-0.589613031370811	43.7460428714707	0.351311158723072	0.424063229008029	0.311565642294059	0.453427139559553	0.531683793632214	0.410674422294032	0.453134988983101	0.531968982015448	0.409468148994612	0.00456171750695902	0.00496881232121133	0.00500761132369033
233	29.1800213528179	0.22	4.01066152822236	2.81678668586859	5.20453637057614	0.333109057467152	32.1852678968586	25.0751503840573	39.2953854096599	3.86	2.51	5.44	5.77954301399266	7.41834594719081	9.05714888038896	6.23673471654853	8.0051754258422	9.77361613513587	6.28706319509696	8.0666357573266	9.8539705998235	4.01066152822236	4.82690249654521	1.59773579570013	41.4976017796385	0.351311158723072	0.424063229008029	0.311565642294059	0.453427139559553	0.531683793632214	0.410674422294032	0.453134988983101	0.531968982015448	0.409468148994612	0.00456171750695902	0.00496881232121133	0.00500761132369033
233	29.1800213528179	0.22	4.02765483055714	2.83734972939108	5.2179599317232	0.281715468523138	26.5807620353742	19.9540850914754	33.207438979273	3.82	2.4	5.51	4.63581420083898	6.17535073884955	7.71488727686012	5.00730052104342	6.67020627502091	8.33311202899839	5.02016234326556	6.6904203099259	8.35764059751362	4.02765483055714	4.73754737000253	-2.04101412421539	37.8690671869702	0.351311158723072	0.424063229008029	0.311565642294059	0.453427139559553	0.531683793632214	0.410674422294032	0.453134988983101	0.531968982015448	0.409468148994612	0.00456171750695902	0.00496881232121133	0.00500761132369033
233	29.1800213528179	0.22	4.03286476935908	2.84228230950914	5.22344722920902	0.276022035320162	27.7670890687462	20.7459655735676	34.7882125639249	4.1	2.75	6.79	4.52501100143923	6.05642495011684	7.58783889879445	4.85172466515237	6.49370936419384	8.13569406323531	4.83130787913756	6.46608197125727	8.09852982196601	4.03286476935908	5.21543685889387	2.78523262433599	45.9977229175076	0.351311158723072	0.424063229008029	0.311565642294059	0.453427139559553	0.531683793632214	0.410674422294032	0.453134988983101	0.531968982015448	0.409468148994612	0.00456171750695902	0.00496881232121133	0.00500761132369033
233	29.1800213528179	0.22	4.04455473471135	2.86020408130103	5.22890538812167	0.277460045241247	27.6285022059216	20.6674721240044	34.5895322878389	4.18	2.89	6.12	4.43726619586697	5.93178585872547	7.42630552158397	4.74923019008928	6.34882272955441	7.94841526901954	4.79542595412096	6.41293135357202	8.02300348543669	4.04455473471135	5.12555474460042	-3.33726763866461	39.4711202903413	0.351311158723072	0.424063229008029	0.311565642294059	0.453427139559553	0.531683793632214	0.410674422294032	0.453134988983101	0.531968982015448	0.409468148994612	0.00456171750695902	0.00496881232121133	0.00500761132369033
233	29.1800213528179	0.22	4.09485055850409	2.90459007444892	5.28511104255926	0.247661081299734	24.6885755531411	17.9702758036899	31.4068753025924	4.36	2.65	6.02	3.70843276378589	5.09485349432827	6.48127422487064	3.952074827151	5.42958266348646	6.90709049982192	3.96718336887871	5.44815468524713	6.93066126368264	4.09485055850409	5.09546639120958	-0.130436169309761	42.7797934375048	0.351311158723072	0.424063229008029	0.311565642294059	0.453427139559553	0.531683793632214	0.410674422294032	0.453134988983101	0.531968982015448	0.409468148994612	0.00456171750695902	0.00496881232121133	0.00500761132369033
233	29.1800213528179	0.22	4.10770366875334	2.90604842091028	5.30935891659641	0.310368556980066	29.2223604561065	22.4213972745525	36.0233236376604	3.88	2.36	5.77	5.14297591203082	6.70296744124022	8.26295897044961	5.54661229587061	7.22903670255039	8.91146110923017	5.52662573162613	7.19863282497922	8.88119516275398	4.10770366875334	4.99047469725835	-2.33741204120182	38.4003707020608	0.351311158723072	0.424063229008029	0.311565642294059	0.453427139559553	0.531683793632214	0.410674422294032	0.453134988983101	0.531968982015448	0.409468148994612	0.00456171750695902	0.00496881232121133	0.00500761132369033
233	29.1800213528179	0.22	4.11501656693828	2.91797915470196	5.3120539791746	0.313725998330958	29.3247139432879	22.553091055	36.0963368315758	3.67	2.22	5.37	5.43809490627083	7.07089671805714	8.70369852984344	5.90079673585647	7.67252594752928	9.44425515920209	5.88876867362233	7.6557074902782	9.42573401079266	4.11501656693828	4.7198431190234	-0.976303381509058	38.7143501722059	0.351311158723072	0.424063229008029	0.311565642294059	0.453427139559553	0.531683793632214	0.410674422294032	0.453134988983101	0.531968982015448	0.409468148994612	0.00456171750695902	0.00496881232121133	0.00500761132369033
233	29.1800213528179	0.22	4.14725276832772	2.93520886802788	5.35929666862756	0.28599496691321	27.7605446981026	20.9122114372038	34.6088779590013	3.75	2.48	5.98	4.94621385376236	6.5660005010022	8.18578714824203	5.35424016790813	7.1076473165893	8.86105446527047	5.3455905988104	7.09603323850997	8.84391042622462	4.14725276832772	4.90582724734479	0.468184631601364	41.5288955580683	0.351311158723072	0.424063229008029	0.311565642294059	0.453427139559553	0.531683793632214	0.410674422294032	0.453134988983101	0.531968982015448	0.409468148994612	0.00456171750695902	0.00496881232121133	0.00500761132369033
233	29.1800213528179	0.22	4.15324348881076	2.91916549125467	5.38732148636685	0.323179952494406	30.8873973476105	23.908590520422	37.866204174799	3.97	2.76	6.11	5.3658178104512	6.93207517459988	8.49833253874856	5.77210622142501	7.4569572907898	9.14180836015459	5.80785436861656	7.50000033834717	9.19532039025925	4.15324348881076	5.16861787269269	-0.649072317906665	42.1078786009028	0.351311158723072	0.424063229008029	0.311565642294059	0.453427139559553	0.531683793632214	0.410674422294032	0.453134988983101	0.531968982015448	0.409468148994612	0.00456171750695902	0.00496881232121133	0.00500761132369033
233	29.1800213528179	0.22	4.16653997239449	2.9572235413487	5.37585640344028	0.276755193690651	24.9507086769366	18.6532820095366	31.2481353443365	3.9	2.5	6.17	4.25340172243296	5.68936808054196	7.12533443865096	4.58399959652917	6.13157719106588	7.67915478560259	4.56347004263084	6.10294768117866	7.64839341232021	4.16653997239449	4.85170513244083	2.90962678528902	44.0322849078194	0.351311158723072	0.424063229008029	0.311565642294059	0.453427139559553	0.531683793632214	0.410674422294032	0.453134988983101	0.531968982015448	0.409468148994612	0.00456171750695902	0.00496881232121133	0.00500761132369033
233	29.1800213528179	0.22	4.17032821234847	2.9511474501105	5.38950897458644	0.294933149892771	28.2763604756031	21.4504227067111	35.1022982444951	3.86	2.7	5.73	4.94052955295178	6.51270124089104	8.08487292883029	5.330892360304	7.02728501426844	8.72367766823288	5.38435016094158	7.09890088561842	8.80980250264917	4.17032821234847	5.14281614377952	-0.369379149837521	41.3436095504526	0.351311158723072	0.424063229008029	0.311565642294059	0.453427139559553	0.531683793632214	0.410674422294032	0.453134988983101	0.531968982015448	0.409468148994612	0.00456171750695902	0.00496881232121133	0.00500761132369033
233	29.1800213528179	0.22	4.1842588820178	2.96824204301483	5.40027572102077	0.288977810520398	29.1550741986756	22.0148977932052	36.2952506041459	4.13	3.03	5.97	4.76958645463937	6.31652475919866	7.86346306375795	5.11008525159016	6.76745883951604	8.42483242744192	5.1891546142603	6.87073108113253	8.55126179278287	4.1842588820178	5.09253798803656	1.04546354185692	44.5105763676627	0.351311158723072	0.424063229008029	0.311565642294059	0.453427139559553	0.531683793632214	0.410674422294032	0.453134988983101	0.531968982015448	0.409468148994612	0.00456171750695902	0.00496881232121133	0.00500761132369033
233	29.1800213528179	0.22	4.19031737240156	2.94347365857459	5.43716108622853	0.338782425370092	29.8840662618271	23.3657277598136	36.4024047638407	4.07	2.49	6.21	5.13637858212936	6.56927442928522	8.00217027644109	5.51211686727617	7.04983244681655	8.58754802635693	5.48518416465907	7.01711694329699	8.54685096738381	4.19031737240156	5.00206505781127	0.497324886976174	41.5184804059108	0.351311158723072	0.424063229008029	0.311565642294059	0.453427139559553	0.531683793632214	0.410674422294032	0.453134988983101	0.531968982015448	0.409468148994612	0.00456171750695902	0.00496881232121133	0.00500761132369033
233	29.1800213528179	0.22	4.1992863544676	2.95053445809159	5.44803825084362	0.263624705671597	28.0786634721445	20.7517941790761	35.4055327652129	3.63	2.42	5.95	5.04674600575142	6.82860872183112	8.61047143791082	5.48205359312913	7.41761105808087	9.35316852303262	5.4587434896487	7.38741021701322	9.31497373467777	4.1992863544676	5.01295309955331	-5.90627130500954	35.4125930435516	0.351311158723072	0.424063229008029	0.311565642294059	0.453427139559553	0.531683793632214	0.410674422294032	0.453134988983101	0.531968982015448	0.409468148994612	0.00456171750695902	0.00496881232121133	0.00500761132369033
233	29.1800213528179	0.22	4.20371782668223	2.95541261260326	5.4520230407612	0.292469744522762	27.8652305812899	21.0984804853385	34.6319806772413	3.95	2.39	6.44	4.76231488663201	6.28969477251819	7.81707465840437	5.12633086830926	6.77045874373213	8.414586619155	5.05779990958217	6.67928993854051	8.30511142828413	4.20371782668223	5.0245618057171	0.344379070166028	41.5275790065206	0.351311158723072	0.424063229008029	0.311565642294059	0.453427139559553	0.531683793632214	0.410674422294032	0.453134988983101	0.531968982015448	0.409468148994612	0.00456171750695902	0.00496881232121133	0.00500761132369033
233	29.1800213528179	0.22	4.25796614742945	3.02159115171303	5.49434114314587	0.23721821227945	24.7296810274843	17.8061105160548	31.6532515389138	3.71	2.52	5.43	4.25397027700453	5.9080464515745	7.56212262614447	4.61059740292692	6.40334131464172	8.19608522635652	4.64860726641738	6.45659045374492	8.26136758884741	4.25796614742945	4.81016251013609	3.04805930702737	43.5605895497952	0.351311158723072	0.424063229008029	0.311565642294059	0.453427139559553	0.531683793632214	0.410674422294032	0.453134988983101	0.531968982015448	0.409468148994612	0.00456171750695902	0.00496881232121133	0.00500761132369033
233	29.1800213528179	0.22	4.25998842487871	3.01608266092838	5.50389418882904	0.255120352243905	26.4911935808932	19.4238291089572	33.5585580528293	4.38	2.73	6.14	3.99505027415957	5.44865019067519	6.9022501071908	4.2560105178891	5.80456087619333	7.35311123449755	4.27573325092007	5.82796356963801	7.38458349632501	4.25998842487871	5.03956903098448	5.32478357745883	47.9830204688316	0.351311158723072	0.424063229008029	0.311565642294059	0.453427139559553	0.531683793632214	0.410674422294032	0.453134988983101	0.531968982015448	0.409468148994612	0.00456171750695902	0.00496881232121133	0.00500761132369033
233	29.1800213528179	0.22	4.26262167641147	3.01391613303421	5.51132721978872	0.254925355449137	27.0175520490469	19.8060649034797	34.2290391946141	3.65	2.4	6.08	4.79217922912583	6.53703561925224	8.28189200937866	5.2021710652905	7.09630753052006	8.99044399574962	5.16362597674114	7.04767681422578	8.92894282212989	4.26262167641147	4.85477363390713	0.96480785002103	41.1991354174262	0.351311158723072	0.424063229008029	0.311565642294059	0.453427139559553	0.531683793632214	0.410674422294032	0.453134988983101	0.531968982015448	0.409468148994612	0.00456171750695902	0.00496881232121133	0.00500761132369033
233	29.1800213528179	0.22	4.31076671603495	3.0285204502491	5.59301298182079	0.251590132991624	27.0928741341656	19.7972325367414	34.3885157315898	4.37	2.77	6.56	4.08041811654889	5.58412668241683	7.08783524828477	4.34792757561672	5.95021826066004	7.55250894570335	4.34569808910624	5.94800813352645	7.54823175142315	4.31076671603495	5.24156564680352	-0.559241279017553	42.7376291640143	0.351311158723072	0.424063229008029	0.311565642294059	0.453427139559553	0.531683793632214	0.410674422294032	0.453134988983101	0.531968982015448	0.409468148994612	0.00456171750695902	0.00496881232121133	0.00500761132369033
233	29.1800213528179	0.22	4.36960163068349	3.08779423002215	5.65140903134482	0.211686200468985	24.6148744347571	17.1985900177638	32.0311588517503	4.17	2.74	6.06	3.694034226943	5.2869559981359	6.8798777693288	3.95392715628169	5.65891857271588	7.36390998915008	3.97998358411089	5.69803394200285	7.41290079913188	4.36960163068349	5.11707227315386	0.0147471289458202	43.2013539110952	0.351311158723072	0.424063229008029	0.311565642294059	0.453427139559553	0.531683793632214	0.410674422294032	0.453134988983101	0.531968982015448	0.409468148994612	0.00456171750695902	0.00496881232121133	0.00500761132369033
233	29.1800213528179	0.22	4.38260493230315	3.11003903323413	5.65517083137218	0.247109060862606	25.6427922082928	18.6544771730288	32.6311072435567	3.9	2.27	6.13	4.25923844058947	5.85482859072139	7.45041874085331	4.59100063099904	6.31087508467196	8.03074953834487	4.52830564204701	6.2264789423393	7.92401983526993	4.38260493230315	4.82872061337404	-3.39427638001647	37.403567674488	0.351311158723072	0.424063229008029	0.311565642294059	0.453427139559553	0.531683793632214	0.410674422294032	0.453134988983101	0.531968982015448	0.409468148994612	0.00456171750695902	0.00496881232121133	0.00500761132369033
233	29.1800213528179	0.22	4.3921552551241	3.10767616951249	5.67663434073572	0.296277726220249	29.7513082558634	22.5924679202832	36.9101485914435	3.99	2.56	5.78	5.04978697545462	6.64990515703301	8.25002333861141	5.42957132506503	7.15003118557847	8.87049104609192	5.45194462987124	7.17727568182846	8.91150888236801	4.3921552551241	5.05085591483106	0.998573318319905	42.665572974131	0.351311158723072	0.424063229008029	0.311565642294059	0.453427139559553	0.531683793632214	0.410674422294032	0.453134988983101	0.531968982015448	0.409468148994612	0.00456171750695902	0.00496881232121133	0.00500761132369033
233	29.1800213528179	0.22	4.44862474051423	3.15174758709491	5.74550189393354	0.281092258280762	26.8325965446865	20.1328202774212	33.5323728119519	3.61	2.28	5.69	4.9209144168261	6.5584905322832	8.19606664774029	5.34878159900269	7.12874285241799	8.90870410583329	5.32024171059555	7.09150810562491	8.86429169998476	4.44862474051423	4.690298772593	0.826025341234987	40.2057081217767	0.351311158723072	0.424063229008029	0.311565642294059	0.453427139559553	0.531683793632214	0.410674422294032	0.453134988983101	0.531968982015448	0.409468148994612	0.00456171750695902	0.00496881232121133	0.00500761132369033
233	29.1800213528179	0.22	4.46859140623836	3.15910066815995	5.77808214431677	0.292385963870518	28.9859791797308	21.945643010326	36.0263153491356	3.73	2.76	5.89	5.20800441185293	6.87877349407738	8.54954257630182	5.63994483841732	7.44928383206967	9.25862282572202	5.69175787101597	7.51569968719662	9.34379132897586	4.46859140623836	4.82195803114282	-0.155978373714126	40.787562574691	0.351311158723072	0.424063229008029	0.311565642294059	0.453427139559553	0.531683793632214	0.410674422294032	0.453134988983101	0.531968982015448	0.409468148994612	0.00456171750695902	0.00496881232121133	0.00500761132369033
233	29.1800213528179	0.22	4.47567305338601	3.16394746502052	5.78739864175151	0.23491215568397	25.5729808686497	18.3673879795309	32.7785737577685	4.37	2.87	6.36	3.78387342874734	5.26830069199742	6.7527279552475	4.0317328889829	5.61339631701398	7.19505974504506	4.05474594398864	5.64617765073678	7.23775952980369	4.47567305338601	5.16158048110671	0.713840214715396	44.5110509590589	0.351311158723072	0.424063229008029	0.311565642294059	0.453427139559553	0.531683793632214	0.410674422294032	0.453134988983101	0.531968982015448	0.409468148994612	0.00456171750695902	0.00496881232121133	0.00500761132369033
233	29.1800213528179	0.22	4.48568608023672	3.16754705166837	5.80382510880506	0.333206469502956	29.2756697138758	22.8097355756249	35.7416038521267	4.15	2.37	6.18	4.92858610423067	6.32570502474586	7.72282394526105	5.27885261962294	6.77526248596485	8.27167235230676	5.22588871456179	6.70701486204585	8.1904547685627	4.48568608023672	4.96490743957645	0.401380502440653	41.752394403719	0.351311158723072	0.424063229008029	0.311565642294059	0.453427139559553	0.531683793632214	0.410674422294032	0.453134988983101	0.531968982015448	0.409468148994612	0.00456171750695902	0.00496881232121133	0.00500761132369033
233	29.1800213528179	0.22	4.49435989116198	3.16985562135911	5.81886416096486	0.253232170718157	27.3985994860906	20.0526627021828	34.7445362699984	3.87	2.45	5.74	4.60839552913796	6.29659937194263	7.9848032147473	4.97120303334074	6.79231496073165	8.61342688812255	4.97456468062581	6.79782223123619	8.62164830502471	4.49435989116198	4.77211244360959	0.440988226294033	41.0557598622262	0.351311158723072	0.424063229008029	0.311565642294059	0.453427139559553	0.531683793632214	0.410674422294032	0.453134988983101	0.531968982015448	0.409468148994612	0.00456171750695902	0.00496881232121133	0.00500761132369033
233	29.1800213528179	0.22	4.52132330140055	3.18612456033165	5.85652204246945	0.259151448188219	27.8372780499303	20.4887538791705	35.1858022206901	4.14	2.58	6.24	4.43013573877891	6.01905421318452	7.60797268759013	4.74534446138067	6.44731612245315	8.14928778352563	4.73579259621235	6.43211390492839	8.13119137814333	4.52132330140055	5.1765288838243	2.17632351930032	44.7931481065418	0.351311158723072	0.424063229008029	0.311565642294059	0.453427139559553	0.531683793632214	0.410674422294032	0.453134988983101	0.531968982015448	0.409468148994612	0.00456171750695902	0.00496881232121133	0.00500761132369033
233	29.1800213528179	0.22	4.52558728837024	3.20274561073208	5.8484289660084	0.272545735734294	28.8801435606535	21.5135287713325	36.2467583499746	4.05	2.68	6.57	4.74588260558317	6.3709571975886	7.99603178959404	5.09510045712304	6.83975345103511	8.58440644494719	5.07593804290646	6.81463044190931	8.55339711021835	4.52558728837024	5.11879782791726	-0.0414127236003838	42.9757150989537	0.351311158723072	0.424063229008029	0.311565642294059	0.453427139559553	0.531683793632214	0.410674422294032	0.453134988983101	0.531968982015448	0.409468148994612	0.00456171750695902	0.00496881232121133	0.00500761132369033
233	29.1800213528179	0.22	4.53160089677201	3.20074445242154	5.86245734112249	0.266467396213858	27.8739070924458	20.6533454232783	35.0944687616132	3.93	2.38	6.18	4.67778837334653	6.31317763996841	7.94856690659028	5.03736119004974	6.79845976159785	8.55955833314596	4.99243208625355	6.73335699330657	8.4802131907231	4.53160089677201	5.07977650814081	-1.40349203622567	40.8350220630214	0.351311158723072	0.424063229008029	0.311565642294059	0.453427139559553	0.531683793632214	0.410674422294032	0.453134988983101	0.531968982015448	0.409468148994612	0.00456171750695902	0.00496881232121133	0.00500761132369033
233	29.1800213528179	0.22	4.53541876060368	3.21193045389394	5.85890706731342	0.275333970393005	27.1373259210457	20.2636102296421	34.0110416124493	3.91	2.82	6.16	4.6120501826568	6.17652568089226	7.74100117912772	4.96943647660406	6.65514268095547	8.34084888530688	5.00364988910813	6.70329123916493	8.39540154945104	4.53541876060368	4.89524882354602	3.42136666483405	45.1883700459206	0.351311158723072	0.424063229008029	0.311565642294059	0.453427139559553	0.531683793632214	0.410674422294032	0.453134988983101	0.531968982015448	0.409468148994612	0.00456171750695902	0.00496881232121133	0.00500761132369033
233	29.1800213528179	0.22	4.54027262874234	3.19322430296678	5.8873209545179	0.30365506927881	31.262280338843	23.8708573546836	38.6537033230024	4.16	2.74	6.09	5.14621013461541	6.73969357365273	8.33317701269005	5.5105488443158	7.2168468954504	8.92314494658501	5.54206066297634	7.2575062316592	8.97579884235934	4.54027262874234	4.95014044593616	4.39578161874491	46.6270368382068	0.351311158723072	0.424063229008029	0.311565642294059	0.453427139559553	0.531683793632214	0.410674422294032	0.453134988983101	0.531968982015448	0.409468148994612	0.00456171750695902	0.00496881232121133	0.00500761132369033
233	29.1800213528179	0.22	4.5638360819596	3.23029076801425	5.89738139590496	0.249701884960857	28.0598720449348	20.4657571216714	35.6539869681982	4.06	2.7	6.32	4.50968935176648	6.18307475363208	7.85646015549768	4.84090748945383	6.63719616762204	8.43348484579025	4.84365803520016	6.64159450001902	8.44063989518647	4.5638360819596	5.05272343237774	1.46172068724527	43.9135283764429	0.351311158723072	0.424063229008029	0.311565642294059	0.453427139559553	0.531683793632214	0.410674422294032	0.453134988983101	0.531968982015448	0.409468148994612	0.00456171750695902	0.00496881232121133	0.00500761132369033
233	29.1800213528179	0.22	4.58437923622585	3.25598783755542	5.91277063489628	0.255844270535528	26.987223141157	19.8012146073695	34.1732316749446	3.98	2.38	6.3	4.43877058382003	6.04963354992236	7.66049651602468	4.77421126341907	6.50680815514033	8.2394050468616	4.71854272403005	6.43462161879097	8.14499331567883	4.58437923622585	4.98892409808173	-0.212603079154683	41.3621063023091	0.351311158723072	0.424063229008029	0.311565642294059	0.453427139559553	0.531683793632214	0.410674422294032	0.453134988983101	0.531968982015448	0.409468148994612	0.00456171750695902	0.00496881232121133	0.00500761132369033
233	29.1800213528179	0.22	4.62913582971406	3.27828944396017	5.97998221546796	0.281551391172002	26.2082038883967	19.6717570171238	32.7446507596697	3.94	2.59	6.38	4.44568514307738	5.92287829460105	7.40007144612472	4.78618154922962	6.37651338311583	7.96684521700204	4.76756572940393	6.35267158816233	7.93506002597525	4.62913582971406	4.91379617207965	1.01142994283546	42.6758344545064	0.351311158723072	0.424063229008029	0.311565642294059	0.453427139559553	0.531683793632214	0.410674422294032	0.453134988983101	0.531968982015448	0.409468148994612	0.00456171750695902	0.00496881232121133	0.00500761132369033
233	29.1800213528179	0.22	4.67296906129134	3.29736791831093	6.04857020427176	0.248575768733004	27.3083330483309	19.8953355321206	34.7213305645412	3.76	2.24	5.65	4.69188482182233	6.44008004448448	8.18827526714663	5.07709851372957	6.9688242708081	8.86055002788664	5.04642685005639	6.92639364670045	8.80778074424394	4.67296906129134	4.45494011690722	-1.45028851265585	36.8331101568223	0.351311158723072	0.424063229008029	0.311565642294059	0.453427139559553	0.531683793632214	0.410674422294032	0.453134988983101	0.531968982015448	0.409468148994612	0.00456171750695902	0.00496881232121133	0.00500761132369033
233	29.1800213528179	0.22	4.67499602929573	3.29397327117998	6.05601878741147	0.296878867493888	29.1721513589103	22.1627754281837	36.1815272896368	3.74	2.22	6.17	5.25169669519783	6.91264013299418	8.57358357079053	5.68621581752082	7.48458373481526	9.2829516521097	5.59359934012131	7.3638908933886	9.12898677433438	4.67499602929573	4.7005678655592	2.96841212859067	42.4117222542097	0.351311158723072	0.424063229008029	0.311565642294059	0.453427139559553	0.531683793632214	0.410674422294032	0.453134988983101	0.531968982015448	0.409468148994612	0.00456171750695902	0.00496881232121133	0.00500761132369033
233	29.1800213528179	0.22	4.67766572085854	3.29550095053949	6.05983049117759	0.285190542833742	31.202787764158	23.4900876822998	38.9154878460162	3.87	2.8	5.58	5.40483470621075	7.17945000968758	8.9540653131644	5.83117744754872	7.74577748588436	9.66037752421999	5.91931975186414	7.85594380616299	9.80501797392446	4.67766572085854	4.97833848784986	2.50771980632852	44.8775016092801	0.351311158723072	0.424063229008029	0.311565642294059	0.453427139559553	0.531683793632214	0.410674422294032	0.453134988983101	0.531968982015448	0.409468148994612	0.00456171750695902	0.00496881232121133	0.00500761132369033
233	29.1800213528179	0.22	4.71017884220947	3.33184632042387	6.08851136399507	0.262916536998911	28.06302026712	20.7268525144851	35.399188019755	4.28	2.69	6.11	4.3515212569351	5.89172085538946	7.43192045384382	4.64601359966038	6.29044731791607	7.93488103617175	4.66200971022349	6.31117590273944	7.96554013808878	4.71017884220947	4.91859893881744	-0.886488698376911	41.3247886285244	0.351311158723072	0.424063229008029	0.311565642294059	0.453427139559553	0.531683793632214	0.410674422294032	0.453134988983101	0.531968982015448	0.409468148994612	0.00456171750695902	0.00496881232121133	0.00500761132369033
233	29.1800213528179	0.22	4.71732925169552	3.34750156286893	6.08715694052211	0.33997916748664	29.5258345265341	23.1027991832555	35.9488698698126	4.27	2.38	6.25	4.86401818205119	6.21631148840983	7.56860479476848	5.194785307339	6.63903841992139	8.08329153250378	5.14042593041333	6.57082540802016	8.00080664861804	4.71732925169552	4.91092621059894	-2.27955521327803	39.214955858385	0.351311158723072	0.424063229008029	0.311565642294059	0.453427139559553	0.531683793632214	0.410674422294032	0.453134988983101	0.531968982015448	0.409468148994612	0.00456171750695902	0.00496881232121133	0.00500761132369033
233	29.1800213528179	0.22	4.72977213526311	3.33034270568021	6.129201564846	0.270932997352358	27.9386512440004	20.7830905716393	35.0942119163615	3.87	2.61	6.03	4.77664154565399	6.42122603477177	8.06581052388955	5.15274393457901	6.92681943725399	8.70089493992898	5.16510184062496	6.94297280683681	8.72186115125681	4.72977213526311	4.86290993578594	0.428677788403108	41.6749305086607	0.351311158723072	0.424063229008029	0.311565642294059	0.453427139559553	0.531683793632214	0.410674422294032	0.453134988983101	0.531968982015448	0.409468148994612	0.00456171750695902	0.00496881232121133	0.00500761132369033
233	29.1800213528179	0.22	4.73252226294409	3.35645141032872	6.10859311555947	0.311644905026443	31.002274611537	23.8085257800985	38.1960234429756	3.92	2.64	6.03	5.41525871380556	7.05147976353303	8.6877008132605	5.83442456841386	7.5972966298259	9.36016869123793	5.85243593597496	7.62227634758782	9.38537075785558	4.73252226294409	4.91429781117919	6.74454221213861	48.665558847099	0.351311158723072	0.424063229008029	0.311565642294059	0.453427139559553	0.531683793632214	0.410674422294032	0.453134988983101	0.531968982015448	0.409468148994612	0.00456171750695902	0.00496881232121133	0.00500761132369033
233	29.1800213528179	0.22	4.7379520715402	3.35500012228124	6.12090402079915	0.262868300851416	28.8780929875079	21.3279112248969	36.428274750119	4.14	2.77	6.41	4.61611306886161	6.25023899611062	7.88436492335963	4.94509860970328	6.69568697926243	8.44627534882159	4.95652910512922	6.70542139634275	8.46044449139567	4.7379520715402	5.17277383030515	-3.13480230866449	40.1268205634573	0.351311158723072	0.424063229008029	0.311565642294059	0.453427139559553	0.531683793632214	0.410674422294032	0.453134988983101	0.531968982015448	0.409468148994612	0.00456171750695902	0.00496881232121133	0.00500761132369033
233	29.1800213528179	0.22	4.74927759495096	3.34833759423731	6.15021759566462	0.288819484619568	30.1442077123394	22.7589438645953	37.5294715600836	4.46	2.74	6.49	4.60646368234599	6.10125842772515	7.59605317310431	4.89905901527586	6.48880077344972	8.07854253162358	4.89578130063508	6.48480517321641	8.0740336829232	4.74927759495096	5.13655121696168	-3.24943652251569	39.9848272490249	0.351311158723072	0.424063229008029	0.311565642294059	0.453427139559553	0.531683793632214	0.410674422294032	0.453134988983101	0.531968982015448	0.409468148994612	0.00456171750695902	0.00496881232121133	0.00500761132369033
233	29.1800213528179	0.22	4.78180455825902	3.38663977106118	6.17696934545686	0.201727199607202	26.0689392818202	17.9723472242539	34.1655313393864	4.17	2.79	6.55	3.86221053564337	5.6021470479615	7.34208356027963	4.13417173299085	5.99662751577123	7.85908329855161	4.13932546439816	6.00185035010132	7.86793207427221	4.78180455825902	5.17751695143462	-8.49737461669991	35.3007412053782	0.351311158723072	0.424063229008029	0.311565642294059	0.453427139559553	0.531683793632214	0.410674422294032	0.453134988983101	0.531968982015448	0.409468148994612	0.00456171750695902	0.00496881232121133	0.00500761132369033
233	29.1800213528179	0.22	4.80535376500272	3.37998136974475	6.23072616026068	0.346519594420846	29.5458618783911	23.2110384964806	35.8806852603016	4.05	2.44	6.16	5.12247712603619	6.5205183156295	7.9185595052228	5.4996669315773	7.00065184770496	8.50163676383262	5.46394032350358	6.95504550360508	8.44677197409958	4.80535376500272	4.73373328723201	-0.0463637010186057	40.4638697816237	0.351311158723072	0.424063229008029	0.311565642294059	0.453427139559553	0.531683793632214	0.410674422294032	0.453134988983101	0.531968982015448	0.409468148994612	0.00456171750695902	0.00496881232121133	0.00500761132369033
233	29.1800213528179	0.22	4.80764090315275	3.40476687755767	6.21051492874782	0.296776488969764	26.7666814403323	20.333705359563	33.1996575211016	3.46	2.23	5.67	5.16089054897635	6.79364192753508	8.4263933060938	5.63711167124331	7.42052516644669	9.20393866165007	5.59718177509187	7.36940755289536	9.13578743786441	4.80764090315275	4.41373399590905	-3.73751235177552	34.2356429358669	0.351311158723072	0.424063229008029	0.311565642294059	0.453427139559553	0.531683793632214	0.410674422294032	0.453134988983101	0.531968982015448	0.409468148994612	0.00456171750695902	0.00496881232121133	0.00500761132369033
233	29.1800213528179	0.22	4.82686690162674	3.40252402127115	6.25120978198233	0.340878057391729	32.3858808137961	25.3547603846672	39.4170012429251	3.97	2.53	5.95	5.70160831517654	7.28271947913658	8.86383064309662	6.13473079643366	7.83595101605346	9.53717123567326	6.1390324803266	7.84172814478157	9.5387997459206	4.82686690162674	4.71001053538508	-2.09791290951405	38.2866458271738	0.351311158723072	0.424063229008029	0.311565642294059	0.453427139559553	0.531683793632214	0.410674422294032	0.453134988983101	0.531968982015448	0.409468148994612	0.00456171750695902	0.00496881232121133	0.00500761132369033
233	29.1800213528179	0.22	4.84561593098249	3.42714873972345	6.26408312224153	0.311108482497235	30.8611198953463	23.6911614988774	38.0310782918152	3.88	2.45	6.07	5.43153203862968	7.07534586126173	8.71915968389377	5.85746866492282	7.63018912179476	9.4029095786667	5.82699919366856	7.59498269855393	9.35573229367175	4.84561593098249	4.96488987548573	-0.793886789654203	40.2523484772675	0.351311158723072	0.424063229008029	0.311565642294059	0.453427139559553	0.531683793632214	0.410674422294032	0.453134988983101	0.531968982015448	0.409468148994612	0.00456171750695902	0.00496881232121133	0.00500761132369033
233	29.1800213528179	0.22	4.85244204590796	3.42927033321204	6.27561375860387	0.277025000451847	31.5443079883923	23.5880542760099	39.5005617007747	4.46	2.86	6.91	4.77115775243314	6.38046987016749	7.98978198790184	5.07386733213623	6.78528342966919	8.49669952720216	5.06310018463789	6.77442722687163	8.4763852602189	4.85244204590796	5.46527384843007	1.24180650613795	45.8707520022947	0.351311158723072	0.424063229008029	0.311565642294059	0.453427139559553	0.531683793632214	0.410674422294032	0.453134988983101	0.531968982015448	0.409468148994612	0.00456171750695902	0.00496881232121133	0.00500761132369033
233	29.1800213528179	0.22	4.85287058812027	3.42019135944192	6.28554981679861	0.263065018409902	29.1738275108051	21.5501957919498	36.7974592296605	4.06	2.74	5.82	4.74794555777293	6.42758636953565	8.10722718129837	5.09657645129597	6.89954948535934	8.7025225194227	5.14684509478979	6.96556469060142	8.78822378495232	4.85287058812027	4.93447378672416	-0.705612367693633	41.9983235794724	0.351311158723072	0.424063229008029	0.311565642294059	0.453427139559553	0.531683793632214	0.410674422294032	0.453134988983101	0.531968982015448	0.409468148994612	0.00456171750695902	0.00496881232121133	0.00500761132369033
233	29.1800213528179	0.22	4.85469276905331	3.42712380973664	6.28226172836998	0.277961473701161	29.1200035219699	21.7923526766007	36.4476543673391	4.01	2.69	6.57	4.84711043227633	6.4769451446525	8.10677985702867	5.20869649126727	6.96011405567225	8.71153162007723	5.19243059575621	6.9379950071724	8.6849515333659	4.85469276905331	5.09230262535673	1.90758510065684	44.3589017254412	0.351311158723072	0.424063229008029	0.311565642294059	0.453427139559553	0.531683793632214	0.410674422294032	0.453134988983101	0.531968982015448	0.409468148994612	0.00456171750695902	0.00496881232121133	0.00500761132369033
233	29.1800213528179	0.22	4.8759355930652	3.44565884968022	6.30621233645017	0.245528127801583	27.1121787863412	19.6918904428756	34.5324671298069	4.17	2.53	5.81	4.22986911225623	5.8237662832318	7.41766345420737	4.52749704939496	6.23354623132381	7.93959541325267	4.54145080273716	6.24756881079137	7.95952323783795	4.8759355930652	4.8778296388994	3.28299937038739	44.9127025670065	0.351311158723072	0.424063229008029	0.311565642294059	0.453427139559553	0.531683793632214	0.410674422294032	0.453134988983101	0.531968982015448	0.409468148994612	0.00456171750695902	0.00496881232121133	0.00500761132369033
233	29.1800213528179	0.22	4.88402920723819	3.45802001963142	6.31003839484496	0.233183910097666	23.9944862593637	17.2009916423422	30.7879808763851	3.62	2.36	5.36	4.19116895117089	5.84646210524218	7.50175525931348	4.55377525590322	6.35227898937119	8.15078272283917	4.5728304010974	6.37659535542172	8.18414464801696	4.88402920723819	4.51987014310437	0.712089987357803	39.6883535650849	0.351311158723072	0.424063229008029	0.311565642294059	0.453427139559553	0.531683793632214	0.410674422294032	0.453134988983101	0.531968982015448	0.409468148994612	0.00456171750695902	0.00496881232121133	0.00500761132369033
233	29.1800213528179	0.22	4.89419710967144	3.45034865403062	6.33804556531225	0.279259807424711	30.2160456245316	22.6371095712491	37.7949816778141	3.98	2.58	5.75	5.07613647365177	6.77563408885984	8.47513170406791	5.45995008132772	7.28794903102817	9.11594798072861	5.48772585594467	7.32942321111882	9.17025156138591	4.89419710967144	4.77510571403017	0.932416063342475	42.2933422750903	0.351311158723072	0.424063229008029	0.311565642294059	0.453427139559553	0.531683793632214	0.410674422294032	0.453134988983101	0.531968982015448	0.409468148994612	0.00456171750695902	0.00496881232121133	0.00500761132369033
233	29.1800213528179	0.22	4.97266233977578	3.50097805071925	6.4443466288323	0.27475591343815	30.3516113851257	22.6525853446561	38.0506374255953	3.96	2.72	6.22	5.10550543446994	6.84073427001723	8.57596310556453	5.49479739497432	7.36233646777123	9.22987554056815	5.51096164495852	7.3833316537651	9.26064118606245	4.97266233977578	4.93682969312557	-3.13122637851321	38.9090195683508	0.351311158723072	0.424063229008029	0.311565642294059	0.453427139559553	0.531683793632214	0.410674422294032	0.453134988983101	0.531968982015448	0.409468148994612	0.00456171750695902	0.00496881232121133	0.00500761132369033
233	29.1800213528179	0.22	4.99642270894505	3.53190090912668	6.46094450876342	0.276074107341155	28.6833592462842	21.4314945806098	35.9352239119587	3.86	2.52	5.68	4.933943609136	6.60346279208164	8.27298197502727	5.32349892601246	7.12483357461105	8.92616822320965	5.34437137320641	7.16095920471956	8.9674380461172	4.99642270894505	4.67708795340068	2.58349206918853	42.7280227674834	0.351311158723072	0.424063229008029	0.311565642294059	0.453427139559553	0.531683793632214	0.410674422294032	0.453134988983101	0.531968982015448	0.409468148994612	0.00456171750695902	0.00496881232121133	0.00500761132369033
233	29.1800213528179	0.22	5.0044141645514	3.51750482324021	6.49132350586259	0.23364343234941	27.7120233667511	19.8760608284989	35.5479859050032	4.1	2.82	6.14	4.33719079086852	6.04709019456564	7.75698959826276	4.65057619374879	6.48402504208657	8.31747389042434	4.68894186533987	6.53220846174543	8.38451457983017	5.0044141645514	4.92769072504877	1.40325974466949	44.2234900260599	0.351311158723072	0.424063229008029	0.311565642294059	0.453427139559553	0.531683793632214	0.410674422294032	0.453134988983101	0.531968982015448	0.409468148994612	0.00456171750695902	0.00496881232121133	0.00500761132369033
233	29.1800213528179	0.22	5.0392627993466	3.57691710274136	6.50160849595183	0.242536515424899	25.2091524263642	18.2535301510493	32.1647747016791	4.08	2.52	6.28	4.00367736538674	5.52930376397449	7.05493016256223	4.29546894163407	5.93228435246768	7.56909976330129	4.27395808094488	5.90002953305977	7.52959531841642	5.0392627993466	4.9221300951124	4.43116824565224	46.3098345351872	0.351311158723072	0.424063229008029	0.311565642294059	0.453427139559553	0.531683793632214	0.410674422294032	0.453134988983101	0.531968982015448	0.409468148994612	0.00456171750695902	0.00496881232121133	0.00500761132369033
233	29.1800213528179	0.22	5.03979678006892	3.56640340356068	6.51319015657716	0.269449822962966	30.3246887852181	22.5287595570391	38.1206180133971	3.58	2.31	5.24	5.54297543486269	7.46108566611253	9.37919589736238	6.03000367296191	8.1166468261746	10.2032899793873	6.05296025908731	8.15172022903538	10.2502897437915	5.03979678006892	4.50411985660308	-1.64985083607531	37.2794229121169	0.351311158723072	0.424063229008029	0.311565642294059	0.453427139559553	0.531683793632214	0.410674422294032	0.453134988983101	0.531968982015448	0.409468148994612	0.00456171750695902	0.00496881232121133	0.00500761132369033
233	29.1800213528179	0.22	5.0485289443355	3.55204054229485	6.54501734637615	0.292202320385291	32.0696565677647	24.2768749165762	39.8624382189532	4.21	2.75	6.89	5.17549432919914	6.83680771417997	8.49812109916079	5.5350248689338	7.31174614734053	9.08846742574726	5.50455153729377	7.26871586139582	9.03470479068646	5.0485289443355	5.25476955805897	1.29662402231106	44.7980778582283	0.351311158723072	0.424063229008029	0.311565642294059	0.453427139559553	0.531683793632214	0.410674422294032	0.453134988983101	0.531968982015448	0.409468148994612	0.00456171750695902	0.00496881232121133	0.00500761132369033
233	29.1800213528179	0.22	5.053565164243	3.56810706890058	6.53902325958542	0.291431042702447	30.0372723873105	22.7247179821312	37.3498267924898	4.02	2.62	6.31	5.0522168123637	6.677962413969	8.30370801557431	5.42882192675194	7.17575474794775	8.92268756914357	5.42142756067538	7.16171627344944	8.90994969302548	5.053565164243	4.92350834360959	0.821463830727849	42.4704447378112	0.351311158723072	0.424063229008029	0.311565642294059	0.453427139559553	0.531683793632214	0.410674422294032	0.453134988983101	0.531968982015448	0.409468148994612	0.00456171750695902	0.00496881232121133	0.00500761132369033
233	29.1800213528179	0.22	5.07255846629015	3.59445749871127	6.55065943386902	0.262364047054586	26.6111270549936	19.6445794757124	33.5776746342748	3.93	2.42	6.25	4.44842121899476	6.02596265291171	7.60350408682867	4.79025026101934	6.4890143603636	8.18777845970785	4.74642687570749	6.43415624927472	8.11600844961491	5.07255846629015	4.86178407246216	0.184812879748291	41.7497880909667	0.351311158723072	0.424063229008029	0.311565642294059	0.453427139559553	0.531683793632214	0.410674422294032	0.453134988983101	0.531968982015448	0.409468148994612	0.00456171750695902	0.00496881232121133	0.00500761132369033
233	29.1800213528179	0.22	5.09341139481374	3.59157276072017	6.5952500289073	0.245342083323691	28.4469442253791	20.657434487275	36.2364539634833	4.38	2.53	6.55	4.24743038295566	5.84905232445732	7.45067426595897	4.52472395712624	6.23090781785586	7.93709167858548	4.48410657747735	6.17212780389515	7.86578421546879	5.09341139481374	5.13812674136159	1.72085317808167	45.2005824022756	0.351311158723072	0.424063229008029	0.311565642294059	0.453427139559553	0.531683793632214	0.410674422294032	0.453134988983101	0.531968982015448	0.409468148994612	0.00456171750695902	0.00496881232121133	0.00500761132369033
233	29.1800213528179	0.22	5.10542166840906	3.60817932463803	6.60266401218009	0.288328784825814	29.4683193534652	22.2400133679634	36.696625338967	3.98	2.57	6.17	4.98897222339581	6.61045586134276	8.23193949928971	5.36643056351769	7.11059328146515	8.85475599941261	5.35876055361166	7.10161646375007	8.84309183426255	5.10542166840906	4.78760746577581	3.79087151915797	44.8715624978939	0.351311158723072	0.424063229008029	0.311565642294059	0.453427139559553	0.531683793632214	0.410674422294032	0.453134988983101	0.531968982015448	0.409468148994612	0.00456171750695902	0.00496881232121133	0.00500761132369033
233	29.1800213528179	0.22	5.14402170835852	3.61758467731518	6.67045873940187	0.251657296983635	30.0342339604816	21.9479773090135	38.1204906119497	4.11	2.92	6.38	4.7776556167451	6.53787930229919	8.29810298785328	5.12145799702374	7.00834821977973	8.89523844253572	5.1583367024898	7.05465706330145	8.95582253974426	5.14402170835852	5.04903544373366	-1.94297784411753	41.8605991606458	0.351311158723072	0.424063229008029	0.311565642294059	0.453427139559553	0.531683793632214	0.410674422294032	0.453134988983101	0.531968982015448	0.409468148994612	0.00456171750695902	0.00496881232121133	0.00500761132369033
233	29.1800213528179	0.22	5.14429610749666	3.63954510529321	6.6490471097001	0.313591309244788	30.9154086854301	23.7742311324433	38.056586238417	3.88	2.65	5.93	5.44643126526499	7.0824014246667	8.7183715840684	5.87300465657181	7.63710667057404	9.40120868457628	5.90319495445924	7.67625449493346	9.45008281928851	5.14429610749666	4.69794726632627	-2.64226623792866	37.6533450932546	0.351311158723072	0.424063229008029	0.311565642294059	0.453427139559553	0.531683793632214	0.410674422294032	0.453134988983101	0.531968982015448	0.409468148994612	0.00456171750695902	0.00496881232121133	0.00500761132369033
233	29.1800213528179	0.22	5.17147132639036	3.66686925860117	6.67607339417954	0.285128922297401	28.590706383868	21.5225919187513	35.6588208489846	4.04	2.67	6.4	4.7607183685715	6.32415935617533	7.88760034377916	5.11260834860627	6.79161156344568	8.47061477828508	5.10691514763117	6.78380802104018	8.46745541529607	5.17147132639036	4.87060415482455	-1.93455093970316	39.743263481617	0.351311158723072	0.424063229008029	0.311565642294059	0.453427139559553	0.531683793632214	0.410674422294032	0.453134988983101	0.531968982015448	0.409468148994612	0.00456171750695902	0.00496881232121133	0.00500761132369033
233	29.1800213528179	0.22	5.29044105931753	3.71685079529638	6.86403132333868	0.265863119794855	32.3707353061301	23.9723170647973	40.7691535474629	4	2.78	5.96	5.34487615263218	7.21739040549297	9.08990465835376	5.74519664912428	7.75795846132741	9.77072027353055	5.79542137396134	7.82139156362147	9.86478865471855	5.29044105931753	4.82808760397948	3.8480208462282	45.7849563772034	0.351311158723072	0.424063229008029	0.311565642294059	0.453427139559553	0.531683793632214	0.410674422294032	0.453134988983101	0.531968982015448	0.409468148994612	0.00456171750695902	0.00496881232121133	0.00500761132369033
233	29.1800213528179	0.22	5.29074424107515	3.72267799136539	6.85881049078492	0.248962490468885	26.9328690933821	19.6293539216139	34.2363842651504	4.22	2.87	6.24	4.17240618197716	5.72483791124033	7.2772696405035	4.46080684513286	6.12054412440633	7.78028140367981	4.49581636167432	7.42832982397134	7.84197572391973	5.29074424107515	4.8068661465265	1.34418715760683	43.6949927436649	0.351311158723072	0.424063229008029	0.311565642294059	0.453427139559553	0.531683793632214	0.410674422294032	0.453134988983101	0.531968982015448	0.409468148994612	0.00456171750695902	0.00496881232121133	0.00500761132369033
233	29.1800213528179	0.22	5.295173619942	3.74809520270826	6.84225203717574	0.333868882406124	29.1923002288549	22.7543788661316	35.6302215915783	4.17	2.47	6.77	4.89312139532229	6.27753759699819	7.66195379867409	5.23806436287576	6.7200756565908	8.20208695030585	5.15698206689975	6.61749005849032	8.07404764611014	5.295173619942	4.81929655792245	-2.86216624411814	38.3326002911943	0.351311158723072	0.424063229008029	0.311565642294059	0.453427139559553	0.531683793632214	0.410674422294032	0.453134988983101	0.531968982015448	0.409468148994612	0.00456171750695902	0.00496881232121133	0.00500761132369033
233	29.1800213528179	0.22	5.32476024824153	3.75150100655324	6.89801948992981	0.242881453963325	29.5407986149014	21.397648163795	37.6839490660079	4.43	2.66	6.47	4.35228043134745	6.00859677446013	7.66491311757281	4.63111788213854	6.39354940649981	8.15598093086108	4.61900760252538	6.38027123198685	8.13095018840997	5.32476024824153	5.05109079686205	-2.13920570883634	40.7424494484198	0.351311158723072	0.424063229008029	0.311565642294059	0.453427139559553	0.531683793632214	0.410674422294032	0.453134988983101	0.531968982015448	0.409468148994612	0.00456171750695902	0.00496881232121133	0.00500761132369033
233	29.1800213528179	0.22	5.38562596425408	3.77977438236189	6.99147754614628	0.250922943288949	29.6636003653107	21.6615296630392	37.6656710675822	4.5	3.03	6.83	4.34388558267319	5.94857740711251	7.55326923155182	4.61534536983383	6.32031821982738	8.02529106982093	4.63624618842782	6.34933004952711	8.06375147033205	5.38562596425408	5.12509338062707	0.73846217203531	44.8888434807588	0.351311158723072	0.424063229008029	0.311565642294059	0.453427139559553	0.531683793632214	0.410674422294032	0.453134988983101	0.531968982015448	0.409468148994612	0.00456171750695902	0.00496881232121133	0.00500761132369033
233	29.1800213528179	0.22	5.40760981267807	3.83621325665548	6.97900636870065	0.286648284754437	31.220104256706	23.5306239010498	38.9095846123623	4.78	2.83	6.72	4.47316316000944	5.93493061637523	7.39669807274103	4.72716689498941	6.27193923633425	7.81671157767908	4.72573153827992	6.26837389867833	7.8126823988789	5.40760981267807	5.24322415795843	1.59714262693029	45.4293190321894	0.351311158723072	0.424063229008029	0.311565642294059	0.453427139559553	0.531683793632214	0.410674422294032	0.453134988983101	0.531968982015448	0.409468148994612	0.00456171750695902	0.00496881232121133	0.00500761132369033
233	29.1800213528179	0.22	5.4782044270599	3.88728846775414	7.06912038636565	0.225959406109457	29.0513568524197	20.6563986334582	37.4463150713811	3.76	2.57	5.24	4.87540764099048	6.85681999523437	8.83823234947825	5.27622548938958	7.42053405562243	9.56484262185528	5.34210277228278	7.51645115058576	9.69018943368349	5.4782044270599	4.60353072470142	0.175258938837766	40.6131126161848	0.351311158723072	0.424063229008029	0.311565642294059	0.453427139559553	0.531683793632214	0.410674422294032	0.453134988983101	0.531968982015448	0.409468148994612	0.00456171750695902	0.00496881232121133	0.00500761132369033
233	29.1800213528179	0.22	5.49818420453293	3.8922979667618	7.10407044230406	0.252233624636212	27.5380989054914	20.1352157828214	34.9409820281615	4.22	2.74	6.52	4.28351267271486	5.85838249346138	7.43325231420789	4.58001476654776	6.26389610075144	7.94777743495511	4.57898030232449	6.26242163645291	7.94491407726958	5.49818420453293	4.80603542326719	0.7272826356071	42.7209644676214	0.351311158723072	0.424063229008029	0.311565642294059	0.453427139559553	0.531683793632214	0.410674422294032	0.453134988983101	0.531968982015448	0.409468148994612	0.00456171750695902	0.00496881232121133	0.00500761132369033
233	29.1800213528179	0.22	5.54620711395271	3.92338934587995	7.16902488202547	0.239832900997	28.176401605881	20.3444292765754	36.0083739351865	3.85	2.63	5.67	4.7021635970239	6.51235029133251	8.32253698564111	5.0758126713396	7.02984263454151	8.98387259774342	5.12035263376854	7.08791013383916	9.06171233792931	5.54620711395271	4.65301411620586	0.983365215621365	42.0171340925573	0.351311158723072	0.424063229008029	0.311565642294059	0.453427139559553	0.531683793632214	0.410674422294032	0.453134988983101	0.531968982015448	0.409468148994612	0.00456171750695902	0.00496881232121133	0.00500761132369033
233	29.1800213528179	0.22	5.72979391664645	4.06799146143528	7.39159637185763	0.255373485353025	27.497494227859	20.1665497984559	34.8284386572621	3.79	2.63	6.29	4.72718391079125	6.44560986386293	8.1640358169346	5.11151985888032	6.96965962050236	8.8277993821244	5.10455604936349	6.96434904551993	8.81924556309264	5.72979391664645	4.66060105855534	-1.47372175790929	38.9475401217546	0.351311158723072	0.424063229008029	0.311565642294059	0.453427139559553	0.531683793632214	0.410674422294032	0.453134988983101	0.531968982015448	0.409468148994612	0.00456171750695902	0.00496881232121133	0.00500761132369033
233	29.1800213528179	0.22	5.78575499678242	4.10352382715318	7.46798616641166	0.233892138862392	29.4302573701266	21.1142154810191	37.7462992592341	3.76	2.75	6.07	4.98175372963057	6.94386654097646	8.90597935232235	5.39108766878607	7.51442068685528	9.63775370492448	5.42317912038793	7.56263700447547	9.69547000269899	5.78575499678242	4.70000231011418	-1.93902666339214	39.7527653856292	0.351311158723072	0.424063229008029	0.311565642294059	0.453427139559553	0.531683793632214	0.410674422294032	0.453134988983101	0.531968982015448	0.409468148994612	0.00456171750695902	0.00496881232121133	0.00500761132369033
233	29.1800213528179	0.22	5.89180179776262	4.14493089980205	7.63867269572319	0.303946444591693	33.8277053141037	25.8352393693132	41.8201712588941	4.28	3.11	5.7	5.42508332568292	7.10340312401516	8.78172292234741	5.79235463154175	7.58429456563561	9.37623449972948	5.91439065863578	7.74555717463149	9.5642185180784	5.89180179776262	4.79747503826156	1.69493397675869	44.3957269678436	0.351311158723072	0.424063229008029	0.311565642294059	0.453427139559553	0.531683793632214	0.410674422294032	0.453134988983101	0.531968982015448	0.409468148994612	0.00456171750695902	0.00496881232121133	0.00500761132369033
233	29.1800213528179	0.22	6.11451076811921	4.30324732697482	7.9257742092636	0.229891043545008	28.9645211386165	20.6876370039492	37.2414052732837	4.53	2.52	6.23	4.12756518674168	5.77895624713322	7.43034730752476	4.38320485512804	6.13687438816751	7.89054392120697	4.36272188479711	6.11060130438159	7.85818617904344	6.11451076811921	4.84814661030552	-0.627520956888603	41.895603419297	0.351311158723072	0.424063229008029	0.311565642294059	0.453427139559553	0.531683793632214	0.410674422294032	0.453134988983101	0.531968982015448	0.409468148994612	0.00456171750695902	0.00496881232121133	0.00500761132369033
233	29.1800213528179	0.22	6.22286926021728	4.39060349590858	8.05513502452597	0.218021889234166	27.2931301951462	19.2228974985216	35.3633628917707	3.49	2.51	5.14	4.84677132746144	6.88156199535893	8.91635266325641	5.28939049717955	7.51000329183429	9.73061608648902	5.35464267637946	7.6058491805674	9.85911523202207	6.22286926021728	4.28922625821931	1.71232747284462	39.7628684531678	0.351311158723072	0.424063229008029	0.311565642294059	0.453427139559553	0.531683793632214	0.410674422294032	0.453134988983101	0.531968982015448	0.409468148994612	0.00456171750695902	0.00496881232121133	0.00500761132369033
233	29.1800213528179	0.22	6.28942843828294	4.41346538094432	8.16539149562156	0.248797025459666	31.1535699635483	22.7017674665613	39.6053724605352	4.29	2.8	6.27	4.75784437134169	6.5291760968213	8.30050782230091	5.07887366198429	6.96972366568852	8.86057366939275	5.10263454890328	7.00659091746326	8.90350801127886	6.28942843828294	4.74131387530757	0.900739049592938	43.2713575168746	0.351311158723072	0.424063229008029	0.311565642294059	0.453427139559553	0.531683793632214	0.410674422294032	0.453134988983101	0.531968982015448	0.409468148994612	0.00456171750695902	0.00496881232121133	0.00500761132369033
233	29.1800213528179	0.23	3.33497486309605	2.38563082249851	4.28431890369358	0.362297913620053	31.3564336591535	24.8612994991355	37.8515678191715	3.86	2.45	5.99	5.73203161724957	7.22955246746883	8.72707331768809	6.18569470993375	7.80173722675112	9.4177797435685	6.16795097772863	7.7759599159307	9.38834021930325	3.33497486309605	5.2018734325289	-4.8002337884466	36.3425949694015	0.351311158723072	0.424063229008029	0.311565642294059	0.453427139559553	0.531683793632214	0.410674422294032	0.453134988983101	0.531968982015448	0.409468148994612	0.00456171750695902	0.00496881232121133	0.00500761132369033
233	29.1800213528179	0.23	3.35400604825777	2.3963459176616	4.31166617885395	0.253877017928147	23.8234919238703	17.4469621121626	30.200021735578	4.16	2.9	6.38	3.75821862414439	5.13177540392703	6.50533218370966	4.02392153415535	5.4945876282043	6.96525372225324	4.04953137940741	5.53080557349225	7.00619095330622	3.35400604825777	5.41816053879787	-0.366297829423414	43.7977521429543	0.351311158723072	0.424063229008029	0.311565642294059	0.453427139559553	0.531683793632214	0.410674422294032	0.453134988983101	0.531968982015448	0.409468148994612	0.00456171750695902	0.00496881232121133	0.00500761132369033
233	29.1800213528179	0.23	3.61829487658268	2.59128980476835	4.64529994839702	0.328445567100849	31.7053356709168	24.6270721895988	38.7835991522348	4.55	3.01	6.59	4.89266362393496	6.29890314721448	7.705142670494	5.1934130892163	6.68609341799384	8.17877374677139	5.22997579307911	6.73185572947705	8.2329980036381	3.61829487658268	5.62196027919426	-3.1728508396384	41.7851159320194	0.351311158723072	0.424063229008029	0.311565642294059	0.453427139559553	0.531683793632214	0.410674422294032	0.453134988983101	0.531968982015448	0.409468148994612	0.00456171750695902	0.00496881232121133	0.00500761132369033
233	29.1800213528179	0.23	3.66513447266096	2.60362261601068	4.72664632931124	0.311322897447014	29.9238013734138	22.9750861290799	36.8725166177477	3.71	2.62	6.18	5.47791383201938	7.1346851336739	8.79145643532843	5.93567797162467	7.73089805372397	9.52611813582327	5.93382104076714	7.73300595864013	9.52359330800534	3.66513447266096	5.07949565750761	-0.34651457772856	41.0553662547645	0.351311158723072	0.424063229008029	0.311565642294059	0.453427139559553	0.531683793632214	0.410674422294032	0.453134988983101	0.531968982015448	0.409468148994612	0.00456171750695902	0.00496881232121133	0.00500761132369033
233	29.1800213528179	0.23	3.84634601764213	2.75558965151621	4.93710238376806	0.257660891046123	26.3864060554013	19.3937426882651	33.3790694225375	4.07	2.57	6.09	4.25652975104497	5.79127629995466	7.32602284886436	4.5670864489256	6.2138082096134	7.86052997030121	4.5674221208694	6.20490809919386	7.86062493351921	3.84634601764213	5.11511248317772	2.31053943395858	44.3724182780672	0.351311158723072	0.424063229008029	0.311565642294059	0.453427139559553	0.531683793632214	0.410674422294032	0.453134988983101	0.531968982015448	0.409468148994612	0.00456171750695902	0.00496881232121133	0.00500761132369033
233	29.1800213528179	0.23	3.85415266132995	2.74288031951029	4.96542500314961	0.290319518558109	26.880183197316	20.3185643601369	33.4418020344951	4.13	2.69	6.69	4.40389247051011	5.82607286077937	7.24825325104862	4.71850361585418	6.24228362611068	7.76606363636717	4.69460188552312	6.21004613022337	7.72794428284484	3.85415266132995	5.40381107939661	-2.08440734043002	41.4962589273061	0.351311158723072	0.424063229008029	0.311565642294059	0.453427139559553	0.531683793632214	0.410674422294032	0.453134988983101	0.531968982015448	0.409468148994612	0.00456171750695902	0.00496881232121133	0.00500761132369033
233	29.1800213528179	0.23	3.85634621273424	2.75896667035649	4.953725755112	0.313992520802354	30.5540088313894	23.5028834875635	37.6051341752153	4.02	2.64	6.45	5.22455758953795	6.79198272906869	8.35940786859943	5.6139273166064	7.29816768657913	8.98240805655185	5.59774862570065	7.27461816778629	8.95508348555353	3.85634621273424	5.06723956215165	1.09819853961826	43.14889736141	0.351311158723072	0.424063229008029	0.311565642294059	0.453427139559553	0.531683793632214	0.410674422294032	0.453134988983101	0.531968982015448	0.409468148994612	0.00456171750695902	0.00496881232121133	0.00500761132369033
233	29.1800213528179	0.23	3.87049014579658	2.77837109506538	4.96260919652778	0.287306379647659	25.9117901303706	19.5399968166339	32.2835834441072	3.98	2.6	7.07	4.38037863294653	5.80877534902397	7.23717206510141	4.7114271493531	6.24777540417214	7.78412365899119	4.64542760882278	6.15803997115284	7.67347605225431	3.87049014579658	5.32801419339436	0.168997253161156	43.4119822376036	0.351311158723072	0.424063229008029	0.311565642294059	0.453427139559553	0.531683793632214	0.410674422294032	0.453134988983101	0.531968982015448	0.409468148994612	0.00456171750695902	0.00496881232121133	0.00500761132369033
233	29.1800213528179	0.23	3.90622708131758	2.78619738503717	5.02625677759799	0.355914059198878	30.0063905468878	23.7040980285416	36.3086830652339	3.89	2.5	6.22	5.42301318171684	6.86484890821757	8.30668463471829	5.84681116079235	7.40132355736091	8.95583595392948	5.81553024277798	7.36256813181082	8.9140415962437	3.90622708131758	5.18090985841456	-1.10329201114112	40.5474770419708	0.351311158723072	0.424063229008029	0.311565642294059	0.453427139559553	0.531683793632214	0.410674422294032	0.453134988983101	0.531968982015448	0.409468148994612	0.00456171750695902	0.00496881232121133	0.00500761132369033
233	29.1800213528179	0.23	3.91554764274426	2.81030015617966	5.02079512930886	0.245418482757552	24.752679276677	17.9761530347605	31.5292055185935	3.87	2.59	6.49	4.1317867637705	5.68935925308743	7.24693174240436	4.45714973591488	6.1373753153908	7.81760089486673	4.43329170066983	6.1044242087752	7.77227304606927	3.91554764274426	5.32813174125364	0.305003040203982	43.1399146851953	0.351311158723072	0.424063229008029	0.311565642294059	0.453427139559553	0.531683793632214	0.410674422294032	0.453134988983101	0.531968982015448	0.409468148994612	0.00456171750695902	0.00496881232121133	0.00500761132369033
233	29.1800213528179	0.23	4.00751307890344	2.8739195965562	5.14110656125069	0.359090399959992	31.1205162152082	24.6292600977759	37.6117723326406	4.1	2.7	6.86	5.37857562186594	6.79614609576185	8.21371656965777	5.76771398620794	7.28784526696669	8.80797654772545	5.72713221102496	7.23536659872083	8.74344321097088	4.00751307890344	5.32518523376887	-7.03550594258563	36.2795321093314	0.351311158723072	0.424063229008029	0.311565642294059	0.453427139559553	0.531683793632214	0.410674422294032	0.453134988983101	0.531968982015448	0.409468148994612	0.00456171750695902	0.00496881232121133	0.00500761132369033
233	29.1800213528179	0.23	4.06174862008459	2.90108852241522	5.22240871775397	0.326978155661683	29.1440375327356	22.6158835564853	35.672191508986	3.91	2.56	5.78	5.15560444732368	6.64378772297194	8.13197099862019	5.55615223531494	7.15995503245227	8.7637578295896	5.58120027237455	7.18759783873249	8.80421322344286	4.06174862008459	4.92540210498103	-1.04967980912774	39.8657920757635	0.351311158723072	0.424063229008029	0.311565642294059	0.453427139559553	0.531683793632214	0.410674422294032	0.453134988983101	0.531968982015448	0.409468148994612	0.00456171750695902	0.00496881232121133	0.00500761132369033
233	29.1800213528179	0.23	4.10292528588586	2.91863981733666	5.28721075443506	0.328798704971039	30.7551316353144	23.8944953577974	37.6157679128313	4.39	2.59	6.41	4.90496745778168	6.31329172565185	7.72161599352201	5.22427885351584	6.72428446106675	8.22429006861766	5.20057292075619	6.69384465993376	8.19160034029971	4.10292528588586	5.43656118880187	3.58164337061263	47.1967666938735	0.351311158723072	0.424063229008029	0.311565642294059	0.453427139559553	0.531683793632214	0.410674422294032	0.453134988983101	0.531968982015448	0.409468148994612	0.00456171750695902	0.00496881232121133	0.00500761132369033
233	29.1800213528179	0.23	4.12110398050793	2.95916079189293	5.28304716912293	0.289733704888134	25.3403640065516	19.1458191263618	31.5349088867415	3.99	2.51	6.39	4.28245258346212	5.66802112719786	7.05358967093359	4.60490744917812	6.09480483485737	7.58470222053662	4.5688929045525	6.04868873726835	7.52717542389033	4.12110398050793	4.99425839649916	2.00274020136744	43.3895744810251	0.351311158723072	0.424063229008029	0.311565642294059	0.453427139559553	0.531683793632214	0.410674422294032	0.453134988983101	0.531968982015448	0.409468148994612	0.00456171750695902	0.00496881232121133	0.00500761132369033
233	29.1800213528179	0.23	4.13021408183802	2.9637861823867	5.29664198128934	0.394800961070451	35.2340376041764	28.4230845115239	42.0449906968289	3.57	2.49	5.65	7.02413595666791	8.70731219666686	10.3904884366658	7.64563323691595	9.4777373253778	11.3098414138397	7.6742331825823	9.51520218559141	11.3560965170396	4.13021408183802	4.79880413386871	0.89859188400555	40.8217662083044	0.351311158723072	0.424063229008029	0.311565642294059	0.453427139559553	0.531683793632214	0.410674422294032	0.453134988983101	0.531968982015448	0.409468148994612	0.00456171750695902	0.00496881232121133	0.00500761132369033
233	29.1800213528179	0.23	4.16699434669625	2.9704720641601	5.3635166292324	0.328588136544102	33.2710671424064	25.8456516827458	40.696482602067	3.86	2.63	6.39	5.9594155673932	7.67154637484368	9.38367718229416	6.43113073999401	8.27878458157734	10.1264384231607	6.41213823696958	8.25546071579991	10.103683261575	4.16699434669625	5.05730598121027	-1.50671720779963	40.4237554981206	0.351311158723072	0.424063229008029	0.311565642294059	0.453427139559553	0.531683793632214	0.410674422294032	0.453134988983101	0.531968982015448	0.409468148994612	0.00456171750695902	0.00496881232121133	0.00500761132369033
233	29.1800213528179	0.23	4.17070788077835	2.97175732541353	5.36965843614317	0.281891445647666	25.5834727857065	19.2081957750482	31.9587497963647	3.82	2.36	6.62	4.46504644418141	5.94701321922277	7.42897999426413	4.82317711627789	6.42400889391331	8.02484067154873	4.73878279689779	6.31166191317423	7.881130545617	4.17070788077835	4.98928334144537	-0.369706541916953	40.291664865295	0.351311158723072	0.424063229008029	0.311565642294059	0.453427139559553	0.531683793632214	0.410674422294032	0.453134988983101	0.531968982015448	0.409468148994612	0.00456171750695902	0.00496881232121133	0.00500761132369033
233	29.1800213528179	0.23	4.20189008369417	3.01326915277731	5.39051101461103	0.408296069312323	34.1618273219031	27.740997162456	40.5826574813502	4.34	2.63	6.09	5.74862067721946	7.07917548039958	8.40973028357971	6.12902736056544	7.54762970907998	8.96623205759451	6.14527943556655	7.56402084851386	8.9817347555007	4.20189008369417	5.14476430074847	3.34751544529496	45.7215652274178	0.351311158723072	0.424063229008029	0.311565642294059	0.453427139559553	0.531683793632214	0.410674422294032	0.453134988983101	0.531968982015448	0.409468148994612	0.00456171750695902	0.00496881232121133	0.00500761132369033
233	29.1800213528179	0.23	4.2129790020078	3.00053213005764	5.42542587395796	0.2510283350054	25.4519664446545	18.5879530129896	32.3159798763194	4.14	2.75	6.49	4.01882412864854	5.5028639677457	6.98690380684287	4.30472980299099	5.89434664604897	7.48396348910694	4.30452818165598	5.89468663945085	7.48351618147881	4.2129790020078	5.24229693075132	0.637776617463028	43.896412221287	0.351311158723072	0.424063229008029	0.311565642294059	0.453427139559553	0.531683793632214	0.410674422294032	0.453134988983101	0.531968982015448	0.409468148994612	0.00456171750695902	0.00496881232121133	0.00500761132369033
233	29.1800213528179	0.23	4.2469441718121	3.02922243767649	5.4646659059477	0.291229460826207	28.8194596760253	21.7999549420152	35.8389644100354	4.03	2.45	6.23	4.83130922888673	6.38697290313936	7.94263657739199	5.18955708630226	6.8605752435236	8.53159340074494	5.15105641884855	6.81320166654042	8.47380338190501	4.2469441718121	5.04934158323756	0.583667065453957	42.2109745161868	0.351311158723072	0.424063229008029	0.311565642294059	0.453427139559553	0.531683793632214	0.410674422294032	0.453134988983101	0.531968982015448	0.409468148994612	0.00456171750695902	0.00496881232121133	0.00500761132369033
233	29.1800213528179	0.23	4.30567998401727	3.06480091903934	5.5465590489952	0.294487875801755	27.3891350816407	20.7702885634593	34.0079815998221	4.22	2.36	6.19	4.41400854548408	5.82061611394602	7.22722368240795	4.71900146664945	6.22280081596497	7.72660016528048	4.67089519342833	6.15713954110074	7.64296408609611	4.30567998401727	4.97488971186448	-0.413394599172354	41.0703694417074	0.351311158723072	0.424063229008029	0.311565642294059	0.453427139559553	0.531683793632214	0.410674422294032	0.453134988983101	0.531968982015448	0.409468148994612	0.00456171750695902	0.00496881232121133	0.00500761132369033
233	29.1800213528179	0.23	4.31317538425007	3.09358885389465	5.53276191460548	0.308696629783496	29.6198979512792	22.6993989150649	36.5403969874935	4.35	2.63	6.74	4.70017545316508	6.13314554261002	7.56611563205497	5.01078014293424	6.53844610799396	8.06611207305368	4.96980375684789	6.4871300062428	7.99974168063367	4.31317538425007	5.40958043212118	-1.54605142788246	42.7690068378333	0.351311158723072	0.424063229008029	0.311565642294059	0.453427139559553	0.531683793632214	0.410674422294032	0.453134988983101	0.531968982015448	0.409468148994612	0.00456171750695902	0.00496881232121133	0.00500761132369033
233	29.1800213528179	0.23	4.31846099550005	3.09820830493462	5.53871368606548	0.331464994515787	29.3309243391386	22.8273149047219	35.8345337735553	4.53	3.01	6.19	4.55753207350043	5.85599440753266	7.1544567415649	4.84013699456174	6.21911480045294	7.59809260634415	4.89817167487295	6.29746432726352	8.58382244110124	4.31846099550005	5.23883536266296	-1.23563801098052	42.4734270013838	0.351311158723072	0.424063229008029	0.311565642294059	0.453427139559553	0.531683793632214	0.410674422294032	0.453134988983101	0.531968982015448	0.409468148994612	0.00456171750695902	0.00496881232121133	0.00500761132369033
233	29.1800213528179	0.23	4.32881094305165	3.09932792417786	5.55829396192544	0.287930797335201	26.6789258490283	20.128480269334	33.2293714287226	4.14	2.59	6.08	4.35588685615822	5.7734305266578	7.19097419715739	4.66625105061535	6.1847970689561	7.70334308729684	4.66961257995121	6.18670003685112	7.70605859983413	4.32881094305165	4.98468893839796	1.44710630548706	42.7925665964842	0.351311158723072	0.424063229008029	0.311565642294059	0.453427139559553	0.531683793632214	0.410674422294032	0.453134988983101	0.531968982015448	0.409468148994612	0.00456171750695902	0.00496881232121133	0.00500761132369033
233	29.1800213528179	0.23	4.3391364012044	3.08899964533624	5.58927315707255	0.295358676498637	27.7138768601068	21.0305618403097	34.397191879904	4.48	2.55	6.44	4.23612283025052	5.58232287721523	6.92852292417994	4.50292429664522	5.93391134365298	7.36489839066074	4.47286751937633	5.89432197100324	7.31641906450669	4.3391364012044	5.17228993233154	-2.58922365677759	40.0050686884534	0.351311158723072	0.424063229008029	0.311565642294059	0.453427139559553	0.531683793632214	0.410674422294032	0.453134988983101	0.531968982015448	0.409468148994612	0.00456171750695902	0.00496881232121133	0.00500761132369033
233	29.1800213528179	0.23	4.37195779446869	3.12028430005041	5.62363128888697	0.270151398484858	26.5971742582031	19.7716857422155	33.4226627741907	4.13	2.8	6.4	4.29049247289737	5.77163613881983	7.2527798047423	4.59762056124988	6.18478954374469	7.77195852623951	4.61395892855445	6.2031216654795	7.79821400328359	4.37195779446869	5.23554804124871	1.22697032477827	44.5882704192243	0.351311158723072	0.424063229008029	0.311565642294059	0.453427139559553	0.531683793632214	0.410674422294032	0.453134988983101	0.531968982015448	0.409468148994612	0.00456171750695902	0.00496881232121133	0.00500761132369033
233	29.1800213528179	0.23	4.40536749008849	3.15452852176825	5.65620645840872	0.312543287748053	29.0917097061155	22.3553961051921	35.8280233070388	4.3	2.54	6.69	4.67598485122556	6.08499143750145	7.49399802377735	4.9904202674857	6.49417514456344	7.99793002164118	4.93696867427974	6.42543646389965	7.91171810724617	4.40536749008849	5.26834318214448	1.39750054259172	44.4468932355026	0.351311158723072	0.424063229008029	0.311565642294059	0.453427139559553	0.531683793632214	0.410674422294032	0.453134988983101	0.531968982015448	0.409468148994612	0.00456171750695902	0.00496881232121133	0.00500761132369033
233	29.1800213528179	0.23	4.408473137648	3.15219769359867	5.66474858169733	0.331654493584697	29.5922039539978	23.0334649916227	36.1509429163729	3.74	2.23	5.82	5.45292894173684	7.00564094239499	8.55835294305315	5.90342019695873	7.58440879642247	9.26539739588622	5.84162491988829	7.50860366487216	9.17495889529089	4.408473137648	4.73908409831436	-1.91584311825095	37.3726178155726	0.351311158723072	0.424063229008029	0.311565642294059	0.453427139559553	0.531683793632214	0.410674422294032	0.453134988983101	0.531968982015448	0.409468148994612	0.00456171750695902	0.00496881232121133	0.00500761132369033
233	29.1800213528179	0.23	4.4527989198084	3.19618478388779	5.70941305572901	0.270671745074784	27.5467060150774	20.4868605677302	34.6065514624245	3.94	2.53	6.57	4.63087691366804	6.22669366597616	7.82251041828428	4.98568143226194	6.70376509105932	8.4218487498567	4.93915472392368	6.63818303224528	8.34198897292206	4.4527989198084	5.12011244633327	1.16125865789114	43.5535486403072	0.351311158723072	0.424063229008029	0.311565642294059	0.453427139559553	0.531683793632214	0.410674422294032	0.453134988983101	0.531968982015448	0.409468148994612	0.00456171750695902	0.00496881232121133	0.00500761132369033
233	29.1800213528179	0.23	4.46807248716877	3.17345946506465	5.7626855092729	0.31425512480285	30.1353942216444	23.1851120032023	37.0856764400865	4.31	2.8	6.48	4.84151147905595	6.29286832989274	7.74422518072953	5.16615280967994	6.71482852907754	8.26350424847514	5.17276930319361	6.7261438105684	8.27815294084974	4.46807248716877	5.2331273023699	-2.41286973158261	40.8757151604494	0.351311158723072	0.424063229008029	0.311565642294059	0.453427139559553	0.531683793632214	0.410674422294032	0.453134988983101	0.531968982015448	0.409468148994612	0.00456171750695902	0.00496881232121133	0.00500761132369033
233	29.1800213528179	0.23	4.51637224955361	3.20965796589963	5.82308653320759	0.30577104569632	27.2356394793208	20.8283223408374	33.6429566178042	3.58	2.49	6.54	5.13105153347076	6.70949236470321	8.28793319593565	5.58278648328595	7.30019237558469	9.01759826788343	5.5230624944135	7.22042601570941	8.91824853836055	4.51637224955361	4.91668025276954	-3.8513908207267	36.7349784969482	0.351311158723072	0.424063229008029	0.311565642294059	0.453427139559553	0.531683793632214	0.410674422294032	0.453134988983101	0.531968982015448	0.409468148994612	0.00456171750695902	0.00496881232121133	0.00500761132369033
233	29.1800213528179	0.23	4.52053974841565	3.22899251997693	5.81208697685437	0.356266984962033	30.3328632044929	23.9669022507613	36.6988241582244	3.98	2.63	5.9	5.36756334291283	6.79326693614955	8.21897052938628	5.77256693501595	7.30584542577067	8.83912391652539	5.79812980699282	7.34409143174899	8.88379369723607	4.52053974841565	4.7504735849499	-0.308336840566336	40.0663549622437	0.351311158723072	0.424063229008029	0.311565642294059	0.453427139559553	0.531683793632214	0.410674422294032	0.453134988983101	0.531968982015448	0.409468148994612	0.00456171750695902	0.00496881232121133	0.00500761132369033
233	29.1800213528179	0.23	4.53077585957909	3.21792831027852	5.84362340887966	0.319731765775802	30.4679239306189	23.529265213984	37.4065826472537	4.1	2.59	6.55	5.13841779185487	6.653710644263	8.16900349667114	5.51018817878653	7.13511419705897	8.76004021533142	5.47527955546881	7.08647650554039	8.70140714015644	4.53077585957909	5.14378115952092	0.918772562279865	43.9498303023838	0.351311158723072	0.424063229008029	0.311565642294059	0.453427139559553	0.531683793632214	0.410674422294032	0.453134988983101	0.531968982015448	0.409468148994612	0.00456171750695902	0.00496881232121133	0.00500761132369033
233	29.1800213528179	0.23	4.58394390618306	3.28029019126469	5.88759762110142	0.296894807244521	28.2107096312515	21.4326041324026	34.9888151301003	3.56	2.39	5.32	5.30691990082128	6.98524432371889	8.66356874661649	5.77792655008486	7.60520780247671	9.43248905486856	5.81037280295676	7.64452777542438	9.48490146386335	4.58394390618306	4.5198890212	-0.551742796301001	38.2921004716151	0.351311158723072	0.424063229008029	0.311565642294059	0.453427139559553	0.531683793632214	0.410674422294032	0.453134988983101	0.531968982015448	0.409468148994612	0.00456171750695902	0.00496881232121133	0.00500761132369033
233	29.1800213528179	0.23	4.59481492477296	3.27083700699211	5.9187928425538	0.2505119903959	27.2490679001039	19.8902984193966	34.6078373808111	4.05	2.78	6.46	4.39026131283228	6.01451652911878	7.63877174540528	4.71361394379717	6.4574992139963	8.20138448419544	4.72124323559703	6.46831095788077	8.21115373506749	4.59481492477296	5.14975084097007	1.37988242708225	44.722772671128	0.351311158723072	0.424063229008029	0.311565642294059	0.453427139559553	0.531683793632214	0.410674422294032	0.453134988983101	0.531968982015448	0.409468148994612	0.00456171750695902	0.00496881232121133	0.00500761132369033
233	29.1800213528179	0.23	4.63120954588092	3.3165621864851	5.94585690527674	0.295207947582254	26.8724025177493	20.3896650538321	33.3551399816664	4.03	2.57	6.02	4.51803784283248	5.95451328810324	7.39098873337401	4.85296703576825	6.39593064654207	7.93889425731589	4.8581613349614	6.39980264163155	7.94563482277109	4.63120954588092	4.70890357595524	-5.48372027143221	34.880154331673	0.351311158723072	0.424063229008029	0.311565642294059	0.453427139559553	0.531683793632214	0.410674422294032	0.453134988983101	0.531968982015448	0.409468148994612	0.00456171750695902	0.00496881232121133	0.00500761132369033
233	29.1800213528179	0.23	4.64853859374396	3.3184221527484	5.97865503473953	0.271188822761893	29.2728790125294	21.7804520401171	36.7653059849417	4.51	2.93	6.55	4.36325309874477	5.86420244287607	7.36515178700737	4.63543048037578	6.23000823734519	7.8245859943146	4.65965520990305	6.26652401416601	7.86703801837329	4.64853859374396	5.343854696207	1.39296578401097	45.8712793377334	0.351311158723072	0.424063229008029	0.311565642294059	0.453427139559553	0.531683793632214	0.410674422294032	0.453134988983101	0.531968982015448	0.409468148994612	0.00456171750695902	0.00496881232121133	0.00500761132369033
233	29.1800213528179	0.23	4.65147147358609	3.33111476693444	5.97182818023775	0.329183082659735	30.8128969761768	23.9453562633219	37.6804376890317	4.36	2.74	6.72	4.94137934747621	6.35856953137977	7.77575971528333	5.26601399212194	6.77630956207159	8.28660513202124	5.24771863626316	6.75398405474215	8.25950353027788	4.65147147358609	5.15320136300457	4.26792790567153	46.7479177699116	0.351311158723072	0.424063229008029	0.311565642294059	0.453427139559553	0.531683793632214	0.410674422294032	0.453134988983101	0.531968982015448	0.409468148994612	0.00456171750695902	0.00496881232121133	0.00500761132369033
233	29.1800213528179	0.23	4.67231368714446	3.33456565552627	6.01006171876266	0.221085632089672	23.5030537909491	16.615351713376	30.3907558685222	4.12	2.56	6.39	3.6066689284876	5.10177186102823	6.59687479356885	3.86497997348461	5.46716276518065	7.06934555687669	3.84210899063773	5.43959220767	7.02925281057762	4.67231368714446	4.80315943060732	-2.05956291855608	39.3205660719414	0.351311158723072	0.424063229008029	0.311565642294059	0.453427139559553	0.531683793632214	0.410674422294032	0.453134988983101	0.531968982015448	0.409468148994612	0.00456171750695902	0.00496881232121133	0.00500761132369033
233	29.1800213528179	0.23	4.67484942550829	3.34203907167177	6.00765977934481	0.344121099219023	30.8098210802298	24.1688618027829	37.4507803576766	3.54	2.31	5.45	6.01962509601387	7.67365768779782	9.32769027958176	6.55885587011987	8.36105471156856	10.1632535530173	6.55871138296347	8.36231961465241	10.1652986644993	4.67484942550829	4.46604408642302	0.0811952736793355	38.6320494006824	0.351311158723072	0.424063229008029	0.311565642294059	0.453427139559553	0.531683793632214	0.410674422294032	0.453134988983101	0.531968982015448	0.409468148994612	0.00456171750695902	0.00496881232121133	0.00500761132369033
233	29.1800213528179	0.23	4.7147211615777	3.34957814085294	6.07986418230246	0.308171613626837	28.2060725721355	21.6077893499194	34.8043557943516	4.58	2.64	6.77	4.27133865163627	5.57566005652815	6.87998146142002	4.53156787397641	5.91535442377001	7.29914097356361	4.49447283380348	5.8669327050976	7.24077697193085	4.7147211615777	5.29934418699338	-0.568428971532785	43.0163349555123	0.351311158723072	0.424063229008029	0.311565642294059	0.453427139559553	0.531683793632214	0.410674422294032	0.453134988983101	0.531968982015448	0.409468148994612	0.00456171750695902	0.00496881232121133	0.00500761132369033
233	29.1800213528179	0.23	4.74975558259232	3.38943097344328	6.11008019174135	0.274963211625686	27.9136357285814	20.8367107142377	34.9905607429251	3.8	2.35	5.74	4.86915087849876	6.52289633397105	8.17664178944334	5.26304441512111	7.05057082386096	8.83809723260081	5.2440154290393	7.02527563069686	8.81097520865319	4.74975558259232	4.7151567457012	-3.02911356924108	36.6093233385033	0.351311158723072	0.424063229008029	0.311565642294059	0.453427139559553	0.531683793632214	0.410674422294032	0.453134988983101	0.531968982015448	0.409468148994612	0.00456171750695902	0.00496881232121133	0.00500761132369033
233	29.1800213528179	0.23	4.75100938771238	3.39587986839093	6.10613890703383	0.242781214585843	25.7834775837919	18.6741241620184	32.8928310055655	4.22	2.66	6.04	3.97418630891968	5.48718337314343	7.00018043736719	4.24945402060501	5.86724718830302	7.48504035600103	4.26574845999849	5.88785475867201	7.5104461669416	4.75100938771238	4.88569884435078	-3.42472015122395	38.2344915754759	0.351311158723072	0.424063229008029	0.311565642294059	0.453427139559553	0.531683793632214	0.410674422294032	0.453134988983101	0.531968982015448	0.409468148994612	0.00456171750695902	0.00496881232121133	0.00500761132369033
233	29.1800213528179	0.23	4.75426947237748	3.40668045783585	6.1018584869191	0.267285098049372	25.6336981894407	19.0073101076936	32.2600862711877	3.85	2.54	5.89	4.39317851247431	5.92474218829733	7.45630586412034	4.74228245507102	6.39555184261268	8.04882123015434	4.75117191297606	6.40737562601729	8.06579876536562	4.75426947237748	4.82487408504782	0.434729941067992	41.421983384714	0.351311158723072	0.424063229008029	0.311565642294059	0.453427139559553	0.531683793632214	0.410674422294032	0.453134988983101	0.531968982015448	0.409468148994612	0.00456171750695902	0.00496881232121133	0.00500761132369033
233	29.1800213528179	0.23	4.75643656214749	3.39414770784523	6.11872541644976	0.259958408647479	27.0070189696273	19.8926196081705	34.121418331084	3.79	2.71	6.27	4.65849142561018	6.32455497463115	7.99061852365212	5.03665296365556	6.83796225998336	8.63927155631116	5.04907214614201	6.85075858874071	8.65628857581987	4.75643656214749	4.99734097831687	-0.839180643705911	41.3115486439839	0.351311158723072	0.424063229008029	0.311565642294059	0.453427139559553	0.531683793632214	0.410674422294032	0.453134988983101	0.531968982015448	0.409468148994612	0.00456171750695902	0.00496881232121133	0.00500761132369033
233	29.1800213528179	0.23	4.80898500926639	3.42405144596584	6.19391857256693	0.265975568312211	31.0683052911635	23.0101170093115	39.1264935730155	3.96	2.9	6	5.18199007630822	6.99673320398036	8.81147633165251	5.57659885083731	7.52953474830457	9.48247064577182	5.64290083688379	7.62125488567457	9.59405620227741	4.80898500926639	5.11229858440704	1.63008971508176	44.7538679622519	0.351311158723072	0.424063229008029	0.311565642294059	0.453427139559553	0.531683793632214	0.410674422294032	0.453134988983101	0.531968982015448	0.409468148994612	0.00456171750695902	0.00496881232121133	0.00500761132369033
233	29.1800213528179	0.23	4.81913293139729	3.44771794084268	6.19054792195191	0.322488452403005	30.4765294546025	23.5796563080623	37.3734026011428	4.33	2.73	6.6	4.89481349770265	6.32650984342441	7.75820618914617	5.21969685429883	6.74641915241753	8.27314145053624	5.20745046416609	6.73102804973395	8.25474978135656	4.81913293139729	5.22494558390133	-0.146920263702416	42.9806542946303	0.351311158723072	0.424063229008029	0.311565642294059	0.453427139559553	0.531683793632214	0.410674422294032	0.453134988983101	0.531968982015448	0.409468148994612	0.00456171750695902	0.00496881232121133	0.00500761132369033
233	29.1800213528179	0.23	4.82604269442292	3.44510988093253	6.20697550791331	0.280234785254517	25.9602222241156	19.4644876162843	32.4559568319469	4.06	2.69	6.49	4.28125387052186	5.71000398611155	7.13875410170125	4.59473954020503	6.1281068311226	7.66147412204018	4.58550164989242	6.11432904536015	7.64799442061183	4.82604269442292	4.85163124658812	-4.06758096753192	37.6620094256164	0.351311158723072	0.424063229008029	0.311565642294059	0.453427139559553	0.531683793632214	0.410674422294032	0.453134988983101	0.531968982015448	0.409468148994612	0.00456171750695902	0.00496881232121133	0.00500761132369033
233	29.1800213528179	0.23	4.83460980952524	3.46335732269306	6.20586229635742	0.305022258754525	30.5587079014595	23.3569232652451	37.760492537674	4.25	2.68	6.45	4.9370297240101	6.45929463926185	7.9815595545136	5.27504172370593	6.90152796976489	8.52801421582384	5.26508020066694	6.88826332150047	8.51787494163706	4.83460980952524	5.1371625564037	1.39666551522363	43.8583028379241	0.351311158723072	0.424063229008029	0.311565642294059	0.453427139559553	0.531683793632214	0.410674422294032	0.453134988983101	0.531968982015448	0.409468148994612	0.00456171750695902	0.00496881232121133	0.00500761132369033
233	29.1800213528179	0.23	4.84170844706936	3.47707667966335	6.20634021447538	0.260235084486078	27.5413587158027	20.2914128299356	34.7913046016699	4.05	2.71	6.25	4.48141835386486	6.08259027963239	7.68376220539992	4.81180715647273	6.53102413707595	8.25024111767917	4.82046632149563	6.54392467639237	8.26883436787244	4.84170844706936	5.01732811326986	4.41758792952589	46.6244727022538	0.351311158723072	0.424063229008029	0.311565642294059	0.453427139559553	0.531683793632214	0.410674422294032	0.453134988983101	0.531968982015448	0.409468148994612	0.00456171750695902	0.00496881232121133	0.00500761132369033
233	29.1800213528179	0.23	4.84368068542347	3.44224426502712	6.24511710581982	0.293629172705179	27.8976207557434	21.141935554013	34.6533059574737	4.32	2.94	6.28	4.40014642205782	5.80616736053808	7.21218829901835	4.69350286682632	6.1932628003807	7.69302273393508	4.73764888019412	6.24971713624879	7.76496098840309	4.84368068542347	5.02528667330468	-2.35656469153902	40.3169548414273	0.351311158723072	0.424063229008029	0.311565642294059	0.453427139559553	0.531683793632214	0.410674422294032	0.453134988983101	0.531968982015448	0.409468148994612	0.00456171750695902	0.00496881232121133	0.00500761132369033
233	29.1800213528179	0.23	4.86351079213677	3.45650712194948	6.27051446232405	0.251824973634445	25.335204587057	18.517124748634	32.1532844254799	4.17	2.66	6.23	3.97615966474806	5.44019765188584	6.90423563902362	4.25577306685415	5.82276583370701	7.38975860055988	4.26076480017269	5.82828409725367	7.39987966963557	4.86351079213677	4.84402085992164	1.04876918406584	42.7356480526491	0.351311158723072	0.424063229008029	0.311565642294059	0.453427139559553	0.531683793632214	0.410674422294032	0.453134988983101	0.531968982015448	0.409468148994612	0.00456171750695902	0.00496881232121133	0.00500761132369033
233	29.1800213528179	0.23	4.8657883362559	3.46266621256721	6.26891045994459	0.303789515884235	31.0820945932264	23.7356090562919	38.4285801301609	4.03	2.45	6.43	5.25641696953833	6.88334767737176	8.51027838520518	5.64570958983665	7.39313152238961	9.14055345494258	5.5845657918681	7.31789663667431	9.04380284865735	4.8657883362559	5.13848428555669	0.632771278871178	42.9444587927452	0.351311158723072	0.424063229008029	0.311565642294059	0.453427139559553	0.531683793632214	0.410674422294032	0.453134988983101	0.531968982015448	0.409468148994612	0.00456171750695902	0.00496881232121133	0.00500761132369033
233	29.1800213528179	0.23	4.87470572565637	3.50149872192655	6.24791272938619	0.302940612314753	28.5252790368507	21.7695611773949	35.2809968963066	3.97	2.65	6.45	4.88802671342352	6.40492129371768	7.92181587401185	5.2584224909923	6.89026148147452	8.52210047195674	5.24360369931095	6.87180034601572	8.49791933424212	4.87470572565637	4.92755900063074	2.62714018923874	44.6586035703276	0.351311158723072	0.424063229008029	0.311565642294059	0.453427139559553	0.531683793632214	0.410674422294032	0.453134988983101	0.531968982015448	0.409468148994612	0.00456171750695902	0.00496881232121133	0.00500761132369033
233	29.1800213528179	0.23	4.8764422708582	3.48342604213183	6.26945849958458	0.264776254128651	28.1271301475137	20.8093201352325	35.4449401597949	4.04	2.63	5.59	4.60704595320614	6.22716072794742	7.8472755026887	4.94808266461427	6.68812648293215	8.42817030125003	4.99268128106037	6.75583121386672	8.5072072542387	4.8764422708582	4.70531698471711	3.0375795651119	44.2041756524834	0.351311158723072	0.424063229008029	0.311565642294059	0.453427139559553	0.531683793632214	0.410674422294032	0.453134988983101	0.531968982015448	0.409468148994612	0.00456171750695902	0.00496881232121133	0.00500761132369033
233	29.1800213528179	0.23	4.88724642966581	3.48158829573402	6.2929045635976	0.284645148571317	30.3203122024271	22.8157043977306	37.8249200071236	4.24	2.8	6.71	4.83617638027941	6.42690557170177	8.01763476312414	5.16887173861896	6.86903205429053	8.56919236996211	5.16062619268731	6.85828303241559	8.55650866273372	4.88724642966581	5.15890533274598	-0.0430277098700356	43.5324967706029	0.351311158723072	0.424063229008029	0.311565642294059	0.453427139559553	0.531683793632214	0.410674422294032	0.453134988983101	0.531968982015448	0.409468148994612	0.00456171750695902	0.00496881232121133	0.00500761132369033
233	29.1800213528179	0.23	4.89761403582266	3.51300838121189	6.28221969043344	0.250534647835	27.3510480069293	19.9651838493792	34.7369121644794	4.26	2.9	5.58	4.21222340689255	5.77048152859418	7.3287396502958	4.49969211526424	6.16429560526287	7.82889909526151	4.57588838288714	6.2699706805208	7.96487532761849	4.89761403582266	4.95092973418398	-1.12101442730204	41.4904826574486	0.351311158723072	0.424063229008029	0.311565642294059	0.453427139559553	0.531683793632214	0.410674422294032	0.453134988983101	0.531968982015448	0.409468148994612	0.00456171750695902	0.00496881232121133	0.00500761132369033
233	29.1800213528179	0.23	4.90267281450469	3.48700088306383	6.31834474594555	0.257491821720688	28.1198052394858	20.664478688202	35.5751317907695	4.07	2.5	6.54	4.53599628219381	6.17249212752433	7.80898797285486	4.86701196381138	6.62293158156273	8.37885119931408	4.81657685391828	6.55674887786766	8.2925363374614	4.90267281450469	4.97285816482686	0.73578086733594	43.1295947731689	0.351311158723072	0.424063229008029	0.311565642294059	0.453427139559553	0.531683793632214	0.410674422294032	0.453134988983101	0.531968982015448	0.409468148994612	0.00456171750695902	0.00496881232121133	0.00500761132369033
233	29.1800213528179	0.23	4.9178303594102	3.50473611627875	6.33092460254164	0.25650102277455	28.1214322732435	20.6463059725152	35.5965585739718	3.97	2.57	5.36	4.63651447675697	6.31519401173296	7.99387354670894	4.98793906859379	6.7938541106217	8.59976915264961	5.0420812801152	6.86817162379848	8.69169967173424	4.9178303594102	4.51695450084554	-1.21189008821221	38.4164735396336	0.351311158723072	0.424063229008029	0.311565642294059	0.453427139559553	0.531683793632214	0.410674422294032	0.453134988983101	0.531968982015448	0.409468148994612	0.00456171750695902	0.00496881232121133	0.00500761132369033
[truncated: 1,344 more rows]
