# Supplementary material for: Re-expressing coefficients from regression models for inclusion in a meta-analysis
Source: BMC Med Res Methodol. 2024 Jan 8;24:6. doi: 10.1186/s12874-023-02132-y (PMC10773134; doi:10.1186/s12874-023-02132-y)
Supplement: Supplementary file 2 — Additional file 2. [file 12874_2023_2132_MOESM2_ESM.zip › Supp_Files_R1/simdata/simdata_scenario_234.csv]

ex_no	errsd	rsquare	beta	b_low_ci	b_hi_ci	lrsquare	lbeta	lb_low_ci	lb_hi_ci	x_median	x_25	x_75	rbl	rb	rbu	altl	alt	altu	dzl	dz	dzu	observed_beta	xlog	error	ylog	RelBias_rb	RelBias_rbl	RelBias_rbu	RelBias_alt	RelBias_altl	RelBias_altu	RelBias_dz	RelBias_dzl	RelBias_dzu	MC_SE_RelBias_rb	MC_SE_RelBias_alt	MC_SE_RelBias_dz
234	29.1800213528179	0.22	4.29004283546522	4.11691605780776	4.46316961312269	0.29679882631674	28.9778363941436	28.0279059033562	29.927766884931	3.98	2.57	6.14	6.27584834144136	6.48855134235941	6.70125434327746	6.74923489323184	6.97798205817074	7.20672922310965	6.74368805633176	6.97090562070917	7.20031204228105	4.29004283546522	4.91467921292787	0.29306659397185	41.7369786009307	0.371871535520611	0.379281115607324	0.364992501024465	0.474782689053088	0.482748070646657	0.467387649868542	0.472460744022469	0.480422362257044	0.465300361924088	0.000740943961044133	0.000802361249348783	0.000801162223672498
234	29.1800213528179	0.22	4.32647717301309	4.15432912353786	4.49862522248831	0.312849847367719	30.3711071971026	29.4125111308185	31.3297032633867	3.99	2.54	6.11	6.57830209454798	6.79269842686436	7.00709475918075	7.07355730239	7.30409471466833	7.53463212694666	7.05953356315875	7.29304613056605	7.52601957693114	4.32647717301309	4.90588735752653	-0.255333711036472	41.0215474334262	0.371871535520611	0.379281115607324	0.364992501024465	0.474782689053088	0.482748070646657	0.467387649868542	0.472460744022469	0.480422362257044	0.465300361924088	0.000740943961044133	0.000802361249348783	0.000801162223672498
234	29.1800213528179	0.22	4.39229176028212	4.2186019558156	4.56598156474864	0.300768436336486	29.8677994505988	28.8979266553544	30.8376722458432	4	2.59	6.13	6.44736900722561	6.66375573543579	6.88014246364597	6.93079595490481	7.1634074680497	7.39601898119458	6.93249008333556	7.15918390414844	7.39605104960675	4.39229176028212	4.96932368281804	-0.0974340139345388	41.5688041263073	0.371871535520611	0.379281115607324	0.364992501024465	0.474782689053088	0.482748070646657	0.467387649868542	0.472460744022469	0.480422362257044	0.465300361924088	0.000740943961044133	0.000802361249348783	0.000801162223672498
234	29.1800213528179	0.22	4.42799860709977	4.25207780281831	4.60391941138124	0.301912959796319	29.1795853904794	28.2346324201557	30.124538360803	4.03	2.58	6.26	6.25438914382838	6.46371021842476	6.67303129302113	6.71779333207282	6.94262355719136	7.16745378230989	6.70143126288218	6.92425876979833	7.14781818641741	4.42799860709977	4.9675065172911	-0.373147551142886	41.3951264656972	0.371871535520611	0.379281115607324	0.364992501024465	0.474782689053088	0.482748070646657	0.467387649868542	0.472460744022469	0.480422362257044	0.465300361924088	0.000740943961044133	0.000802361249348783	0.000801162223672498
234	29.1800213528179	0.22	4.45221416750465	4.27484385464773	4.62958448036157	0.298367347351211	29.1602985060458	28.2079664948402	30.1126305172513	4.01	2.6	6.19	6.27813537883702	6.49009214264849	6.70204890645995	6.74697543633758	6.97476075677239	7.20254607720721	6.74483579527345	6.96977877450003	7.19915381578318	4.45221416750465	4.96790884368916	-0.258112010057019	41.4261687218629	0.371871535520611	0.379281115607324	0.364992501024465	0.474782689053088	0.482748070646657	0.467387649868542	0.472460744022469	0.480422362257044	0.465300361924088	0.000740943961044133	0.000802361249348783	0.000801162223672498
234	29.1800213528179	0.22	4.51478537583594	4.33470819942206	4.69486255224983	0.287449367698049	29.080549641676	28.1054545627649	30.0556447205871	4.04	2.62	6.27	6.22007264469276	6.43587282727884	6.65167300986492	6.68023160958266	6.91199661996325	7.14376163034383	6.67355652493138	6.90345115466794	7.13823339777023	4.51478537583594	4.98091098932259	-0.000391418141707308	41.8712255525504	0.371871535520611	0.379281115607324	0.364992501024465	0.474782689053088	0.482748070646657	0.467387649868542	0.472460744022469	0.480422362257044	0.465300361924088	0.000740943961044133	0.000802361249348783	0.000801162223672498
234	29.1800213528179	0.22	4.62052946165185	4.43752255670938	4.80353636659432	0.296977726423408	29.1274748587641	28.1730480991544	30.0819016183738	3.98	2.55	6.14	6.310239272789	6.52401313212766	6.73778699146632	6.78645624007789	7.01636304375971	7.24626984744153	6.77452525145682	7.00313286317856	7.23249322240842	4.62052946165185	4.91375454207231	-0.0817270076058366	41.2563817667861	0.371871535520611	0.379281115607324	0.364992501024465	0.474782689053088	0.482748070646657	0.467387649868542	0.472460744022469	0.480422362257044	0.465300361924088	0.000740943961044133	0.000802361249348783	0.000801162223672498
234	29.1800213528179	0.22	4.68771333059239	4.50173406339847	4.87369259778632	0.290358807898985	28.9114819862913	27.9488962369598	29.8740677356228	3.97	2.56	6.12	6.28114396118476	6.49747234908512	6.71380073698548	6.75781219535606	6.99055747662789	7.22330275789971	6.75249564053293	6.98430624349512	7.21420126121865	4.68771333059239	4.87917053124711	0.185681069448867	41.4513527037603	0.371871535520611	0.379281115607324	0.364992501024465	0.474782689053088	0.482748070646657	0.467387649868542	0.472460744022469	0.480422362257044	0.465300361924088	0.000740943961044133	0.000802361249348783	0.000801162223672498
234	29.1800213528179	0.22	4.73091598240775	4.54380458171912	4.91802738309638	0.29268512256586	29.7240204457099	28.7399395698838	30.7081013215359	3.98	2.61	6.17	6.43751099230042	6.65793704573865	6.87836309917687	6.92337012046572	7.16043241891798	7.39749471737024	6.92604447582744	7.15731940351976	7.39834598289166	4.73091598240775	4.90032527027019	-0.573109623945545	41.0104242442336	0.371871535520611	0.379281115607324	0.364992501024465	0.474782689053088	0.482748070646657	0.467387649868542	0.472460744022469	0.480422362257044	0.465300361924088	0.000740943961044133	0.000802361249348783	0.000801162223672498
234	29.1800213528179	0.23	4.27999174278067	4.11243245699465	4.44755102856669	0.302853856040923	29.3965088288565	28.4466517036248	30.3463659540881	4	2.61	6.23	6.34449134275665	6.55633913316357	6.76818692357048	6.81993164070384	7.04765477416809	7.27537790763233	6.81050587852149	7.04634299723318	7.27184346606899	4.27999174278067	4.9999353244403	0.56221691916716	42.3524953070756	0.371871535520611	0.379281115607324	0.364992501024465	0.474782689053088	0.482748070646657	0.467387649868542	0.472460744022469	0.480422362257044	0.465300361924088	0.000740943961044133	0.000802361249348783	0.000801162223672498
234	29.1800213528179	0.23	4.36111590528949	4.18993355777823	4.53229825280074	0.296251020924812	29.415670534926	28.4501202827685	30.3812207870834	4.06	2.61	6.23	6.26697183794515	6.47966254639381	6.69235325484247	6.72699834418004	6.95530159502499	7.18360484586994	6.72102506614062	6.95360171851985	7.17478224005731	4.36111590528949	4.99058464896335	0.305134195336	42.220637186068	0.371871535520611	0.379281115607324	0.364992501024465	0.474782689053088	0.482748070646657	0.467387649868542	0.472460744022469	0.480422362257044	0.465300361924088	0.000740943961044133	0.000802361249348783	0.000801162223672498
234	29.1800213528179	0.23	4.46541937810629	4.28937322040072	4.64146553581186	0.28894555876584	28.6904522040512	27.7319392730002	29.6489651351022	3.96	2.56	6.16	6.2476259792941	6.46356581064062	6.67950564198713	6.72366704070438	6.95606051810071	7.18845399549705	6.71312780406727	6.94651256755732	7.1763770912917	4.46541937810629	4.92912165174233	0.164486071596528	41.6274308076497	0.371871535520611	0.379281115607324	0.364992501024465	0.474782689053088	0.482748070646657	0.467387649868542	0.472460744022469	0.480422362257044	0.465300361924088	0.000740943961044133	0.000802361249348783	0.000801162223672498
234	29.1800213528179	0.23	4.46873191717466	4.29466497343199	4.64279886091733	0.291163235559382	28.9809950227635	28.0179750175243	29.9440150280028	3.95	2.58	6.09	6.32902379090273	6.54656187209747	6.76409995329221	6.81340602936514	7.04759305772791	7.28178008609068	6.81510645098748	7.04680644607827	7.27637125904376	4.46873191717466	4.94605375246882	0.0791911608024562	41.5923620807869	0.371871535520611	0.379281115607324	0.364992501024465	0.474782689053088	0.482748070646657	0.467387649868542	0.472460744022469	0.480422362257044	0.465300361924088	0.000740943961044133	0.000802361249348783	0.000801162223672498
234	29.1800213528179	0.23	4.47949310177554	4.3037405385943	4.65524566495678	0.29285845860564	29.000081560531	28.0403701100047	29.9597930110574	4.01	2.58	6.22	6.23722604672364	6.45070173313857	6.6641774195535	6.70256385144659	6.93196621849388	7.16136858554118	6.69162055587632	6.92012192525856	7.14783408418812	4.47949310177554	4.94879877261547	-0.0508056828060067	41.5716363421544	0.371871535520611	0.379281115607324	0.364992501024465	0.474782689053088	0.482748070646657	0.467387649868542	0.472460744022469	0.480422362257044	0.465300361924088	0.000740943961044133	0.000802361249348783	0.000801162223672498
234	29.1800213528179	0.23	4.48645357945267	4.31024948956019	4.66265766934515	0.30249513250581	29.6271595987876	28.669035837278	30.5852833602972	4	2.58	6.17	6.39074827979605	6.60432810910923	6.8179079384224	6.8692397392981	7.09881082969276	7.32838192008742	6.86368405650402	7.08581935920987	7.31677994243455	4.48645357945267	4.93215499358964	-0.945974702818301	40.5631795971003	0.371871535520611	0.379281115607324	0.364992501024465	0.474782689053088	0.482748070646657	0.467387649868542	0.472460744022469	0.480422362257044	0.465300361924088	0.000740943961044133	0.000802361249348783	0.000801162223672498
234	29.1800213528179	0.23	4.48807045904024	4.31295784959715	4.66318306848333	0.288881266479506	28.3602371069577	27.412607992055	29.3078662218604	4	2.55	6.16	6.11764176591262	6.32912311980656	6.5406044737005	6.57655209277025	6.80389756243843	7.0312430321066	6.5618854803872	6.78890830435074	7.01538918586312	4.48807045904024	4.97400059037422	0.34571379476958	41.9930812494175	0.371871535520611	0.379281115607324	0.364992501024465	0.474782689053088	0.482748070646657	0.467387649868542	0.472460744022469	0.480422362257044	0.465300361924088	0.000740943961044133	0.000802361249348783	0.000801162223672498
234	29.1800213528179	0.23	4.49104197194175	4.31405414810354	4.66802979577995	0.294215453295774	29.350616775685	28.3824777373955	30.3187558139746	4.01	2.6	6.23	6.31244453085788	6.52776484340793	6.74308515595798	6.7832851914602	7.0146660900014	7.2460469885426	6.77549472300155	7.00534816890115	7.23312477098653	4.49104197194175	4.97759657976543	0.181888635343735	41.9869030741554	0.371871535520611	0.379281115607324	0.364992501024465	0.474782689053088	0.482748070646657	0.467387649868542	0.472460744022469	0.480422362257044	0.465300361924088	0.000740943961044133	0.000802361249348783	0.000801162223672498
234	29.1800213528179	0.23	4.50545229536015	4.32798256410144	4.68292202661886	0.288511524505841	28.5909924472784	27.6347924220589	29.5471924724979	3.9	2.55	6.12	6.30125633725018	6.51928806249605	6.73731978774192	6.79100589683146	7.02598359851423	7.260961300197	6.77849848232753	7.01248595217047	7.24997131730941	4.50545229536015	4.88113360859847	-0.0755719416329444	41.0883292129337	0.371871535520611	0.379281115607324	0.364992501024465	0.474782689053088	0.482748070646657	0.467387649868542	0.472460744022469	0.480422362257044	0.465300361924088	0.000740943961044133	0.000802361249348783	0.000801162223672498
234	29.1800213528179	0.23	4.5127152786875	4.33474454957	4.690686007805	0.288481259426684	28.8445387142916	27.8797879419539	29.8092894866293	3.98	2.57	6.12	6.24513782782335	6.46124426146238	6.67735069510141	6.7165146541636	6.94893258766843	7.18135052117326	6.70978582712963	6.94235331356962	7.17772583040762	4.5127152786875	4.93008784489185	0.0636616108280927	41.5323696476658	0.371871535520611	0.379281115607324	0.364992501024465	0.474782689053088	0.482748070646657	0.467387649868542	0.472460744022469	0.480422362257044	0.465300361924088	0.000740943961044133	0.000802361249348783	0.000801162223672498
234	29.1800213528179	0.23	4.51288135454757	4.33808774680627	4.68767496228887	0.298539790799756	29.3748088116825	28.4158661840229	30.333751439342	4.03	2.55	6.23	6.29414159590912	6.5065483070667	6.71895501822428	6.76044261112116	6.98858545778529	7.21672830444942	6.74144736347248	6.96659379819281	7.19360607187582	4.51288135454757	4.96596873955319	-0.303423045185228	41.2651206955983	0.371871535520611	0.379281115607324	0.364992501024465	0.474782689053088	0.482748070646657	0.467387649868542	0.472460744022469	0.480422362257044	0.465300361924088	0.000740943961044133	0.000802361249348783	0.000801162223672498
234	29.1800213528179	0.23	4.52360400551645	4.3483372857171	4.69887072531581	0.309094890010541	29.6149390943439	28.6719833697624	30.5578948189254	3.96	2.52	6.09	6.45051783019538	6.66266055628639	6.8748032823774	6.94090221640616	7.16917255942061	7.39744290243507	6.92792117314013	7.15228456857181	7.38194631933453	4.52360400551645	4.89515082855503	0.0710607824129574	41.1985810501242	0.371871535520611	0.379281115607324	0.364992501024465	0.474782689053088	0.482748070646657	0.467387649868542	0.472460744022469	0.480422362257044	0.465300361924088	0.000740943961044133	0.000802361249348783	0.000801162223672498
234	29.1800213528179	0.23	4.53232244381654	4.35628589845765	4.70835898917544	0.294683407932385	29.2563777546511	28.2924334734134	30.2203220358888	4	2.62	6.22	6.31293178923953	6.52801807730306	6.74310436536659	6.78635983878838	7.01757617311919	7.24879250745	6.78219315277464	7.01288666967432	7.24059963442984	4.53232244381654	4.9818272295233	0.00515278191770655	41.8086800716208	0.371871535520611	0.379281115607324	0.364992501024465	0.474782689053088	0.482748070646657	0.467387649868542	0.472460744022469	0.480422362257044	0.465300361924088	0.000740943961044133	0.000802361249348783	0.000801162223672498
234	29.1800213528179	0.23	4.53783975755525	4.35898635235883	4.71669316275166	0.29360901859022	29.0177328950532	28.059174613014	29.9762911770924	3.95	2.55	6.1	6.33377816564074	6.55015286664346	6.76652756764618	6.81795038633915	7.05086539184066	7.28378039734216	6.80782843833893	7.03985592196952	7.27499655947027	4.53783975755525	4.86324846474129	0.395277157047088	41.5771763442202	0.371871535520611	0.379281115607324	0.364992501024465	0.474782689053088	0.482748070646657	0.467387649868542	0.472460744022469	0.480422362257044	0.465300361924088	0.000740943961044133	0.000802361249348783	0.000801162223672498
234	29.1800213528179	0.23	4.54384736514457	4.36573424006811	4.72196049022103	0.302673520203499	29.7509865010863	28.789264827683	30.7127081744897	4.05	2.62	6.22	6.34722454502905	6.55925717064311	6.77128979625718	6.81382238173115	7.04144197196572	7.26906156220029	6.8075292290787	7.03788764525729	7.26210345121981	4.54384736514457	4.95835236457662	0.00647671964518464	41.7752614089078	0.371871535520611	0.379281115607324	0.364992501024465	0.474782689053088	0.482748070646657	0.467387649868542	0.472460744022469	0.480422362257044	0.465300361924088	0.000740943961044133	0.000802361249348783	0.000801162223672498
234	29.1800213528179	0.23	4.54400662734026	4.36739903488119	4.72061421979932	0.297081263887546	29.0182943415149	28.0676808411542	29.9689078418755	4.03	2.62	6.23	6.22682706778133	6.43772108173794	6.64861509569454	6.68935300067909	6.91591212778017	7.14247125488124	6.68609596039522	6.91352362648281	7.13983423555165	4.54400662734026	4.97923423061837	0.669203627017148	42.4838941043975	0.371871535520611	0.379281115607324	0.364992501024465	0.474782689053088	0.482748070646657	0.467387649868542	0.472460744022469	0.480422362257044	0.465300361924088	0.000740943961044133	0.000802361249348783	0.000801162223672498
234	29.1800213528179	0.23	4.54677258597254	4.36904804130263	4.72449713064244	0.291939111711859	29.508585204336	28.5298736461508	30.4872967625212	4.08	2.62	6.25	6.25598078641975	6.47059094485904	6.68520110329834	6.71171734848166	6.94196145771618	7.17220556695069	6.70626717175113	6.9343510636399	7.16369488419583	4.54677258597254	4.9988748614866	-0.0948211767393197	41.9008224314049	0.371871535520611	0.379281115607324	0.364992501024465	0.474782689053088	0.482748070646657	0.467387649868542	0.472460744022469	0.480422362257044	0.465300361924088	0.000740943961044133	0.000802361249348783	0.000801162223672498
234	29.1800213528179	0.23	4.54725507398106	4.37084863950966	4.72366150845247	0.295680655816346	29.3556503288168	28.390750508224	30.3205501494097	3.98	2.62	6.21	6.35671031243183	6.57275210527734	6.78879389812285	6.83614830394545	7.06848447519645	7.30082064644745	6.83591814432604	7.06773222141429	7.30099631530454	4.54725507398106	4.99267743942634	0.283538526152936	42.0818053935423	0.371871535520611	0.379281115607324	0.364992501024465	0.474782689053088	0.482748070646657	0.467387649868542	0.472460744022469	0.480422362257044	0.465300361924088	0.000740943961044133	0.000802361249348783	0.000801162223672498
234	29.1800213528179	0.23	4.57066465043292	4.39201438298626	4.74931491787958	0.291546992176726	28.5474496516937	27.5997172579973	29.4951820453901	4	2.56	6.29	6.16054195432468	6.37208561320574	6.58362927208679	6.62281266621186	6.8502299996026	7.07764733299333	6.59773323538902	6.82580987453028	7.05061244067062	4.57066465043292	4.98650377538495	0.191447882804571	41.814976312385	0.371871535520611	0.379281115607324	0.364992501024465	0.474782689053088	0.482748070646657	0.467387649868542	0.472460744022469	0.480422362257044	0.465300361924088	0.000740943961044133	0.000802361249348783	0.000801162223672498
234	29.1800213528179	0.23	4.57118446904287	4.39290606386747	4.74946287421828	0.29273297876422	28.6676688763269	27.7186705960075	29.6166671566463	3.98	2.58	6.2	6.21039098977827	6.423014836546	6.63563868331372	6.67931310674469	6.90799134115209	7.1366695755595	6.67008058832157	6.89531129487873	7.12711318753436	4.57118446904287	4.95501032734468	-0.123544895334717	41.4901938702733	0.371871535520611	0.379281115607324	0.364992501024465	0.474782689053088	0.482748070646657	0.467387649868542	0.472460744022469	0.480422362257044	0.465300361924088	0.000740943961044133	0.000802361249348783	0.000801162223672498
234	29.1800213528179	0.23	4.57302309497631	4.39235771176601	4.75368847818661	0.284556746971797	29.0000109256308	28.020704775534	29.9793170757276	4.04	2.6	6.14	6.19529800199805	6.41181980198991	6.62834160198177	6.65288330726511	6.88539742819363	7.11791154912216	6.6527514722874	6.88645638296026	7.11863803784287	4.57302309497631	4.97439864879275	0.160291206116802	42.0349253212984	0.371871535520611	0.379281115607324	0.364992501024465	0.474782689053088	0.482748070646657	0.467387649868542	0.472460744022469	0.480422362257044	0.465300361924088	0.000740943961044133	0.000802361249348783	0.000801162223672498
234	29.1800213528179	0.23	4.58340216096366	4.40472554461735	4.76207877730997	0.286712020733561	28.7343983754984	27.7691728948779	29.6996238561189	4.05	2.61	6.18	6.13384632307431	6.34705198057279	6.56025763807128	6.58617488193405	6.81510297568502	7.04403106943599	6.58667436692891	6.81380243100651	7.03983766985472	4.58340216096366	4.95338090466595	-0.236406703067447	41.516991688532	0.371871535520611	0.379281115607324	0.364992501024465	0.474782689053088	0.482748070646657	0.467387649868542	0.472460744022469	0.480422362257044	0.465300361924088	0.000740943961044133	0.000802361249348783	0.000801162223672498
234	29.1800213528179	0.23	4.5876686098059	4.40988203319043	4.76545518642137	0.291763276961791	29.1313673804815	28.1647559090818	30.0979788518813	4	2.6	6.13	6.27894342738139	6.49443610783526	6.70992878828913	6.74913914486207	6.98076889306781	7.21239864127356	6.75407624767858	6.9826555481742	7.21636705918728	4.5876686098059	4.93517164407273	-0.180446971341846	41.3996724282009	0.371871535520611	0.379281115607324	0.364992501024465	0.474782689053088	0.482748070646657	0.467387649868542	0.472460744022469	0.480422362257044	0.465300361924088	0.000740943961044133	0.000802361249348783	0.000801162223672498
234	29.1800213528179	0.23	4.58958327294202	4.41230266351375	4.76686388237029	0.321048218743765	31.2515334449565	30.283650508003	32.2194163819099	3.97	2.56	6.21	6.81022337631812	7.0278820433615	7.24554071040489	7.32759180273498	7.56178586308952	7.79597992344406	7.30899386868831	7.5438174227436	7.77530531799212	4.58958327294202	4.93550315961323	0.0716552177533307	41.542798921973	0.371871535520611	0.379281115607324	0.364992501024465	0.474782689053088	0.482748070646657	0.467387649868542	0.472460744022469	0.480422362257044	0.465300361924088	0.000740943961044133	0.000802361249348783	0.000801162223672498
234	29.1800213528179	0.23	4.59379201879083	4.41697197529159	4.77061206229007	0.303665746143841	29.6362682670545	28.6805020800315	30.5920344540775	4	2.6	6.15	6.39620164661088	6.60935249181411	6.82250333701734	6.87546158668231	7.10458357647139	7.33370556626046	6.87510455658058	7.10328160125389	7.33107759994856	4.59379201879083	4.94651003564046	0.502551369498589	42.0425669745006	0.371871535520611	0.379281115607324	0.364992501024465	0.474782689053088	0.482748070646657	0.467387649868542	0.472460744022469	0.480422362257044	0.465300361924088	0.000740943961044133	0.000802361249348783	0.000801162223672498
234	29.1800213528179	0.23	4.59527774052555	4.41724160215409	4.773313878897	0.292616471702528	28.863875927563	27.9081136102814	29.8196382448445	3.97	2.59	6.27	6.26306793284825	6.47755768319044	6.69204743353262	6.73724852851486	6.96797742533799	7.19870632216112	6.72256042799265	6.9502030640943	7.18417854256313	4.59527774052555	4.96679791018143	-0.350869082194982	41.2932058776954	0.371871535520611	0.379281115607324	0.364992501024465	0.474782689053088	0.482748070646657	0.467387649868542	0.472460744022469	0.480422362257044	0.465300361924088	0.000740943961044133	0.000802361249348783	0.000801162223672498
234	29.1800213528179	0.23	4.59567148206995	4.41721446247512	4.77412850166478	0.294054850481445	29.39086648508	28.421024763069	30.360708207091	4.01	2.64	6.29	6.32946446211482	6.54545170270586	6.76143894329691	6.80262289293149	7.03475623631625	7.26688957970101	6.79662935537607	7.03577164074192	7.26084017331539	4.59567148206995	5.01095997642431	0.15971940357472	42.156572992217	0.371871535520611	0.379281115607324	0.364992501024465	0.474782689053088	0.482748070646657	0.467387649868542	0.472460744022469	0.480422362257044	0.465300361924088	0.000740943961044133	0.000802361249348783	0.000801162223672498
234	29.1800213528179	0.23	4.59645688518	4.41913582830673	4.77377794205326	0.296520470720504	29.355905636975	28.3929394394335	30.3188718345165	4.01	2.58	6.23	6.31523547224177	6.52942105532507	6.74360663840837	6.78634183603681	7.0165053175955	7.24666879915419	6.77097327153484	6.99614581295539	7.23256217659019	4.59645688518	4.95939322840414	-0.167730952025824	41.5123568433799	0.371871535520611	0.379281115607324	0.364992501024465	0.474782689053088	0.482748070646657	0.467387649868542	0.472460744022469	0.480422362257044	0.465300361924088	0.000740943961044133	0.000802361249348783	0.000801162223672498
234	29.1800213528179	0.23	4.59824401138937	4.41980147884735	4.7766865439314	0.293313248864013	29.2175806779799	28.251732078817	30.1834292771428	3.99	2.58	6.18	6.31616919208793	6.5321015515353	6.74803391098266	6.79137561375577	7.02355396673729	7.25573231971881	6.78061848180748	7.01245554579349	7.24611567185777	4.59824401138937	4.95251659429355	0.0397897199453799	41.6632656547031	0.371871535520611	0.379281115607324	0.364992501024465	0.474782689053088	0.482748070646657	0.467387649868542	0.472460744022469	0.480422362257044	0.465300361924088	0.000740943961044133	0.000802361249348783	0.000801162223672498
234	29.1800213528179	0.23	4.59957711691	4.42243923311839	4.77671500070162	0.292688546238196	28.631154793838	27.6832635434341	29.5790460442418	4.01	2.58	6.2	6.15822928859211	6.36909068690517	6.57995208521822	6.61772759720501	6.84432248826996	7.07091737933491	6.6088230054302	6.83084680163566	7.05735510837489	4.59957711691	4.96368369212624	0.063673617013275	41.6472005200205	0.371871535520611	0.379281115607324	0.364992501024465	0.474782689053088	0.482748070646657	0.467387649868542	0.472460744022469	0.480422362257044	0.465300361924088	0.000740943961044133	0.000802361249348783	0.000801162223672498
234	29.1800213528179	0.23	4.60707382111005	4.42704762010725	4.78710002211285	0.292028596124679	28.897544776598	27.939307015615	29.855782537581	4	2.57	6.21	6.23835543225851	6.45231305612808	6.66627067999764	6.70671571139091	6.93673674388254	7.16675777637418	6.69258039853595	6.92149040356691	7.14620010871645	4.60707382111005	4.9262385872861	-0.0326966819331886	41.4780972168893	0.371871535520611	0.379281115607324	0.364992501024465	0.474782689053088	0.482748070646657	0.467387649868542	0.472460744022469	0.480422362257044	0.465300361924088	0.000740943961044133	0.000802361249348783	0.000801162223672498
234	29.1800213528179	0.23	4.6143160818359	4.43700810892454	4.79162405474725	0.301853693941644	29.1545836099812	28.2103075357734	30.0988596841889	4	2.61	6.17	6.29051592381263	6.50107667979682	6.71163743578101	6.7617544148181	6.98808881069395	7.2144232065698	6.76270159291238	6.99078237207559	7.21745385841296	4.6143160818359	4.96386920853196	0.504530400491939	42.1393064152986	0.371871535520611	0.379281115607324	0.364992501024465	0.474782689053088	0.482748070646657	0.467387649868542	0.472460744022469	0.480422362257044	0.465300361924088	0.000740943961044133	0.000802361249348783	0.000801162223672498
234	29.1800213528179	0.23	4.61935605511666	4.44059384378114	4.79811826645219	0.302675860376778	29.6877390412135	28.7280672068986	30.6474108755284	4	2.6	6.21	6.40905581041033	6.62315271785304	6.83724962529575	6.88955826282817	7.11970653448496	7.34985480614175	6.8817119538842	7.11370395388232	7.345065838426	4.61935605511666	4.96556119397964	0.140430457973393	41.8323259520786	0.371871535520611	0.379281115607324	0.364992501024465	0.474782689053088	0.482748070646657	0.467387649868542	0.472460744022469	0.480422362257044	0.465300361924088	0.000740943961044133	0.000802361249348783	0.000801162223672498
234	29.1800213528179	0.23	4.62268951673058	4.44422363185612	4.80115540160504	0.295742085521485	29.2385070252434	28.2775993476176	30.1994147028693	3.98	2.58	6.24	6.33152582334819	6.54667887435336	6.76183192535853	6.80908309213146	7.04046412771336	7.27184516329525	6.79250126307761	7.02453210692086	7.254620610426	4.62268951673058	4.97593457956891	0.0919222033068568	41.837100969416	0.371871535520611	0.379281115607324	0.364992501024465	0.474782689053088	0.482748070646657	0.467387649868542	0.472460744022469	0.480422362257044	0.465300361924088	0.000740943961044133	0.000802361249348783	0.000801162223672498
234	29.1800213528179	0.23	4.62811165871906	4.44988979173505	4.80633352570306	0.303635683863095	29.1434606085223	28.2035205956886	30.083400621356	4.02	2.61	6.28	6.2624459894664	6.47115481160576	6.67986363374512	6.72829581432685	6.95253003475372	7.17676425518059	6.72096185625378	6.94315119785124	7.16360561872417	4.62811165871906	4.98409700106093	0.0138868053124458	41.8406267555237	0.371871535520611	0.379281115607324	0.364992501024465	0.474782689053088	0.482748070646657	0.467387649868542	0.472460744022469	0.480422362257044	0.465300361924088	0.000740943961044133	0.000802361249348783	0.000801162223672498
234	29.1800213528179	0.23	4.62940829197516	4.44954357906762	4.80927300488271	0.293770738329187	29.6541572299029	28.6749573750962	30.6333570847096	3.98	2.61	6.14	6.42550887576704	6.64492881337695	6.86434875098685	6.91078132379614	7.14677247036849	7.38276361694083	6.91643619629401	7.14989058092687	7.38564400488052	4.62940829197516	4.93474074918602	0.050810201408869	41.721696294728	0.371871535520611	0.379281115607324	0.364992501024465	0.474782689053088	0.482748070646657	0.467387649868542	0.472460744022469	0.480422362257044	0.465300361924088	0.000740943961044133	0.000802361249348783	0.000801162223672498
234	29.1800213528179	0.23	4.63164946905468	4.45236820744259	4.81093073066678	0.293839848116438	28.871718266985	27.9185138258625	29.8249227081075	4.01	2.59	6.17	6.21938323415652	6.43172776498714	6.64407229581776	6.68453972658928	6.91276580602845	7.14099188546763	6.68144839895396	6.9097379098378	7.13732802648855	4.63164946905468	4.93903750002221	0.216552898106814	41.7883235438695	0.371871535520611	0.379281115607324	0.364992501024465	0.474782689053088	0.482748070646657	0.467387649868542	0.472460744022469	0.480422362257044	0.465300361924088	0.000740943961044133	0.000802361249348783	0.000801162223672498
234	29.1800213528179	0.23	4.63639193281156	4.45806601966034	4.81471784596277	0.307634282921619	29.963388897275	29.0060658584802	30.9207119360698	3.99	2.58	6.24	6.488299492993	6.70244085975222	6.91658222651143	6.97689121450075	7.207158177673	7.43742514084525	6.95913236383459	7.19275654432013	7.42037412478692	4.63639193281156	4.97690630075573	-0.00748809198446174	41.576725556071	0.371871535520611	0.379281115607324	0.364992501024465	0.474782689053088	0.482748070646657	0.467387649868542	0.472460744022469	0.480422362257044	0.465300361924088	0.000740943961044133	0.000802361249348783	0.000801162223672498
234	29.1800213528179	0.23	4.6388673514844	4.45641829328327	4.82131640968552	0.296408188438592	29.4503276605879	28.4840040552373	30.4166512659385	3.98	2.56	6.14	6.3811370283451	6.59761794610894	6.81409886387278	6.86286058688328	7.09568404009145	7.32850749329961	6.85034053340268	7.08873728114854	7.31902646472549	4.6388673514844	4.92217712363979	0.137741867971869	41.6227835824942	0.371871535520611	0.379281115607324	0.364992501024465	0.474782689053088	0.482748070646657	0.467387649868542	0.472460744022469	0.480422362257044	0.465300361924088	0.000740943961044133	0.000802361249348783	0.000801162223672498
234	29.1800213528179	0.23	4.63924782597884	4.45989765312639	4.81859799883129	0.293797044480144	29.2672476552865	28.3008850755858	30.2336102349873	4	2.6	6.14	6.3187991104115	6.53456094940133	6.75032278839116	6.79316276060167	7.02512223014227	7.25708169968286	6.79135654438076	7.02704577354976	7.25989839043519	4.63924782597884	4.92940094424651	-0.242862318579474	41.3393647956278	0.371871535520611	0.379281115607324	0.364992501024465	0.474782689053088	0.482748070646657	0.467387649868542	0.472460744022469	0.480422362257044	0.465300361924088	0.000740943961044133	0.000802361249348783	0.000801162223672498
234	29.1800213528179	0.23	4.64051084436226	4.46041471846462	4.8206069702599	0.293798509842007	28.9158410776948	27.9610848112032	29.8705973441864	3.97	2.59	6.14	6.28481881639892	6.49941957989709	6.71402034339526	6.76188329722137	6.99277385439747	7.22366441157358	6.76121642035838	6.98890768358562	7.21778294657523	4.64051084436226	4.92104384727665	-0.644523154308009	40.7481589645995	0.371871535520611	0.379281115607324	0.364992501024465	0.474782689053088	0.482748070646657	0.467387649868542	0.472460744022469	0.480422362257044	0.465300361924088	0.000740943961044133	0.000802361249348783	0.000801162223672498
234	29.1800213528179	0.23	4.64210217395363	4.4608859853789	4.82331836252835	0.296983442163183	29.2966979538777	28.3367393618742	30.2566565458811	3.97	2.56	6.11	6.36249696236913	6.5780381207086	6.79357927904807	6.8446110482972	7.07648469829007	7.30835834828294	6.83772198531555	7.06916445911451	7.30101073786696	4.64210217395363	4.88674849919754	-0.134708105286793	41.1034466519174	0.371871535520611	0.379281115607324	0.364992501024465	0.474782689053088	0.482748070646657	0.467387649868542	0.472460744022469	0.480422362257044	0.465300361924088	0.000740943961044133	0.000802361249348783	0.000801162223672498
234	29.1800213528179	0.23	4.64314014143162	4.46373158889828	4.82254869396496	0.289265037257507	29.1303437609009	28.1578907055944	30.1027968162074	3.99	2.61	6.14	6.30330306386398	6.52099217939704	6.7386812949301	6.77855441802576	7.01265668169641	7.24675894536707	6.77985465219581	7.01724907230055	7.25107307999388	4.64314014143162	4.97314251062648	0.11630989931248	41.855321069326	0.371871535520611	0.379281115607324	0.364992501024465	0.474782689053088	0.482748070646657	0.467387649868542	0.472460744022469	0.480422362257044	0.465300361924088	0.000740943961044133	0.000802361249348783	0.000801162223672498
234	29.1800213528179	0.23	4.64613108307719	4.46718132049845	4.82508084565593	0.30558498974155	29.8851995973962	28.9257616986204	30.8446374961721	3.99	2.59	6.22	6.46776810049479	6.682297346112	6.89682659172921	6.9544934825662	7.18516691075398	7.41584033894177	6.94275063894546	7.17632509175955	7.40025704461721	4.64613108307719	4.97546372676674	0.525452255153897	42.2785402840867	0.371871535520611	0.379281115607324	0.364992501024465	0.474782689053088	0.482748070646657	0.467387649868542	0.472460744022469	0.480422362257044	0.465300361924088	0.000740943961044133	0.000802361249348783	0.000801162223672498
234	29.1800213528179	0.23	4.64918472151906	4.470161549838	4.82820789320012	0.293780854859377	28.8248666155348	27.8730736899532	29.7766595411164	4.05	2.59	6.22	6.156775041382	6.36701288576071	6.57725073013942	6.61079177755919	6.83653311187934	7.06227444619948	6.59780325081701	6.82499642705604	7.05225052057155	4.64918472151906	4.94788438785711	-0.189672927969458	41.5790876903844	0.371871535520611	0.379281115607324	0.364992501024465	0.474782689053088	0.482748070646657	0.467387649868542	0.472460744022469	0.480422362257044	0.465300361924088	0.000740943961044133	0.000802361249348783	0.000801162223672498
234	29.1800213528179	0.23	4.65155751439147	4.46902320613547	4.83409182264748	0.295760878852869	29.2266172760562	28.2661436813277	30.1870908707847	4	2.6	6.22	6.30068748850882	6.5147826275407	6.72887776657258	6.77240478016443	7.00252870642389	7.23265263268334	6.76336770034248	6.9954731416234	7.23702275912642	4.65155751439147	4.94873249142513	0.378751333114497	42.0079922700855	0.371871535520611	0.379281115607324	0.364992501024465	0.474782689053088	0.482748070646657	0.467387649868542	0.472460744022469	0.480422362257044	0.465300361924088	0.000740943961044133	0.000802361249348783	0.000801162223672498
234	29.1800213528179	0.23	4.65318802318409	4.47278459072067	4.83359145564751	0.304564443797668	29.8236555625331	28.86388618685	30.7834249382161	4.04	2.56	6.22	6.3897673813324	6.60223714408858	6.81470690684475	6.86270769443931	7.09090346256107	7.31909923068283	6.84455893379888	7.07174940460288	7.29998230384538	4.65318802318409	4.94864508500443	0.668075183143165	42.3448295626771	0.371871535520611	0.379281115607324	0.364992501024465	0.474782689053088	0.482748070646657	0.467387649868542	0.472460744022469	0.480422362257044	0.465300361924088	0.000740943961044133	0.000802361249348783	0.000801162223672498
234	29.1800213528179	0.23	4.65419353835831	4.47381106039026	4.83457601632636	0.289749238196077	29.1500703042901	28.1781034005311	30.1220372080491	3.97	2.57	6.17	6.33221899889126	6.55064062957348	6.7690622602557	6.81270854582202	7.04770403637623	7.28269952693044	6.80293345347978	7.03601042502828	7.27367710352764	4.65419353835831	4.92992532810902	0.196079203743861	41.713851938312	0.371871535520611	0.379281115607324	0.364992501024465	0.474782689053088	0.482748070646657	0.467387649868542	0.472460744022469	0.480422362257044	0.465300361924088	0.000740943961044133	0.000802361249348783	0.000801162223672498
234	29.1800213528179	0.23	4.65857995087773	4.47878752572988	4.83837237602558	0.301182401732849	29.5023836157717	28.5453187041854	30.459448527358	4.01	2.6	6.2	6.35656008021864	6.56968226232534	6.78280444443205	6.83167143023951	7.06072310351475	7.28977477678999	6.82571752087132	7.05604464811138	7.27962771686154	4.65857995087773	4.94973681035008	0.270046211150793	41.8895321582995	0.371871535520611	0.379281115607324	0.364992501024465	0.474782689053088	0.482748070646657	0.467387649868542	0.472460744022469	0.480422362257044	0.465300361924088	0.000740943961044133	0.000802361249348783	0.000801162223672498
234	29.1800213528179	0.23	4.66329249704599	4.48016168869971	4.84642330539226	0.292442332243847	29.2585307787723	28.2892926654779	30.2277688920666	3.98	2.6	6.21	6.33505609934924	6.55210563444914	6.76915516954904	6.81299356314529	7.04641802890041	7.27984249465552	6.80409302212609	7.03751594577007	7.27404440738229	4.66329249704599	4.91468310311036	-0.117042321793119	41.3174879786648	0.371871535520611	0.379281115607324	0.364992501024465	0.474782689053088	0.482748070646657	0.467387649868542	0.472460744022469	0.480422362257044	0.465300361924088	0.000740943961044133	0.000802361249348783	0.000801162223672498
234	29.1800213528179	0.23	4.66552334491779	4.48427577184822	4.84677091798735	0.292126971269356	29.0451184798348	28.0822162889726	30.008020670697	4	2.59	6.13	6.26090788507864	6.47558616606944	6.69026444706024	6.72979844391118	6.96055436427803	7.19131028464489	6.72749485476189	6.95743997721115	7.18898540794914	4.66552334491779	4.9204589856199	0.360974462222435	41.867583775311	0.371871535520611	0.379281115607324	0.364992501024465	0.474782689053088	0.482748070646657	0.467387649868542	0.472460744022469	0.480422362257044	0.465300361924088	0.000740943961044133	0.000802361249348783	0.000801162223672498
234	29.1800213528179	0.23	4.66568263349762	4.48444445226368	4.84692081473155	0.29848678531288	29.843190459816	28.8688341715359	30.8175467480961	4	2.6	6.17	6.43511758961966	6.65231019435082	6.86950279908198	6.91691013511151	7.15036379124354	7.38381744737557	6.91273035472954	7.14557918232574	7.38296989780992	4.66568263349762	4.95270542342052	0.0105905790921231	41.7437731415249	0.371871535520611	0.379281115607324	0.364992501024465	0.474782689053088	0.482748070646657	0.467387649868542	0.472460744022469	0.480422362257044	0.465300361924088	0.000740943961044133	0.000802361249348783	0.000801162223672498
234	29.1800213528179	0.23	4.667650009484	4.4871628586966	4.8481371602714	0.303043813485187	30.0940277133453	29.1220696837768	31.0659857429137	4	2.56	6.27	6.49895087730923	6.71585536100705	6.93275984470487	6.98644123609385	7.21961586039991	7.45279048470596	6.96532562552493	7.19509207817772	7.42890199623619	4.667650009484	4.95757268638429	0.249481496211766	41.9745334093004	0.371871535520611	0.379281115607324	0.364992501024465	0.474782689053088	0.482748070646657	0.467387649868542	0.472460744022469	0.480422362257044	0.465300361924088	0.000740943961044133	0.000802361249348783	0.000801162223672498
234	29.1800213528179	0.23	4.66948771647513	4.48896690856999	4.85000852438027	0.294484356356515	29.4140635796083	28.4444595669318	30.3836675922847	4.05	2.62	6.27	6.27791195825479	6.49191105398836	6.70591014972193	6.74023830788371	6.96999700990234	7.19975571192098	6.73269719213986	6.9608514450756	7.18912219746909	4.66948771647513	4.99721271811152	-0.063977137085184	41.8906270681936	0.371871535520611	0.379281115607324	0.364992501024465	0.474782689053088	0.482748070646657	0.467387649868542	0.472460744022469	0.480422362257044	0.465300361924088	0.000740943961044133	0.000802361249348783	0.000801162223672498
234	29.1800213528179	0.23	4.6714553369634	4.49098487533005	4.85192579859675	0.298967802326961	29.8345674742886	28.8616103846697	30.8075245639074	3.98	2.59	6.15	6.4663768629512	6.68436564213234	6.90235442131348	6.95461612406144	7.18906399350802	7.42351186295461	6.95329342174555	7.18584484931985	7.42215865640823	4.6714553369634	4.94907612174512	0.267684545141262	41.9203125888748	0.371871535520611	0.379281115607324	0.364992501024465	0.474782689053088	0.482748070646657	0.467387649868542	0.472460744022469	0.480422362257044	0.465300361924088	0.000740943961044133	0.000802361249348783	0.000801162223672498
234	29.1800213528179	0.23	4.67741162800266	4.49413970375158	4.86068355225375	0.291029036966404	29.2324291276519	28.2607382257348	30.2041200295691	4.03	2.61	6.16	6.26791354673203	6.48342364836896	6.69893375000589	6.73327600415185	6.96478669509953	7.19629738604721	6.73289361287308	6.96416243430501	7.19872554541106	4.67741162800266	4.92903580949952	-0.180573500569484	41.4848557302944	0.371871535520611	0.379281115607324	0.364992501024465	0.474782689053088	0.482748070646657	0.467387649868542	0.472460744022469	0.480422362257044	0.465300361924088	0.000740943961044133	0.000802361249348783	0.000801162223672498
234	29.1800213528179	0.23	4.67885578710719	4.49502935391721	4.86268222029718	0.290572774138673	29.0717828227096	28.1043622928853	30.0392033525339	4.02	2.59	6.31	6.2368196356804	6.45150614211987	6.66619264855933	6.7003170743676	6.93095829036547	7.16159950636333	6.68104815179276	6.90742294831861	7.13974538458557	4.67885578710719	4.97414916499965	0.138604534392109	41.9156509944432	0.371871535520611	0.379281115607324	0.364992501024465	0.474782689053088	0.482748070646657	0.467387649868542	0.472460744022469	0.480422362257044	0.465300361924088	0.000740943961044133	0.000802361249348783	0.000801162223672498
234	29.1800213528179	0.23	4.68010661979195	4.49702098073046	4.86319225885343	0.290076930453369	28.8117061548632	27.8517858158081	29.7716264939183	3.98	2.59	6.18	6.23594150629931	6.4508651426019	6.6657887789045	6.70625906664673	6.93739234189233	7.16852561713794	6.69992244388027	6.93299801568331	7.16183351916839	4.68010661979195	4.92978490759005	0.107154456580616	41.6819098034912	0.371871535520611	0.379281115607324	0.364992501024465	0.474782689053088	0.482748070646657	0.467387649868542	0.472460744022469	0.480422362257044	0.465300361924088	0.000740943961044133	0.000802361249348783	0.000801162223672498
234	29.1800213528179	0.23	4.68172833216946	4.49993598015047	4.86352068418844	0.301234713628035	29.5972209687887	28.6371988155014	30.557243122076	4.01	2.58	6.15	6.3766110569878	6.59037804994841	6.80414504290903	6.85317031145334	7.08291328881761	7.31265626618189	6.84587895137271	7.07761605029859	7.30199502354511	4.68172833216946	4.91416374267146	-0.0192473877957551	41.506264211798	0.371871535520611	0.379281115607324	0.364992501024465	0.474782689053088	0.482748070646657	0.467387649868542	0.472460744022469	0.480422362257044	0.465300361924088	0.000740943961044133	0.000802361249348783	0.000801162223672498
234	29.1800213528179	0.23	4.68176892651915	4.49912380385978	4.86441404917852	0.297145554367814	29.4212014661129	28.4575374302863	30.3848655019396	4.01	2.57	6.19	6.33661136752776	6.55118947355173	6.76576757957569	6.81018188238045	7.0407966140158	7.27141134565114	6.79579711318523	7.02828905554553	7.2577642292447	4.68176892651915	4.91406145707424	-0.177695264718133	41.3480947967507	0.371871535520611	0.379281115607324	0.364992501024465	0.474782689053088	0.482748070646657	0.467387649868542	0.472460744022469	0.480422362257044	0.465300361924088	0.000740943961044133	0.000802361249348783	0.000801162223672498
234	29.1800213528179	0.23	4.68228268635529	4.49796019188194	4.86660518082864	0.292595626244147	29.1895499059826	28.2229549565485	30.1561448554166	4	2.58	6.18	6.29116780821571	6.50663110888091	6.72209440954611	6.76218572058495	6.99378069618957	7.2253756717942	6.75073328925896	6.98406663238862	7.2128719220806	4.68228268635529	4.91416571789791	0.695821680344583	42.1779141461409	0.371871535520611	0.379281115607324	0.364992501024465	0.474782689053088	0.482748070646657	0.467387649868542	0.472460744022469	0.480422362257044	0.465300361924088	0.000740943961044133	0.000802361249348783	0.000801162223672498
234	29.1800213528179	0.23	4.68438612197029	4.50366320709875	4.86510903684182	0.296224091992647	29.5223308099108	28.5532169166617	30.4914447031599	4.05	2.61	6.23	6.29832539414888	6.51209446477545	6.72586353540201	6.76171432948535	6.99121110800988	7.22070788653442	6.7588786518279	6.9856775004109	7.21327024727921	4.68438612197029	4.9929686680319	0.13815981893208	42.0977575852504	0.371871535520611	0.379281115607324	0.364992501024465	0.474782689053088	0.482748070646657	0.467387649868542	0.472460744022469	0.480422362257044	0.465300361924088	0.000740943961044133	0.000802361249348783	0.000801162223672498
234	29.1800213528179	0.23	4.68554984991187	4.50527002150903	4.86582967831471	0.293267969656762	29.3992843280145	28.4273229738451	30.371245682184	4.01	2.59	6.17	6.33184286071478	6.54833551346829	6.7648281662218	6.80530021481983	7.03798089384162	7.2706615728634	6.8004546109402	7.0333671865759	7.26505877772399	4.68554984991187	4.93744141842578	-0.106362350452882	41.5300610067723	0.371871535520611	0.379281115607324	0.364992501024465	0.474782689053088	0.482748070646657	0.467387649868542	0.472460744022469	0.480422362257044	0.465300361924088	0.000740943961044133	0.000802361249348783	0.000801162223672498
234	29.1800213528179	0.23	4.6863072021881	4.50599963010755	4.86661477426864	0.29951279598177	29.6151084918262	28.6505625717844	30.579654411868	4.04	2.59	6.23	6.33888828657008	6.55229243244305	6.76569657831603	6.80761259651338	7.03679675088174	7.26598090525009	6.79649816639894	7.02632713000756	7.25294312218151	4.6863072021881	4.96609644509153	-0.344157547946786	41.4299625761961	0.371871535520611	0.379281115607324	0.364992501024465	0.474782689053088	0.482748070646657	0.467387649868542	0.472460744022469	0.480422362257044	0.465300361924088	0.000740943961044133	0.000802361249348783	0.000801162223672498
234	29.1800213528179	0.23	4.68657073031078	4.50565102084111	4.86749043978044	0.305157304755615	30.1453711323178	29.1766045133807	31.1141377512549	3.98	2.56	6.17	6.53992405078619	6.75707269492947	6.97422133907276	7.03408824081006	7.26764488648586	7.50120153216166	7.02068778733996	7.25577347594039	7.48827519925117	4.68657073031078	4.93618143258966	0.0188949343784749	41.4918410269039	0.371871535520611	0.379281115607324	0.364992501024465	0.474782689053088	0.482748070646657	0.467387649868542	0.472460744022469	0.480422362257044	0.465300361924088	0.000740943961044133	0.000802361249348783	0.000801162223672498
234	29.1800213528179	0.23	4.68985696721169	4.50883126260758	4.87088267181579	0.295105121365242	29.0537417882824	28.0974442347743	30.0100393417906	4	2.58	6.25	6.27643713995834	6.49005591010474	6.70367468025115	6.74800179402982	6.97767028461491	7.2073387752	6.73085864558175	6.96005852629367	7.18762764304775	4.68985696721169	4.95059246455669	0.464503001898801	42.0289723656121	0.371871535520611	0.379281115607324	0.364992501024465	0.474782689053088	0.482748070646657	0.467387649868542	0.472460744022469	0.480422362257044	0.465300361924088	0.000740943961044133	0.000802361249348783	0.000801162223672498
234	29.1800213528179	0.23	4.69582065307553	4.51469716512884	4.87694414102221	0.297652112692926	29.5407016289387	28.5742956025953	30.5071076552822	4.04	2.62	6.22	6.322048095309	6.53586492786059	6.74968176041218	6.78953132693567	7.01915882437789	7.24878632182012	6.78864143715158	7.01677020491355	7.24326173585195	4.69582065307553	4.96837541066064	-0.470966123835691	41.3286926403186	0.371871535520611	0.379281115607324	0.364992501024465	0.474782689053088	0.482748070646657	0.467387649868542	0.472460744022469	0.480422362257044	0.465300361924088	0.000740943961044133	0.000802361249348783	0.000801162223672498
234	29.1800213528179	0.23	4.6966037593316	4.51495612678185	4.87825139188136	0.295536106743675	29.0736671365574	28.1177041504741	30.0296301226407	4.01	2.6	6.12	6.26410707832648	6.47707804052509	6.6900490027237	6.73265203592249	6.96155287754443	7.19045371916637	6.73574543218565	6.96575796168847	7.19510303754539	4.6966037593316	4.93693016399216	-0.239229607538723	41.2777989734662	0.371871535520611	0.379281115607324	0.364992501024465	0.474782689053088	0.482748070646657	0.467387649868542	0.472460744022469	0.480422362257044	0.465300361924088	0.000740943961044133	0.000802361249348783	0.000801162223672498
234	29.1800213528179	0.23	4.71241121990238	4.53105236495382	4.89377007485095	0.294261325352641	29.4358619697883	28.4650183271951	30.4067056123816	4.06	2.59	6.27	6.26907258371923	6.48288903705503	6.69670549039083	6.72910858127377	6.9586152765218	7.18812197176983	6.71264817288076	6.94475537774768	7.17271658046912	4.71241121990238	5.00320851239801	0.0181698589379595	41.972835483197	0.371871535520611	0.379281115607324	0.364992501024465	0.474782689053088	0.482748070646657	0.467387649868542	0.472460744022469	0.480422362257044	0.465300361924088	0.000740943961044133	0.000802361249348783	0.000801162223672498
234	29.1800213528179	0.23	4.71249579557866	4.53055162849227	4.89443996266506	0.299707128215133	29.7368683940492	28.7688051845965	30.704931603502	4.02	2.61	6.28	6.38809834013222	6.60305627605509	6.81801421197795	6.86331172578291	7.09426047510022	7.32520922441753	6.84996062456324	7.08191123948004	7.31950076325718	4.71249579557866	4.98535614540641	-0.0996526121697419	41.721474981096	0.371871535520611	0.379281115607324	0.364992501024465	0.474782689053088	0.482748070646657	0.467387649868542	0.472460744022469	0.480422362257044	0.465300361924088	0.000740943961044133	0.000802361249348783	0.000801162223672498
234	29.1800213528179	0.23	4.71716745161988	4.5330178635739	4.90131703966585	0.288109341272016	28.7846441413012	27.8210236869959	29.7482645956065	4.04	2.59	6.24	6.15793674654836	6.37122558422926	6.58451442191016	6.61359899461945	6.84267033791323	7.07174168120701	6.60145798762388	6.82875485429265	7.06147508574852	4.71716745161988	4.93112883477549	0.0743744697456754	41.703692990289	0.371871535520611	0.379281115607324	0.364992501024465	0.474782689053088	0.482748070646657	0.467387649868542	0.472460744022469	0.480422362257044	0.465300361924088	0.000740943961044133	0.000802361249348783	0.000801162223672498
234	29.1800213528179	0.23	4.72363601681081	4.53900887054844	4.90826316307318	0.293527888995167	29.4399798127807	28.4672829812682	30.4126766442931	4.02	2.62	6.13	6.33069330732305	6.54700637539358	6.76331944346411	6.80281924154961	7.03526435146619	7.26770946138277	6.80769881484374	7.03998829227137	7.27223841652487	4.72363601681081	4.88637310893172	-0.468285118687445	41.0479616723321	0.371871535520611	0.379281115607324	0.364992501024465	0.474782689053088	0.482748070646657	0.467387649868542	0.472460744022469	0.480422362257044	0.465300361924088	0.000740943961044133	0.000802361249348783	0.000801162223672498
234	29.1800213528179	0.23	4.72516649511031	4.54088462485311	4.90944836536751	0.288084999714039	28.8902770797662	27.9230629686217	29.8574911909106	3.95	2.59	6.14	6.29650909342063	6.5146109704586	6.73271284749657	6.77700826352323	7.01175392989902	7.24649959627481	6.77244946932349	7.01154287744079	7.24208942902941	4.72516649511031	4.87349708208695	-0.539450756130105	40.7977988892526	0.371871535520611	0.379281115607324	0.364992501024465	0.474782689053088	0.482748070646657	0.467387649868542	0.472460744022469	0.480422362257044	0.465300361924088	0.000740943961044133	0.000802361249348783	0.000801162223672498
234	29.1800213528179	0.23	4.73159294822129	4.5464206038668	4.91676529257578	0.297750540056447	29.6851535245184	28.7142504078396	30.6560566411972	3.99	2.57	6.1	6.4209228355249	6.63803085347486	6.85513887142482	6.90417884204746	7.13762699620931	7.37107515037117	6.90447478895091	7.13528871508696	7.36781488532858	4.73159294822129	4.87635346864993	-0.344446173746739	41.0263934374338	0.371871535520611	0.379281115607324	0.364992501024465	0.474782689053088	0.482748070646657	0.467387649868542	0.472460744022469	0.480422362257044	0.465300361924088	0.000740943961044133	0.000802361249348783	0.000801162223672498
234	29.1800213528179	0.23	4.73426389152183	4.55160132873711	4.91692645430655	0.300871024650553	29.9323743324995	28.9606416625652	30.9041070024339	4.06	2.6	6.28	6.37842797561005	6.59244695070532	6.80646592580059	6.84651322915441	7.07623813157282	7.30596303399122	6.83343910920877	7.05792566154421	7.28752888990886	4.73426389152183	4.97328734486728	-0.204315209838439	41.567777067742	0.371871535520611	0.379281115607324	0.364992501024465	0.474782689053088	0.482748070646657	0.467387649868542	0.472460744022469	0.480422362257044	0.465300361924088	0.000740943961044133	0.000802361249348783	0.000801162223672498
234	29.1800213528179	0.23	4.7355284990047	4.55220729932622	4.91884969868318	0.293187463859071	28.9230160206568	27.966614694941	29.8794173463725	3.96	2.57	6.18	6.29041699230893	6.50553645586835	6.72065591942778	6.7684531510517	6.99992047869653	7.23138780634136	6.76096284465271	6.98813985155918	7.21828113387366	4.7355284990047	4.90467086049764	-0.280550084928447	41.1083065851683	0.371871535520611	0.379281115607324	0.364992501024465	0.474782689053088	0.482748070646657	0.467387649868542	0.472460744022469	0.480422362257044	0.465300361924088	0.000740943961044133	0.000802361249348783	0.000801162223672498
234	29.1800213528179	0.23	4.73777483539991	4.5555898290815	4.91995984171832	0.29947651636598	29.4780068713182	28.5178432515768	30.4381704910596	3.99	2.58	6.11	6.3748486897318	6.58948265553488	6.80411662133796	6.85436844557902	7.08514730075716	7.31592615593529	6.8498234585342	7.08557128745959	7.31248588057546	4.73777483539991	4.90126263926472	-0.0754167478259517	41.3199305067926	0.371871535520611	0.379281115607324	0.364992501024465	0.474782689053088	0.482748070646657	0.467387649868542	0.472460744022469	0.480422362257044	0.465300361924088	0.000740943961044133	0.000802361249348783	0.000801162223672498
234	29.1800213528179	0.23	4.73836040628868	4.55562364038761	4.92109717218975	0.291779411228185	29.4605036429486	28.4830092224222	30.4379980634751	4	2.58	6.22	6.35609793029877	6.57422973704255	6.79236154378633	6.83284310743618	7.06733609803611	7.30182908863605	6.81635180534088	7.05416945389702	7.28981860744786	4.73836040628868	4.93084182673882	-0.101945256056021	41.4423804961414	0.371871535520611	0.379281115607324	0.364992501024465	0.474782689053088	0.482748070646657	0.467387649868542	0.472460744022469	0.480422362257044	0.465300361924088	0.000740943961044133	0.000802361249348783	0.000801162223672498
234	29.1800213528179	0.23	4.74964598755158	4.56709145823833	4.93220051686484	0.299571193062001	29.2590170414281	28.3062014066843	30.2118326761719	4.01	2.61	6.29	6.29616752896267	6.50810295520977	6.72003838145688	6.76587928768324	6.99362569121768	7.22137209475212	6.75392477852846	6.98249720660663	7.20902740284857	4.74964598755158	4.95007546906233	0.344028167353117	42.1007865093838	0.371871535520611	0.379281115607324	0.364992501024465	0.474782689053088	0.482748070646657	0.467387649868542	0.472460744022469	0.480422362257044	0.465300361924088	0.000740943961044133	0.000802361249348783	0.000801162223672498
234	29.1800213528179	0.23	4.75028750921393	4.56763758600108	4.93293743242678	0.299752551871262	29.7366616279949	28.7687098947618	30.704613361228	4.01	2.6	6.15	6.4056821823284	6.62120770271519	6.83673322310198	6.88438773945293	7.11601978235748	7.34765182526204	6.88282424571755	7.11734414019268	7.35493600862855	4.75028750921393	4.9340210498731	0.118347206329054	41.7700769361558	0.371871535520611	0.379281115607324	0.364992501024465	0.474782689053088	0.482748070646657	0.467387649868542	0.472460744022469	0.480422362257044	0.465300361924088	0.000740943961044133	0.000802361249348783	0.000801162223672498
234	29.1800213528179	0.23	4.75785511000318	4.57378820952303	4.94192201048334	0.297580212633519	29.4303840921723	28.4674214443485	30.393346739996	4.03	2.6	6.24	6.31550700786362	6.52914059468253	6.74277418150145	6.7846197153563	7.01412189834639	7.24362408133647	6.77522175290483	7.0005280136283	7.23499692886926	4.75785511000318	4.93232089396514	0.476378461040338	42.0799620349377	0.371871535520611	0.379281115607324	0.364992501024465	0.474782689053088	0.482748070646657	0.467387649868542	0.472460744022469	0.480422362257044	0.465300361924088	0.000740943961044133	0.000802361249348783	0.000801162223672498
234	29.1800213528179	0.23	4.75809097538478	4.57246751059019	4.94371444017937	0.285183087174195	28.9349719063007	27.9593629925409	29.9105808200605	3.97	2.57	6.08	6.28156768716897	6.500755564576	6.71994344198302	6.75802627928973	6.99383961592608	7.22965295256243	6.75617171202248	6.99270323493714	7.229436253857	4.75809097538478	4.87473973520295	-0.180095001465725	41.1167729461704	0.371871535520611	0.379281115607324	0.364992501024465	0.474782689053088	0.482748070646657	0.467387649868542	0.472460744022469	0.480422362257044	0.465300361924088	0.000740943961044133	0.000802361249348783	0.000801162223672498
234	29.1800213528179	0.23	4.76145129754375	4.57776401041211	4.94513858467538	0.2928187448234	29.2115435626252	28.2447414140682	30.1783457111821	4.08	2.58	6.26	6.19756838228415	6.40970777984425	6.62184717740434	6.64955127304805	6.87716179932182	7.10477232559559	6.63220461385965	6.86034683125339	7.08911376152888	4.76145129754375	4.98586132097432	0.146097215492692	42.0060026348451	0.371871535520611	0.379281115607324	0.364992501024465	0.474782689053088	0.482748070646657	0.467387649868542	0.472460744022469	0.480422362257044	0.465300361924088	0.000740943961044133	0.000802361249348783	0.000801162223672498
234	29.1800213528179	0.23	4.76270661220238	4.57954118977703	4.94587203462772	0.295307117856467	29.2517795791652	28.2894309211471	30.2141282371834	4.01	2.57	6.24	6.29364215941701	6.50773901074794	6.72183586207888	6.76331488369299	6.99338904178469	7.22346319987639	6.74969198363002	6.97351447266704	7.20453419010056	4.76270661220238	4.92548171714322	0.44644578030833	41.9211017114411	0.371871535520611	0.379281115607324	0.364992501024465	0.474782689053088	0.482748070646657	0.467387649868542	0.472460744022469	0.480422362257044	0.465300361924088	0.000740943961044133	0.000802361249348783	0.000801162223672498
234	29.1800213528179	0.23	4.76498118624455	4.58068844403231	4.94927392845679	0.295277923323794	29.40156682639	28.4342224925019	30.368911160278	4.05	2.6	6.13	6.27416062205182	6.48761023296507	6.70105984387832	6.73602749517699	6.96519001340979	7.1943525316426	6.7343368306315	6.96639936712319	7.19355879883233	4.76498118624455	4.91378177945078	0.568844163502143	42.185426861617	0.371871535520611	0.379281115607324	0.364992501024465	0.474782689053088	0.482748070646657	0.467387649868542	0.472460744022469	0.480422362257044	0.465300361924088	0.000740943961044133	0.000802361249348783	0.000801162223672498
234	29.1800213528179	0.23	4.76879765388856	4.58353687596177	4.95405843181535	0.29366357504564	29.4024920789665	28.431351569885	30.373632588048	3.96	2.58	6.17	6.40520841522767	6.62399355971324	6.8427787041988	6.89325836568567	7.12871401829604	7.36416967090641	6.88414622189736	7.12766526927574	7.35458080982101	4.76879765388856	4.89557146075267	0.120273148390332	41.5026293267432	0.371871535520611	0.379281115607324	0.364992501024465	0.474782689053088	0.482748070646657	0.467387649868542	0.472460744022469	0.480422362257044	0.465300361924088	0.000740943961044133	0.000802361249348783	0.000801162223672498
234	29.1800213528179	0.23	4.77738284428382	4.5934102360053	4.96135545256234	0.287710954772296	28.8423195835917	27.8758297591456	29.8088094080377	3.96	2.56	6.18	6.27991995116848	6.49765261719429	6.71538528322009	6.75840625084255	6.99272863433211	7.22705101782167	6.74698833942253	6.98003831356113	7.21090972622371	4.77738284428382	4.89760938494309	0.0815694181591507	41.4467190562067	0.371871535520611	0.379281115607324	0.364992501024465	0.474782689053088	0.482748070646657	0.467387649868542	0.472460744022469	0.480422362257044	0.465300361924088	0.000740943961044133	0.000802361249348783	0.000801162223672498
234	29.1800213528179	0.23	4.77936497425819	4.59413173683264	4.96459821168375	0.293998946813896	29.0824968673423	28.1227015097211	30.0422922249635	3.96	2.54	6.12	6.33375043291381	6.54991402799875	6.76607762308369	6.81611377601407	7.04873987550081	7.28136597498755	6.80307134002948	7.03662958674304	7.26806227006488	4.77936497425819	4.86157313247972	0.272516285429547	41.3760557551369	0.371871535520611	0.379281115607324	0.364992501024465	0.474782689053088	0.482748070646657	0.467387649868542	0.472460744022469	0.480422362257044	0.465300361924088	0.000740943961044133	0.000802361249348783	0.000801162223672498
234	29.1800213528179	0.23	4.7822379114371	4.5982466174723	4.9662292054019	0.296135743518966	29.2654537547655	28.3045686285891	30.2263388809419	4.02	2.58	6.25	6.29345739985407	6.50710805417411	6.72075870849416	6.76267621295635	6.9922559345711	7.22183565618584	6.74888246631195	6.97747230543669	7.20412569651405	4.7822379114371	4.96436294543615	-0.211202602397877	41.4904941856912	0.371871535520611	0.379281115607324	0.364992501024465	0.474782689053088	0.482748070646657	0.467387649868542	0.472460744022469	0.480422362257044	0.465300361924088	0.000740943961044133	0.000802361249348783	0.000801162223672498
234	29.1800213528179	0.23	4.78497463220321	4.59946895599021	4.9704803084162	0.287821355096036	29.2831010542586	28.3021051350467	30.2640969734704	4	2.61	6.14	6.31311465141815	6.53193723302494	6.75075981463174	6.78631080553109	7.02153511746701	7.25675942940293	6.78551185002484	7.02155250254778	7.25904911649348	4.78497463220321	4.91546450610863	0.072500981350398	41.6372891301625	0.371871535520611	0.379281115607324	0.364992501024465	0.474782689053088	0.482748070646657	0.467387649868542	0.472460744022469	0.480422362257044	0.465300361924088	0.000740943961044133	0.000802361249348783	0.000801162223672498
234	29.1800213528179	0.23	4.786443312505	4.60097996020293	4.97190666480707	0.298195321737897	29.5053805553312	28.5413826173356	30.4693784933269	3.97	2.57	6.08	6.40735444961772	6.62376570622191	6.8401769628261	6.89273086579902	7.12553592751853	7.35834098923805	6.89000559862622	7.12090339745844	7.35959038903535	4.786443312505	4.87742993653949	0.473168581533299	41.7592203714583	0.371871535520611	0.379281115607324	0.364992501024465	0.474782689053088	0.482748070646657	0.467387649868542	0.472460744022469	0.480422362257044	0.465300361924088	0.000740943961044133	0.000802361249348783	0.000801162223672498
234	29.1800213528179	0.23	4.78867569019572	4.60379598140233	4.97355539898911	0.287332925327177	29.4582720809389	28.4702308066565	30.4463133552213	3.98	2.58	6.17	6.38601201759696	6.60763450792021	6.82925699824346	6.86909970701499	7.10748744871552	7.34587519041605	6.86009287657576	7.09626711116272	7.33615725727456	4.78867569019572	4.90002047410763	-0.327004899695994	41.1358808734941	0.371871535520611	0.379281115607324	0.364992501024465	0.474782689053088	0.482748070646657	0.467387649868542	0.472460744022469	0.480422362257044	0.465300361924088	0.000740943961044133	0.000802361249348783	0.000801162223672498
234	29.1800213528179	0.23	4.79241211606389	4.60799516815778	4.97682906397	0.293492615701581	29.270234173458	28.3030634805352	30.2374048663808	4.02	2.61	6.18	6.29073090975289	6.50569741248362	6.72066391521435	6.75945025258564	6.99043380632944	7.22141736007324	6.75632853660011	6.98693683096619	7.2196500969088	4.79241211606389	4.93678297475013	0.249167719935454	41.9295253585024	0.371871535520611	0.379281115607324	0.364992501024465	0.474782689053088	0.482748070646657	0.467387649868542	0.472460744022469	0.480422362257044	0.465300361924088	0.000740943961044133	0.000802361249348783	0.000801162223672498
234	29.1800213528179	0.23	4.7976293475866	4.61309205247193	4.98216664270128	0.297773681266968	29.2827869581162	28.3250969155746	30.2404770006577	4.01	2.59	6.25	6.30110325724665	6.51414767734087	6.72719209743509	6.77127406759403	7.00021527013194	7.22915647266985	6.75954725374011	6.98668726476985	7.21285873568213	4.7976293475866	4.93117901198299	0.080847228964782	41.7115752327153	0.371871535520611	0.379281115607324	0.364992501024465	0.474782689053088	0.482748070646657	0.467387649868542	0.472460744022469	0.480422362257044	0.465300361924088	0.000740943961044133	0.000802361249348783	0.000801162223672498
234	29.1800213528179	0.23	4.80639721220423	4.62076953312446	4.992024891284	0.29397223078594	29.6541931651868	28.6754674087194	30.6329189216542	4.01	2.56	6.21	6.37769099592238	6.59536871867857	6.81304644143475	6.8534087142042	7.08732321444876	7.32123771469331	6.83502950619434	7.06910073349048	7.30626772362913	4.80639721220423	4.92360894539146	-0.108020368157032	41.4865329679742	0.371871535520611	0.379281115607324	0.364992501024465	0.474782689053088	0.482748070646657	0.467387649868542	0.472460744022469	0.480422362257044	0.465300361924088	0.000740943961044133	0.000802361249348783	0.000801162223672498
234	29.1800213528179	0.23	4.80758390383753	4.62271968342067	4.9924481242544	0.290906672012427	29.10345772651	28.1357669176572	30.0711485353628	3.96	2.57	6.17	6.33956219754964	6.5576026756597	6.77564315376976	6.82272907120457	7.05738740601448	7.29204574082439	6.81493333136949	7.04602154710131	7.28446088723605	4.80758390383753	4.90870075380472	0.128596867569688	41.5730311885628	0.371871535520611	0.379281115607324	0.364992501024465	0.474782689053088	0.482748070646657	0.467387649868542	0.472460744022469	0.480422362257044	0.465300361924088	0.000740943961044133	0.000802361249348783	0.000801162223672498
234	29.1800213528179	0.23	4.80878011050027	4.6223937578508	4.99516646314974	0.290114095916307	29.871246294968	28.876115028797	30.8663775611389	4	2.6	6.12	6.43720581334158	6.65904537746733	6.88088494159308	6.91921251333738	7.15766303559207	7.39611355784676	6.92043203837853	7.15988931845986	7.39908739502884	4.80878011050027	4.91334000228726	0.0723731502966598	41.6217484604075	0.371871535520611	0.379281115607324	0.364992501024465	0.474782689053088	0.482748070646657	0.467387649868542	0.472460744022469	0.480422362257044	0.465300361924088	0.000740943961044133	0.000802361249348783	0.000801162223672498
234	29.1800213528179	0.23	4.80907035254347	4.62338575798696	4.99475494709998	0.291486023665991	28.9126673796371	27.9526686224844	29.8726661367898	3.98	2.57	6.16	6.27043364883045	6.48578369611874	6.70113374340702	6.74484233915619	6.97648534792325	7.20812835669032	6.73673900921987	6.96467684217493	7.19885253378549	4.80907035254347	4.87551391408603	0.239892950677358	41.5539701060712	0.371871535520611	0.379281115607324	0.364992501024465	0.474782689053088	0.482748070646657	0.467387649868542	0.472460744022469	0.480422362257044	0.465300361924088	0.000740943961044133	0.000802361249348783	0.000801162223672498
234	29.1800213528179	0.23	4.81318731825788	4.62758143870601	4.99879319780976	0.294123495350574	29.4700604825731	28.4977662736679	30.4423546914783	3.99	2.59	6.11	6.37330054774671	6.59074647507584	6.80819240240498	6.85307048645809	7.08688532946069	7.3207001724633	6.84685507108092	7.08992788518761	7.32021151948321	4.81318731825788	4.89723824749934	-0.411427928695461	41.0666154746192	0.371871535520611	0.379281115607324	0.364992501024465	0.474782689053088	0.482748070646657	0.467387649868542	0.472460744022469	0.480422362257044	0.465300361924088	0.000740943961044133	0.000802361249348783	0.000801162223672498
234	29.1800213528179	0.23	4.82221350315443	4.63592238161598	5.00850462469287	0.290749853261337	29.1443938098524	28.1749733987274	30.1138142209775	4.01	2.59	6.22	6.27010372838911	6.48584010010282	6.70157647181653	6.73825861363618	6.9701028586353	7.20194710363441	6.72628572728608	6.95568216223219	7.19021619493678	4.82221350315443	4.92749611839344	0.171875799102172	41.7124123511252	0.371871535520611	0.379281115607324	0.364992501024465	0.474782689053088	0.482748070646657	0.467387649868542	0.472460744022469	0.480422362257044	0.465300361924088	0.000740943961044133	0.000802361249348783	0.000801162223672498
234	29.1800213528179	0.23	4.82771760202719	4.64139502394493	5.01404018010945	0.298607881469111	29.6646312998936	28.6963848120766	30.6328777877106	4	2.55	6.18	6.407910147895	6.62411983896156	6.84032953002811	6.88906398848585	7.1215083209298	7.35395265337375	6.87314469198259	7.10413319112942	7.33589816892567	4.82771760202719	4.90976311855267	0.130701377730761	41.5667830108733	0.371871535520611	0.379281115607324	0.364992501024465	0.474782689053088	0.482748070646657	0.467387649868542	0.472460744022469	0.480422362257044	0.465300361924088	0.000740943961044133	0.000802361249348783	0.000801162223672498
234	29.1800213528179	0.23	4.83343389875789	4.6471564194661	5.01971137804968	0.300074065008152	29.9937975429314	29.0182230523387	30.969372033524	3.93	2.56	6.05	6.58247264931676	6.80377125847402	7.02506986763127	7.08973755358237	7.32809009122042	7.56644262885848	7.09078338569581	7.32393673007754	7.56257996436166	4.83343389875789	4.85118210260979	-0.0607850830928442	41.0654212723092	0.371871535520611	0.379281115607324	0.364992501024465	0.474782689053088	0.482748070646657	0.467387649868542	0.472460744022469	0.480422362257044	0.465300361924088	0.000740943961044133	0.000802361249348783	0.000801162223672498
234	29.1800213528179	0.23	4.8407603350638	4.65354863564802	5.02797203447957	0.288711546188616	29.0673980923076	28.0957385286984	30.0390576559168	4.01	2.62	6.18	6.24961170275628	6.46574750476143	6.68188330676658	6.71588219119695	6.94814343439167	7.18040467758639	6.71661246689222	6.94838932192894	7.18067857322367	4.8407603350638	4.91404006115252	0.010185144307534	41.6218420368304	0.371871535520611	0.379281115607324	0.364992501024465	0.474782689053088	0.482748070646657	0.467387649868542	0.472460744022469	0.480422362257044	0.465300361924088	0.000740943961044133	0.000802361249348783	0.000801162223672498
234	29.1800213528179	0.23	4.84334376740081	4.6571815593452	5.02950597545642	0.300741001095533	29.737023954947	28.7713347378498	30.7027131720442	4.04	2.59	6.28	6.35985495434993	6.57331892491916	6.78678289548839	6.82942153512992	7.0586461712331	7.28787080733627	6.81725226770015	7.03749380257883	7.26960448760571	4.84334376740081	4.94291654030524	-0.336213014986794	41.3427071943742	0.371871535520611	0.379281115607324	0.364992501024465	0.474782689053088	0.482748070646657	0.467387649868542	0.472460744022469	0.480422362257044	0.465300361924088	0.000740943961044133	0.000802361249348783	0.000801162223672498
234	29.1800213528179	0.23	4.84416445649377	4.65312398253227	5.03520493045527	0.285617883834558	29.2947815857236	28.3080931898558	30.2814699815914	4	2.58	6.19	6.31171482513681	6.53171183214897	6.75170883916112	6.7844660674582	7.02094098281276	7.25741589816732	6.7755007065855	7.0145307480005	7.24683628555007	4.84416445649377	4.89679117315521	-0.354465043543254	41.1610000600421	0.371871535520611	0.379281115607324	0.364992501024465	0.474782689053088	0.482748070646657	0.467387649868542	0.472460744022469	0.480422362257044	0.465300361924088	0.000740943961044133	0.000802361249348783	0.000801162223672498
234	29.1800213528179	0.23	4.84744144931782	4.65842307052305	5.03645982811259	0.286001240467593	29.5487320137168	28.5544243485955	30.5430396788381	4.02	2.59	6.13	6.34938450878304	6.57047955201742	6.79157459525179	6.82281917664047	7.06039992147534	7.29798066631021	6.8216815714787	7.05761273592389	7.2952634276956	4.84744144931782	4.90698529600082	-0.33019528229862	41.2037516644899	0.371871535520611	0.379281115607324	0.364992501024465	0.474782689053088	0.482748070646657	0.467387649868542	0.472460744022469	0.480422362257044	0.465300361924088	0.000740943961044133	0.000802361249348783	0.000801162223672498
234	29.1800213528179	0.23	4.84926818213653	4.66247382163375	5.03606254263931	0.293575682524255	29.4525879025119	28.4795866273459	30.4255891776779	3.94	2.55	6.09	6.44104583873128	6.66110330994719	6.8811607811631	6.93498028443526	7.17191296004957	7.40884563566388	6.92604761461029	7.16272197633121	7.40270685781103	4.84926818213653	4.85479255395966	0.163336746585116	41.3749949068884	0.371871535520611	0.379281115607324	0.364992501024465	0.474782689053088	0.482748070646657	0.467387649868542	0.472460744022469	0.480422362257044	0.465300361924088	0.000740943961044133	0.000802361249348783	0.000801162223672498
234	29.1800213528179	0.23	4.84938551683694	4.65975536250854	5.03901567116535	0.286046377922718	29.0280489566833	28.0513700937498	30.0047278196168	3.98	2.56	6.08	6.28861575311341	6.50756969592082	6.72652363872824	6.76390492331018	6.99940725162465	7.23490957993912	6.76089567912266	6.99832253020887	7.23119162698977	4.84938551683694	4.85471614906814	-0.604362404335101	40.6389025618764	0.371871535520611	0.379281115607324	0.364992501024465	0.474782689053088	0.482748070646657	0.467387649868542	0.472460744022469	0.480422362257044	0.465300361924088	0.000740943961044133	0.000802361249348783	0.000801162223672498
234	29.1800213528179	0.23	4.87025624605977	4.68194668294094	5.0585658091786	0.298961343239178	29.7055939362629	28.7368279699977	30.674359902528	4.01	2.59	6.21	6.403246779806	6.61911081185397	6.83497484390195	6.88234946688068	7.11436484235697	7.34638021783327	6.87265222205022	7.10190070786562	7.33660879951297	4.87025624605977	4.91404589461336	0.173614891136529	41.6667964622267	0.371871535520611	0.379281115607324	0.364992501024465	0.474782689053088	0.482748070646657	0.467387649868542	0.472460744022469	0.480422362257044	0.465300361924088	0.000740943961044133	0.000802361249348783	0.000801162223672498
234	29.1800213528179	0.23	4.90243468555814	4.71191866714302	5.09295070397326	0.285934000197254	29.3146333486731	28.3280406166235	30.3012260807227	4.01	2.61	6.16	6.3006431192239	6.52007829982079	6.73951348041767	6.7706414129766	7.00644542426557	7.24224943555455	6.77071215721748	7.01043762869233	7.24390633953699	4.90243468555814	4.89359917630572	0.295873695265997	41.9274553256604	0.371871535520611	0.379281115607324	0.364992501024465	0.474782689053088	0.482748070646657	0.467387649868542	0.472460744022469	0.480422362257044	0.465300361924088	0.000740943961044133	0.000802361249348783	0.000801162223672498
234	29.1800213528179	0.24	4.43393576860867	4.26410870936201	4.60376282785533	0.311916993551766	29.709921551246	28.7701558922693	30.6496872102228	4.06	2.63	6.26	6.33687487914813	6.54386636779196	6.75085785643579	6.8019597968793	7.02414309872805	7.2463264005768	6.79890684773131	7.01713051001594	7.24064463657065	4.43393576860867	5.02434162092011	0.133997104403358	42.1644254993899	0.371871535520611	0.379281115607324	0.364992501024465	0.474782689053088	0.482748070646657	0.467387649868542	0.472460744022469	0.480422362257044	0.465300361924088	0.000740943961044133	0.000802361249348783	0.000801162223672498
234	29.1800213528179	0.24	4.44387490864603	4.27413570583695	4.61361411145512	0.300023705372723	29.0653935633568	28.1199028732967	30.010884253417	3.98	2.57	6.2	6.30089536242972	6.51275377214983	6.72461218186993	6.77672709655097	7.00458465380277	7.23244221105458	6.76613808004991	6.99106320902088	7.21736924386661	4.44387490864603	4.98641967211633	-0.275736107566508	41.3854403459937	0.371871535520611	0.379281115607324	0.364992501024465	0.474782689053088	0.482748070646657	0.467387649868542	0.472460744022469	0.480422362257044	0.465300361924088	0.000740943961044133	0.000802361249348783	0.000801162223672498
234	29.1800213528179	0.24	4.49315651594439	4.32275047367625	4.66356255821252	0.30850734404769	29.5560976631512	28.6137193279215	30.4984759983808	4.08	2.6	6.32	6.27347377583281	6.48008745318189	6.68670113053096	6.73037586583567	6.95203738181088	7.17369889778608	6.71195852481937	6.9333667932658	7.15294406315808	4.49315651594439	5.06628346461128	-0.467904096549861	41.5695332733197	0.371871535520611	0.379281115607324	0.364992501024465	0.474782689053088	0.482748070646657	0.467387649868542	0.472460744022469	0.480422362257044	0.465300361924088	0.000740943961044133	0.000802361249348783	0.000801162223672498
234	29.1800213528179	0.24	4.50543301737586	4.33485492038508	4.67601111436663	0.310413387685494	29.5176068768379	28.5806437473594	30.4545700063164	3.95	2.55	6.28	6.44476462328596	6.65604421809019	6.86732381289442	6.9365742452756	7.16397690177853	7.39137955828145	6.91208669289083	7.1351012368259	7.3629789187485	4.50543301737586	5.0050726222698	-0.120072043805513	41.5195088313474	0.371871535520611	0.379281115607324	0.364992501024465	0.474782689053088	0.482748070646657	0.467387649868542	0.472460744022469	0.480422362257044	0.465300361924088	0.000740943961044133	0.000802361249348783	0.000801162223672498
234	29.1800213528179	0.24	4.5195854636307	4.34762843315851	4.6915424941029	0.320232951536034	30.437541899409	29.4931031675402	31.3819806312779	4.02	2.61	6.19	6.55700045924286	6.76697108062549	6.97694170200812	7.045778349718	7.2714007920848	7.4970232344516	7.04416154883235	7.26734753908791	7.49404287013016	4.5195854636307	4.96345610445631	0.152435273847663	41.8872023535375	0.371871535520611	0.379281115607324	0.364992501024465	0.474782689053088	0.482748070646657	0.467387649868542	0.472460744022469	0.480422362257044	0.465300361924088	0.000740943961044133	0.000802361249348783	0.000801162223672498
234	29.1800213528179	0.24	4.52479022010837	4.35317687171271	4.69640356850404	0.309830061958498	29.6058366400695	28.6647908661088	30.5468824140303	4.04	2.61	6.29	6.34503575128804	6.55333900063912	6.7616422499902	6.8145842989488	7.03830251080596	7.26202072266312	6.80109812200623	7.02626172439951	7.24854619167548	4.52479022010837	5.03310258260394	0.168918999155403	42.1802904258315	0.371871535520611	0.379281115607324	0.364992501024465	0.474782689053088	0.482748070646657	0.467387649868542	0.472460744022469	0.480422362257044	0.465300361924088	0.000740943961044133	0.000802361249348783	0.000801162223672498
234	29.1800213528179	0.24	4.53717786801898	4.36473859048862	4.70961714554935	0.315049315894749	29.9172058071691	28.9777451911723	30.8566664231659	4.07	2.57	6.26	6.37144836325713	6.57801118464465	6.78457400603218	6.83770691938099	7.05938587721945	7.2810648350579	6.82029551540529	7.03935112466265	7.2568897661232	4.53717786801898	5.00915104702221	0.233326971968502	42.0337186169807	0.371871535520611	0.379281115607324	0.364992501024465	0.474782689053088	0.482748070646657	0.467387649868542	0.472460744022469	0.480422362257044	0.465300361924088	0.000740943961044133	0.000802361249348783	0.000801162223672498
234	29.1800213528179	0.24	4.54092018631735	4.3699973149218	4.7118430577129	0.305987887980964	29.6003537248007	28.6509619261369	30.5497455234645	3.99	2.62	6.17	6.40152686589805	6.61365088187621	6.82577489785437	6.8826697650243	7.11073715922457	7.33880455342485	6.88425084173059	7.11378274057892	7.33437742219956	4.54092018631735	4.99010741277752	-0.390760985648222	41.4083108113018	0.371871535520611	0.379281115607324	0.364992501024465	0.474782689053088	0.482748070646657	0.467387649868542	0.472460744022469	0.480422362257044	0.465300361924088	0.000740943961044133	0.000802361249348783	0.000801162223672498
234	29.1800213528179	0.24	4.55230679781086	4.38173539624909	4.72287819937262	0.316217830732919	30.0583844107599	29.1170400821336	30.9997287393861	4.03	2.63	6.18	6.46076476310088	6.66963916280558	6.87851356251028	6.94080799318786	7.1652020326246	7.38959607206133	6.94294691270196	7.16742661129699	7.39584911519566	4.55230679781086	5.0069517793081	0.139969112992198	41.9516964378738	0.371871535520611	0.379281115607324	0.364992501024465	0.474782689053088	0.482748070646657	0.467387649868542	0.472460744022469	0.480422362257044	0.465300361924088	0.000740943961044133	0.000802361249348783	0.000801162223672498
234	29.1800213528179	0.24	4.55518600475924	4.3827660323798	4.72760597713869	0.31430836674062	29.9890347367362	29.0456993865562	30.9323700869163	4	2.58	6.24	6.48151265304931	6.69201679436432	6.90252093567933	6.96764579098142	7.19393838234551	7.4202309737096	6.95309535509363	7.17667451816392	7.40450951578693	4.55518600475924	4.99430505502104	0.00521779714366785	41.7794342749631	0.371871535520611	0.379281115607324	0.364992501024465	0.474782689053088	0.482748070646657	0.467387649868542	0.472460744022469	0.480422362257044	0.465300361924088	0.000740943961044133	0.000802361249348783	0.000801162223672498
234	29.1800213528179	0.24	4.55811813014568	4.38547288743164	4.73076337285972	0.303449454094672	29.2272784046622	28.2842197988814	30.170337010443	3.96	2.56	6.2	6.3675663762137	6.57987515869624	6.79218394117877	6.85218321127988	7.0806501936373	7.30911717599471	6.8369207395131	7.06487108984709	7.29150626551439	4.55811813014568	4.96099838610497	0.572172761274369	42.1038772564727	0.371871535520611	0.379281115607324	0.364992501024465	0.474782689053088	0.482748070646657	0.467387649868542	0.472460744022469	0.480422362257044	0.465300361924088	0.000740943961044133	0.000802361249348783	0.000801162223672498
234	29.1800213528179	0.24	4.55938178862853	4.38485382774257	4.7339097495145	0.300811034064782	29.3743107667959	28.4205592211909	30.328062312401	4.05	2.61	6.33	6.26921984396956	6.47960550420193	6.68999116443431	6.73048657933998	6.95635166270304	7.18221674606611	6.71333110429346	6.93966609617715	7.16487614953994	4.55938178862853	5.02334447121097	0.112139740059897	42.0739074233993	0.371871535520611	0.379281115607324	0.364992501024465	0.474782689053088	0.482748070646657	0.467387649868542	0.472460744022469	0.480422362257044	0.465300361924088	0.000740943961044133	0.000802361249348783	0.000801162223672498
234	29.1800213528179	0.24	4.56122384467125	4.38677964301231	4.7356680463302	0.306247423669801	29.9768176053459	29.0159384418937	30.9376967687981	4.02	2.62	6.24	6.44282105043994	6.65617870260123	6.86953635476253	6.9220863446463	7.15131513728065	7.380543929915	6.91674544785782	7.14600180069837	7.37575595247694	4.56122384467125	4.99357360277083	-0.162578614532628	41.6938281390495	0.371871535520611	0.379281115607324	0.364992501024465	0.474782689053088	0.482748070646657	0.467387649868542	0.472460744022469	0.480422362257044	0.465300361924088	0.000740943961044133	0.000802361249348783	0.000801162223672498
234	29.1800213528179	0.24	4.56282637910691	4.38961237080576	4.73604038740805	0.307408246097427	29.5883393283823	28.6424971860698	30.5341814706949	4.02	2.55	6.28	6.36510441487164	6.57529502628011	6.78548563768857	6.83923279921509	7.06508023704708	7.29092767487906	6.80983279317484	7.0391489942022	7.25926489314422	4.56282637910691	4.99513581524306	-0.228729110127189	41.4797593152722	0.371871535520611	0.379281115607324	0.364992501024465	0.474782689053088	0.482748070646657	0.467387649868542	0.472460744022469	0.480422362257044	0.465300361924088	0.000740943961044133	0.000802361249348783	0.000801162223672498
234	29.1800213528179	0.24	4.56959582940415	4.3970979901808	4.74209366862751	0.310017041787745	29.7639831269873	28.8183240059638	30.7096422480108	4.04	2.64	6.3	6.3676122427404	6.5765623050425	6.78551236734459	6.83742812776658	7.06179496714373	7.28616180652088	6.83064884197489	7.05268511517231	7.27912476712107	4.56959582940415	5.01784615658088	0.143706643698298	42.1477431933266	0.371871535520611	0.379281115607324	0.364992501024465	0.474782689053088	0.482748070646657	0.467387649868542	0.472460744022469	0.480422362257044	0.465300361924088	0.000740943961044133	0.000802361249348783	0.000801162223672498
234	29.1800213528179	0.24	4.57141874685327	4.3993271741178	4.74351031958873	0.305333398854207	28.8854473697719	27.9575556068269	29.8133391327169	4.05	2.62	6.29	6.16755511073261	6.37225196138863	6.57694881204466	6.62139918379548	6.84115880256251	7.06091842132955	6.61144408888019	6.83275451950047	7.05493802839643	4.57141874685327	5.04355990433623	0.282605047553524	42.3446098545671	0.371871535520611	0.379281115607324	0.364992501024465	0.474782689053088	0.482748070646657	0.467387649868542	0.472460744022469	0.480422362257044	0.465300361924088	0.000740943961044133	0.000802361249348783	0.000801162223672498
234	29.1800213528179	0.24	4.57202007560906	4.398648475469	4.74539167574913	0.313586748800751	30.0148685169542	29.0691375901364	30.960599443772	3.96	2.55	6.19	6.54657339295045	6.75955862181037	6.97254385067028	7.04510310059277	7.27430741957852	7.50351173856428	7.02331616023543	7.2550491877602	7.48452987930391	4.57202007560906	4.96564994538083	0.174012529249554	41.7158978052918	0.371871535520611	0.379281115607324	0.364992501024465	0.474782689053088	0.482748070646657	0.467387649868542	0.472460744022469	0.480422362257044	0.465300361924088	0.000740943961044133	0.000802361249348783	0.000801162223672498
234	29.1800213528179	0.24	4.57282157922962	4.39840347257591	4.74723968588334	0.306508549633738	29.5555452305487	28.608751436807	30.5023390242904	3.95	2.55	6.16	6.46023170902576	6.67403017911102	6.88782864919628	6.95437280624028	7.18452465424589	7.4146765022515	6.93666176704486	7.16980821436263	7.40067255118451	4.57282157922962	4.91223775624355	-0.328921299118633	40.9981707468456	0.371871535520611	0.379281115607324	0.364992501024465	0.474782689053088	0.482748070646657	0.467387649868542	0.472460744022469	0.480422362257044	0.465300361924088	0.000740943961044133	0.000802361249348783	0.000801162223672498
234	29.1800213528179	0.24	4.57313247909922	4.39851212166903	4.7477528365294	0.306694595515563	29.7746458286454	28.8212505357485	30.7280411215422	4.07	2.6	6.26	6.33190406647976	6.5413608880902	6.75081770970064	6.79464129542944	7.01940527712933	7.24416925882922	6.78183156606501	7.00815610514689	7.22594538955578	4.57313247909922	5.02286653860697	-0.240628963708559	41.69385924846	0.371871535520611	0.379281115607324	0.364992501024465	0.474782689053088	0.482748070646657	0.467387649868542	0.472460744022469	0.480422362257044	0.465300361924088	0.000740943961044133	0.000802361249348783	0.000801162223672498
234	29.1800213528179	0.24	4.57446259656478	4.40175874026796	4.74716645286161	0.304963093218349	29.443308561839	28.496670266559	30.389946857119	3.94	2.57	6.17	6.44163535083447	6.65562170960162	6.86960806836877	6.93520157255646	7.16558383591064	7.39596609926483	6.92542537672176	7.15045844303182	7.38580175220899	4.57446259656478	4.95011584754108	0.372772442048161	41.8519169547754	0.371871535520611	0.379281115607324	0.364992501024465	0.474782689053088	0.482748070646657	0.467387649868542	0.472460744022469	0.480422362257044	0.465300361924088	0.000740943961044133	0.000802361249348783	0.000801162223672498
234	29.1800213528179	0.24	4.5765982962198	4.40230277645779	4.75089381598181	0.301656794347052	29.4257465394567	28.472242454456	30.3792506244574	3.95	2.58	6.13	6.4184373045707	6.63338371067196	6.84833011677322	6.90800078052797	7.13934212899948	7.37068347747098	6.90130052444441	7.13396164581854	7.36892576065315	4.5765982962198	4.95405399598122	-0.0663694411398298	41.4542568919314	0.371871535520611	0.379281115607324	0.364992501024465	0.474782689053088	0.482748070646657	0.467387649868542	0.472460744022469	0.480422362257044	0.465300361924088	0.000740943961044133	0.000802361249348783	0.000801162223672498
234	29.1800213528179	0.24	4.58297820348503	4.40948445407846	4.75647195289159	0.302933934523362	28.8638500091375	27.9313809402753	29.7963190779997	3.92	2.55	6.19	6.34287375728231	6.55462603687816	6.76637831647401	6.83255525960621	7.0606552040557	7.28875514850519	6.81431304293035	7.0414429126402	7.27181939909056	4.58297820348503	4.93676430229141	-0.0024151486506853	41.3667808141898	0.371871535520611	0.379281115607324	0.364992501024465	0.474782689053088	0.482748070646657	0.467387649868542	0.472460744022469	0.480422362257044	0.465300361924088	0.000740943961044133	0.000802361249348783	0.000801162223672498
234	29.1800213528179	0.24	4.58299849741239	4.40840016109907	4.75759683372572	0.299607190831749	29.372541628698	28.416111124738	30.328972132658	4.02	2.57	6.16	6.31623142042708	6.52882336779274	6.7414153151584	6.78689713165045	7.01533076267951	7.24376439370857	6.77562012378764	7.00647303235179	7.23508827535791	4.58299849741239	4.98346674190707	-0.877354779225753	40.8787752232766	0.371871535520611	0.379281115607324	0.364992501024465	0.474782689053088	0.482748070646657	0.467387649868542	0.472460744022469	0.480422362257044	0.465300361924088	0.000740943961044133	0.000802361249348783	0.000801162223672498
234	29.1800213528179	0.24	4.58696538832573	4.41183625421645	4.76209452243501	0.303445510368544	29.6170299739373	28.6613865788813	30.5726733689934	4.04	2.59	6.21	6.33270786879122	6.54385642683373	6.75500498487624	6.79992040084855	7.02664701088513	7.25337362092171	6.79119859652147	7.01493097872702	7.24390049402902	4.58696538832573	4.97648092087252	-0.248595598163658	41.5378581279497	0.371871535520611	0.379281115607324	0.364992501024465	0.474782689053088	0.482748070646657	0.467387649868542	0.472460744022469	0.480422362257044	0.465300361924088	0.000740943961044133	0.000802361249348783	0.000801162223672498
234	29.1800213528179	0.24	4.58759945295305	4.41245513912954	4.76274376677657	0.299417618946147	28.9329248336184	27.9903834319042	29.8754662353326	4.06	2.62	6.25	6.16173968290606	6.36922861466198	6.5767175464179	6.61355642180609	6.83625972114783	7.05896302048956	6.60589783296359	6.83137829056792	7.05259194394527	4.58759945295305	5.00971006368532	-0.0714846339913342	41.9126666268419	0.371871535520611	0.379281115607324	0.364992501024465	0.474782689053088	0.482748070646657	0.467387649868542	0.472460744022469	0.480422362257044	0.465300361924088	0.000740943961044133	0.000802361249348783	0.000801162223672498
234	29.1800213528179	0.24	4.58815592670558	4.41610338293438	4.76020847047677	0.318477797169267	30.2510270405145	29.3085783489749	31.1934757320541	4.04	2.63	6.3	6.4803408288794	6.68872312099155	6.89710541310371	6.95901606250453	7.18279066884739	7.40656527519024	6.95198026819588	7.17157222012668	7.40138279161494	4.58815592670558	5.01976004659468	0.232099852107828	42.2216115190772	0.371871535520611	0.379281115607324	0.364992501024465	0.474782689053088	0.482748070646657	0.467387649868542	0.472460744022469	0.480422362257044	0.465300361924088	0.000740943961044133	0.000802361249348783	0.000801162223672498
234	29.1800213528179	0.24	4.60214491699301	4.42700869099344	4.77728114299258	0.304783322916123	29.7332460208139	28.7768803397889	30.6896117018389	3.98	2.54	6.13	6.45508711782939	6.66961432559566	6.88414153336193	6.94343674306752	7.1741936747095	7.40495060635148	6.93284423515175	7.16172480038939	7.39471089085664	4.60214491699301	4.93556619369831	-0.236023799925625	41.1732105705423	0.371871535520611	0.379281115607324	0.364992501024465	0.474782689053088	0.482748070646657	0.467387649868542	0.472460744022469	0.480422362257044	0.465300361924088	0.000740943961044133	0.000802361249348783	0.000801162223672498
234	29.1800213528179	0.24	4.60373640432982	4.42688532029731	4.78058748836232	0.303802048814672	29.5313881277148	28.5793111783017	30.4834650771278	3.96	2.58	6.12	6.42831523186409	6.64246492629289	6.85661462072168	6.91684178881582	7.14726601383593	7.37769023885604	6.91170578620931	7.1403061872519	7.3773321758546	4.60373640432982	4.90469729550065	-0.507205364567175	40.8418400441266	0.371871535520611	0.379281115607324	0.364992501024465	0.474782689053088	0.482748070646657	0.467387649868542	0.472460744022469	0.480422362257044	0.465300361924088	0.000740943961044133	0.000802361249348783	0.000801162223672498
234	29.1800213528179	0.24	4.60573212560213	4.4298732766604	4.78159097454387	0.296216041781329	29.4186794042207	28.4529493750361	30.3844094334052	4.03	2.58	6.25	6.31233012935311	6.52657880634232	6.74082748333154	6.78121103091994	7.01137413424105	7.24153723756216	6.7673955384862	6.99786865607635	7.22875086518734	4.60573212560213	5.01671998176554	-0.291072292877706	41.6983275271357	0.371871535520611	0.379281115607324	0.364992501024465	0.474782689053088	0.482748070646657	0.467387649868542	0.472460744022469	0.480422362257044	0.465300361924088	0.000740943961044133	0.000802361249348783	0.000801162223672498
234	29.1800213528179	0.24	4.60726508152137	4.43400677976079	4.78052338328195	0.308677613157121	29.699322525325	28.7527553192659	30.6458897313841	3.97	2.55	6.28	6.45885323558225	6.67148463711803	6.88411603865382	6.9486381240873	7.17739369557947	7.40614926707163	6.92253063212216	7.14714889913438	7.37780499705216	4.60726508152137	4.99844714266844	0.336680817234523	42.0227450539788	0.371871535520611	0.379281115607324	0.364992501024465	0.474782689053088	0.482748070646657	0.467387649868542	0.472460744022469	0.480422362257044	0.465300361924088	0.000740943961044133	0.000802361249348783	0.000801162223672498
234	29.1800213528179	0.24	4.61056319727513	4.4357552885581	4.78537110599216	0.306761486684457	29.4675567390925	28.5241429482549	30.4109705299301	4.03	2.58	6.27	6.32593882749131	6.53516432256321	6.74438981763511	6.79556060274489	7.02031847192021	7.24507634109554	6.78062758586547	7.00228823614693	7.22800833430959	4.61056319727513	4.97257149369559	-0.140346877681734	41.574926272257	0.371871535520611	0.379281115607324	0.364992501024465	0.474782689053088	0.482748070646657	0.467387649868542	0.472460744022469	0.480422362257044	0.465300361924088	0.000740943961044133	0.000802361249348783	0.000801162223672498
234	29.1800213528179	0.24	4.61088876393035	4.43445003326289	4.7873274945978	0.304574909311014	29.746401901092	28.7891423122554	30.7036614899285	3.95	2.55	6.17	6.49164602500209	6.70749790198284	6.92334977896359	6.98701639320701	7.21933968951128	7.45166298581555	6.97030582924266	7.20547384568173	7.43605005761015	4.61088876393035	4.89430922126681	-0.556797030979269	40.7322202511817	0.371871535520611	0.379281115607324	0.364992501024465	0.474782689053088	0.482748070646657	0.467387649868542	0.472460744022469	0.480422362257044	0.465300361924088	0.000740943961044133	0.000802361249348783	0.000801162223672498
234	29.1800213528179	0.24	4.61099294791126	4.4358344725842	4.78615142323833	0.297670415142708	29.3730628779834	28.4121831129699	30.3339426429969	4.01	2.56	6.12	6.32534905448317	6.53926784730995	6.75318664013674	6.79793354418406	7.02783480733378	7.2577360704835	6.79349021154085	7.02195186969846	7.25127826518632	4.61099294791126	4.9773730558825	0.399239692733471	42.0224109958669	0.371871535520611	0.379281115607324	0.364992501024465	0.474782689053088	0.482748070646657	0.467387649868542	0.472460744022469	0.480422362257044	0.465300361924088	0.000740943961044133	0.000802361249348783	0.000801162223672498
234	29.1800213528179	0.24	4.61152374361757	4.43596961451376	4.78707787272139	0.302401639676531	29.244109583324	28.2981638444192	30.1900553222289	3.98	2.59	6.23	6.33953013913	6.55144676929509	6.76336339946018	6.81811596955176	7.04603067752418	7.27394538549661	6.80431829417382	7.03677360611109	7.25925785065937	4.61152374361757	4.96652339267151	0.330231120229532	41.9546707731481	0.371871535520611	0.379281115607324	0.364992501024465	0.474782689053088	0.482748070646657	0.467387649868542	0.472460744022469	0.480422362257044	0.465300361924088	0.000740943961044133	0.000802361249348783	0.000801162223672498
234	29.1800213528179	0.24	4.61226625164456	4.43631801489033	4.78821448839879	0.307280735492577	29.8905075407285	28.9347198717127	30.8462952097443	4.02	2.57	6.22	6.43234667002519	6.64482350260912	6.85730033519306	6.91176905856485	7.14008243662937	7.36839581469388	6.8981656726776	7.12038255352274	7.35235272009456	4.61226625164456	5.00750226876796	-0.251297082163696	41.5623358730908	0.371871535520611	0.379281115607324	0.364992501024465	0.474782689053088	0.482748070646657	0.467387649868542	0.472460744022469	0.480422362257044	0.465300361924088	0.000740943961044133	0.000802361249348783	0.000801162223672498
234	29.1800213528179	0.24	4.61956811154362	4.44663414765766	4.79250207542959	0.314365716612647	29.9989297535404	29.055408684054	30.9424508230267	3.93	2.57	6.16	6.58288426941592	6.7966513540136	7.01041843861127	7.08916504671269	7.31937267033873	7.54958029396477	7.07962229724586	7.31035414037771	7.53826063173855	4.61956811154362	4.96512380621888	-0.69434343298249	40.852914544683	0.371871535520611	0.379281115607324	0.364992501024465	0.474782689053088	0.482748070646657	0.467387649868542	0.472460744022469	0.480422362257044	0.465300361924088	0.000740943961044133	0.000802361249348783	0.000801162223672498
234	29.1800213528179	0.24	4.62015636822793	4.44394990478962	4.79636283166624	0.306625583509822	29.632790906699	28.6837838597887	30.5817979536094	4.02	2.59	6.2	6.36674152956609	6.57738607377789	6.78803061798969	6.84005980159766	7.0663641478002	7.29266849400273	6.83163539730679	7.05903159373262	7.28238322385519	4.62015636822793	4.99006129033829	0.227313393456239	41.9382906946521	0.371871535520611	0.379281115607324	0.364992501024465	0.474782689053088	0.482748070646657	0.467387649868542	0.472460744022469	0.480422362257044	0.465300361924088	0.000740943961044133	0.000802361249348783	0.000801162223672498
234	29.1800213528179	0.24	4.6208628607064	4.44459825911085	4.79712746230195	0.311976108518137	30.1611753961228	29.2072673293302	31.1150834629154	4.04	2.61	6.15	6.46105235371733	6.67207003951059	6.88308772530385	6.93868610410754	7.16530328718797	7.3919204702684	6.94032133252762	7.17534229834533	7.39273714851339	4.6208628607064	4.97050571338571	0.210880361098798	42.0212946188351	0.371871535520611	0.379281115607324	0.364992501024465	0.474782689053088	0.482748070646657	0.467387649868542	0.472460744022469	0.480422362257044	0.465300361924088	0.000740943961044133	0.000802361249348783	0.000801162223672498
234	29.1800213528179	0.24	4.621115979046	4.44474359670223	4.79748836138977	0.297802625975968	29.2846092340877	28.3269258769899	30.2422925911855	4.01	2.62	6.2	6.31346522299492	6.52691233673872	6.74035945048252	6.78604337705681	7.01546752392586	7.24489167079491	6.78392778904721	7.01377519408945	7.24555927233544	4.621115979046	4.98131661167903	-0.206679014060609	41.6423675818596	0.371871535520611	0.379281115607324	0.364992501024465	0.474782689053088	0.482748070646657	0.467387649868542	0.472460744022469	0.480422362257044	0.465300361924088	0.000740943961044133	0.000802361249348783	0.000801162223672498
234	29.1800213528179	0.24	4.62297157429934	4.44533785812574	4.80060529047294	0.300610130932578	29.4576285594828	28.5007147726883	30.4145423462772	3.99	2.59	6.12	6.37906643059781	6.59324409817568	6.80742176575354	6.85990782581368	7.09022978184232	7.32055173787096	6.86213027338381	7.09032230843657	7.3198667421361	4.62297157429934	4.94889522920721	-0.0765605942562383	41.5465317308095	0.371871535520611	0.379281115607324	0.364992501024465	0.474782689053088	0.482748070646657	0.467387649868542	0.472460744022469	0.480422362257044	0.465300361924088	0.000740943961044133	0.000802361249348783	0.000801162223672498
234	29.1800213528179	0.24	4.62700628926864	4.45209191103736	4.80192066749991	0.30955008671344	29.5685321513799	28.6280564956907	30.5090078070692	4.06	2.57	6.24	6.30957396952055	6.51685317190015	6.72413237427976	6.77314542547966	6.99565366267228	7.21816189986491	6.75604588998789	6.97568963391496	7.19861640005826	4.62700628926864	5.00793515267475	-0.390431456733404	41.3489739351983	0.371871535520611	0.379281115607324	0.364992501024465	0.474782689053088	0.482748070646657	0.467387649868542	0.472460744022469	0.480422362257044	0.465300361924088	0.000740943961044133	0.000802361249348783	0.000801162223672498
234	29.1800213528179	0.24	4.62804221081646	4.45159773876251	4.80448668287041	0.296738786407582	28.9036546675265	27.9560196460847	29.8512896889682	3.93	2.58	6.13	6.33744641423276	6.55226906225871	6.76709171028465	6.82531239367246	7.05667240623527	7.28803241879808	6.82149605684619	7.05949490888709	7.28562515011316	4.62804221081646	4.91615511426501	-0.244031072280929	41.1505340852342	0.371871535520611	0.379281115607324	0.364992501024465	0.474782689053088	0.482748070646657	0.467387649868542	0.472460744022469	0.480422362257044	0.465300361924088	0.000740943961044133	0.000802361249348783	0.000801162223672498
234	29.1800213528179	0.24	4.63121817028276	4.45657832695057	4.80585801361495	0.308522242702244	30.0949459717264	29.1354202893852	31.0544716540676	3.99	2.63	6.26	6.51773995813615	6.73239067600933	6.9470413938825	7.00861171098487	7.23942845800456	7.47024520502424	7.00649508288773	7.23611628957253	7.46503084095104	4.63121817028276	5.00116396947498	0.220402997846354	42.0941915709887	0.371871535520611	0.379281115607324	0.364992501024465	0.474782689053088	0.482748070646657	0.467387649868542	0.472460744022469	0.480422362257044	0.465300361924088	0.000740943961044133	0.000802361249348783	0.000801162223672498
234	29.1800213528179	0.24	4.63229241381596	4.45645828209458	4.80812654553733	0.298824541330045	29.2914311287699	28.335860083364	30.2470021741757	3.99	2.61	6.33	6.33909418274637	6.55286764285353	6.76664110296068	6.81653898363812	7.0464133288488	7.27628767405947	6.79810512148717	7.03152469261469	7.2613931823901	4.63229241381596	4.99529222571477	0.529746058796164	42.40969673803	0.371871535520611	0.379281115607324	0.364992501024465	0.474782689053088	0.482748070646657	0.467387649868542	0.472460744022469	0.480422362257044	0.465300361924088	0.000740943961044133	0.000802361249348783	0.000801162223672498
234	29.1800213528179	0.24	4.63467013565724	4.45957789411998	4.80976237719451	0.295729578993954	29.1765291319526	28.2176295346995	30.1354287292057	3.98	2.57	6.13	6.32701527513133	6.54202172674262	6.75702817835391	6.80534764405102	7.03660892370681	7.26787020336261	6.79848508523087	7.03072644481056	7.26416780927987	4.63467013565724	4.92991066738784	0.0121814167589858	41.5073502579742	0.371871535520611	0.379281115607324	0.364992501024465	0.474782689053088	0.482748070646657	0.467387649868542	0.472460744022469	0.480422362257044	0.465300361924088	0.000740943961044133	0.000802361249348783	0.000801162223672498
234	29.1800213528179	0.24	4.63746064353873	4.46308040841138	4.81184087866607	0.30403676824126	29.1989528398181	28.2581155140435	30.1397901655926	4	2.57	6.23	6.3078124295895	6.5178273322037	6.72784223481789	6.7811724036912	7.00694754806466	7.23272269243812	6.76535596491983	6.99053924476254	7.21264423691918	4.63746064353873	4.98292966923663	0.230588470503669	41.869477724741	0.371871535520611	0.379281115607324	0.364992501024465	0.474782689053088	0.482748070646657	0.467387649868542	0.472460744022469	0.480422362257044	0.465300361924088	0.000740943961044133	0.000802361249348783	0.000801162223672498
234	29.1800213528179	0.24	4.63997002463838	4.46250717646409	4.81743287281268	0.298114935951626	29.320616688356	28.3624713278187	30.2787620488934	4.01	2.62	6.21	6.32074088341087	6.53426912227977	6.74779736114868	6.79378331483659	7.02329194574429	7.252800576652	6.790914385444	7.02143521328911	7.25270974061028	4.63997002463838	4.96504167040065	-0.236384532763775	41.5797774998154	0.371871535520611	0.379281115607324	0.364992501024465	0.474782689053088	0.482748070646657	0.467387649868542	0.472460744022469	0.480422362257044	0.465300361924088	0.000740943961044133	0.000802361249348783	0.000801162223672498
234	29.1800213528179	0.24	4.64140159846473	4.46445024440258	4.81835295252687	0.300501725522136	29.4420677533692	28.4854128224507	30.3987226842877	3.98	2.61	6.25	6.38337849189415	6.59775806042112	6.8121376289481	6.86551200232525	7.09608355665877	7.3266551109923	6.8560181105226	7.0863632453778	7.31755199473629	4.64140159846473	4.99348306388075	0.278616305623032	42.0343047886669	0.371871535520611	0.379281115607324	0.364992501024465	0.474782689053088	0.482748070646657	0.467387649868542	0.472460744022469	0.480422362257044	0.465300361924088	0.000740943961044133	0.000802361249348783	0.000801162223672498
234	29.1800213528179	0.24	4.64157506471168	4.46558491095505	4.81756521846832	0.300996792445947	29.4906817351855	28.533574430873	30.4477890394979	4	2.6	6.23	6.36147521990598	6.57485943554028	6.78824365117457	6.83788966580077	7.06725434498163	7.29661902416249	6.82741172219515	7.05736441470903	7.28571574632429	4.64157506471168	4.9918117474523	0.0647735413111264	41.9015327161337	0.371871535520611	0.379281115607324	0.364992501024465	0.474782689053088	0.482748070646657	0.467387649868542	0.472460744022469	0.480422362257044	0.465300361924088	0.000740943961044133	0.000802361249348783	0.000801162223672498
234	29.1800213528179	0.24	4.64273300353252	4.46482603009617	4.82063997696887	0.300984666961127	29.7774763459913	28.811033398208	30.7439192937746	4	2.59	6.21	6.42485566009612	6.64037227685211	6.8558888936081	6.90620586466067	7.13786898696493	7.36953210926918	6.89889930372873	7.12649321719379	7.36192460405512	4.64273300353252	4.9582052097114	0.262149314255987	42.0622950882493	0.371871535520611	0.379281115607324	0.364992501024465	0.474782689053088	0.482748070646657	0.467387649868542	0.472460744022469	0.480422362257044	0.465300361924088	0.000740943961044133	0.000802361249348783	0.000801162223672498
234	29.1800213528179	0.24	4.64453513775229	4.46867773239652	4.82039254310807	0.306599765849421	29.605305975349	28.6571215784901	30.5534903722078	4.02	2.58	6.27	6.36176833550333	6.57226154416818	6.78275475283302	6.83483372797435	7.06097935387888	7.28712497978341	6.81726973749081	7.0402170585468	7.26873170639412	4.64453513775229	4.98895452291469	0.533531281527345	42.2610671392578	0.371871535520611	0.379281115607324	0.364992501024465	0.474782689053088	0.482748070646657	0.467387649868542	0.472460744022469	0.480422362257044	0.465300361924088	0.000740943961044133	0.000802361249348783	0.000801162223672498
234	29.1800213528179	0.24	4.6454353470338	4.47075108492599	4.82011960914161	0.309343533958806	29.9986287063835	29.0440118684509	30.9532455443161	4.03	2.58	6.19	6.44310464510167	6.65487622165363	6.86664779820558	6.92165580802099	7.14915637545768	7.37665694289437	6.90814584047245	7.14201227915467	7.36538891397019	4.6454353470338	4.99043104723599	-0.196831927357114	41.5517446572664	0.371871535520611	0.379281115607324	0.364992501024465	0.474782689053088	0.482748070646657	0.467387649868542	0.472460744022469	0.480422362257044	0.465300361924088	0.000740943961044133	0.000802361249348783	0.000801162223672498
234	29.1800213528179	0.24	4.6462920681758	4.47227036291698	4.82031377343463	0.305593513358227	29.3712795550835	28.4283595420138	30.3141995681531	3.99	2.58	6.23	6.35135493458624	6.56201850344534	6.77268207230443	6.82867262134625	7.05516800064706	7.28166337994787	6.81276237143156	7.04352809689606	7.26550297585009	4.6462920681758	4.94806029241542	-0.0799308021959008	41.4370014008235	0.371871535520611	0.379281115607324	0.364992501024465	0.474782689053088	0.482748070646657	0.467387649868542	0.472460744022469	0.480422362257044	0.465300361924088	0.000740943961044133	0.000802361249348783	0.000801162223672498
234	29.1800213528179	0.24	4.64647974621391	4.4696013532631	4.82335813916472	0.299404835871117	28.9317905750382	27.9892574051551	29.8743237449213	3.98	2.56	6.25	6.2668014241673	6.47783482622749	6.68886822828767	6.7394564930584	6.96640646889168	7.19335644472496	6.71772272882305	6.94382736666386	7.16951292463573	4.64647974621391	4.96925874800452	0.408305349501973	41.9991052514353	0.371871535520611	0.379281115607324	0.364992501024465	0.474782689053088	0.482748070646657	0.467387649868542	0.472460744022469	0.480422362257044	0.465300361924088	0.000740943961044133	0.000802361249348783	0.000801162223672498
234	29.1800213528179	0.24	4.64790838649795	4.47160538254554	4.82421139045037	0.300962602515101	29.2559311769776	28.3063654481144	30.2054969058409	4.02	2.57	6.27	6.28448623189607	6.49530569440388	6.7061251569117	6.75187714670589	6.97837571134001	7.20487427597413	6.72854385795143	6.95863627227392	7.18338794750688	4.64790838649795	4.97907536002171	0.298055956030922	42.0178847406981	0.371871535520611	0.379281115607324	0.364992501024465	0.474782689053088	0.482748070646657	0.467387649868542	0.472460744022469	0.480422362257044	0.465300361924088	0.000740943961044133	0.000802361249348783	0.000801162223672498
234	29.1800213528179	0.24	4.64884279374481	4.47400404139328	4.82368154609634	0.303099807182079	29.3742196785986	28.4256352994006	30.3228040577967	4	2.6	6.23	6.34231763977955	6.55396544914738	6.76561325851521	6.81790768260457	7.04542628186942	7.27294488113427	6.80432805146307	7.03293993027025	7.26065368766138	4.64884279374481	4.99468893450735	-0.647066629538898	41.1419630477448	0.371871535520611	0.379281115607324	0.364992501024465	0.474782689053088	0.482748070646657	0.467387649868542	0.472460744022469	0.480422362257044	0.465300361924088	0.000740943961044133	0.000802361249348783	0.000801162223672498
234	29.1800213528179	0.24	4.64993568243445	4.47564698172172	4.82422438314719	0.308693452826521	29.9485594619968	28.9940840808177	30.903034843176	4.01	2.62	6.2	6.46173373541416	6.67445181103939	6.88716988666462	6.94535713467648	7.17399592802714	7.4026347213778	6.9349762904492	7.17128808938789	7.39984608656565	4.64993568243445	4.95961875199352	-0.267252630011658	41.4057684707371	0.371871535520611	0.379281115607324	0.364992501024465	0.474782689053088	0.482748070646657	0.467387649868542	0.472460744022469	0.480422362257044	0.465300361924088	0.000740943961044133	0.000802361249348783	0.000801162223672498
234	29.1800213528179	0.24	4.65067756847324	4.47519801886173	4.82615711808476	0.308807781878057	29.4622590081555	28.5235337294387	30.4009842868722	4	2.57	6.17	6.36662167194286	6.57615071417756	6.78567975641226	6.84434042191258	7.06959145255753	7.29484248320247	6.83361817652709	7.06298784543191	7.28383980020091	4.65067756847324	4.96554793961674	-0.00993350273928436	41.5581187596028	0.371871535520611	0.379281115607324	0.364992501024465	0.474782689053088	0.482748070646657	0.467387649868542	0.472460744022469	0.480422362257044	0.465300361924088	0.000740943961044133	0.000802361249348783	0.000801162223672498
234	29.1800213528179	0.24	4.65219516691885	4.47677343360793	4.82761690022978	0.308695152876362	30.1599896007919	29.1987796653734	31.1211995362105	4.03	2.59	6.21	6.47424185663014	6.68737081846396	6.90049978029778	6.95471095057693	7.18365672640284	7.41260250222875	6.94502396652472	7.17698044864655	7.40542199186101	4.65219516691885	4.99363232946736	0.456087218747714	42.278030528586	0.371871535520611	0.379281115607324	0.364992501024465	0.474782689053088	0.482748070646657	0.467387649868542	0.472460744022469	0.480422362257044	0.465300361924088	0.000740943961044133	0.000802361249348783	0.000801162223672498
234	29.1800213528179	0.24	4.65394719040049	4.47725261296795	4.83064176783304	0.301544620262246	29.2193352424403	28.2722675097841	30.1664029750965	4.04	2.59	6.25	6.24782883914251	6.45711934230653	6.66640984547055	6.70891407454913	6.9336500650023	7.15838605545547	6.69626229817994	6.91861982627176	7.14226767345323	4.65394719040049	4.9785979732591	-0.0373626754144152	41.7652109034873	0.371871535520611	0.379281115607324	0.364992501024465	0.474782689053088	0.482748070646657	0.467387649868542	0.472460744022469	0.480422362257044	0.465300361924088	0.000740943961044133	0.000802361249348783	0.000801162223672498
234	29.1800213528179	0.24	4.65490098096513	4.47693053891348	4.83287142301678	0.292929396446415	28.9164138270916	27.9596350976335	29.8731925565497	4	2.61	6.25	6.23796348309746	6.4514265971518	6.66488971120615	6.70568103643422	6.93514944543838	7.16461785444254	6.69782601984148	6.9278660236798	7.15675067839258	4.65490098096513	4.96185547583844	-0.253089930104069	41.4051703366092	0.371871535520611	0.379281115607324	0.364992501024465	0.474782689053088	0.482748070646657	0.467387649868542	0.472460744022469	0.480422362257044	0.465300361924088	0.000740943961044133	0.000802361249348783	0.000801162223672498
234	29.1800213528179	0.24	4.65505248325814	4.47936326917505	4.83074169734122	0.305560235007971	29.6368839422122	28.6853624979135	30.5884053865109	4.02	2.59	6.28	6.37644158607512	6.58795437096358	6.79946715585204	6.85163879440139	7.07891433404068	7.30618987367997	6.83598452721377	7.06563928848553	7.28963709269624	4.65505248325814	4.99892991145523	-0.0299662553425562	41.7960054179542	0.371871535520611	0.379281115607324	0.364992501024465	0.474782689053088	0.482748070646657	0.467387649868542	0.472460744022469	0.480422362257044	0.465300361924088	0.000740943961044133	0.000802361249348783	0.000801162223672498
234	29.1800213528179	0.24	4.65769886183825	4.47969428903789	4.83570343463861	0.303899733319169	29.7557433779303	28.7966548129286	30.714831942932	3.99	2.56	6.2	6.43683359710319	6.65121591122631	6.86559822534943	6.92097347243752	7.15148033371069	7.38198719498385	6.90498579635356	7.13607263810873	7.36704162775434	4.65769886183825	4.94628016146055	-0.424391278241501	41.1459890526663	0.371871535520611	0.379281115607324	0.364992501024465	0.474782689053088	0.482748070646657	0.467387649868542	0.472460744022469	0.480422362257044	0.465300361924088	0.000740943961044133	0.000802361249348783	0.000801162223672498
234	29.1800213528179	0.24	4.65920565070721	4.48301167502452	4.83539962638991	0.307878868212556	29.8302333009061	28.8777114837981	30.782755118014	4.02	2.55	6.21	6.42174366807958	6.63356277123644	6.84538187439329	6.90063229351254	7.12824738050093	7.35586246748932	6.88480475451901	7.11088857137698	7.33387532650012	4.65920565070721	4.9579031398007	-0.426115262333863	41.0973745566125	0.371871535520611	0.379281115607324	0.364992501024465	0.474782689053088	0.482748070646657	0.467387649868542	0.472460744022469	0.480422362257044	0.465300361924088	0.000740943961044133	0.000802361249348783	0.000801162223672498
234	29.1800213528179	0.24	4.66172925755511	4.4837293654806	4.83972914962961	0.314845525950487	29.9404951329704	28.9998590553875	30.8811312105533	3.95	2.59	6.2	6.5410088366472	6.75317224350335	6.9653356503595	7.04037882264752	7.26873973667075	7.49710065069397	7.0310874553537	7.26159799016582	7.48704543122899	4.66172925755511	4.92162541226266	-0.675604408241118	40.7437045074928	0.371871535520611	0.379281115607324	0.364992501024465	0.474782689053088	0.482748070646657	0.467387649868542	0.472460744022469	0.480422362257044	0.465300361924088	0.000740943961044133	0.000802361249348783	0.000801162223672498
234	29.1800213528179	0.24	4.66204578502959	4.48561815151341	4.83847341854577	0.303531124767994	29.4280490494131	28.478695715432	30.3774023833942	4.01	2.58	6.2	6.33594865171872	6.54716106244661	6.7583734731745	6.80880337391123	7.03577866266864	7.26275395142605	6.79900195065939	7.02419284080947	7.25226623128102	4.66204578502959	4.95443191296763	-0.155061885514833	41.422223536724	0.371871535520611	0.379281115607324	0.364992501024465	0.474782689053088	0.482748070646657	0.467387649868542	0.472460744022469	0.480422362257044	0.465300361924088	0.000740943961044133	0.000802361249348783	0.000801162223672498
234	29.1800213528179	0.24	4.66365233671091	4.48607051552616	4.84123415789565	0.303033211737293	29.2557292636958	28.3108223565307	30.2006361708609	4.02	2.59	6.19	6.28776252681584	6.49762397723152	6.7074854276472	6.75568003301976	6.98115877911225	7.20663752520474	6.75005254853515	6.97611498341022	7.19734243817613	4.66365233671091	4.96699141000584	0.255876269197682	41.9598482649064	0.371871535520611	0.379281115607324	0.364992501024465	0.474782689053088	0.482748070646657	0.467387649868542	0.472460744022469	0.480422362257044	0.465300361924088	0.000740943961044133	0.000802361249348783	0.000801162223672498
234	29.1800213528179	0.24	4.66692271379709	4.48852056244752	4.84532486514666	0.29686557022317	29.4923208944029	28.5256795097484	30.4589622790573	4.01	2.58	6.11	6.35055803894715	6.56575754765644	6.78095705636572	6.82501870479199	7.05629612375191	7.28757354271184	6.82297096993102	7.05624628792935	7.28852834771627	4.66692271379709	4.91863797454172	0.168055667585132	41.7564555092401	0.371871535520611	0.379281115607324	0.364992501024465	0.474782689053088	0.482748070646657	0.467387649868542	0.472460744022469	0.480422362257044	0.465300361924088	0.000740943961044133	0.000802361249348783	0.000801162223672498
234	29.1800213528179	0.24	4.66818196392939	4.49354419825163	4.84281972960716	0.313927698090685	30.0755526530398	29.1286596448866	31.022445661193	4.01	2.58	6.15	6.47812199790263	6.68870801526694	6.89929403263126	6.96128595159221	7.1875783068079	7.4138706620236	6.95833117802515	7.1785914582063	7.40590352149453	4.66818196392939	4.93518713741899	-0.282868581196156	41.2121116772368	0.371871535520611	0.379281115607324	0.364992501024465	0.474782689053088	0.482748070646657	0.467387649868542	0.472460744022469	0.480422362257044	0.465300361924088	0.000740943961044133	0.000802361249348783	0.000801162223672498
234	29.1800213528179	0.24	4.66934273508964	4.49239106358529	4.846294406594	0.30583721893119	29.5971372749543	28.6475117730641	30.5467627768445	4.05	2.61	6.28	6.31638330657169	6.52576270102485	6.73514209547801	6.78076440627422	7.00553739366371	7.2303103810532	6.76615864947568	6.99151324420517	7.21704278422295	4.66934273508964	4.99253120374527	0.312095804712203	42.2121304105037	0.371871535520611	0.379281115607324	0.364992501024465	0.474782689053088	0.482748070646657	0.467387649868542	0.472460744022469	0.480422362257044	0.465300361924088	0.000740943961044133	0.000802361249348783	0.000801162223672498
234	29.1800213528179	0.24	4.66969693213647	4.49472778492672	4.84466607934621	0.317591280375533	29.8758363130432	28.9431722611897	30.8085003648968	4	2.54	6.14	6.45579406632926	6.66382541125231	6.87185675617536	6.93964513033789	7.1632680797257	7.38689102911352	6.923834598064	7.14869764107938	7.37302888177304	4.66969693213647	4.93318082110808	0.14702131056694	41.4969804300244	0.371871535520611	0.379281115607324	0.364992501024465	0.474782689053088	0.482748070646657	0.467387649868542	0.472460744022469	0.480422362257044	0.465300361924088	0.000740943961044133	0.000802361249348783	0.000801162223672498
234	29.1800213528179	0.24	4.6707899545382	4.49231593257093	4.84926397650547	0.301096040073407	29.4485908626635	28.4930749700992	30.4041067552277	3.98	2.58	6.23	6.38919991004968	6.60346186883192	6.81772382761417	6.87228653864342	7.10274881808572	7.33321109752802	6.85787747853852	7.09079081728759	7.31865467173278	4.6707899545382	4.96395266882538	-0.365258309410953	41.2355402378825	0.371871535520611	0.379281115607324	0.364992501024465	0.474782689053088	0.482748070646657	0.467387649868542	0.472460744022469	0.480422362257044	0.465300361924088	0.000740943961044133	0.000802361249348783	0.000801162223672498
234	29.1800213528179	0.24	4.67115223329123	4.49195931235292	4.85034515422953	0.299924335955931	29.333734098194	28.3792885507135	30.2881796456745	4.05	2.61	6.21	6.2627906262618	6.47341932533423	6.68404802440666	6.72391280050095	6.95004985191494	7.17618690332893	6.71574443444641	6.94338223207425	7.17249367988492	4.67115223329123	4.99172692271819	0.185800765219077	42.0523039518152	0.371871535520611	0.379281115607324	0.364992501024465	0.474782689053088	0.482748070646657	0.467387649868542	0.472460744022469	0.480422362257044	0.465300361924088	0.000740943961044133	0.000802361249348783	0.000801162223672498
234	29.1800213528179	0.24	4.67221032503544	4.49478137779682	4.84963927227405	0.310248652115093	29.741351186198	28.7969224557551	30.685779916641	4.02	2.58	6.13	6.40290831692326	6.61289917904352	6.82289004116378	6.8802845875889	7.10593156247402	7.33157853735915	6.87381458006625	7.10225446912373	7.32688148234483	4.67221032503544	4.923906293556	0.673221905581238	42.2040603219455	0.371871535520611	0.379281115607324	0.364992501024465	0.474782689053088	0.482748070646657	0.467387649868542	0.472460744022469	0.480422362257044	0.465300361924088	0.000740943961044133	0.000802361249348783	0.000801162223672498
234	29.1800213528179	0.24	4.67248213602885	4.49652681918528	4.84843745287242	0.299920115736976	29.3131112739001	28.3593271558558	30.2668953919444	3.98	2.58	6.27	6.36275013626497	6.5767428728945	6.79073560952404	6.84428019499668	7.074467805357	7.30465541571732	6.82437346709049	7.0545808352666	7.28395721496989	4.67248213602885	4.98998001952359	0.293678637234347	42.0991652367046	0.371871535520611	0.379281115607324	0.364992501024465	0.474782689053088	0.482748070646657	0.467387649868542	0.472460744022469	0.480422362257044	0.465300361924088	0.000740943961044133	0.000802361249348783	0.000801162223672498
234	29.1800213528179	0.24	4.6729920780505	4.49621529004891	4.84976886605209	0.306297840385466	29.7208924589147	28.7683297623423	30.6734551554871	3.99	2.56	6.19	6.43724545443741	6.65039233989213	6.86353922534684	6.92225775676824	7.15146412952708	7.38067050228592	6.9092094637385	7.13398199023189	7.36716744719666	4.6729920780505	4.94076749535507	0.607490506293459	42.0709516580252	0.371871535520611	0.379281115607324	0.364992501024465	0.474782689053088	0.482748070646657	0.467387649868542	0.472460744022469	0.480422362257044	0.465300361924088	0.000740943961044133	0.000802361249348783	0.000801162223672498
234	29.1800213528179	0.24	4.67304430193151	4.49478190779344	4.85130669606957	0.297469959643407	29.6441796474637	28.6739657374491	30.6143935574782	4.04	2.64	6.15	6.33967738530784	6.55418706424622	6.76869674318459	6.80791982632365	7.03827298271096	7.26862613909827	6.81383429764315	7.04452761808754	7.27439897430275	4.67304430193151	4.96642350063493	0.00159123348655873	41.8591689445617	0.371871535520611	0.379281115607324	0.364992501024465	0.474782689053088	0.482748070646657	0.467387649868542	0.472460744022469	0.480422362257044	0.465300361924088	0.000740943961044133	0.000802361249348783	0.000801162223672498
234	29.1800213528179	0.24	4.67332272153042	4.49446843652962	4.85217700653122	0.295506384191858	28.8526120797026	27.9038498183065	29.8013743410986	3.96	2.53	6.19	6.28882000158209	6.50264695109137	6.71647390060065	6.76831001772172	6.99844016678919	7.22857031585665	6.74589378533335	6.97431301408279	7.20183353480186	4.67332272153042	4.90770480555595	-0.124210497865744	41.2081962538198	0.371871535520611	0.379281115607324	0.364992501024465	0.474782689053088	0.482748070646657	0.467387649868542	0.472460744022469	0.480422362257044	0.465300361924088	0.000740943961044133	0.000802361249348783	0.000801162223672498
234	29.1800213528179	0.24	4.67444484286409	4.49507547358424	4.85381421214395	0.298649751214427	29.2116796730891	28.2583127138214	30.1650466323568	4.01	2.57	6.21	6.2959353146953	6.50834490784774	6.72075450100018	6.76692346158668	6.99522305291418	7.22352264424168	6.75269200146165	6.98211639259379	7.2054600042188	4.67444484286409	4.93884010717077	0.496587482453138	41.9485324979959	0.371871535520611	0.379281115607324	0.364992501024465	0.474782689053088	0.482748070646657	0.467387649868542	0.472460744022469	0.480422362257044	0.465300361924088	0.000740943961044133	0.000802361249348783	0.000801162223672498
234	29.1800213528179	0.24	4.67794391311761	4.50261208108648	4.85327574514874	0.306781616384174	29.6873367274776	28.7369315876124	30.6377418673429	4.01	2.62	6.2	6.39481988848323	6.60631323014352	6.81780657180381	6.87224413524581	7.09952713964849	7.32681014405117	6.87073296072939	7.0977328684612	7.32336320553631	4.67794391311761	5.00343209492832	-0.706576505156145	41.1151025817479	0.371871535520611	0.379281115607324	0.364992501024465	0.474782689053088	0.482748070646657	0.467387649868542	0.472460744022469	0.480422362257044	0.465300361924088	0.000740943961044133	0.000802361249348783	0.000801162223672498
234	29.1800213528179	0.24	4.67853988546444	4.5021787234261	4.85490104750277	0.296809891570956	29.0676193087941	28.1147708782895	30.0204677392988	4.02	2.56	6.17	6.24461318636408	6.45625175526775	6.66789032417143	6.70936829290275	6.93675805450693	7.16414781611111	6.69419163986001	6.92292565669339	7.14638158604632	4.67853988546444	4.93990601740367	0.470734587292812	42.0244809187318	0.371871535520611	0.379281115607324	0.364992501024465	0.474782689053088	0.482748070646657	0.467387649868542	0.472460744022469	0.480422362257044	0.465300361924088	0.000740943961044133	0.000802361249348783	0.000801162223672498
234	29.1800213528179	0.24	4.67882823635973	4.50180015791156	4.85585631480789	0.310100114545378	30.1482694245157	29.1905867542616	31.1059520947699	3.97	2.54	6.15	6.56213853518212	6.77742870416214	6.99271887314216	7.06037462908897	7.29201089199462	7.52364715490028	7.04630042055943	7.27826300052731	7.50585892021474	4.67882823635973	4.94238227058648	0.350193022740597	41.756843787213	0.371871535520611	0.379281115607324	0.364992501024465	0.474782689053088	0.482748070646657	0.467387649868542	0.472460744022469	0.480422362257044	0.465300361924088	0.000740943961044133	0.000802361249348783	0.000801162223672498
234	29.1800213528179	0.24	4.68045278518574	4.50119927487204	4.85970629549945	0.29731731272088	29.2009189865416	28.2448632435488	30.1569747295344	3.99	2.62	6.26	6.31096145931789	6.52458015858227	6.73819885784664	6.78531856140877	7.01499369641414	7.24466883141952	6.78378975434613	7.00845895354102	7.24006668172092	4.68045278518574	4.98540723954636	-0.108825415223753	41.7137421402269	0.371871535520611	0.379281115607324	0.364992501024465	0.474782689053088	0.482748070646657	0.467387649868542	0.472460744022469	0.480422362257044	0.465300361924088	0.000740943961044133	0.000802361249348783	0.000801162223672498
234	29.1800213528179	0.24	4.68219301740795	4.50631079322815	4.85807524158774	0.302207981960183	29.0667864813291	28.1261447947999	30.0074281678584	4.03	2.55	6.24	6.23533613334583	6.44386869759656	6.6524012618473	6.69794328312331	6.92194713121838	7.14595097931345	6.67674559532752	6.90213682790069	7.11925147632619	4.68219301740795	4.96802451373094	-0.365491026669296	41.270713178546	0.371871535520611	0.379281115607324	0.364992501024465	0.474782689053088	0.482748070646657	0.467387649868542	0.472460744022469	0.480422362257044	0.465300361924088	0.000740943961044133	0.000802361249348783	0.000801162223672498
234	29.1800213528179	0.24	4.68269477185844	4.50757172773168	4.8578178159852	0.312596257518091	29.9157492487308	28.970968334848	30.8605301626136	4	2.58	6.21	6.4616534018918	6.672376313728	6.88309922556419	6.94590126693708	7.17241613074379	7.3989309945505	6.93480197660101	7.15807535523646	7.38707221458238	4.68269477185844	4.95898489516826	0.413087125900319	42.0455019478288	0.371871535520611	0.379281115607324	0.364992501024465	0.474782689053088	0.482748070646657	0.467387649868542	0.472460744022469	0.480422362257044	0.465300361924088	0.000740943961044133	0.000802361249348783	0.000801162223672498
234	29.1800213528179	0.24	4.68348715662657	4.50546595487483	4.86150835837832	0.299150878450686	29.4743775731652	28.5135865517803	30.4351685945502	3.99	2.61	6.21	6.38010081156198	6.59508406398966	6.81006731641734	6.86078973401882	7.09197023332518	7.32315073263154	6.85583831796611	7.08995457953443	7.31838194730007	4.68348715662657	4.95347501217229	0.165615084557269	41.8295418492471	0.371871535520611	0.379281115607324	0.364992501024465	0.474782689053088	0.482748070646657	0.467387649868542	0.472460744022469	0.480422362257044	0.465300361924088	0.000740943961044133	0.000802361249348783	0.000801162223672498
234	29.1800213528179	0.24	4.68376348113746	4.50710364971135	4.86042331256356	0.305930520544071	30.0456653743557	29.0818606187654	31.009470129946	4.05	2.61	6.24	6.42370364788078	6.6365922317816	6.84948081568243	6.89739509898044	7.12598233707802	7.35456957517561	6.89156183579883	7.11703488384164	7.34835191993335	4.68376348113746	4.97373630615296	-0.23205043113325	41.6112005558244	0.371871535520611	0.379281115607324	0.364992501024465	0.474782689053088	0.482748070646657	0.467387649868542	0.472460744022469	0.480422362257044	0.465300361924088	0.000740943961044133	0.000802361249348783	0.000801162223672498
234	29.1800213528179	0.24	4.68476372510725	4.50789668214655	4.86163076806795	0.305858819589214	29.8150794762462	28.85850995248	30.7716490000124	4.06	2.59	6.26	6.36042562192524	6.57125387737343	6.78208213282162	6.82774057752512	7.05405886503883	7.28037715255254	6.81732758613538	7.03955265597289	7.26798072833194	4.68476372510725	4.9787559018813	-0.0158622145173414	41.7850063631924	0.371871535520611	0.379281115607324	0.364992501024465	0.474782689053088	0.482748070646657	0.467387649868542	0.472460744022469	0.480422362257044	0.465300361924088	0.000740943961044133	0.000802361249348783	0.000801162223672498
234	29.1800213528179	0.24	4.68699277455337	4.50751499474648	4.86647055436026	0.298739169235548	29.7530177660996	28.7821906548169	30.7238448773822	4	2.56	6.26	6.41875520473994	6.63526066980971	6.85176613487949	6.89968956882734	7.13241701383613	7.36514445884493	6.87656358111899	7.10441602898014	7.33849148926242	4.68699277455337	4.9646623926069	0.24030500223423	41.9222424234008	0.371871535520611	0.379281115607324	0.364992501024465	0.474782689053088	0.482748070646657	0.467387649868542	0.472460744022469	0.480422362257044	0.465300361924088	0.000740943961044133	0.000802361249348783	0.000801162223672498
234	29.1800213528179	0.24	4.68739246432433	4.50994245401993	4.86484247462873	0.299289982385888	29.3291722768393	28.3734316504752	30.2849129032034	3.99	2.57	6.24	6.3491016273656	6.56296699412626	6.77683236088693	6.82750011286002	7.05748002204934	7.28745993123866	6.81072763441513	7.03963158346662	7.26753477477827	4.68739246432433	4.96577443261142	-0.606193185993337	41.0716195471607	0.371871535520611	0.379281115607324	0.364992501024465	0.474782689053088	0.482748070646657	0.467387649868542	0.472460744022469	0.480422362257044	0.465300361924088	0.000740943961044133	0.000802361249348783	0.000801162223672498
234	29.1800213528179	0.24	4.68765639810556	4.50823776032516	4.86707503588596	0.297264343316016	29.2597464715221	28.3016432240472	30.2178497189971	4.01	2.6	6.18	6.29736750526127	6.51055400505459	6.72374050484792	6.76744327289552	6.99654337586602	7.22564347883653	6.76497287566484	6.99466573644475	7.21965093573229	4.68765639810556	4.9626510287372	-0.152226658652544	41.6089078773631	0.371871535520611	0.379281115607324	0.364992501024465	0.474782689053088	0.482748070646657	0.467387649868542	0.472460744022469	0.480422362257044	0.465300361924088	0.000740943961044133	0.000802361249348783	0.000801162223672498
234	29.1800213528179	0.24	4.68797884903506	4.50828930637029	4.86766839169984	0.293980822837611	29.1997120238126	28.2360061978295	30.1634178497956	4.02	2.61	6.15	6.27819723217454	6.49247453495337	6.7067518377322	6.74627638311867	6.97652940858383	7.20678243404899	6.74693838623021	6.97849773659278	7.21002120657563	4.68797884903506	4.94284341471169	-0.111365547986807	41.4708891498545	0.371871535520611	0.379281115607324	0.364992501024465	0.474782689053088	0.482748070646657	0.467387649868542	0.472460744022469	0.480422362257044	0.465300361924088	0.000740943961044133	0.000802361249348783	0.000801162223672498
234	29.1800213528179	0.24	4.68957768901667	4.51412804174401	4.86502733628933	0.309963419263419	29.9754826180041	29.022984365101	30.9279808709072	3.98	2.57	6.11	6.51254417532587	6.72627777594109	6.94001137655631	7.00552259407428	7.23543513330829	7.46534767254229	6.99969820315211	7.22971594293618	7.46020425512356	4.68957768901667	4.95452267765394	0.0736991501327101	41.5352213712606	0.371871535520611	0.379281115607324	0.364992501024465	0.474782689053088	0.482748070646657	0.467387649868542	0.472460744022469	0.480422362257044	0.465300361924088	0.000740943961044133	0.000802361249348783	0.000801162223672498
234	29.1800213528179	0.24	4.69075883028598	4.51378943685703	4.86772822371493	0.306183736117329	30.0414868086308	29.0783903859478	31.0045832313138	4.09	2.64	6.27	6.35501297257264	6.5654954022654	6.77597783195816	6.81538281992099	7.0411130177057	7.26684321549042	6.81101845600517	7.03591018052876	7.25890931370682	4.69075883028598	5.01828208939092	0.495743324425901	42.5750424108295	0.371871535520611	0.379281115607324	0.364992501024465	0.474782689053088	0.482748070646657	0.467387649868542	0.472460744022469	0.480422362257044	0.465300361924088	0.000740943961044133	0.000802361249348783	0.000801162223672498
234	29.1800213528179	0.24	4.69157617753694	4.5143536969426	4.86879865813128	0.31194283823467	30.2151254411238	29.2594370301024	31.1708138521453	3.97	2.56	6.2	6.57136872882328	6.78600652011858	7.00064431141388	7.06952259463882	7.30043137146182	7.53134014828482	7.05603946654819	7.28688160650412	7.51566099874364	4.69157617753694	4.94636340180835	0.235072055689432	41.6972064071591	0.371871535520611	0.379281115607324	0.364992501024465	0.474782689053088	0.482748070646657	0.467387649868542	0.472460744022469	0.480422362257044	0.465300361924088	0.000740943961044133	0.000802361249348783	0.000801162223672498
234	29.1800213528179	0.24	4.69242999190749	4.51257287578283	4.87228710803215	0.303406641176324	29.3728210694548	28.4249703347391	30.3206718041705	4.02	2.58	6.28	6.31149791247085	6.52195927313517	6.73242063379949	6.78098178009079	7.00709841228645	7.23321504448212	6.7607941369145	6.98591976593117	7.21241922522333	4.69242999190749	4.94468973786576	-0.0546479720689134	41.5490511923332	0.371871535520611	0.379281115607324	0.364992501024465	0.474782689053088	0.482748070646657	0.467387649868542	0.472460744022469	0.480422362257044	0.465300361924088	0.000740943961044133	0.000802361249348783	0.000801162223672498
234	29.1800213528179	0.24	4.69301194204019	4.51710274734539	4.86892113673499	0.305822079770236	29.7024522005023	28.7494136839833	30.6554907170213	4.03	2.57	6.29	6.36637718835706	6.57742158522322	6.78846598208939	6.83782686728853	7.06449974644519	7.29117262560185	6.81681006764787	7.04287138793414	7.2692561352752	4.69301194204019	5.00422763882142	-0.359009017343777	41.4089817806005	0.371871535520611	0.379281115607324	0.364992501024465	0.474782689053088	0.482748070646657	0.467387649868542	0.472460744022469	0.480422362257044	0.465300361924088	0.000740943961044133	0.000802361249348783	0.000801162223672498
234	29.1800213528179	0.24	4.6932757419881	4.51780328263665	4.86874820133954	0.313880662694366	29.845859007772	28.9060950165452	30.7856229989989	3.92	2.54	6.07	6.56596530698084	6.77943093627507	6.99289656556929	7.07309157171448	7.30304434679333	7.53299712187219	7.06751403933692	7.29478564201923	7.52089806283538	4.6932757419881	4.88836181447963	-0.537201991366801	40.5404105603684	0.371871535520611	0.379281115607324	0.364992501024465	0.474782689053088	0.482748070646657	0.467387649868542	0.472460744022469	0.480422362257044	0.465300361924088	0.000740943961044133	0.000802361249348783	0.000801162223672498
234	29.1800213528179	0.24	4.69356570470311	4.51453559389039	4.87259581551583	0.299325174971539	29.6558019206173	28.6894985943935	30.622105246841	3.99	2.55	6.25	6.41150728153684	6.62745601245916	6.84340474338147	6.89357104481412	7.12575637242613	7.35794170003815	6.86994172328702	7.09610083475936	7.33270300156891	4.69356570470311	4.94899047044299	-0.178146550788482	41.446335511504	0.371871535520611	0.379281115607324	0.364992501024465	0.474782689053088	0.482748070646657	0.467387649868542	0.472460744022469	0.480422362257044	0.465300361924088	0.000740943961044133	0.000802361249348783	0.000801162223672498
234	29.1800213528179	0.24	4.69482451347273	4.51724810010874	4.87240092683672	0.297783196037465	29.3598259484524	28.3996382004541	30.3200136964507	4.02	2.54	6.23	6.30708127674113	6.52032280203139	6.73356432732164	6.77638607367137	7.00549472772251	7.23460338177366	6.75167113138923	6.97872928749892	7.20833857722633	4.69482451347273	4.97196541354276	-0.31880667635803	41.3072645914437	0.371871535520611	0.379281115607324	0.364992501024465	0.474782689053088	0.482748070646657	0.467387649868542	0.472460744022469	0.480422362257044	0.465300361924088	0.000740943961044133	0.000802361249348783	0.000801162223672498
234	29.1800213528179	0.24	4.69588871285699	4.51688946243165	4.87488796328234	0.303595109371094	29.6065770344123	28.6516088833409	30.5615451854838	3.96	2.56	6.21	6.44708874914992	6.66197247339862	6.87685619764731	6.9373574764619	7.16858202896759	7.39980658147328	6.91944743120085	7.15300153893337	7.38225306351583	4.69588871285699	4.94940731406932	-0.209840201004494	41.3143270013597	0.371871535520611	0.379281115607324	0.364992501024465	0.474782689053088	0.482748070646657	0.467387649868542	0.472460744022469	0.480422362257044	0.465300361924088	0.000740943961044133	0.000802361249348783	0.000801162223672498
234	29.1800213528179	0.24	4.69664094269935	4.51617499340826	4.87710689199045	0.299575140087805	29.7788180111629	28.8090842541497	30.7485517681762	4.03	2.59	6.16	6.38849509213389	6.60353626778192	6.81857744342996	6.86268226784464	7.09368491270749	7.32468755757033	6.86136360764594	7.09215168658415	7.320680375424	4.69664094269935	4.96680951798639	-0.718407349668494	41.0189272654135	0.371871535520611	0.379281115607324	0.364992501024465	0.474782689053088	0.482748070646657	0.467387649868542	0.472460744022469	0.480422362257044	0.465300361924088	0.000740943961044133	0.000802361249348783	0.000801162223672498
234	29.1800213528179	0.24	4.6977250905771	4.51746428748742	4.87798589366678	0.290052497028296	28.584156705659	27.6317611377554	29.5365522735626	3.97	2.57	6.09	6.20492551304521	6.41879329832082	6.63266108359642	6.67518975888642	6.90526634030968	7.13534292173294	6.67281675974412	6.90068462617363	7.13276297540677	4.6977250905771	4.91572574649752	0.165718089414602	41.5673192243253	0.371871535520611	0.379281115607324	0.364992501024465	0.474782689053088	0.482748070646657	0.467387649868542	0.472460744022469	0.480422362257044	0.465300361924088	0.000740943961044133	0.000802361249348783	0.000801162223672498
234	29.1800213528179	0.24	4.69876503412467	4.52187816564063	4.8756519026087	0.308517404257089	30.0769853717654	29.1180214577292	31.0359492858016	3.98	2.6	6.12	6.52892421728083	6.74394578840435	6.95896735952787	7.02252387399216	7.25380150356574	7.48507913313932	7.02344023296045	7.25760907414481	7.4884322095412	4.69876503412467	4.95390107324562	-0.247634828204894	41.3724167447873	0.371871535520611	0.379281115607324	0.364992501024465	0.474782689053088	0.482748070646657	0.467387649868542	0.472460744022469	0.480422362257044	0.465300361924088	0.000740943961044133	0.000802361249348783	0.000801162223672498
234	29.1800213528179	0.24	4.69883095245131	4.51949545542988	4.87816644947274	0.303747111159175	29.5445746393524	28.5919488454851	30.4972004332196	4.03	2.63	6.21	6.33299570121976	6.5439982841509	6.75500086708205	6.80215691960376	7.02879100357494	7.25542508754612	6.80163295662047	7.0272749437615	7.25693890463462	4.69883095245131	4.98466485571653	0.333240902134115	42.2344340983924	0.371871535520611	0.379281115607324	0.364992501024465	0.474782689053088	0.482748070646657	0.467387649868542	0.472460744022469	0.480422362257044	0.465300361924088	0.000740943961044133	0.000802361249348783	0.000801162223672498
234	29.1800213528179	0.24	4.70010993329605	4.52242212380235	4.87779774278975	0.304993019556576	29.62754265559	28.6750482504157	30.5800370607643	4.03	2.59	6.29	6.36149965747171	6.57280855499631	6.78411745252091	6.83402009721405	7.06102462918901	7.28802916116397	6.81792849542392	7.04372010952298	7.27426628759363	4.70010993329605	4.99630878145632	0.0765059253491936	41.9402959570125	0.371871535520611	0.379281115607324	0.364992501024465	0.474782689053088	0.482748070646657	0.467387649868542	0.472460744022469	0.480422362257044	0.465300361924088	0.000740943961044133	0.000802361249348783	0.000801162223672498
234	29.1800213528179	0.24	4.70103443240838	4.52199621807502	4.88007264674174	0.302482835252359	29.7517948254226	28.7896123994538	30.7139772513914	3.98	2.57	6.13	6.448693539653	6.66421639936439	6.87973925907578	6.93540367654468	7.16719295671914	7.39898223689359	6.92960571399724	7.1593342309675	7.39383445595282	4.70103443240838	4.91967235581793	-0.104357690731172	41.2672668150197	0.371871535520611	0.379281115607324	0.364992501024465	0.474782689053088	0.482748070646657	0.467387649868542	0.472460744022469	0.480422362257044	0.465300361924088	0.000740943961044133	0.000802361249348783	0.000801162223672498
234	29.1800213528179	0.24	4.70505654989329	4.52572157204689	4.88439152773968	0.299886211601183	29.6083499841563	28.6448816619911	30.5718183063215	4.06	2.65	6.23	6.31098422304702	6.52325367670856	6.7355231303701	6.77437758331887	7.00223323588993	7.23008888846099	6.77337315277285	7.00521645966952	7.23489294752672	4.70505654989329	4.99495083759978	-0.0885648259389644	41.8612467689982	0.371871535520611	0.379281115607324	0.364992501024465	0.474782689053088	0.482748070646657	0.467387649868542	0.472460744022469	0.480422362257044	0.465300361924088	0.000740943961044133	0.000802361249348783	0.000801162223672498
234	29.1800213528179	0.24	4.70545305853574	4.52737330154088	4.88353281553061	0.303292594348942	29.5181029409815	28.5653069497156	30.4708989322475	4.03	2.56	6.22	6.33785033253732	6.54924936986309	6.76064840718886	6.80870022437541	7.03580446277677	7.26290870117813	6.78899384698171	7.0165859400198	7.2409575984046	4.70545305853574	4.96182869722533	0.353391603537974	42.0954781923173	0.371871535520611	0.379281115607324	0.364992501024465	0.474782689053088	0.482748070646657	0.467387649868542	0.472460744022469	0.480422362257044	0.465300361924088	0.000740943961044133	0.000802361249348783	0.000801162223672498
234	29.1800213528179	0.24	4.70610324347144	4.5269044825459	4.88530200439697	0.295477865878137	29.1591438039863	28.2002361619665	30.1180514460061	4	2.58	6.21	6.28592391359663	6.49966753061046	6.71341114762429	6.75652689603083	6.986272676772	7.21601845751317	6.74846085301053	6.97213218823609	7.20502423735618	4.70610324347144	4.97336222182383	0.592161278348539	42.3538672567768	0.371871535520611	0.379281115607324	0.364992501024465	0.474782689053088	0.482748070646657	0.467387649868542	0.472460744022469	0.480422362257044	0.465300361924088	0.000740943961044133	0.000802361249348783	0.000801162223672498
234	29.1800213528179	0.24	4.70625949892184	4.52856947028368	4.88394952756001	0.300245712120572	29.6539566947102	28.6898298082688	30.6180835811516	3.96	2.54	6.15	6.46614602958695	6.68344202891645	6.90073802824596	6.95917965323931	7.19304413609276	7.4269086189462	6.93979588749341	7.17375551981329	7.40998923663077	4.70625949892184	4.92428379700024	0.415004486560449	41.8151722617224	0.371871535520611	0.379281115607324	0.364992501024465	0.474782689053088	0.482748070646657	0.467387649868542	0.472460744022469	0.480422362257044	0.465300361924088	0.000740943961044133	0.000802361249348783	0.000801162223672498
234	29.1800213528179	0.24	4.70748886334416	4.53024597326998	4.88473175341834	0.305245180196488	29.5029991451373	28.5550725432716	30.4509257470029	3.97	2.56	6.15	6.41755752783423	6.63059755742683	6.84363758701942	6.90460103102218	7.13380916847856	7.36301730593493	6.89482762588741	7.12286393615113	7.35321751565268	4.70748886334416	4.92805398947983	0.515096134114676	41.9248476322176	0.371871535520611	0.379281115607324	0.364992501024465	0.474782689053088	0.482748070646657	0.467387649868542	0.472460744022469	0.480422362257044	0.465300361924088	0.000740943961044133	0.000802361249348783	0.000801162223672498
234	29.1800213528179	0.24	4.70782902966102	4.52867995756398	4.88697810175806	0.302432698697574	29.5890978866942	28.6320634230256	30.5461323503629	4.02	2.59	6.21	6.36396257316234	6.57667974335119	6.78939691354004	6.83815163059574	7.06671869827725	7.29528576595876	6.8262684302851	7.05785265658058	7.2880361641555	4.70782902966102	4.95101842691939	-0.0240873746339825	41.6106466160537	0.371871535520611	0.379281115607324	0.364992501024465	0.474782689053088	0.482748070646657	0.467387649868542	0.472460744022469	0.480422362257044	0.465300361924088	0.000740943961044133	0.000802361249348783	0.000801162223672498
234	29.1800213528179	0.24	4.70958315629772	4.52894930685545	4.89021700573999	0.295913041403279	29.0441363676264	28.0900081668423	29.9982645684106	3.97	2.52	6.16	6.30536530877026	6.51953850593027	6.73371170309029	6.78293326086595	7.01332792183541	7.24372258280486	6.76381503135085	6.99325964586521	7.22243248951382	4.70958315629772	4.91155343868888	0.248801669999622	41.6319934366513	0.371871535520611	0.379281115607324	0.364992501024465	0.474782689053088	0.482748070646657	0.467387649868542	0.472460744022469	0.480422362257044	0.465300361924088	0.000740943961044133	0.000802361249348783	0.000801162223672498
234	29.1800213528179	0.24	4.71033334758275	4.53280571415568	4.88786098100982	0.306858144712597	29.7569530089559	28.8044905616145	30.7094154562974	3.91	2.54	6.14	6.5562070012475	6.77299753785943	6.98978807447135	7.06427469987523	7.29786523517537	7.53145577047552	7.0507107478858	7.27664756733229	7.51436187623923	4.71033334758275	4.90880186903638	-0.274772790729905	41.0321197669345	0.371871535520611	0.379281115607324	0.364992501024465	0.474782689053088	0.482748070646657	0.467387649868542	0.472460744022469	0.480422362257044	0.465300361924088	0.000740943961044133	0.000802361249348783	0.000801162223672498
234	29.1800213528179	0.24	4.71087716462262	4.53185830143318	4.88989602781207	0.302707015707667	29.8012615229611	28.8379911099015	30.7645319360207	4.01	2.59	6.23	6.41368865959459	6.62792398898417	6.84215931837375	6.89207299661548	7.12228771500505	7.35250243339462	6.87843240001894	7.1080126734908	7.33702617338197	4.71087716462262	4.97732373833525	0.312614301926476	42.0859902868358	0.371871535520611	0.379281115607324	0.364992501024465	0.474782689053088	0.482748070646657	0.467387649868542	0.472460744022469	0.480422362257044	0.465300361924088	0.000740943961044133	0.000802361249348783	0.000801162223672498
234	29.1800213528179	0.24	4.71189950702042	4.53210858894822	4.89169042509262	0.304360691153228	29.3558355281468	28.4106666994635	30.3010043568301	4.03	2.57	6.24	6.29968455312681	6.50926307281236	6.71884159249791	6.7672229023855	6.99235553344083	7.21748816449617	6.74980063389545	6.97561746039277	7.19269954414845	4.71189950702042	4.95723180847173	-0.485702514243029	41.1003411792512	0.371871535520611	0.379281115607324	0.364992501024465	0.474782689053088	0.482748070646657	0.467387649868542	0.472460744022469	0.480422362257044	0.465300361924088	0.000740943961044133	0.000802361249348783	0.000801162223672498
234	29.1800213528179	0.24	4.71241849105701	4.53225224098665	4.89258474112737	0.301723640110802	29.8476710364695	28.8806484503412	30.8146936225979	4.05	2.62	6.25	6.37241024220062	6.58578026548383	6.79915028876705	6.84147816434472	7.07055418106924	7.29963019779376	6.83915946992472	7.06653111401253	7.29507386984094	4.71241849105701	5.01150006470449	-0.286147525019216	41.7727448206155	0.371871535520611	0.379281115607324	0.364992501024465	0.474782689053088	0.482748070646657	0.467387649868542	0.472460744022469	0.480422362257044	0.465300361924088	0.000740943961044133	0.000802361249348783	0.000801162223672498
234	29.1800213528179	0.24	4.71284475731048	4.53390250006673	4.89178701455423	0.309049564622387	29.6090559813025	28.6661875213486	30.5519244412564	4.07	2.56	6.24	6.30268891229942	6.50999260707511	6.7172963018508	6.76388437918872	6.98635739703117	7.20883041487362	6.74387224385056	6.96864100622394	7.18779583988387	4.71284475731048	4.96440516147225	-0.503108195302418	41.2216849980491	0.371871535520611	0.379281115607324	0.364992501024465	0.474782689053088	0.482748070646657	0.467387649868542	0.472460744022469	0.480422362257044	0.465300361924088	0.000740943961044133	0.000802361249348783	0.000801162223672498
234	29.1800213528179	0.24	4.71320918479287	4.53560934424863	4.89080902533712	0.303625602908397	29.5866098390357	28.6323545512103	30.540865126861	3.95	2.58	6.14	6.455666105698	6.67081968333266	6.88597326096733	6.94821208484753	7.1797811690819	7.41135025331627	6.94638639975378	7.18677711123758	7.40728519678956	4.71320918479287	4.92427271843057	0.298390712613142	41.7987582483224	0.371871535520611	0.379281115607324	0.364992501024465	0.474782689053088	0.482748070646657	0.467387649868542	0.472460744022469	0.480422362257044	0.465300361924088	0.000740943961044133	0.000802361249348783	0.000801162223672498
234	29.1800213528179	0.24	4.71515274760151	4.536747961419	4.89355753378401	0.307833671335279	30.1080472950799	29.1465525150033	31.0695420751565	3.98	2.59	6.15	6.53163878922106	6.74710635088034	6.96257391253962	7.02498327864319	7.25672542890484	7.48846757916648	7.02177387149212	7.25912242161643	7.48724592815552	4.71515274760151	4.96250202811573	-0.0363618946733036	41.5840405213628	0.371871535520611	0.379281115607324	0.364992501024465	0.474782689053088	0.482748070646657	0.467387649868542	0.472460744022469	0.480422362257044	0.465300361924088	0.000740943961044133	0.000802361249348783	0.000801162223672498
234	29.1800213528179	0.24	4.7161248671188	4.53734481599448	4.89490491824311	0.301378111730229	29.5688965665433	28.6101197451499	30.5276733879367	4	2.6	6.27	6.3807815199996	6.59461304109235	6.8084445621851	6.85892038988755	7.08877520867843	7.31863002746932	6.84329339625623	7.07719852631043	7.30669602550135	4.7161248671188	4.97624421650877	0.109031286542303	41.915197533297	0.371871535520611	0.379281115607324	0.364992501024465	0.474782689053088	0.482748070646657	0.467387649868542	0.472460744022469	0.480422362257044	0.465300361924088	0.000740943961044133	0.000802361249348783	0.000801162223672498
234	29.1800213528179	0.24	4.71706006254019	4.53770467394234	4.89641545113805	0.301828518839397	29.5170724374311	28.5609987517988	30.4731461230634	4.01	2.57	6.22	6.35423034097349	6.56693692291922	6.77964350486495	6.82844582457522	7.05702667440391	7.2856075242326	6.81106506009102	7.04204086489944	7.27087743966566	4.71706006254019	4.93797371644152	0.0916627593347865	41.591052438643	0.371871535520611	0.379281115607324	0.364992501024465	0.474782689053088	0.482748070646657	0.467387649868542	0.472460744022469	0.480422362257044	0.465300361924088	0.000740943961044133	0.000802361249348783	0.000801162223672498
234	29.1800213528179	0.24	4.71709953866871	4.54044679735066	4.89375227998677	0.309047281414952	29.8913457308974	28.9394829694752	30.8432084923196	4.02	2.62	6.23	6.43452297680451	6.64616403534021	6.8578050938759	6.91424600337516	7.14166586781665	7.36908573225814	6.90830850938068	7.13442004590329	7.36400074786046	4.71709953866871	4.96366970157695	0.120913465506914	41.9739220970481	0.371871535520611	0.379281115607324	0.364992501024465	0.474782689053088	0.482748070646657	0.467387649868542	0.472460744022469	0.480422362257044	0.465300361924088	0.000740943961044133	0.000802361249348783	0.000801162223672498
234	29.1800213528179	0.24	4.7176482623612	4.53727765941283	4.89801886530957	0.295988892499818	28.9122008338156	27.9625797057932	29.8618219618381	3.99	2.58	6.2	6.25112559001218	6.46341648007507	6.67570737013796	6.72138867852266	6.9496499035574	7.17791112859214	6.71195621092579	6.93960664286153	7.16643173180542	4.7176482623612	4.91737499140522	-0.371328279503911	41.0671690298911	0.371871535520611	0.379281115607324	0.364992501024465	0.474782689053088	0.482748070646657	0.467387649868542	0.472460744022469	0.480422362257044	0.465300361924088	0.000740943961044133	0.000802361249348783	0.000801162223672498
234	29.1800213528179	0.24	4.71895367036805	4.5404914502815	4.8974158904546	0.300738617356124	29.247861408341	28.2980520223705	30.1976707943114	4.01	2.58	6.27	6.3020095974484	6.51353326916264	6.72505694087689	6.77310715439218	7.00044297038192	7.22777878637165	6.75360291611185	6.97926139310088	7.20460430534009	4.71895367036805	4.95994687866524	0.215486336175353	41.9250307351524	0.371871535520611	0.379281115607324	0.364992501024465	0.474782689053088	0.482748070646657	0.467387649868542	0.472460744022469	0.480422362257044	0.465300361924088	0.000740943961044133	0.000802361249348783	0.000801162223672498
234	29.1800213528179	0.24	4.7193050095306	4.54249045403221	4.89611956502899	0.303688144415228	29.7685186499205	28.8085382470503	30.7284990527907	4.06	2.61	6.26	6.34036934308018	6.55164803636616	6.76292672965214	6.80510345476552	7.03186837772193	7.25863330067835	6.79623342565075	7.02062826926431	7.25001045458241	4.7193050095306	5.00942111812362	0.090143980651835	42.0723365722966	0.371871535520611	0.379281115607324	0.364992501024465	0.474782689053088	0.482748070646657	0.467387649868542	0.472460744022469	0.480422362257044	0.465300361924088	0.000740943961044133	0.000802361249348783	0.000801162223672498
234	29.1800213528179	0.24	4.71955256746783	4.54219207633043	4.89691305860522	0.301002892283961	29.1133004301643	28.1684545691525	30.058146291176	4.01	2.59	6.25	6.27197156533835	6.48235039032305	6.69272921530775	6.74067768049082	6.96677817142085	7.19287866235089	6.72460061439049	6.95456585848803	7.18026284122693	4.71955256746783	4.98122463216779	0.292839749939502	42.1136784458098	0.371871535520611	0.379281115607324	0.364992501024465	0.474782689053088	0.482748070646657	0.467387649868542	0.472460744022469	0.480422362257044	0.465300361924088	0.000740943961044133	0.000802361249348783	0.000801162223672498
234	29.1800213528179	0.24	4.72037927651403	4.54225546718262	4.89850308584544	0.309785271679469	29.782005725428	28.8352611207296	30.7287503301265	4.05	2.57	6.23	6.3581164599742	6.56687172074059	6.77562698150699	6.82560713498738	7.04971145995897	7.27381578493055	6.80818384487302	7.02745600627378	7.25677435778515	4.72037927651403	4.97105398611874	0.448737673337536	42.1605552209591	0.371871535520611	0.379281115607324	0.364992501024465	0.474782689053088	0.482748070646657	0.467387649868542	0.472460744022469	0.480422362257044	0.465300361924088	0.000740943961044133	0.000802361249348783	0.000801162223672498
234	29.1800213528179	0.24	4.72048895589386	4.54285301134091	4.89812490044682	0.307804741265294	29.6611023397533	28.7138163532286	30.6083883262781	4.06	2.62	6.21	6.3273465331199	6.53608948212314	6.74483243112637	6.79208535749443	7.01616031845693	7.24023527941944	6.79029194751819	7.01618998643069	7.23669929267091	4.72048895589386	4.9572811328944	-0.0275364050416668	41.7372834131902	0.371871535520611	0.379281115607324	0.364992501024465	0.474782689053088	0.482748070646657	0.467387649868542	0.472460744022469	0.480422362257044	0.465300361924088	0.000740943961044133	0.000802361249348783	0.000801162223672498
234	29.1800213528179	0.24	4.72049634459026	4.53947285524392	4.9015198339366	0.300027956145786	29.0616243096719	28.1162658000286	30.0069828193152	3.98	2.55	6.14	6.29869416161997	6.51047634378023	6.72225852594049	6.77418643649711	7.00195618512589	7.22972593375468	6.76583960262613	6.98906462229341	7.217730258755	4.72049634459026	4.90194142132647	-0.200828462173193	41.1333502900335	0.371871535520611	0.379281115607324	0.364992501024465	0.474782689053088	0.482748070646657	0.467387649868542	0.472460744022469	0.480422362257044	0.465300361924088	0.000740943961044133	0.000802361249348783	0.000801162223672498
234	29.1800213528179	0.24	4.72102750765219	4.54428521296964	4.89776980233475	0.307070355602616	30.2020309355258	29.2358044438059	31.1682574272457	3.98	2.6	6.18	6.55749712676742	6.77421862849446	6.99094013022149	7.05352765264963	7.28664267745315	7.51975770225668	7.04861093163018	7.2808062562278	7.51581715761065	4.72102750765219	4.94724106189135	0.0287276330012256	41.5786322148665	0.371871535520611	0.379281115607324	0.364992501024465	0.474782689053088	0.482748070646657	0.467387649868542	0.472460744022469	0.480422362257044	0.465300361924088	0.000740943961044133	0.000802361249348783	0.000801162223672498
234	29.1800213528179	0.24	4.72152125338091	4.54403891515969	4.89900359160213	0.312271455071712	29.8980960355685	28.9531585401845	30.8430335309524	4.01	2.56	6.15	6.44476434079077	6.65510061432978	6.86543688786879	6.92614402780134	7.15219097812683	7.37823792845232	6.91104753695259	7.13985298564835	7.36719713523141	4.72152125338091	4.93613474466388	0.276568097229657	41.7464925293052	0.371871535520611	0.379281115607324	0.364992501024465	0.474782689053088	0.482748070646657	0.467387649868542	0.472460744022469	0.480422362257044	0.465300361924088	0.000740943961044133	0.000802361249348783	0.000801162223672498
234	29.1800213528179	0.24	4.72219203988332	4.54534468479386	4.89903939497278	0.313109395640773	29.8716625797584	28.929399226284	30.8139259332328	4.04	2.61	6.28	6.3949203018103	6.60321011113723	6.81149992046416	6.86709129764925	7.09076025199307	7.3144292063369	6.85547617158733	7.07417727635357	7.29979954815405	4.72219203988332	5.01526412940669	-0.188301657646248	41.7718851898907	0.371871535520611	0.379281115607324	0.364992501024465	0.474782689053088	0.482748070646657	0.467387649868542	0.472460744022469	0.480422362257044	0.465300361924088	0.000740943961044133	0.000802361249348783	0.000801162223672498
234	29.1800213528179	0.24	4.72219436997297	4.54160858969171	4.90278015025422	0.304009371617615	29.5314256721327	28.5798139314413	30.4830374128241	4.01	2.59	6.14	6.36530656661467	6.57724988004635	6.78919319347804	6.84120384863913	7.06899294196372	7.2967820352883	6.83900631328277	7.06698132681298	7.29502908716267	4.72219436997297	4.95125096755474	-0.267267981470328	41.3796115244236	0.371871535520611	0.379281115607324	0.364992501024465	0.474782689053088	0.482748070646657	0.467387649868542	0.472460744022469	0.480422362257044	0.465300361924088	0.000740943961044133	0.000802361249348783	0.000801162223672498
234	29.1800213528179	0.24	4.72364075935538	4.54232183508072	4.90495968363005	0.302401529879152	29.1303563455596	28.1880898850121	30.0726228061071	4.02	2.55	6.25	6.26062990170838	6.4699091257475	6.67918834978662	6.72654385806589	6.95139757106001	7.17625128405413	6.70275163776226	6.92569500363122	7.15222567197974	4.72364075935538	4.946910243462	0.419398151949233	41.9194501681102	0.371871535520611	0.379281115607324	0.364992501024465	0.474782689053088	0.482748070646657	0.467387649868542	0.472460744022469	0.480422362257044	0.465300361924088	0.000740943961044133	0.000802361249348783	0.000801162223672498
234	29.1800213528179	0.24	4.72575069995547	4.54569788827004	4.90580351164091	0.305921698337774	29.8791755198539	28.9206915137101	30.8376595259977	4.03	2.63	6.25	6.40983574317148	6.62226928885369	6.83470283453589	6.88518619868218	7.11337371790627	7.34156123713037	6.8818352376741	7.11545299126235	7.33557422387148	4.72575069995547	4.99354178021484	-0.00987648235313145	41.9044426791142	0.371871535520611	0.379281115607324	0.364992501024465	0.474782689053088	0.482748070646657	0.467387649868542	0.472460744022469	0.480422362257044	0.465300361924088	0.000740943961044133	0.000802361249348783	0.000801162223672498
234	29.1800213528179	0.24	4.72691146857078	4.54850331199798	4.90531962514359	0.305616472329909	29.6978264889216	28.7444747586764	30.6511782191668	3.98	2.58	6.18	6.44896240170882	6.66285148876196	6.8767405758151	6.93699191198119	7.16706719766676	7.39714248335233	6.92785444669658	7.15447620388475	7.388465418483	4.72691146857078	4.92742160207993	-0.0563480113156786	41.4058785458389	0.371871535520611	0.379281115607324	0.364992501024465	0.474782689053088	0.482748070646657	0.467387649868542	0.472460744022469	0.480422362257044	0.465300361924088	0.000740943961044133	0.000802361249348783	0.000801162223672498
234	29.1800213528179	0.24	4.72762063287292	4.54998885033758	4.90525241540827	0.298244037148143	29.0704779524407	28.1207996601541	30.0201562447273	3.99	2.6	6.22	6.28313132324467	6.49532135686332	6.70751139048197	6.75538293675891	6.98352156043446	7.21166018411	6.74682652725198	6.9730466616738	7.20131426369035	4.72762063287292	4.9644051027654	-0.12176153245084	41.6049690680313	0.371871535520611	0.379281115607324	0.364992501024465	0.474782689053088	0.482748070646657	0.467387649868542	0.472460744022469	0.480422362257044	0.465300361924088	0.000740943961044133	0.000802361249348783	0.000801162223672498
234	29.1800213528179	0.24	4.72799849366232	4.55080636001604	4.9051906273086	0.308894412943022	29.7663743767017	28.8181518186568	30.7145969347466	4.01	2.58	6.16	6.41914554686578	6.63035890465547	6.84157226244516	6.8991619441844	7.12616959645324	7.35317724872209	6.89171166635543	7.11685251690122	7.34285743184643	4.72799849366232	4.93088774806209	0.115100732511068	41.5943099602353	0.371871535520611	0.379281115607324	0.364992501024465	0.474782689053088	0.482748070646657	0.467387649868542	0.472460744022469	0.480422362257044	0.465300361924088	0.000740943961044133	0.000802361249348783	0.000801162223672498
234	29.1800213528179	0.24	4.72837082930882	4.55060127694194	4.90614038167571	0.306113904812482	30.2427237264647	29.2730164963709	31.2124309565585	4.02	2.58	6.25	6.50493139904656	6.72041581998766	6.93590024092876	6.98943932136448	7.22097370543008	7.45250808949567	6.97126325094915	7.20054194214686	7.4309659776425	4.72837082930882	4.97590503437708	0.329109096581452	42.1070508189533	0.371871535520611	0.379281115607324	0.364992501024465	0.474782689053088	0.482748070646657	0.467387649868542	0.472460744022469	0.480422362257044	0.465300361924088	0.000740943961044133	0.000802361249348783	0.000801162223672498
234	29.1800213528179	0.24	4.72869755203747	4.55042214022095	4.90697296385398	0.302583896513684	29.7801101249941	28.8172425824696	30.7429776675186	4.01	2.61	6.22	6.41359350879974	6.62789024461324	6.84218698042674	6.89253122832864	7.12283066057312	7.35313009281759	6.88979847440957	7.11755515832928	7.34587125879499	4.72869755203747	4.98161017295978	0.414300748211386	42.2004907518911	0.371871535520611	0.379281115607324	0.364992501024465	0.474782689053088	0.482748070646657	0.467387649868542	0.472460744022469	0.480422362257044	0.465300361924088	0.000740943961044133	0.000802361249348783	0.000801162223672498
234	29.1800213528179	0.24	4.72870556038029	4.55081643741911	4.90659468334146	0.318191330376236	30.8051056974612	29.8447614051412	31.7654499897811	4	2.59	6.16	6.66086761316534	6.87520091298192	7.0895342127985	7.16058296746746	7.39099610058456	7.62140923370167	7.15362341020732	7.38823358349212	7.61541612577427	4.72870556038029	4.94221054913661	0.00301905301821519	41.6530344837957	0.371871535520611	0.379281115607324	0.364992501024465	0.474782689053088	0.482748070646657	0.467387649868542	0.472460744022469	0.480422362257044	0.465300361924088	0.000740943961044133	0.000802361249348783	0.000801162223672498
234	29.1800213528179	0.24	4.72934169531083	4.55106034061264	4.90762305000903	0.304269168880765	29.5787117339206	28.6261610934577	30.5312623743835	4	2.55	6.25	6.38491484445267	6.59737626058626	6.80983767671986	6.86343253294207	7.09181687807601	7.32020122320994	6.83909658975796	7.06941974606259	7.29491477695565	4.72934169531083	4.93664810208118	-0.0161261447891915	41.4839544422849	0.371871535520611	0.379281115607324	0.364992501024465	0.474782689053088	0.482748070646657	0.467387649868542	0.472460744022469	0.480422362257044	0.465300361924088	0.000740943961044133	0.000802361249348783	0.000801162223672498
234	29.1800213528179	0.24	4.72991476257167	4.55250393592631	4.90732558921703	0.309814593144384	29.6828652190784	28.7393369014366	30.6263935367202	3.98	2.53	6.27	6.44641366126057	6.65805298535118	6.8696923094418	6.93407558598736	7.16172512064732	7.38937465530729	6.90309042769314	7.12705402411984	7.35878931465541	4.72991476257167	4.96114802762258	-0.373365859322052	41.1454926161455	0.371871535520611	0.379281115607324	0.364992501024465	0.474782689053088	0.482748070646657	0.467387649868542	0.472460744022469	0.480422362257044	0.465300361924088	0.000740943961044133	0.000802361249348783	0.000801162223672498
234	29.1800213528179	0.24	4.7300871761705	4.55300059023021	4.90717376211078	0.307648388935893	30.0481002105038	29.0881024546402	31.0080979663675	4.02	2.59	6.17	6.46267632075064	6.67596471845442	6.88925311615821	6.94389284562329	7.17306288375662	7.40223292188995	6.9395536397893	7.16882357263436	7.39647912867582	4.7300871761705	4.97085039325703	-0.0591602114660229	41.6753216022242	0.371871535520611	0.379281115607324	0.364992501024465	0.474782689053088	0.482748070646657	0.467387649868542	0.472460744022469	0.480422362257044	0.465300361924088	0.000740943961044133	0.000802361249348783	0.000801162223672498
234	29.1800213528179	0.24	4.73021169389409	4.54885374824692	4.91156963954127	0.299959302164981	29.5808790215896	28.6184721384824	30.5432859046967	4.02	2.59	6.21	6.3576826606361	6.57148434521239	6.78528602978868	6.83100043601053	7.06071926258912	7.29043808916772	6.81910819109232	7.05117751819519	7.28102013287373	4.73021169389409	4.94410768725844	-0.274753426884546	41.3577009839489	0.371871535520611	0.379281115607324	0.364992501024465	0.474782689053088	0.482748070646657	0.467387649868542	0.472460744022469	0.480422362257044	0.465300361924088	0.000740943961044133	0.000802361249348783	0.000801162223672498
234	29.1800213528179	0.24	4.73021913707046	4.55230898567155	4.90812928846936	0.293252359949996	29.2338587821059	28.2673301183088	30.200387445903	3.99	2.6	6.18	6.32431944358334	6.54056328393363	6.75680712428393	6.80072085840783	7.03325402006912	7.26578718173042	6.79816690773049	7.03091969655044	7.26261109579654	4.73021913707046	4.97960620577269	-0.027540497768723	41.679755551053	0.371871535520611	0.379281115607324	0.364992501024465	0.474782689053088	0.482748070646657	0.467387649868542	0.472460744022469	0.480422362257044	0.465300361924088	0.000740943961044133	0.000802361249348783	0.000801162223672498
234	29.1800213528179	0.24	4.73022012607288	4.5501434325499	4.91029681959586	0.29751303987376	29.2729619659415	28.3149962488709	30.2309276830122	4.04	2.57	6.22	6.26786623686383	6.47992351285022	6.69198078883661	6.73173591469754	6.95948703872994	7.18723816276234	6.71923356786735	6.94171719821232	7.17033276850698	4.73022012607288	4.94582314687648	-0.0120395632144364	41.6024769760981	0.371871535520611	0.379281115607324	0.364992501024465	0.474782689053088	0.482748070646657	0.467387649868542	0.472460744022469	0.480422362257044	0.465300361924088	0.000740943961044133	0.000802361249348783	0.000801162223672498
234	29.1800213528179	0.24	4.73141711069507	4.55181974092224	4.91101448046789	0.30738824215027	29.6791014700377	28.7303133880494	30.627889552026	3.97	2.56	6.21	6.4476154696388	6.6605411217962	6.8734667739536	6.93577221982478	7.16481873013165	7.39386524043852	6.91526849138793	7.147190457804	7.37352495713168	4.73141711069507	4.92664120943693	0.123210309038759	41.5311576834713	0.371871535520611	0.379281115607324	0.364992501024465	0.474782689053088	0.482748070646657	0.467387649868542	0.472460744022469	0.480422362257044	0.465300361924088	0.000740943961044133	0.000802361249348783	0.000801162223672498
234	29.1800213528179	0.24	4.73165938524054	4.55386816798343	4.90945060249764	0.299794511776678	29.3027641489517	28.3490314481887	30.2564968497148	4	2.57	6.22	6.33223198463518	6.54526419081837	6.75829639700156	6.80793821107804	7.03697437086876	7.26601053065948	6.79048063582455	7.02381029868209	7.25277227425323	4.73165938524054	4.94457751557445	-0.29706909159923	41.2378651267568	0.371871535520611	0.379281115607324	0.364992501024465	0.474782689053088	0.482748070646657	0.467387649868542	0.472460744022469	0.480422362257044	0.465300361924088	0.000740943961044133	0.000802361249348783	0.000801162223672498
234	29.1800213528179	0.24	4.73224503598633	4.55160260961154	4.91288746236112	0.305492816693075	29.9091746984753	28.9487585206888	30.8695908762619	4.06	2.62	6.23	6.3725707394712	6.58398982426212	6.79540890905303	6.83982934102809	7.06675039353981	7.29367144605153	6.83169158342364	7.0624488595196	7.28817844375487	4.73224503598633	4.99088901743666	0.309731973864946	42.2573768490438	0.371871535520611	0.379281115607324	0.364992501024465	0.474782689053088	0.482748070646657	0.467387649868542	0.472460744022469	0.480422362257044	0.465300361924088	0.000740943961044133	0.000802361249348783	0.000801162223672498
234	29.1800213528179	0.24	4.73259345188408	4.55261857421304	4.91256832955512	0.306594105255977	30.1309682165295	29.1659353166079	31.0960011164512	3.97	2.59	6.21	6.55208046944818	6.7688735586227	6.98566664779723	7.04898668154477	7.28222124045593	7.5154557993671	7.04174817957373	7.27140683177073	7.50774682293602	4.73259345188408	4.92823255612536	0.193857610531993	41.7076122838371	0.371871535520611	0.379281115607324	0.364992501024465	0.474782689053088	0.482748070646657	0.467387649868542	0.472460744022469	0.480422362257044	0.465300361924088	0.000740943961044133	0.000802361249348783	0.000801162223672498
234	29.1800213528179	0.24	4.73314978419606	4.55468427243806	4.91161529595406	0.311656624125768	30.0185953873185	29.0684896892805	30.9687010853565	3.99	2.6	6.23	6.50545568596098	6.71808697783868	6.93071826971637	6.99573782241141	7.2243940215501	7.45305022068879	6.99024401266698	7.21539209942197	7.44566109072349	4.73314978419606	4.96505240835234	-0.480436729064794	41.2466360078836	0.371871535520611	0.379281115607324	0.364992501024465	0.474782689053088	0.482748070646657	0.467387649868542	0.472460744022469	0.480422362257044	0.465300361924088	0.000740943961044133	0.000802361249348783	0.000801162223672498
234	29.1800213528179	0.24	4.73377070269695	4.55434452901562	4.91319687637827	0.302889768862808	29.4190409395624	28.4685365979077	30.3695452812171	4	2.6	6.23	6.34908807010806	6.56107071823017	6.77305336635229	6.82483749312816	7.05270441020681	7.28057132728547	6.81616956639415	7.04364211194667	7.26923018738229	4.73377070269695	4.94706469367408	0.231275409268514	41.932820195819	0.371871535520611	0.379281115607324	0.364992501024465	0.474782689053088	0.482748070646657	0.467387649868542	0.472460744022469	0.480422362257044	0.465300361924088	0.000740943961044133	0.000802361249348783	0.000801162223672498
234	29.1800213528179	0.24	4.73484504334286	4.55742889640356	4.91226119028215	0.314007715907068	30.4790686837571	29.5196496812056	31.4384876863085	4.01	2.56	6.22	6.57002364812487	6.78355617995694	6.99708871178901	7.06065546972722	7.29013404082416	7.51961261192111	7.04013701329049	7.26950280497242	7.4975562436565	4.73484504334286	4.99511931634202	0.102589685204047	41.8783458004266	0.371871535520611	0.379281115607324	0.364992501024465	0.474782689053088	0.482748070646657	0.467387649868542	0.472460744022469	0.480422362257044	0.465300361924088	0.000740943961044133	0.000802361249348783	0.000801162223672498
234	29.1800213528179	0.24	4.73504216377292	4.55318783178688	4.91689649575896	0.300224261999994	29.5812512340565	28.6194390921475	30.5430633759655	3.96	2.56	6.14	6.44632645173096	6.66296784124321	6.87960923075545	6.93735153448547	7.17049478083197	7.40363802717846	6.92705549536412	7.15874705980042	7.39604830279084	4.73504216377292	4.89497216035181	-0.206982442857579	41.1028055240863	0.371871535520611	0.379281115607324	0.364992501024465	0.474782689053088	0.482748070646657	0.467387649868542	0.472460744022469	0.480422362257044	0.465300361924088	0.000740943961044133	0.000802361249348783	0.000801162223672498
234	29.1800213528179	0.24	4.73530721619234	4.55340602140569	4.91720841097898	0.296043980721409	29.3168406065015	28.3540563514014	30.2796248616017	4.04	2.63	6.22	6.27735090273761	6.49050328340556	6.70365566407351	6.74202584946428	6.97095663294357	7.19988741642286	6.74139356703666	6.9731071017746	7.19654735533259	4.73530721619234	4.9706827698241	-0.406788977616474	41.4583810927426	0.371871535520611	0.379281115607324	0.364992501024465	0.474782689053088	0.482748070646657	0.467387649868542	0.472460744022469	0.480422362257044	0.465300361924088	0.000740943961044133	0.000802361249348783	0.000801162223672498
234	29.1800213528179	0.24	4.73662123734224	4.55953391033875	4.91370856434572	0.307102465632278	29.60712442087	28.6600017048297	30.5542471369104	4.01	2.57	6.21	6.38665039084596	6.59770905465473	6.80876771846349	6.86457617954245	7.09142878417919	7.31828138881594	6.85015208497309	7.07222234377491	7.30308557209674	4.73662123734224	4.97420599276393	0.0185253958193747	41.6960147152326	0.371871535520611	0.379281115607324	0.364992501024465	0.474782689053088	0.482748070646657	0.467387649868542	0.472460744022469	0.480422362257044	0.465300361924088	0.000740943961044133	0.000802361249348783	0.000801162223672498
234	29.1800213528179	0.24	4.73779416150408	4.55981009939249	4.91577822361568	0.31243689345533	29.6729730309693	28.7355117127106	30.6104343492281	4.01	2.56	6.22	6.40302856166628	6.61191962497081	6.82081068827534	6.88212424506563	7.10664522564541	7.33116620622519	6.86254842401665	7.08906513306896	7.31075028958377	4.73779416150408	4.94723116088157	0.272246696599878	41.7541303260806	0.371871535520611	0.379281115607324	0.364992501024465	0.474782689053088	0.482748070646657	0.467387649868542	0.472460744022469	0.480422362257044	0.465300361924088	0.000740943961044133	0.000802361249348783	0.000801162223672498
234	29.1800213528179	0.24	4.73796682368525	4.55989271053106	4.91604093683944	0.305535499885153	29.6995383331532	28.7459497287004	30.6531269376061	4.07	2.6	6.29	6.32101279791389	6.53069958264632	6.74038636737876	6.78364536112131	7.00867904322493	7.23371272532854	6.76677254802393	6.99285878481409	7.21979206785287	4.73796682368525	5.01381241242322	-0.143778891767421	41.8375783284262	0.371871535520611	0.379281115607324	0.364992501024465	0.474782689053088	0.482748070646657	0.467387649868542	0.472460744022469	0.480422362257044	0.465300361924088	0.000740943961044133	0.000802361249348783	0.000801162223672498
234	29.1800213528179	0.24	4.73812832274263	4.55740899334987	4.91884765213538	0.297351652151425	29.3772461846316	28.4154964229588	30.3389959463044	3.98	2.56	6.09	6.36759116209666	6.58310839929081	6.79862563648496	6.84851731741422	7.08031196213186	7.31210660684951	6.84378396966544	7.07784843635878	7.31100405093991	4.73812832274263	4.92697007676607	0.168785602378616	41.5868757016874	0.371871535520611	0.379281115607324	0.364992501024465	0.474782689053088	0.482748070646657	0.467387649868542	0.472460744022469	0.480422362257044	0.465300361924088	0.000740943961044133	0.000802361249348783	0.000801162223672498
234	29.1800213528179	0.24	4.73899827063553	4.55728262008586	4.9207139211852	0.305749049027871	29.619859787836	28.669307852469	30.570411723203	3.96	2.54	6.17	6.45442724159696	6.66842851214585	6.88242978269473	6.9456757666545	7.17596474246096	7.40625371826742	6.92781861716202	7.1590663346338	7.38793675129976	4.73899827063553	4.89526608450644	-0.325594803259273	40.960152587803	0.371871535520611	0.379281115607324	0.364992501024465	0.474782689053088	0.482748070646657	0.467387649868542	0.472460744022469	0.480422362257044	0.465300361924088	0.000740943961044133	0.000802361249348783	0.000801162223672498
234	29.1800213528179	0.24	4.73928294798209	4.56187695315695	4.91668894280722	0.311434486165333	30.110379445523	29.1568750942268	31.0638837968192	4.02	2.59	6.25	6.48327116562093	6.69529070636646	6.907310247112	6.96667967699176	7.19450791182937	7.42233614666699	6.95437281630067	7.18154407376629	7.40944495876502	4.73928294798209	4.98065911309392	-0.0657783034047232	41.6696145529395	0.371871535520611	0.379281115607324	0.364992501024465	0.474782689053088	0.482748070646657	0.467387649868542	0.472460744022469	0.480422362257044	0.465300361924088	0.000740943961044133	0.000802361249348783	0.000801162223672498
234	29.1800213528179	0.24	4.73945008810624	4.5621399028716	4.91676027334088	0.299876667059586	29.9190219372945	28.9454220875218	30.8926217870672	3.94	2.56	6.11	6.55352051089908	6.77395283230732	6.99438515371556	7.05698066905354	7.29434723080084	7.53171379254814	7.04861638335781	7.28951590756758	7.52581895769037	4.73945008810624	4.94185762273735	0.0109546691126338	41.5134116900346	0.371871535520611	0.379281115607324	0.364992501024465	0.474782689053088	0.482748070646657	0.467387649868542	0.472460744022469	0.480422362257044	0.465300361924088	0.000740943961044133	0.000802361249348783	0.000801162223672498
234	29.1800213528179	0.24	4.7396253605165	4.55796192849145	4.92128879254155	0.302022304446907	29.7042277921823	28.742534252974	30.6659213313905	3.98	2.61	6.14	6.44231615429487	6.65786895727991	6.87342176026495	6.92906606499896	7.16090498389203	7.3927439027851	6.9311737888956	7.16289483798885	7.39277023185411	4.7396253605165	4.92126173709846	0.0304791693922409	41.5233825510577	0.371871535520611	0.379281115607324	0.364992501024465	0.474782689053088	0.482748070646657	0.467387649868542	0.472460744022469	0.480422362257044	0.465300361924088	0.000740943961044133	0.000802361249348783	0.000801162223672498
234	29.1800213528179	0.24	4.73976602704112	4.56191831105421	4.91761374302802	0.306436521278396	29.7204687522999	28.7682304000608	30.6727071045389	4.01	2.6	6.2	6.40693614739242	6.61900794447733	6.83107974156224	6.88590430285442	7.11383011114508	7.34175591943574	6.87686652614311	7.10930066171685	7.33645746135329	4.73976602704112	4.96028086777439	-0.321434387486934	41.362366640415	0.371871535520611	0.379281115607324	0.364992501024465	0.474782689053088	0.482748070646657	0.467387649868542	0.472460744022469	0.480422362257044	0.465300361924088	0.000740943961044133	0.000802361249348783	0.000801162223672498
234	29.1800213528179	0.24	4.74031560168507	4.56137181967621	4.91925938369393	0.300828921955231	29.8380886766711	28.8693199694308	30.8068573839114	4.01	2.61	6.19	6.4242813430068	6.63986116055023	6.85544097809366	6.90390525989431	7.13557983278414	7.36725440567396	6.90105393866327	7.13473110009121	7.3656519787615	4.74031560168507	4.96508318323499	0.171765681516517	41.9610422837138	0.371871535520611	0.379281115607324	0.364992501024465	0.474782689053088	0.482748070646657	0.467387649868542	0.472460744022469	0.480422362257044	0.465300361924088	0.000740943961044133	0.000802361249348783	0.000801162223672498
234	29.1800213528179	0.24	4.74092135161439	4.56365354707649	4.9181891561523	0.308344197673157	29.6783165185268	28.7316793506016	30.6249536864519	4.01	2.57	6.2	6.39558638508852	6.60630500368797	6.81702362228741	6.87330791438573	7.09976626577393	7.32622461716213	6.85961388287944	7.08392012321382	7.30962367805562	4.74092135161439	4.96630233587624	-0.0689162452736726	41.6088251492927	0.371871535520611	0.379281115607324	0.364992501024465	0.474782689053088	0.482748070646657	0.467387649868542	0.472460744022469	0.480422362257044	0.465300361924088	0.000740943961044133	0.000802361249348783	0.000801162223672498
234	29.1800213528179	0.24	4.74170500552881	4.56213882084806	4.92127119020957	0.300495583731186	29.3923496634355	28.4372962592773	30.3474030675937	3.97	2.56	6.18	6.39187901240226	6.60654730414503	6.82121559588781	6.8770729242236	7.1080362284365	7.33899953264941	6.86409043445789	7.0955832350991	7.32324540664837	4.74170500552881	4.92880018805105	-0.347468614305411	41.2086891741008	0.371871535520611	0.379281115607324	0.364992501024465	0.474782689053088	0.482748070646657	0.467387649868542	0.472460744022469	0.480422362257044	0.465300361924088	0.000740943961044133	0.000802361249348783	0.000801162223672498
234	29.1800213528179	0.24	4.74173451665627	4.56290210349528	4.92056692981727	0.302717115139353	29.55790367589	28.6025222094794	30.5132851423006	4	2.58	6.19	6.38275882718519	6.59595574189785	6.80915265661052	6.86150262230868	7.09069053759361	7.31987845287855	6.85034006975432	7.07936498341004	7.30860109396713	4.74173451665627	4.94046442800971	-0.300107628743884	41.328664806319	0.371871535520611	0.379281115607324	0.364992501024465	0.474782689053088	0.482748070646657	0.467387649868542	0.472460744022469	0.480422362257044	0.465300361924088	0.000740943961044133	0.000802361249348783	0.000801162223672498
234	29.1800213528179	0.24	4.74182397588431	4.56055655467238	4.92309139709625	0.295066362978963	28.9542108359065	28.001100529862	29.907321141951	4.04	2.6	6.23	6.19647031691176	6.40738773117014	6.61830514542851	6.65482065520393	6.8813395430808	7.10785843095766	6.64477201641176	6.86764389201712	7.09867796441046	4.74182397588431	4.97418086603058	0.0089868669373024	41.8213562710256	0.371871535520611	0.379281115607324	0.364992501024465	0.474782689053088	0.482748070646657	0.467387649868542	0.472460744022469	0.480422362257044	0.465300361924088	0.000740943961044133	0.000802361249348783	0.000801162223672498
234	29.1800213528179	0.24	4.74196755159403	4.56260193061135	4.9213331725767	0.307288665966112	29.8828487330646	28.9273237643165	30.8383737018126	3.95	2.56	6.13	6.52899246534808	6.74465760506985	6.96032274479161	7.02799259210598	7.26014066278985	7.49228873347372	7.01967219150197	7.2511616274063	7.48420413693699	4.74196755159403	4.92262062598726	-0.0569379926610242	41.2788554046552	0.371871535520611	0.379281115607324	0.364992501024465	0.474782689053088	0.482748070646657	0.467387649868542	0.472460744022469	0.480422362257044	0.465300361924088	0.000740943961044133	0.000802361249348783	0.000801162223672498
234	29.1800213528179	0.24	4.74326765430636	4.56482203102228	4.92171327759044	0.307803556610274	29.7467040004193	28.7966815143599	30.6967264864787	3.99	2.59	6.18	6.44082196360993	6.65330914520005	6.86579632679017	6.92575852788261	7.15424410290364	7.38272967792467	6.92189927261534	7.14962774846388	7.37370078123641	4.74326765430636	4.92116074292103	-0.640664106147588	40.8484353531598	0.371871535520611	0.379281115607324	0.364992501024465	0.474782689053088	0.482748070646657	0.467387649868542	0.472460744022469	0.480422362257044	0.465300361924088	0.000740943961044133	0.000802361249348783	0.000801162223672498
234	29.1800213528179	0.24	4.74345986112119	4.56210610355764	4.92481361868473	0.296792013163689	29.6861644738511	28.712998199748	30.6593307479542	4	2.57	6.19	6.4096689267647	6.6269110825403	6.84415323831589	6.89071201573046	7.12425810839607	7.35780420106168	6.87977451771875	7.10962242031717	7.34314463499844	4.74345986112119	4.93663012609438	-0.370595886783113	41.2304884880931	0.371871535520611	0.379281115607324	0.364992501024465	0.474782689053088	0.482748070646657	0.467387649868542	0.472460744022469	0.480422362257044	0.465300361924088	0.000740943961044133	0.000802361249348783	0.000801162223672498
234	29.1800213528179	0.24	4.74359083685719	4.56449449899127	4.92268717472312	0.301992105654206	29.6189475079503	28.6599462827381	30.5779487331624	4.02	2.61	6.15	6.3703732817502	6.58353473439176	6.79669618703331	6.84506642234868	7.07411176042892	7.30315709850916	6.84813344803897	7.07602445953443	7.30791531439449	4.74359083685719	4.95229630808428	0.0990996782171065	41.7284076548682	0.371871535520611	0.379281115607324	0.364992501024465	0.474782689053088	0.482748070646657	0.467387649868542	0.472460744022469	0.480422362257044	0.465300361924088	0.000740943961044133	0.000802361249348783	0.000801162223672498
234	29.1800213528179	0.24	4.74454910545546	4.56375837634529	4.92533983456562	0.300030376009615	29.639342927498	28.6751971065609	30.6034887484351	4.03	2.61	6.19	6.35557157082032	6.56926488029966	6.78295818977899	6.82691583729223	7.05645714959619	7.28599846190015	6.82106421602687	7.05459645561922	7.28601322756794	4.74454910545546	4.95644237296752	0.144007097579069	41.8050871913195	0.371871535520611	0.379281115607324	0.364992501024465	0.474782689053088	0.482748070646657	0.467387649868542	0.472460744022469	0.480422362257044	0.465300361924088	0.000740943961044133	0.000802361249348783	0.000801162223672498
234	29.1800213528179	0.24	4.74460491268506	4.56647718357658	4.92273264179354	0.302530573954345	29.3706585490793	28.4209096386162	30.3204074595424	4.03	2.57	6.15	6.30638422152461	6.51712629908348	6.72786837664234	6.77496709379758	7.0013679267609	7.22776875972421	6.76922269576059	6.99594091701888	7.21943142940387	4.74460491268506	4.94018958711897	0.24930981527482	41.8185789689348	0.371871535520611	0.379281115607324	0.364992501024465	0.474782689053088	0.482748070646657	0.467387649868542	0.472460744022469	0.480422362257044	0.465300361924088	0.000740943961044133	0.000802361249348783	0.000801162223672498
234	29.1800213528179	0.24	4.74524635225501	4.5640410827327	4.92645162177733	0.302782506062137	29.8380147933802	28.873728839018	30.8023007477424	4.03	2.63	6.26	6.39650289043548	6.61012468929193	6.82374648814837	6.87050382338575	7.0999556677672	7.32940751214866	6.86435458721405	7.09346339515162	7.32158536636884	4.74524635225501	4.96885601426151	-0.0872029425157179	41.7897056182836	0.371871535520611	0.379281115607324	0.364992501024465	0.474782689053088	0.482748070646657	0.467387649868542	0.472460744022469	0.480422362257044	0.465300361924088	0.000740943961044133	0.000802361249348783	0.000801162223672498
234	29.1800213528179	0.24	4.74552726019002	4.5660704841677	4.92498403621235	0.304272938543144	29.7341671618351	28.7766187720789	30.6917155515914	4.02	2.62	6.27	6.38583761403918	6.59832778089996	6.81081794776073	6.86038890478628	7.08866987139009	7.31695083799391	6.84825519690917	7.08063516097837	7.31010553677601	4.74552726019002	4.97323489551447	0.47104612351009	42.3276474399873	0.371871535520611	0.379281115607324	0.364992501024465	0.474782689053088	0.482748070646657	0.467387649868542	0.472460744022469	0.480422362257044	0.465300361924088	0.000740943961044133	0.000802361249348783	0.000801162223672498
234	29.1800213528179	0.24	4.74648864716055	4.56605714259218	4.92692015172892	0.304029834697797	29.5489059498394	28.5967769713781	30.5010349283007	4.07	2.61	6.21	6.28192639886166	6.49108298216837	6.70023956547508	6.74093039202378	6.96536950187383	7.18980861172388	6.73715598074112	6.95902937009516	7.18481155248076	4.74648864716055	4.98486795963872	0.222943498982182	42.0578436824208	0.371871535520611	0.379281115607324	0.364992501024465	0.474782689053088	0.482748070646657	0.467387649868542	0.472460744022469	0.480422362257044	0.465300361924088	0.000740943961044133	0.000802361249348783	0.000801162223672498
234	29.1800213528179	0.24	4.7472640269669	4.56928645244453	4.92524160148928	0.311882808956899	29.9654642227516	29.0175399077051	30.913388537798	4.02	2.59	6.24	6.45119628729561	6.66193937031764	6.87268245333967	6.93207788280227	7.1585300630975	7.38498224339273	6.91546277556786	7.13907298555331	7.37254612043802	4.7472640269669	4.98177807727489	-0.116520934184248	41.5672793284869	0.371871535520611	0.379281115607324	0.364992501024465	0.474782689053088	0.482748070646657	0.467387649868542	0.472460744022469	0.480422362257044	0.465300361924088	0.000740943961044133	0.000802361249348783	0.000801162223672498
234	29.1800213528179	0.24	4.74737090610766	4.56797131963997	4.92677049257534	0.304445983102604	30.0016753472214	29.0359069666286	30.9674437278143	4.08	2.63	6.26	6.37072043539753	6.58261808216899	6.79451572894045	6.83527642530836	7.06262575012062	7.28997507493287	6.82774916120586	7.05636402471008	7.28614993880472	4.74737090610766	5.01210290655699	0.588955719321218	42.6938558242005	0.371871535520611	0.379281115607324	0.364992501024465	0.474782689053088	0.482748070646657	0.467387649868542	0.472460744022469	0.480422362257044	0.465300361924088	0.000740943961044133	0.000802361249348783	0.000801162223672498
234	29.1800213528179	0.24	4.74853149962506	4.56804045501484	4.92902254423527	0.302817447129609	29.8918977073177	28.9259503393108	30.8578450753246	3.97	2.57	6.17	6.50272054455315	6.71987108658251	6.93702162861186	6.99645445133094	7.23009264414284	7.46373083695474	6.98419846106463	7.21908084690797	7.45276998143415	4.74853149962506	4.92680746829719	-0.0712090908847145	41.4362516971679	0.371871535520611	0.379281115607324	0.364992501024465	0.474782689053088	0.482748070646657	0.467387649868542	0.472460744022469	0.480422362257044	0.465300361924088	0.000740943961044133	0.000802361249348783	0.000801162223672498
234	29.1800213528179	0.24	4.75110075840407	4.5730157974974	4.92918571931075	0.304761274178335	29.7813071530996	28.8233457513754	30.7392685548237	4.03	2.6	6.22	6.38561092904647	6.59784058653384	6.81007024402121	6.85883799257828	7.0867956389336	7.31475328528892	6.85325224845107	7.08080391490339	7.30550329985946	4.75110075840407	4.9710556033801	-0.143476397742599	41.6021221970893	0.371871535520611	0.379281115607324	0.364992501024465	0.474782689053088	0.482748070646657	0.467387649868542	0.472460744022469	0.480422362257044	0.465300361924088	0.000740943961044133	0.000802361249348783	0.000801162223672498
234	29.1800213528179	0.24	4.75126622791758	4.57220429929241	4.93032815654275	0.302843436334749	29.3334308709116	28.3855885259413	30.2812732158819	4.02	2.62	6.22	6.31070881731437	6.5214339547679	6.73215909222142	6.7811193030836	7.00755223456517	7.23398516604673	6.77820656805403	7.00720599991027	7.22963584479456	4.75126622791758	4.96563373038881	-0.0443785520241824	41.699153483552	0.371871535520611	0.379281115607324	0.364992501024465	0.474782689053088	0.482748070646657	0.467387649868542	0.472460744022469	0.480422362257044	0.465300361924088	0.000740943961044133	0.000802361249348783	0.000801162223672498
234	29.1800213528179	0.24	4.75257215037885	4.57402653333597	4.93111776742173	0.311623544415154	29.8266615276203	28.8825578569198	30.7707651983208	3.97	2.56	6.17	6.4843606853903	6.69631936147259	6.90827803755487	6.97562249623659	7.20363937883897	7.43165626144135	6.95942776123993	7.19020508156685	7.41443597085527	4.75257215037885	4.90544161460398	-0.0881514218901092	41.247626780427	0.371871535520611	0.379281115607324	0.364992501024465	0.474782689053088	0.482748070646657	0.467387649868542	0.472460744022469	0.480422362257044	0.465300361924088	0.000740943961044133	0.000802361249348783	0.000801162223672498
234	29.1800213528179	0.24	4.7528984324422	4.57260483359546	4.93319203128894	0.297003440193423	29.3253464475678	28.3644951534642	30.2861977416715	3.96	2.59	6.21	6.38286862929731	6.59908920891178	6.81530978852626	6.86830212926266	7.10096683750059	7.33363154573852	6.86113640347652	7.09087604254645	7.32610223438566	4.7528984324422	4.92680947931394	-0.788238745055024	40.7367194577731	0.371871535520611	0.379281115607324	0.364992501024465	0.474782689053088	0.482748070646657	0.467387649868542	0.472460744022469	0.480422362257044	0.465300361924088	0.000740943961044133	0.000802361249348783	0.000801162223672498
234	29.1800213528179	0.24	4.75299364115571	4.57348650205549	4.93250078025593	0.31032982019234	29.8033597166761	28.8571413761616	30.7495780571905	4.03	2.61	6.24	6.40292570203178	6.61287601045764	6.82282631888349	6.87865037073906	7.10419957029201	7.32974876984496	6.87107772231326	7.09930172472914	7.32145209951763	4.75299364115571	4.96020359711732	0.157903670052942	41.8618411836319	0.371871535520611	0.379281115607324	0.364992501024465	0.474782689053088	0.482748070646657	0.467387649868542	0.472460744022469	0.480422362257044	0.465300361924088	0.000740943961044133	0.000802361249348783	0.000801162223672498
234	29.1800213528179	0.24	4.75344910703441	4.57522127571295	4.93167693835587	0.320511845904677	30.3755160003918	29.4336052920982	31.3174267086854	3.99	2.55	6.19	6.58444725537504	6.79515747304916	7.00586769072328	7.08034317345234	7.30692265589375	7.53350213833516	7.05935938566051	7.28746409407734	7.50984197000371	4.75344910703441	4.93015350893071	-0.356192647116756	41.0082289389536	0.371871535520611	0.379281115607324	0.364992501024465	0.474782689053088	0.482748070646657	0.467387649868542	0.472460744022469	0.480422362257044	0.465300361924088	0.000740943961044133	0.000802361249348783	0.000801162223672498
234	29.1800213528179	0.24	4.75584218115428	4.57337853393888	4.93830582836967	0.296907968181399	29.1926974791996	28.2359737269835	30.1494212314156	4.03	2.6	6.28	6.26230169788611	6.47448820988109	6.68667472187607	6.72723275831041	6.95517259947873	7.18311244064705	6.71304337695224	6.94004175052247	7.16971716080849	4.75584218115428	4.96916453160152	0.448382526453633	42.244837157105	0.371871535520611	0.379281115607324	0.364992501024465	0.474782689053088	0.482748070646657	0.467387649868542	0.472460744022469	0.480422362257044	0.465300361924088	0.000740943961044133	0.000802361249348783	0.000801162223672498
234	29.1800213528179	0.24	4.75584269357221	4.57638986236585	4.93529552477856	0.306530942562778	29.9536598015382	28.9941631922226	30.9131564108539	3.99	2.58	6.13	6.48121312377434	6.69569429280432	6.91017546183429	6.9687197592421	7.19933386374081	7.42994796823952	6.96554249933102	7.19590708923515	7.42361656958985	4.75584269357221	4.94680148079687	-0.061761571435053	41.4852585780159	0.371871535520611	0.379281115607324	0.364992501024465	0.474782689053088	0.482748070646657	0.467387649868542	0.472460744022469	0.480422362257044	0.465300361924088	0.000740943961044133	0.000802361249348783	0.000801162223672498
234	29.1800213528179	0.24	4.75625533142045	4.57739872281489	4.93511194002601	0.306015164077958	30.1025867297723	29.1371484808838	31.0680249786607	4.02	2.62	6.26	6.46626209482849	6.68051699207009	6.89477188931169	6.9468417843326	7.17702034047962	7.40719889662664	6.93924686884879	7.17176810999817	7.40349886559236	4.75625533142045	4.98513419099094	-0.610004871130355	41.3303889608534	0.371871535520611	0.379281115607324	0.364992501024465	0.474782689053088	0.482748070646657	0.467387649868542	0.472460744022469	0.480422362257044	0.465300361924088	0.000740943961044133	0.000802361249348783	0.000801162223672498
234	29.1800213528179	0.24	4.75675922014282	4.57580229936037	4.93771614092526	0.30316119393211	29.7091505857561	28.7498896420318	30.6684115294804	4.02	2.63	6.24	6.3913594724797	6.60461182216137	6.81786417184304	6.86773954148659	7.09688665807891	7.32603377467122	6.86441097734754	7.09331168263823	7.32125442905881	4.75675922014282	4.97142672386371	-0.452803880635252	41.4212955556495	0.371871535520611	0.379281115607324	0.364992501024465	0.474782689053088	0.482748070646657	0.467387649868542	0.472460744022469	0.480422362257044	0.465300361924088	0.000740943961044133	0.000802361249348783	0.000801162223672498
234	29.1800213528179	0.24	4.75770351168659	4.57938380889709	4.93602321447609	0.293203061450372	28.5724437702974	27.6276704206347	29.5172171199601	4	2.59	6.23	6.16988976616648	6.38087923189708	6.59186869762768	6.6332489275988	6.86008371725205	7.08691850690531	6.62138992219559	6.84732330271191	7.07222417740302	4.75770351168659	4.96295137899098	-0.484067491543445	41.1729021087065	0.371871535520611	0.379281115607324	0.364992501024465	0.474782689053088	0.482748070646657	0.467387649868542	0.472460744022469	0.480422362257044	0.465300361924088	0.000740943961044133	0.000802361249348783	0.000801162223672498
234	29.1800213528179	0.24	4.75816115316062	4.57975600552284	4.93656630079841	0.312017249323436	30.1362350440153	29.1832070994244	31.0892629886062	4.03	2.59	6.2	6.46716505447	6.67836147980439	6.88955790513877	6.94666171623119	7.1735169317883	7.40037214734542	6.93572935959523	7.16607821657815	7.38993755211298	4.75816115316062	4.95884408798649	0.287963879019842	41.9002726017145	0.371871535520611	0.379281115607324	0.364992501024465	0.474782689053088	0.482748070646657	0.467387649868542	0.472460744022469	0.480422362257044	0.465300361924088	0.000740943961044133	0.000802361249348783	0.000801162223672498
234	29.1800213528179	0.24	4.75836958575389	4.57634249278074	4.94039667872704	0.296223290176547	29.2612258613644	28.3006812745844	30.2217704481444	4.02	2.58	6.12	6.2892894122071	6.50275222043332	6.71621502865954	6.75778843016165	6.98715241727617	7.2165164043907	6.75120913143088	6.98643141403589	7.20989801591049	4.75836958575389	4.90803507477283	0.385500554921	41.8755214879754	0.371871535520611	0.379281115607324	0.364992501024465	0.474782689053088	0.482748070646657	0.467387649868542	0.472460744022469	0.480422362257044	0.465300361924088	0.000740943961044133	0.000802361249348783	0.000801162223672498
234	29.1800213528179	0.24	4.75901634229587	4.57952317373719	4.93850951085454	0.306875444066042	29.8561163719152	28.9005187586211	30.8117139852092	4.01	2.55	6.23	6.43299461607062	6.64570201944956	6.85840942282849	6.91348867455194	7.1420836465701	7.37067861858826	6.89553441419881	7.1181420898978	7.3497285320143	4.75901634229587	4.97917736018327	-0.0444384853463486	41.6451057728561	0.371871535520611	0.379281115607324	0.364992501024465	0.474782689053088	0.482748070646657	0.467387649868542	0.472460744022469	0.480422362257044	0.465300361924088	0.000740943961044133	0.000802361249348783	0.000801162223672498
234	29.1800213528179	0.24	4.759493164728	4.57910357704087	4.93988275241513	0.310931913254698	30.5467908001929	29.5783319389598	31.515249661426	3.95	2.56	6.12	6.6787986871325	6.89747706914179	7.11615545115108	7.18961035839128	7.42501382450852	7.66041729062575	7.18422525784607	7.41737432643816	7.65073438678305	4.759493164728	4.89459373240086	0.600981321656619	41.925603016064	0.371871535520611	0.379281115607324	0.364992501024465	0.474782689053088	0.482748070646657	0.467387649868542	0.472460744022469	0.480422362257044	0.465300361924088	0.000740943961044133	0.000802361249348783	0.000801162223672498
234	29.1800213528179	0.24	4.76029650905234	4.57804018867659	4.94255282942809	0.289133959281532	29.2156064975123	28.2399961306159	30.1912168644087	3.98	2.57	6.17	6.33505200107428	6.55390976502331	6.77276752897234	6.81437012864274	7.04978695060772	7.2852037725727	6.80514584045822	7.03877102534757	7.27396639633229	4.76029650905234	4.89764678466786	-0.426493622652782	40.9155577982473	0.371871535520611	0.379281115607324	0.364992501024465	0.474782689053088	0.482748070646657	0.467387649868542	0.472460744022469	0.480422362257044	0.465300361924088	0.000740943961044133	0.000802361249348783	0.000801162223672498
234	29.1800213528179	0.24	4.76047551085753	4.58036588952135	4.94058513219372	0.30807803272291	30.4297645605961	29.458552753975	31.4009763672172	4	2.6	6.26	6.56964138922821	6.78623428623072	7.00282718323324	7.06188730104647	7.29470893288574	7.52753056472501	7.04660979086158	7.2782515634842	7.5098975344753	4.76047551085753	4.99289454016388	-0.102757399044112	41.7378770928367	0.371871535520611	0.379281115607324	0.364992501024465	0.474782689053088	0.482748070646657	0.467387649868542	0.472460744022469	0.480422362257044	0.465300361924088	0.000740943961044133	0.000802361249348783	0.000801162223672498
234	29.1800213528179	0.24	4.76105506118038	4.58056822339591	4.94154189896484	0.305029012272801	30.1399809447673	29.1710944451784	31.1088674443562	3.98	2.58	6.18	6.53530983905617	6.75237312016109	6.96943640126601	7.02870307268309	7.26215387890977	7.49560468513646	7.01892386652027	7.25581233228333	7.48468086142604	4.76105506118038	4.96005622958135	0.311229123210038	42.0071841118737	0.371871535520611	0.379281115607324	0.364992501024465	0.474782689053088	0.482748070646657	0.467387649868542	0.472460744022469	0.480422362257044	0.465300361924088	0.000740943961044133	0.000802361249348783	0.000801162223672498
234	29.1800213528179	0.24	4.76246953036781	4.58287755994019	4.94206150079543	0.303195270546412	29.8605969209329	28.8965237733844	30.8246700684813	4.02	2.63	6.19	6.41242625727452	6.62636368496494	6.84030111265536	6.88895101548195	7.11878671270584	7.34862240992974	6.88847073588783	7.12136008310861	7.35254197507046	4.76246953036781	4.97716256914122	-0.441358121583022	41.393942316481	0.371871535520611	0.379281115607324	0.364992501024465	0.474782689053088	0.482748070646657	0.467387649868542	0.472460744022469	0.480422362257044	0.465300361924088	0.000740943961044133	0.000802361249348783	0.000801162223672498
234	29.1800213528179	0.24	4.76257361394071	4.58251441644045	4.94263281144096	0.308879952648679	29.9666538910284	29.0120189984536	30.9212887836032	4	2.62	6.2	6.47269202292797	6.68567470621888	6.8986573895098	6.95800129344836	7.18695298473398	7.4159046760196	6.95641438427467	7.18676033604539	7.41718896084095	4.76257361394071	4.98653459984376	-0.221852881010019	41.625035219671	0.371871535520611	0.379281115607324	0.364992501024465	0.474782689053088	0.482748070646657	0.467387649868542	0.472460744022469	0.480422362257044	0.465300361924088	0.000740943961044133	0.000802361249348783	0.000801162223672498
234	29.1800213528179	0.24	4.76260307239758	4.58270294324276	4.9425032015524	0.303260848696497	29.5542546339593	28.6002200610189	30.5082892068997	4.02	2.56	6.27	6.35889692576806	6.57101443745168	6.7831319491353	6.8329577829953	7.06088882501217	7.28881986702904	6.80498635930732	7.03802354060649	7.26292748344688	4.76260307239758	4.97728987833666	0.202468487723906	41.8883485237679	0.371871535520611	0.379281115607324	0.364992501024465	0.474782689053088	0.482748070646657	0.467387649868542	0.472460744022469	0.480422362257044	0.465300361924088	0.000740943961044133	0.000802361249348783	0.000801162223672498
234	29.1800213528179	0.24	4.76279082920567	4.58286585544822	4.94271580296312	0.30619343784662	29.5766749127706	28.6285014900857	30.5248483354555	3.98	2.57	6.16	6.41127789774082	6.62361885139466	6.83595980504849	6.89499825576805	7.12335998465009	7.35172171353213	6.88785196846814	7.10655040739795	7.33916231010061	4.76279082920567	4.92973236572428	0.0119710299241149	41.5105113989034	0.371871535520611	0.379281115607324	0.364992501024465	0.474782689053088	0.482748070646657	0.467387649868542	0.472460744022469	0.480422362257044	0.465300361924088	0.000740943961044133	0.000802361249348783	0.000801162223672498
234	29.1800213528179	0.24	4.76283736007351	4.58170419236157	4.94397052778544	0.287829459601813	28.7593982346871	27.7959656212691	29.7228308481051	4.01	2.61	6.18	6.18375784193784	6.39809232700583	6.61242681207382	6.64521770022619	6.87554678981038	7.10587587939458	6.64273279515423	6.87693881483409	7.10338112708637	4.76283736007351	4.92547262167931	-0.0614041503791772	41.5058604936274	0.371871535520611	0.379281115607324	0.364992501024465	0.474782689053088	0.482748070646657	0.467387649868542	0.472460744022469	0.480422362257044	0.465300361924088	0.000740943961044133	0.000802361249348783	0.000801162223672498
234	29.1800213528179	0.24	4.76343679736683	4.58191584784251	4.94495774689114	0.300333281958537	29.3123738635176	28.3595512934688	30.2651964335663	4.02	2.6	6.17	6.29678782562742	6.50834694012045	6.71990605461349	6.76515466834394	6.99244994502743	7.21974522171092	6.76484833562662	6.98915972629365	7.21286976630845	4.76343679736683	4.93724619116746	-0.235911315456268	41.3799901198596	0.371871535520611	0.379281115607324	0.364992501024465	0.474782689053088	0.482748070646657	0.467387649868542	0.472460744022469	0.480422362257044	0.465300361924088	0.000740943961044133	0.000802361249348783	0.000801162223672498
234	29.1800213528179	0.24	4.76416078282254	4.58568127338876	4.94264029225633	0.308169048576993	29.5870149460214	28.6429023234694	30.5311275685733	4.03	2.57	6.23	6.35184445509633	6.56121068687059	6.77057691864485	6.82333601549072	7.04824330970928	7.27315060392784	6.80749754474135	7.03265569322529	7.25924730350607	4.76416078282254	4.96134802491356	-0.571274155990696	41.0970086208316	0.371871535520611	0.379281115607324	0.364992501024465	0.474782689053088	0.482748070646657	0.467387649868542	0.472460744022469	0.480422362257044	0.465300361924088	0.000740943961044133	0.000802361249348783	0.000801162223672498
234	29.1800213528179	0.24	4.76475273033296	4.58633116449404	4.94317429617188	0.305450521338603	29.5087271253784	28.561075299482	30.4563789512749	3.97	2.57	6.19	6.40941996592272	6.62208347631072	6.83474698669872	6.89465792592405	7.12342155278064	7.35218517963722	6.87834152129591	7.10996217589162	7.33595371086632	4.76475273033296	4.94120151439097	0.122892864046044	41.6481221267434	0.371871535520611	0.379281115607324	0.364992501024465	0.474782689053088	0.482748070646657	0.467387649868542	0.472460744022469	0.480422362257044	0.465300361924088	0.000740943961044133	0.000802361249348783	0.000801162223672498
234	29.1800213528179	0.24	4.76526161243667	4.58612114034018	4.94440208453316	0.299603179415676	29.5077386171248	28.5468966366644	30.4685805975852	3.99	2.6	6.23	6.38037458897823	6.595127591176	6.80988059337376	6.86018928141787	7.09109206357965	7.32199484574143	6.85336370335235	7.080018577581	7.3106684547235	4.76526161243667	4.95383643104886	0.409813479258454	42.1166522302169	0.371871535520611	0.379281115607324	0.364992501024465	0.474782689053088	0.482748070646657	0.467387649868542	0.472460744022469	0.480422362257044	0.465300361924088	0.000740943961044133	0.000802361249348783	0.000801162223672498
234	29.1800213528179	0.24	4.76579596360245	4.5870036970635	4.9445882301414	0.311443526356943	29.9400709560127	28.9919797420089	30.8881621700166	4.01	2.59	6.21	6.45441737440675	6.665488727886	6.87656008136526	6.93664359419266	7.16348463453738	7.3903256748821	6.92786680121077	7.15146747958045	7.38216731833204	4.76579596360245	4.95022975666924	-0.132924984058729	41.4613440925112	0.371871535520611	0.379281115607324	0.364992501024465	0.474782689053088	0.482748070646657	0.467387649868542	0.472460744022469	0.480422362257044	0.465300361924088	0.000740943961044133	0.000802361249348783	0.000801162223672498
234	29.1800213528179	0.24	4.7660957514351	4.58653879858341	4.94565270428679	0.300843424735223	29.2054803201743	28.2572835269364	30.1536771134121	3.95	2.56	6.13	6.37716104567875	6.59115202070329	6.80514299572784	6.86448118768769	7.09482459784608	7.32516800800448	6.8561314063554	7.08842478024758	7.31715701201331	4.7660957514351	4.91069760094283	-0.252532442399946	41.1153175354778	0.371871535520611	0.379281115607324	0.364992501024465	0.474782689053088	0.482748070646657	0.467387649868542	0.472460744022469	0.480422362257044	0.465300361924088	0.000740943961044133	0.000802361249348783	0.000801162223672498
234	29.1800213528179	0.24	4.76654369437331	4.58590452676627	4.94718286198035	0.299192309600757	29.4680870333317	28.5075959707713	30.4285780958921	3.94	2.53	6.13	6.45420028328621	6.67165817396304	6.88911606463987	6.95000606520444	7.18416887280189	7.41833168039934	6.93191653879381	7.16753757973346	7.4021712161349	4.76654369437331	4.87776369640994	-0.443245249071247	40.7974305676605	0.371871535520611	0.379281115607324	0.364992501024465	0.474782689053088	0.482748070646657	0.467387649868542	0.472460744022469	0.480422362257044	0.465300361924088	0.000740943961044133	0.000802361249348783	0.000801162223672498
234	29.1800213528179	0.24	4.76660614629497	4.5863356202408	4.94687667234914	0.308690498038582	29.9028474273883	28.9498223134818	30.8558725412948	4	2.59	6.17	6.45935146624836	6.67199263897212	6.88463381169589	6.94372712809154	7.17231389679524	7.40090066549894	6.9384006294142	7.16673336207731	7.39699766698964	4.76660614629497	4.92221858034289	0.116971121121836	41.5855617133455	0.371871535520611	0.379281115607324	0.364992501024465	0.474782689053088	0.482748070646657	0.467387649868542	0.472460744022469	0.480422362257044	0.465300361924088	0.000740943961044133	0.000802361249348783	0.000801162223672498
234	29.1800213528179	0.24	4.76696412196426	4.58776738732289	4.94616085660564	0.309462950632221	30.4253007619193	29.4573768716594	31.3932246521792	3.95	2.56	6.3	6.65028280763527	6.86880082553414	7.08731884343302	7.15876168784723	7.39398753611383	7.62921338438043	7.12998633379677	7.3619597991443	7.60189218643875	4.76696412196426	4.95730076280587	0.636381639557743	42.3747296098577	0.371871535520611	0.379281115607324	0.364992501024465	0.474782689053088	0.482748070646657	0.467387649868542	0.472460744022469	0.480422362257044	0.465300361924088	0.000740943961044133	0.000802361249348783	0.000801162223672498
234	29.1800213528179	0.24	4.76697718435888	4.58744120089312	4.94651316782465	0.306998806507522	29.9797098540067	29.0204346007177	30.9389851072957	3.92	2.56	6.18	6.58810358591087	6.80587443679649	7.02364528768211	7.09645323376018	7.33102766611897	7.56560209847776	7.08220078823228	7.31926544929334	7.55133973568091	4.76697718435888	4.90114768103268	0.0572252595742209	41.4152191346936	0.371871535520611	0.379281115607324	0.364992501024465	0.474782689053088	0.482748070646657	0.467387649868542	0.472460744022469	0.480422362257044	0.465300361924088	0.000740943961044133	0.000802361249348783	0.000801162223672498
234	29.1800213528179	0.24	4.76733692381029	4.58901753667874	4.94565631094184	0.306493498156445	29.5703678017058	28.6230656368104	30.5176699666012	3.96	2.54	6.13	6.43804432473935	6.65111630675217	6.86418828876498	6.92729612425102	7.15656026732503	7.38582441039904	6.90943188012913	7.1399891428022	7.36838548314296	4.76733692381029	4.90660673013134	0.126156219727686	41.3680848039403	0.371871535520611	0.379281115607324	0.364992501024465	0.474782689053088	0.482748070646657	0.467387649868542	0.472460744022469	0.480422362257044	0.465300361924088	0.000740943961044133	0.000802361249348783	0.000801162223672498
234	29.1800213528179	0.24	4.76800797643168	4.58701858783417	4.94899736502919	0.298740422546001	29.4574760852091	28.4962952364767	30.4186569339414	3.99	2.59	6.15	6.37689675935173	6.59198966839719	6.80708257744266	6.85742727627785	7.08872849332504	7.32002971037223	6.8572575540265	7.09037536177557	7.31575021430333	4.76800797643168	4.92875008035874	-0.193902179418415	41.323331155302	0.371871535520611	0.379281115607324	0.364992501024465	0.474782689053088	0.482748070646657	0.467387649868542	0.472460744022469	0.480422362257044	0.465300361924088	0.000740943961044133	0.000802361249348783	0.000801162223672498
234	29.1800213528179	0.24	4.76826445784858	4.58582676379151	4.95070215190566	0.29690996698332	29.1953378984794	28.2385321932503	30.1521436037085	4.03	2.61	6.29	6.26577266678647	6.47807573531079	6.69037880383512	6.73132026035385	6.95939747005989	7.18747467976594	6.7201648788949	6.94878716641978	7.17392574656165	4.76826445784858	4.94949865202001	-0.31096301401496	41.3838191913127	0.371871535520611	0.379281115607324	0.364992501024465	0.474782689053088	0.482748070646657	0.467387649868542	0.472460744022469	0.480422362257044	0.465300361924088	0.000740943961044133	0.000802361249348783	0.000801162223672498
234	29.1800213528179	0.24	4.76969141740758	4.59083645048109	4.94854638433407	0.313716745237126	29.842150333701	28.9021454010509	30.782155266351	4.08	2.6	6.24	6.3346651911981	6.54069199107006	6.74671879094203	6.79577467983064	7.01679846998798	7.23782226014533	6.78778674751045	7.00454873950006	7.22851986375183	4.76969141740758	4.97276473111133	0.513186734285801	42.2638044398561	0.371871535520611	0.379281115607324	0.364992501024465	0.474782689053088	0.482748070646657	0.467387649868542	0.472460744022469	0.480422362257044	0.465300361924088	0.000740943961044133	0.000802361249348783	0.000801162223672498
234	29.1800213528179	0.24	4.76985206599562	4.58879916031178	4.95090497167946	0.305753178895412	29.7772083847963	28.8216161599993	30.7328006095933	4.01	2.59	6.18	6.4204126741634	6.63328402729499	6.84615538042658	6.90058533787986	7.12937700795205	7.35816867802424	6.89179063881086	7.12499241702747	7.35263175700672	4.76985206599562	4.9206089434039	-0.107482227893812	41.4583882437574	0.371871535520611	0.379281115607324	0.364992501024465	0.474782689053088	0.482748070646657	0.467387649868542	0.472460744022469	0.480422362257044	0.465300361924088	0.000740943961044133	0.000802361249348783	0.000801162223672498
234	29.1800213528179	0.24	4.76987366077196	4.59006230180406	4.94968501973986	0.301157703072337	29.3697597684682	28.4169413027089	30.3225782342275	4	2.56	6.21	6.34672155328386	6.55952677495017	6.77233199661649	6.82343171998667	7.05222100710223	7.28101029421778	6.80861172558213	7.03397907283338	7.26465429081674	4.76987366077196	4.95418267287234	0.266453982155989	41.8192098666248	0.371871535520611	0.379281115607324	0.364992501024465	0.474782689053088	0.482748070646657	0.467387649868542	0.472460744022469	0.480422362257044	0.465300361924088	0.000740943961044133	0.000802361249348783	0.000801162223672498
234	29.1800213528179	0.24	4.77015102400553	4.59088267003978	4.94941937797127	0.29845866620414	29.1920349115002	28.2388743317288	30.1451954912717	3.95	2.55	6.16	6.37134216726836	6.58639720532462	6.80145224338088	6.85800796624194	7.08948967377713	7.32097138131233	6.84502767939403	7.0760949604651	7.30510000477905	4.77015102400553	4.91544194531031	0.228409569142698	41.6281693046993	0.371871535520611	0.379281115607324	0.364992501024465	0.474782689053088	0.482748070646657	0.467387649868542	0.472460744022469	0.480422362257044	0.465300361924088	0.000740943961044133	0.000802361249348783	0.000801162223672498
234	29.1800213528179	0.24	4.77092841321723	4.59150388950479	4.95035293692967	0.306667138825073	29.9021495184652	28.9446096880137	30.8596893489166	4.04	2.6	6.24	6.39788076558888	6.60953418671162	6.82118760783436	6.8702209015443	7.09750018525677	7.32477946896924	6.86375489031229	7.08528484995774	7.31436063427503	4.77092841321723	4.96037262578702	-0.253666133163455	41.5367145735613	0.371871535520611	0.379281115607324	0.364992501024465	0.474782689053088	0.482748070646657	0.467387649868542	0.472460744022469	0.480422362257044	0.465300361924088	0.000740943961044133	0.000802361249348783	0.000801162223672498
234	29.1800213528179	0.24	4.77127680519442	4.5922234414264	4.95033016896244	0.31075706127377	30.061197806124	29.1077452025387	31.0146504097093	3.97	2.56	6.21	6.54121938923536	6.75548341463109	6.96974744002681	7.03757921207547	7.26810198792091	7.49862476376635	7.01865894467045	7.24830524442215	7.47825493027501	4.77127680519442	4.92721743243324	0.265706870392772	41.6853842073349	0.371871535520611	0.379281115607324	0.364992501024465	0.474782689053088	0.482748070646657	0.467387649868542	0.472460744022469	0.480422362257044	0.465300361924088	0.000740943961044133	0.000802361249348783	0.000801162223672498
234	29.1800213528179	0.24	4.77148215327141	4.59173192386004	4.95123238268278	0.305624661229245	29.596250515255	28.6461778805288	30.5463231499813	4.03	2.58	6.33	6.35263038726238	6.5633202850435	6.77401018282462	6.8241876411356	7.05051709978519	7.27684655843478	6.8023152923575	7.02687815680948	7.25371761600339	4.77148215327141	5.01236246854531	-0.155942538520537	41.7958318934161	0.371871535520611	0.379281115607324	0.364992501024465	0.474782689053088	0.482748070646657	0.467387649868542	0.472460744022469	0.480422362257044	0.465300361924088	0.000740943961044133	0.000802361249348783	0.000801162223672498
234	29.1800213528179	0.24	4.77446554805201	4.59388543639696	4.95504565970707	0.304564700914257	29.9942966776985	29.0290364042565	30.9595569511405	4.01	2.57	6.22	6.45987680541522	6.67467768150226	6.8894785575893	6.94216488063966	7.17300257975059	7.40384027886151	6.92940807070704	7.15609768776083	7.38371975742834	4.77446554805201	4.97374625052895	0.322528145943913	42.043679780717	0.371871535520611	0.379281115607324	0.364992501024465	0.474782689053088	0.482748070646657	0.467387649868542	0.472460744022469	0.480422362257044	0.465300361924088	0.000740943961044133	0.000802361249348783	0.000801162223672498
234	29.1800213528179	0.24	4.77479790109392	4.59234159283901	4.95725420934882	0.29434844205177	29.4072931920128	28.437595189533	30.3769911944927	3.97	2.59	6.16	6.39171406105914	6.60966611769833	6.82761817433753	6.87686633244608	7.11136167220493	7.34585701196377	6.87116432695071	7.10834732718525	7.34035701854634	4.77479790109392	4.92835278766217	0.0457936284648077	41.6501127472065	0.371871535520611	0.379281115607324	0.364992501024465	0.474782689053088	0.482748070646657	0.467387649868542	0.472460744022469	0.480422362257044	0.465300361924088	0.000740943961044133	0.000802361249348783	0.000801162223672498
234	29.1800213528179	0.24	4.77544992818247	4.59594854608959	4.95495131027536	0.300541586351659	29.2410639922412	28.2910303138469	30.1910976706355	3.99	2.61	6.15	6.32836456042344	6.54087571307017	6.7533868657169	6.80491383120767	7.03342786008891	7.26194188897015	6.80478036279343	7.03213327872956	7.26576693425693	4.77544992818247	4.92809089623784	-0.568572667165736	41.0437465482695	0.371871535520611	0.379281115607324	0.364992501024465	0.474782689053088	0.482748070646657	0.467387649868542	0.472460744022469	0.480422362257044	0.465300361924088	0.000740943961044133	0.000802361249348783	0.000801162223672498
234	29.1800213528179	0.24	4.77584358792727	4.59284136845644	4.95884580739809	0.295183813898329	29.1139055954281	28.1558089888049	30.0720022020513	4.02	2.6	6.16	6.25330946356004	6.46609946293757	6.6788894623151	6.71865997911824	6.94728510331935	7.17591022752047	6.72040524370501	6.94841243229332	7.17197039244248	4.77584358792727	4.923942500133	0.0616376352563343	41.6788354734015	0.371871535520611	0.379281115607324	0.364992501024465	0.474782689053088	0.482748070646657	0.467387649868542	0.472460744022469	0.480422362257044	0.465300361924088	0.000740943961044133	0.000802361249348783	0.000801162223672498
234	29.1800213528179	0.24	4.77597505387257	4.59654513533223	4.95540497241291	0.307761910122025	29.9829507043931	29.0252895965288	30.9406118122574	4.01	2.55	6.16	6.46615334336906	6.67949776337346	6.89284218337786	6.94979277034166	7.17909440131207	7.40839603228249	6.93018077823289	7.16496875269308	7.39228338810284	4.77597505387257	4.9204101872791	-0.000253474181842117	41.3387761788129	0.371871535520611	0.379281115607324	0.364992501024465	0.474782689053088	0.482748070646657	0.467387649868542	0.472460744022469	0.480422362257044	0.465300361924088	0.000740943961044133	0.000802361249348783	0.000801162223672498
234	29.1800213528179	0.24	4.77605678279833	4.59551783212795	4.95659573346872	0.304349644175249	29.494516748509	28.5448580307067	30.4441754663114	3.98	2.56	6.17	6.40514171947256	6.61823434253319	6.83132696559381	6.8899757960395	7.11919836120753	7.34842092637556	6.8750990610827	7.10685774072015	7.33460828595996	4.77605678279833	4.91480412079844	-0.28568088230004	41.1230561233994	0.371871535520611	0.379281115607324	0.364992501024465	0.474782689053088	0.482748070646657	0.467387649868542	0.472460744022469	0.480422362257044	0.465300361924088	0.000740943961044133	0.000802361249348783	0.000801162223672498
234	29.1800213528179	0.24	4.77628242218001	4.59311564934424	4.95944919501577	0.296216707813494	29.3227582731572	28.3601785944931	30.2853379518213	3.99	2.57	6.11	6.33675252048177	6.55182976989386	6.76690701930594	6.81305133241784	7.04429475496645	7.27553817751507	6.80934308016408	7.03896728702531	7.27036768552923	4.77628242218001	4.91898213298602	0.54542974631046	42.0485394157799	0.371871535520611	0.379281115607324	0.364992501024465	0.474782689053088	0.482748070646657	0.467387649868542	0.472460744022469	0.480422362257044	0.465300361924088	0.000740943961044133	0.000802361249348783	0.000801162223672498
234	29.1800213528179	0.24	4.77707525255828	4.59724921356348	4.95690129155308	0.306057136334351	29.73301420639	28.7795229650818	30.6865054476981	4.03	2.61	6.25	6.38294492557904	6.59441757881503	6.80589023205102	6.85684429869377	7.08401766045347	7.31119102221317	6.8499298484252	7.07470747168011	7.3003319192824	4.77707525255828	5.00290132575532	0.0879507148236162	41.9435809458862	0.371871535520611	0.379281115607324	0.364992501024465	0.474782689053088	0.482748070646657	0.467387649868542	0.472460744022469	0.480422362257044	0.465300361924088	0.000740943961044133	0.000802361249348783	0.000801162223672498
234	29.1800213528179	0.24	4.77974698857954	4.5994561463129	4.96003783084617	0.303941793421802	29.6549492969737	28.6992045450672	30.6106940488802	3.92	2.51	6.1	6.51412469217287	6.73105894475928	6.94799319734569	7.01663221476749	7.25030104014525	7.48396986552301	6.9992204395184	7.2266092482426	7.46480979269417	4.77974698857954	4.87897601115284	-0.132278024022921	40.9465588516379	0.371871535520611	0.379281115607324	0.364992501024465	0.474782689053088	0.482748070646657	0.467387649868542	0.472460744022469	0.480422362257044	0.465300361924088	0.000740943961044133	0.000802361249348783	0.000801162223672498
234	29.1800213528179	0.24	4.77977605576194	4.59793852297464	4.96161358854924	0.294940419531174	29.3377049711602	28.3716784113459	30.3037315309744	3.99	2.6	6.16	6.34824828715134	6.56439963233333	6.78055097751533	6.82652494433954	7.05896111931144	7.29139729428335	6.82192539631424	7.05674186993852	7.28711479891485	4.77977605576194	4.94299401787216	0.287475816218819	41.9645173570178	0.371871535520611	0.379281115607324	0.364992501024465	0.474782689053088	0.482748070646657	0.467387649868542	0.472460744022469	0.480422362257044	0.465300361924088	0.000740943961044133	0.000802361249348783	0.000801162223672498
234	29.1800213528179	0.24	4.78073790287875	4.5996512045076	4.96182460124991	0.307828728720754	29.7853491858261	28.8341486762238	30.7365496954284	4.02	2.59	6.17	6.40840773330409	6.61981264662775	6.8312175599514	6.88585006032109	7.11300516588602	7.34016027145096	6.88235919551559	7.10779685356083	7.33526261871403	4.78073790287875	4.95758595241715	-0.12110445391353	41.5387114584407	0.371871535520611	0.379281115607324	0.364992501024465	0.474782689053088	0.482748070646657	0.467387649868542	0.472460744022469	0.480422362257044	0.465300361924088	0.000740943961044133	0.000802361249348783	0.000801162223672498
234	29.1800213528179	0.24	4.78145992788466	4.60188306549849	4.96103679027084	0.309377521163896	30.1802998837517	29.2199782868635	31.14062148064	3.95	2.58	6.2	6.59843518286095	6.81529433824976	7.03215349363857	7.10317017516731	7.33661756717486	7.57006495918242	7.08974984715941	7.32644842789781	7.55819308140445	4.78145992788466	4.93868655148004	0.462538943436479	41.9736859927919	0.371871535520611	0.379281115607324	0.364992501024465	0.474782689053088	0.482748070646657	0.467387649868542	0.472460744022469	0.480422362257044	0.465300361924088	0.000740943961044133	0.000802361249348783	0.000801162223672498
234	29.1800213528179	0.24	4.78281785238659	4.60283517950168	4.9628005252715	0.307938754417587	30.2571088904371	29.2910920738835	31.2231257069906	3.97	2.56	6.1	6.58263408663696	6.7997285947171	7.01682310279725	7.08216314537701	7.31573206383021	7.54930098228341	7.07816814099437	7.31306929269056	7.54685153788442	4.78281785238659	4.8964781685763	0.150431321436504	41.4795666752627	0.371871535520611	0.379281115607324	0.364992501024465	0.474782689053088	0.482748070646657	0.467387649868542	0.472460744022469	0.480422362257044	0.465300361924088	0.000740943961044133	0.000802361249348783	0.000801162223672498
234	29.1800213528179	0.24	4.78306616842303	4.60287914645313	4.96325319039293	0.296970327829357	29.7877966664187	28.8117156935536	30.7638776392839	3.96	2.58	6.14	6.48784904495101	6.70764386990879	6.92743869486657	6.98181239746243	7.21834167290582	7.4548709483492	6.97864120164551	7.2156348276524	7.45432528610442	4.78306616842303	4.96076143742416	-0.133876502278513	41.5292031050954	0.371871535520611	0.379281115607324	0.364992501024465	0.474782689053088	0.482748070646657	0.467387649868542	0.472460744022469	0.480422362257044	0.465300361924088	0.000740943961044133	0.000802361249348783	0.000801162223672498
234	29.1800213528179	0.24	4.78324478693092	4.6043503035576	4.96213927030424	0.303974659463715	29.6281431582788	28.6733365025072	30.5829498140503	4.02	2.59	6.18	6.3627371816392	6.5746129014189	6.78648862119859	6.83554943617951	7.06316954927478	7.29078966237006	6.831999979612	7.05910655375291	7.28558600316469	4.78324478693092	4.94452589922162	-0.0206636730083219	41.6161100741934	0.371871535520611	0.379281115607324	0.364992501024465	0.474782689053088	0.482748070646657	0.467387649868542	0.472460744022469	0.480422362257044	0.465300361924088	0.000740943961044133	0.000802361249348783	0.000801162223672498
234	29.1800213528179	0.24	4.78372973048828	4.60287657359831	4.96458288737825	0.305304650834364	29.572643035947	28.6226119970812	30.5226740748128	3.93	2.56	6.13	6.48859970047514	6.70396687642873	6.91933405238232	6.98810689841102	7.22005353057302	7.45200016273502	6.98035470642275	7.20932210894146	7.44122235183853	4.78372973048828	4.88448182541174	-0.226676733523327	41.0036066090168	0.371871535520611	0.379281115607324	0.364992501024465	0.474782689053088	0.482748070646657	0.467387649868542	0.472460744022469	0.480422362257044	0.465300361924088	0.000740943961044133	0.000802361249348783	0.000801162223672498
234	29.1800213528179	0.24	4.78429595237352	4.60429002765753	4.96430187708951	0.302187305741829	29.521681881362	28.5662723084312	30.4770914542928	4.01	2.6	6.25	6.36696422001812	6.57990969994052	6.79285517986293	6.84356601035425	7.0724516139318	7.30133721750936	6.83315814185855	7.06177059367177	7.28810238986982	4.78429595237352	4.96134190407206	-0.141345917645299	41.5814569476777	0.371871535520611	0.379281115607324	0.364992501024465	0.474782689053088	0.482748070646657	0.467387649868542	0.472460744022469	0.480422362257044	0.465300361924088	0.000740943961044133	0.000802361249348783	0.000801162223672498
234	29.1800213528179	0.24	4.78452635286572	4.60400633960384	4.96504636612761	0.307337383867677	30.0733780408803	29.111870796128	31.0348852856327	3.97	2.56	6.23	6.5458789494431	6.76207632395187	6.97827369846064	7.04306072983025	7.27567903060477	7.50829733137929	7.02022493776718	7.25705643913282	7.48729260342172	4.78452635286572	4.94367617340144	0.0125754860991833	41.5504936175467	0.371871535520611	0.379281115607324	0.364992501024465	0.474782689053088	0.482748070646657	0.467387649868542	0.472460744022469	0.480422362257044	0.465300361924088	0.000740943961044133	0.000802361249348783	0.000801162223672498
234	29.1800213528179	0.24	4.78455316689432	4.6021798829798	4.96692645080885	0.300230388852453	29.5464996937235	28.5858314800411	30.507167907406	3.95	2.54	6.14	6.45290703888137	6.66976631346394	6.88662558804651	6.94621694884458	7.17965461647921	7.41309228411384	6.93197642888599	7.16523634754272	7.39902434616457	4.78455316689432	4.90712134916068	0.639313251044407	42.0045892580051	0.371871535520611	0.379281115607324	0.364992501024465	0.474782689053088	0.482748070646657	0.467387649868542	0.472460744022469	0.480422362257044	0.465300361924088	0.000740943961044133	0.000802361249348783	0.000801162223672498
234	29.1800213528179	0.24	4.78466265228373	4.60540099024251	4.96392431432494	0.302563056248979	29.3008365057295	28.3534183302276	30.2482546812313	4	2.59	6.29	6.32385222612386	6.5351612283908	6.74647023065774	6.79776513076493	7.02490974390011	7.2520543570353	6.78041301167193	7.00550015223837	7.23507017033269	4.78466265228373	4.96599437896035	-0.461767858859477	41.2164393443195	0.371871535520611	0.379281115607324	0.364992501024465	0.474782689053088	0.482748070646657	0.467387649868542	0.472460744022469	0.480422362257044	0.465300361924088	0.000740943961044133	0.000802361249348783	0.000801162223672498
234	29.1800213528179	0.24	4.78476671785896	4.60225529275906	4.96727814295887	0.291405769711124	29.2565643087033	28.2849582265513	30.2281703908554	3.95	2.57	6.11	6.38813679996612	6.60757331172452	6.82700982348292	6.87689227106919	7.11311784026954	7.34934340946989	6.87217403678179	7.1124245496577	7.34826400072679	4.78476671785896	4.90533665354507	0.0556534521569305	41.5500471980858	0.371871535520611	0.379281115607324	0.364992501024465	0.474782689053088	0.482748070646657	0.467387649868542	0.472460744022469	0.480422362257044	0.465300361924088	0.000740943961044133	0.000802361249348783	0.000801162223672498
234	29.1800213528179	0.24	4.78501649406786	4.60353464779819	4.96649834033752	0.296743657352642	29.5217626629385	28.5538736528803	30.4896516729968	3.98	2.62	6.21	6.40011904696313	6.61706351355025	6.83400798013737	6.88369188474995	7.11702799195811	7.35036409916626	6.88037481176291	7.11185868010301	7.34991424249046	4.78501649406786	4.95209717567901	0.0586393328964623	41.775632467463	0.371871535520611	0.379281115607324	0.364992501024465	0.474782689053088	0.482748070646657	0.467387649868542	0.472460744022469	0.480422362257044	0.465300361924088	0.000740943961044133	0.000802361249348783	0.000801162223672498
234	29.1800213528179	0.24	4.78619393279566	4.6058237814419	4.96656408414942	0.304968894127151	29.7370269121673	28.7809582963434	30.6930955279913	3.88	2.5	6.08	6.60535603288433	6.82477796923405	7.04419990558377	7.12423171759028	7.36089007645776	7.59754843532523	7.10515888568588	7.34351879907078	7.57967371253993	4.78619393279566	4.84702145459782	0.046725478218213	41.0220710695074	0.371871535520611	0.379281115607324	0.364992501024465	0.474782689053088	0.482748070646657	0.467387649868542	0.472460744022469	0.480422362257044	0.465300361924088	0.000740943961044133	0.000802361249348783	0.000801162223672498
234	29.1800213528179	0.24	4.78646180301026	4.605716044196	4.96720756182453	0.299317341227121	29.6657297176854	28.6990848517142	30.6323745836565	4.03	2.59	6.22	6.35961520695504	6.5738202738106	6.78802534066617	6.83110499700942	7.06119082059534	7.29127664418126	6.82124615494541	7.05242395135962	7.2831931589177	4.78646180301026	4.98109897943228	0.592671246506345	42.4152997307022	0.371871535520611	0.379281115607324	0.364992501024465	0.474782689053088	0.482748070646657	0.467387649868542	0.472460744022469	0.480422362257044	0.465300361924088	0.000740943961044133	0.000802361249348783	0.000801162223672498
234	29.1800213528179	0.24	4.787247330829	4.60789340121761	4.96660126044039	0.309223080729485	29.9058258145837	28.9538938171099	30.8577578120574	3.93	2.52	6.15	6.56314045781597	6.77892018834802	6.99469991888007	7.06831514747724	7.30070376503637	7.5330923825955	7.04916844527308	7.27919986237998	7.51139593900043	4.787247330829	4.89510074894972	0.0809654355398798	41.3231922899832	0.371871535520611	0.379281115607324	0.364992501024465	0.474782689053088	0.482748070646657	0.467387649868542	0.472460744022469	0.480422362257044	0.465300361924088	0.000740943961044133	0.000802361249348783	0.000801162223672498
234	29.1800213528179	0.24	4.78739911126128	4.60756259537014	4.96723562715242	0.310516545623743	30.3247345949343	29.362383094517	31.2870860953517	4	2.59	6.1	6.55463488464182	6.76946290781753	6.98429093099324	7.04655789295278	7.27750868258154	7.5084594722103	7.04859154690666	7.27747428442428	7.51162868766368	4.78739911126128	4.92145655297037	-0.334468194777913	41.1575802809045	0.371871535520611	0.379281115607324	0.364992501024465	0.474782689053088	0.482748070646657	0.467387649868542	0.472460744022469	0.480422362257044	0.465300361924088	0.000740943961044133	0.000802361249348783	0.000801162223672498
234	29.1800213528179	0.24	4.78763541392999	4.60510480218657	4.97016602567341	0.291443141652904	29.2283579166383	28.2577763969944	30.1989394362822	3.95	2.56	6.15	6.37290062533276	6.59179327585755	6.81068592638234	6.85934465375425	7.09494539828099	7.33054614280773	6.85023943775217	7.08534918420207	7.32081884601153	4.78763541392999	4.88908986382649	-0.0204762942115411	41.3364241562109	0.371871535520611	0.379281115607324	0.364992501024465	0.474782689053088	0.482748070646657	0.467387649868542	0.472460744022469	0.480422362257044	0.465300361924088	0.000740943961044133	0.000802361249348783	0.000801162223672498
234	29.1800213528179	0.24	4.78771553092613	4.60585699542519	4.96957406642708	0.304271647035611	29.937765896271	28.9736579453716	30.9018738471704	4.01	2.6	6.15	6.44752627022406	6.66206981707188	6.8766133639197	6.92888890854598	7.15944995472879	7.3900110009116	6.92540359990225	7.15961423359563	7.38642419505089	4.78771553092613	4.93413052563155	-0.135352276938936	41.506927105057	0.371871535520611	0.379281115607324	0.364992501024465	0.474782689053088	0.482748070646657	0.467387649868542	0.472460744022469	0.480422362257044	0.465300361924088	0.000740943961044133	0.000802361249348783	0.000801162223672498
234	29.1800213528179	0.24	4.78786746380542	4.60774179506328	4.96799313254757	0.295992297464432	29.6043586736718	28.6320115681783	30.5767057791654	3.98	2.59	6.17	6.41826385488656	6.63622899040393	6.8541941259213	6.90328654298502	7.137723116625	7.37215969026498	6.90122670827313	7.13302335234011	7.36886784764891	4.78786746380542	4.93120363508524	0.0389041938708451	41.65538261896	0.371871535520611	0.379281115607324	0.364992501024465	0.474782689053088	0.482748070646657	0.467387649868542	0.472460744022469	0.480422362257044	0.465300361924088	0.000740943961044133	0.000802361249348783	0.000801162223672498
234	29.1800213528179	0.24	4.78789588326273	4.60582436249336	4.9699674040321	0.302356936367103	29.6878237641154	28.7274236492954	30.6482238789354	3.99	2.58	6.16	6.42682869474031	6.6416870507039	6.85654540666748	6.91089850064592	7.14194002370615	7.37298154676639	6.90208675391446	7.13545704434521	7.36657481967593	4.78789588326273	4.93479996021909	0.456454999881946	41.9522713605408	0.371871535520611	0.379281115607324	0.364992501024465	0.474782689053088	0.482748070646657	0.467387649868542	0.472460744022469	0.480422362257044	0.465300361924088	0.000740943961044133	0.000802361249348783	0.000801162223672498
234	29.1800213528179	0.24	4.78793603390228	4.60884405809049	4.96702800971407	0.308772632610346	29.9354690214205	28.9815878051094	30.8893502377316	3.96	2.56	6.19	6.52758984351359	6.74243470920494	6.95727957489629	7.02476613092838	7.25597473503701	7.48718333914564	7.01238383568541	7.24020435318128	7.47120533803696	4.78793603390228	4.9376289244732	-0.0310853745670366	41.4516170557306	0.371871535520611	0.379281115607324	0.364992501024465	0.474782689053088	0.482748070646657	0.467387649868542	0.472460744022469	0.480422362257044	0.465300361924088	0.000740943961044133	0.000802361249348783	0.000801162223672498
234	29.1800213528179	0.24	4.78809367519521	4.60731820824445	4.96886914214598	0.307016632244652	30.0343202109628	29.0733378228365	30.9953025990891	4.02	2.59	6.22	6.46261202606907	6.67622548786662	6.88983894966417	6.94422204611786	7.17375451762913	7.4032869891404	6.93392562124903	7.16399089535932	7.39606041452018	4.78809367519521	4.93572363812502	-0.262236506508099	41.384515485627	0.371871535520611	0.379281115607324	0.364992501024465	0.474782689053088	0.482748070646657	0.467387649868542	0.472460744022469	0.480422362257044	0.465300361924088	0.000740943961044133	0.000802361249348783	0.000801162223672498
234	29.1800213528179	0.24	4.78878328256045	4.60753755308562	4.97002901203528	0.29746235647871	29.7065589853868	28.7342857974184	30.6788321733552	4	2.6	6.22	6.40650566794023	6.62328062916323	6.84005559038622	6.88632757096352	7.1193381182943	7.35234866562507	6.87814668630854	7.11290653720012	7.34566848983528	4.78878328256045	4.92158089819956	-0.14870886313904	41.4965382791887	0.371871535520611	0.379281115607324	0.364992501024465	0.474782689053088	0.482748070646657	0.467387649868542	0.472460744022469	0.480422362257044	0.465300361924088	0.000740943961044133	0.000802361249348783	0.000801162223672498
234	29.1800213528179	0.24	4.79113994547625	4.61164390625657	4.97063598469593	0.304975802457912	29.8244397941985	28.8655764117677	30.7833031766293	3.97	2.58	6.21	6.48891573154036	6.70446603262899	6.92001633371762	6.98157231876194	7.2134878001214	7.44540328148087	6.96957666629364	7.1998456137752	7.4308496721718	4.79113994547625	4.95474878159927	-0.23759538576055	41.3430985401642	0.371871535520611	0.379281115607324	0.364992501024465	0.474782689053088	0.482748070646657	0.467387649868542	0.472460744022469	0.480422362257044	0.465300361924088	0.000740943961044133	0.000802361249348783	0.000801162223672498
234	29.1800213528179	0.24	4.79155813061598	4.61143564541533	4.97168061581662	0.304196028086708	29.628648526411	28.6743248641458	30.5829721886763	4.07	2.6	6.23	6.30289864752063	6.51266837527138	6.72243810302213	6.76391636108606	6.98902943571117	7.21414251033629	6.75642833154549	6.9774467077374	7.20341247514176	4.79155813061598	4.96596025277958	0.0714296950084269	41.8946114753342	0.371871535520611	0.379281115607324	0.364992501024465	0.474782689053088	0.482748070646657	0.467387649868542	0.472460744022469	0.480422362257044	0.465300361924088	0.000740943961044133	0.000802361249348783	0.000801162223672498
234	29.1800213528179	0.24	4.79298294394923	4.61071111054474	4.97525477735371	0.301173734085381	29.5518567036916	28.5931671320576	30.5105462753255	4.02	2.59	6.32	6.35277129141295	6.5657709762651	6.77877066111725	6.8258113322412	7.05467139912143	7.28353146600167	6.80589304883048	7.03349039759161	7.26126476316962	4.79298294394923	4.98706332334709	0.288866219836469	42.1851283800633	0.371871535520611	0.379281115607324	0.364992501024465	0.474782689053088	0.482748070646657	0.467387649868542	0.472460744022469	0.480422362257044	0.465300361924088	0.000740943961044133	0.000802361249348783	0.000801162223672498
234	29.1800213528179	0.24	4.79346677511719	4.6134107458333	4.97352280440109	0.300446851296535	29.4916226584064	28.5332324549278	30.4500128618851	3.99	2.57	6.15	6.38162503340289	6.59597463168092	6.81032422995895	6.86207060980814	7.09255768337779	7.32304475694744	6.85430369548547	7.08110273807231	7.31367824887589	4.79346677511719	4.93047192406694	0.488870212862644	41.9807595992879	0.371871535520611	0.379281115607324	0.364992501024465	0.474782689053088	0.482748070646657	0.467387649868542	0.472460744022469	0.480422362257044	0.465300361924088	0.000740943961044133	0.000802361249348783	0.000801162223672498
234	29.1800213528179	0.24	4.79471597588144	4.6128949740491	4.97653697771378	0.291149228405605	29.0392441990129	28.0742558647695	30.0042325332563	4	2.58	6.11	6.26890240710893	6.48438158919339	6.69986077127786	6.73960777664914	6.97126637921976	7.20292498179037	6.73913027643939	6.97094040378989	7.20162922457285	4.79471597588144	4.91481332010409	-0.0182258920202111	41.502635840673	0.371871535520611	0.379281115607324	0.364992501024465	0.474782689053088	0.482748070646657	0.467387649868542	0.472460744022469	0.480422362257044	0.465300361924088	0.000740943961044133	0.000802361249348783	0.000801162223672498
234	29.1800213528179	0.24	4.79508542168566	4.61431649132418	4.97585435204713	0.300498399941153	29.2490782616875	28.2986865797683	30.1994699436067	4.04	2.57	6.21	6.25783683956656	6.46800193194169	6.67816702431681	6.72017396109567	6.94586632373138	7.17155868636709	6.70656518786055	6.93247801403886	7.15687616223927	4.79508542168566	4.93729255221362	0.0615075633874177	41.5877774827431	0.371871535520611	0.379281115607324	0.364992501024465	0.474782689053088	0.482748070646657	0.467387649868542	0.472460744022469	0.480422362257044	0.465300361924088	0.000740943961044133	0.000802361249348783	0.000801162223672498
234	29.1800213528179	0.24	4.79557473839031	4.61421113484563	4.97693834193499	0.304662705022682	29.9457455891933	28.9822706705958	30.9092205077909	3.98	2.58	6.2	6.49371710730307	6.70959162012038	6.92546613293769	6.98405899282351	7.21623423354466	7.44840947426581	6.97621254194627	7.20497130453627	7.43785846530736	4.79557473839031	4.9236066899504	0.0688884918200472	41.5874281422339	0.371871535520611	0.379281115607324	0.364992501024465	0.474782689053088	0.482748070646657	0.467387649868542	0.472460744022469	0.480422362257044	0.465300361924088	0.000740943961044133	0.000802361249348783	0.000801162223672498
234	29.1800213528179	0.24	4.79635283151291	4.61494175712195	4.97776390590387	0.300468958325244	29.4503631023775	28.4933640418806	30.4073621628744	4.01	2.56	6.15	6.34665785334511	6.55982136727836	6.7729848812116	6.82123603623941	7.05033908172445	7.27944212720948	6.81374394185019	7.03637168256384	7.26758896340921	4.79635283151291	4.92690677182159	-0.0996955336750102	41.4052966759103	0.371871535520611	0.379281115607324	0.364992501024465	0.474782689053088	0.482748070646657	0.467387649868542	0.472460744022469	0.480422362257044	0.465300361924088	0.000740943961044133	0.000802361249348783	0.000801162223672498
234	29.1800213528179	0.24	4.79641941749567	4.61651526141521	4.97632357357613	0.300622591527353	29.3885466375103	28.4339052260731	30.3431880489475	4	2.56	6.2	6.35184065229487	6.56509768038578	6.77835470847669	6.82910101670126	7.05838160906438	7.2876622014275	6.81527463342364	7.04457076654089	7.26843328523467	4.79641941749567	4.94119237234766	0.202571039258657	41.707212588196	0.371871535520611	0.379281115607324	0.364992501024465	0.474782689053088	0.482748070646657	0.467387649868542	0.472460744022469	0.480422362257044	0.465300361924088	0.000740943961044133	0.000802361249348783	0.000801162223672498
234	29.1800213528179	0.24	4.79657158501854	4.61352679292677	4.97961637711032	0.297881030742499	29.5979658591993	28.6302163447514	30.5657153736472	4.02	2.56	6.2	6.35705126481188	6.57193030033024	6.78680933584859	6.82992121682617	7.06078405284915	7.29164688887213	6.81642158533818	7.04679442035694	7.27677692500419	4.79657158501854	4.93855270602462	-0.45672941515229	41.0982624397606	0.371871535520611	0.379281115607324	0.364992501024465	0.474782689053088	0.482748070646657	0.467387649868542	0.472460744022469	0.480422362257044	0.465300361924088	0.000740943961044133	0.000802361249348783	0.000801162223672498
234	29.1800213528179	0.24	4.79713051391864	4.61741102857046	4.97684999926682	0.309394581249742	30.0287760409929	29.073313999701	30.9842380822848	4.01	2.6	6.25	6.46702014964938	6.67955155468023	6.89208295971108	6.94950566328495	7.17789341664117	7.40628116999738	6.93929461551035	7.16716889259855	7.39430877893852	4.79713051391864	4.96827052394678	-0.212982223787869	41.5563278633513	0.371871535520611	0.379281115607324	0.364992501024465	0.474782689053088	0.482748070646657	0.467387649868542	0.472460744022469	0.480422362257044	0.465300361924088	0.000740943961044133	0.000802361249348783	0.000801162223672498
234	29.1800213528179	0.24	4.79732343013949	4.61737326001962	4.97727360025936	0.309300378737287	29.9228367599404	28.9705355979461	30.8751379219347	4.02	2.56	6.13	6.43493620479765	6.64646136643887	6.85798652808008	6.91388676454247	7.14115568670342	7.36842460886438	6.90761034346956	7.13355621314061	7.3568593090381	4.79732343013949	4.92995535038301	-0.0264416926975433	41.4360910521667	0.371871535520611	0.379281115607324	0.364992501024465	0.474782689053088	0.482748070646657	0.467387649868542	0.472460744022469	0.480422362257044	0.465300361924088	0.000740943961044133	0.000802361249348783	0.000801162223672498
234	29.1800213528179	0.24	4.7978271881871	4.61821541616397	4.97743896021022	0.306331573241268	29.859351764556	28.9024273700037	30.8162761591083	4.04	2.62	6.27	6.39663419530191	6.60841901275515	6.82020383020839	6.86987754804922	7.09733088022637	7.32478421240352	6.85897424086734	7.08799614946923	7.31578036007748	4.7978271881871	5.00734772861244	-0.710472645036517	41.2362551488317	0.371871535520611	0.379281115607324	0.364992501024465	0.474782689053088	0.482748070646657	0.467387649868542	0.472460744022469	0.480422362257044	0.465300361924088	0.000740943961044133	0.000802361249348783	0.000801162223672498
234	29.1800213528179	0.24	4.79827818116242	4.61769554104729	4.97886082127754	0.30433908920448	29.9606172295072	28.9959270526164	30.9253074063981	4.02	2.56	6.19	6.44056038218074	6.65483686739494	6.86911335260915	6.91992759614716	7.15015255721447	7.38037751828178	6.90738162926937	7.13538493248454	7.36527795741292	4.79827818116242	4.93862152429263	-0.139529960167028	41.4446113833201	0.371871535520611	0.379281115607324	0.364992501024465	0.474782689053088	0.482748070646657	0.467387649868542	0.472460744022469	0.480422362257044	0.465300361924088	0.000740943961044133	0.000802361249348783	0.000801162223672498
234	29.1800213528179	0.24	4.80003601936007	4.61866904529462	4.98140299342552	0.308534840883105	30.0411723883013	29.0833894644958	30.9989553121068	4.01	2.57	6.27	6.48089361022615	6.69432434664194	6.90775508305773	6.96585872488332	7.19526047822708	7.42466223157083	6.94681978531248	7.1755871508473	7.3984853383789	4.80003601936007	4.92892367753566	0.00271739031312861	41.5330010343972	0.371871535520611	0.379281115607324	0.364992501024465	0.474782689053088	0.482748070646657	0.467387649868542	0.472460744022469	0.480422362257044	0.465300361924088	0.000740943961044133	0.000802361249348783	0.000801162223672498
234	29.1800213528179	0.24	4.80056307737445	4.62009306456504	4.98103309018387	0.311110972416522	29.6716114771251	28.7312923480278	30.6119306062224	3.92	2.52	6.11	6.52527104436758	6.73883043150684	6.9523898186461	7.02912881283645	7.25917848145335	7.48922815007026	7.00975702775234	7.24115486033586	7.4676495724602	4.80056307737445	4.8663611132296	-0.331897226420827	40.7318317536884	0.371871535520611	0.379281115607324	0.364992501024465	0.474782689053088	0.482748070646657	0.467387649868542	0.472460744022469	0.480422362257044	0.465300361924088	0.000740943961044133	0.000802361249348783	0.000801162223672498
234	29.1800213528179	0.24	4.80073313001796	4.61884540062195	4.98262085941396	0.305179931967303	29.7716223700337	28.8149177740643	30.728326966003	4.02	2.57	6.24	6.40482707641224	6.61747829924196	6.83012952207167	6.88208850783811	7.11058562717547	7.33908274651282	6.86062657854075	7.08894469075768	7.31318220773911	4.80073313001796	4.95215340318821	-0.301696973645159	41.314599353347	0.371871535520611	0.379281115607324	0.364992501024465	0.474782689053088	0.482748070646657	0.467387649868542	0.472460744022469	0.480422362257044	0.465300361924088	0.000740943961044133	0.000802361249348783	0.000801162223672498
234	29.1800213528179	0.24	4.80240417591121	4.62161243552036	4.98319591630207	0.308869642858026	30.3089818280637	29.3434182245057	31.2745454316217	4	2.59	6.18	6.54255453501618	6.75784140053988	6.97312826606359	7.03259561594087	7.26400759096508	7.49541956598928	7.02478826171391	7.25386520591836	7.4886127335254	4.80240417591121	4.95409826198303	0.0292977975660646	41.7251042749844	0.371871535520611	0.379281115607324	0.364992501024465	0.474782689053088	0.482748070646657	0.467387649868542	0.472460744022469	0.480422362257044	0.465300361924088	0.000740943961044133	0.000802361249348783	0.000801162223672498
234	29.1800213528179	0.24	4.80536843335806	4.62549649228807	4.98524037442804	0.302150873574541	29.5484842210159	28.5921246298464	30.5048438121854	3.99	2.58	6.2	6.399879031753	6.61394447017629	6.82800990859958	6.88233332411654	7.11253606593285	7.34273880774916	6.87484580833451	7.10142638977415	7.32877024625223	4.80536843335806	4.95462638448706	0.23428374932681	41.8837438082016	0.371871535520611	0.379281115607324	0.364992501024465	0.474782689053088	0.482748070646657	0.467387649868542	0.472460744022469	0.480422362257044	0.465300361924088	0.000740943961044133	0.000802361249348783	0.000801162223672498
234	29.1800213528179	0.24	4.80560559813528	4.62588278445024	4.98532841182033	0.307377806919129	29.7830383528628	28.830904259466	30.7351724462595	4.01	2.58	6.28	6.41266476526514	6.62444156898881	6.83621837271249	6.89104117446881	7.1186162509272	7.3461913273856	6.86645974624347	7.09631637222743	7.32821326798828	4.80560559813528	4.9573984557773	-0.0251069143304784	41.6286600244174	0.371871535520611	0.379281115607324	0.364992501024465	0.474782689053088	0.482748070646657	0.467387649868542	0.472460744022469	0.480422362257044	0.465300361924088	0.000740943961044133	0.000802361249348783	0.000801162223672498
234	29.1800213528179	0.24	4.80563483522504	4.62562506202118	4.9856446084289	0.305168660944074	29.6874158875264	28.7333918935523	30.6414398815006	4.04	2.59	6.21	6.35142172804471	6.5623055926038	6.77318945716289	6.82035999576271	7.04681384108679	7.27326768641088	6.81241020429505	7.03515861311087	7.26222965850457	4.80563483522504	4.95888097484931	-0.487054178278897	41.2445833528478	0.371871535520611	0.379281115607324	0.364992501024465	0.474782689053088	0.482748070646657	0.467387649868542	0.472460744022469	0.480422362257044	0.465300361924088	0.000740943961044133	0.000802361249348783	0.000801162223672498
234	29.1800213528179	0.24	4.80652008937574	4.62620406097774	4.98683611777375	0.311198687253291	30.1286113933644	29.174004890285	31.0832178964438	3.91	2.54	6.12	6.64808149939766	6.86561426036735	7.08314702133704	7.16425897511356	7.39868164807561	7.63310432103766	7.14680217070565	7.38203770500216	7.61961356034642	4.80652008937574	4.88266461748287	-0.426188892833234	40.7646360517587	0.371871535520611	0.379281115607324	0.364992501024465	0.474782689053088	0.482748070646657	0.467387649868542	0.472460744022469	0.480422362257044	0.465300361924088	0.000740943961044133	0.000802361249348783	0.000801162223672498
234	29.1800213528179	0.24	4.80817551464989	4.6271066192203	4.98924441007948	0.29812743011824	29.6578975692448	28.6887594066068	30.6270357318828	4	2.59	6.2	6.39702049742855	6.61311895617918	6.82921741492981	6.87621468309748	7.10850085376915	7.34078702444081	6.86808931350721	7.10162240312822	7.33160539185679	4.80817551464989	4.93431563342064	0.240009888962513	41.8418877476182	0.371871535520611	0.379281115607324	0.364992501024465	0.474782689053088	0.482748070646657	0.467387649868542	0.472460744022469	0.480422362257044	0.465300361924088	0.000740943961044133	0.000802361249348783	0.000801162223672498
234	29.1800213528179	0.24	4.80817684752261	4.62787508000561	4.98847861503961	0.301289013274852	29.1484923312128	28.2031471760617	30.0938374863639	3.96	2.57	6.21	6.35600269433518	6.56905041967263	6.78209814501007	6.84058090209241	7.06987127078222	7.29916163947204	6.8242312939583	7.05691863746816	7.28346945156579	4.80817684752261	4.92778575936087	-0.205112141155117	41.2678265468001	0.371871535520611	0.379281115607324	0.364992501024465	0.474782689053088	0.482748070646657	0.467387649868542	0.472460744022469	0.480422362257044	0.465300361924088	0.000740943961044133	0.000802361249348783	0.000801162223672498
234	29.1800213528179	0.24	4.80879453388638	4.62572806943453	4.99186099833824	0.309802640497513	29.9395930385418	28.9878775222329	30.8913085548506	4.02	2.59	6.25	6.43415891450976	6.64540200633804	6.85664509816632	6.9124792365919	7.13942630232935	7.3663733680668	6.89855370600023	7.12873541389719	7.35134061770345	4.80879453388638	4.95800223415387	-0.0144053120055256	41.7530339380933	0.371871535520611	0.379281115607324	0.364992501024465	0.474782689053088	0.482748070646657	0.467387649868542	0.472460744022469	0.480422362257044	0.465300361924088	0.000740943961044133	0.000802361249348783	0.000801162223672498
234	29.1800213528179	0.24	4.80880342027588	4.62592656541933	4.99168027513243	0.299520857315633	29.9065834741003	28.9325631050833	30.8806038431173	4	2.61	6.18	6.44962913809041	6.666757158525	6.88388517895959	6.93254614987336	7.16593166551544	7.39931718115752	6.93130695566135	7.16289914020263	7.4002701779256	4.80880342027588	4.93959463191661	-0.554109377319515	41.1374927806845	0.371871535520611	0.379281115607324	0.364992501024465	0.474782689053088	0.482748070646657	0.467387649868542	0.472460744022469	0.480422362257044	0.465300361924088	0.000740943961044133	0.000802361249348783	0.000801162223672498
234	29.1800213528179	0.24	4.80880348052147	4.62731393980744	4.9902930212355	0.299310236412909	29.6266692089495	28.6612807606226	30.5920576572764	4	2.59	6.19	6.38929489960463	6.60450340827345	6.81971191694228	6.86771175336513	7.09903461881943	7.33035748427373	6.86100794560015	7.08825027918269	7.32000219453294	4.80880348052147	4.9415603579027	-0.475572309369424	41.1557585383276	0.371871535520611	0.379281115607324	0.364992501024465	0.474782689053088	0.482748070646657	0.467387649868542	0.472460744022469	0.480422362257044	0.465300361924088	0.000740943961044133	0.000802361249348783	0.000801162223672498
234	29.1800213528179	0.24	4.81058849666742	4.63051518473783	4.99066180859701	0.308270807285598	30.1111564431744	29.1505478762469	31.0717650101019	4.02	2.59	6.16	6.4722584954284	6.68554117486455	6.8988238543007	6.95365768771402	7.18280408916955	7.41195049062509	6.94283668453716	7.18035882068064	7.40904391608643	4.81058849666742	4.95226989688914	-0.328974545868242	41.3146622675776	0.371871535520611	0.379281115607324	0.364992501024465	0.474782689053088	0.482748070646657	0.467387649868542	0.472460744022469	0.480422362257044	0.465300361924088	0.000740943961044133	0.000802361249348783	0.000801162223672498
234	29.1800213528179	0.24	4.8111757870173	4.62933313560548	4.99301843842913	0.301574974556784	29.6917424296745	28.7294322087521	30.6540526505969	4.03	2.62	6.22	6.36388530011993	6.57704760087775	6.79020990163557	6.83538886238069	7.06434446854977	7.29330007471885	6.83494503726376	7.06163187709338	7.29794736470412	4.8111757870173	4.96412999477845	-0.176285101492017	41.6365241159029	0.371871535520611	0.379281115607324	0.364992501024465	0.474782689053088	0.482748070646657	0.467387649868542	0.472460744022469	0.480422362257044	0.465300361924088	0.000740943961044133	0.000802361249348783	0.000801162223672498
234	29.1800213528179	0.24	4.81200097851397	4.62868068848441	4.99532126854354	0.304270284634777	29.8000857229458	28.8404085000391	30.7597629458525	3.95	2.55	6.14	6.5126836922916	6.72939609424942	6.94610849620724	7.01085457946967	7.24414383586211	7.47743309225455	6.99543177781684	7.23454310241112	7.46690718331111	4.81200097851397	4.8968395847574	0.658689829113631	42.07774937457	0.371871535520611	0.379281115607324	0.364992501024465	0.474782689053088	0.482748070646657	0.467387649868542	0.472460744022469	0.480422362257044	0.465300361924088	0.000740943961044133	0.000802361249348783	0.000801162223672498
234	29.1800213528179	0.24	4.8126470059551	4.63091869845707	4.99437531345313	0.305843886581314	29.8756992274867	28.9171511050235	30.8342473499499	3.99	2.59	6.2	6.47192554391023	6.68645746845237	6.90098939299452	6.95972301137262	7.1904244868114	7.42112596225018	6.94986816935649	7.18232037675311	7.40957542857534	4.8126470059551	4.93348905830305	0.254150911159174	41.868092913579	0.371871535520611	0.379281115607324	0.364992501024465	0.474782689053088	0.482748070646657	0.467387649868542	0.472460744022469	0.480422362257044	0.465300361924088	0.000740943961044133	0.000802361249348783	0.000801162223672498
234	29.1800213528179	0.24	4.81267351410086	4.63205984909401	4.9932871791077	0.305687940788523	29.9179394388038	28.9576833987115	30.8781954788962	4.03	2.58	6.26	6.42308630560103	6.63608011923125	6.84907393286146	6.90004349212618	7.12885352326662	7.35766355440706	6.88260068630115	7.11105441245585	7.33366715435235	4.81267351410086	4.97065317954546	0.0910460057341796	41.8335965041158	0.371871535520611	0.379281115607324	0.364992501024465	0.474782689053088	0.482748070646657	0.467387649868542	0.472460744022469	0.480422362257044	0.465300361924088	0.000740943961044133	0.000802361249348783	0.000801162223672498
234	29.1800213528179	0.24	4.81309597493284	4.63120426164912	4.99498768821655	0.294664263518716	29.5976222994265	28.6223897192069	30.5728548796461	4.02	2.61	6.14	6.36504658402387	6.58191879016219	6.79879099630052	6.83971713102841	7.07276248646877	7.30580784190912	6.8415566487724	7.07389658221899	7.30617487885163	4.81309597493284	4.92351451521446	-0.210658416004471	41.404529237095	0.371871535520611	0.379281115607324	0.364992501024465	0.474782689053088	0.482748070646657	0.467387649868542	0.472460744022469	0.480422362257044	0.465300361924088	0.000740943961044133	0.000802361249348783	0.000801162223672498
234	29.1800213528179	0.24	4.81337755208086	4.63088222367413	4.99587288048759	0.308285502353206	30.4093075326072	29.4392207514029	31.3793943138114	4.02	2.6	6.18	6.5361641676231	6.75154508793806	6.96692600825301	7.02229334020837	7.25369328114432	7.48509322208027	7.01651526496846	7.24985730365884	7.4814987497583	4.81337755208086	4.93544644664803	0.0105860896788774	41.6290588769276	0.371871535520611	0.379281115607324	0.364992501024465	0.474782689053088	0.482748070646657	0.467387649868542	0.472460744022469	0.480422362257044	0.465300361924088	0.000740943961044133	0.000802361249348783	0.000801162223672498
234	29.1800213528179	0.24	4.81369494730449	4.63265134575998	4.99473854884899	0.298616920535493	29.5836287562054	28.6180470084255	30.5492105039853	4	2.61	6.16	6.39263952750218	6.60832916020405	6.82401879290592	6.87292350075769	7.10481806310379	7.33671262544989	6.87422484271459	7.10424134070578	7.33505209724969	4.81369494730449	4.9363854554631	0.0821176152463897	41.6733273062768	0.371871535520611	0.379281115607324	0.364992501024465	0.474782689053088	0.482748070646657	0.467387649868542	0.472460744022469	0.480422362257044	0.465300361924088	0.000740943961044133	0.000802361249348783	0.000801162223672498
234	29.1800213528179	0.24	4.81473432203589	4.63064932898827	4.99881931508351	0.299027231034529	29.71264349905	28.743799923184	30.6814870749159	4.03	2.62	6.24	6.37406710737229	6.58891253440767	6.80375796144305	6.84718941494886	7.07798198569939	7.30877455644992	6.84076883325289	7.07228649390215	7.30501541588404	4.81473432203589	4.95557159621778	0.030554406263364	41.8017591809879	0.371871535520611	0.379281115607324	0.364992501024465	0.474782689053088	0.482748070646657	0.467387649868542	0.472460744022469	0.480422362257044	0.465300361924088	0.000740943961044133	0.000802361249348783	0.000801162223672498
234	29.1800213528179	0.24	4.81517796778248	4.63295023462015	4.99740570094481	0.306754318345109	29.9635235315369	29.004215027941	30.9228320351327	4.01	2.59	6.24	6.45382761876407	6.66728665254444	6.88074568632481	6.93559889106458	7.16499241153458	7.39438593200459	6.92254240743377	7.15227537737827	7.38203607541723	4.81517796778248	4.98403279571937	0.0799648825746856	41.8224553327656	0.371871535520611	0.379281115607324	0.364992501024465	0.474782689053088	0.482748070646657	0.467387649868542	0.472460744022469	0.480422362257044	0.465300361924088	0.000740943961044133	0.000802361249348783	0.000801162223672498
234	29.1800213528179	0.24	4.81561945252007	4.63550148867139	4.99573741636875	0.307613763821048	30.0461494617422	29.08613600129	31.0061629221944	3.98	2.57	6.21	6.5230495918993	6.73834857183746	6.95364755177563	7.01636461596997	7.24794589147776	7.47952716698555	6.99606470949371	7.23123913875519	7.46105668746249	4.81561945252007	4.95214866671335	-0.400313229849327	41.147120562352	0.371871535520611	0.379281115607324	0.364992501024465	0.474782689053088	0.482748070646657	0.467387649868542	0.472460744022469	0.480422362257044	0.465300361924088	0.000740943961044133	0.000802361249348783	0.000801162223672498
234	29.1800213528179	0.24	4.81638146518309	4.63474532497458	4.9980176053916	0.301740196964973	29.6011569485161	28.6421587540432	30.5601551429891	3.97	2.61	6.07	6.44069543400389	6.65634312122607	6.87199080844825	6.92994244191328	7.16197112196723	7.39399980202118	6.94195314487882	7.17051692561249	7.40640808191362	4.81638146518309	4.90017409344132	-0.0701300310981041	41.3579467477	0.371871535520611	0.379281115607324	0.364992501024465	0.474782689053088	0.482748070646657	0.467387649868542	0.472460744022469	0.480422362257044	0.465300361924088	0.000740943961044133	0.000802361249348783	0.000801162223672498
234	29.1800213528179	0.24	4.81665397293364	4.63473029840195	4.99857764746533	0.301123491693773	29.9919940161164	29.018909838249	30.9650781939837	4.03	2.6	6.25	6.42539939866842	6.64086078319918	6.85632216772995	6.90113896967871	7.13255321570275	7.3639674617268	6.88561924483407	7.12320131132126	7.35169497592418	4.81665397293364	4.97948024629589	-0.0530163400365867	41.7417170203428	0.371871535520611	0.379281115607324	0.364992501024465	0.474782689053088	0.482748070646657	0.467387649868542	0.472460744022469	0.480422362257044	0.465300361924088	0.000740943961044133	0.000802361249348783	0.000801162223672498
234	29.1800213528179	0.24	4.81675132149683	4.63626238392167	4.99724025907199	0.309120100787225	29.9834589539124	29.0288257060273	30.9380922017975	4	2.57	6.15	6.48374904221199	6.69697166683072	6.91019429144945	6.9707972753886	7.20003682199455	7.4292763686005	6.96238692248069	7.18949772509076	7.4164517394427	4.81675132149683	4.90775416464161	0.613874427571638	41.9485342286075	0.371871535520611	0.379281115607324	0.364992501024465	0.474782689053088	0.482748070646657	0.467387649868542	0.472460744022469	0.480422362257044	0.465300361924088	0.000740943961044133	0.000802361249348783	0.000801162223672498
234	29.1800213528179	0.24	4.81754996222102	4.63289315615669	5.00220676828535	0.299484180804048	29.6918397159236	28.7247287555406	30.6589506763066	4.04	2.62	6.24	6.35064910369784	6.56446425948231	6.77827941526677	6.81967092109871	7.04927721434273	7.27888350758675	6.81414341712471	7.0440455875355	7.27324793150615	4.81754996222102	4.94551670945447	-0.317572794864011	41.5018851789193	0.371871535520611	0.379281115607324	0.364992501024465	0.474782689053088	0.482748070646657	0.467387649868542	0.472460744022469	0.480422362257044	0.465300361924088	0.000740943961044133	0.000802361249348783	0.000801162223672498
234	29.1800213528179	0.24	4.81767857050713	4.63686250389934	4.99849463711492	0.303330242939767	29.3579307237669	28.4103892421028	30.3054722054309	4.02	2.56	6.31	6.31087094718535	6.52135071065952	6.73183047413369	6.78063122780867	7.00677840606324	7.23292558431781	6.75429379601359	6.97701570131506	7.20393216369878	4.81767857050713	4.98484861904196	-0.000567208671329151	41.7638420501204	0.371871535520611	0.379281115607324	0.364992501024465	0.474782689053088	0.482748070646657	0.467387649868542	0.472460744022469	0.480422362257044	0.465300361924088	0.000740943961044133	0.000802361249348783	0.000801162223672498
234	29.1800213528179	0.24	4.81780506594741	4.63701194285694	4.99859818903788	0.302705845219724	29.804743246118	28.84135762167	30.7681288705659	4.02	2.54	6.27	6.4018904847918	6.61573233451472	6.82957418423764	6.87784325041033	7.10758331332862	7.33732337624691	6.84808448743522	7.0808034312404	7.30933978704936	4.81780506594741	4.97186669147602	-0.257661418408507	41.3833422943755	0.371871535520611	0.379281115607324	0.364992501024465	0.474782689053088	0.482748070646657	0.467387649868542	0.472460744022469	0.480422362257044	0.465300361924088	0.000740943961044133	0.000802361249348783	0.000801162223672498
234	29.1800213528179	0.24	4.81812166875051	4.63639507309612	4.99984826440491	0.301953856809535	29.3825312958688	28.4310984273219	30.3339641644156	3.98	2.56	6.25	6.37160864069153	6.58483142213867	6.79805420358582	6.85290338820578	7.08223246408311	7.31156153996044	6.83449027562698	7.06241069730002	7.28575727244481	4.81812166875051	4.95432231488658	-0.602630252210302	41.0222974276066	0.371871535520611	0.379281115607324	0.364992501024465	0.474782689053088	0.482748070646657	0.467387649868542	0.472460744022469	0.480422362257044	0.465300361924088	0.000740943961044133	0.000802361249348783	0.000801162223672498
234	29.1800213528179	0.24	4.81938975273646	4.63862927259051	5.00015023288241	0.302667385984106	29.4711640298062	28.5184739713708	30.4238540882417	3.9	2.58	6.11	6.51100591571765	6.72851301699331	6.94602011826898	7.01811179272557	7.25255930701508	7.48700682130459	7.01846301617963	7.24645970627914	7.4837416530275	4.81938975273646	4.86792940847414	0.0478390835272367	41.3624655772351	0.371871535520611	0.379281115607324	0.364992501024465	0.474782689053088	0.482748070646657	0.467387649868542	0.472460744022469	0.480422362257044	0.465300361924088	0.000740943961044133	0.000802361249348783	0.000801162223672498
234	29.1800213528179	0.24	4.81979597754922	4.63820266030139	5.00138929479705	0.300239991525856	29.7385140736687	28.7716248446702	30.7054033026673	3.97	2.59	6.2	6.46434225193684	6.68158069188251	6.89881913182817	6.9547001412102	7.18841737802787	7.42213461484554	6.94373889328146	7.18152420416935	7.41291315951317	4.81979597754922	4.93338055060824	-0.435068313132725	41.1264374673858	0.371871535520611	0.379281115607324	0.364992501024465	0.474782689053088	0.482748070646657	0.467387649868542	0.472460744022469	0.480422362257044	0.465300361924088	0.000740943961044133	0.000802361249348783	0.000801162223672498
234	29.1800213528179	0.24	4.8212176158665	4.63844990296374	5.00398532876926	0.298509890879464	29.1174736737103	28.1668639059451	30.0680834414754	3.92	2.56	6.11	6.40220307547455	6.61827245398557	6.8343418324966	6.89720872277161	7.12998415719964	7.36275959162768	6.88938091632122	7.12247212552458	7.35742773766417	4.8212176158665	4.87199685618067	-0.318017875149433	40.8134428664039	0.371871535520611	0.379281115607324	0.364992501024465	0.474782689053088	0.482748070646657	0.467387649868542	0.472460744022469	0.480422362257044	0.465300361924088	0.000740943961044133	0.000802361249348783	0.000801162223672498
234	29.1800213528179	0.24	4.82168755482443	4.63898686249356	5.0043882471553	0.304766696978537	29.5086777699408	28.5594980567265	30.4578574831551	3.93	2.53	6.19	6.47891489817093	6.69424272265758	6.90957054714423	6.9782626120403	7.21018634164066	7.44211007124102	6.95690287651635	7.18648104004352	7.41824431730202	4.82168755482443	4.89866801804778	-0.0298688730550397	41.1632774030908	0.371871535520611	0.379281115607324	0.364992501024465	0.474782689053088	0.482748070646657	0.467387649868542	0.472460744022469	0.480422362257044	0.465300361924088	0.000740943961044133	0.000802361249348783	0.000801162223672498
234	29.1800213528179	0.24	4.82212425868922	4.64108081807445	5.00316769930398	0.30680121899346	29.6142051711564	28.6661849442276	30.5622253980853	3.93	2.56	6.15	6.50538346989645	6.72052319376934	6.93566291764224	7.00705858492022	7.23878922095373	7.47051985698723	6.99293254260665	7.22673545116297	7.46076791161331	4.82212425868922	4.88615769368862	-0.15737847829967	41.0771213192056	0.371871535520611	0.379281115607324	0.364992501024465	0.474782689053088	0.482748070646657	0.467387649868542	0.472460744022469	0.480422362257044	0.465300361924088	0.000740943961044133	0.000802361249348783	0.000801162223672498
234	29.1800213528179	0.24	4.82271184852678	4.64133130937638	5.00409238767717	0.298551376864855	29.3179672325982	28.3609066774707	30.2750277877258	3.91	2.53	6.1	6.46037037076255	6.67838052550431	6.89639068024606	6.96166447106147	7.19659117982493	7.4315178885884	6.95224612226414	7.18309982653695	7.41477588238427	4.82271184852678	4.89158927389796	-0.117430335866746	41.0347813464499	0.371871535520611	0.379281115607324	0.364992501024465	0.474782689053088	0.482748070646657	0.467387649868542	0.472460744022469	0.480422362257044	0.465300361924088	0.000740943961044133	0.000802361249348783	0.000801162223672498
234	29.1800213528179	0.24	4.82277094408812	4.64034109896493	5.00520078921132	0.296605575449395	29.3387203952151	28.3765142158357	30.3009265745945	4	2.59	6.22	6.33261561171767	6.54734536417715	6.76207511663663	6.80763461707767	7.03847157068256	7.26930852428744	6.79605707882833	7.03036343046988	7.26258334824959	4.82277094408812	4.94717439148738	0.491627865440218	42.1553842067298	0.371871535520611	0.379281115607324	0.364992501024465	0.474782689053088	0.482748070646657	0.467387649868542	0.472460744022469	0.480422362257044	0.465300361924088	0.000740943961044133	0.000802361249348783	0.000801162223672498
234	29.1800213528179	0.24	4.82342695233246	4.64243986507978	5.00441403958513	0.311015075458846	29.9702888959684	29.0202918899737	30.920285901963	4.01	2.6	6.22	6.45530613061307	6.66662452534569	6.87794292007831	6.93692762745403	7.16401219648139	7.39109676550875	6.92675880956271	7.1556015089899	7.38513975665104	4.82342695233246	4.94729666034968	0.410930304243466	42.1467314259029	0.371871535520611	0.379281115607324	0.364992501024465	0.474782689053088	0.482748070646657	0.467387649868542	0.472460744022469	0.480422362257044	0.465300361924088	0.000740943961044133	0.000802361249348783	0.000801162223672498
234	29.1800213528179	0.24	4.82359182477029	4.64267573499823	5.00450791454235	0.301409435232487	29.3014942336499	28.3514586503935	30.2515298169064	3.97	2.57	6.26	6.37339670120182	6.58696432490033	6.80053194859884	6.85728946966828	7.08707196802958	7.31685446639089	6.83968338772431	7.06687978701284	7.29561987518791	4.82359182477029	4.94157512280916	0.37432130420411	41.9280652046279	0.371871535520611	0.379281115607324	0.364992501024465	0.474782689053088	0.482748070646657	0.467387649868542	0.472460744022469	0.480422362257044	0.465300361924088	0.000740943961044133	0.000802361249348783	0.000801162223672498
234	29.1800213528179	0.24	4.82405105562159	4.64369047372072	5.00441163752246	0.299849088894399	29.7746746763587	28.8057084156298	30.7436409370875	3.99	2.6	6.2	6.44672015811613	6.66357489522044	6.88042963232476	6.93258497527112	7.16578323041379	7.39898148555646	6.92717249248555	7.16291648876704	7.39457891731788	4.82405105562159	4.9414682645588	0.126816419392197	41.7630850351506	0.371871535520611	0.379281115607324	0.364992501024465	0.474782689053088	0.482748070646657	0.467387649868542	0.472460744022469	0.480422362257044	0.465300361924088	0.000740943961044133	0.000802361249348783	0.000801162223672498
234	29.1800213528179	0.24	4.82469510359325	4.64355451501384	5.00583569217266	0.309144087714343	29.6619110414774	28.7175684823738	30.6062536005811	4	2.56	6.14	6.41054380870814	6.62134680023847	6.8321497917688	6.89163446797767	7.1182575448545	7.34488062173134	6.87869097237628	7.1059973684608	7.32935383933342	4.82469510359325	4.90905195142411	0.624217456118076	42.0124014481813	0.371871535520611	0.379281115607324	0.364992501024465	0.474782689053088	0.482748070646657	0.467387649868542	0.472460744022469	0.480422362257044	0.465300361924088	0.000740943961044133	0.000802361249348783	0.000801162223672498
234	29.1800213528179	0.24	4.8250896419792	4.64342780142676	5.00675148253165	0.300721831433504	29.507081734504	28.5488160559693	30.4653474130388	3.96	2.55	6.19	6.42304661944954	6.63864172906742	6.8542368386853	6.91137252927948	7.143358719999	7.37534491071852	6.89894878390574	7.12875572116269	7.35775588634871	4.8250896419792	4.90321358033556	0.143811778750858	41.5846837476587	0.371871535520611	0.379281115607324	0.364992501024465	0.474782689053088	0.482748070646657	0.467387649868542	0.472460744022469	0.480422362257044	0.465300361924088	0.000740943961044133	0.000802361249348783	0.000801162223672498
234	29.1800213528179	0.24	4.82510715823968	4.64345987955954	5.00675443691982	0.306142713255042	29.7664367305247	28.8120659581837	30.7208075028657	4.02	2.57	6.29	6.39375475993743	6.60554147031274	6.81732818068806	6.86890070692309	7.09642614998969	7.32395159305628	6.84774291554045	7.06986969107404	7.29908008050509	4.82510715823968	4.969409964783	0.232196902987112	42.0172148374872	0.371871535520611	0.379281115607324	0.364992501024465	0.474782689053088	0.482748070646657	0.467387649868542	0.472460744022469	0.480422362257044	0.465300361924088	0.000740943961044133	0.000802361249348783	0.000801162223672498
234	29.1800213528179	0.24	4.82615230182504	4.64399042293944	5.00831418071063	0.299882842995762	29.6018608051943	28.6385959161523	30.5651256942363	4.01	2.6	6.23	6.3725917854408	6.58693518192171	6.80127857840262	6.848313686984	7.0786580845631	7.30900248214219	6.83822082293276	7.07019979324893	7.29925785608404	4.82615230182504	4.95766796449105	0.0563018120007519	41.782644283869	0.371871535520611	0.379281115607324	0.364992501024465	0.474782689053088	0.482748070646657	0.467387649868542	0.472460744022469	0.480422362257044	0.465300361924088	0.000740943961044133	0.000802361249348783	0.000801162223672498
234	29.1800213528179	0.24	4.82622331676949	4.6443851296233	5.00806150391568	0.286646648076152	28.9147257047038	27.9432875345673	29.8861638748403	3.99	2.6	6.22	6.25140195746589	6.46872965990018	6.68605736233447	6.72225837642068	6.95595523003164	7.1896520836426	6.71488271249058	6.94787638667038	7.18284938846602	4.82622331676949	4.94954297243817	0.491280033092757	42.2056580404874	0.371871535520611	0.379281115607324	0.364992501024465	0.474782689053088	0.482748070646657	0.467387649868542	0.472460744022469	0.480422362257044	0.465300361924088	0.000740943961044133	0.000802361249348783	0.000801162223672498
234	29.1800213528179	0.24	4.82639568772082	4.64437413950764	5.008417235934	0.3087768727026	29.9663923028349	29.0115352137972	30.9212493918726	3.95	2.56	6.12	6.54104948898514	6.75633514788862	6.9716208067921	7.04009614789567	7.27180693688998	7.50351772588429	7.03203501803493	7.26819615235829	7.49707066253142	4.82639568772082	4.89667462104671	0.351236954503604	41.6553355906007	0.371871535520611	0.379281115607324	0.364992501024465	0.474782689053088	0.482748070646657	0.467387649868542	0.472460744022469	0.480422362257044	0.465300361924088	0.000740943961044133	0.000802361249348783	0.000801162223672498
234	29.1800213528179	0.24	4.82649197001127	4.64431185970532	5.00867208031723	0.298776015688657	29.4259832228517	28.4659115272715	30.3860549184319	4.02	2.6	6.19	6.33015464425067	6.54365219189702	6.75714973954338	6.80221145328378	7.03163009239507	7.26104873150637	6.80283542106397	7.02635238870218	7.25431389551624	4.82649197001127	4.95273026774604	-0.469941267786231	41.2494229689172	0.371871535520611	0.379281115607324	0.364992501024465	0.474782689053088	0.482748070646657	0.467387649868542	0.472460744022469	0.480422362257044	0.465300361924088	0.000740943961044133	0.000802361249348783	0.000801162223672498
234	29.1800213528179	0.24	4.8274555433785	4.64689085052575	5.00802023623125	0.316250793698201	30.3362588525108	29.3862846870436	31.2862330179781	3.99	2.58	6.17	6.56961557383822	6.78199237269737	6.9943691715565	7.06386514153866	7.29221960908267	7.52057407662667	7.05512873580995	7.28324129947775	7.513482154784	4.8274555433785	4.92710413594163	-0.345908509642337	41.132279714568	0.371871535520611	0.379281115607324	0.364992501024465	0.474782689053088	0.482748070646657	0.467387649868542	0.472460744022469	0.480422362257044	0.465300361924088	0.000740943961044133	0.000802361249348783	0.000801162223672498
234	29.1800213528179	0.24	4.82772215910858	4.64672450634049	5.00871981187668	0.314143974804118	30.423554153793	29.4661854469207	31.3809228606652	4.06	2.6	6.24	6.48917457562126	6.70001057552773	6.91084657543421	6.96531392633996	7.19161989317886	7.41792586001776	6.95633390607709	7.18096171125359	7.40713585902249	4.82772215910858	4.95821970212638	-0.0381623749459509	41.7215197001794	0.371871535520611	0.379281115607324	0.364992501024465	0.474782689053088	0.482748070646657	0.467387649868542	0.472460744022469	0.480422362257044	0.465300361924088	0.000740943961044133	0.000802361249348783	0.000801162223672498
234	29.1800213528179	0.24	4.82783477448768	4.64575704800762	5.00991250096773	0.301119506026582	29.4406677293156	28.4854621759916	30.3958732826396	4.02	2.59	6.25	6.33372316464465	6.54611247055468	6.75850177646472	6.80594956816243	7.03417408433795	7.26239860051348	6.79424116306652	7.01801334042794	7.24642047794924	4.82783477448768	4.96154313801707	0.0666015909661807	41.7830810911123	0.371871535520611	0.379281115607324	0.364992501024465	0.474782689053088	0.482748070646657	0.467387649868542	0.472460744022469	0.480422362257044	0.465300361924088	0.000740943961044133	0.000802361249348783	0.000801162223672498
234	29.1800213528179	0.24	4.82878653549185	4.64818090850819	5.00939216247551	0.297182625475851	29.2503233633124	28.2923413026223	30.2083054240026	3.94	2.57	6.2	6.40534512038111	6.62223087233143	6.83911662428175	6.89738260079011	7.13092880068205	7.36447500057399	6.88143421563037	7.11530467883957	7.34928571435309	4.82878653549185	4.92911353705766	-0.234260585515831	41.2505518602671	0.371871535520611	0.379281115607324	0.364992501024465	0.474782689053088	0.482748070646657	0.467387649868542	0.472460744022469	0.480422362257044	0.465300361924088	0.000740943961044133	0.000802361249348783	0.000801162223672498
234	29.1800213528179	0.24	4.83016419487012	4.64640930020925	5.013919089531	0.301765745151128	29.7789220332104	28.8142232151799	30.743620851241	4	2.57	6.2	6.42305982665794	6.63810356310169	6.85314729954543	6.90396396701221	7.13510835112295	7.36625273523369	6.88705822153552	7.12050249736153	7.35569419846491	4.83016419487012	4.93381790488791	-0.148527909363399	41.4378841057387	0.371871535520611	0.379281115607324	0.364992501024465	0.474782689053088	0.482748070646657	0.467387649868542	0.472460744022469	0.480422362257044	0.465300361924088	0.000740943961044133	0.000802361249348783	0.000801162223672498
234	29.1800213528179	0.24	4.83030640518941	4.64878990666168	5.01182290371715	0.305813196121085	29.8461956403645	28.8885249073656	30.8038663733633	4.01	2.58	6.22	6.42708391739182	6.64014533835224	6.85320675931265	6.90673469398305	7.13569680604052	7.36465891809799	6.89084741903257	7.12170311814382	7.35014002753444	4.83030640518941	4.94656459000176	-0.0199451025521692	41.6954794187837	0.371871535520611	0.379281115607324	0.364992501024465	0.474782689053088	0.482748070646657	0.467387649868542	0.472460744022469	0.480422362257044	0.465300361924088	0.000740943961044133	0.000802361249348783	0.000801162223672498
234	29.1800213528179	0.24	4.83060991955002	4.64820142934604	5.01301840975401	0.303164585478327	29.6799538731756	28.7216433371082	30.638264409243	3.94	2.55	6.09	6.49720159917478	6.71398365006108	6.93076570094737	6.99562072361217	7.22903275255089	7.46244478148961	6.98631206410234	7.21914217581895	7.45403082924613	4.83060991955002	4.88307265697698	0.19360499526514	41.3957750992203	0.371871535520611	0.379281115607324	0.364992501024465	0.474782689053088	0.482748070646657	0.467387649868542	0.472460744022469	0.480422362257044	0.465300361924088	0.000740943961044133	0.000802361249348783	0.000801162223672498
234	29.1800213528179	0.24	4.83083965693137	4.64776474864995	5.0139145652128	0.305731279947221	30.1966539921245	29.2275511825485	31.1657568017004	4.02	2.58	6.13	6.49346490895406	6.70876981246262	6.92407471597118	6.97695002133135	7.20828592168486	7.43962182203837	6.96625333510513	7.20572882022443	7.43882972102766	4.83083965693137	4.89979007580696	-0.134295205217811	41.353997956776	0.371871535520611	0.379281115607324	0.364992501024465	0.474782689053088	0.482748070646657	0.467387649868542	0.472460744022469	0.480422362257044	0.465300361924088	0.000740943961044133	0.000802361249348783	0.000801162223672498
234	29.1800213528179	0.24	4.83100473424293	4.64551293154826	5.0164965369376	0.293386323156198	29.2028940222584	28.2377010576172	30.1680869868996	4.02	2.62	6.23	6.27039618670398	6.48472462203131	6.69905305735863	6.73688201586693	6.96715540505201	7.1974287942371	6.73404791517084	6.96237051426519	7.19513478521404	4.83100473424293	4.91886433606979	-0.228974983634139	41.3779592238562	0.371871535520611	0.379281115607324	0.364992501024465	0.474782689053088	0.482748070646657	0.467387649868542	0.472460744022469	0.480422362257044	0.465300361924088	0.000740943961044133	0.000802361249348783	0.000801162223672498
234	29.1800213528179	0.24	4.83101689958782	4.64798709480666	5.01404670436898	0.295105127068155	29.2082526557057	28.2468694239843	30.169635887427	3.91	2.58	6.1	6.43870958087297	6.65785129644019	6.87699301200741	6.93887310416607	7.17503790350215	7.41120270283824	6.93824453938482	7.1731483820868	7.40964203065918	4.83101689958782	4.89564415644634	0.074804871510837	41.412585081019	0.371871535520611	0.379281115607324	0.364992501024465	0.474782689053088	0.482748070646657	0.467387649868542	0.472460744022469	0.480422362257044	0.465300361924088	0.000740943961044133	0.000802361249348783	0.000801162223672498
234	29.1800213528179	0.24	4.83104493336746	4.64912135160869	5.01296851512623	0.307635430542505	30.3668011370267	29.3965917883484	31.3370104857051	4.04	2.61	6.13	6.50164127352272	6.71622237839165	6.93080348326058	6.98211644088381	7.2125552173678	7.44299399385179	6.98619106454296	7.21530475939031	7.44490711271875	4.83104493336746	4.95768978700716	-0.231688787973066	41.5136689921188	0.371871535520611	0.379281115607324	0.364992501024465	0.474782689053088	0.482748070646657	0.467387649868542	0.472460744022469	0.480422362257044	0.465300361924088	0.000740943961044133	0.000802361249348783	0.000801162223672498
234	29.1800213528179	0.24	4.83130450722985	4.65010441656488	5.01250459789483	0.302312148791827	29.9317238638426	28.9633307822342	30.900116945451	3.99	2.55	6.19	6.48172467379738	6.6984420595908	6.91515944538421	6.9701937761933	7.20324319585728	7.43629261552125	6.95038309670978	7.18630245937953	7.41504460645656	4.83130450722985	4.92188846677059	-0.0646336447110396	41.4440111852009	0.371871535520611	0.379281115607324	0.364992501024465	0.474782689053088	0.482748070646657	0.467387649868542	0.472460744022469	0.480422362257044	0.465300361924088	0.000740943961044133	0.000802361249348783	0.000801162223672498
234	29.1800213528179	0.24	4.83150363071215	4.64856789818668	5.01443936323762	0.30434409335442	29.8903430189662	28.9279269477239	30.8527590902084	4.01	2.57	6.17	6.44226488790074	6.65659546452725	6.87092604115376	6.92384471660531	7.15419718680093	7.38454965699655	6.9134138526319	7.1432052931109	7.37209613595384	4.83150363071215	4.9443286546421	0.00552044013381018	41.6734983828863	0.371871535520611	0.379281115607324	0.364992501024465	0.474782689053088	0.482748070646657	0.467387649868542	0.472460744022469	0.480422362257044	0.465300361924088	0.000740943961044133	0.000802361249348783	0.000801162223672498
234	29.1800213528179	0.24	4.8317722820835	4.6478450696365	5.01569949453051	0.290533643065916	29.2857892004444	28.3111546836537	30.2604237172352	3.98	2.62	6.2	6.34319854250321	6.56156830931283	6.77993807612244	6.82215605810405	7.05701432677793	7.29187259545181	6.82217624300057	7.05538322083701	7.28961524925548	4.8317722820835	4.94833714879505	0.259304682371723	41.9924909793209	0.371871535520611	0.379281115607324	0.364992501024465	0.474782689053088	0.482748070646657	0.467387649868542	0.472460744022469	0.480422362257044	0.465300361924088	0.000740943961044133	0.000802361249348783	0.000801162223672498
234	29.1800213528179	0.24	4.832424120952	4.65086906211348	5.01397917979052	0.305160077130459	29.7041360857182	28.749555455961	30.6587167154754	4.06	2.58	6.33	6.32502518595412	6.53503700803211	6.7450488301101	6.78834542139598	7.01374101254841	7.23913660370084	6.76118683834434	6.99243577756635	7.21206109731886	4.832424120952	4.98181188699471	-0.368635949477884	41.4666288000311	0.371871535520611	0.379281115607324	0.364992501024465	0.474782689053088	0.482748070646657	0.467387649868542	0.472460744022469	0.480422362257044	0.465300361924088	0.000740943961044133	0.000802361249348783	0.000801162223672498
234	29.1800213528179	0.24	4.83265997101092	4.6514306204349	5.01388932158694	0.299930170088577	29.92536147508	28.9516793956623	30.8990435544977	4.04	2.64	6.22	6.40094385484674	6.61621579944272	6.83148774403869	6.87369479923024	7.10486596391232	7.3360371285944	6.87092238190548	7.1090252398609	7.33635316912745	4.83265997101092	4.9722004391569	0.0455672485292739	41.9556858531472	0.371871535520611	0.379281115607324	0.364992501024465	0.474782689053088	0.482748070646657	0.467387649868542	0.472460744022469	0.480422362257044	0.465300361924088	0.000740943961044133	0.000802361249348783	0.000801162223672498
234	29.1800213528179	0.24	4.8326743974536	4.65161685589331	5.01373193901389	0.306073785291925	29.739393126552	28.7857347020753	30.6930515510286	3.99	2.58	6.25	6.43409637511547	6.64725508985833	6.86041380460119	6.91799344560445	7.14718345232674	7.37637345904903	6.89978415948989	7.13016286761418	7.35735383595317	4.8326743974536	4.95608345676857	0.443339217138371	42.0803184850226	0.371871535520611	0.379281115607324	0.364992501024465	0.474782689053088	0.482748070646657	0.467387649868542	0.472460744022469	0.480422362257044	0.465300361924088	0.000740943961044133	0.000802361249348783	0.000801162223672498
234	29.1800213528179	0.24	4.83286487320216	4.65045275065098	5.01527699575334	0.307014936003034	30.2281336775675	29.2609461506285	31.1953212045065	4.02	2.62	6.2	6.49919935270434	6.71402304694399	6.92884674118365	6.98290295179415	7.21371492219435	7.44452689259455	6.98310119937907	7.21554643012509	7.4429963842548	4.83286487320216	4.95238632150641	0.0392730973798213	41.7796310635813	0.371871535520611	0.379281115607324	0.364992501024465	0.474782689053088	0.482748070646657	0.467387649868542	0.472460744022469	0.480422362257044	0.465300361924088	0.000740943961044133	0.000802361249348783	0.000801162223672498
234	29.1800213528179	0.24	4.83397971361505	4.65169793667538	5.01626149055472	0.301438446826353	29.706005590032	28.7429209767122	30.6690902033518	4.05	2.63	6.31	6.33935465441709	6.55176643159844	6.7641782087798	6.80566209117173	7.03369835960708	7.26173462804242	6.79359042476228	7.02141762632126	7.25079479762612	4.83397971361505	5.0035570525297	-0.183998924454337	41.8598669677908	0.371871535520611	0.379281115607324	0.364992501024465	0.474782689053088	0.482748070646657	0.467387649868542	0.472460744022469	0.480422362257044	0.465300361924088	0.000740943961044133	0.000802361249348783	0.000801162223672498
234	29.1800213528179	0.24	4.83401783488746	4.64878894619915	5.01924672357577	0.292750072030659	29.2541131101027	28.2857414864339	30.2224847337714	3.97	2.57	6.16	6.35655571466565	6.57417448139672	6.79179324812779	6.8389105144505	7.07304285572852	7.30717519700654	6.83131160301585	7.06091413404855	7.29496276252497	4.83401783488746	4.89934654694639	-0.398723900779262	41.1029144399603	0.371871535520611	0.379281115607324	0.364992501024465	0.474782689053088	0.482748070646657	0.467387649868542	0.472460744022469	0.480422362257044	0.465300361924088	0.000740943961044133	0.000802361249348783	0.000801162223672498
234	29.1800213528179	0.24	4.83538479543297	4.65444922309582	5.01632036777011	0.303675870289379	29.9527589443177	28.9868090943541	30.9187087942813	3.96	2.58	6.13	6.53245242656973	6.75013838920191	6.96782435183408	7.03046290387039	7.26474445466348	7.49902600545657	7.02812395879764	7.26218992968998	7.49447968964731	4.83538479543297	4.89609626840805	-0.220894873866995	41.1489682343548	0.371871535520611	0.379281115607324	0.364992501024465	0.474782689053088	0.482748070646657	0.467387649868542	0.472460744022469	0.480422362257044	0.465300361924088	0.000740943961044133	0.000802361249348783	0.000801162223672498
234	29.1800213528179	0.24	4.83559794434394	4.65385843785228	5.01733745083559	0.305654150522116	30.4324911228104	29.4556421030848	31.409340142536	4	2.59	6.11	6.56746089936087	6.78526018274349	7.00305946612611	7.05935311077907	7.29346520862532	7.52757730647157	7.06164636535699	7.29732075280219	7.52917392877706	4.83559794434394	4.93438581476357	-0.63803321888557	40.91652306719	0.371871535520611	0.379281115607324	0.364992501024465	0.474782689053088	0.482748070646657	0.467387649868542	0.472460744022469	0.480422362257044	0.465300361924088	0.000740943961044133	0.000802361249348783	0.000801162223672498
234	29.1800213528179	0.24	4.83592153515591	4.65467226960468	5.01717080070713	0.301475483975098	29.6043290052142	28.6446252018062	30.5640328086222	3.99	2.6	6.17	6.40184563372985	6.61633179161242	6.83081794949498	6.88322865261841	7.11384297105007	7.34445728948173	6.88393850742841	7.1134053339989	7.34342045755686	4.83592153515591	4.91107424875309	-0.225202753012383	41.2347950763131	0.371871535520611	0.379281115607324	0.364992501024465	0.474782689053088	0.482748070646657	0.467387649868542	0.472460744022469	0.480422362257044	0.465300361924088	0.000740943961044133	0.000802361249348783	0.000801162223672498
234	29.1800213528179	0.24	4.83604306323447	4.65451511054854	5.0175710159204	0.30629962009406	30.0452380392386	29.0822840113039	31.0081920671734	3.98	2.6	6.17	6.52113262270448	6.73705620433545	6.95297978596643	7.01417093474655	7.24641968630993	7.47866843787332	7.01090516649651	7.24483148448491	7.47304902238644	4.83604306323447	4.93449069229744	-0.061066852216579	41.522826907488	0.371871535520611	0.379281115607324	0.364992501024465	0.474782689053088	0.482748070646657	0.467387649868542	0.472460744022469	0.480422362257044	0.465300361924088	0.000740943961044133	0.000802361249348783	0.000801162223672498
234	29.1800213528179	0.24	4.8361779019722	4.65402748864288	5.01832831530152	0.297356203863515	29.3074063166013	28.3479534175919	30.2668592156107	4.05	2.62	6.2	6.25171411945793	6.46330700404231	6.67489988862669	6.71151000849863	6.93866495120389	7.16581989390916	6.70798845548088	6.93931525973872	7.16244553448318	4.8361779019722	4.95941241040373	-0.237823281172768	41.6566641997663	0.371871535520611	0.379281115607324	0.364992501024465	0.474782689053088	0.482748070646657	0.467387649868542	0.472460744022469	0.480422362257044	0.465300361924088	0.000740943961044133	0.000802361249348783	0.000801162223672498
234	29.1800213528179	0.24	4.83688632413657	4.65553607688002	5.01823657139312	0.305743222038535	29.7508343857419	28.7960661468429	30.705602624641	4.03	2.6	6.23	6.38501213006233	6.59671489375519	6.80841765744804	6.85886716112334	7.08628115881574	7.31369515650815	6.84869625007588	7.0758537085931	7.30195661019491	4.83688632413657	4.95909169391506	0.0545773142183815	41.8188753059805	0.371871535520611	0.379281115607324	0.364992501024465	0.474782689053088	0.482748070646657	0.467387649868542	0.472460744022469	0.480422362257044	0.465300361924088	0.000740943961044133	0.000802361249348783	0.000801162223672498
234	29.1800213528179	0.24	4.83735373746509	4.65198656018469	5.0227209147455	0.291666666036495	29.2998583659373	28.3274288549255	30.2722878769491	3.97	2.58	6.21	6.36637230972895	6.58491838193955	6.80346445415014	6.84952825472685	7.0846601985936	7.31979214246035	6.83643689441339	7.0717418688512	7.30416896612984	4.83735373746509	4.90774232732648	0.924465169851476	42.5106433391301	0.371871535520611	0.379281115607324	0.364992501024465	0.474782689053088	0.482748070646657	0.467387649868542	0.472460744022469	0.480422362257044	0.465300361924088	0.000740943961044133	0.000802361249348783	0.000801162223672498
234	29.1800213528179	0.24	4.83738670129958	4.65583190567778	5.01894149692138	0.298333707064529	29.2468490675058	28.2916136940812	30.2020844409304	3.95	2.58	6.21	6.38008632454991	6.59550295679339	6.81091958903687	6.86702273626769	7.09888024353905	7.3307377508104	6.85450669295762	7.08485692935394	7.31640458188769	4.83738670129958	4.92354040750591	0.507630797863595	42.0228034063699	0.371871535520611	0.379281115607324	0.364992501024465	0.474782689053088	0.482748070646657	0.467387649868542	0.472460744022469	0.480422362257044	0.465300361924088	0.000740943961044133	0.000802361249348783	0.000801162223672498
234	29.1800213528179	0.24	4.838655784671	4.65509171327315	5.02221985606886	0.299749963351264	29.7562992847233	28.7877023578982	30.7248962115484	4.01	2.61	6.2	6.41552004957579	6.63137795052074	6.84723585146568	6.89565746181707	7.1276701644259	7.35968286703472	6.89417690670416	7.11993391003763	7.35458825021428	4.838655784671	4.92328824751641	-0.0686707302628302	41.6186371749814	0.371871535520611	0.379281115607324	0.364992501024465	0.474782689053088	0.482748070646657	0.467387649868542	0.472460744022469	0.480422362257044	0.465300361924088	0.000740943961044133	0.000802361249348783	0.000801162223672498
234	29.1800213528179	0.24	4.83958797180662	4.65645508041168	5.02272086320156	0.300126013735066	29.5204286104461	28.5603695902507	30.4804876306414	4	2.56	6.21	6.37288741140439	6.58711251184204	6.8013376122797	6.85083296250738	7.08112423940149	7.31141551629561	6.83503607848316	7.06809249960446	7.29459837765797	4.83958797180662	4.91538232330579	-0.0624592050295908	41.3928430419375	0.371871535520611	0.379281115607324	0.364992501024465	0.474782689053088	0.482748070646657	0.467387649868542	0.472460744022469	0.480422362257044	0.465300361924088	0.000740943961044133	0.000802361249348783	0.000801162223672498
234	29.1800213528179	0.24	4.83990329243456	4.65721470007306	5.02259188479606	0.3101661204368	30.6635487620812	29.6896480930509	31.6374494311115	4.02	2.6	6.15	6.59189762076621	6.80812967184755	7.02436172292888	7.08218843425855	7.31450334862553	7.54681826299251	7.0787522903487	7.31440810032779	7.55026324035909	4.83990329243456	4.93647202703389	0.166264701609884	41.7988373032415	0.371871535520611	0.379281115607324	0.364992501024465	0.474782689053088	0.482748070646657	0.467387649868542	0.472460744022469	0.480422362257044	0.465300361924088	0.000740943961044133	0.000802361249348783	0.000801162223672498
234	29.1800213528179	0.24	4.8400665328798	4.65746475097754	5.02266831478206	0.303429312630413	30.1860756452271	29.2120337104344	31.1601175800197	4.02	2.55	6.29	6.48529769222031	6.70154254440876	6.91778739659721	6.96759098731185	7.1999173591557	7.43224373099955	6.93507444691082	7.17215187102585	7.40385081777292	4.8400665328798	4.92913616500352	0.383618449444989	41.9771182534384	0.371871535520611	0.379281115607324	0.364992501024465	0.474782689053088	0.482748070646657	0.467387649868542	0.472460744022469	0.480422362257044	0.465300361924088	0.000740943961044133	0.000802361249348783	0.000801162223672498
234	29.1800213528179	0.24	4.84015902004019	4.65464203343236	5.02567600664802	0.289647701758863	29.0568599561665	28.0877619509491	30.0259579613838	4.01	2.59	6.17	6.25719231847131	6.47308109610626	6.6889698737412	6.72518974508812	6.95722560390999	7.18926146273187	6.71988790779353	6.95339131290654	7.18588612911217	4.84015902004019	4.89934353382842	-0.428229277402463	41.1052076877795	0.371871535520611	0.379281115607324	0.364992501024465	0.474782689053088	0.482748070646657	0.467387649868542	0.472460744022469	0.480422362257044	0.465300361924088	0.000740943961044133	0.000802361249348783	0.000801162223672498
234	29.1800213528179	0.24	4.8409078241986	4.65706099438184	5.02475465401536	0.300984186164133	29.6467500800812	28.6845488194758	30.6089513406867	3.98	2.56	6.14	6.42422180743792	6.63971741660465	6.85521302577137	6.90896776331428	7.14072380497911	7.37247984664393	6.89792746074781	7.13213435138921	7.36442989453272	4.8409078241986	4.90815605826509	-0.368271688790721	41.0160619741792	0.371871535520611	0.379281115607324	0.364992501024465	0.474782689053088	0.482748070646657	0.467387649868542	0.472460744022469	0.480422362257044	0.465300361924088	0.000740943961044133	0.000802361249348783	0.000801162223672498
234	29.1800213528179	0.24	4.84194525196403	4.66044638892005	5.02344411500801	0.294195053164831	29.4915408928651	28.5187056433994	30.4643761423309	3.99	2.58	6.19	6.37546364001717	6.59294460981467	6.81042557961217	6.85508228048331	7.08892408816668	7.32276589585004	6.84444738479341	7.07976307234453	7.31099054631011	4.84194525196403	4.91985066176774	-0.0307860014682361	41.5146639087225	0.371871535520611	0.379281115607324	0.364992501024465	0.474782689053088	0.482748070646657	0.467387649868542	0.472460744022469	0.480422362257044	0.465300361924088	0.000740943961044133	0.000802361249348783	0.000801162223672498
234	29.1800213528179	0.24	4.84207566776942	4.66060485644853	5.02354647909031	0.315912552029338	31.2429335180189	30.2638012968623	32.2220657391755	4.07	2.63	6.29	6.64463430451028	6.85960979557733	7.07458528664438	7.12971408555821	7.36038348231797	7.59105287907772	7.12187941677784	7.35484240943009	7.57822460454461	4.84207566776942	4.98345025320728	-0.707651896997735	41.282632799839	0.371871535520611	0.379281115607324	0.364992501024465	0.474782689053088	0.482748070646657	0.467387649868542	0.472460744022469	0.480422362257044	0.465300361924088	0.000740943961044133	0.000802361249348783	0.000801162223672498
234	29.1800213528179	0.24	4.84355887916809	4.65984512898727	5.02727262934891	0.294620212482642	29.299026206722	28.3335299588649	30.264522454579	3.97	2.58	6.16	6.35806656790701	6.57472469076893	6.79138281363084	6.83938044228969	7.07243986567549	7.3054992890613	6.83319555503369	7.06364096502196	7.29826398030096	4.84355887916809	4.91600187655236	0.450505493223583	42.0193509221378	0.371871535520611	0.379281115607324	0.364992501024465	0.474782689053088	0.482748070646657	0.467387649868542	0.472460744022469	0.480422362257044	0.465300361924088	0.000740943961044133	0.000802361249348783	0.000801162223672498
234	29.1800213528179	0.24	4.84374115680873	4.65876699424978	5.02871531936767	0.29842379443525	29.4600466402377	28.498054996698	30.4220382837774	3.97	2.59	6.19	6.40046857494174	6.61652532985171	6.83258208476168	6.8856793968856	7.11811512068026	7.35055084447492	6.87946301510617	7.10862017080291	7.34910464957931	4.84374115680873	4.90584072171762	0.0387984574776944	41.5455095683474	0.371871535520611	0.379281115607324	0.364992501024465	0.474782689053088	0.482748070646657	0.467387649868542	0.472460744022469	0.480422362257044	0.465300361924088	0.000740943961044133	0.000802361249348783	0.000801162223672498
234	29.1800213528179	0.24	4.84386451599134	4.66185879871932	5.02587023326336	0.306948114636711	29.8208004237632	28.8664961832073	30.775104664319	4.09	2.61	6.29	6.30898692130692	6.51755719372248	6.72612746613804	6.76605691343743	6.98973756949473	7.21341822555203	6.75514720646226	6.97807790780166	7.19847911523637	4.84386451599134	5.01134447256906	0.177941110725084	42.2169625036088	0.371871535520611	0.379281115607324	0.364992501024465	0.474782689053088	0.482748070646657	0.467387649868542	0.472460744022469	0.480422362257044	0.465300361924088	0.000740943961044133	0.000802361249348783	0.000801162223672498
234	29.1800213528179	0.24	4.84460043501799	4.66342795135871	5.02577291867728	0.309573377088119	29.9725180887852	29.019244938036	30.9257912395344	4.02	2.57	6.25	6.44135509508165	6.65295160214771	6.86454810921378	6.92023930161018	7.14756700558975	7.37489470956931	6.90300809318354	7.12586663539555	7.35494917496281	4.84460043501799	4.96664249319899	-0.00737719411270343	41.7739526031494	0.371871535520611	0.379281115607324	0.364992501024465	0.474782689053088	0.482748070646657	0.467387649868542	0.472460744022469	0.480422362257044	0.465300361924088	0.000740943961044133	0.000802361249348783	0.000801162223672498
234	29.1800213528179	0.24	4.84562332972	4.66370262989944	5.02754402954056	0.301260792738116	29.4827140712412	28.5264653275369	30.4389628149455	3.94	2.56	6.11	6.45160081813057	6.66786789175443	6.88413496537829	6.94633870431259	7.17919011380466	7.41204152329672	6.93686718328368	7.17176199678845	7.40403959383642	4.84562332972	4.89982035458014	0.0416309845284988	41.3573076801844	0.371871535520611	0.379281115607324	0.364992501024465	0.474782689053088	0.482748070646657	0.467387649868542	0.472460744022469	0.480422362257044	0.465300361924088	0.000740943961044133	0.000802361249348783	0.000801162223672498
234	29.1800213528179	0.24	4.84611362481438	4.66189249712145	5.0303347525073	0.301098025194194	29.4173827140276	28.4628839316221	30.3718814964332	3.99	2.56	6.27	6.36769519563763	6.58123495238074	6.79477470912384	6.84731712981715	7.07694094021023	7.30656475060331	6.82029839714	7.0530531973986	7.28099783921269	4.84611362481438	4.92475141497297	-0.26571123107343	41.1906649243703	0.371871535520611	0.379281115607324	0.364992501024465	0.474782689053088	0.482748070646657	0.467387649868542	0.472460744022469	0.480422362257044	0.465300361924088	0.000740943961044133	0.000802361249348783	0.000801162223672498
234	29.1800213528179	0.24	4.84624035408302	4.66064764674835	5.0318330614177	0.299493673545804	29.5287675386642	28.5669898606238	30.4905452167047	4.01	2.59	6.18	6.363152780356	6.5773839029197	6.7916150254834	6.83897623140132	7.06922711579979	7.29947800019826	6.8354283883598	7.0644916132071	7.29207668482269	4.84624035408302	4.92051390371974	0.33906923298624	41.9664076852449	0.371871535520611	0.379281115607324	0.364992501024465	0.474782689053088	0.482748070646657	0.467387649868542	0.472460744022469	0.480422362257044	0.465300361924088	0.000740943961044133	0.000802361249348783	0.000801162223672498
234	29.1800213528179	0.24	4.84672381744229	4.66177671859701	5.03167091628758	0.293722222548127	29.5993722276242	28.6218671184168	30.5768773368315	4.02	2.58	6.15	6.3554335761209	6.57248680909775	6.7895400420746	6.82821240926891	7.06141216836215	7.29461192745538	6.81923237714425	7.0535205530132	7.28439489830725	4.84672381744229	4.91554782642985	0.469836472204941	41.9868310390456	0.371871535520611	0.379281115607324	0.364992501024465	0.474782689053088	0.482748070646657	0.467387649868542	0.472460744022469	0.480422362257044	0.465300361924088	0.000740943961044133	0.000802361249348783	0.000801162223672498
234	29.1800213528179	0.24	4.84758596753742	4.66559312427392	5.02957881080091	0.301045957787681	29.7682809874693	28.8022771879578	30.7342847869808	3.91	2.57	6.11	6.56350662052703	6.78364103185056	7.00377544317408	7.07313442812069	7.31036132123861	7.54758821435653	7.07048694221385	7.30330959879832	7.53922287260244	4.84758596753742	4.89343619428964	0.0150638173812518	41.3104917826277	0.371871535520611	0.379281115607324	0.364992501024465	0.474782689053088	0.482748070646657	0.467387649868542	0.472460744022469	0.480422362257044	0.465300361924088	0.000740943961044133	0.000802361249348783	0.000801162223672498
234	29.1800213528179	0.24	4.84966311868414	4.66813683725471	5.03118940011356	0.305015225073104	29.9360076527138	28.9736468287488	30.8983684766788	4.02	2.62	6.21	6.43551082183713	6.64926656800692	6.8630223141767	6.91448974097399	7.14415479086404	7.37381984075409	6.91463374775854	7.13785974879376	7.37150967492457	4.84966311868414	4.96693910265757	-0.21002934375265	41.6320793413738	0.371871535520611	0.379281115607324	0.364992501024465	0.474782689053088	0.482748070646657	0.467387649868542	0.472460744022469	0.480422362257044	0.465300361924088	0.000740943961044133	0.000802361249348783	0.000801162223672498
234	29.1800213528179	0.24	4.85044205194754	4.66889706436248	5.0319870395326	0.310550978943264	30.1768559208841	29.2192743361625	31.1344375056057	4.03	2.59	6.14	6.48160123799727	6.69401794327231	6.90643464854734	6.96296428842622	7.19115634757737	7.41934840672852	6.96231684321603	7.18956426211457	7.41841838717876	4.85044205194754	4.92490098533517	0.448687481648626	42.1101900858799	0.371871535520611	0.379281115607324	0.364992501024465	0.474782689053088	0.482748070646657	0.467387649868542	0.472460744022469	0.480422362257044	0.465300361924088	0.000740943961044133	0.000802361249348783	0.000801162223672498
234	29.1800213528179	0.24	4.85058040835847	4.66540368005435	5.0357571366626	0.300132554323656	29.5971178989825	28.6345797869395	30.5596560110256	3.97	2.54	6.2	6.43113077810817	6.6473102549338	6.86348973175942	6.9186660183124	7.15123376600327	7.38380151369413	6.89751107338406	7.12618025741211	7.36210682262326	4.85058040835847	4.92417008817739	0.17559128803948	41.6109215201576	0.371871535520611	0.379281115607324	0.364992501024465	0.474782689053088	0.482748070646657	0.467387649868542	0.472460744022469	0.480422362257044	0.465300361924088	0.000740943961044133	0.000802361249348783	0.000801162223672498
234	29.1800213528179	0.24	4.85193829054909	4.66764191694054	5.03623466415764	0.294386459815076	29.4618333095112	28.4904257621374	30.433240856885	4.02	2.56	6.17	6.33462272947018	6.55060757927718	6.76659242908418	6.80689091963933	7.03897819234956	7.27106546505978	6.79577058579761	7.02804157832412	7.25537203385451	4.85193829054909	4.91928195604193	-0.0784644137389177	41.445286004629	0.371871535520611	0.379281115607324	0.364992501024465	0.474782689053088	0.482748070646657	0.467387649868542	0.472460744022469	0.480422362257044	0.465300361924088	0.000740943961044133	0.000802361249348783	0.000801162223672498
234	29.1800213528179	0.24	4.85198375303728	4.66774141387636	5.03622609219821	0.293040599810973	28.9588587036685	28.0009327296877	29.9167846776493	3.99	2.54	6.12	6.26646788675343	6.48084690090224	6.69522591505104	6.73872987624864	6.96926521028252	7.1998005443164	6.7277643317064	6.95517046936171	7.18731964261062	4.85198375303728	4.88167706469178	0.844029181376263	42.157351127727	0.371871535520611	0.379281115607324	0.364992501024465	0.474782689053088	0.482748070646657	0.467387649868542	0.472460744022469	0.480422362257044	0.465300361924088	0.000740943961044133	0.000802361249348783	0.000801162223672498
234	29.1800213528179	0.24	4.85200896787409	4.66786863976221	5.03614929598597	0.296289237730718	29.5710727488221	28.6005104757866	30.5416350218575	4.03	2.62	6.29	6.33462952184594	6.54959604955058	6.76456257725523	6.80387939623162	7.03476998323203	7.26566057023243	6.79397660251943	7.02337027021001	7.25579326627701	4.85200896787409	4.96966117938201	0.04915780738338	41.9509102571709	0.371871535520611	0.379281115607324	0.364992501024465	0.474782689053088	0.482748070646657	0.467387649868542	0.472460744022469	0.480422362257044	0.465300361924088	0.000740943961044133	0.000802361249348783	0.000801162223672498
234	29.1800213528179	0.24	4.85259500932497	4.66963821885317	5.03555179979676	0.306086770003938	29.7921641675013	28.8368427267294	30.7474856082733	4.02	2.59	6.21	6.40779213278235	6.62007269589624	6.83235325901013	6.88503826069343	7.11312927375288	7.34122028681233	6.87649783169078	7.10159467633356	7.32947806772742	4.85259500932497	4.93271281036626	-0.049320672368738	41.5134743032866	0.371871535520611	0.379281115607324	0.364992501024465	0.474782689053088	0.482748070646657	0.467387649868542	0.472460744022469	0.480422362257044	0.465300361924088	0.000740943961044133	0.000802361249348783	0.000801162223672498
234	29.1800213528179	0.24	4.85274228639265	4.66874657262279	5.03673800016251	0.302744899285162	30.1978176673781	29.2218169002451	31.1738184345111	4.02	2.61	6.18	6.49802415232223	6.71505639844045	6.93208864455867	6.98257141839419	7.21578741191637	7.44900340543855	6.97754633997734	7.21732841641869	7.44644955852802	4.85274228639265	4.92610490302606	-0.105244421461807	41.5481948807448	0.371871535520611	0.379281115607324	0.364992501024465	0.474782689053088	0.482748070646657	0.467387649868542	0.472460744022469	0.480422362257044	0.465300361924088	0.000740943961044133	0.000802361249348783	0.000801162223672498
234	29.1800213528179	0.24	4.85323666710594	4.6692219050658	5.03725142914609	0.298661264245601	29.5136508290625	28.5504550598996	30.4768465982254	3.94	2.55	6.11	6.45156591985489	6.66921992871193	6.88687393756896	6.94561189451266	7.17993334322535	7.41425479193803	6.93597947392129	7.17057139278342	7.40456125107604	4.85323666710594	4.89511409694991	0.139552980636447	41.4816170754674	0.371871535520611	0.379281115607324	0.364992501024465	0.474782689053088	0.482748070646657	0.467387649868542	0.472460744022469	0.480422362257044	0.465300361924088	0.000740943961044133	0.000802361249348783	0.000801162223672498
234	29.1800213528179	0.24	4.85399592167451	4.67053065162698	5.03746119172204	0.296671941526202	29.4852132800201	28.5183564349214	30.4520701251187	4.01	2.59	6.14	6.34410680060619	6.55919083254192	6.77427486447764	6.81748786586101	7.04862091956719	7.27975397327338	6.81304199703682	7.04415305605045	7.27760165039687	4.85399592167451	4.90923243509151	-0.159235858200269	41.2899044573116	0.371871535520611	0.379281115607324	0.364992501024465	0.474782689053088	0.482748070646657	0.467387649868542	0.472460744022469	0.480422362257044	0.465300361924088	0.000740943961044133	0.000802361249348783	0.000801162223672498
234	29.1800213528179	0.24	4.85421267155684	4.67210539911759	5.0363199439961	0.311989864758475	30.3259880547761	29.3668981879686	31.2850779215835	3.97	2.57	6.14	6.59603468750104	6.81145376204547	7.02687283658989	7.09612498837097	7.32787644970623	7.55962791104149	7.08741223631645	7.32054426576012	7.55020116246314	4.85421267155684	4.93458052111919	0.140528706374011	41.6136593296532	0.371871535520611	0.379281115607324	0.364992501024465	0.474782689053088	0.482748070646657	0.467387649868542	0.472460744022469	0.480422362257044	0.465300361924088	0.000740943961044133	0.000802361249348783	0.000801162223672498
234	29.1800213528179	0.24	4.8545814004171	4.67191619487622	5.03724660595798	0.299951833285798	29.7092621225011	28.7426611352435	30.6758631097588	4.03	2.58	6.21	6.36816489298009	6.58232301994025	6.7964811469004	6.84015199881037	7.07018281063856	7.30021362246675	6.83089223042623	7.0612423760421	7.29100824230244	4.8545814004171	4.94624356587825	0.350542736044132	42.001445832998	0.371871535520611	0.379281115607324	0.364992501024465	0.474782689053088	0.482748070646657	0.467387649868542	0.472460744022469	0.480422362257044	0.465300361924088	0.000740943961044133	0.000802361249348783	0.000801162223672498
234	29.1800213528179	0.24	4.8546962166703	4.67269727641468	5.03669515692591	0.303224206457466	29.6672813676947	28.70951515651	30.6250475788795	4.02	2.62	6.23	6.38202580026979	6.59493391233945	6.8078420244091	6.85766583678616	7.08644157856599	7.31521732034582	6.85347062757763	7.08264628782097	7.31398091923816	4.8546962166703	4.96332612233949	0.126797553204906	41.8866225930545	0.371871535520611	0.379281115607324	0.364992501024465	0.474782689053088	0.482748070646657	0.467387649868542	0.472460744022469	0.480422362257044	0.465300361924088	0.000740943961044133	0.000802361249348783	0.000801162223672498
234	29.1800213528179	0.24	4.85485968981671	4.67257555798357	5.03714382164984	0.294260176411656	28.890759255474	27.9378913703541	29.8436271405939	3.94	2.59	6.16	6.31679783857722	6.53224265212397	6.74768746567072	6.8009849802404	7.03294379520417	7.26490261016795	6.79400566782837	7.02995266085272	7.26031315263336	4.85485968981671	4.88152321337476	0.357375430063577	41.7375215442737	0.371871535520611	0.379281115607324	0.364992501024465	0.474782689053088	0.482748070646657	0.467387649868542	0.472460744022469	0.480422362257044	0.465300361924088	0.000740943961044133	0.000802361249348783	0.000801162223672498
234	29.1800213528179	0.24	4.85605972813937	4.67186297656508	5.04025647971367	0.29960889347185	30.0641670479491	29.0852197661576	31.0431143297406	4	2.6	6.21	6.48543204730837	6.70371804015974	6.9220040330111	6.97125014521775	7.20588775274547	7.4405253602732	6.96441010995536	7.19626522412543	7.43145352595522	4.85605972813937	4.92684872511956	-0.439285393632559	41.2546500791373	0.371871535520611	0.379281115607324	0.364992501024465	0.474782689053088	0.482748070646657	0.467387649868542	0.472460744022469	0.480422362257044	0.465300361924088	0.000740943961044133	0.000802361249348783	0.000801162223672498
234	29.1800213528179	0.24	4.85662572950724	4.67048572794192	5.04276573107255	0.297136107972822	29.9025011524798	28.9230504434793	30.8819518614802	4.01	2.61	6.19	6.44282833571332	6.6610083922642	6.87918844881509	6.92465505710395	7.15915170255696	7.39364834800996	6.92243706069619	7.15741632169648	7.39084132302878	4.85662572950724	4.93077429757107	0.200457877628018	41.9417976876858	0.371871535520611	0.379281115607324	0.364992501024465	0.474782689053088	0.482748070646657	0.467387649868542	0.472460744022469	0.480422362257044	0.465300361924088	0.000740943961044133	0.000802361249348783	0.000801162223672498
234	29.1800213528179	0.24	4.85749388866599	4.67269115412275	5.04229662320923	0.290866717026989	29.585134306328	28.6013324602988	30.5689361523572	4.05	2.63	6.25	6.3166150697666	6.53388807880973	6.75116108785286	6.78229316858579	7.0155841367191	7.24887510485241	6.77988576259697	7.0133606013586	7.24595898856939	4.85749388866599	4.96349885813029	0.0340269287206389	41.9501147834783	0.371871535520611	0.379281115607324	0.364992501024465	0.474782689053088	0.482748070646657	0.467387649868542	0.472460744022469	0.480422362257044	0.465300361924088	0.000740943961044133	0.000802361249348783	0.000801162223672498
234	29.1800213528179	0.24	4.85757396214099	4.67452019471531	5.04062772956667	0.304959574115858	30.0364383216938	29.0707221642275	31.00215447916	4.03	2.59	6.17	6.44788742061922	6.66208330569006	6.8762791907609	6.92665266121362	7.15675290964576	7.3868531580779	6.92335860489256	7.14975677096352	7.38138630136644	4.85757396214099	4.95103361674142	0.345829828981985	42.0085003803296	0.371871535520611	0.379281115607324	0.364992501024465	0.474782689053088	0.482748070646657	0.467387649868542	0.472460744022469	0.480422362257044	0.465300361924088	0.000740943961044133	0.000802361249348783	0.000801162223672498
234	29.1800213528179	0.24	4.85807651170946	4.67541949248	5.04073353093892	0.299793691002705	29.4307466707153	28.4728465818407	30.38864675959	3.97	2.58	6.21	6.39451490593372	6.60964290092004	6.82477089590636	6.87923779043956	7.11067311503597	7.34210843963238	6.86743441868606	7.09941698856983	7.33021859604633	4.85807651170946	4.925178501804	0.0238732429584369	41.5321140396832	0.371871535520611	0.379281115607324	0.364992501024465	0.474782689053088	0.482748070646657	0.467387649868542	0.472460744022469	0.480422362257044	0.465300361924088	0.000740943961044133	0.000802361249348783	0.000801162223672498
234	29.1800213528179	0.24	4.85811375188789	4.67147613813406	5.04475136564172	0.297375169877589	29.8113237580117	28.8354181266583	30.7872293893652	3.97	2.6	6.1	6.47159851870856	6.69062324068501	6.90964796266146	6.96162059250211	7.19722961713032	7.43283864175853	6.97024818975675	7.20187429932262	7.437045464228	4.85811375188789	4.90767113476723	0.191656910650494	41.682400940341	0.371871535520611	0.379281115607324	0.364992501024465	0.474782689053088	0.482748070646657	0.467387649868542	0.472460744022469	0.480422362257044	0.465300361924088	0.000740943961044133	0.000802361249348783	0.000801162223672498
234	29.1800213528179	0.24	4.85873944053532	4.67679514089305	5.04068374017759	0.306604685204761	30.0213449813337	29.0598470130154	30.9828429496521	3.97	2.55	6.14	6.52446057653951	6.74033423843133	6.95620790032316	7.01879761490472	7.25102731810123	7.48325702129774	7.00675520508292	7.23818666990394	7.47152733923978	4.85873944053532	4.91482767749879	0.455925407903249	41.7945203786202	0.371871535520611	0.379281115607324	0.364992501024465	0.474782689053088	0.482748070646657	0.467387649868542	0.472460744022469	0.480422362257044	0.465300361924088	0.000740943961044133	0.000802361249348783	0.000801162223672498
234	29.1800213528179	0.24	4.86008053353145	4.6773009969057	5.04286007015719	0.301657466302577	29.9223613510895	28.9527666378605	30.8919560643184	4.03	2.6	6.27	6.41757618822133	6.63249340223661	6.84741061625189	6.89357862243561	7.12443660817302	7.35529459391043	6.87776002491915	7.11112956934233	7.34265136186246	4.86008053353145	4.97032389995519	-0.239956762771271	41.5656779295123	0.371871535520611	0.379281115607324	0.364992501024465	0.474782689053088	0.482748070646657	0.467387649868542	0.472460744022469	0.480422362257044	0.465300361924088	0.000740943961044133	0.000802361249348783	0.000801162223672498
234	29.1800213528179	0.24	4.86020910819169	4.6765203129967	5.04389790338667	0.29886600832201	29.5701093676072	28.6055424813711	30.5346762538434	3.97	2.61	6.18	6.42419607732776	6.64081727271022	6.85743846809268	6.91115383534784	7.14419504194624	7.37723624854463	6.90777006875713	7.14256864188255	7.37492683056646	4.86020910819169	4.90058459172521	0.211804821609558	41.6601623248274	0.371871535520611	0.379281115607324	0.364992501024465	0.474782689053088	0.482748070646657	0.467387649868542	0.472460744022469	0.480422362257044	0.465300361924088	0.000740943961044133	0.000802361249348783	0.000801162223672498
234	29.1800213528179	0.24	4.86040130560827	4.67846616847792	5.04233644273863	0.297667449821845	29.3586377963915	28.3982231072638	30.3190524855192	4.04	2.6	6.26	6.28050364398027	6.49290735431155	6.70531106464284	6.74459615885687	6.97269526205545	7.20079436525404	6.73321502640616	6.9633789772278	7.18823787621084	4.86040130560827	4.97482444155106	0.0320553098084672	41.8146260197803	0.371871535520611	0.379281115607324	0.364992501024465	0.474782689053088	0.482748070646657	0.467387649868542	0.472460744022469	0.480422362257044	0.465300361924088	0.000740943961044133	0.000802361249348783	0.000801162223672498
234	29.1800213528179	0.24	4.86185014151793	4.67956584868982	5.04413443434604	0.302237972867349	29.9842259749026	29.0139636642	30.9544882856053	4.03	2.59	6.25	6.4372556617957	6.65252533764162	6.86779501348753	6.91547334982756	7.14673520807154	7.37799706631551	6.90166303904116	7.13347226643801	7.36154531247252	4.86185014151793	4.95794682960299	-0.263560865392659	41.4683636282575	0.371871535520611	0.379281115607324	0.364992501024465	0.474782689053088	0.482748070646657	0.467387649868542	0.472460744022469	0.480422362257044	0.465300361924088	0.000740943961044133	0.000802361249348783	0.000801162223672498
234	29.1800213528179	0.24	4.8628834331856	4.67625980058325	5.04950706578795	0.285944805961143	29.0553540708493	28.0775133358476	30.0331948058509	4.02	2.6	6.17	6.23849368708302	6.45575841346077	6.67302313983852	6.70306019967706	6.93650413874712	7.16994807781719	6.70003432520322	6.93383087604095	7.16818052125114	4.8628834331856	4.91950107537912	-0.135670242266507	41.5537131452844	0.371871535520611	0.379281115607324	0.364992501024465	0.474782689053088	0.482748070646657	0.467387649868542	0.472460744022469	0.480422362257044	0.465300361924088	0.000740943961044133	0.000802361249348783	0.000801162223672498
234	29.1800213528179	0.24	4.86293925819646	4.6763811799055	5.04949733648742	0.295207790843746	29.8262138982323	28.8447328097208	30.8076949867438	3.94	2.58	6.18	6.51817498425632	6.73996471345432	6.96175444265231	7.01733572669074	7.25611007599454	7.49488442529834	7.00859086732811	7.24911371149866	7.48734510946539	4.86293925819646	4.90490215608715	0.368220621527854	41.8367335013954	0.371871535520611	0.379281115607324	0.364992501024465	0.474782689053088	0.482748070646657	0.467387649868542	0.472460744022469	0.480422362257044	0.465300361924088	0.000740943961044133	0.000802361249348783	0.000801162223672498
234	29.1800213528179	0.24	4.86302020639745	4.68000136793795	5.04603904485695	0.303243864866729	29.6451558536743	28.6881484558448	30.6021632515039	4.01	2.55	6.2	6.38865840298523	6.60177753694654	6.81489667090784	6.86620520065997	7.09525480914764	7.32430441763531	6.84725780579998	7.07812483096229	7.29190669614663	4.86302020639745	4.92904076729199	-0.381363555572179	41.1729306980755	0.371871535520611	0.379281115607324	0.364992501024465	0.474782689053088	0.482748070646657	0.467387649868542	0.472460744022469	0.480422362257044	0.465300361924088	0.000740943961044133	0.000802361249348783	0.000801162223672498
234	29.1800213528179	0.24	4.86658500915579	4.68336429543576	5.04980572287583	0.298055265665418	29.6639329789674	28.6944304194483	30.6334355384865	4.02	2.57	6.16	6.3726115367842	6.58792381534909	6.80323609391398	6.8468000420315	7.07813379106336	7.30946754009523	6.83593568068927	7.07188539522316	7.29841218749108	4.86658500915579	4.92813307145447	0.0199436275585247	41.6203979902761	0.371871535520611	0.379281115607324	0.364992501024465	0.474782689053088	0.482748070646657	0.467387649868542	0.472460744022469	0.480422362257044	0.465300361924088	0.000740943961044133	0.000802361249348783	0.000801162223672498
234	29.1800213528179	0.24	4.86758831322206	4.68559924184362	5.04957738460049	0.313695779410744	30.3383867886238	29.3827042548129	31.2940693224348	3.95	2.54	6.13	6.62427512674579	6.83973194729193	7.05518876783806	7.12961360664268	7.36150673457264	7.5933998625026	7.11570337384974	7.34495346541466	7.58006912751994	4.86758831322206	4.92713619461351	-0.157307194722728	41.1509516927699	0.371871535520611	0.379281115607324	0.364992501024465	0.474782689053088	0.482748070646657	0.467387649868542	0.472460744022469	0.480422362257044	0.465300361924088	0.000740943961044133	0.000802361249348783	0.000801162223672498
234	29.1800213528179	0.24	4.86794756223142	4.68405417669971	5.05184094776313	0.30292154726113	29.6927244496698	28.7334498127387	30.6519990866009	3.99	2.53	6.14	6.43082882245516	6.64552392603759	6.86021902962003	6.91553093898224	7.14640796467572	7.3772849903692	6.90090855660764	7.12960225077339	7.35737898695463	4.86794756223142	4.88629919070245	-0.0465933714664797	41.2423134747584	0.371871535520611	0.379281115607324	0.364992501024465	0.474782689053088	0.482748070646657	0.467387649868542	0.472460744022469	0.480422362257044	0.465300361924088	0.000740943961044133	0.000802361249348783	0.000801162223672498
234	29.1800213528179	0.24	4.86820614502407	4.68489273095821	5.05151955908992	0.306354212268282	29.8809313631367	28.9233664014242	30.8384963248492	3.98	2.59	6.19	6.48505777569523	6.69975837501348	6.91445897433173	6.97531348082945	7.20624496001834	7.43717643920723	6.96702516297621	7.19961693611385	7.43030083737108	4.86820614502407	4.93086680778499	0.554096748967232	42.1395973754071	0.371871535520611	0.379281115607324	0.364992501024465	0.474782689053088	0.482748070646657	0.467387649868542	0.472460744022469	0.480422362257044	0.465300361924088	0.000740943961044133	0.000802361249348783	0.000801162223672498
234	29.1800213528179	0.24	4.86839596511213	4.68590026545921	5.05089166476504	0.300395011166157	29.2871165843252	28.3352548352987	30.2389783333517	4	2.55	6.23	6.31687745051544	6.52907931894342	6.7412811873714	6.78990435101523	7.01799653754564	7.24608872407606	6.7647935104942	6.9964618768045	7.22503616707223	4.86839596511213	4.94283537195281	0.145150399596718	41.6421981928126	0.371871535520611	0.379281115607324	0.364992501024465	0.474782689053088	0.482748070646657	0.467387649868542	0.472460744022469	0.480422362257044	0.465300361924088	0.000740943961044133	0.000802361249348783	0.000801162223672498
234	29.1800213528179	0.24	4.86913491162812	4.68589326146632	5.05237656178992	0.29420978865404	29.0790602668322	28.1198655196248	30.0382550140396	4	2.55	6.23	6.28062072145449	6.49485853141188	6.70909634136928	6.75239697145918	6.98272750776855	7.21305804407792	6.73363219442856	6.96075478298197	7.1911974740229	4.86913491162812	4.90848073295717	0.353752315590177	41.8052018700763	0.371871535520611	0.379281115607324	0.364992501024465	0.474782689053088	0.482748070646657	0.467387649868542	0.472460744022469	0.480422362257044	0.465300361924088	0.000740943961044133	0.000802361249348783	0.000801162223672498
234	29.1800213528179	0.24	4.86975919646565	4.68352176236507	5.05599663056622	0.301851321178944	29.9417826712074	28.9720048639367	30.9115604784781	3.98	2.57	6.13	6.48969032386069	6.70691925508917	6.92414818631765	6.97951240475779	7.21313711480089	7.44676182484398	6.97409201991212	7.20357735300776	7.44053954882007	4.86975919646565	4.89399638280779	0.274742736096771	41.6137456249934	0.371871535520611	0.379281115607324	0.364992501024465	0.474782689053088	0.482748070646657	0.467387649868542	0.472460744022469	0.480422362257044	0.465300361924088	0.000740943961044133	0.000802361249348783	0.000801162223672498
234	29.1800213528179	0.24	4.87051277304661	4.68783590477136	5.05318964132186	0.313297260858983	30.5433578238971	29.5803273304489	31.5063883173452	4.06	2.62	6.27	6.50945941081574	6.72138431071452	6.9333092106133	6.98649312794721	7.21394855294358	7.44140397793995	6.98171635354107	7.20613816334844	7.43194909653435	4.87051277304661	4.99247161532121	-0.0446842172755206	41.8766411054227	0.371871535520611	0.379281115607324	0.364992501024465	0.474782689053088	0.482748070646657	0.467387649868542	0.472460744022469	0.480422362257044	0.465300361924088	0.000740943961044133	0.000802361249348783	0.000801162223672498
234	29.1800213528179	0.24	4.87085541169681	4.68844181220486	5.05326901118876	0.303639327303011	29.8513464175021	28.8885838420769	30.8141089929273	4	2.58	6.27	6.43928568375861	6.65388613986557	6.86848659597254	6.92136118402257	7.15202764920498	7.38269411438739	6.90464927659851	7.13669002379688	7.36589206171237	4.87085541169681	4.95680223680304	0.0621465479994485	41.8158725775329	0.371871535520611	0.379281115607324	0.364992501024465	0.474782689053088	0.482748070646657	0.467387649868542	0.472460744022469	0.480422362257044	0.465300361924088	0.000740943961044133	0.000802361249348783	0.000801162223672498
234	29.1800213528179	0.24	4.87085969318224	4.68710888572414	5.05461050064034	0.292438215787944	29.3567386383229	28.3842375508218	30.329239725824	3.96	2.55	6.1	6.39611263468455	6.61525632251034	6.83440001033612	6.88366054769999	7.11950860797078	7.35535666824157	6.87629224781159	7.10885289689582	7.34931058471792	4.87085969318224	4.87465711277173	-0.384898731464163	40.9187053678586	0.371871535520611	0.379281115607324	0.364992501024465	0.474782689053088	0.482748070646657	0.467387649868542	0.472460744022469	0.480422362257044	0.465300361924088	0.000740943961044133	0.000802361249348783	0.000801162223672498
234	29.1800213528179	0.24	4.8713211272886	4.68676035036242	5.05588190421477	0.299267477001432	29.9707123517887	28.9940136518958	30.9474110516816	3.98	2.59	6.27	6.4974563272269	6.71633106542647	6.93520580362603	6.98821908331513	7.22362576330041	7.45903244328568	6.97419557487498	7.20785493726722	7.44314948378573	4.8713211272886	4.93421665474475	-0.128747504207887	41.5213232768346	0.371871535520611	0.379281115607324	0.364992501024465	0.474782689053088	0.482748070646657	0.467387649868542	0.472460744022469	0.480422362257044	0.465300361924088	0.000740943961044133	0.000802361249348783	0.000801162223672498
234	29.1800213528179	0.24	4.87214538530816	4.6893378390723	5.05495293154401	0.303111251891388	29.5928408379669	28.6372223938968	30.5484592820371	4.05	2.6	6.23	6.31286999153809	6.52352921385905	6.73418843618001	6.77684011381925	7.00298192730254	7.22912374078583	6.76777962478304	6.99439445744288	7.21996410139557	4.87214538530816	4.92933480332957	-0.422206993650359	41.2149339041307	0.371871535520611	0.379281115607324	0.364992501024465	0.474782689053088	0.482748070646657	0.467387649868542	0.472460744022469	0.480422362257044	0.465300361924088	0.000740943961044133	0.000802361249348783	0.000801162223672498
234	29.1800213528179	0.24	4.87333606965654	4.69039432516894	5.05627781414413	0.299381456050866	29.4816612075982	28.521160951738	30.4421614634583	4	2.58	6.17	6.3616951072164	6.57593637840889	6.79017764960138	6.8384974581824	7.06879588710674	7.29909431603108	6.83148798831572	7.06110069268497	7.29105984940424	4.87333606965654	4.9347928147672	0.265384829530959	41.8785620587315	0.371871535520611	0.379281115607324	0.364992501024465	0.474782689053088	0.482748070646657	0.467387649868542	0.472460744022469	0.480422362257044	0.465300361924088	0.000740943961044133	0.000802361249348783	0.000801162223672498
234	29.1800213528179	0.24	4.87350546542175	4.6877837803621	5.0592271504814	0.303877322949207	30.0493134974347	29.0807112610658	31.0179157338037	3.95	2.59	6.11	6.57003499662253	6.78886563434736	7.0076962720722	7.07298229272463	7.3085647860491	7.54414727937357	7.07754202633193	7.30985887802026	7.54500692529975	4.87350546542175	4.87967644357379	-0.0614636401550441	41.2366870446477	0.371871535520611	0.379281115607324	0.364992501024465	0.474782689053088	0.482748070646657	0.467387649868542	0.472460744022469	0.480422362257044	0.465300361924088	0.000740943961044133	0.000802361249348783	0.000801162223672498
234	29.1800213528179	0.24	4.87435057195782	4.69024929546322	5.05845184845242	0.306503110496263	30.0008151587255	29.0397451192913	30.9618851981598	4.01	2.57	6.18	6.46730549518735	6.68134089810706	6.89537630102677	6.95077439644791	7.18081019723926	7.41084599803061	6.94038652491252	7.16995827308387	7.39961992128761	4.87435057195782	4.91746515906619	0.106161189667806	41.6458825171955	0.371871535520611	0.379281115607324	0.364992501024465	0.474782689053088	0.482748070646657	0.467387649868542	0.472460744022469	0.480422362257044	0.465300361924088	0.000740943961044133	0.000802361249348783	0.000801162223672498
234	29.1800213528179	0.24	4.87522232924396	4.68909965436128	5.06134500412665	0.296465206832562	29.5629422559235	28.5930561293524	30.5328283824945	3.94	2.57	6.08	6.46037735246438	6.67951553546318	6.89865371846198	6.95499521499521	7.19091100304095	7.42682679108668	6.95321350101819	7.19166079451018	7.42943156539571	4.87522232924396	4.8653062621859	-0.233840570123522	41.0636232924191	0.371871535520611	0.379281115607324	0.364992501024465	0.474782689053088	0.482748070646657	0.467387649868542	0.472460744022469	0.480422362257044	0.465300361924088	0.000740943961044133	0.000802361249348783	0.000801162223672498
234	29.1800213528179	0.24	4.87525900417634	4.69056382217033	5.05995418618234	0.299643508990959	30.0317077684703	29.0538980732662	31.0095174636745	4.05	2.6	6.2	6.41354920732391	6.62939737268113	6.84524553803834	6.886003100122	7.11775171352753	7.34950032693306	6.87883060998019	7.11364227676756	7.34618008534659	4.87525900417634	4.93655255706082	0.0877164751539604	41.8066527619581	0.371871535520611	0.379281115607324	0.364992501024465	0.474782689053088	0.482748070646657	0.467387649868542	0.472460744022469	0.480422362257044	0.465300361924088	0.000740943961044133	0.000802361249348783	0.000801162223672498
234	29.1800213528179	0.24	4.87551014290612	4.69049689580248	5.06052339000975	0.29686466116863	29.7512736459077	28.7761426930661	30.7264045987492	3.95	2.59	6.1	6.49775257746571	6.71794052029655	6.93812846312739	6.99472854159771	7.23175740194179	7.46878626228588	6.99638192136583	7.23162682965668	7.47048780068246	4.87551014290612	4.89352305237481	-0.23101848058324	41.254272397867	0.371871535520611	0.379281115607324	0.364992501024465	0.474782689053088	0.482748070646657	0.467387649868542	0.472460744022469	0.480422362257044	0.465300361924088	0.000740943961044133	0.000802361249348783	0.000801162223672498
234	29.1800213528179	0.24	4.8755144604535	4.69298011402444	5.05804880688255	0.304467362559219	29.8379103452637	28.8774621233521	30.7983585671754	4.02	2.56	6.24	6.40813014153016	6.62126096216534	6.83439178280052	6.88432746785181	7.11329634494053	7.34226522202926	6.86230745381149	7.09184976203563	7.32197636362026	4.8755144604535	4.95510680371524	-0.188316179380189	41.493470508219	0.371871535520611	0.379281115607324	0.364992501024465	0.474782689053088	0.482748070646657	0.467387649868542	0.472460744022469	0.480422362257044	0.465300361924088	0.000740943961044133	0.000802361249348783	0.000801162223672498
234	29.1800213528179	0.24	4.87608416249117	4.69326361667375	5.0589047083086	0.299364007133143	29.3198219680057	28.3645546338917	30.2750893021197	3.95	2.53	6.1	6.40743686946116	6.62322785281332	6.83901883616548	6.89783593722583	7.13014268175112	7.36244942627641	6.883271202058	7.11400383214798	7.34270077145376	4.87608416249117	4.87395792863862	-0.19904917440273	40.8979131574113	0.371871535520611	0.379281115607324	0.364992501024465	0.474782689053088	0.482748070646657	0.467387649868542	0.472460744022469	0.480422362257044	0.465300361924088	0.000740943961044133	0.000802361249348783	0.000801162223672498
234	29.1800213528179	0.24	4.87656353101612	4.69070333604888	5.06242372598336	0.297396315537765	29.8915277697914	28.9130460869997	30.8700094525831	3.96	2.59	6.17	6.50835605933351	6.72861328058864	6.94887050184378	7.00359039505751	7.24060744593204	7.47762449680656	6.99851947301391	7.23503152194796	7.47450856196013	4.87656353101612	4.89727284307168	-0.274805889988807	41.1545506862493	0.371871535520611	0.379281115607324	0.364992501024465	0.474782689053088	0.482748070646657	0.467387649868542	0.472460744022469	0.480422362257044	0.465300361924088	0.000740943961044133	0.000802361249348783	0.000801162223672498
234	29.1800213528179	0.24	4.87699784279645	4.69344701359743	5.06054867199547	0.298557180148134	29.8291527899073	28.8554185009823	30.8028870788322	4.04	2.63	6.3	6.37676579679243	6.59195156887088	6.80713734094933	6.84737480799234	7.07844141475239	7.30950802151244	6.83786777213817	7.06913293391316	7.30227223949318	4.87699784279645	5.00361923331381	-0.117971531646482	41.8880993432572	0.371871535520611	0.379281115607324	0.364992501024465	0.474782689053088	0.482748070646657	0.467387649868542	0.472460744022469	0.480422362257044	0.465300361924088	0.000740943961044133	0.000802361249348783	0.000801162223672498
234	29.1800213528179	0.24	4.87761997529998	4.69490984222644	5.06033010837353	0.308087322604668	30.2174188674864	29.2530054086264	31.1818323263464	3.98	2.57	6.18	6.55191508669753	6.76791870761286	6.98392232852818	7.04634388004062	7.27864783577923	7.51095179151784	7.031517732598	7.26666075026919	7.49679606091059	4.87761997529998	4.93616195826843	-0.118432741013874	41.4010998213202	0.371871535520611	0.379281115607324	0.364992501024465	0.474782689053088	0.482748070646657	0.467387649868542	0.472460744022469	0.480422362257044	0.465300361924088	0.000740943961044133	0.000802361249348783	0.000801162223672498
234	29.1800213528179	0.24	4.87853445499379	4.69472303873208	5.06234587125549	0.298190048897791	29.5663625770774	28.6003600687318	30.5323650854229	3.99	2.55	6.1	6.39811847436926	6.61422059616352	6.83032271795778	6.87999040653879	7.11236817990032	7.34474595326185	6.87182938780185	7.10348299588827	7.33407050789202	4.87853445499379	4.87012551580328	0.164306421150604	41.3991337137137	0.371871535520611	0.379281115607324	0.364992501024465	0.474782689053088	0.482748070646657	0.467387649868542	0.472460744022469	0.480422362257044	0.465300361924088	0.000740943961044133	0.000802361249348783	0.000801162223672498
234	29.1800213528179	0.24	4.8802425534456	4.69666607115353	5.06381903573767	0.302240583009518	29.6295435775071	28.6707644002464	30.5883227547677	3.98	2.54	6.1	6.41985130520579	6.6345375851603	6.8492238651148	6.9041071994292	7.1349874831907	7.36586776695221	6.8939311903593	7.12194902343517	7.35773457068868	4.8802425534456	4.90049016622967	-0.0840862308885538	41.2345708472167	0.371871535520611	0.379281115607324	0.364992501024465	0.474782689053088	0.482748070646657	0.467387649868542	0.472460744022469	0.480422362257044	0.465300361924088	0.000740943961044133	0.000802361249348783	0.000801162223672498
234	29.1800213528179	0.24	4.88160873140582	4.69866539049548	5.06455207231616	0.298401332408908	29.8016992154487	28.8284990058563	30.7748994250411	3.98	2.59	6.18	6.45710203682284	6.67508262104676	6.89306320527068	6.94440908520879	7.17884031160901	7.41327153800923	6.93814834835458	7.17222608305324	7.40815177130244	4.88160873140582	4.92993681226411	-0.0318565465316035	41.5821708553908	0.371871535520611	0.379281115607324	0.364992501024465	0.474782689053088	0.482748070646657	0.467387649868542	0.472460744022469	0.480422362257044	0.465300361924088	0.000740943961044133	0.000802361249348783	0.000801162223672498
234	29.1800213528179	0.24	4.88258686836926	4.69986312941882	5.06531060731971	0.309471744802364	29.9951406817577	29.0409211622553	30.9493602012601	4.05	2.58	6.3	6.41012406095752	6.62074635724154	6.83136865352557	6.88225677914225	7.10839229737163	7.33452781560101	6.85768106223931	7.08426226283985	7.31189373231822	4.88258686836926	4.93238056309899	-0.56998039960585	41.0827384210911	0.371871535520611	0.379281115607324	0.364992501024465	0.474782689053088	0.482748070646657	0.467387649868542	0.472460744022469	0.480422362257044	0.465300361924088	0.000740943961044133	0.000802361249348783	0.000801162223672498
234	29.1800213528179	0.24	4.88281481264622	4.69681302240586	5.06881660288659	0.301231870807064	29.5363653889304	28.5783106914583	30.4944200864025	3.99	2.56	6.19	6.39089672289903	6.60514411815401	6.81939151340899	6.87193927141269	7.10231305980067	7.33268684818865	6.85765294187482	7.08565157525661	7.32026834665271	4.88281481264622	4.91152946288068	-0.0769979060139655	41.3583585242052	0.371871535520611	0.379281115607324	0.364992501024465	0.474782689053088	0.482748070646657	0.467387649868542	0.472460744022469	0.480422362257044	0.465300361924088	0.000740943961044133	0.000802361249348783	0.000801162223672498
234	29.1800213528179	0.24	4.88319482278105	4.70027263910324	5.06611700645885	0.308785647290671	29.9685711490002	29.0136642615215	30.923478036479	3.96	2.59	6.14	6.53452041783692	6.7495866189592	6.96465282008149	7.03218759941482	7.26363318009693	7.49507876077905	7.03215204987999	7.2646810843887	7.49300537652732	4.88319482278105	4.8908433293711	0.0950118159391006	41.4994230815749	0.371871535520611	0.379281115607324	0.364992501024465	0.474782689053088	0.482748070646657	0.467387649868542	0.472460744022469	0.480422362257044	0.465300361924088	0.000740943961044133	0.000802361249348783	0.000801162223672498
234	29.1800213528179	0.24	4.88323641829619	4.69893392292505	5.06753891366734	0.295028744332234	29.0662316795564	28.1093473595377	30.0231159995752	4	2.6	6.21	6.27673457208951	6.49040402574598	6.70407347940244	6.74802756923276	6.97774054297999	7.20745351672722	6.74214305125553	6.96856786851934	7.20016688242728	4.88323641829619	4.90472436636256	-0.214171091355311	41.3152550329967	0.371871535520611	0.379281115607324	0.364992501024465	0.474782689053088	0.482748070646657	0.467387649868542	0.472460744022469	0.480422362257044	0.465300361924088	0.000740943961044133	0.000802361249348783	0.000801162223672498
234	29.1800213528179	0.24	4.88413734182243	4.70119073521261	5.06708394843224	0.305695880055758	30.0530879629615	29.0885121920689	31.0176637338541	4.03	2.6	6.17	6.45409586688045	6.66811384260588	6.8821318183313	6.93360171149241	7.16352011267308	7.39343851385375	6.92981896546629	7.15830934561605	7.39289426016054	4.88413734182243	4.94551645083178	-0.286624098528848	41.3861743768223	0.371871535520611	0.379281115607324	0.364992501024465	0.474782689053088	0.482748070646657	0.467387649868542	0.472460744022469	0.480422362257044	0.465300361924088	0.000740943961044133	0.000802361249348783	0.000801162223672498
234	29.1800213528179	0.24	4.88427762637118	4.70025330226682	5.06830195047554	0.301567799928374	29.7982484592385	28.8324699261711	30.7640269923059	4.01	2.6	6.17	6.4191080720855	6.63412387868598	6.84913968528647	6.89872130450968	7.12980233775348	7.36088337099728	6.90288514879411	7.12562346929045	7.35778303621643	4.88427762637118	4.91025742438567	0.391182737806128	42.0046167381063	0.371871535520611	0.379281115607324	0.364992501024465	0.474782689053088	0.482748070646657	0.467387649868542	0.472460744022469	0.480422362257044	0.465300361924088	0.000740943961044133	0.000802361249348783	0.000801162223672498
234	29.1800213528179	0.24	4.88427849982123	4.70156636180745	5.066990637835	0.295715059287012	29.4464920144959	28.4786862321437	30.4142977968481	3.99	2.58	6.15	6.36205635098254	6.57826137090309	6.79446639082363	6.84011071280352	7.0725616989838	7.30501268516408	6.83189557013052	7.06624160473884	7.30307345555976	4.88427849982123	4.9223445825667	-0.0388755116626301	41.4234496064406	0.371871535520611	0.379281115607324	0.364992501024465	0.474782689053088	0.482748070646657	0.467387649868542	0.472460744022469	0.480422362257044	0.465300361924088	0.000740943961044133	0.000802361249348783	0.000801162223672498
234	29.1800213528179	0.24	4.88517948532744	4.70062650751656	5.06973246313833	0.304985627974132	30.1129992762908	29.1448810708424	31.0811174817392	4	2.62	6.26	6.49748376821184	6.71331351582074	6.92914326342964	6.98404912153846	7.21604132236002	7.44803352318158	6.97381437100119	7.20740858242898	7.43983352875184	4.88517948532744	4.95262699053842	0.150816269482768	41.9156961554913	0.371871535520611	0.379281115607324	0.364992501024465	0.474782689053088	0.482748070646657	0.467387649868542	0.472460744022469	0.480422362257044	0.465300361924088	0.000740943961044133	0.000802361249348783	0.000801162223672498
234	29.1800213528179	0.24	4.88566210336085	4.70006142179583	5.07126278492587	0.292378330372185	29.4824424404366	28.5056358113309	30.4592490695422	4.04	2.61	6.25	6.30866065015555	6.52484041140123	6.74102017264692	6.7753761756611	7.00754894342093	7.23972171118075	6.76958726744224	6.99979819258339	7.22963225397258	4.88566210336085	4.952981456268	0.252352574085207	42.1522773630282	0.371871535520611	0.379281115607324	0.364992501024465	0.474782689053088	0.482748070646657	0.467387649868542	0.472460744022469	0.480422362257044	0.465300361924088	0.000740943961044133	0.000802361249348783	0.000801162223672498
234	29.1800213528179	0.24	4.88697350253794	4.7035366899218	5.07041031515407	0.301480788248002	29.6507904579758	28.689592587142	30.6119883288096	4.06	2.61	6.26	6.32100378858225	6.53277868098141	6.74455357338057	6.78515356083585	7.01247903212465	7.23980450341346	6.77628058897773	7.00500204652962	7.22919411677015	4.88697350253794	4.98264247692108	0.0955323929431709	41.9929571348375	0.371871535520611	0.379281115607324	0.364992501024465	0.474782689053088	0.482748070646657	0.467387649868542	0.472460744022469	0.480422362257044	0.465300361924088	0.000740943961044133	0.000802361249348783	0.000801162223672498
234	29.1800213528179	0.24	4.88844465704173	4.70548902519504	5.07140028888841	0.299178188832607	29.7148145483325	28.7462489660162	30.6833801306488	4	2.58	6.16	6.40887115543428	6.62480931244363	6.84074746945299	6.88883272141042	7.12094252760394	7.35305233379746	6.88353016961061	7.11088425359753	7.34507836291205	4.88844465704173	4.91415858233811	-0.281040850502604	41.2552126218737	0.371871535520611	0.379281115607324	0.364992501024465	0.474782689053088	0.482748070646657	0.467387649868542	0.472460744022469	0.480422362257044	0.465300361924088	0.000740943961044133	0.000802361249348783	0.000801162223672498
234	29.1800213528179	0.24	4.88848530316386	4.70505458330521	5.07191602302252	0.300032250906347	29.2751015095158	28.3228084423199	30.2273945767116	4.03	2.56	6.29	6.27845048366759	6.48954977774026	6.70064907181292	6.74419654121054	6.97095553734189	7.19771453347324	6.71860848003169	6.94283349286714	7.16916077743221	4.88848530316386	4.96369986311918	0.122359084055266	41.909946015799	0.371871535520611	0.379281115607324	0.364992501024465	0.474782689053088	0.482748070646657	0.467387649868542	0.472460744022469	0.480422362257044	0.465300361924088	0.000740943961044133	0.000802361249348783	0.000801162223672498
234	29.1800213528179	0.24	4.8896526692226	4.70635208056642	5.07295325787877	0.306792193334419	30.0597358239078	29.0974326954096	31.022038952406	4.01	2.56	6.16	6.4843180396084	6.69876580897044	6.91321357833247	6.96957605261585	7.20007215548325	7.43056825835066	6.95647402010874	7.18738758025157	7.41594288360338	4.8896526692226	4.91100180799951	-0.350059486193253	41.118964597288	0.371871535520611	0.379281115607324	0.364992501024465	0.474782689053088	0.482748070646657	0.467387649868542	0.472460744022469	0.480422362257044	0.465300361924088	0.000740943961044133	0.000802361249348783	0.000801162223672498
234	29.1800213528179	0.24	4.89194311003502	4.70655898342689	5.07732723664315	0.301736719805623	30.2133504468324	29.2345107457537	31.1921901479111	3.97	2.58	6.15	6.57466638393712	6.79480157052921	7.0149367571213	7.07418673846719	7.31104703322898	7.54790732799077	7.06969915949582	7.30234412346758	7.54121494790829	4.89194311003502	4.90794074791088	0.315455041721757	41.7700671808284	0.371871535520611	0.379281115607324	0.364992501024465	0.474782689053088	0.482748070646657	0.467387649868542	0.472460744022469	0.480422362257044	0.465300361924088	0.000740943961044133	0.000802361249348783	0.000801162223672498
234	29.1800213528179	0.24	4.89199940968619	4.70856291081588	5.0754359085565	0.303428453858061	29.8910574764534	28.926533205454	30.8555817474527	4.01	2.63	6.16	6.44335388960959	6.65820062457867	6.87304735954775	6.92518884661621	7.15610185220776	7.38701485779931	6.93126521445153	7.16346766584386	7.39386320437594	4.89199940968619	4.93711514545517	0.19925118123173	41.9336029192014	0.371871535520611	0.379281115607324	0.364992501024465	0.474782689053088	0.482748070646657	0.467387649868542	0.472460744022469	0.480422362257044	0.465300361924088	0.000740943961044133	0.000802361249348783	0.000801162223672498
234	29.1800213528179	0.24	4.89216095466782	4.70860620641721	5.07571570291843	0.294253965891997	29.457613055929	28.4860348110149	30.429191300843	3.95	2.56	6.17	6.4267065507269	6.64590337164487	6.86510019256283	6.91755079373129	7.15348892635894	7.3894270589866	6.90552573406144	7.14009351784564	7.3734984684635	4.89216095466782	4.90749030073687	-0.0653816457218759	41.3881453900892	0.371871535520611	0.379281115607324	0.364992501024465	0.474782689053088	0.482748070646657	0.467387649868542	0.472460744022469	0.480422362257044	0.465300361924088	0.000740943961044133	0.000802361249348783	0.000801162223672498
234	29.1800213528179	0.24	4.8936656477974	4.70786990976663	5.07946138582816	0.304151923624944	30.201480480038	29.228604833103	31.1743561269729	4.05	2.62	6.2	6.44944064872859	6.66411061944146	6.87878059015433	6.92421004215763	7.15468273706532	7.38515543197302	6.92578403212102	7.1563077323942	7.3860695401451	4.8936656477974	4.91560986578337	-0.205802918328075	41.4937329826594	0.371871535520611	0.379281115607324	0.364992501024465	0.474782689053088	0.482748070646657	0.467387649868542	0.472460744022469	0.480422362257044	0.465300361924088	0.000740943961044133	0.000802361249348783	0.000801162223672498
234	29.1800213528179	0.24	4.89689843667989	4.71366816892967	5.08012870443011	0.308294977864333	29.8519381653606	28.8996531717967	30.8042231589246	4.03	2.63	6.22	6.40380016821708	6.61481456225578	6.82582895629449	6.87853363082217	7.10519117288394	7.3318487149457	6.87635398531725	7.10365052313838	7.33339193294777	4.89689843667989	4.9461667529137	-0.344450107076405	41.3905059882279	0.371871535520611	0.379281115607324	0.364992501024465	0.474782689053088	0.482748070646657	0.467387649868542	0.472460744022469	0.480422362257044	0.465300361924088	0.000740943961044133	0.000802361249348783	0.000801162223672498
234	29.1800213528179	0.24	4.89875174374415	4.71379162036458	5.08371186712371	0.298153596317363	29.4064822684158	28.4456197411144	30.3673447957172	4.01	2.59	6.26	6.33483919235395	6.54882326623987	6.76280734012578	6.80838666921767	7.03836666899859	7.26834666877952	6.79369755630805	7.02491542687146	7.25693672720022	4.89875174374415	4.94630601913849	-0.375593877324006	41.2873204629113	0.371871535520611	0.379281115607324	0.364992501024465	0.474782689053088	0.482748070646657	0.467387649868542	0.472460744022469	0.480422362257044	0.465300361924088	0.000740943961044133	0.000802361249348783	0.000801162223672498
234	29.1800213528179	0.24	4.89901699758412	4.71407750516724	5.083956490001	0.307104890644796	30.6937116096725	29.7118349017466	31.6755883175983	3.97	2.6	6.16	6.68009824541524	6.90085313637097	7.1216080273267	7.1873885871005	7.42490772611777	7.66242686513504	7.18513018869581	7.42139289795551	7.66111724527345	4.89901699758412	4.91024884148044	0.0758075927987645	41.6295892909914	0.371871535520611	0.379281115607324	0.364992501024465	0.474782689053088	0.482748070646657	0.467387649868542	0.472460744022469	0.480422362257044	0.465300361924088	0.000740943961044133	0.000802361249348783	0.000801162223672498
234	29.1800213528179	0.24	4.89961123483359	4.71639170406715	5.08283076560003	0.302261863498385	29.4819536186059	28.5279984196034	30.4359088176084	4.03	2.61	6.23	6.32859708222983	6.54022069494135	6.75184430765288	6.79863899796773	7.02598046521192	7.25332193245611	6.79346579511162	7.02131697647471	7.24750859152904	4.89961123483359	4.95035399953023	-0.286441981708516	41.4858376979401	0.371871535520611	0.379281115607324	0.364992501024465	0.474782689053088	0.482748070646657	0.467387649868542	0.472460744022469	0.480422362257044	0.465300361924088	0.000740943961044133	0.000802361249348783	0.000801162223672498
234	29.1800213528179	0.24	4.89963644453804	4.71536674543038	5.08390614364571	0.305019882155847	29.6537477080957	28.7004712413115	30.60702417488	3.98	2.53	6.2	6.42649703583824	6.63995096614533	6.85340489645242	6.91125346052842	7.14080841189172	7.37036336325502	6.8840128055329	7.11474377590054	7.34408071034521	4.89963644453804	4.89563895118102	-0.294358512639633	41.0158343685577	0.371871535520611	0.379281115607324	0.364992501024465	0.474782689053088	0.482748070646657	0.467387649868542	0.472460744022469	0.480422362257044	0.465300361924088	0.000740943961044133	0.000802361249348783	0.000801162223672498
234	29.1800213528179	0.24	4.90050657794551	4.71435837713467	5.08665477875636	0.294448857256353	29.5199223139061	28.5467456387603	30.4930989890519	4	2.59	6.21	6.36971828098233	6.58686601952823	6.80401375807412	6.84741009689962	7.08084265260266	7.3142752083057	6.84073449540049	7.07168202978387	7.2972287908025	4.90050657794551	4.9187079868711	0.879389297160002	42.4865242238883	0.371871535520611	0.379281115607324	0.364992501024465	0.474782689053088	0.482748070646657	0.467387649868542	0.472460744022469	0.480422362257044	0.465300361924088	0.000740943961044133	0.000802361249348783	0.000801162223672498
234	29.1800213528179	0.24	4.900665840047	4.71724765300143	5.08408402709258	0.301200570228607	30.1094452769027	29.1327292855306	31.0861612682748	3.99	2.59	6.22	6.50971642509266	6.7279638837969	6.94621134250114	6.99905914400439	7.23371251010366	7.46836587620292	6.9907764223995	7.22054396801287	7.45518127804384	4.900665840047	4.90969886541189	0.258613052354877	41.8062280070485	0.371871535520611	0.379281115607324	0.364992501024465	0.474782689053088	0.482748070646657	0.467387649868542	0.472460744022469	0.480422362257044	0.465300361924088	0.000740943961044133	0.000802361249348783	0.000801162223672498
234	29.1800213528179	0.24	4.90082748348076	4.71755212466585	5.08410284229568	0.298755298480252	29.4586660522522	28.4974805019434	30.4198516025609	4.05	2.61	6.22	6.28401570011332	6.49596794931129	6.70792019850926	6.74610452717516	6.97364247362454	7.20118042007391	6.74133867656976	6.96767260841495	7.19859853313813	4.90082748348076	4.95071647220107	0.101412276669253	41.8130899155307	0.371871535520611	0.379281115607324	0.364992501024465	0.474782689053088	0.482748070646657	0.467387649868542	0.472460744022469	0.480422362257044	0.465300361924088	0.000740943961044133	0.000802361249348783	0.000801162223672498
234	29.1800213528179	0.24	4.90089349795199	4.71753254147491	5.08425445442907	0.298891761940941	29.4514674416689	28.4908296473565	30.4121052359813	4.04	2.59	6.19	6.30671862742058	6.51936502440455	6.73201142138852	6.77345499330393	7.00183854496528	7.23022209662664	6.76607160271253	6.99650739823056	7.22090996448218	4.90089349795199	4.95786479693402	-0.381394750196431	41.3551775225093	0.371871535520611	0.379281115607324	0.364992501024465	0.474782689053088	0.482748070646657	0.467387649868542	0.472460744022469	0.480422362257044	0.465300361924088	0.000740943961044133	0.000802361249348783	0.000801162223672498
234	29.1800213528179	0.24	4.90292835267739	4.71932216763839	5.08653453771639	0.297685542018719	29.9537581163666	28.9739175411887	30.9335986915446	4	2.63	6.14	6.46221480759186	6.6807541288622	6.89929345013255	6.94649276244586	7.18140940615303	7.4163260498602	6.9543126103262	7.18873138833967	7.42550142642225	4.90292835267739	4.94523218124299	0.138769413426773	41.8423793930858	0.371871535520611	0.379281115607324	0.364992501024465	0.474782689053088	0.482748070646657	0.467387649868542	0.472460744022469	0.480422362257044	0.465300361924088	0.000740943961044133	0.000802361249348783	0.000801162223672498
234	29.1800213528179	0.24	4.90375653977955	4.71739733524949	5.0901157443096	0.290212808193351	29.1547495230543	28.1837203589691	30.1257786871394	3.99	2.6	6.18	6.29638036378838	6.51331300729816	6.73024565080795	6.76952695637827	7.00276117875842	7.23599540113858	6.76460244873672	6.99658280780526	7.2327773473231	4.90375653977955	4.91134420100031	0.0131858625168663	41.5956079659798	0.371871535520611	0.379281115607324	0.364992501024465	0.474782689053088	0.482748070646657	0.467387649868542	0.472460744022469	0.480422362257044	0.465300361924088	0.000740943961044133	0.000802361249348783	0.000801162223672498
234	29.1800213528179	0.24	4.90571468880239	4.71880591515092	5.09262346245387	0.296167289114934	29.2723459502106	28.3113072528291	30.233384647592	3.97	2.56	6.06	6.36184412966803	6.5777994842096	6.79375483875117	6.84454293458946	7.07688369396474	7.30922445334003	6.8471039339975	7.07420304672144	7.30801031970868	4.90571468880239	4.85867818623403	0.298026449286587	41.5151401971514	0.371871535520611	0.379281115607324	0.364992501024465	0.474782689053088	0.482748070646657	0.467387649868542	0.472460744022469	0.480422362257044	0.465300361924088	0.000740943961044133	0.000802361249348783	0.000801162223672498
234	29.1800213528179	0.24	4.90577609180005	4.72151294910691	5.09003923449319	0.305429061450232	30.2170601223296	29.2466116028838	31.1875086417754	4.03	2.6	6.22	6.48512011935559	6.70030659304734	6.91549306673909	6.96643016707479	7.19758726428853	7.42874436150227	6.95797667723821	7.18725689422328	7.42207024681782	4.90577609180005	4.94850814958922	0.0607081254853342	41.7439850053186	0.371871535520611	0.379281115607324	0.364992501024465	0.474782689053088	0.482748070646657	0.467387649868542	0.472460744022469	0.480422362257044	0.465300361924088	0.000740943961044133	0.000802361249348783	0.000801162223672498
234	29.1800213528179	0.24	4.90641335981329	4.71973237308924	5.09309434653734	0.300273801814348	29.6595409542005	28.6952969681657	30.6237849402353	4.03	2.57	6.29	6.36311702864661	6.57693594587597	6.79075486310534	6.83540255422378	7.06509161485102	7.29478067547825	6.80906006187546	7.04204732307335	7.27009332379818	4.90641335981329	4.9280661995587	0.615873285980212	42.1528435777891	0.371871535520611	0.379281115607324	0.364992501024465	0.474782689053088	0.482748070646657	0.467387649868542	0.472460744022469	0.480422362257044	0.465300361924088	0.000740943961044133	0.000802361249348783	0.000801162223672498
234	29.1800213528179	0.24	4.90663885601663	4.72291282005676	5.0903648919765	0.300587293548828	29.804284998053	28.8360576943837	30.7725123017223	4.01	2.56	6.15	6.42486942111057	6.64059703762317	6.85632465413578	6.90552934176644	7.13739605967394	7.36926277758144	6.8936218579411	7.12620532851899	7.35630794744659	4.90663885601663	4.90718652533209	0.490906398862457	41.9856004999049	0.371871535520611	0.379281115607324	0.364992501024465	0.474782689053088	0.482748070646657	0.467387649868542	0.472460744022469	0.480422362257044	0.465300361924088	0.000740943961044133	0.000802361249348783	0.000801162223672498
234	29.1800213528179	0.24	4.90667586166054	4.72202439693279	5.0913273263883	0.309218072821902	30.3775490619326	29.4105903121362	31.344507811729	3.99	2.59	6.13	6.5838183957503	6.80028058631756	7.01674277688482	7.08023123532567	7.31301444269825	7.54579765007083	7.08229052043902	7.31089181194459	7.54468774707517	4.90667586166054	4.88331148647199	-0.14997624587196	41.207048837864	0.371871535520611	0.379281115607324	0.364992501024465	0.474782689053088	0.482748070646657	0.467387649868542	0.472460744022469	0.480422362257044	0.465300361924088	0.000740943961044133	0.000802361249348783	0.000801162223672498
234	29.1800213528179	0.24	4.90687163568994	4.7232293870191	5.09051388436077	0.302672168398956	29.9944437115168	29.0248490066425	30.9640384163911	3.95	2.59	6.15	6.55167446528107	6.77053758040504	6.98940069552901	7.0524926267296	7.28808591114176	7.52367919555392	7.04831441199744	7.28588409556515	7.52163455407053	4.90687163568994	4.92626221724184	-0.0201315510577164	41.4565142785922	0.371871535520611	0.379281115607324	0.364992501024465	0.474782689053088	0.482748070646657	0.467387649868542	0.472460744022469	0.480422362257044	0.465300361924088	0.000740943961044133	0.000802361249348783	0.000801162223672498
234	29.1800213528179	0.24	4.90756085472437	4.72159783743927	5.09352387200946	0.298155647727134	30.077027650143	29.0942597392456	31.0597955610403	4.01	2.61	6.25	6.48175944750353	6.700705220596	6.91965099368848	6.96659608718917	7.20191903900284	7.43724199081651	6.95891620395665	7.19354168564649	7.42915820239888	4.90756085472437	4.95064580428838	-0.0132397094012937	41.9122534170483	0.371871535520611	0.379281115607324	0.364992501024465	0.474782689053088	0.482748070646657	0.467387649868542	0.472460744022469	0.480422362257044	0.465300361924088	0.000740943961044133	0.000802361249348783	0.000801162223672498
234	29.1800213528179	0.24	4.90803498323455	4.72237994606203	5.09369002040706	0.301482025300467	29.6584614953214	28.6970177742156	30.6199052164271	3.99	2.58	6.14	6.4152204037134	6.63015121726301	6.84508203081261	6.89781673717788	7.12891610239681	7.36001546761575	6.89448386824117	7.12446509437339	7.35817486147422	4.90803498323455	4.88825935799162	0.0637184118726627	41.5151083013808	0.371871535520611	0.379281115607324	0.364992501024465	0.474782689053088	0.482748070646657	0.467387649868542	0.472460744022469	0.480422362257044	0.465300361924088	0.000740943961044133	0.000802361249348783	0.000801162223672498
234	29.1800213528179	0.24	4.90936504758158	4.72127989002636	5.09745020513681	0.292862608504212	29.4242753845754	28.4505356722708	30.3980150968801	3.94	2.58	6.17	6.42941466389428	6.64946592961472	6.86951719533516	6.92181831951851	7.15872244873117	7.39562657794383	6.91786941797592	7.15246805090208	7.38871093423873	4.90936504758158	4.86604114639222	-0.246687309767088	41.0099357531901	0.371871535520611	0.379281115607324	0.364992501024465	0.474782689053088	0.482748070646657	0.467387649868542	0.472460744022469	0.480422362257044	0.465300361924088	0.000740943961044133	0.000802361249348783	0.000801162223672498
234	29.1800213528179	0.24	4.9099953437341	4.72463671062482	5.09535397684339	0.293687733437613	28.9677489192817	28.0110233390012	29.9244744995623	3.96	2.57	6.09	6.30652910026307	6.52193064557557	6.73733219088806	6.7865592432685	7.01835637368908	7.25015350410966	6.78185834419379	7.01684844231557	7.24797816500014	4.9099953437341	4.85380620345917	0.101773782027255	41.283086943822	0.371871535520611	0.379281115607324	0.364992501024465	0.474782689053088	0.482748070646657	0.467387649868542	0.472460744022469	0.480422362257044	0.465300361924088	0.000740943961044133	0.000802361249348783	0.000801162223672498
234	29.1800213528179	0.24	4.91045115550643	4.72481918214219	5.09608312887067	0.297800891747102	29.942473453093	28.9632721541411	30.921674752045	3.96	2.58	6.15	6.52460774077431	6.74519415590437	6.96578057103443	7.02170066409507	7.25909298546477	7.49648530683447	7.01468729023361	7.25485501063729	7.49088974469222	4.91045115550643	4.91223510909558	-0.130667280568074	41.3406988440889	0.371871535520611	0.379281115607324	0.364992501024465	0.474782689053088	0.482748070646657	0.467387649868542	0.472460744022469	0.480422362257044	0.465300361924088	0.000740943961044133	0.000802361249348783	0.000801162223672498
234	29.1800213528179	0.24	4.91133376214819	4.72752630408205	5.09514122021433	0.302988891587602	30.1299462103049	29.1567015697388	31.103190850871	3.99	2.6	6.19	6.52083538745709	6.73849951786899	6.95616364828089	7.01173256591911	7.2457827421553	7.4798329183915	7.00936728024456	7.24346653712813	7.47478233298304	4.91133376214819	4.92220418104048	-0.587383236466493	40.9301257367057	0.371871535520611	0.379281115607324	0.364992501024465	0.474782689053088	0.482748070646657	0.467387649868542	0.472460744022469	0.480422362257044	0.465300361924088	0.000740943961044133	0.000802361249348783	0.000801162223672498
234	29.1800213528179	0.24	4.91146297297487	4.72722897597736	5.09569696997238	0.305142909970747	30.1668675934152	29.1973772451267	31.1363579417036	4.08	2.64	6.34	6.39920369557913	6.61168737750406	6.82417105942899	6.8649904039012	7.09294039686798	7.32089038983476	6.8552911168328	7.08088856886605	7.30858980042475	4.91146297297487	5.02190763040548	0.531719717687814	42.6950104161965	0.371871535520611	0.379281115607324	0.364992501024465	0.474782689053088	0.482748070646657	0.467387649868542	0.472460744022469	0.480422362257044	0.465300361924088	0.000740943961044133	0.000802361249348783	0.000801162223672498
234	29.1800213528179	0.24	4.913099578075	4.72925274194262	5.09694641420738	0.301576862532851	29.726716069782	28.7632766701179	30.6901554694461	3.96	2.54	6.14	6.47433298103868	6.6911937911618	6.90805460128493	6.96693950040283	7.20030039619873	7.43366129199464	6.94811994184149	7.18556382210985	7.41907665302081	4.913099578075	4.8966921772546	-0.124840129324517	41.2251983913328	0.371871535520611	0.379281115607324	0.364992501024465	0.474782689053088	0.482748070646657	0.467387649868542	0.472460744022469	0.480422362257044	0.465300361924088	0.000740943961044133	0.000802361249348783	0.000801162223672498
234	29.1800213528179	0.24	4.91339708677137	4.72863183505478	5.09816233848797	0.306705682207733	30.2006532086121	29.2336422101802	31.167664207044	4.03	2.61	6.14	6.4789297140824	6.69324431253511	6.90755891098782	6.9593712124021	7.18957819298215	7.41978517356221	6.96327519050706	7.19551007678771	7.42115340507659	4.91339708677137	4.92180996276375	-0.770635669737966	40.8905983846144	0.371871535520611	0.379281115607324	0.364992501024465	0.474782689053088	0.482748070646657	0.467387649868542	0.472460744022469	0.480422362257044	0.465300361924088	0.000740943961044133	0.000802361249348783	0.000801162223672498
234	29.1800213528179	0.24	4.9138226697808	4.72615250658444	5.10149283297717	0.299046102648403	29.7094746745416	28.7407780319664	30.6781713171167	3.99	2.56	6.21	6.4260290607032	6.64261584792483	6.85920263514645	6.90956642126866	7.14245064543575	7.37533486960283	6.8943683743841	7.12458794974911	7.35670957309258	4.9138226697808	4.89260511384148	-0.0806376069590945	41.4187926164039	0.371871535520611	0.379281115607324	0.364992501024465	0.474782689053088	0.482748070646657	0.467387649868542	0.472460744022469	0.480422362257044	0.465300361924088	0.000740943961044133	0.000802361249348783	0.000801162223672498
234	29.1800213528179	0.24	4.91599668418134	4.73183480275505	5.10015856560763	0.308243704249976	30.1878870027947	29.224769365081	31.1510046405084	4.03	2.57	6.22	6.48279550872371	6.69643944268074	6.91008337663778	6.96424420484194	7.19375453367427	7.4232648625066	6.95050970795859	7.17775079423574	7.40470068244976	4.91599668418134	4.95854544688004	-0.0129101125778878	41.62913410428	0.371871535520611	0.379281115607324	0.364992501024465	0.474782689053088	0.482748070646657	0.467387649868542	0.472460744022469	0.480422362257044	0.465300361924088	0.000740943961044133	0.000802361249348783	0.000801162223672498
234	29.1800213528179	0.24	4.9166557131643	4.73197792259549	5.10133350373312	0.308807214346109	30.466030974882	29.4953222647394	31.4367396850245	4.01	2.62	6.13	6.5687960183068	6.78497902701875	7.0011620357307	7.05985578623955	7.29219986583774	7.52454394543593	7.06479059020929	7.29625635495286	7.52723556094266	4.9166557131643	4.91311670572249	0.482052932576622	41.9969994808595	0.371871535520611	0.379281115607324	0.364992501024465	0.474782689053088	0.482748070646657	0.467387649868542	0.472460744022469	0.480422362257044	0.465300361924088	0.000740943961044133	0.000802361249348783	0.000801162223672498
234	29.1800213528179	0.24	4.9171526524954	4.73107318195743	5.10323212303336	0.293892640806497	29.2988726554674	28.3316886825228	30.266056628412	4	2.57	6.17	6.32220952544664	6.53803639673305	6.75386326801947	6.79639786547943	7.02841252450333	7.26042718352722	6.7865485915549	7.01538918586312	7.24777505602772	4.9171526524954	4.89310887479286	0.476415906656157	41.9385417728889	0.371871535520611	0.379281115607324	0.364992501024465	0.474782689053088	0.482748070646657	0.467387649868542	0.472460744022469	0.480422362257044	0.465300361924088	0.000740943961044133	0.000802361249348783	0.000801162223672498
234	29.1800213528179	0.24	4.917300226055	4.73185956464376	5.10274088746625	0.307896851147909	30.0108476459127	29.0525989898448	30.9690963019807	4	2.57	6.11	6.47872842628271	6.69241783870619	6.90610725112966	6.96411523601015	7.19381427491341	7.42351331381667	6.95887222449158	7.18862780176034	7.41501373137395	4.917300226055	4.89692613763313	-0.12170683769728	41.2464919765462	0.371871535520611	0.379281115607324	0.364992501024465	0.474782689053088	0.482748070646657	0.467387649868542	0.472460744022469	0.480422362257044	0.465300361924088	0.000740943961044133	0.000802361249348783	0.000801162223672498
234	29.1800213528179	0.24	4.91755446972574	4.73189584051286	5.10321309893861	0.299814274651819	29.6627387310438	28.6973351900305	30.6281422720571	3.99	2.59	6.17	6.42504148665283	6.6411855209786	6.85732955530437	6.90959404351851	7.14203885110799	7.37448365869746	6.9025133396121	7.13822399975737	7.36617486420339	4.91755446972574	4.90999226879887	0.151924037694437	41.6696999137863	0.371871535520611	0.379281115607324	0.364992501024465	0.474782689053088	0.482748070646657	0.467387649868542	0.472460744022469	0.480422362257044	0.465300361924088	0.000740943961044133	0.000802361249348783	0.000801162223672498
234	29.1800213528179	0.24	4.91771710023743	4.73093637689034	5.10449782358452	0.293487569936307	29.1409494141889	28.1780389368793	30.1038598914984	4.01	2.6	6.22	6.2688913333505	6.48311423081757	6.69733712828464	6.73672082133683	6.96693056290564	7.19714030447444	6.72985008544004	6.95940980805556	7.18716058994662	4.91771710023743	4.91852305082985	0.08182960482722	41.6987346870067	0.371871535520611	0.379281115607324	0.364992501024465	0.474782689053088	0.482748070646657	0.467387649868542	0.472460744022469	0.480422362257044	0.465300361924088	0.000740943961044133	0.000802361249348783	0.000801162223672498
234	29.1800213528179	0.24	4.91823169656891	4.73353411982255	5.10292927331527	0.308050265514019	30.4932060307417	29.5199060029342	31.4665060585492	4	2.59	6.19	6.58543817355026	6.80256647866086	7.01969478377145	7.07913061097659	7.31253643617914	7.54594226138169	7.07062304392191	7.30317208285321	7.54076360767761	4.91823169656891	4.91063615779374	0.276309428305063	41.7985776899555	0.371871535520611	0.379281115607324	0.364992501024465	0.474782689053088	0.482748070646657	0.467387649868542	0.472460744022469	0.480422362257044	0.465300361924088	0.000740943961044133	0.000802361249348783	0.000801162223672498
234	29.1800213528179	0.24	4.9183637580965	4.73438267951708	5.10234483667592	0.296445502098388	29.0094089602871	28.057637916908	29.9611800036661	3.99	2.54	6.18	6.26969158103212	6.4823720253167	6.69505246960127	6.74101685716791	6.96968559494915	7.19835433273039	6.72299416602598	6.94959936637387	7.18038752205008	4.9183637580965	4.91927980381804	0.0120795830017758	41.4520235172671	0.371871535520611	0.379281115607324	0.364992501024465	0.474782689053088	0.482748070646657	0.467387649868542	0.472460744022469	0.480422362257044	0.465300361924088	0.000740943961044133	0.000802361249348783	0.000801162223672498
234	29.1800213528179	0.24	4.91956338835755	4.73430620856917	5.10482056814592	0.300444008095578	29.8376905529161	28.8680476115736	30.8073334942586	3.98	2.57	6.22	6.46384406790329	6.68095680301837	6.89806953813345	6.95139563067922	7.18488463542456	7.41837364016989	6.93492150305475	7.170610538325	7.40051910414884	4.91956338835755	4.88756667770078	0.795139701269222	42.2041734712721	0.371871535520611	0.379281115607324	0.364992501024465	0.474782689053088	0.482748070646657	0.467387649868542	0.472460744022469	0.480422362257044	0.465300361924088	0.000740943961044133	0.000802361249348783	0.000801162223672498
234	29.1800213528179	0.24	4.92256493049224	4.73788347039898	5.10724639058551	0.306569662823081	29.9470250786592	28.9878283587203	30.9062217985981	3.97	2.58	6.23	6.50868475668244	6.72405477310687	6.93942478953129	7.00187583471586	7.23356536492029	7.46525489512473	6.986791538596	7.21869275544857	7.45215159028961	4.92256493049224	4.94055442218617	-0.097025058313097	41.415688941005	0.371871535520611	0.379281115607324	0.364992501024465	0.474782689053088	0.482748070646657	0.467387649868542	0.472460744022469	0.480422362257044	0.465300361924088	0.000740943961044133	0.000802361249348783	0.000801162223672498
234	29.1800213528179	0.24	4.92298927964365	4.7376852446728	5.1082933146145	0.302324984120129	30.1207348341102	29.1462562553097	31.0952134129107	4.01	2.61	6.16	6.4956158896347	6.7127909012423	6.92996591284991	6.98177125623386	7.2152004305226	7.44862960481134	6.9830997071016	7.22047884194919	7.44771000951144	4.92298927964365	4.92669893448044	-0.282200138889821	41.3543965765481	0.371871535520611	0.379281115607324	0.364992501024465	0.474782689053088	0.482748070646657	0.467387649868542	0.472460744022469	0.480422362257044	0.465300361924088	0.000740943961044133	0.000802361249348783	0.000801162223672498
234	29.1800213528179	0.24	4.92462397047381	4.73751875442709	5.11172918652052	0.303289054173121	30.0733269773769	29.1026011324159	31.0440528223378	4.03	2.61	6.25	6.44550882798087	6.6605006761245	6.87549252426812	6.92293196728094	7.15384840505806	7.38476484283518	6.91535008952189	7.14274678442844	7.37699285166733	4.92462397047381	4.96094098035432	0.306982358506519	42.147921690667	0.371871535520611	0.379281115607324	0.364992501024465	0.474782689053088	0.482748070646657	0.467387649868542	0.472460744022469	0.480422362257044	0.465300361924088	0.000740943961044133	0.000802361249348783	0.000801162223672498
234	29.1800213528179	0.24	4.9250014455464	4.74038348708858	5.10961940400423	0.298250213091803	29.5224225422269	28.557994292542	30.4868507919118	4.01	2.56	6.2	6.36034710258009	6.57514154369851	6.78993598481694	6.83586120832086	7.06671417343794	7.29756713855501	6.82022297886439	7.04967492001437	7.27997778642885	4.9250014455464	4.90759721701551	-0.394551726334788	41.0470451157021	0.371871535520611	0.379281115607324	0.364992501024465	0.474782689053088	0.482748070646657	0.467387649868542	0.472460744022469	0.480422362257044	0.465300361924088	0.000740943961044133	0.000802361249348783	0.000801162223672498
234	29.1800213528179	0.24	4.92562055197699	4.74077535737995	5.11046574657402	0.306786969897546	29.9444429725817	28.9858189447875	30.903067000376	3.94	2.57	6.03	6.55613537516925	6.7729610205678	6.98978666596635	7.05897109788205	7.2924266134507	7.52588212901934	7.06131238090282	7.29341822348958	7.53284556620641	4.92562055197699	4.85274613392635	0.363844663652168	41.4875197869333	0.371871535520611	0.379281115607324	0.364992501024465	0.474782689053088	0.482748070646657	0.467387649868542	0.472460744022469	0.480422362257044	0.465300361924088	0.000740943961044133	0.000802361249348783	0.000801162223672498
234	29.1800213528179	0.24	4.92566047523427	4.74005804815627	5.11126290231226	0.305156523249111	29.6825829714849	28.7286869848399	30.63647895813	4	2.55	6.17	6.40816026446962	6.62093428930693	6.83370831414425	6.88846702788844	7.11718896897495	7.34591091006146	6.87585465773124	7.1008118700055	7.33163786196388	4.92566047523427	4.90180899420558	0.0137485027629376	41.4097116781036	0.371871535520611	0.379281115607324	0.364992501024465	0.474782689053088	0.482748070646657	0.467387649868542	0.472460744022469	0.480422362257044	0.465300361924088	0.000740943961044133	0.000802361249348783	0.000801162223672498
234	29.1800213528179	0.24	4.92576067103698	4.74114464025239	5.11037670182157	0.303457342188378	29.6399069532262	28.6835521612648	30.5962617451877	3.96	2.54	6.15	6.46514865315561	6.68070688877533	6.89626512439504	6.95815876649265	7.19015473554665	7.42215070460065	6.94444921000294	7.17596111581144	7.40404058915311	4.92576067103698	4.86386590224304	0.21795276877444	41.392496319452	0.371871535520611	0.379281115607324	0.364992501024465	0.474782689053088	0.482748070646657	0.467387649868542	0.472460744022469	0.480422362257044	0.465300361924088	0.000740943961044133	0.000802361249348783	0.000801162223672498
234	29.1800213528179	0.24	4.92686251639761	4.7407645331213	5.11296049967393	0.30330549348633	29.9068652108535	28.9415500743999	30.8721803473072	4.01	2.6	6.12	6.44207219570471	6.65694077685033	6.87180935799595	6.92323737866267	7.15415472129652	7.38507206393038	6.92858603312617	7.15302393065508	7.38934475235259	4.92686251639761	4.91144119938123	0.251923122782281	41.7666818647991	0.371871535520611	0.379281115607324	0.364992501024465	0.474782689053088	0.482748070646657	0.467387649868542	0.472460744022469	0.480422362257044	0.465300361924088	0.000740943961044133	0.000802361249348783	0.000801162223672498
234	29.1800213528179	0.24	4.92699567296555	4.73957193736456	5.11441940856654	0.303097494290151	30.0903772683569	29.118660626248	31.0620939104658	3.98	2.58	6.22	6.52863268350039	6.74649919563848	6.96436570777656	7.02215590825359	7.25649174694881	7.49082758564403	7.01293703071673	7.24219000783158	7.4770770123923	4.92699567296555	4.91086767376619	-0.0842979120879849	41.4251169528965	0.371871535520611	0.379281115607324	0.364992501024465	0.474782689053088	0.482748070646657	0.467387649868542	0.472460744022469	0.480422362257044	0.465300361924088	0.000740943961044133	0.000802361249348783	0.000801162223672498
234	29.1800213528179	0.24	4.92717537829606	4.74203835687248	5.11231239971964	0.308597673586438	29.875273941677	28.9229204936749	30.827627389679	3.95	2.53	6.1	6.53411635686399	6.74926711397605	6.9644178710881	7.03427996525372	7.26589975553686	7.49751954582001	7.02600256642811	7.25366962512332	7.48332158433915	4.92717537829606	4.85043071161154	0.356392546331855	41.4062773817449	0.371871535520611	0.379281115607324	0.364992501024465	0.474782689053088	0.482748070646657	0.467387649868542	0.472460744022469	0.480422362257044	0.465300361924088	0.000740943961044133	0.000802361249348783	0.000801162223672498
234	29.1800213528179	0.24	4.92860235192805	4.74327009488794	5.11393460896816	0.302568125431636	29.6327176162606	28.6745798495312	30.59085538299	4.02	2.6	6.17	6.36830268846423	6.58109434392354	6.79388599938285	6.84218290199654	7.07080887941884	7.29943485684115	6.84095915823168	7.07013559549143	7.29697870435594	4.92860235192805	4.89941791280593	0.285296950051346	41.7519844163922	0.371871535520611	0.379281115607324	0.364992501024465	0.474782689053088	0.482748070646657	0.467387649868542	0.472460744022469	0.480422362257044	0.465300361924088	0.000740943961044133	0.000802361249348783	0.000801162223672498
234	29.1800213528179	0.24	4.92947826325971	4.74039617337462	5.11856035314479	0.294386436619707	29.4855620468948	28.513372067772	30.4577520260175	3.99	2.56	6.13	6.37109619230292	6.58832465126814	6.80555311023335	6.84999067813357	7.08354749065427	7.31710430317498	6.84771457368859	7.07631598686655	7.30635779489566	4.92947826325971	4.88684698354099	-0.0291317071124275	41.3574168769609	0.371871535520611	0.379281115607324	0.364992501024465	0.474782689053088	0.482748070646657	0.467387649868542	0.472460744022469	0.480422362257044	0.465300361924088	0.000740943961044133	0.000802361249348783	0.000801162223672498
234	29.1800213528179	0.24	4.92951525679145	4.74437695256119	5.11465356102172	0.296899232896752	29.2341094074987	28.2760084284425	30.1922103865549	3.95	2.53	6.14	6.38681196886995	6.60322196237763	6.81963195588531	6.87555393843166	7.10852440796013	7.3414948774886	6.85718756988043	7.09343308866651	7.32275208329038	4.92951525679145	4.84607531768226	-0.227481510918317	40.8430760494309	0.371871535520611	0.379281115607324	0.364992501024465	0.474782689053088	0.482748070646657	0.467387649868542	0.472460744022469	0.480422362257044	0.465300361924088	0.000740943961044133	0.000802361249348783	0.000801162223672498
234	29.1800213528179	0.24	4.93002936989712	4.74546153827497	5.11459720151928	0.306471625498145	29.940554493611	28.9813438521091	30.8997651351128	3.95	2.56	6.23	6.54276732063773	6.75931670050265	6.97586608036757	7.04301973123083	7.27612622584262	7.50923272045441	7.02119411820575	7.25739699680476	7.4887490144628	4.93002936989712	4.89733259352387	0.0212061891038052	41.3541666640664	0.371871535520611	0.379281115607324	0.364992501024465	0.474782689053088	0.482748070646657	0.467387649868542	0.472460744022469	0.480422362257044	0.465300361924088	0.000740943961044133	0.000802361249348783	0.000801162223672498
234	29.1800213528179	0.24	4.9306020398639	4.74503144732457	5.11617263240323	0.298511051901655	29.4955620432425	28.5326113433181	30.4585127431669	3.93	2.55	6.19	6.47131571271686	6.68971696313208	6.90811821354731	6.96988763652675	7.2051152536989	7.44034287087105	6.95602941685165	7.18983662544958	7.42348328284848	4.9306020398639	4.87087114967101	0.089266991903044	41.3248907372223	0.371871535520611	0.379281115607324	0.364992501024465	0.474782689053088	0.482748070646657	0.467387649868542	0.472460744022469	0.480422362257044	0.465300361924088	0.000740943961044133	0.000802361249348783	0.000801162223672498
234	29.1800213528179	0.24	4.93325125983631	4.74750230149523	5.11900021817739	0.307118180535825	30.1453341040825	29.1810298352267	31.1096383729383	4.05	2.56	6.13	6.44213219290098	6.65501623466461	6.86790027642823	6.91675543041935	7.14532367581189	7.37389192120443	6.91144368394126	7.13514074123614	7.36740300893592	4.93325125983631	4.90955086261542	0.0489617862502809	41.5203805700163	0.371871535520611	0.379281115607324	0.364992501024465	0.474782689053088	0.482748070646657	0.467387649868542	0.472460744022469	0.480422362257044	0.465300361924088	0.000740943961044133	0.000802361249348783	0.000801162223672498
234	29.1800213528179	0.24	4.93549073153237	4.75065059399203	5.12033086907271	0.299924920323667	29.671965114272	28.7065157281006	30.6374145004434	4	2.56	6.19	6.40375497078687	6.61912423971164	6.8344935086364	6.88379871998213	7.11531268397842	7.3468266479747	6.87145784471729	7.09841235510502	7.33290566301455	4.93549073153237	4.92527540767247	-0.0994014068543792	41.469345756929	0.371871535520611	0.379281115607324	0.364992501024465	0.474782689053088	0.482748070646657	0.467387649868542	0.472460744022469	0.480422362257044	0.465300361924088	0.000740943961044133	0.000802361249348783	0.000801162223672498
234	29.1800213528179	0.24	4.93575417375343	4.74872635790428	5.12278198960258	0.304219375882525	29.8657059425117	28.9037998348377	30.8276120501856	3.97	2.55	6.1	6.49532333444923	6.71148491951505	6.92764650458088	6.98819238290715	7.22075643929869	7.45332049569023	6.97529667145056	7.21209096079429	7.44396961590158	4.93575417375343	4.8527476996096	0.116341305058204	41.3350650324731	0.371871535520611	0.379281115607324	0.364992501024465	0.474782689053088	0.482748070646657	0.467387649868542	0.472460744022469	0.480422362257044	0.465300361924088	0.000740943961044133	0.000802361249348783	0.000801162223672498
234	29.1800213528179	0.24	4.93582997593858	4.7494733465848	5.12218660529235	0.298122647865569	29.5691031617114	28.6028555134609	30.5353508099619	3.91	2.59	6.11	6.51305166312499	6.73307238271598	6.95309310230697	7.01812382380583	7.25520664362051	7.4922894634352	7.01920214180815	7.25625359988798	7.49395913647686	4.93582997593858	4.86482569257247	0.143366236263726	41.3903796468318	0.371871535520611	0.379281115607324	0.364992501024465	0.474782689053088	0.482748070646657	0.467387649868542	0.472460744022469	0.480422362257044	0.465300361924088	0.000740943961044133	0.000802361249348783	0.000801162223672498
234	29.1800213528179	0.24	4.93599364347264	4.7510826566897	5.12090463025558	0.31007591427846	29.997352367248	29.0444097947443	30.9502949397517	4.01	2.58	6.19	6.46437750776667	6.67647272937455	6.88856795098243	6.94713550437152	7.17506994083804	7.40300437730456	6.93953920347084	7.1637838911406	7.39095332507969	4.93599364347264	4.92784608191201	0.507915406016346	42.0770127409258	0.371871535520611	0.379281115607324	0.364992501024465	0.474782689053088	0.482748070646657	0.467387649868542	0.472460744022469	0.480422362257044	0.465300361924088	0.000740943961044133	0.000802361249348783	0.000801162223672498
234	29.1800213528179	0.24	4.9399123965454	4.75428759845066	5.12553719464015	0.29478438169074	29.6162262982904	28.6406626396161	30.5917899569646	3.98	2.57	6.19	6.42004878129702	6.63872969509983	6.85741060890264	6.9051870557658	7.14039284107591	7.37559862638603	6.88874789671804	7.12923901433855	7.3598213649384	4.9399123965454	4.9322606521894	0.853727242723597	42.4107374720282	0.371871535520611	0.379281115607324	0.364992501024465	0.474782689053088	0.482748070646657	0.467387649868542	0.472460744022469	0.480422362257044	0.465300361924088	0.000740943961044133	0.000802361249348783	0.000801162223672498
234	29.1800213528179	0.24	4.94116842839308	4.7547086378148	5.12762821897137	0.305867018364406	30.0201863877546	29.0570549308656	30.9833178446436	4	2.58	6.17	6.48489853297555	6.69984838892973	6.91479824488391	6.97139161398841	7.20246687532166	7.43354213665492	6.96528966963076	7.19679050869519	7.42703979997682	4.94116842839308	4.92497809614321	0.810483345758539	42.3760745542825	0.371871535520611	0.379281115607324	0.364992501024465	0.474782689053088	0.482748070646657	0.467387649868542	0.472460744022469	0.480422362257044	0.465300361924088	0.000740943961044133	0.000802361249348783	0.000801162223672498
234	29.1800213528179	0.24	4.941778942773	4.75587206111066	5.12768582443535	0.306788016593662	30.2469517057107	29.2786457216734	31.2152576897479	3.99	2.57	6.19	6.54626680390412	6.76276552381017	6.97926424371621	7.03884893512068	7.27163837522673	7.50442781533278	7.02713853409977	7.26380405964192	7.4914988533588	4.941778942773	4.9157118711893	-0.00470755282821935	41.4714841443428	0.371871535520611	0.379281115607324	0.364992501024465	0.474782689053088	0.482748070646657	0.467387649868542	0.472460744022469	0.480422362257044	0.465300361924088	0.000740943961044133	0.000802361249348783	0.000801162223672498
234	29.1800213528179	0.24	4.94299466762038	4.75314762550486	5.1328417097359	0.296218672834843	29.7227686038106	28.7470623640712	30.6984748435499	4	2.58	6.21	6.41629947977968	6.63407559057568	6.85185170137167	6.89771903226998	7.13183504087356	7.36595104947715	6.8854252631789	7.11475959576845	7.35341866366877	4.94299466762038	4.9071938632384	0.0226559328388815	41.6141778686536	0.371871535520611	0.379281115607324	0.364992501024465	0.474782689053088	0.482748070646657	0.467387649868542	0.472460744022469	0.480422362257044	0.465300361924088	0.000740943961044133	0.000802361249348783	0.000801162223672498
234	29.1800213528179	0.24	4.94540834914081	4.75955864392885	5.13125805435278	0.299480936396377	29.581701005926	28.618169990028	30.5452320218239	4.01	2.58	6.12	6.37597310790429	6.59064259404326	6.80531208018222	6.85293158513312	7.08365955042241	7.31438751571171	6.84972988350382	7.08059837078516	7.30847316187218	4.94540834914081	4.90825475347726	0.134327350847704	41.7197658261668	0.371871535520611	0.379281115607324	0.364992501024465	0.474782689053088	0.482748070646657	0.467387649868542	0.472460744022469	0.480422362257044	0.465300361924088	0.000740943961044133	0.000802361249348783	0.000801162223672498
234	29.1800213528179	0.24	4.94710982139792	4.75828059807204	5.1359390447238	0.292573017422884	29.4536200783886	28.4782273280727	30.4290128287045	3.98	2.57	6.12	6.3835448211508	6.60218424937565	6.8208236776005	6.86591304063498	7.10107380843786	7.33623457624075	6.86072269430297	7.09847834560351	7.33238894249899	4.94710982139792	4.8513382431342	0.0999854234012227	41.4013258483933	0.371871535520611	0.379281115607324	0.364992501024465	0.474782689053088	0.482748070646657	0.467387649868542	0.472460744022469	0.480422362257044	0.465300361924088	0.000740943961044133	0.000802361249348783	0.000801162223672498
234	29.1800213528179	0.24	4.94860210745119	4.76189943309109	5.13530478181128	0.29901847288423	29.6885558738355	28.7204775013195	30.6566342463515	4	2.61	6.18	6.40759944728546	6.62357978550851	6.83956012373156	6.88802217004254	7.12019607076973	7.35236997149692	6.88781069369489	7.12135305207643	7.353792557156	4.94860210745119	4.93010111200227	0.0771957503093298	41.7232781199912	0.371871535520611	0.379281115607324	0.364992501024465	0.474782689053088	0.482748070646657	0.467387649868542	0.472460744022469	0.480422362257044	0.465300361924088	0.000740943961044133	0.000802361249348783	0.000801162223672498
234	29.1800213528179	0.24	4.95259395370315	4.76599155752248	5.13919634988383	0.304968830028901	30.0401551316363	29.0743405610254	31.0059697022472	3.98	2.56	6.16	6.52151770690242	6.73815466933337	6.95479163176431	7.0148562168271	7.24788129028428	7.48090636374146	7.00615377160511	7.23346767188983	7.46721094150248	4.95259395370315	4.89227952094497	-0.037846518904751	41.340308974109	0.371871535520611	0.379281115607324	0.364992501024465	0.474782689053088	0.482748070646657	0.467387649868542	0.472460744022469	0.480422362257044	0.465300361924088	0.000740943961044133	0.000802361249348783	0.000801162223672498
234	29.1800213528179	0.24	4.95326642459404	4.76713701964105	5.13939582954704	0.302295622505288	29.908703531761	28.9410173255452	30.8763897379769	4.02	2.63	6.2	6.42489434533247	6.6397202985613	6.85454625179013	6.90266647753492	7.13346745668789	7.36426843584087	6.90854595121359	7.13875521003986	7.36920249031427	4.95326642459404	4.9455187277643	-0.292801357783975	41.4815732306454	0.371871535520611	0.379281115607324	0.364992501024465	0.474782689053088	0.482748070646657	0.467387649868542	0.472460744022469	0.480422362257044	0.465300361924088	0.000740943961044133	0.000802361249348783	0.000801162223672498
234	29.1800213528179	0.24	4.95558541464022	4.76987750393036	5.14129332535007	0.302552293860811	29.8061648620559	28.8423827371166	30.7699469869951	4.03	2.6	6.21	6.38961678676203	6.60312891231774	6.81664103787345	6.86311460697073	7.09244889047623	7.32178317398173	6.85716829751655	7.08592916022073	7.31159736916865	4.95558541464022	4.93754520245981	0.152849238555224	41.8004441836496	0.371871535520611	0.379281115607324	0.364992501024465	0.474782689053088	0.482748070646657	0.467387649868542	0.472460744022469	0.480422362257044	0.465300361924088	0.000740943961044133	0.000802361249348783	0.000801162223672498
234	29.1800213528179	0.24	4.96086464792888	4.77539528545021	5.14633401040756	0.304435580538759	30.0704400504793	29.1024343245689	31.0384457763897	4.04	2.59	6.19	6.44346280304431	6.65778538576969	6.87210796849508	6.92048670122775	7.1506760619583	7.38086542268885	6.91556444223005	7.14375869171722	7.37528497653801	4.96086464792888	4.92168879362813	0.0178116481097965	41.6436317943583	0.371871535520611	0.379281115607324	0.364992501024465	0.474782689053088	0.482748070646657	0.467387649868542	0.472460744022469	0.480422362257044	0.465300361924088	0.000740943961044133	0.000802361249348783	0.000801162223672498
234	29.1800213528179	0.24	4.96478181180209	4.77836483453691	5.15119878906727	0.299599112525374	29.881303297867	28.9082877361644	30.8543188595696	3.96	2.59	6.1	6.5049308470621	6.72387840285499	6.94282595864789	6.99960886234668	7.2352066400862	7.47080441782571	7.00093098844686	7.23416884680623	7.47297582502461	4.96478181180209	4.86522180965749	-0.206970058297549	41.1102081014074	0.371871535520611	0.379281115607324	0.364992501024465	0.474782689053088	0.482748070646657	0.467387649868542	0.472460744022469	0.480422362257044	0.465300361924088	0.000740943961044133	0.000802361249348783	0.000801162223672498
234	29.1800213528179	0.24	4.96499816519209	4.77771730798883	5.15227902239536	0.292422407802722	29.56568474542	28.586224483395	30.545145007445	4.02	2.65	6.26	6.35153096485267	6.56915579273815	6.78678062062363	6.82451605299414	7.05834694190157	7.292177830809	6.82847760592815	7.06119156656026	7.29383666164339	4.96499816519209	4.95839866866661	0.375728972926984	42.3640272723366	0.371871535520611	0.379281115607324	0.364992501024465	0.474782689053088	0.482748070646657	0.467387649868542	0.472460744022469	0.480422362257044	0.465300361924088	0.000740943961044133	0.000802361249348783	0.000801162223672498
234	29.1800213528179	0.24	4.96574290075806	4.77919625882355	5.15228954269256	0.305961488388855	30.0155303606553	29.0527624829282	30.9782982383824	3.97	2.59	6.15	6.52841623295448	6.74475880778585	6.96110138261722	7.02374844835606	7.25650563939036	7.48926283042465	7.02176405373112	7.25332038129519	7.48384088713117	4.96574290075806	4.86971109776555	-0.372499492768465	41.0327690706268	0.371871535520611	0.379281115607324	0.364992501024465	0.474782689053088	0.482748070646657	0.467387649868542	0.472460744022469	0.480422362257044	0.465300361924088	0.000740943961044133	0.000802361249348783	0.000801162223672498
234	29.1800213528179	0.24	4.96600699890416	4.77958912350999	5.15242487429832	0.314588508797912	29.9803149634029	29.0378664749957	30.9227634518102	4.02	2.54	6.21	6.44939525383245	6.65871582541607	6.8680363969997	6.92936056642259	7.15425881771378	7.37915706900497	6.9092885023929	7.13126224569154	7.35375112962217	4.96600699890416	4.89099914162941	0.104687031605468	41.4830172526934	0.371871535520611	0.379281115607324	0.364992501024465	0.474782689053088	0.482748070646657	0.467387649868542	0.472460744022469	0.480422362257044	0.465300361924088	0.000740943961044133	0.000802361249348783	0.000801162223672498
234	29.1800213528179	0.24	4.96725506481077	4.77727804186097	5.15723208776057	0.301317825076558	30.179195405484	29.2004894192894	31.1579013916786	3.96	2.55	6.13	6.57323492700147	6.79354850734406	7.01386208768665	7.07342803101159	7.3105064668372	7.54758490266281	7.06124255787853	7.30190267132234	7.53465074186338	4.96725506481077	4.8644995536851	-0.0440558563163944	41.3267928282698	0.371871535520611	0.379281115607324	0.364992501024465	0.474782689053088	0.482748070646657	0.467387649868542	0.472460744022469	0.480422362257044	0.465300361924088	0.000740943961044133	0.000802361249348783	0.000801162223672498
234	29.1800213528179	0.24	4.96762491825673	4.779790033252	5.15545980326145	0.295405369552154	29.7350955730557	28.7570772786216	30.7131138674898	3.95	2.59	6.14	6.48337759874392	6.70387503803027	6.92437247731661	6.97798633309294	7.21530524509341	7.45262415709387	6.97495457115428	7.20709067095549	7.44787917512613	4.96762491825673	4.90078054348288	0.453115988874074	41.9866817045271	0.371871535520611	0.379281115607324	0.364992501024465	0.474782689053088	0.482748070646657	0.467387649868542	0.472460744022469	0.480422362257044	0.465300361924088	0.000740943961044133	0.000802361249348783	0.000801162223672498
234	29.1800213528179	0.24	4.96778920384796	4.78161630714006	5.15396210055585	0.30563304355673	29.9215649512532	28.9610683296667	30.8820615728397	3.98	2.52	6.17	6.49748316086372	6.71297281593393	6.92846247100413	6.98917536668696	7.22097204113842	7.45276871558987	6.96896864372742	7.19470681359684	7.42669302036891	4.96778920384796	4.87914891678448	0.423344684649484	41.7177315142338	0.371871535520611	0.379281115607324	0.364992501024465	0.474782689053088	0.482748070646657	0.467387649868542	0.472460744022469	0.480422362257044	0.465300361924088	0.000740943961044133	0.000802361249348783	0.000801162223672498
234	29.1800213528179	0.24	4.9695398157346	4.78371099576101	5.15536863570819	0.30165937362058	29.699064952287	28.7367102213726	30.6614196832013	4.01	2.55	6.1	6.40513923527869	6.61963894654526	6.83413865781183	6.88462188115176	7.11517883728362	7.34573579341547	6.87297875436712	7.1063758305301	7.33676662705466	4.9695398157346	4.89931577539845	0.0118967840367235	41.3418299226462	0.371871535520611	0.379281115607324	0.364992501024465	0.474782689053088	0.482748070646657	0.467387649868542	0.472460744022469	0.480422362257044	0.465300361924088	0.000740943961044133	0.000802361249348783	0.000801162223672498
234	29.1800213528179	0.24	4.9714497285074	4.78488736056567	5.15801209644913	0.301779552550428	29.6153559948231	28.6559873909056	30.5747245987405	3.94	2.54	6.18	6.4766808965383	6.69351252146086	6.91034414638343	6.97281016203733	7.20625160864608	7.43969305525483	6.9504928387795	7.18174242370971	7.41748068293211	4.9714497285074	4.87924332111727	0.324651486578735	41.6701693285658	0.371871535520611	0.379281115607324	0.364992501024465	0.474782689053088	0.482748070646657	0.467387649868542	0.472460744022469	0.480422362257044	0.465300361924088	0.000740943961044133	0.000802361249348783	0.000801162223672498
234	29.1800213528179	0.24	4.97592817113531	4.78854452376835	5.16331181850227	0.301823728365156	30.3191767828906	29.3371113480004	31.3012422177808	4.01	2.58	6.2	6.53841604351533	6.75729077590119	6.97616550828706	7.02780772858418	7.26306494158744	7.49832215459069	7.01738095663233	7.2507215417437	7.48604379637089	4.97592817113531	4.92807375477518	-0.374432400894122	41.2048870571724	0.371871535520611	0.379281115607324	0.364992501024465	0.474782689053088	0.482748070646657	0.467387649868542	0.472460744022469	0.480422362257044	0.465300361924088	0.000740943961044133	0.000802361249348783	0.000801162223672498
234	29.1800213528179	0.24	4.9783657957444	4.7918765518009	5.1648550396879	0.294356850229787	29.2544654885889	28.2898264654508	30.219104511727	4.02	2.61	6.23	6.28178626996097	6.49598539834438	6.71018452672779	6.74909660976708	6.97923029293623	7.20936397610539	6.74668146747164	6.97338043959001	7.20515016656846	4.9783657957444	4.92955681692305	-0.425233678014778	41.3424879343835	0.371871535520611	0.379281115607324	0.364992501024465	0.474782689053088	0.482748070646657	0.467387649868542	0.472460744022469	0.480422362257044	0.465300361924088	0.000740943961044133	0.000802361249348783	0.000801162223672498
234	29.1800213528179	0.24	4.97898255110573	4.79107238742843	5.16689271478303	0.299836783374326	29.8691103397717	28.8970423420407	30.8411783375027	3.94	2.57	6.16	6.53904281287508	6.75900976239715	6.97897671191921	7.04094522655455	7.27779567815088	7.5146461297472	7.02873537617972	7.26586699818393	7.50192489509513	4.97898255110573	4.89128376665425	0.497464406760308	41.8550054373092	0.371871535520611	0.379281115607324	0.364992501024465	0.474782689053088	0.482748070646657	0.467387649868542	0.472460744022469	0.480422362257044	0.465300361924088	0.000740943961044133	0.000802361249348783	0.000801162223672498
234	29.1800213528179	0.24	4.98029904731719	4.79349523991749	5.16710285471689	0.308996303256495	30.5527056881694	29.5796663732271	31.5257450031116	3.99	2.62	6.08	6.61829876630623	6.83601132656277	7.05372388681931	7.1168910059733	7.35100503084407	7.58511905571484	7.12942841121912	7.36195253890468	7.59584178567049	4.98029904731719	4.8831975752886	0.360330427780515	41.763379352661	0.371871535520611	0.379281115607324	0.364992501024465	0.474782689053088	0.482748070646657	0.467387649868542	0.472460744022469	0.480422362257044	0.465300361924088	0.000740943961044133	0.000802361249348783	0.000801162223672498
234	29.1800213528179	0.24	4.98605371171731	4.7949906659648	5.17711675746981	0.295884182865282	29.4719681212559	28.5037181740292	30.4402180684826	3.92	2.52	6.12	6.47769034081016	6.69773262765662	6.91777491450308	6.97839553083754	7.21544639778783	7.45249726473812	6.95998490293285	7.1970736125739	7.43906315216441	4.98605371171731	4.80930668998822	-0.161517732986676	40.7354288843694	0.371871535520611	0.379281115607324	0.364992501024465	0.474782689053088	0.482748070646657	0.467387649868542	0.472460744022469	0.480422362257044	0.465300361924088	0.000740943961044133	0.000802361249348783	0.000801162223672498
234	29.1800213528179	0.24	4.98789955916048	4.79843012824066	5.17736899008031	0.300221674421294	29.8042337010549	28.8351654841081	30.7733019180016	4.01	2.58	6.22	6.4194285649337	6.63516737165794	6.85090617838217	6.89903105114233	7.13088793863186	7.36274482612138	6.88455651184354	7.11814381934327	7.34785835171945	4.98789955916048	4.91305673639279	0.613803994378229	42.1701295103513	0.371871535520611	0.379281115607324	0.364992501024465	0.474782689053088	0.482748070646657	0.467387649868542	0.472460744022469	0.480422362257044	0.465300361924088	0.000740943961044133	0.000802361249348783	0.000801162223672498
234	29.1800213528179	0.24	4.98967728822349	4.80155662017235	5.17779795627462	0.305180065416494	30.0778552861247	29.1113102662863	31.0444003059631	4.01	2.58	6.22	6.48202073625774	6.69723485076549	6.91244896527324	6.966437963091	7.19773555353428	7.42903314397756	6.9498820991303	7.18920346637029	7.41429344926944	4.98967728822349	4.89579300722697	-0.514129419506972	40.9412435627124	0.371871535520611	0.379281115607324	0.364992501024465	0.474782689053088	0.482748070646657	0.467387649868542	0.472460744022469	0.480422362257044	0.465300361924088	0.000740943961044133	0.000802361249348783	0.000801162223672498
234	29.1800213528179	0.24	4.99647689495579	4.80709475368789	5.18585903622369	0.289286293818078	29.2158575885797	28.2406002578496	30.1911149193098	4.02	2.58	6.19	6.26738093227652	6.48381787564431	6.7002548190121	6.73319010202846	6.96571324056824	7.19823637910802	6.72458123397597	6.95870791424409	7.19063410470518	4.99647689495579	4.90340403914238	0.459757175413766	42.055084499013	0.371871535520611	0.379281115607324	0.364992501024465	0.474782689053088	0.482748070646657	0.467387649868542	0.472460744022469	0.480422362257044	0.465300361924088	0.000740943961044133	0.000802361249348783	0.000801162223672498
234	29.1800213528179	0.24	4.99657627062731	4.80922141704614	5.18393112420848	0.295578553181942	29.7442351263604	28.7663230734572	30.7221471792637	3.99	2.57	6.17	6.42959622846901	6.64817055342063	6.86674487837226	6.91313474496126	7.14814697690967	7.38315920885807	6.90354388224782	7.13684022579566	7.37327581810998	4.99657627062731	4.8784783980479	-0.268233970361222	41.1062712618123	0.371871535520611	0.379281115607324	0.364992501024465	0.474782689053088	0.482748070646657	0.467387649868542	0.472460744022469	0.480422362257044	0.465300361924088	0.000740943961044133	0.000802361249348783	0.000801162223672498
234	29.1800213528179	0.24	4.99841842213643	4.8094108008096	5.18742604346326	0.305991028404553	30.0851296076345	29.1201964050508	31.0500628102182	3.95	2.56	6.1	6.57606465727792	6.79397057528347	7.01187649328902	7.07910890834578	7.31368381077274	7.5482587131997	7.07616050496483	7.30787783852699	7.54252040012822	4.99841842213643	4.84093534478311	0.482542693354517	41.6564275780906	0.371871535520611	0.379281115607324	0.364992501024465	0.474782689053088	0.482748070646657	0.467387649868542	0.472460744022469	0.480422362257044	0.465300361924088	0.000740943961044133	0.000802361249348783	0.000801162223672498
234	29.1800213528179	0.24	5.00449113705008	4.81542242874592	5.19355984535424	0.304122361588707	30.0676210082546	29.0989897079637	31.0362523085454	4.03	2.61	6.29	6.44666287725902	6.66125587543542	6.87584887361182	6.92441254357647	7.15490861210489	7.38540468063332	6.91114470330357	7.13496386331226	7.3711026058143	5.00449113705008	4.91700941997706	0.524476874912709	42.1984741011509	0.371871535520611	0.379281115607324	0.364992501024465	0.474782689053088	0.482748070646657	0.467387649868542	0.472460744022469	0.480422362257044	0.465300361924088	0.000740943961044133	0.000802361249348783	0.000801162223672498
234	29.1800213528179	0.24	5.00700225942374	4.81682329802212	5.19718122082536	0.296798895752052	29.829506967945	28.8516577905578	30.8073561453322	4.04	2.61	6.15	6.38059232065797	6.59684529985559	6.81309827905321	6.85205714245641	7.0842891510571	7.31652115965779	6.8543027768642	7.08626801226998	7.32160046761409	5.00700225942374	4.9128875142507	-0.423555706790378	41.2359725513849	0.371871535520611	0.379281115607324	0.364992501024465	0.474782689053088	0.482748070646657	0.467387649868542	0.472460744022469	0.480422362257044	0.465300361924088	0.000740943961044133	0.000802361249348783	0.000801162223672498
234	29.1800213528179	0.24	5.01361475478044	4.82531096344879	5.20191854611209	0.303382429712704	29.6350052566412	28.6786391510115	30.5913713622708	3.93	2.55	6.04	6.50841499665653	6.72545554280653	6.94249608895652	7.01034992420075	7.24412883612212	7.4779077480435	7.006274847668	7.23989746754953	7.4759459873329	5.01361475478044	4.81969865596486	-0.0304749342906401	40.9706975045683	0.371871535520611	0.379281115607324	0.364992501024465	0.474782689053088	0.482748070646657	0.467387649868542	0.472460744022469	0.480422362257044	0.465300361924088	0.000740943961044133	0.000802361249348783	0.000801162223672498
234	29.1800213528179	0.24	5.01841035836515	4.83026546076699	5.20655525596332	0.299273442847614	29.7605288992979	28.7906935450332	30.7303642535626	4.04	2.62	6.17	6.36534927371479	6.57977067201267	6.79419207031054	6.83547106745608	7.06572885870737	7.29598664995867	6.84161923282644	7.06517315808461	7.29892256472104	5.01841035836515	4.90614751644403	-0.0555513910016137	41.5634763018256	0.371871535520611	0.379281115607324	0.364992501024465	0.474782689053088	0.482748070646657	0.467387649868542	0.472460744022469	0.480422362257044	0.465300361924088	0.000740943961044133	0.000802361249348783	0.000801162223672498
234	29.1800213528179	0.24	5.02079523760265	4.83280451879284	5.20878595641246	0.302186506101001	30.0219879700001	29.050385159385	30.9935907806152	4	2.57	6.14	6.47563145980897	6.69221178025354	6.90879210069811	6.96046278491143	7.19325850062733	7.42605421634323	6.95126219700206	7.1848076253291	7.41927424922893	5.02079523760265	4.88379216114856	-0.173082382195619	41.1503609464849	0.371871535520611	0.379281115607324	0.364992501024465	0.474782689053088	0.482748070646657	0.467387649868542	0.472460744022469	0.480422362257044	0.465300361924088	0.000740943961044133	0.000802361249348783	0.000801162223672498
234	29.1800213528179	0.24	5.03874066579072	4.84776689182182	5.22971443975961	0.301449079108232	30.14010076437	29.1629672217848	31.1172343069552	3.98	2.57	6.08	6.53205433289919	6.75091715786911	6.96977998283902	7.02502253312348	7.26040273645904	7.4957829397946	7.02323334157716	7.26217672730953	7.49512024440484	5.03874066579072	4.86765747280534	0.582446773579037	41.8983872406046	0.371871535520611	0.379281115607324	0.364992501024465	0.474782689053088	0.482748070646657	0.467387649868542	0.472460744022469	0.480422362257044	0.465300361924088	0.000740943961044133	0.000802361249348783	0.000801162223672498
234	29.1800213528179	0.24	5.04349501372977	4.8547386934697	5.23225133398984	0.302298180799601	30.0299969112799	29.0583921905065	31.0016016320532	3.96	2.57	6.14	6.54659621730869	6.76549008273776	6.98438394816683	7.04543489785733	7.281008076228	7.51658125459868	7.03666010035046	7.27243200503257	7.51077073584078	5.04349501372977	4.8839921872698	0.331088497998926	41.7272493996769	0.371871535520611	0.379281115607324	0.364992501024465	0.474782689053088	0.482748070646657	0.467387649868542	0.472460744022469	0.480422362257044	0.465300361924088	0.000740943961044133	0.000802361249348783	0.000801162223672498
234	29.1800213528179	0.24	5.04404852267516	4.85510648429084	5.23299056105948	0.30731679116553	30.5413977700885	29.5648797491826	31.5179157909944	4	2.56	6.22	6.59509285236136	6.81292654810155	7.03076024384174	7.0894620360665	7.32362457944497	7.55778712282345	7.07253231137012	7.30655237386098	7.53657157158701	5.04404852267516	4.91141740698239	-0.340348677399068	41.1954155372507	0.371871535520611	0.379281115607324	0.364992501024465	0.474782689053088	0.482748070646657	0.467387649868542	0.472460744022469	0.480422362257044	0.465300361924088	0.000740943961044133	0.000802361249348783	0.000801162223672498
234	29.1800213528179	0.24	5.04484056741176	4.85535706764247	5.23432406718105	0.300789752152791	30.5015195015732	29.5111186214763	31.4919203816701	3.97	2.58	6.14	6.62401044540044	6.84631397306548	7.06861750073052	7.12566852580774	7.36480783020886	7.60394713460998	7.12105706172505	7.35823375426216	7.59980102282953	5.04484056741176	4.90195659387508	0.180679767416758	41.7113307895895	0.371871535520611	0.379281115607324	0.364992501024465	0.474782689053088	0.482748070646657	0.467387649868542	0.472460744022469	0.480422362257044	0.465300361924088	0.000740943961044133	0.000802361249348783	0.000801162223672498
[truncated: 1,348 more rows]
