# Supplementary material for: Re-expressing coefficients from regression models for inclusion in a meta-analysis
Source: BMC Med Res Methodol. 2024 Jan 8;24:6. doi: 10.1186/s12874-023-02132-y (PMC10773134; doi:10.1186/s12874-023-02132-y)
Supplement: Supplementary file 2 — Additional file 2. [file 12874_2023_2132_MOESM2_ESM.zip › Supp_Files_R1/simdata/simdata_scenario_235.csv]

ex_no	errsd	rsquare	beta	b_low_ci	b_hi_ci	lrsquare	lbeta	lb_low_ci	lb_hi_ci	x_median	x_25	x_75	rbl	rb	rbu	altl	alt	altu	dzl	dz	dzu	observed_beta	xlog	error	ylog	RelBias_rb	RelBias_rbl	RelBias_rbu	RelBias_alt	RelBias_altl	RelBias_altu	RelBias_dz	RelBias_dzl	RelBias_dzu	MC_SE_RelBias_rb	MC_SE_RelBias_alt	MC_SE_RelBias_dz
235	29.6045667991337	0.09	0.770512946296347	0.394483172971372	1.14654271962132	0.157941949841775	18.4000290623615	11.7667809981149	25.0332771266081	7.78	4.86	11.2	1.42288933350821	2.22500997454356	3.0271306155789	1.45126563537798	2.26938275408026	3.08749987278254	1.45373243960918	2.27464587464886	3.09433242348712	0.770512946296347	9.89974018962929	-5.20157334405568	56.226052513569	0.418926165855908	0.496324622319201	0.377024881826105	0.445209939750053	0.524043498448066	0.402532113813615	0.447747700295011	0.524460438762883	0.410732653936752	0.00486790596207332	0.00498341817728079	0.00529034077156254
235	29.6045667991337	0.09	1.1925256424111	0.590670451005135	1.79438083381706	0.169024800939978	24.3306083400017	15.9077936900905	32.7534229899129	8.24	5.34	12.13	1.82118350831381	2.78545872037906	3.74973393244431	1.85141391100327	2.83169543315816	3.81197695531305	1.85944601852825	2.84204281711788	3.82941823092602	1.1925256424111	10.1503171521697	3.51508665988395	66.9057648866636	0.418926165855908	0.496324622319201	0.377024881826105	0.445209939750053	0.524043498448066	0.402532113813615	0.447747700295011	0.524460438762883	0.410732653936752	0.00486790596207332	0.00498341817728079	0.00529034077156254
235	29.6045667991337	0.09	1.83001744400353	0.933858980597879	2.72617590740919	0.159037013897119	21.4956432026206	13.7781680369276	29.2131183683137	6.97	4.62	11	1.84837418995411	2.88369193826775	3.91900968658139	1.8980129714017	2.96113456577458	4.02425616014746	1.89711152252943	2.95990291561183	4.02332088102148	1.83001744400353	8.47762295864745	-2.0997710223219	56.5871496703481	0.418926165855908	0.496324622319201	0.377024881826105	0.445209939750053	0.524043498448066	0.402532113813615	0.447747700295011	0.524460438762883	0.410732653936752	0.00486790596207332	0.00498341817728079	0.00529034077156254
235	29.6045667991337	0.1	1.70894767978771	0.921811435569359	2.49608392400607	0.189389093110947	24.158064188117	16.3547996233152	31.9613287529187	7.79	5.44	11.35	1.97492768066176	2.91721273113614	3.85949778161052	2.01413947727714	2.97513341016515	3.93612734305316	2.0364590931467	3.00848526091741	3.97922183442246	1.70894767978771	9.0416669291799	0.0678788327744817	61.1909601745343	0.418926165855908	0.496324622319201	0.377024881826105	0.445209939750053	0.524043498448066	0.402532113813615	0.447747700295011	0.524460438762883	0.410732653936752	0.00486790596207332	0.00498341817728079	0.00529034077156254
235	29.6045667991337	0.11	1.43299565528428	0.793089750048188	2.07290156052037	0.157902285946203	19.1882570639424	12.2698195130878	26.106694614797	7.82	5.39	11.92	1.47571431475056	2.30780783646975	3.13990135818893	1.50464334590697	2.35304873718943	3.20145412847188	1.51458620843783	2.36864824812411	3.22125451220246	1.43299565528428	9.76761919533641	-2.9675516053553	59.3656015249041	0.418926165855908	0.496324622319201	0.377024881826105	0.445209939750053	0.524043498448066	0.402532113813615	0.447747700295011	0.524460438762883	0.410732653936752	0.00486790596207332	0.00498341817728079	0.00529034077156254
235	29.6045667991337	0.11	1.98711291361863	1.12426107720204	2.84996475003523	0.118377324473647	20.505409961117	11.7684361496642	29.2423837725699	8.56	6.64	12.68	1.30049707319396	2.2659956938999	3.23149431460583	1.31940922820925	2.2989483723106	3.27848751641194	1.34440343715971	2.33930625634656	3.33967586660714	1.98711291361863	9.99005956259052	0.970741860123628	65.8125099693355	0.418926165855908	0.496324622319201	0.377024881826105	0.445209939750053	0.524043498448066	0.402532113813615	0.447747700295011	0.524460438762883	0.410732653936752	0.00486790596207332	0.00498341817728079	0.00529034077156254
235	29.6045667991337	0.12	1.12763215839007	0.644958706690054	1.61030561009008	0.28165078808293	29.2715722921461	21.9729004655274	36.5702441187647	9.31	6.1	12.97	2.24171967444118	2.98634491209197	3.73097014974276	2.26452061543621	3.01671957262949	3.76891852982277	2.28603436799972	3.04350133517838	3.80657236551537	1.12763215839007	11.4258620271528	-2.42259938477601	63.8157695341525	0.418926165855908	0.496324622319201	0.377024881826105	0.445209939750053	0.524043498448066	0.402532113813615	0.447747700295011	0.524460438762883	0.410732653936752	0.00486790596207332	0.00498341817728079	0.00529034077156254
235	29.6045667991337	0.12	1.18937551734314	0.685469716160979	1.69328131852531	0.23408095055729	24.3493300661022	17.4726174098441	31.2260427223603	8.05	5.2	12.04	2.04594002475083	2.85116235247274	3.65638468019464	2.08267008544567	2.90234829389343	3.7220265023412	2.08689074988815	2.90846452548531	3.73221147506858	1.18937551734314	10.1851214273859	-2.75478419266807	60.0624973383182	0.418926165855908	0.496324622319201	0.377024881826105	0.445209939750053	0.524043498448066	0.402532113813615	0.447747700295011	0.524460438762883	0.410732653936752	0.00486790596207332	0.00498341817728079	0.00529034077156254
235	29.6045667991337	0.12	1.6001790042658	0.926652394164066	2.27370561436753	0.182395942319319	22.9134953604424	15.3392261263415	30.4877645945432	7.68	4.9	11.68	1.87791255760256	2.80519631965329	3.73248008170401	1.9168306904278	2.86333161595724	3.80983254148668	1.91339542201012	2.86331660901187	3.80433216698298	1.6001790042658	9.41134781446335	-0.121262528347207	60.8820123093189	0.418926165855908	0.496324622319201	0.377024881826105	0.445209939750053	0.524043498448066	0.402532113813615	0.447747700295011	0.524460438762883	0.410732653936752	0.00486790596207332	0.00498341817728079	0.00529034077156254
235	29.6045667991337	0.12	1.73105996742619	0.985831764588	2.47628817026438	0.156672460960501	20.442601808354	13.0376294876886	27.8475741290194	7.57	5.49	11.38	1.61813264369369	2.53718218786365	3.4562317320336	1.65308945197593	2.59199338746704	3.53089732295815	1.67117065264988	2.62319431912478	3.57226175951123	1.73105996742619	9.33892254987838	2.8887105356528	64.3936805577284	0.418926165855908	0.496324622319201	0.377024881826105	0.445209939750053	0.524043498448066	0.402532113813615	0.447747700295011	0.524460438762883	0.410732653936752	0.00486790596207332	0.00498341817728079	0.00529034077156254
235	29.6045667991337	0.12	1.77777070180721	1.03203234679621	2.52350905681822	0.198914272408831	27.8524967136713	19.1256747185302	36.5793187088125	7.91	5.57	12.13	2.27709993381045	3.31611403814729	4.35512814248414	2.32030422759302	3.37903194657693	4.43775966556084	2.33849405434157	3.40566669040917	4.47185562440213	1.77777070180721	9.98791540246467	2.51908385581264	65.66745428992	0.418926165855908	0.496324622319201	0.377024881826105	0.445209939750053	0.524043498448066	0.402532113813615	0.447747700295011	0.524460438762883	0.410732653936752	0.00486790596207332	0.00498341817728079	0.00529034077156254
235	29.6045667991337	0.12	2.12007914873778	1.23721239550429	3.00294590197127	0.166541153244799	23.4372603001726	15.2512252182518	31.6232953820933	8.19	5.37	13.32	1.75757960634935	2.7009535393253	3.64432747230125	1.7874446257147	2.74684849023703	3.70625235475936	1.77679268272768	2.73454590337476	3.68872710479844	2.12007914873778	9.70814796658215	-0.99360036363462	61.2291950840151	0.418926165855908	0.496324622319201	0.377024881826105	0.445209939750053	0.524043498448066	0.402532113813615	0.447747700295011	0.524460438762883	0.410732653936752	0.00486790596207332	0.00498341817728079	0.00529034077156254
235	29.6045667991337	0.13	1.50160566205574	0.894618113193662	2.10859321091781	0.222681576049077	24.9446557641865	17.6681929523081	32.2211185760649	7.99	4.85	12.51	2.08408751414117	2.94239743492837	3.80070735571556	2.12243592914988	2.9965392486428	3.87064256813571	2.10397791674355	2.97082774987212	3.8365947000856	1.50160566205574	9.70340969262484	2.63444392648148	63.7740278563913	0.418926165855908	0.496324622319201	0.377024881826105	0.445209939750053	0.524043498448066	0.402532113813615	0.447747700295011	0.524460438762883	0.410732653936752	0.00486790596207332	0.00498341817728079	0.00529034077156254
235	29.6045667991337	0.13	1.64508432208461	0.976241436735455	2.31392720743376	0.208196594567939	25.2630421164513	17.570976514332	32.9551077185705	7.9	5.63	11.55	2.09549260317975	3.0128386914445	3.93018477970925	2.1354677650878	3.07031382369291	4.00515988229803	2.16158455107963	3.10649157055101	4.05244062970147	1.64508432208461	9.90788840972806	2.31787897212226	65.0586137783915	0.418926165855908	0.496324622319201	0.377024881826105	0.445209939750053	0.524043498448066	0.402532113813615	0.447747700295011	0.524460438762883	0.410732653936752	0.00486790596207332	0.00498341817728079	0.00529034077156254
235	29.6045667991337	0.13	1.65186730389909	0.996695532872881	2.30703907492531	0.155859361705837	20.471289804743	13.0330251672556	27.9095544422304	7.64	5.01	10.4	1.60402593557397	2.51948257293	3.43493921028604	1.63780978849965	2.57254769289156	3.50728559728348	1.65710799935492	2.60297113158889	3.54604977505895	1.65186730389909	9.35680824145766	-1.99859021434326	58.1498861142729	0.418926165855908	0.496324622319201	0.377024881826105	0.445209939750053	0.524043498448066	0.402532113813615	0.447747700295011	0.524460438762883	0.410732653936752	0.00486790596207332	0.00498341817728079	0.00529034077156254
235	29.6045667991337	0.13	1.75476811759749	1.06057282943524	2.44896340575974	0.24072234483712	28.9259912264186	20.9052257361868	36.9467567166503	8.24	5.17	13.31	2.39392714994443	3.3124117677482	4.23089638555198	2.43370142365242	3.36744634651015	4.30119126936789	2.41343797741419	3.33702173369499	4.26493543806522	1.75476811759749	10.315711452761	1.62477559730407	64.9957705641327	0.418926165855908	0.496324622319201	0.377024881826105	0.445209939750053	0.524043498448066	0.402532113813615	0.447747700295011	0.524460438762883	0.410732653936752	0.00486790596207332	0.00498341817728079	0.00529034077156254
235	29.6045667991337	0.13	1.78520508126188	1.05275492892859	2.51765523359517	0.190100194023659	22.0797447732673	14.9642700883694	29.1952194581652	7.61	5.22	11.5	1.84733178877951	2.7257336419968	3.60413549521408	1.88660163073871	2.78367620001167	3.68075076928464	1.89935768903455	2.80228489776934	3.70262919682846	1.78520508126188	9.23573491164557	-1.4415958272359	60.043347546267	0.418926165855908	0.496324622319201	0.377024881826105	0.445209939750053	0.524043498448066	0.402532113813615	0.447747700295011	0.524460438762883	0.410732653936752	0.00486790596207332	0.00498341817728079	0.00529034077156254
235	29.6045667991337	0.13	1.80325588595679	1.08122689692868	2.5252848749849	0.217183929426308	24.0295909914971	16.9068383334499	31.1523436495442	8.33	5.21	11.85	1.91771317055079	2.72563457569535	3.53355598083991	1.94849779986399	2.76938859029176	3.59027938071954	1.95557808222613	2.77815250393032	3.60478527672932	1.80325588595679	9.8341182133147	0.695499069695035	63.1642721429726	0.418926165855908	0.496324622319201	0.377024881826105	0.445209939750053	0.524043498448066	0.402532113813615	0.447747700295011	0.524460438762883	0.410732653936752	0.00486790596207332	0.00498341817728079	0.00529034077156254
235	29.6045667991337	0.13	1.88207594547915	1.12430845013702	2.63984344082127	0.183543705188465	23.3523314397364	15.6625777152012	31.0420851642716	8.08	5.61	12.74	1.82829874160169	2.72592666169491	3.62355458178814	1.86077656426281	2.77434990932467	3.68792325438653	1.86846977892341	2.7835634640926	3.70215653741423	1.88207594547915	9.72848724741402	0.205823770905758	63.3004179143691	0.418926165855908	0.496324622319201	0.377024881826105	0.445209939750053	0.524043498448066	0.402532113813615	0.447747700295011	0.524460438762883	0.410732653936752	0.00486790596207332	0.00498341817728079	0.00529034077156254
235	29.6045667991337	0.13	1.94528042515828	1.16737496030548	2.72318589001107	0.172844826857512	23.7622808483173	15.6463397168722	31.8782219797624	7.86	5.16	11.6	1.87443596619652	2.84672803140776	3.819020096619	1.91072168706393	2.90183558407743	3.89294948109093	1.92058231525825	2.91659872638927	3.91053341904507	1.94528042515828	9.67381878002911	-0.700723780157805	61.3806984050742	0.418926165855908	0.496324622319201	0.377024881826105	0.445209939750053	0.524043498448066	0.402532113813615	0.447747700295011	0.524460438762883	0.410732653936752	0.00486790596207332	0.00498341817728079	0.00529034077156254
235	29.6045667991337	0.13	2.05084509105072	1.23822609181276	2.86346409028868	0.200647947282784	26.3142553304024	18.1139838088879	34.5145268519169	8.27	5.4	12.54	2.06676356285822	3.00239553454488	3.93802750623155	2.1006571900727	3.05163293974549	4.00260868941828	2.10363134326773	3.05561806615381	4.00762845601575	2.05084509105072	9.77845704631593	0.952274474538326	64.1566406808815	0.418926165855908	0.496324622319201	0.377024881826105	0.445209939750053	0.524043498448066	0.402532113813615	0.447747700295011	0.524460438762883	0.410732653936752	0.00486790596207332	0.00498341817728079	0.00529034077156254
235	29.6045667991337	0.13	2.31825886993215	1.39170861479233	3.24480912507198	0.188340402376544	23.3171184178022	15.7596636406674	30.874573194937	7.36	4.79	10.96	2.0079782595927	2.97089252200008	3.93380678440746	2.05481556990808	3.04019039128816	4.02556521266824	2.06189186103307	3.04957251371445	4.03939957820353	2.31825886993215	8.62672067199524	2.16506651501549	61.0519591518294	0.418926165855908	0.496324622319201	0.377024881826105	0.445209939750053	0.524043498448066	0.402532113813615	0.447747700295011	0.524460438762883	0.410732653936752	0.00486790596207332	0.00498341817728079	0.00529034077156254
235	29.6045667991337	0.14	1.32641340904982	0.81181598057794	1.84101083752169	0.259756152983416	27.0600040508305	19.9278978727159	34.1921102289451	7.74	5.42	13.26	2.42088148415029	3.28730421974806	4.15372695534583	2.46986309015115	3.35381612508125	4.23776916001135	2.4621657740617	3.34055393116288	4.2215301832968	1.32641340904982	10.6827579258316	-0.233756381512352	62.9962730015109	0.418926165855908	0.496324622319201	0.377024881826105	0.445209939750053	0.524043498448066	0.402532113813615	0.447747700295011	0.524460438762883	0.410732653936752	0.00486790596207332	0.00498341817728079	0.00529034077156254
235	29.6045667991337	0.14	1.39826077478971	0.864017868496357	1.93250368108306	0.292041496400587	27.6522327779365	20.9302517179634	34.3742138379096	7.72	5.75	13.19	2.54883034061668	3.3674153010644	4.18600026151213	2.60079250213994	3.43606568355612	4.2713388649723	2.60694097015086	3.44446495600814	4.28295125652733	1.39826077478971	10.7474214071713	-1.09484622611823	62.9456726730048	0.418926165855908	0.496324622319201	0.377024881826105	0.445209939750053	0.524043498448066	0.402532113813615	0.447747700295011	0.524460438762883	0.410732653936752	0.00486790596207332	0.00498341817728079	0.00529034077156254
235	29.6045667991337	0.14	1.40993281254607	0.874793037691238	1.94507258740091	0.263518254643521	27.9366093057595	20.6448084970443	35.2284101144746	7.49	5.03	12.04	2.58586088821778	3.49919377375318	4.41252665928858	2.64326430243659	3.5768722252669	4.5104801480972	2.64176416137649	3.57117487158696	4.50725024427683	1.40993281254607	10.0692000462965	-0.762575754509046	60.9238003121092	0.418926165855908	0.496324622319201	0.377024881826105	0.445209939750053	0.524043498448066	0.402532113813615	0.447747700295011	0.524460438762883	0.410732653936752	0.00486790596207332	0.00498341817728079	0.00529034077156254
235	29.6045667991337	0.14	1.6452759051554	1.01747912073015	2.27307268958065	0.172000151486247	24.6847886258572	16.2287766720515	33.1408005796629	7.98	5.61	10.86	1.91598048151693	2.91430304041117	3.91262559930541	1.95133875123806	2.96808475371463	3.9848307561912	1.98432640620461	3.01855116192343	4.05267361295367	1.6452759051554	9.77477948576681	0.896270118264663	63.4191460135774	0.418926165855908	0.496324622319201	0.377024881826105	0.445209939750053	0.524043498448066	0.402532113813615	0.447747700295011	0.524460438762883	0.410732653936752	0.00486790596207332	0.00498341817728079	0.00529034077156254
235	29.6045667991337	0.14	1.66544222257604	1.02916430465238	2.30172014049969	0.202710283362123	22.5835595734762	15.5908088304215	29.576310316531	7.86	5.25	12.21	1.86647451916953	2.7036210214952	3.54076752382087	1.9025246679877	2.75584029326763	3.60915591854756	1.90682005194639	2.76152041370669	3.61663129890055	1.66544222257604	9.68514384842921	1.3942975793964	63.8913569338009	0.418926165855908	0.496324622319201	0.377024881826105	0.445209939750053	0.524043498448066	0.402532113813615	0.447747700295011	0.524460438762883	0.410732653936752	0.00486790596207332	0.00498341817728079	0.00529034077156254
235	29.6045667991337	0.14	1.70253260208624	1.0297100580407	2.37535514613177	0.178158708569845	20.4156878131719	13.5696399926512	27.2617356336925	7.89	5.04	11.71	1.61885063550044	2.43558039921696	3.25231016293348	1.64976727084635	2.48209485175937	3.31442243267239	1.65262222259053	2.48716517232252	3.320393800495	1.70253260208624	9.48991152092458	2.98418593755099	64.4293563340626	0.418926165855908	0.496324622319201	0.377024881826105	0.445209939750053	0.524043498448066	0.402532113813615	0.447747700295011	0.524460438762883	0.410732653936752	0.00486790596207332	0.00498341817728079	0.00529034077156254
235	29.6045667991337	0.14	1.73224245275902	1.06626894440686	2.39821596111118	0.23621770864845	25.2385077595265	18.1528903105988	32.3241252084541	7.97	4.84	13.19	2.14458116358083	2.98167550246072	3.81876984134061	2.18424636726698	3.03682322460784	3.88940008194871	2.1534613502472	2.99348837250735	3.83330134718613	1.73224245275902	10.3110584548545	1.58545039814875	64.0074028875592	0.418926165855908	0.496324622319201	0.377024881826105	0.445209939750053	0.524043498448066	0.402532113813615	0.447747700295011	0.524460438762883	0.410732653936752	0.00486790596207332	0.00498341817728079	0.00529034077156254
235	29.6045667991337	0.14	1.76445664400498	1.07978635831674	2.44912692969321	0.21857473445844	24.7069131758885	17.4132165488972	32.0006098028799	8.11	5.54	12.78	2.02369963989845	2.87134609258704	3.71899254527563	2.05910893612777	2.92158692001261	3.78406490389744	2.06240898481214	2.92696541946702	3.7938954552206	1.76445664400498	10.3513459242104	-0.026538010780702	63.7036461360396	0.418926165855908	0.496324622319201	0.377024881826105	0.445209939750053	0.524043498448066	0.402532113813615	0.447747700295011	0.524460438762883	0.410732653936752	0.00486790596207332	0.00498341817728079	0.00529034077156254
235	29.6045667991337	0.14	1.78787640210763	1.08851009277511	2.48724271144015	0.184359538104138	23.5571459757485	15.8209990390964	31.2932929124006	7	4.92	10.96	2.11152726834004	3.14402118154107	4.17651509474209	2.16746986517114	3.22731857107734	4.28716727698354	2.17997888188316	3.24498265539023	4.31318452316685	1.78787640210763	8.88809247148918	-3.46516235914846	55.8711316778348	0.418926165855908	0.496324622319201	0.377024881826105	0.445209939750053	0.524043498448066	0.402532113813615	0.447747700295011	0.524460438762883	0.410732653936752	0.00486790596207332	0.00498341817728079	0.00529034077156254
235	29.6045667991337	0.14	1.80090099342959	1.0919516726749	2.50985031418427	0.200223898662795	23.5262348530373	16.185084072831	30.8673856332436	8.25	5.52	12.57	1.85253999014726	2.6928059617564	3.53307193336554	1.88326784006787	2.73747119861944	3.59167455717101	1.88913166774356	2.74720262125348	3.60356586856571	1.80090099342959	10.0297692102184	-0.0863984795916965	62.7912233244474	0.418926165855908	0.496324622319201	0.377024881826105	0.445209939750053	0.524043498448066	0.402532113813615	0.447747700295011	0.524460438762883	0.410732653936752	0.00486790596207332	0.00498341817728079	0.00529034077156254
235	29.6045667991337	0.14	1.86169856394893	1.13002567962716	2.59337144827069	0.169913078475583	22.4272860365361	14.6878277289753	30.166744344097	7.51	5.11	11.72	1.83689372859083	2.80480829636609	3.77272286414136	1.87748640312212	2.86679047232159	3.85609454152105	1.88317553937511	2.87707521038438	3.86631045890757	1.86169856394893	9.4497223054866	2.7776926337206	64.3192150670031	0.418926165855908	0.496324622319201	0.377024881826105	0.445209939750053	0.524043498448066	0.402532113813615	0.447747700295011	0.524460438762883	0.410732653936752	0.00486790596207332	0.00498341817728079	0.00529034077156254
235	29.6045667991337	0.14	1.91447396313672	1.17194944511644	2.656998481157	0.286207524295264	32.8786308169865	24.7719206832328	40.9853409507402	7.76	5.29	11.47	3.00283984414235	3.98553119479831	4.96822254545426	3.06318594589702	4.06562579974264	5.06806565358827	3.08565711559972	4.09630613556103	5.1144483009425	1.91447396313672	9.21558121963429	-0.928320091257973	59.9632761723928	0.418926165855908	0.496324622319201	0.377024881826105	0.445209939750053	0.524043498448066	0.402532113813615	0.447747700295011	0.524460438762883	0.410732653936752	0.00486790596207332	0.00498341817728079	0.00529034077156254
235	29.6045667991337	0.14	1.94257866724597	1.19916884060476	2.68598849388717	0.166825141183868	22.2373105786131	14.4783231001447	29.9962980570815	7.77	5.16	12.5	1.75239347713344	2.69150769308101	3.63062190902859	1.7874425583414	2.74533970794388	3.70323685754636	1.78396539221224	2.73658119338721	3.69615713481733	1.94257866724597	10.1459300154479	-3.75073828262445	59.5754576374591	0.418926165855908	0.496324622319201	0.377024881826105	0.445209939750053	0.524043498448066	0.402532113813615	0.447747700295011	0.524460438762883	0.410732653936752	0.00486790596207332	0.00498341817728079	0.00529034077156254
235	29.6045667991337	0.14	1.99212561928763	1.21667684231834	2.76757439625693	0.190226541080425	22.1626991309414	15.0234205992501	29.3019776626328	7.24	4.43	10.98	1.94402812865929	2.86784958411626	3.79167103957323	1.99139384911845	2.93772396490201	3.88405408068558	1.98263124811061	2.92506102498586	3.86676553637241	1.99212561928763	8.77296351930439	-1.31275847206564	57.5933568352179	0.418926165855908	0.496324622319201	0.377024881826105	0.445209939750053	0.524043498448066	0.402532113813615	0.447747700295011	0.524460438762883	0.410732653936752	0.00486790596207332	0.00498341817728079	0.00529034077156254
235	29.6045667991337	0.14	1.99350154233294	1.2239300556859	2.76307302897997	0.187929849100938	22.2907041096328	15.0562104595484	29.5251977597172	8.17	4.87	12.79	1.73797878676962	2.57307580740753	3.40817282804543	1.76768263513441	2.61705232438011	3.4664220136258	1.74926506843168	2.58822777149131	3.42869966519839	1.99350154233294	9.71381275790351	2.61744350399199	64.6440196373914	0.418926165855908	0.496324622319201	0.377024881826105	0.445209939750053	0.524043498448066	0.402532113813615	0.447747700295011	0.524460438762883	0.410732653936752	0.00486790596207332	0.00498341817728079	0.00529034077156254
235	29.6045667991337	0.14	2.01736279192427	1.24535826235118	2.78936732149736	0.156074610229194	21.6612513974539	13.7970450334617	29.5254577614462	8.11	5.41	12.49	1.60357366839971	2.51759795530857	3.43162224221743	1.63163985401744	2.56166164437814	3.49168343473884	1.63631610022986	2.56574170686343	3.49968758946322	2.01736279192427	9.73659555342955	1.50998855106126	64.3889707142978	0.418926165855908	0.496324622319201	0.377024881826105	0.445209939750053	0.524043498448066	0.402532113813615	0.447747700295011	0.524460438762883	0.410732653936752	0.00486790596207332	0.00498341817728079	0.00529034077156254
235	29.6045667991337	0.14	2.0240362185383	1.25457585662919	2.79349658044741	0.208532870274837	26.3482556023256	18.3339387171576	34.3625724874935	8.11	5.63	13.58	2.13101658298121	3.06254812385936	3.9940796647375	2.16832256549822	3.11616167509994	4.06400078470165	2.16400300086411	3.10957392436719	4.05753986309647	2.0240362185383	10.2200627379564	1.53233772218209	66.0717429545261	0.418926165855908	0.496324622319201	0.377024881826105	0.445209939750053	0.524043498448066	0.402532113813615	0.447747700295011	0.524460438762883	0.410732653936752	0.00486790596207332	0.00498341817728079	0.00529034077156254
235	29.6045667991337	0.14	2.10410431400191	1.28639133078378	2.92181729722005	0.190610703367707	27.3118272036812	18.5248134909293	36.0988409164331	6.89	4.83	10.88	2.51161864199439	3.70297354870989	4.89432845542538	2.58095384752734	3.80519704227299	5.02944023701864	2.59323307350376	3.82168824514868	5.05366879613775	2.10410431400191	8.99567553330591	-0.571479263379143	60.0353701465659	0.418926165855908	0.496324622319201	0.377024881826105	0.445209939750053	0.524043498448066	0.402532113813615	0.447747700295011	0.524460438762883	0.410732653936752	0.00486790596207332	0.00498341817728079	0.00529034077156254
235	29.6045667991337	0.14	2.18022626580133	1.34279139392451	3.01766113767816	0.173933303461608	26.1604694306069	17.2592977313807	35.0616411298331	7.77	5.48	12.03	2.08832153206545	3.1653357193987	4.24234990673195	2.13004728779059	3.22858078151567	4.32711427524076	2.14448526722233	3.25010298377599	4.3590288485136	2.18022626580133	9.54319428080102	1.26524139218049	63.7941897095063	0.418926165855908	0.496324622319201	0.377024881826105	0.445209939750053	0.524043498448066	0.402532113813615	0.447747700295011	0.524460438762883	0.410732653936752	0.00486790596207332	0.00498341817728079	0.00529034077156254
235	29.6045667991337	0.14	2.22395594191597	1.37341862210898	3.07449326172297	0.168735539283118	23.2682922206456	15.2049276580246	31.3316567832666	9.18	5.21	12.86	1.571893517673	2.40548843977241	3.23908336187182	1.58897895100825	2.43163449350592	3.27429003600359	1.58161319992213	2.4202551690485	3.25951404239154	2.22395594191597	9.99045262352331	2.31089950688792	65.8376151853531	0.418926165855908	0.496324622319201	0.377024881826105	0.445209939750053	0.524043498448066	0.402532113813615	0.447747700295011	0.524460438762883	0.410732653936752	0.00486790596207332	0.00498341817728079	0.00529034077156254
235	29.6045667991337	0.14	2.25698776923374	1.3697946817779	3.14418085668958	0.188619049924288	24.1925075223059	16.3584641203656	32.0265509242462	8.89	5.29	12.38	1.74352981927676	2.57850357819992	3.41347733712308	1.76535443923177	2.61077997521055	3.45620551118933	1.76558366602227	2.61286250201479	3.45964344491378	2.25698776923374	9.80815697972901	-3.36772275220896	59.2682416775562	0.418926165855908	0.496324622319201	0.377024881826105	0.445209939750053	0.524043498448066	0.402532113813615	0.447747700295011	0.524460438762883	0.410732653936752	0.00486790596207332	0.00498341817728079	0.00529034077156254
235	29.6045667991337	0.14	2.26031125690247	1.39409477861268	3.12652773519226	0.178435020354216	24.169373224934	16.0722311124766	32.2665153373914	7.84	5.01	12.31	1.92867044455134	2.90032886386723	3.87198728318312	1.96620646914148	2.95677542572604	3.94734438231059	1.95906725622787	2.94714974119638	3.9321278374112	2.26031125690247	9.35457304802814	-0.649170303866406	61.200608253367	0.418926165855908	0.496324622319201	0.377024881826105	0.445209939750053	0.524043498448066	0.402532113813615	0.447747700295011	0.524460438762883	0.410732653936752	0.00486790596207332	0.00498341817728079	0.00529034077156254
235	29.6045667991337	0.14	2.4526970352058	1.51755252748727	3.38784154292432	0.184706406563961	26.0185699428418	17.4839355892877	34.5532042963959	8.09	4.95	11.98	2.03742480201871	3.03197637876702	4.02652795551533	2.07340705956182	3.08552306908772	4.09763907861362	2.06796881418422	3.07708137479866	7.61495752930669	2.4526970352058	9.13320368873543	0.488081612993149	61.8198411696056	0.418926165855908	0.496324622319201	0.377024881826105	0.445209939750053	0.524043498448066	0.402532113813615	0.447747700295011	0.524460438762883	0.410732653936752	0.00486790596207332	0.00498341817728079	0.00529034077156254
235	29.6045667991337	0.15	1.35386277653371	0.849160389373885	1.85856516369354	0.287272835731294	28.8171327320498	21.730325765504	35.9039396985956	7.95	5.02	11.68	2.57459400689765	3.41423400774263	4.2538740085876	2.6226663103409	3.47798390104881	4.33330149175672	2.62759861287797	3.48520007727208	4.34121628727994	1.35386277653371	9.881120516626	-3.2369184195487	58.1221615623546	0.418926165855908	0.496324622319201	0.377024881826105	0.445209939750053	0.524043498448066	0.402532113813615	0.447747700295011	0.524460438762883	0.410732653936752	0.00486790596207332	0.00498341817728079	0.00529034077156254
235	29.6045667991337	0.15	1.37567495718176	0.8733508468936	1.87799906746992	0.267412767544879	24.6566696968983	18.2849232960683	31.0284160977283	8.54	5.4	13.43	2.02440814679109	2.7298535629007	3.4352989790103	2.05406451668282	2.76984428667839	3.48562405667396	2.04459252428773	2.75710561568827	3.46757827612799	1.37567495718176	11.3602376266754	1.28771425348063	66.3483370841867	0.418926165855908	0.496324622319201	0.377024881826105	0.445209939750053	0.524043498448066	0.402532113813615	0.447747700295011	0.524460438762883	0.410732653936752	0.00486790596207332	0.00498341817728079	0.00529034077156254
235	29.6045667991337	0.15	1.49787375955344	0.946221596764807	2.04952592234207	0.1659124140211	20.277902183911	13.1792667451239	27.3765376226981	8.4	5.22	13.05	1.48317942766005	2.2820516449754	3.08092386229075	1.50630595261324	2.31763461176132	3.1289632709094	1.49849693792875	2.30409359489942	3.11236942393786	1.49787375955344	9.95821208325363	-0.408575588324415	62.2514316862664	0.418926165855908	0.496324622319201	0.377024881826105	0.445209939750053	0.524043498448066	0.402532113813615	0.447747700295011	0.524460438762883	0.410732653936752	0.00486790596207332	0.00498341817728079	0.00529034077156254
235	29.6045667991337	0.15	1.57774694318169	0.988738378012212	2.16675550835116	0.283840986552878	26.9687356317658	20.2804744414043	33.6569968221272	8	5.33	13.3	2.38964565270377	3.1777225945856	3.96579953646743	2.43345875309075	3.23598473854867	4.03851072400659	2.42059516863732	3.22044476391321	4.01652976302611	1.57774694318169	10.3998405755764	-0.447180163590407	62.3208667267979	0.418926165855908	0.496324622319201	0.377024881826105	0.445209939750053	0.524043498448066	0.402532113813615	0.447747700295011	0.524460438762883	0.410732653936752	0.00486790596207332	0.00498341817728079	0.00529034077156254
235	29.6045667991337	0.15	1.71818938029356	1.08766459433004	2.34871416625708	0.237892048588958	23.4979720734846	16.9314693584228	30.0644747885464	7.95	4.91	12.27	2.00548469553379	2.78326838456053	3.56105207358728	2.04289723015172	2.83519055829751	3.62748388644331	2.03110446341406	2.81856093237951	3.60654258209727	1.71818938029356	9.60404835120276	1.36985226684389	63.1141308182466	0.418926165855908	0.496324622319201	0.377024881826105	0.445209939750053	0.524043498448066	0.402532113813615	0.447747700295011	0.524460438762883	0.410732653936752	0.00486790596207332	0.00498341817728079	0.00529034077156254
235	29.6045667991337	0.15	1.73892059899335	1.09916789482126	2.37867330316545	0.226015166484671	24.5867018872339	17.4830254642176	31.6903783102503	8.75	5.37	13.86	1.89130606083463	2.65977867448818	3.42825128814173	1.91653740850544	2.69526198512369	3.47398656174195	1.89929641380873	2.67259657780196	3.44183531353845	1.73892059899335	10.7712674119297	2.34381682695043	66.6347587390122	0.418926165855908	0.496324622319201	0.377024881826105	0.445209939750053	0.524043498448066	0.402532113813615	0.447747700295011	0.524460438762883	0.410732653936752	0.00486790596207332	0.00498341817728079	0.00529034077156254
235	29.6045667991337	0.15	1.74057568151433	1.1041492142857	2.37700214874296	0.16438572841668	20.460041359849	13.2578801530054	27.6622025666925	7.94	5.49	11.72	1.57320116190712	2.42782107459958	3.28244098729205	1.60272461141496	2.47338273234913	3.34404085328331	1.61800961239479	2.49495808468044	3.3738372860835	1.74057568151433	9.66602750854569	3.60687803809116	66.477362513111	0.418926165855908	0.496324622319201	0.377024881826105	0.445209939750053	0.524043498448066	0.402532113813615	0.447747700295011	0.524460438762883	0.410732653936752	0.00486790596207332	0.00498341817728079	0.00529034077156254
235	29.6045667991337	0.15	1.7809387533086	1.11103611205661	2.45084139456059	0.205607604237281	24.6328755738083	17.0732806020888	32.1924705455279	8.17	5.37	12.42	1.97040297953751	2.84284506044319	3.71528714134887	2.00405457372269	2.89139668632828	3.77873879893388	2.00811569954793	2.89799764819627	3.78695169995497	1.7809387533086	10.3429437015551	-0.721437178762658	62.9486617900237	0.418926165855908	0.496324622319201	0.377024881826105	0.445209939750053	0.524043498448066	0.402532113813615	0.447747700295011	0.524460438762883	0.410732653936752	0.00486790596207332	0.00498341817728079	0.00529034077156254
235	29.6045667991337	0.15	1.84719520600453	1.16052564172337	2.53386477028568	0.23033871859013	24.8464969937518	17.7553420321526	31.9376519553511	7.61	5.04	12.6	2.19224205524012	3.06778295436172	3.94332385348332	2.238866627452	3.13302851770821	4.02719040796442	2.22652866554399	3.11521551320321	4.00224095223642	1.84719520600453	9.85408103736204	0.475063461202995	62.9281866716124	0.418926165855908	0.496324622319201	0.377024881826105	0.445209939750053	0.524043498448066	0.402532113813615	0.447747700295011	0.524460438762883	0.410732653936752	0.00486790596207332	0.00498341817728079	0.00529034077156254
235	29.6045667991337	0.15	1.8599035926007	1.17292553717431	2.5468816480271	0.259110031508778	27.8279437834255	20.4810912523708	35.1747963144802	8.62	5.59	11.98	2.24904823238923	3.05581314032256	3.86257804825588	2.28094567704181	3.09915264238762	3.91735960773343	2.30006899654294	3.12478948421569	3.95342287684458	1.8599035926007	10.0255561352716	-1.38923938859088	62.4549143283049	0.418926165855908	0.496324622319201	0.377024881826105	0.445209939750053	0.524043498448066	0.402532113813615	0.447747700295011	0.524460438762883	0.410732653936752	0.00486790596207332	0.00498341817728079	0.00529034077156254
235	29.6045667991337	0.15	1.86932266537587	1.17414556692777	2.56449976382397	0.220138331246555	26.5559457907246	18.7521088320691	34.3597827493802	7.42	5.51	10.31	2.37075687137094	3.35736591137137	4.3439749513718	2.42483473507972	3.43394870160521	4.44306266813071	2.47384642017381	3.50425032498519	4.52538546799854	1.86932266537587	9.57147377665217	-0.641462389335616	60.8245225371194	0.418926165855908	0.496324622319201	0.377024881826105	0.445209939750053	0.524043498448066	0.402532113813615	0.447747700295011	0.524460438762883	0.410732653936752	0.00486790596207332	0.00498341817728079	0.00529034077156254
235	29.6045667991337	0.15	1.86996722617178	1.16625303255537	2.57368141978819	0.12755611637518	18.1608764439136	10.7453775850371	25.57637530279	8.02	5.57	12.79	1.26334789228578	2.13519765088845	3.00704740949113	1.2863412351435	2.17405894313873	3.06177665113395	1.29023262219152	2.17930751568994	3.06888086557016	1.86996722617178	10.0135155088907	-1.49686652941595	62.3137564478118	0.418926165855908	0.496324622319201	0.377024881826105	0.445209939750053	0.524043498448066	0.402532113813615	0.447747700295011	0.524460438762883	0.410732653936752	0.00486790596207332	0.00498341817728079	0.00529034077156254
235	29.6045667991337	0.15	1.89072098829124	1.18223891645135	2.59920306013114	0.221676963926893	28.5393949565076	20.1900984732388	36.8886914397764	7.31	5.39	11.2	2.58781359265499	3.65796305017982	4.72811250770465	2.64920371637706	3.74474009040354	4.84027646443002	2.67841253857687	3.78585974005932	4.89248899435883	1.89072098829124	9.13837112910758	2.42383699504645	63.3394887328574	0.418926165855908	0.496324622319201	0.377024881826105	0.445209939750053	0.524043498448066	0.402532113813615	0.447747700295011	0.524460438762883	0.410732653936752	0.00486790596207332	0.00498341817728079	0.00529034077156254
235	29.6045667991337	0.15	1.90427025821551	1.19782644903701	2.61071406739402	0.178184940592517	20.1359798140284	13.3843320323471	26.8876275957097	8.21	4.99	14.41	1.5378442283654	2.31360072842241	3.08935722847943	1.56370211694849	2.35250247721975	3.14130283749102	1.53139064244985	2.30320253342266	3.0761364196089	1.90427025821551	10.22548076482	3.03226029572208	66.3482604684715	0.418926165855908	0.496324622319201	0.377024881826105	0.445209939750053	0.524043498448066	0.402532113813615	0.447747700295011	0.524460438762883	0.410732653936752	0.00486790596207332	0.00498341817728079	0.00529034077156254
235	29.6045667991337	0.15	1.90986427437226	1.21314622953839	2.60658231920614	0.219254338043092	25.2132094210824	17.7848264604567	32.6415923817081	8.01	5.19	13.13	2.09278407240005	2.96690008237354	3.84101609234703	2.13098331788463	3.02105442446237	3.91112553104012	2.1175524454043	3.00172449342926	5.87612376937097	1.90986427437226	10.2799152985621	2.11663927379071	65.1556377942944	0.418926165855908	0.496324622319201	0.377024881826105	0.445209939750053	0.524043498448066	0.402532113813615	0.447747700295011	0.524460438762883	0.410732653936752	0.00486790596207332	0.00498341817728079	0.00529034077156254
235	29.6045667991337	0.15	1.91775867847263	1.2082817093672	2.62723564757805	0.208286624187756	23.510448003116	16.3539646236012	30.6669313826309	8.12	4.93	12.34	1.89825563395033	2.72893095990957	3.55960628586881	1.93132904671226	2.77647727475869	3.62162550280511	1.92054674861276	2.76059316501733	3.60141111886148	1.91775867847263	9.70723920016319	-0.172852496256656	62.2753200649896	0.418926165855908	0.496324622319201	0.377024881826105	0.445209939750053	0.524043498448066	0.402532113813615	0.447747700295011	0.524460438762883	0.410732653936752	0.00486790596207332	0.00498341817728079	0.00529034077156254
235	29.6045667991337	0.15	1.93670741810977	1.2032905429512	2.67012429326834	0.185016371701695	26.4015370574219	17.7501840055501	35.0528901092938	8.17	5.79	12.91	2.04903104183649	3.04771877102451	4.04640650021253	2.08405586001961	3.09981451464621	4.11557316927281	2.09648441756037	3.11772528191529	4.13652545124125	1.93670741810977	10.0401329378681	-3.38007185147051	60.3285367833706	0.418926165855908	0.496324622319201	0.377024881826105	0.445209939750053	0.524043498448066	0.402532113813615	0.447747700295011	0.524460438762883	0.410732653936752	0.00486790596207332	0.00498341817728079	0.00529034077156254
235	29.6045667991337	0.15	1.93676435508004	1.22615874378951	2.64736996637057	0.198348630724297	22.3293476017922	15.3206122412682	29.3380829623162	9.18	5.13	14.01	1.58351558514123	2.30792799769645	3.03234041025167	1.6007094094503	2.33298749750986	3.06526558556942	1.57658920714082	2.29809954556129	3.02126102009095	1.93676435508004	10.4311434466034	-0.0864026773803765	63.4417595965129	0.418926165855908	0.496324622319201	0.377024881826105	0.445209939750053	0.524043498448066	0.402532113813615	0.447747700295011	0.524460438762883	0.410732653936752	0.00486790596207332	0.00498341817728079	0.00529034077156254
235	29.6045667991337	0.15	1.98900454659005	1.25583438118576	2.72217471199435	0.224239776348118	25.6298759203833	18.1870237468314	33.0727280939353	6.67	4.49	10.5	2.53944790205459	3.57869080405619	4.61793370605778	2.61496023283447	3.68510577856153	4.7552513242886	2.61709808143174	3.68989861979123	4.76086515017347	1.98900454659005	8.79335078505268	-3.11473883668736	55.6026355876052	0.418926165855908	0.496324622319201	0.377024881826105	0.445209939750053	0.524043498448066	0.402532113813615	0.447747700295011	0.524460438762883	0.410732653936752	0.00486790596207332	0.00498341817728079	0.00529034077156254
235	29.6045667991337	0.15	2.05800213123672	1.29103975817883	2.82496450429461	0.199530324507405	24.4907506346932	16.8320420395162	32.1494592298701	8.06	5.63	12.13	1.96903834740931	2.86496594075378	3.76089353409826	2.00427284657405	2.91623240805205	3.82819196953005	2.01968374753861	2.94292505033826	3.86115527125091	2.05800213123672	9.68096267344435	0.129415418804523	62.9539445204951	0.418926165855908	0.496324622319201	0.377024881826105	0.445209939750053	0.524043498448066	0.402532113813615	0.447747700295011	0.524460438762883	0.410732653936752	0.00486790596207332	0.00498341817728079	0.00529034077156254
235	29.6045667991337	0.15	2.07710493409762	1.30034730460776	2.85386256358748	0.160919138904678	23.2824423640273	14.9817932500367	31.5830914780179	8.24	5.78	11.62	1.71553788484323	2.66603011138671	3.61652233793018	1.74403637295301	2.71031816127527	3.67659994959753	1.76931660621488	2.74755650844252	3.72852274108559	2.07710493409762	9.56607944479667	-2.44517449088879	60.1730686599148	0.418926165855908	0.496324622319201	0.377024881826105	0.445209939750053	0.524043498448066	0.402532113813615	0.447747700295011	0.524460438762883	0.410732653936752	0.00486790596207332	0.00498341817728079	0.00529034077156254
235	29.6045667991337	0.15	2.15366002879546	1.36464573807498	2.94267431951594	0.205243534583679	25.6527781827766	17.7714001402988	33.5341562252543	7.55	4.77	12.56	2.21079488591484	3.19125282016393	4.17171075441302	2.25888863067937	3.26067549686265	4.26246236304592	2.23485905333366	3.22370887841514	4.21552150381598	2.15366002879546	9.76116502318675	-2.25902121390268	60.0762222680934	0.418926165855908	0.496324622319201	0.377024881826105	0.445209939750053	0.524043498448066	0.402532113813615	0.447747700295011	0.524460438762883	0.410732653936752	0.00486790596207332	0.00498341817728079	0.00529034077156254
235	29.6045667991337	0.15	2.18292873414674	1.37071278696692	2.99514468132656	0.224692281732897	27.085414776409	19.2300939236482	34.9407356291699	7.56	5.26	11.68	2.38881656385144	3.3646266998782	4.34043683590497	2.44056001538992	3.43750688717461	4.43445375895929	2.45408328592601	3.45700148424661	4.45731706631138	2.18292873414674	9.07997023334965	1.74734177835313	62.2222962527315	0.418926165855908	0.496324622319201	0.377024881826105	0.445209939750053	0.524043498448066	0.402532113813615	0.447747700295011	0.524460438762883	0.410732653936752	0.00486790596207332	0.00498341817728079	0.00529034077156254
235	29.6045667991337	0.15	2.18497310720037	1.38737494788786	2.98257126651288	0.165075105328804	22.1262243859887	14.3570353685094	29.895413403468	8.69	5.46	13.17	1.56427241870371	2.41076529023311	3.25725816176251	1.5857668303631	2.44389122209949	3.30201561383587	1.58325222058473	2.44032009998203	3.29446177422337	2.18497310720037	10.0572681320372	-1.65447850991638	62.1106718974604	0.418926165855908	0.496324622319201	0.377024881826105	0.445209939750053	0.524043498448066	0.402532113813615	0.447747700295011	0.524460438762883	0.410732653936752	0.00486790596207332	0.00498341817728079	0.00529034077156254
235	29.6045667991337	0.15	2.19767021445548	1.37171454163785	3.02362588727311	0.192447170487579	25.2849777144888	17.1981583337263	33.3717970952512	7.9	5.47	12.21	2.04993814583621	3.01384830443752	3.97775846303883	2.0889765997606	3.07124319628187	4.05350979280314	2.10064041745049	3.08718655445098	4.07253627940879	2.19767021445548	9.49577453021551	-0.283408938434174	61.8079450905327	0.418926165855908	0.496324622319201	0.377024881826105	0.445209939750053	0.524043498448066	0.402532113813615	0.447747700295011	0.524460438762883	0.410732653936752	0.00486790596207332	0.00498341817728079	0.00529034077156254
235	29.6045667991337	0.15	2.22969945576145	1.41484979229412	3.04454911922879	0.237810968206774	27.3289752744095	19.6901915142955	34.9677590345236	7.7	5.24	12.07	2.40463048545589	3.33750370246039	4.27037691946489	2.45408594689137	3.406145344761	4.35820474263063	2.46156807201307	3.41520182919086	4.37210384066901	2.22969945576145	9.2540560737043	1.71452347993183	62.7558984890432	0.418926165855908	0.496324622319201	0.377024881826105	0.445209939750053	0.524043498448066	0.402532113813615	0.447747700295011	0.524460438762883	0.410732653936752	0.00486790596207332	0.00498341817728079	0.00529034077156254
235	29.6045667991337	0.15	2.24656510261206	1.40368127018703	3.08944893503708	0.204960598113048	26.6677261020602	18.4674101841276	34.8680420199927	7.4	4.78	11.76	2.34175330571831	3.38159141605918	4.42142952640005	2.39563247217137	3.45939522499892	4.52315797782646	2.38528311062907	3.44349509855665	4.50473057841865	2.24656510261206	9.23935882142803	-1.26458676227839	60.4535535051698	0.418926165855908	0.496324622319201	0.377024881826105	0.445209939750053	0.524043498448066	0.402532113813615	0.447747700295011	0.524460438762883	0.410732653936752	0.00486790596207332	0.00498341817728079	0.00529034077156254
235	29.6045667991337	0.15	2.38567417861174	1.48231047467725	3.28903788254623	0.207109490817422	26.1367269771398	18.1523088483889	34.1211451058907	7.26	4.82	11.29	2.34203771417575	3.37219914099297	4.4023605678102	2.3986372473484	3.45369436884099	4.50875149033358	2.40046662187834	3.45601765181728	4.51148986186856	2.38567417861174	8.65812044798757	-1.25210617395262	58.2163471893549	0.418926165855908	0.496324622319201	0.377024881826105	0.445209939750053	0.524043498448066	0.402532113813615	0.447747700295011	0.524460438762883	0.410732653936752	0.00486790596207332	0.00498341817728079	0.00529034077156254
235	29.6045667991337	0.15	2.39939179172518	1.51220143895773	3.28658214449263	0.207957743613874	25.4270785253444	17.679454206881	33.1747028438078	7.41	5.1	12.09	2.23690241790659	3.21717473673516	4.19744705556374	2.28804310676066	3.29072668557454	4.29341026438842	2.28734536400805	3.29130502613253	4.29421331082968	2.39939179172518	9.18347098416872	-1.42278695530702	59.6489125587328	0.418926165855908	0.496324622319201	0.377024881826105	0.445209939750053	0.524043498448066	0.402532113813615	0.447747700295011	0.524460438762883	0.410732653936752	0.00486790596207332	0.00498341817728079	0.00529034077156254
235	29.6045667991337	0.15	2.40996249199279	1.52228920264525	3.29763578134034	0.214730790482406	25.0699226616173	17.5847714387652	32.5550738844694	7.35	5.01	12.38	2.2424374132142	3.19695554295727	4.15147367270034	2.29487140553981	3.2717086403757	4.24854587521158	2.28437781388346	3.25828557874701	4.23123291659695	2.40996249199279	8.84395941359465	-1.13237096305221	59.2363173409252	0.418926165855908	0.496324622319201	0.377024881826105	0.445209939750053	0.524043498448066	0.402532113813615	0.447747700295011	0.524460438762883	0.410732653936752	0.00486790596207332	0.00498341817728079	0.00529034077156254
235	29.6045667991337	0.15	2.6618609510057	1.6666613010748	3.65706060093661	0.151166860285976	22.0469944395508	13.8902337456	30.2037551335016	7.11	4.93	10.54	1.82717549855203	2.90014759970622	3.9731197008604	1.87374539609172	2.97406473392531	4.07438407175889	1.88944802092345	3.00304721691418	4.11128932461708	2.6618609510057	8.2570673176508	2.13993947338829	60.8399592442741	0.418926165855908	0.496324622319201	0.377024881826105	0.445209939750053	0.524043498448066	0.402532113813615	0.447747700295011	0.524460438762883	0.410732653936752	0.00486790596207332	0.00498341817728079	0.00529034077156254
235	29.6045667991337	0.16	1.53344119944903	0.978452009006446	2.08843038989161	0.197145439948195	20.7297185286676	14.1983537802408	27.2610832770943	7.83	5.15	11.86	1.70683449010279	2.49199302274694	3.27715155539109	1.74024248740461	2.54076898588972	3.34129548437483	1.74480030948985	2.54651958387584	3.3476547401643	1.53344119944903	10.128941313349	0.662578989143207	63.4998765712102	0.418926165855908	0.496324622319201	0.377024881826105	0.445209939750053	0.524043498448066	0.402532113813615	0.447747700295011	0.524460438762883	0.410732653936752	0.00486790596207332	0.00498341817728079	0.00529034077156254
235	29.6045667991337	0.16	1.60144167856113	1.0281686800907	2.17471467703157	0.225052744870436	24.832718475777	17.6381683683412	32.0272685832127	8.32	5.25	12.61	2.00193584784737	2.81851880977565	3.63510177170393	2.03414705310702	2.86386885833364	3.69359066356027	2.03250676240496	2.85879369837985	3.68785965783742	1.60144167856113	10.2300887421749	-0.0252639712426544	63.4391452382617	0.418926165855908	0.496324622319201	0.377024881826105	0.445209939750053	0.524043498448066	0.402532113813615	0.447747700295011	0.524460438762883	0.410732653936752	0.00486790596207332	0.00498341817728079	0.00529034077156254
235	29.6045667991337	0.16	1.66322342646138	1.06528903237959	2.26115782054317	0.239762111228013	22.1458572765013	15.9889525075442	28.3027620454585	8.19	4.85	12.28	1.84099251012796	2.54990796658911	3.25882342305025	1.87217916979393	2.59310374902498	3.31402832825603	1.85919746339878	2.57602531970833	3.28879506720396	1.66322342646138	10.2089607163498	-2.3624181489179	60.0121281711699	0.418926165855908	0.496324622319201	0.377024881826105	0.445209939750053	0.524043498448066	0.402532113813615	0.447747700295011	0.524460438762883	0.410732653936752	0.00486790596207332	0.00498341817728079	0.00529034077156254
235	29.6045667991337	0.16	1.66960622615311	1.08143505246636	2.25777739983987	0.29745695988745	26.0496712388696	19.7992093924288	32.3001330853104	7.44	4.62	11.81	2.49726179131898	3.28562860121708	4.07399541111519	2.55383831581361	3.36006590998592	4.16629350415823	2.53326069088651	3.33464441077619	4.13232023673883	1.66960622615311	9.63573785260724	1.96395801605124	62.47397528634	0.418926165855908	0.496324622319201	0.377024881826105	0.445209939750053	0.524043498448066	0.402532113813615	0.447747700295011	0.524460438762883	0.410732653936752	0.00486790596207332	0.00498341817728079	0.00529034077156254
235	29.6045667991337	0.16	1.67691129371255	1.06921847288447	2.28460411454063	0.190884980508019	21.9150871426462	14.8706237602459	28.9595505250464	8.58	5.5	12.1	1.63867617542848	2.41494450818514	3.19121284094179	1.66224238051681	2.44967441907919	3.23710645764157	1.67395849394503	2.4699376139206	3.26017999314584	1.67691129371255	10.2712298239618	-4.68084900283987	58.8187795282861	0.418926165855908	0.496324622319201	0.377024881826105	0.445209939750053	0.524043498448066	0.402532113813615	0.447747700295011	0.524460438762883	0.410732653936752	0.00486790596207332	0.00498341817728079	0.00529034077156254
235	29.6045667991337	0.16	1.68802859043924	1.08932129548349	2.28673588539498	0.236078016645276	26.1292852147134	18.7907442816203	33.4678261478066	7.95	5.6	12.17	2.22520762851972	3.09424064934027	3.96327367016083	2.26668818594518	3.1519210317451	4.03715387754502	2.28428372663962	3.1776158851246	4.06966672056947	1.68802859043924	10.2725416312597	-1.48482636308801	61.8885468157532	0.418926165855908	0.496324622319201	0.377024881826105	0.445209939750053	0.524043498448066	0.402532113813615	0.447747700295011	0.524460438762883	0.410732653936752	0.00486790596207332	0.00498341817728079	0.00529034077156254
235	29.6045667991337	0.16	1.70688432626942	1.08761595445702	2.32615269808183	0.202804244020444	24.707810713016	17.0595321633859	32.3560892626462	8.31	6.08	12.36	1.93741641122957	2.80601586857644	3.67461532592331	1.9686574522108	2.85126316607845	3.7338688799461	1.99578896480828	2.88896586684239	3.78416171148282	1.70688432626942	10.2512572664182	-2.42162970181096	61.9093177611668	0.418926165855908	0.496324622319201	0.377024881826105	0.445209939750053	0.524043498448066	0.402532113813615	0.447747700295011	0.524460438762883	0.410732653936752	0.00486790596207332	0.00498341817728079	0.00529034077156254
235	29.6045667991337	0.16	1.71490936986956	1.09246973148196	2.33734900825716	0.218491410968671	25.9464429271165	18.2849574585801	33.6079283956528	7.79	5.69	12.04	2.20800097709932	3.13316404837694	4.05832711965455	2.25184018616041	3.19537209772297	4.13890400928553	2.27270521271614	3.22422168776838	4.18125419460974	1.71490936986956	10.0199341919791	1.48453813964922	64.5134682759179	0.418926165855908	0.496324622319201	0.377024881826105	0.445209939750053	0.524043498448066	0.402532113813615	0.447747700295011	0.524460438762883	0.410732653936752	0.00486790596207332	0.00498341817728079	0.00529034077156254
235	29.6045667991337	0.16	1.72836116883009	1.11408915249055	2.34263318516963	0.198806191782279	21.4015425628368	14.6936765715591	28.1094085541144	9.11	5.7	13.93	1.53084179305738	2.22969218299668	2.92854257293598	1.54811335191384	2.25484844665832	2.96158354140281	1.54237132385454	2.24829119240639	2.9519560692893	1.72836116883009	10.831643524691	-4.04541784864233	61.2809939789768	0.418926165855908	0.496324622319201	0.377024881826105	0.445209939750053	0.524043498448066	0.402532113813615	0.447747700295011	0.524460438762883	0.410732653936752	0.00486790596207332	0.00498341817728079	0.00529034077156254
235	29.6045667991337	0.16	1.72969285618798	1.11747420270392	2.34191150967203	0.207998116234911	22.9766247019219	15.976510931225	29.9767384726187	8.12	5.36	12.08	1.85467503171317	2.66730153605766	3.47992804040215	1.88700308044371	2.71379413048109	3.54058518051848	1.89429307402182	2.72628720499827	3.55517373845036	1.72969285618798	10.1362991661949	0.833272267186616	63.3444267643634	0.418926165855908	0.496324622319201	0.377024881826105	0.445209939750053	0.524043498448066	0.402532113813615	0.447747700295011	0.524460438762883	0.410732653936752	0.00486790596207332	0.00498341817728079	0.00529034077156254
235	29.6045667991337	0.16	1.73772797301701	1.11048386033254	2.36497208570148	0.199085313570178	24.0185367795317	16.4970183330675	31.540055225996	8.24	5.17	12.67	1.88949125383054	2.75097076686668	3.61245027990283	1.92090601486031	2.79670852250107	3.67251103014183	1.91303589110596	2.7881964047147	3.66010832963226	1.73772797301701	10.4138975028798	-0.62670595000862	62.92547893449	0.418926165855908	0.496324622319201	0.377024881826105	0.445209939750053	0.524043498448066	0.402532113813615	0.447747700295011	0.524460438762883	0.410732653936752	0.00486790596207332	0.00498341817728079	0.00529034077156254
235	29.6045667991337	0.16	1.75452577538746	1.11754201648151	2.3915095342934	0.197296610645521	23.2488397643294	15.9272653313181	30.5704141973408	7.44	5.08	10.93	2.00837965176751	2.93160788990374	3.85483612803997	2.05384635698174	2.99797509872139	3.94210384046104	2.07050977115701	3.02306913288613	3.97541032330584	1.75452577538746	9.66734462185872	2.90599588883517	64.2829062572654	0.418926165855908	0.496324622319201	0.377024881826105	0.445209939750053	0.524043498448066	0.402532113813615	0.447747700295011	0.524460438762883	0.410732653936752	0.00486790596207332	0.00498341817728079	0.00529034077156254
235	29.6045667991337	0.16	1.7574040854349	1.11730771007178	2.39750046079801	0.184569961029467	23.1398232861693	15.5460374931943	30.7336090791443	8.57	5.32	11.64	1.71481795923802	2.55245650617326	3.39009505310851	1.73957684617396	2.58930938708975	3.43904192800553	1.75256284683234	2.60637540412628	3.46551342246218	1.7574040854349	10.3936998087664	-0.968488238643958	62.9943267986386	0.418926165855908	0.496324622319201	0.377024881826105	0.445209939750053	0.524043498448066	0.402532113813615	0.447747700295011	0.524460438762883	0.410732653936752	0.00486790596207332	0.00498341817728079	0.00529034077156254
235	29.6045667991337	0.16	1.78835712275136	1.15991507636919	2.41679916913354	0.218815545559821	23.4483486351387	16.5310673870982	30.3656298831791	8.05	5.49	12.6	1.93527678001084	2.74507650235576	3.55487622470067	1.96999503365109	2.79432230701536	3.61864958037962	1.97552550487535	2.80205204293009	3.62700095653146	1.78835712275136	10.2115223244421	-0.918099256888217	62.4882044985751	0.418926165855908	0.496324622319201	0.377024881826105	0.445209939750053	0.524043498448066	0.402532113813615	0.447747700295011	0.524460438762883	0.410732653936752	0.00486790596207332	0.00498341817728079	0.00529034077156254
235	29.6045667991337	0.16	1.83549572939473	1.18957173605582	2.48141972273364	0.207554474860989	23.6218505919101	16.4154560114702	30.82824517235	7.51	5.41	11.52	2.05319054037119	2.95454236223973	3.85589418410827	2.09857843409414	3.01985556727381	3.94113270045347	2.11893352006035	3.04796545504805	3.97692061590084	1.83549572939473	9.37281087492033	2.207166900299	63.6128590602062	0.418926165855908	0.496324622319201	0.377024881826105	0.445209939750053	0.524043498448066	0.402532113813615	0.447747700295011	0.524460438762883	0.410732653936752	0.00486790596207332	0.00498341817728079	0.00529034077156254
235	29.6045667991337	0.16	1.8848817881718	1.21894648271665	2.55081709362695	0.16638195654922	19.0497399674244	12.392335348334	25.7071445865148	8.26	4.98	12.69	1.41663823083226	2.17768396082784	2.93872969082341	1.44003014941622	2.21364247500922	2.98725480060222	1.43037626772268	2.1966813030721	2.96423352549552	1.8848817881718	9.71185264888217	4.10929863169243	66.0867965628687	0.418926165855908	0.496324622319201	0.377024881826105	0.445209939750053	0.524043498448066	0.402532113813615	0.447747700295011	0.524460438762883	0.410732653936752	0.00486790596207332	0.00498341817728079	0.00529034077156254
235	29.6045667991337	0.16	1.91952021457138	1.24131806958925	2.59772235955351	0.225886173394054	27.251222709734	19.3747995112054	35.1276459082625	7.91	5.24	11.09	2.30558340072524	3.24287054907028	4.18015769741532	2.34925533029215	3.3042963965018	4.25933746271145	2.37309936561019	3.33712586221893	4.30318940921173	1.91952021457138	9.58760028376479	1.09995343024255	63.1344369139519	0.418926165855908	0.496324622319201	0.377024881826105	0.445209939750053	0.524043498448066	0.402532113813615	0.447747700295011	0.524460438762883	0.410732653936752	0.00486790596207332	0.00498341817728079	0.00529034077156254
235	29.6045667991337	0.16	1.98911597159494	1.27804216228223	2.70018978090766	0.215464875240862	23.8322073147364	16.7320546849417	30.9323599445311	7.89	4.84	11.17	1.99643970116784	2.84361757987933	3.69079545859081	2.03458700694352	2.89795247878225	3.76131795062098	2.03911146326515	2.90417858784825	3.7665946559508	1.98911597159494	9.2609275623151	-2.81368745644793	58.0471059048894	0.418926165855908	0.496324622319201	0.377024881826105	0.445209939750053	0.524043498448066	0.402532113813615	0.447747700295011	0.524460438762883	0.410732653936752	0.00486790596207332	0.00498341817728079	0.00529034077156254
235	29.6045667991337	0.16	1.99003051315622	1.28230572610389	2.69775530020854	0.2280921348297	26.3311293733788	18.7683309238718	33.8939278228857	7.73	5.07	11.67	2.28193281795215	3.2014497450294	4.12096667210664	2.32822444368705	3.26639482677768	4.20456520986831	2.33386832714301	3.273881883877	4.21270852876178	1.99003051315622	9.59229742591716	0.284694837456907	62.1456468993604	0.418926165855908	0.496324622319201	0.377024881826105	0.445209939750053	0.524043498448066	0.402532113813615	0.447747700295011	0.524460438762883	0.410732653936752	0.00486790596207332	0.00498341817728079	0.00529034077156254
235	29.6045667991337	0.16	2.03279987391162	1.29522044209355	2.77037930572969	0.199851060727227	21.289139407322	14.6383108101095	27.9399680045346	8.14	4.7	12.34	1.69609026399758	2.46669868853373	3.23730711306989	1.72545965587219	2.50941188721066	3.29336411854913	1.70852139251744	2.48291278519325	3.2609063208663	2.03279987391162	9.42491377041551	2.5825374062855	63.6735035540258	0.418926165855908	0.496324622319201	0.377024881826105	0.445209939750053	0.524043498448066	0.402532113813615	0.447747700295011	0.524460438762883	0.410732653936752	0.00486790596207332	0.00498341817728079	0.00529034077156254
235	29.6045667991337	0.16	2.09667098260607	1.33619017461767	2.85715179059448	0.213058902623639	26.8731031246457	18.8095852936984	34.9366209555929	7.82	5.63	11.8	2.26365234025057	3.23406188005	4.20447141984943	2.30811451310246	3.2975846285603	4.28705474401814	2.33381149726672	3.33377860163236	4.33568138946945	2.09667098260607	9.92211812877362	-1.63321792614699	61.4917881876612	0.418926165855908	0.496324622319201	0.377024881826105	0.445209939750053	0.524043498448066	0.402532113813615	0.447747700295011	0.524460438762883	0.410732653936752	0.00486790596207332	0.00498341817728079	0.00529034077156254
235	29.6045667991337	0.16	2.09924413303744	1.33688827592902	2.86159999014586	0.208713530553474	22.4992276557996	15.6594081854381	29.3390471261612	7.79	4.28	11.81	1.89148791451961	2.7176644668184	3.54384101911719	1.92907648328548	2.77167121828079	3.61426595327609	1.89919876598671	2.72809310486395	3.55544866889516	2.09924413303744	9.11846280553098	-1.0992585041137	58.4473230821743	0.418926165855908	0.496324622319201	0.377024881826105	0.445209939750053	0.524043498448066	0.402532113813615	0.447747700295011	0.524460438762883	0.410732653936752	0.00486790596207332	0.00498341817728079	0.00529034077156254
235	29.6045667991337	0.16	2.10323135830491	1.3485717820729	2.85789093453691	0.272922840601078	33.4231016159117	24.9057903203698	41.9404129114536	8.3	5.67	12.12	2.83399574784909	3.80316892742617	4.77234210700324	2.88001797847755	3.86492989429771	4.84984181011786	2.9078589942035	3.90019236971139	4.89430162965723	2.10323135830491	9.88406541656549	-1.58321854051379	61.4762321923952	0.418926165855908	0.496324622319201	0.377024881826105	0.445209939750053	0.524043498448066	0.402532113813615	0.447747700295011	0.524460438762883	0.410732653936752	0.00486790596207332	0.00498341817728079	0.00529034077156254
235	29.6045667991337	0.16	2.11138511034561	1.3514783123065	2.87129190838473	0.217194673065217	25.0481438522539	17.6237105219428	32.4725771825649	7.63	5.37	11.86	2.16944577719353	3.08337962310209	3.99731346901065	2.21516577727464	3.14836032835884	4.08155487944305	2.22977266150766	3.16873224867815	4.10603891842825	2.11138511034561	9.42610589969575	-3.829390937192	57.9886266854269	0.418926165855908	0.496324622319201	0.377024881826105	0.445209939750053	0.524043498448066	0.402532113813615	0.447747700295011	0.524460438762883	0.410732653936752	0.00486790596207332	0.00498341817728079	0.00529034077156254
235	29.6045667991337	0.16	2.11375747321755	1.36958250542342	2.85793244101168	0.248830029548931	25.4160378646201	18.521406928664	32.3106688005762	7.66	4.77	11.85	2.27168370613458	3.117322529219	3.96296135230341	2.31903012766925	3.18229375128188	4.04555737489452	2.30843127631714	3.16919418128931	4.02650834688085	2.11375747321755	9.33982786264315	1.25988002255387	62.5476723174816	0.418926165855908	0.496324622319201	0.377024881826105	0.445209939750053	0.524043498448066	0.402532113813615	0.447747700295011	0.524460438762883	0.410732653936752	0.00486790596207332	0.00498341817728079	0.00529034077156254
235	29.6045667991337	0.16	2.13636751882217	1.37188592007706	2.90084911756727	0.207841669125881	25.1381449045037	17.4758586434159	32.8004311655915	8.45	5.53	12.8	1.95401996313876	2.81075957307434	3.66749918300992	1.98375406992799	2.8535305922457	3.72330711456341	1.98814418284378	2.85849831001662	3.73044826486807	2.13636751882217	10.1263496752845	3.44625387196475	67.3367127434149	0.418926165855908	0.496324622319201	0.377024881826105	0.445209939750053	0.524043498448066	0.402532113813615	0.447747700295011	0.524460438762883	0.410732653936752	0.00486790596207332	0.00498341817728079	0.00529034077156254
235	29.6045667991337	0.16	2.15788126682914	1.38945549636353	2.92630703729476	0.185208248236003	22.072258393597	14.8441379090733	29.3003788781208	6.86	5.01	11.33	2.02044196003986	3.00426453084936	3.98808710165886	2.07677962846913	3.08803494463026	4.09929026079138	2.08589261107315	3.10202934254631	4.12148599332777	2.15788126682914	9.06365336683625	2.37173773410591	62.6791509467636	0.418926165855908	0.496324622319201	0.377024881826105	0.445209939750053	0.524043498448066	0.402532113813615	0.447747700295011	0.524460438762883	0.410732653936752	0.00486790596207332	0.00498341817728079	0.00529034077156254
235	29.6045667991337	0.16	2.26744299774195	1.45835431897992	3.07653167650398	0.224838195051464	24.4688835270414	17.3753805919139	31.5623864621689	8.03	4.65	11.48	2.04024754059398	2.87317904623969	3.7061105518854	2.07722234700235	2.92524882546873	3.7732753039351	2.06893968153142	2.91202742347944	3.75476337099163	2.26744299774195	9.1834920727144	0.839727883475112	61.7329789363512	0.418926165855908	0.496324622319201	0.377024881826105	0.445209939750053	0.524043498448066	0.402532113813615	0.447747700295011	0.524460438762883	0.410732653936752	0.00486790596207332	0.00498341817728079	0.00529034077156254
235	29.6045667991337	0.16	2.31574038310602	1.49525093287483	3.13622983333721	0.218325753354838	27.5724612380312	19.4268924690339	35.7180300070284	7.74	4.88	11.92	2.36147366047477	3.35162409900908	4.34177453754339	2.40934534155264	3.41956806241048	4.42979078326832	2.40216954199331	3.41063663403487	4.41609876409646	2.31574038310602	9.53536777878228	-0.513304166384259	61.4312951019616	0.418926165855908	0.496324622319201	0.377024881826105	0.445209939750053	0.524043498448066	0.402532113813615	0.447747700295011	0.524460438762883	0.410732653936752	0.00486790596207332	0.00498341817728079	0.00529034077156254
235	29.6045667991337	0.16	2.31814870110702	1.49152320704695	3.1447741951671	0.221313724942055	26.7993499676799	18.9508473453584	34.6478525900014	7.8	4.66	12.4	2.28710538910089	3.2343111956149	4.1815170021289	2.33243325791713	3.29841162329277	4.2643899886684	2.30337290398795	3.25888604687182	4.21309798515321	2.31814870110702	9.44531587874899	1.30662116684175	62.8648535948978	0.418926165855908	0.496324622319201	0.377024881826105	0.445209939750053	0.524043498448066	0.402532113813615	0.447747700295011	0.524460438762883	0.410732653936752	0.00486790596207332	0.00498341817728079	0.00529034077156254
235	29.6045667991337	0.16	2.32168897709641	1.48418878776574	3.15918916642707	0.221387064793869	26.6916665466391	18.8763632237527	34.5069698695256	8.01	5.75	12.46	2.21999627088502	3.13913223086756	4.0582681908501	2.26044231080258	3.19632397897152	4.13220564714046	2.2793416044339	3.22078129103557	4.16652908633955	2.32168897709641	9.55986033638769	-3.86426866153892	58.9961438480955	0.418926165855908	0.496324622319201	0.377024881826105	0.445209939750053	0.524043498448066	0.402532113813615	0.447747700295011	0.524460438762883	0.410732653936752	0.00486790596207332	0.00498341817728079	0.00529034077156254
235	29.6045667991337	0.16	2.33673767505354	1.4955948770051	3.17788047310197	0.184979580376746	24.5070067436014	16.4754805194548	32.5385329677479	7.94	4.82	11.05	1.95398907693562	2.90652666723976	3.8590642575439	1.9905958812544	2.96097868757644	3.93136149389849	1.99715032057513	2.96757006828717	3.94289456675415	2.33673767505354	9.3386183217261	-4.86169500903626	56.0096256610582	0.418926165855908	0.496324622319201	0.377024881826105	0.445209939750053	0.524043498448066	0.402532113813615	0.447747700295011	0.524460438762883	0.410732653936752	0.00486790596207332	0.00498341817728079	0.00529034077156254
235	29.6045667991337	0.16	2.34676920900878	1.50866353746973	3.18487488054782	0.245769726547138	28.3684403196955	20.6093875111355	36.1274931282554	7.77	4.97	11.32	2.49542589581577	3.4349075419841	4.37438918815243	2.54539629965008	3.50369087764406	4.46198545563804	2.55741667050816	3.51511795237858	4.47973145118546	2.34676920900878	9.32788939131417	3.31685398759909	64.5977370854914	0.418926165855908	0.496324622319201	0.377024881826105	0.445209939750053	0.524043498448066	0.402532113813615	0.447747700295011	0.524460438762883	0.410732653936752	0.00486790596207332	0.00498341817728079	0.00529034077156254
235	29.6045667991337	0.16	2.36080331239373	1.51823479123603	3.20337183355143	0.235304217179241	26.9675961932878	19.377326797703	34.5578655888727	8.14	5.13	13.03	2.24581397041893	3.12551906213821	4.00522415385749	2.28474022354046	3.17969307109508	4.07464591864971	2.26922523399755	3.15917567024138	4.04619094504329	2.36080331239373	9.56877269183631	-1.0652653516027	60.9334323358767	0.418926165855908	0.496324622319201	0.377024881826105	0.445209939750053	0.524043498448066	0.402532113813615	0.447747700295011	0.524460438762883	0.410732653936752	0.00486790596207332	0.00498341817728079	0.00529034077156254
235	29.6045667991337	0.16	2.39417358936444	1.53232024322018	3.2560269355087	0.205441917518778	25.5176488442194	17.6825512009529	33.3527464874859	8.11	5.27	11.12	2.05518525478761	2.96583309984487	3.87648094490213	2.09115658760864	3.01774324725256	3.94432990689649	2.11400238258271	3.04638716165346	3.98403627526535	2.39417358936444	9.26565473863092	3.29086092286629	64.6152106502322	0.418926165855908	0.496324622319201	0.377024881826105	0.445209939750053	0.524043498448066	0.402532113813615	0.447747700295011	0.524460438762883	0.410732653936752	0.00486790596207332	0.00498341817728079	0.00529034077156254
235	29.6045667991337	0.16	2.40210959207152	1.53350216048635	3.2707170236567	0.20206922752485	24.9096862293588	17.1813459644727	32.6380264942449	7.89	5.23	12.1	2.05069277344906	2.97311477488762	3.89553677632618	2.08991670088705	3.02998201492713	3.97004732896721	2.0942406785697	3.03673401440966	3.98036505748596	2.40210959207152	9.32124186079763	-3.42450621383973	57.9028988858648	0.418926165855908	0.496324622319201	0.377024881826105	0.445209939750053	0.524043498448066	0.402532113813615	0.447747700295011	0.524460438762883	0.410732653936752	0.00486790596207332	0.00498341817728079	0.00529034077156254
235	29.6045667991337	0.16	2.41623532901869	1.56735614218172	3.26511451585567	0.226716837612845	25.4505727903045	18.1120201822559	32.7891253983531	7.34	4.61	12.16	2.31401368630638	3.2515960764442	4.18917846658201	2.36841113986573	3.32803406279183	4.28765698571793	2.34328161899176	3.29221526455414	4.23962721764698	2.41623532901869	9.21466776223865	0.165796235321909	60.1784530023882	0.418926165855908	0.496324622319201	0.377024881826105	0.445209939750053	0.524043498448066	0.402532113813615	0.447747700295011	0.524460438762883	0.410732653936752	0.00486790596207332	0.00498341817728079	0.00529034077156254
235	29.6045667991337	0.16	2.49847405601602	1.61434622005589	3.38260189197616	0.282976355725325	33.9207538456513	25.4904617835154	42.3510459077873	7.49	4.45	9.82	3.19386418345739	4.25014978950136	5.30643539554533	3.26483407103512	4.34459107924429	5.42434808745345	3.28633964980837	4.3715133300829	5.45852934228942	2.49847405601602	8.4691300747238	-2.3462410855364	56.3878066489176	0.418926165855908	0.496324622319201	0.377024881826105	0.445209939750053	0.524043498448066	0.402532113813615	0.447747700295011	0.524460438762883	0.410732653936752	0.00486790596207332	0.00498341817728079	0.00529034077156254
235	29.6045667991337	0.17	1.4379977122117	0.943722860804074	1.93227256361932	0.269146214490356	24.6758015319751	18.3272033190689	31.0243997448813	8.05	5.41	12	2.14545235710771	2.88864349015077	3.63183462319383	2.18393523864734	2.94045695730767	3.696978675968	2.19643053313967	2.95682293011235	3.7166923877046	1.4379977122117	10.355567043332	-2.9599737532352	60.0340276217592	0.418926165855908	0.496324622319201	0.377024881826105	0.445209939750053	0.524043498448066	0.402532113813615	0.447747700295011	0.524460438762883	0.410732653936752	0.00486790596207332	0.00498341817728079	0.00529034077156254
235	29.6045667991337	0.17	1.44847795889162	0.940693472316389	1.95626244546685	0.304933880100031	30.5643667292119	23.3597466606895	37.7689867977343	8.42	5.27	12.67	2.62076587072575	3.42906326630084	4.23736066187594	2.66115943766505	3.48191502926587	4.30267062086669	2.65492341712852	3.47586608540759	4.29600025445592	1.44847795889162	10.9349495559876	-1.19117086601065	62.661218897809	0.418926165855908	0.496324622319201	0.377024881826105	0.445209939750053	0.524043498448066	0.402532113813615	0.447747700295011	0.524460438762883	0.410732653936752	0.00486790596207332	0.00498341817728079	0.00529034077156254
235	29.6045667991337	0.17	1.64604799794343	1.07369289825071	2.21840309763614	0.194666861137814	22.9518086255926	15.6632081061538	30.2404091450313	7.63	4.86	10.82	1.92901867785051	2.8266538520818	3.72428902631309	1.96972999954174	2.8863094767801	3.80288895401846	1.97959566327197	2.90031722967271	3.82330192763989	1.64604799794343	9.54258105680794	-0.234777633104936	60.7703608977854	0.418926165855908	0.496324622319201	0.377024881826105	0.445209939750053	0.524043498448066	0.402532113813615	0.447747700295011	0.524460438762883	0.410732653936752	0.00486790596207332	0.00498341817728079	0.00529034077156254
235	29.6045667991337	0.17	1.6958921718831	1.1167508979247	2.27503344584149	0.277194228818908	28.8311187959591	21.5622693984786	36.0999681934396	7.26	4.82	11.82	2.78352151490838	3.72187351824359	4.6602255215788	2.85089331956635	3.81195700935	4.77302069913366	2.84015692035799	3.79757684591795	4.75425301000515	1.6958921718831	9.93682762405487	-2.83894334291978	58.78220621604	0.418926165855908	0.496324622319201	0.377024881826105	0.445209939750053	0.524043498448066	0.402532113813615	0.447747700295011	0.524460438762883	0.410732653936752	0.00486790596207332	0.00498341817728079	0.00529034077156254
235	29.6045667991337	0.17	1.70268584176458	1.12046336345829	2.28490832007087	0.301948965287732	31.7084445886058	24.181179426616	39.2357097505955	8	6.05	12.82	2.84673013354648	3.73287766927194	4.6190252049974	2.89876874156388	3.80111517289724	4.70346160423061	2.92431886683399	3.83973586351165	4.74780649546847	1.70268584176458	10.6680658744925	-1.57400193741796	62.6705927416503	0.418926165855908	0.496324622319201	0.377024881826105	0.445209939750053	0.524043498448066	0.402532113813615	0.447747700295011	0.524460438762883	0.410732653936752	0.00486790596207332	0.00498341817728079	0.00529034077156254
235	29.6045667991337	0.17	1.73041270250193	1.12356997541004	2.33725542959383	0.195187762751728	22.5434563214216	15.3964040878439	29.6905085549993	7.74	5.23	12.72	1.86998545244356	2.73803773454731	3.60609001665106	1.90779545397482	2.79339924059572	3.67900302721662	1.90263341032222	2.78495079663581	3.67447966509176	1.73041270250193	10.3091563147416	1.99098251128761	65.6014870084565	0.418926165855908	0.496324622319201	0.377024881826105	0.445209939750053	0.524043498448066	0.402532113813615	0.447747700295011	0.524460438762883	0.410732653936752	0.00486790596207332	0.00498341817728079	0.00529034077156254
235	29.6045667991337	0.17	1.82045021096017	1.1863133261204	2.45458709579994	0.24064480401447	23.6784475896729	17.1113582080356	30.2455369713102	9.08	5.1	13.6	1.78744172341242	2.47343575260671	3.15942978180101	1.80786183297161	2.50169280199427	3.19552377101693	1.78538594491256	2.47046144104549	3.15784840365646	1.82045021096017	10.5328283449499	-1.04708842952474	63.4067287734034	0.418926165855908	0.496324622319201	0.377024881826105	0.445209939750053	0.524043498448066	0.402532113813615	0.447747700295011	0.524460438762883	0.410732653936752	0.00486790596207332	0.00498341817728079	0.00529034077156254
235	29.6045667991337	0.17	1.82929253857212	1.19722161126734	2.4613634658769	0.255594664674843	26.2942115958797	19.2881417669818	33.3002814247776	8.64	5.07	13.24	2.11241109909962	2.8797063547248	3.64700161034997	2.14205184677052	2.9201135697139	3.69817529265728	2.12079830392343	2.88918222961189	3.66013408717658	1.82929253857212	10.5483377090491	0.783191275431333	64.3657469955773	0.418926165855908	0.496324622319201	0.377024881826105	0.445209939750053	0.524043498448066	0.402532113813615	0.447747700295011	0.524460438762883	0.410732653936752	0.00486790596207332	0.00498341817728079	0.00529034077156254
235	29.6045667991337	0.17	1.84744674898425	1.21065876099636	2.48423473697215	0.21598295569811	23.8592808163464	16.7619373587919	30.9566242739009	7.52	5.33	12.56	2.09350256230073	2.97993390945794	3.86636525661515	2.13958452024246	3.04552790086622	3.95147128148998	2.14027875177552	3.04638915926885	3.95351208476752	1.84744674898425	10.0462233120408	-1.87809156848079	61.1221393223055	0.418926165855908	0.496324622319201	0.377024881826105	0.445209939750053	0.524043498448066	0.402532113813615	0.447747700295011	0.524460438762883	0.410732653936752	0.00486790596207332	0.00498341817728079	0.00529034077156254
235	29.6045667991337	0.17	1.85424027639685	1.206479269717	2.5020012830767	0.236394876269199	26.0571510816348	18.7452925545538	33.3690096087158	7.68	5.48	11.46	2.29411011394744	3.18895923672918	4.08380835951091	2.34160311795256	3.25497753850178	4.16835195905099	2.36633408498964	3.28861106162398	4.21476769627366	1.85424027639685	9.82813291957797	-0.246288358146207	61.8240419902831	0.418926165855908	0.496324622319201	0.377024881826105	0.445209939750053	0.524043498448066	0.402532113813615	0.447747700295011	0.524460438762883	0.410732653936752	0.00486790596207332	0.00498341817728079	0.00529034077156254
235	29.6045667991337	0.17	1.86627878785458	1.22803715672183	2.50452041898733	0.224408377577485	23.600095929119	16.7500063383834	30.4501855198547	8.99	5.72	13.25	1.76713868827863	2.48982846459378	3.21251824090893	1.78827404946755	2.51960735192543	3.2509406543833	1.79052205679415	2.5236651427931	3.25828408891313	1.86627878785458	10.7421425023012	-1.10049873510513	63.8800216476429	0.418926165855908	0.496324622319201	0.377024881826105	0.445209939750053	0.524043498448066	0.402532113813615	0.447747700295011	0.524460438762883	0.410732653936752	0.00486790596207332	0.00498341817728079	0.00529034077156254
235	29.6045667991337	0.17	1.88839336322618	1.22817778465725	2.54860894179511	0.234643308292236	28.9189194230373	20.7644562079353	37.0733826381393	8.89	5.87	12.93	2.21443706576744	3.08407436395289	3.95371166213834	2.2422279495779	3.12277907750578	4.00333020543366	2.25634873663126	3.14320944365601	4.02970600838403	1.88839336322618	10.6910252233372	-3.2459901307055	62.0194986120404	0.418926165855908	0.496324622319201	0.377024881826105	0.445209939750053	0.524043498448066	0.402532113813615	0.447747700295011	0.524460438762883	0.410732653936752	0.00486790596207332	0.00498341817728079	0.00529034077156254
235	29.6045667991337	0.17	1.93120239779321	1.26213200014048	2.60027279544593	0.277723721330586	28.7920961663232	21.5426649479922	36.0415273846543	7.95	5.09	11.53	2.55370342733934	3.41306309306344	4.27242275878754	2.60146837685595	3.47690166750081	4.35233495814567	2.6115492215654	3.48972935168026	4.37261149654135	1.93120239779321	9.9715755275374	1.80950200432378	63.8247356908907	0.418926165855908	0.496324622319201	0.377024881826105	0.445209939750053	0.524043498448066	0.402532113813615	0.447747700295011	0.524460438762883	0.410732653936752	0.00486790596207332	0.00498341817728079	0.00529034077156254
235	29.6045667991337	0.17	1.93567538694093	1.2626893360584	2.60866143782346	0.248813075222056	25.0159489112262	18.2295426709791	31.8023551514733	7.9	4.95	11.62	2.17310955271065	2.98210429796741	3.79109904322417	2.21450822653678	3.03891467045557	3.86332111437435	2.21516013781021	3.0419366339469	3.86410916511781	1.93567538694093	9.46056852833992	-3.52600909206496	57.6541538329031	0.418926165855908	0.496324622319201	0.377024881826105	0.445209939750053	0.524043498448066	0.402532113813615	0.447747700295011	0.524460438762883	0.410732653936752	0.00486790596207332	0.00498341817728079	0.00529034077156254
235	29.6045667991337	0.17	1.95271956567842	1.26810809697134	2.6373310343855	0.239047116957557	25.280492350844	18.2382961993162	32.3226885023718	8.11	5.56	12.3	2.11943972878182	2.93780072798426	3.7561617271867	2.15651532262482	2.98919200139641	3.82186868016801	2.16810043756131	3.00695154448349	3.84627569905512	1.95271956567842	9.99597200295497	-0.335372417201665	62.4149459568185	0.418926165855908	0.496324622319201	0.377024881826105	0.445209939750053	0.524043498448066	0.402532113813615	0.447747700295011	0.524460438762883	0.410732653936752	0.00486790596207332	0.00498341817728079	0.00529034077156254
235	29.6045667991337	0.17	2.02676218822477	1.33199157887795	2.72153279757158	0.232556462306398	25.4780838293332	18.2518629148112	32.7043047438551	8.02	5.18	12.3	2.14502148768339	2.99427173730138	3.84352198691937	2.18400828775796	3.04869407025301	3.91337985274805	2.18283725129352	3.04735845368988	3.91056991036187	2.02676218822477	9.71945113842581	0.553558880207447	62.2637822226752	0.418926165855908	0.496324622319201	0.377024881826105	0.445209939750053	0.524043498448066	0.402532113813615	0.447747700295011	0.524460438762883	0.410732653936752	0.00486790596207332	0.00498341817728079	0.00529034077156254
235	29.6045667991337	0.17	2.03104401532469	1.3262027258887	2.73588530476067	0.210587721937396	23.8430363666858	16.635573096233	31.0504996371386	7.11	4.97	12.05	2.18935146359635	3.13790130727778	4.0864511509592	2.24522422247201	3.21798127891886	4.19073833536571	2.2393656944319	3.21101442621422	4.18130135377888	2.03104401532469	9.5918681197383	-1.65498066120289	59.2030432623354	0.418926165855908	0.496324622319201	0.377024881826105	0.445209939750053	0.524043498448066	0.402532113813615	0.447747700295011	0.524460438762883	0.410732653936752	0.00486790596207332	0.00498341817728079	0.00529034077156254
235	29.6045667991337	0.17	2.03868748622083	1.32473387245914	2.75264109998253	0.281988405864466	32.1898923832528	24.170248407124	40.2095363593815	9.1	6.28	13.04	2.51900271513518	3.35480318395996	4.19060365278475	2.54746901215002	3.39271454597921	4.23796007980839	2.5749356734917	3.43006861426418	4.28410291794143	2.03868748622083	10.6456626737805	4.38697226726034	69.8705329262095	0.418926165855908	0.496324622319201	0.377024881826105	0.445209939750053	0.524043498448066	0.402532113813615	0.447747700295011	0.524460438762883	0.410732653936752	0.00486790596207332	0.00498341817728079	0.00529034077156254
235	29.6045667991337	0.17	2.04455391122058	1.33641257507435	2.75269524736681	0.223481571224087	22.7023172805743	16.0952203841848	29.3094141769638	8.38	4.86	13.64	1.81457235795352	2.55945531751146	3.30433827706941	1.84305481721427	2.59962984209915	3.35620486698403	1.80968732022824	2.55303330605169	3.29564290494013	2.04455391122058	9.92349733470054	-0.183169680012981	61.3331695100937	0.418926165855908	0.496324622319201	0.377024881826105	0.445209939750053	0.524043498448066	0.402532113813615	0.447747700295011	0.524460438762883	0.410732653936752	0.00486790596207332	0.00498341817728079	0.00529034077156254
235	29.6045667991337	0.17	2.05665441088322	1.33970647046389	2.77360235130254	0.25137162005028	25.8164793541476	18.8605125738898	32.7724461344053	8.8	5.46	14.15	2.02988479887881	2.7785288865426	3.52717297420639	2.05638558031244	2.81480345087746	3.57322132144248	2.03734241479004	2.79066868680635	3.53906305840713	2.05665441088322	10.4082786674611	2.79255191949613	66.8965310389683	0.418926165855908	0.496324622319201	0.377024881826105	0.445209939750053	0.524043498448066	0.402532113813615	0.447747700295011	0.524460438762883	0.410732653936752	0.00486790596207332	0.00498341817728079	0.00529034077156254
235	29.6045667991337	0.17	2.08545792426022	1.37569625045223	2.79521959806821	0.250207204856673	26.7676974975594	19.5330528701475	34.0023421249713	7.85	5.24	12.7	2.34192663247777	3.20932852004151	4.07673040760525	2.3873781511045	3.27161435469793	4.15585055829135	2.38052185794668	3.26423444515814	4.14592890752544	2.08545792426022	10.1462839948229	-0.396012850099805	62.51377434039	0.418926165855908	0.496324622319201	0.377024881826105	0.445209939750053	0.524043498448066	0.402532113813615	0.447747700295011	0.524460438762883	0.410732653936752	0.00486790596207332	0.00498341817728079	0.00529034077156254
235	29.6045667991337	0.17	2.09108848530083	1.36889499525863	2.81328197534302	0.257714436132309	28.2899755208427	20.7938963104025	35.7860547312828	8.05	5.58	12.45	2.43358259148972	3.3108750237805	4.18816745607128	2.47719537774546	3.37020996693655	4.26322455612764	2.48990466861416	3.38693840349181	4.28426829348178	2.09108848530083	10.012042802043	-2.05845578264169	61.130606722287	0.418926165855908	0.496324622319201	0.377024881826105	0.445209939750053	0.524043498448066	0.402532113813615	0.447747700295011	0.524460438762883	0.410732653936752	0.00486790596207332	0.00498341817728079	0.00529034077156254
235	29.6045667991337	0.17	2.09194615016851	1.36105599444531	2.8228363058917	0.217209098687785	23.1377125228629	16.279834439338	29.9955906063877	8.73	5.1	13.33	1.76552331482431	2.50924977542203	3.25297623601976	1.7893215481661	2.54307301138099	3.29682447459587	1.77196110228738	2.51802852779911	3.26525029035449	2.09194615016851	10.0290947013198	0.429947989578865	63.5167423483453	0.418926165855908	0.496324622319201	0.377024881826105	0.445209939750053	0.524043498448066	0.402532113813615	0.447747700295011	0.524460438762883	0.410732653936752	0.00486790596207332	0.00498341817728079	0.00529034077156254
235	29.6045667991337	0.17	2.09934082825519	1.37427214613115	2.82440951037924	0.203890485248514	24.2744545315554	16.7854711177281	31.7634379453826	8.4	5.26	11.94	1.88710290880509	2.72905022652442	3.57099754424375	1.91641627721746	2.77144200830415	3.62646773939084	1.92339959687512	2.78161531511257	3.63927344576847	2.09934082825519	9.69050879762698	-0.371903118722342	62.1611776364134	0.418926165855908	0.496324622319201	0.377024881826105	0.445209939750053	0.524043498448066	0.402532113813615	0.447747700295011	0.524460438762883	0.410732653936752	0.00486790596207332	0.00498341817728079	0.00529034077156254
235	29.6045667991337	0.17	2.10052715455037	1.38652815768748	2.81452615141326	0.223088210310069	23.7394380543757	16.8226663400574	30.6562097686941	9.47	5.74	12.65	1.68881565700222	2.38318551080098	3.07755536459973	1.70457730428811	2.40542768346342	3.10627806263874	1.71419271738271	2.42119976445194	3.12694386819411	2.10052715455037	10.4183816460905	4.67694777030773	69.3979195445146	0.418926165855908	0.496324622319201	0.377024881826105	0.445209939750053	0.524043498448066	0.402532113813615	0.447747700295011	0.524460438762883	0.410732653936752	0.00486790596207332	0.00498341817728079	0.00529034077156254
235	29.6045667991337	0.17	2.11142444864646	1.3860934009996	2.83675549629331	0.219186329443523	26.3525677382334	18.5869613813338	34.1181740951329	7.94	4.74	12.34	2.20553326873287	3.12700197040165	4.04847067207043	2.24692181615736	3.18568259480357	4.12444337344978	2.22610277662441	3.15507576463727	4.08093050902987	2.11142444864646	9.83655579399088	0.385644251871712	62.6958969234181	0.418926165855908	0.496324622319201	0.377024881826105	0.445209939750053	0.524043498448066	0.402532113813615	0.447747700295011	0.524460438762883	0.410732653936752	0.00486790596207332	0.00498341817728079	0.00529034077156254
235	29.6045667991337	0.17	2.12178380750004	1.39847040118457	2.8450972138155	0.228231431418162	25.8417665948519	18.4224572745911	33.2610759151127	8.68	5.76	12.93	2.00924358934342	2.81842987035331	3.6276161513632	2.03696612796362	2.85731715676477	3.67766818556593	2.04750880193394	2.87169407354147	3.69650654332412	2.12178380750004	10.1430284105313	-2.74071082232101	61.4739844263556	0.418926165855908	0.496324622319201	0.377024881826105	0.445209939750053	0.524043498448066	0.402532113813615	0.447747700295011	0.524460438762883	0.410732653936752	0.00486790596207332	0.00498341817728079	0.00529034077156254
235	29.6045667991337	0.17	2.12353767636512	1.39862383901416	2.84845151371607	0.260592985270883	27.8277719762285	20.5092341768191	35.1463097756378	7.34	5.11	10.12	2.62004529960733	3.55498516113634	4.48992502266534	2.68162091272788	3.63853348412305	4.59544605551822	2.72080076372713	3.69441218402691	4.66392388888279	2.12353767636512	9.13700649250766	-2.82238559232064	57.7126552583866	0.418926165855908	0.496324622319201	0.377024881826105	0.445209939750053	0.524043498448066	0.402532113813615	0.447747700295011	0.524460438762883	0.410732653936752	0.00486790596207332	0.00498341817728079	0.00529034077156254
235	29.6045667991337	0.17	2.1363350493107	1.39734872243508	2.87532137618632	0.216051239008898	24.7687268109321	17.4023385923065	32.1351150295577	7.41	5.15	12.63	2.20210377684193	3.13425155869756	4.06639934055319	2.25246630591772	3.20593248350943	4.15939866110115	2.24571153930555	3.1956700455329	4.14593512722289	2.1363350493107	9.68329351990846	1.71808430144388	63.7171944918309	0.418926165855908	0.496324622319201	0.377024881826105	0.445209939750053	0.524043498448066	0.402532113813615	0.447747700295011	0.524460438762883	0.410732653936752	0.00486790596207332	0.00498341817728079	0.00529034077156254
235	29.6045667991337	0.17	2.13711880701557	1.4032658573905	2.87097175664064	0.263640136799904	26.3992717900859	19.5108981076229	33.2876454725488	8.62	5.52	13.01	2.14107036973151	2.89698087194451	3.65289137415751	2.17135480610584	2.93795730790586	3.70455980970588	2.17182250041493	2.94029378762072	3.70789616982323	2.13711880701557	10.2093999768292	0.0155042364946689	63.9351377673536	0.418926165855908	0.496324622319201	0.377024881826105	0.445209939750053	0.524043498448066	0.402532113813615	0.447747700295011	0.524460438762883	0.410732653936752	0.00486790596207332	0.00498341817728079	0.00529034077156254
235	29.6045667991337	0.17	2.18627424735379	1.42251883353092	2.95002966117665	0.179311058916734	23.0061047846494	15.3216279087726	30.6905816605262	7.3	5.1	11.14	1.96662894339184	2.95298070241555	3.93933246143925	2.01347201705864	3.02331765796819	4.03316329887774	2.02831302711145	3.04429982937801	4.06083442700769	2.18627424735379	8.89155747889063	1.33554623918256	60.9530051399174	0.418926165855908	0.496324622319201	0.377024881826105	0.445209939750053	0.524043498448066	0.402532113813615	0.447747700295011	0.524460438762883	0.410732653936752	0.00486790596207332	0.00498341817728079	0.00529034077156254
235	29.6045667991337	0.17	2.19510752006251	1.42472507735695	2.96548996276808	0.223428117309095	27.513171609958	19.5047295737299	35.5216136461861	8.09	5.67	10.59	2.27225156328554	3.20521476421144	4.13817796513734	2.3123412007114	3.26176479583886	4.21118839096632	2.35705003092367	3.32536086226657	4.29544892697043	2.19510752006251	9.29785505686304	-0.458801011923448	60.9087899207372	0.418926165855908	0.496324622319201	0.377024881826105	0.445209939750053	0.524043498448066	0.402532113813615	0.447747700295011	0.524460438762883	0.410732653936752	0.00486790596207332	0.00498341817728079	0.00529034077156254
235	29.6045667991337	0.17	2.2161746619735	1.45813135475412	2.9742179691929	0.240144939505885	26.3243138869327	19.0134081804871	33.6352195933783	7.53	5.24	11.5	2.37232523098685	3.28451550766571	4.19670578434457	2.42438986823311	3.35659968322591	4.2888094982187	2.44034071640592	3.37692094223664	4.31865988172509	2.2161746619735	9.14553916424369	-1.56984077637728	58.9160209008855	0.418926165855908	0.496324622319201	0.377024881826105	0.445209939750053	0.524043498448066	0.402532113813615	0.447747700295011	0.524460438762883	0.410732653936752	0.00486790596207332	0.00498341817728079	0.00529034077156254
235	29.6045667991337	0.17	2.22447324735883	1.45135306587053	2.99759342884713	0.196749814447471	25.1947366968822	17.2466327711013	33.1428406226631	7.94	5.37	13.05	2.04700546175305	2.99036712327786	3.93372878480267	2.08545091958444	3.04653015522206	4.00760939085967	2.08200927290103	3.04892441019373	3.99581143098263	2.22447324735883	9.91221547198909	-3.78798197574676	59.5137594548346	0.418926165855908	0.496324622319201	0.377024881826105	0.445209939750053	0.524043498448066	0.402532113813615	0.447747700295011	0.524460438762883	0.410732653936752	0.00486790596207332	0.00498341817728079	0.00529034077156254
235	29.6045667991337	0.17	2.25305707922351	1.47180899430482	3.0343051641422	0.223408665925517	27.5680232751775	19.5431653786353	35.5928811717196	8	5.64	10.72	2.30143521951042	3.24645565181247	4.19147608411452	2.34354950126364	3.30586299330994	4.26817648535624	2.38670402481201	3.36833826550235	4.34426279244651	2.25305707922351	9.6438371428963	0.54399501644248	63.1992882897653	0.418926165855908	0.496324622319201	0.377024881826105	0.445209939750053	0.524043498448066	0.402532113813615	0.447747700295011	0.524460438762883	0.410732653936752	0.00486790596207332	0.00498341817728079	0.00529034077156254
235	29.6045667991337	0.17	2.26104877189003	1.49172808974638	3.03036945403369	0.252403180904376	26.7657933790945	19.5737567079398	33.9578300502492	8.65	5.49	13.18	2.14101664024025	2.92769598953012	3.71437533881999	2.17090774253517	2.96857005779596	3.76623237305675	2.16836703999965	2.96503186034467	3.7616047835243	2.26104877189003	10.2350634153559	-0.406336061125888	63.3519990600552	0.418926165855908	0.496324622319201	0.377024881826105	0.445209939750053	0.524043498448066	0.402532113813615	0.447747700295011	0.524460438762883	0.410732653936752	0.00486790596207332	0.00498341817728079	0.00529034077156254
235	29.6045667991337	0.17	2.28825846314792	1.50689400970708	3.06962291658876	0.205845537459456	27.4034104155722	18.9996852897719	35.8071355413725	7.53	5.17	13.26	2.36834432688054	3.41588350570403	4.46342268452753	2.42017409745218	3.49063803205844	4.5611019666647	2.40000965801669	3.46289665458281	4.52853922365939	2.28825846314792	10.1185596033899	3.27181360994595	66.9109321301431	0.418926165855908	0.496324622319201	0.377024881826105	0.445209939750053	0.524043498448066	0.402532113813615	0.447747700295011	0.524460438762883	0.410732653936752	0.00486790596207332	0.00498341817728079	0.00529034077156254
235	29.6045667991337	0.17	2.31360904510869	1.50449923908637	3.12271885113101	0.236343011377382	27.9913632606579	20.135619759686	35.8471067616298	8.4	5.39	12.93	2.26481557254524	3.14841441019034	4.03201324783544	2.30005857905463	3.19740718068242	4.09475578231021	2.29772019274572	3.19120422583336	4.08741084386461	2.31360904510869	9.86164214637933	-0.320030526211043	62.5979644041121	0.418926165855908	0.496324622319201	0.377024881826105	0.445209939750053	0.524043498448066	0.402532113813615	0.447747700295011	0.524460438762883	0.410732653936752	0.00486790596207332	0.00498341817728079	0.00529034077156254
235	29.6045667991337	0.17	2.33635091868331	1.51837808759152	3.15432374977509	0.21427899232508	25.2778970940423	17.7205253096348	32.8352688784499	8.1	5.23	11.8	2.06331186406984	2.94326404333603	3.82321622260221	2.09964965768198	2.99509901952902	3.89054838137606	2.10786671830364	3.01060984817247	3.90701087915266	2.33635091868331	9.4123875344597	2.69535458067202	64.4150221331962	0.418926165855908	0.496324622319201	0.377024881826105	0.445209939750053	0.524043498448066	0.402532113813615	0.447747700295011	0.524460438762883	0.410732653936752	0.00486790596207332	0.00498341817728079	0.00529034077156254
235	29.6045667991337	0.17	2.34651724562705	1.53801250430452	3.15502198694957	0.239426186202729	27.5245122509096	19.8651968456694	35.1838276561497	8.49	5.67	12.1	2.21304117496275	3.06631136883541	3.91958156270807	2.24624814588342	3.11232177009257	3.97839539430171	2.26662579395788	3.14145806250727	4.01853138617177	2.34651724562705	9.83103376342781	-1.67905359275344	61.6235087845489	0.418926165855908	0.496324622319201	0.377024881826105	0.445209939750053	0.524043498448066	0.402532113813615	0.447747700295011	0.524460438762883	0.410732653936752	0.00486790596207332	0.00498341817728079	0.00529034077156254
235	29.6045667991337	0.17	2.36975576401953	1.56634165291521	3.17316987512384	0.216361603021578	27.1449811102322	19.0792681234857	35.2106940969787	8.16	5.55	11.87	2.20634329252186	3.1390694134892	4.07179553445653	2.2442900801541	3.19305811089647	4.14182614163884	2.26506179694151	3.22097600187276	4.18007037773974	2.36975576401953	9.80716748112012	-1.33941163140713	61.8555873835666	0.418926165855908	0.496324622319201	0.377024881826105	0.445209939750053	0.524043498448066	0.402532113813615	0.447747700295011	0.524460438762883	0.410732653936752	0.00486790596207332	0.00498341817728079	0.00529034077156254
235	29.6045667991337	0.17	2.39341165235289	1.56017951271471	3.22664379199108	0.222178478138179	28.7183914522937	20.3289208513716	37.1078620532157	7.87	5.4	11.81	2.43240942638238	3.43623188804855	4.44005434971473	2.4793098489788	3.50248748052439	4.52566511206998	2.49631112611451	3.52952830562156	4.56000774730609	2.39341165235289	9.31423533227077	-0.918295088181933	60.6916224902798	0.418926165855908	0.496324622319201	0.377024881826105	0.445209939750053	0.524043498448066	0.402532113813615	0.447747700295011	0.524460438762883	0.410732653936752	0.00486790596207332	0.00498341817728079	0.00529034077156254
235	29.6045667991337	0.17	2.43033247836923	1.60142735199546	3.25923760474299	0.188850999882667	25.090661814326	16.971928933589	33.2093946950631	7	4.78	12.07	2.26577766524633	3.34964053688899	4.43350340853165	2.32585200677919	3.43845218540681	4.55105236403443	2.31038871704515	3.4165140916329	4.51945982059371	2.43033247836923	9.12405042329028	-5.26264995658663	55.1167217572379	0.418926165855908	0.496324622319201	0.377024881826105	0.445209939750053	0.524043498448066	0.402532113813615	0.447747700295011	0.524460438762883	0.410732653936752	0.00486790596207332	0.00498341817728079	0.00529034077156254
235	29.6045667991337	0.17	2.43852576013943	1.60860993752659	3.26844158275228	0.233741855179587	26.0699932776273	18.7003631910363	33.4396233642184	7.75	5.08	12.13	2.26858489002437	3.1626119893228	4.05663908862124	2.31428475337721	3.22632172149358	4.13835868960994	2.31143713869858	3.22157547784436	4.13177913411586	2.43852576013943	9.14909843848828	1.97512373505096	62.8895161635423	0.418926165855908	0.496324622319201	0.377024881826105	0.445209939750053	0.524043498448066	0.402532113813615	0.447747700295011	0.524460438762883	0.410732653936752	0.00486790596207332	0.00498341817728079	0.00529034077156254
235	29.6045667991337	0.17	2.43860661073954	1.61192439095265	3.26528883052643	0.217509307041443	26.5020655267729	18.6539415867974	34.3501894667483	7.24	4.88	11.03	2.4125993613012	3.42763303216884	4.44266670303649	2.47129930015411	3.51102932772701	4.55075935529992	2.48247002384029	3.52676226975949	4.56745054826545	2.43860661073954	8.88908955501062	0.411325153525675	60.5354687290686	0.418926165855908	0.496324622319201	0.377024881826105	0.445209939750053	0.524043498448066	0.402532113813615	0.447747700295011	0.524460438762883	0.410732653936752	0.00486790596207332	0.00498341817728079	0.00529034077156254
235	29.6045667991337	0.17	2.44924166914965	1.61222707568878	3.28625626261051	0.212899195034356	25.4346060615491	17.7990855937306	33.0701265293676	8.61	5.27	12.9	1.95660229556568	2.7959531035889	3.63530391161213	1.98446945635464	2.83577482662004	3.68708019688545	1.97665829704724	2.82624054522398	3.67399845271625	2.44924166914965	9.67994047222265	-0.111332731219737	63.0289211275845	0.418926165855908	0.496324622319201	0.377024881826105	0.445209939750053	0.524043498448066	0.402532113813615	0.447747700295011	0.524460438762883	0.410732653936752	0.00486790596207332	0.00498341817728079	0.00529034077156254
235	29.6045667991337	0.17	2.47992104947085	1.6372242482129	3.3226178507288	0.21561513650834	28.024463182893	19.6790519288168	36.3698744369692	7.74	5.02	11.35	2.39212341374674	3.4065652542598	4.42100709477287	2.44061629990124	3.47562280375888	4.51062930761652	2.45200403564819	3.4885648130144	4.53113455405572	2.47992104947085	9.31987297312101	-1.45293529951055	60.4158841846243	0.418926165855908	0.496324622319201	0.377024881826105	0.445209939750053	0.524043498448066	0.402532113813615	0.447747700295011	0.524460438762883	0.410732653936752	0.00486790596207332	0.00498341817728079	0.00529034077156254
235	29.6045667991337	0.17	2.4878937724137	1.63158208508281	3.34420545974458	0.20174053068465	29.4558205054693	20.3076964294121	38.6039445815266	8.42	6.2	12.36	2.27939602785927	3.30620858406471	4.33302114027015	2.31458872832255	3.35725474144413	4.39992075456571	2.34638118946456	3.40896442344974	4.46413968013768	2.4878937724137	10.0560722231131	-0.723753187272694	63.4672539067471	0.418926165855908	0.496324622319201	0.377024881826105	0.445209939750053	0.524043498448066	0.402532113813615	0.447747700295011	0.524460438762883	0.410732653936752	0.00486790596207332	0.00498341817728079	0.00529034077156254
235	29.6045667991337	0.17	2.54178695404124	1.67650221697266	3.40707169110982	0.245085620354431	27.3704268833074	19.87050109823	34.8703526683847	7.22	5.1	11.14	2.57589506041738	3.54814139118547	4.52038772195357	2.63897184699752	3.63502589231563	4.63107993763373	2.65753991787042	3.66088881173666	4.66216261217652	2.54178695404124	8.78184595343063	-3.64500358686755	55.585796572079	0.418926165855908	0.496324622319201	0.377024881826105	0.445209939750053	0.524043498448066	0.402532113813615	0.447747700295011	0.524460438762883	0.410732653936752	0.00486790596207332	0.00498341817728079	0.00529034077156254
235	29.6045667991337	0.17	2.71197541710831	1.79009849565325	3.63385233856336	0.212143642085667	25.9416392357377	18.1363070885781	33.7469713828974	8.49	5.07	12.6	2.01935856416673	2.88843098561129	3.75750340705586	2.04959718777033	2.93168342177036	3.81376965577039	2.03847056416868	2.91664650150745	3.7963566507667	2.71197541710831	9.35547512760238	-0.746936618163143	61.3154820390951	0.418926165855908	0.496324622319201	0.377024881826105	0.445209939750053	0.524043498448066	0.402532113813615	0.447747700295011	0.524460438762883	0.410732653936752	0.00486790596207332	0.00498341817728079	0.00529034077156254
235	29.6045667991337	0.18	1.52832304387824	1.01200912106273	2.04463696669375	0.327546676041716	29.7068478857027	23.0612125293409	36.3524832420645	8.15	5.82	12.98	2.67045738484802	3.44001301822263	4.20956865159725	2.71660488123425	3.49945901021925	4.28231313920426	2.73107975682455	3.51703366723173	4.30551270569129	1.52832304387824	10.6984193894775	2.84809481800628	66.1469667443267	0.418926165855908	0.496324622319201	0.377024881826105	0.445209939750053	0.524043498448066	0.402532113813615	0.447747700295011	0.524460438762883	0.410732653936752	0.00486790596207332	0.00498341817728079	0.00529034077156254
235	29.6045667991337	0.18	1.53293232785691	1.01922314092785	2.04664151478597	0.222526860701641	21.905308835809	15.512579481641	28.2980381899771	7.86	4.42	12.05	1.85777754744235	2.62336711783614	3.38895668822993	1.89370132652813	2.67409507551427	3.45448882450042	1.86636166754852	2.63357371038626	3.40375124655043	1.53293232785691	10.6164529039112	-3.29761892458112	59.2458874916998	0.418926165855908	0.496324622319201	0.377024881826105	0.445209939750053	0.524043498448066	0.402532113813615	0.447747700295011	0.524460438762883	0.410732653936752	0.00486790596207332	0.00498341817728079	0.00529034077156254
235	29.6045667991337	0.18	1.62892994254666	1.07947512135822	2.1783847637351	0.239797750351198	22.4000510686637	16.1730850891864	28.6270170481411	8.16	5.18	14.33	1.86980142851197	2.58971292464989	3.30962442078782	1.90193198245857	2.63421439393045	3.36649680540233	1.87154179944202	2.59213801097037	3.31147541982309	1.62892994254666	10.9351110117619	-2.51067631123255	61.5501322731081	0.418926165855908	0.496324622319201	0.377024881826105	0.445209939750053	0.524043498448066	0.402532113813615	0.447747700295011	0.524460438762883	0.410732653936752	0.00486790596207332	0.00498341817728079	0.00529034077156254
235	29.6045667991337	0.18	1.63107076621383	1.08560531576809	2.17653621665957	0.265126794128045	25.9811434597116	19.2277334261183	32.7345534933049	8.26	5.01	11.85	2.19844877337234	2.97061602134688	3.74278326932141	2.23477487847398	3.01970104489396	3.80462721131395	2.23370246290562	3.02087253534156	3.80303776941334	1.63107076621383	10.4392350533466	2.06636448301862	65.2394042945137	0.418926165855908	0.496324622319201	0.377024881826105	0.445209939750053	0.524043498448066	0.402532113813615	0.447747700295011	0.524460438762883	0.410732653936752	0.00486790596207332	0.00498341817728079	0.00529034077156254
235	29.6045667991337	0.18	1.66365022322242	1.1044700611456	2.22283038529923	0.22113027424464	24.9764600901776	17.6579166182442	32.295003562111	8.58	5.56	13.18	1.94573585885006	2.75217031970718	3.5586047805643	1.9737129840571	2.79174291291161	3.60977284176612	1.97259937328408	2.79103370831302	3.61051522162025	1.66365022322242	11.1004419403285	0.121535396604532	65.2561799025759	0.418926165855908	0.496324622319201	0.377024881826105	0.445209939750053	0.524043498448066	0.402532113813615	0.447747700295011	0.524460438762883	0.410732653936752	0.00486790596207332	0.00498341817728079	0.00529034077156254
235	29.6045667991337	0.18	1.7011113612675	1.13993673584258	2.26228598669241	0.293153339428008	28.9717437598284	21.9478929337336	35.9955945859233	8.85	5.84	12.67	2.35011281773497	3.10220514414198	3.854297470549	2.38012884567421	3.14182701913332	3.90352519259242	2.39813094757038	3.16609974071396	3.9334757201276	1.7011113612675	10.7513414884387	-2.09338655732565	63.4105111864119	0.418926165855908	0.496324622319201	0.377024881826105	0.445209939750053	0.524043498448066	0.402532113813615	0.447747700295011	0.524460438762883	0.410732653936752	0.00486790596207332	0.00498341817728079	0.00529034077156254
235	29.6045667991337	0.18	1.70153747228532	1.12898093292847	2.27409401164217	0.278993731314327	27.5899635964959	20.6651372565276	34.5147899364643	8.1	5.76	13.44	2.40623787867845	3.21256107100271	4.01888426332696	2.44861908591039	3.26914409535863	4.08966910480688	2.45181788558135	3.27112217757031	7.57177036404671	1.70153747228532	10.5739561866979	4.09329811347296	68.6180105869244	0.418926165855908	0.496324622319201	0.377024881826105	0.445209939750053	0.524043498448066	0.402532113813615	0.447747700295011	0.524460438762883	0.410732653936752	0.00486790596207332	0.00498341817728079	0.00529034077156254
235	29.6045667991337	0.18	1.71629462414218	1.13736815261538	2.29522109566898	0.219538415203409	21.6130984015314	15.2506687181241	27.9755280849386	8.42	5.54	13.16	1.71068428091176	2.42436501511302	3.13804574931428	1.73703278196239	2.46170585284713	3.18637892373188	1.73572361246888	2.46144210369733	3.18590198625203	1.71629462414218	10.5121517869676	1.02987605208701	65.0620870071301	0.418926165855908	0.496324622319201	0.377024881826105	0.445209939750053	0.524043498448066	0.402532113813615	0.447747700295011	0.524460438762883	0.410732653936752	0.00486790596207332	0.00498341817728079	0.00529034077156254
235	29.6045667991337	0.18	1.72954114725713	1.15704922330031	2.30203307121394	0.28202506712039	32.8606396977281	24.6746298954866	41.0466494999696	8.02	5.54	11.79	2.8978471351784	3.85923156746554	4.82061599975268	2.95039499275319	3.92921260555878	4.90803021836437	2.97844548861536	3.96449015637401	4.95553593107356	1.72954114725713	10.1219502925404	-4.11983639286637	58.9172658875232	0.418926165855908	0.496324622319201	0.377024881826105	0.445209939750053	0.524043498448066	0.402532113813615	0.447747700295011	0.524460438762883	0.410732653936752	0.00486790596207332	0.00498341817728079	0.00529034077156254
235	29.6045667991337	0.18	1.77066274700825	1.18919022806606	2.35213526595043	0.248203157279024	24.6998466806916	17.9882427931417	31.4114505682415	7.55	4.85	13.28	2.23804708929695	3.07308615997104	3.90812523064514	2.28675162421691	3.13996287266674	3.99317412111658	2.25139273446102	3.09378192197646	3.9304810425684	1.77066274700825	9.94891153323113	1.82678626684703	63.5337043818792	0.418926165855908	0.496324622319201	0.377024881826105	0.445209939750053	0.524043498448066	0.402532113813615	0.447747700295011	0.524460438762883	0.410732653936752	0.00486790596207332	0.00498341817728079	0.00529034077156254
235	29.6045667991337	0.18	1.78140950620777	1.1965807938619	2.36623821855363	0.26005576916894	23.4025696651805	17.2392420131408	29.5658973172201	8.1	4.91	13.46	2.00632117390664	2.72361574872528	3.44091032354391	2.04159782502105	2.77150441370428	3.50141100238751	2.01185168862199	2.73023546676163	3.44713562686934	1.78140950620777	10.264724866741	-3.46079368942535	59.2160706429729	0.418926165855908	0.496324622319201	0.377024881826105	0.445209939750053	0.524043498448066	0.402532113813615	0.447747700295011	0.524460438762883	0.410732653936752	0.00486790596207332	0.00498341817728079	0.00529034077156254
235	29.6045667991337	0.18	1.78380166724215	1.19583025797733	2.37177307650698	0.297861317764981	29.4744848297182	22.409095775039	36.5398738843974	8.16	5.38	12.72	2.58949971131948	3.40594599282589	4.22239227433231	2.63392210706229	3.46437437577206	4.29482664448182	2.63525897984131	3.46814212618793	4.29415800681226	1.78380166724215	10.0294042918588	-2.96030346155502	60.0291507871429	0.418926165855908	0.496324622319201	0.377024881826105	0.445209939750053	0.524043498448066	0.402532113813615	0.447747700295011	0.524460438762883	0.410732653936752	0.00486790596207332	0.00498341817728079	0.00529034077156254
235	29.6045667991337	0.18	1.80734192125789	1.21315933525459	2.40152450726119	0.248692097881974	25.4922351289791	18.5743816001164	32.4100886578417	7.92	5.42	11.63	2.20772862434677	3.02997636230714	3.85222410026751	2.24938609270269	3.08714876250164	3.92491143230058	2.26997574957855	3.11309578248338	3.95772544735985	1.80734192125789	10.0281194439157	0.240985977228985	62.8875797233277	0.418926165855908	0.496324622319201	0.377024881826105	0.445209939750053	0.524043498448066	0.402532113813615	0.447747700295011	0.524460438762883	0.410732653936752	0.00486790596207332	0.00498341817728079	0.00529034077156254
235	29.6045667991337	0.18	1.8464003928614	1.22691357519758	2.46588721052522	0.188706131971434	24.2284134364142	16.3849743547255	32.071852518103	8.65	6.31	13.06	1.79266260691103	2.65080492968328	3.50894725245554	1.81771520614271	2.68785013455826	3.5579850629738	1.83962579345657	2.72012371368197	3.60060404067048	1.8464003928614	11.0305871525889	-0.372751490996961	65.6812905895753	0.418926165855908	0.496324622319201	0.377024881826105	0.445209939750053	0.524043498448066	0.402532113813615	0.447747700295011	0.524460438762883	0.410732653936752	0.00486790596207332	0.00498341817728079	0.00529034077156254
235	29.6045667991337	0.18	1.85446481372258	1.23171156944353	2.47721805800162	0.267133809447646	30.1231348606596	22.3332050901854	37.9130646311338	7.93	5.66	11.02	2.65364063296574	3.57924329874542	4.5048459645251	2.70365906629198	3.64670840312793	4.58975773996387	2.74830743289043	3.70572445188048	4.66648393692349	1.85446481372258	10.4168208291683	-3.65479092823632	59.5947527685557	0.418926165855908	0.496324622319201	0.377024881826105	0.445209939750053	0.524043498448066	0.402532113813615	0.447747700295011	0.524460438762883	0.410732653936752	0.00486790596207332	0.00498341817728079	0.00529034077156254
235	29.6045667991337	0.18	1.85809240195157	1.24465267158907	2.47153213231407	0.251452095615256	24.6172320128452	17.9858071980334	31.2486568276571	7.2	4.69	12.24	2.34032641860461	3.20321227722714	4.06609813584967	2.39823080859225	3.28246620156831	4.16670159454438	2.37455307334236	3.25159300246146	4.12681133443062	1.85809240195157	9.55080356287026	0.977558771993833	61.3101236478926	0.418926165855908	0.496324622319201	0.377024881826105	0.445209939750053	0.524043498448066	0.402532113813615	0.447747700295011	0.524460438762883	0.410732653936752	0.00486790596207332	0.00498341817728079	0.00529034077156254
235	29.6045667991337	0.18	1.85968054816189	1.2406561687139	2.47870492760987	0.19770930859463	20.1250379340661	13.7954638532672	26.4546120148649	8.28	5.04	13.13	1.57373861066994	2.29579444191983	3.01785027316973	1.59952969730492	2.333418881548	3.06730806579108	1.5835916083084	2.30969609270809	3.03715931752862	1.85968054816189	9.98767965341152	-0.0228106061269542	62.7784058569246	0.418926165855908	0.496324622319201	0.377024881826105	0.445209939750053	0.524043498448066	0.402532113813615	0.447747700295011	0.524460438762883	0.410732653936752	0.00486790596207332	0.00498341817728079	0.00529034077156254
235	29.6045667991337	0.18	1.8642320850645	1.25007789174518	2.47838627838381	0.238848801461303	23.3056827834832	16.810053559016	29.8013120079503	7.85	4.73	11.99	2.01562949633199	2.79449565616346	3.57336181599493	2.05475944612774	2.84874594121291	3.64273243629809	2.04126808480402	2.82825965426261	3.61628800670239	1.8642320850645	10.0202484714659	3.26489601891742	64.6719350853693	0.418926165855908	0.496324622319201	0.377024881826105	0.445209939750053	0.524043498448066	0.402532113813615	0.447747700295011	0.524460438762883	0.410732653936752	0.00486790596207332	0.00498341817728079	0.00529034077156254
235	29.6045667991337	0.18	1.87265067203352	1.24915362958642	2.49614771448063	0.317798336551808	31.8220071011132	24.5426402432753	39.1013739589512	7.29	4.84	12.94	3.15442081251886	4.09002456544497	5.02562831837109	3.22983920058969	4.18781210814434	5.14578501569899	3.18991730544071	4.13686895494596	5.08100781606701	1.87265067203352	9.89439079442801	1.24543793176155	62.8013760631961	0.418926165855908	0.496324622319201	0.377024881826105	0.445209939750053	0.524043498448066	0.402532113813615	0.447747700295011	0.524460438762883	0.410732653936752	0.00486790596207332	0.00498341817728079	0.00529034077156254
235	29.6045667991337	0.18	1.88502951092393	1.25579800018795	2.5142610216599	0.244066831857442	24.9478583483784	18.0928805930578	31.802836103699	7.83	5.04	11.69	2.17432868299483	2.99813198385805	3.82193528472127	2.21684444167605	3.05675598901287	3.89666753634968	2.22076257966658	3.06140445819764	3.90346084893193	1.88502951092393	9.81464955346054	2.20240061685986	64.2934580670888	0.418926165855908	0.496324622319201	0.377024881826105	0.445209939750053	0.524043498448066	0.402532113813615	0.447747700295011	0.524460438762883	0.410732653936752	0.00486790596207332	0.00498341817728079	0.00529034077156254
235	29.6045667991337	0.18	1.93170648440725	1.27688161264765	2.58653135616684	0.24371365233753	24.1795220030461	17.5292964708696	30.8297475352226	8.75	5.5	12.74	1.89759259679918	2.61749705833158	3.33740151986397	1.92297933806696	2.65251496507358	3.3820505920802	1.92576623899343	2.65892599062415	3.3890566926515	1.93170648440725	10.1429038713755	-3.67190913334847	60.0494698066148	0.418926165855908	0.496324622319201	0.377024881826105	0.445209939750053	0.524043498448066	0.402532113813615	0.447747700295011	0.524460438762883	0.410732653936752	0.00486790596207332	0.00498341817728079	0.00529034077156254
235	29.6045667991337	0.18	1.94103158368749	1.29063481934112	2.59142834803386	0.250014766915048	26.4833754096777	19.3219029814927	33.6448478378626	7.8	5.18	11.36	2.32935780247432	3.19271125651949	4.05606471056466	2.37536449200635	3.25576987095308	4.13617524989982	2.39398443831062	3.27533740715035	4.16574873811166	1.94103158368749	10.1245878560598	-8.39387916087117	53.9575951091782	0.418926165855908	0.496324622319201	0.377024881826105	0.445209939750053	0.524043498448066	0.402532113813615	0.447747700295011	0.524460438762883	0.410732653936752	0.00486790596207332	0.00498341817728079	0.00529034077156254
235	29.6045667991337	0.18	1.94602587873403	1.30108769926122	2.59096405820684	0.258113578895856	26.2081607035262	19.2709435479395	33.1453778591129	7.8	5.44	12.18	2.32514673704273	3.16216064834102	3.99917455963931	2.37119152443744	3.22478078858471	4.07837005273198	2.38288922504309	3.24075597278118	4.09726926095232	1.94602587873403	9.8630048174636	-0.164834059139948	62.8164735574431	0.418926165855908	0.496324622319201	0.377024881826105	0.445209939750053	0.524043498448066	0.402532113813615	0.447747700295011	0.524460438762883	0.410732653936752	0.00486790596207332	0.00498341817728079	0.00529034077156254
235	29.6045667991337	0.18	1.98724997215194	1.32409715534	2.65040278896388	0.254793979937177	26.543242466373	19.4559063145214	33.6305786182246	8.08	5.11	11.28	2.26949132783102	3.09621446650307	3.92293760517511	2.30970940687053	3.15108306045187	3.99245671403321	2.32332304295799	3.17097283454357	4.01764273126097	1.98724997215194	9.48953167209562	-1.28188081130485	59.6659931579103	0.418926165855908	0.496324622319201	0.377024881826105	0.445209939750053	0.524043498448066	0.402532113813615	0.447747700295011	0.524460438762883	0.410732653936752	0.00486790596207332	0.00498341817728079	0.00529034077156254
235	29.6045667991337	0.18	1.98848632726231	1.33112124937675	2.64585140514788	0.228638062867013	24.8162052609126	17.6995542275116	31.9328562943136	8.03	5.31	11.88	2.07681810840681	2.91186680779189	3.74691550717697	2.11436466114095	2.96451010871987	3.81465555629879	2.12314382870264	2.97903601247554	3.83349380485966	1.98848632726231	9.82671663070174	-2.06570660344099	59.6741301137069	0.418926165855908	0.496324622319201	0.377024881826105	0.445209939750053	0.524043498448066	0.402532113813615	0.447747700295011	0.524460438762883	0.410732653936752	0.00486790596207332	0.00498341817728079	0.00529034077156254
235	29.6045667991337	0.18	2.03579047505159	1.36503830667994	2.70654264342325	0.202077215839692	22.1519000144975	15.2793453594652	29.0244546695297	7.33	4.95	11.76	1.95416874652538	2.83314171295105	3.71211467937673	2.00024479973223	2.89994248874925	3.79964017776627	1.99902495425367	2.89864370330831	3.79556346890644	2.03579047505159	9.49567432356474	-1.66639994449094	59.2951016596843	0.418926165855908	0.496324622319201	0.377024881826105	0.445209939750053	0.524043498448066	0.402532113813615	0.447747700295011	0.524460438762883	0.410732653936752	0.00486790596207332	0.00498341817728079	0.00529034077156254
235	29.6045667991337	0.18	2.04201683509045	1.36040534430593	2.72362832587497	0.217660444387444	23.4571862611149	16.5138329203808	30.4005396018489	8.34	5.18	12.09	1.86971591739757	2.65585068840302	3.44198545940848	1.8995296759996	2.69819984453435	3.4968700130691	1.90239198657486	2.70084167439071	3.50257352097156	2.04201683509045	9.81408041047346	-1.05850800496081	61.1398291565851	0.418926165855908	0.496324622319201	0.377024881826105	0.445209939750053	0.524043498448066	0.402532113813615	0.447747700295011	0.524460438762883	0.410732653936752	0.00486790596207332	0.00498341817728079	0.00529034077156254
235	29.6045667991337	0.18	2.0432867967471	1.35701274885598	2.72956084463823	0.283023244556168	30.968889063474	23.2731103183928	38.6646678085552	7.74	5.15	11.47	2.82865420878139	3.7640125102423	4.69937081170322	2.88597416221522	3.84028659886779	4.79459903552036	2.90011292923815	3.86133075760073	4.82041688572683	2.0432867967471	9.41918016468234	-0.0680185781168466	60.8925869451435	0.418926165855908	0.496324622319201	0.377024881826105	0.445209939750053	0.524043498448066	0.402532113813615	0.447747700295011	0.524460438762883	0.410732653936752	0.00486790596207332	0.00498341817728079	0.00529034077156254
235	29.6045667991337	0.18	2.06646082534463	1.38268022060753	2.75024143008174	0.204425546082473	24.4018813464207	16.8859707746638	31.9177919181776	8.16	5.19	13.2	1.95157811147582	2.82022148148916	3.68886485150249	1.98507548366874	2.86862846457447	3.75218144548021	1.97171201551594	2.84700065959274	3.72809971489019	2.06646082534463	10.4319741172012	1.64440254746623	65.6554318300837	0.418926165855908	0.496324622319201	0.377024881826105	0.445209939750053	0.524043498448066	0.402532113813615	0.447747700295011	0.524460438762883	0.410732653936752	0.00486790596207332	0.00498341817728079	0.00529034077156254
235	29.6045667991337	0.18	2.08492434970118	1.39350753505023	2.77634116435212	0.219348361524822	24.9125397813397	17.5747560556051	32.2503235070742	8.08	4.75	12.49	2.05159711159281	2.90817661969975	3.7647561278067	2.08804699033469	2.95984499286574	3.83164299539679	2.06471551697438	2.92960059424897	3.79199788490184	2.08492434970118	9.72144704146862	-1.15897532767358	61.2514609870108	0.418926165855908	0.496324622319201	0.377024881826105	0.445209939750053	0.524043498448066	0.402532113813615	0.447747700295011	0.524460438762883	0.410732653936752	0.00486790596207332	0.00498341817728079	0.00529034077156254
235	29.6045667991337	0.18	2.09172598125399	1.38932583025982	2.79412613224817	0.215883415279592	24.2511477193849	17.0351159198837	31.4671795188861	7.44	4.81	12.47	2.1472254752675	3.05678472823061	3.96634398119372	2.19577945890033	3.12590605590352	4.05603265290672	2.17479704461195	3.09913128152476	4.01947961399118	2.09172598125399	9.7007528137412	0.939328513305943	62.3540504749731	0.418926165855908	0.496324622319201	0.377024881826105	0.445209939750053	0.524043498448066	0.402532113813615	0.447747700295011	0.524460438762883	0.410732653936752	0.00486790596207332	0.00498341817728079	0.00529034077156254
235	29.6045667991337	0.18	2.10285636873297	1.3978800208757	2.80783271659025	0.291070753514126	27.6000472753915	20.8749673669433	34.3251271838398	8.35	4.64	12.06	2.36148036571805	3.12225492802153	3.883029490325	2.39901802211929	3.17188571656695	3.94475341101462	2.37566505462208	3.14163375013321	3.90426005762084	2.10285636873297	9.58900289854669	0.022841352671988	61.1128778802567	0.418926165855908	0.496324622319201	0.377024881826105	0.445209939750053	0.524043498448066	0.402532113813615	0.447747700295011	0.524460438762883	0.410732653936752	0.00486790596207332	0.00498341817728079	0.00529034077156254
235	29.6045667991337	0.18	2.10398146035887	1.41189072096418	2.79607219975355	0.20478270179229	24.0316263235026	16.6378739915379	31.4253786554672	7.23	5.12	10.81	2.15613100739543	3.11430022252829	4.07246943766115	2.20888106649626	3.19049203101887	4.17210299554148	2.228821163537	3.2237396181002	4.21569407092667	2.10398146035887	9.28992228882509	-0.948842148894431	60.05743257637	0.418926165855908	0.496324622319201	0.377024881826105	0.445209939750053	0.524043498448066	0.402532113813615	0.447747700295011	0.524460438762883	0.410732653936752	0.00486790596207332	0.00498341817728079	0.00529034077156254
235	29.6045667991337	0.18	2.11425629900929	1.39773666116562	2.83077593685295	0.214404387147854	25.6906851028477	18.0127605826793	33.3686096230161	8.26	5.86	13.58	2.05814043708793	2.93542112126371	3.81270180543949	2.09206580649413	2.98380715173428	3.87554849697443	2.09586389394264	2.98890969743797	3.88443026555092	2.11425629900929	10.409920680287	2.00348104350856	66.3289793482706	0.418926165855908	0.496324622319201	0.377024881826105	0.445209939750053	0.524043498448066	0.402532113813615	0.447747700295011	0.524460438762883	0.410732653936752	0.00486790596207332	0.00498341817728079	0.00529034077156254
235	29.6045667991337	0.18	2.12115921624817	1.40217484093931	2.84014359155702	0.22903787817519	24.7621122596352	17.6690133736283	31.8552111456421	8.45	5.39	13.47	1.97596186800894	2.76919760949552	3.5624333509821	2.00604979956688	2.81136412570914	3.61667845185141	1.99447743641792	2.79655224554335	3.59629359383689	2.12115921624817	10.3068615232481	1.06732266355453	65.1307947787272	0.418926165855908	0.496324622319201	0.377024881826105	0.445209939750053	0.524043498448066	0.402532113813615	0.447747700295011	0.524460438762883	0.410732653936752	0.00486790596207332	0.00498341817728079	0.00529034077156254
235	29.6045667991337	0.18	2.13763659364527	1.41814334815195	2.85712983913858	0.224799184331471	23.4311396455738	16.6377172462853	30.2245620448624	8.43	5.22	13.07	1.8656241089515	2.62738561882652	3.38914712870153	1.89432152486108	2.66780060783558	3.44127969081007	1.88275669270539	2.65232421089189	3.42106626456355	2.13763659364527	10.0354069180117	2.8553376860188	65.7573860681504	0.418926165855908	0.496324622319201	0.377024881826105	0.445209939750053	0.524043498448066	0.402532113813615	0.447747700295011	0.524460438762883	0.410732653936752	0.00486790596207332	0.00498341817728079	0.00529034077156254
235	29.6045667991337	0.18	2.14434412182416	1.44047237837794	2.84821586527037	0.237571384904862	27.6155504452793	19.8915605869612	35.3395403035973	7.36	4.82	11.49	2.53540551129156	3.51991582008938	4.5044261288872	2.59461011346957	3.60210985765077	4.60960960183198	2.59177110944066	3.59951085589367	4.60541942137063	2.14434412182416	8.91179347445581	2.22111835452564	61.7583760728658	0.418926165855908	0.496324622319201	0.377024881826105	0.445209939750053	0.524043498448066	0.402532113813615	0.447747700295011	0.524460438762883	0.410732653936752	0.00486790596207332	0.00498341817728079	0.00529034077156254
235	29.6045667991337	0.18	2.16636654631502	1.45105950311249	2.88167358951755	0.225645066749376	24.5188484074127	17.4272743384565	31.6104224763688	8.03	4.91	13.49	2.0460275707006	2.87860504569517	3.71118252068974	2.08308802847808	2.93074628869782	3.77840454891756	2.05059354577438	2.88694848034467	3.72149388007891	2.16636654631502	10.0769354931437	1.56999749641466	64.1308412192706	0.418926165855908	0.496324622319201	0.377024881826105	0.445209939750053	0.524043498448066	0.402532113813615	0.447747700295011	0.524460438762883	0.410732653936752	0.00486790596207332	0.00498341817728079	0.00529034077156254
235	29.6045667991337	0.18	2.17373845458892	1.4527071462997	2.89476976287813	0.194761493909472	23.7026447330067	16.1778789363818	31.2274105296316	8.53	5.99	12.58	1.79407485536456	2.62854723343833	3.4630196115121	1.82052586685318	2.66730132046104	3.51407677406891	1.83895092189549	2.69469562209188	3.55218005811485	2.17373845458892	9.87793244274863	-1.71540443454021	61.51531743021	0.418926165855908	0.496324622319201	0.377024881826105	0.445209939750053	0.524043498448066	0.402532113813615	0.447747700295011	0.524460438762883	0.410732653936752	0.00486790596207332	0.00498341817728079	0.00529034077156254
235	29.6045667991337	0.18	2.17400426884288	1.45954342224563	2.88846511544013	0.21370963370082	24.8501632149218	17.408086638959	32.2922397908846	8.69	5.03	12.16	1.89558357379496	2.70595856818108	3.51633356256719	1.9215677377416	2.7430511406429	3.56453454354419	1.91792785840751	2.73836494383113	3.55611699568241	2.17400426884288	9.87257499116849	0.399431696079175	63.2697213974401	0.418926165855908	0.496324622319201	0.377024881826105	0.445209939750053	0.524043498448066	0.402532113813615	0.447747700295011	0.524460438762883	0.410732653936752	0.00486790596207332	0.00498341817728079	0.00529034077156254
235	29.6045667991337	0.18	2.18151191770039	1.45261765795783	2.91040617744295	0.234780567292189	24.4454454662582	17.5550311163474	31.335859816169	7.99	5.32	12.23	2.07065944186498	2.88340089686123	3.69614235185748	2.1087558831224	2.93645033158138	3.76414478004035	2.1136433268469	2.94471842448034	3.77141979239217	2.18151191770039	9.38374272852463	1.2763031934711	62.9984105842357	0.418926165855908	0.496324622319201	0.377024881826105	0.445209939750053	0.524043498448066	0.402532113813615	0.447747700295011	0.524460438762883	0.410732653936752	0.00486790596207332	0.00498341817728079	0.00529034077156254
235	29.6045667991337	0.18	2.1831200814962	1.46082931056586	2.90541085242653	0.187784586036505	25.5469111061945	17.2516606829164	33.8421615294726	8.03	5.48	11.15	2.02450196689996	2.9979590216451	3.97141607639024	2.06111722690522	3.05218028240817	4.04324333791113	2.08706579266397	3.09395672564157	4.09552029995634	2.1831200814962	9.72396587599981	1.38107816350979	63.8182597760956	0.418926165855908	0.496324622319201	0.377024881826105	0.445209939750053	0.524043498448066	0.402532113813615	0.447747700295011	0.524460438762883	0.410732653936752	0.00486790596207332	0.00498341817728079	0.00529034077156254
235	29.6045667991337	0.18	2.19489181908707	1.46449471092336	2.92528892725078	0.211441533360963	24.3439817423792	17.0039341663018	31.6840293184567	7.66	4.98	11.13	2.08762068136608	2.98877890581967	3.88993713027326	2.13126245187714	3.05125941498512	3.97125637809311	2.1427176934754	3.06577462243503	3.98791044219639	2.19489181908707	9.35395756210402	-0.848009761324225	60.1623610157575	0.418926165855908	0.496324622319201	0.377024881826105	0.445209939750053	0.524043498448066	0.402532113813615	0.447747700295011	0.524460438762883	0.410732653936752	0.00486790596207332	0.00498341817728079	0.00529034077156254
235	29.6045667991337	0.18	2.1992228073356	1.45924722483714	2.93919838983407	0.218550608613833	27.086090592204	19.0894752335712	35.0827059508367	8	5.14	10.88	2.24908560075413	3.19123158632011	4.13337757188609	2.29030784601101	3.24972190393127	4.20913596185153	2.31399704749355	3.28280196425367	4.25065328102963	2.1992228073356	9.52796623786403	-0.634584787795596	60.9457739349185	0.418926165855908	0.496324622319201	0.377024881826105	0.445209939750053	0.524043498448066	0.402532113813615	0.447747700295011	0.524460438762883	0.410732653936752	0.00486790596207332	0.00498341817728079	0.00529034077156254
235	29.6045667991337	0.18	2.21243071404871	1.47508449772477	2.94977693037264	0.23864996626615	25.1718672562012	18.1522668348344	32.1914676775681	7.98	5.01	12.3	2.14356127416267	2.97249045200302	3.80141962984338	2.18314959274079	3.02738783254573	3.87162607235067	2.1746254879095	3.01618900586395	3.85842423257751	2.21243071404871	9.55967255613831	2.68222276222743	64.4315452868351	0.418926165855908	0.496324622319201	0.377024881826105	0.445209939750053	0.524043498448066	0.402532113813615	0.447747700295011	0.524460438762883	0.410732653936752	0.00486790596207332	0.00498341817728079	0.00529034077156254
235	29.6045667991337	0.18	2.21308562397377	1.46408648538818	2.96208476255936	0.277886056246023	27.6749646955934	20.7096294359489	34.6402999552378	7.59	5.36	12.45	2.56339402090502	3.42554845072683	4.28770288054864	2.61832433679756	3.49895365373858	4.37958297067959	2.62354019580912	3.50219383673974	4.38436672147056	2.21308562397377	9.46959321691008	1.27769467653614	62.5948849515947	0.418926165855908	0.496324622319201	0.377024881826105	0.445209939750053	0.524043498448066	0.402532113813615	0.447747700295011	0.524460438762883	0.410732653936752	0.00486790596207332	0.00498341817728079	0.00529034077156254
235	29.6045667991337	0.18	2.21830516019495	1.49129732247951	2.9453129979104	0.269125127223364	28.0786539127852	20.8541814999159	35.3031263256546	7.62	4.82	11.79	2.57165405479445	3.46254702867507	4.35344000255569	2.62614232173724	3.53591155702159	4.44568079230594	2.61649373109634	3.52369254213851	4.4281214208445	2.21830516019495	9.38681387336345	4.70444662645119	65.445266023811	0.418926165855908	0.496324622319201	0.377024881826105	0.445209939750053	0.524043498448066	0.402532113813615	0.447747700295011	0.524460438762883	0.410732653936752	0.00486790596207332	0.00498341817728079	0.00529034077156254
235	29.6045667991337	0.18	2.21959579699761	1.47258832729345	2.96660326670177	0.191095830930377	22.3048948800831	15.1400206212273	29.4697691389388	8.67	5.17	12.62	1.65299655672805	2.4352618373098	3.21752711789156	1.67590248307057	2.4690077807258	3.26211307838103	1.67073433080063	2.46028314088985	3.25281247899644	2.21959579699761	9.74582764193007	-3.47638459339815	59.1750530683833	0.418926165855908	0.496324622319201	0.377024881826105	0.445209939750053	0.524043498448066	0.402532113813615	0.447747700295011	0.524460438762883	0.410732653936752	0.00486790596207332	0.00498341817728079	0.00529034077156254
235	29.6045667991337	0.18	2.22360645803383	1.47270668654952	2.97450622951814	0.18648498392377	23.6104240713721	15.9111442783528	31.3097038643915	7.94	4.91	11.85	1.88725305758885	2.80048023197735	3.71370740636584	1.92262156531356	2.85296328734678	3.78330500938001	1.91784680197558	2.84551832139587	3.77668519632154	2.22360645803383	9.45210608119008	-1.76093892751499	59.6133940367138	0.418926165855908	0.496324622319201	0.377024881826105	0.445209939750053	0.524043498448066	0.402532113813615	0.447747700295011	0.524460438762883	0.410732653936752	0.00486790596207332	0.00498341817728079	0.00529034077156254
235	29.6045667991337	0.18	2.2311871020048	1.49391043442575	2.96846376958385	0.215541983685682	26.82463464241	18.8347926274413	34.8144766573787	7.78	5.1	12.61	2.27774202376951	3.24397506284523	4.21020810192094	2.32317640185928	3.30868300078597	4.29418959971265	2.31142922037662	3.29360266855489	4.27335201291845	2.2311871020048	9.71132705950875	-3.55380919645277	58.7752318336721	0.418926165855908	0.496324622319201	0.377024881826105	0.445209939750053	0.524043498448066	0.402532113813615	0.447747700295011	0.524460438762883	0.410732653936752	0.00486790596207332	0.00498341817728079	0.00529034077156254
235	29.6045667991337	0.18	2.24133412593983	1.48217581641942	3.00049243546024	0.228001871157826	26.020198664641	18.5447891687844	33.4956081604977	7.88	5.39	11.61	2.21500820455241	3.10787860685297	4.00074900915353	2.25747313627806	3.16746116396512	4.07744919165217	2.27630439346898	3.19551984804464	4.11339137250139	2.24133412593983	9.46537417573621	4.09868185443169	66.0188678328614	0.418926165855908	0.496324622319201	0.377024881826105	0.445209939750053	0.524043498448066	0.402532113813615	0.447747700295011	0.524460438762883	0.410732653936752	0.00486790596207332	0.00498341817728079	0.00529034077156254
235	29.6045667991337	0.18	2.24498260355794	1.50213052189929	2.9878346852166	0.210124107700282	24.5696433987836	17.1321635312483	32.0071232663188	8.58	5.38	12.23	1.88769858495641	2.70719346054409	3.52668833613177	1.91483527792521	2.74611083767801	3.57738639743081	1.92098653492155	2.75491172824341	3.58933167501361	2.24498260355794	9.82859034190492	5.32719655994014	68.2785507727564	0.418926165855908	0.496324622319201	0.377024881826105	0.445209939750053	0.524043498448066	0.402532113813615	0.447747700295011	0.524460438762883	0.410732653936752	0.00486790596207332	0.00498341817728079	0.00529034077156254
235	29.6045667991337	0.18	2.25203397563703	1.4971044190669	3.00696353220717	0.21948314659198	29.3579854451275	20.7142340806008	38.0017368096543	8.68	6.36	12.79	2.25952810287674	3.20239661765896	4.14526513244118	2.29072263812254	3.24660818291163	4.20249372770072	2.32375984458739	3.29086104816855	4.25641468081648	2.25203397563703	10.5870792018997	1.02061339172192	67.2975021485499	0.418926165855908	0.496324622319201	0.377024881826105	0.445209939750053	0.524043498448066	0.402532113813615	0.447747700295011	0.524460438762883	0.410732653936752	0.00486790596207332	0.00498341817728079	0.00529034077156254
235	29.6045667991337	0.18	2.2641343034587	1.49895915908986	3.02930944782754	0.184549691313143	24.0596259547676	16.163457189309	31.9557947202263	8.71	5.39	12.58	1.75597003480409	2.61379615328279	3.47162227176149	1.77981143679672	2.64928455204931	3.51875766730191	1.78532539953337	2.65165616164099	3.52270029686373	2.2641343034587	10.0829361696728	0.162530191108387	63.9695523097909	0.418926165855908	0.496324622319201	0.377024881826105	0.445209939750053	0.524043498448066	0.402532113813615	0.447747700295011	0.524460438762883	0.410732653936752	0.00486790596207332	0.00498341817728079	0.00529034077156254
235	29.6045667991337	0.18	2.26959634630652	1.52323515079592	3.01595754181712	0.204398891887178	23.5010845828787	16.2620310497405	30.740138116017	9	5.81	14.03	1.71272852913338	2.4751507304074	3.23757293168143	1.73305434492592	2.50452459611308	3.27599484730024	1.73009823806743	2.499931471364	3.26884375479754	2.26959634630652	10.3950168068176	0.904988148880043	65.4607507471504	0.418926165855908	0.496324622319201	0.377024881826105	0.445209939750053	0.524043498448066	0.402532113813615	0.447747700295011	0.524460438762883	0.410732653936752	0.00486790596207332	0.00498341817728079	0.00529034077156254
235	29.6045667991337	0.18	2.29359219072163	1.52921428381694	3.05797009762632	0.198350948169359	23.6995400033613	16.2607828762487	31.1382971304739	7.87	5.42	12.09	1.94568720132176	2.83577316127297	3.72585912122417	1.98320547398385	2.89045477227405	3.79770407056426	1.9923616830647	2.90614417709562	3.81901354437085	2.29359219072163	9.47731296082875	-2.29180196793922	59.8025624762439	0.418926165855908	0.496324622319201	0.377024881826105	0.445209939750053	0.524043498448066	0.402532113813615	0.447747700295011	0.524460438762883	0.410732653936752	0.00486790596207332	0.00498341817728079	0.00529034077156254
235	29.6045667991337	0.18	2.312757160931	1.53565178375479	3.0898625381072	0.217610608556677	24.3397893929516	17.1341301164229	31.5454486694803	8.19	5.8	12.37	1.97501705820733	2.8055990539127	3.63618104961807	2.00860356506961	2.8533101718929	3.69801677871619	2.02744395828313	2.87901594764746	3.73333314793385	2.312757160931	9.62043832287263	0.00200155917258212	63.0955613074833	0.418926165855908	0.496324622319201	0.377024881826105	0.445209939750053	0.524043498448066	0.402532113813615	0.447747700295011	0.524460438762883	0.410732653936752	0.00486790596207332	0.00498341817728079	0.00529034077156254
235	29.6045667991337	0.18	2.31417253543948	1.55493754612867	3.0734075247503	0.239132274269876	27.0892411226941	19.5449613634111	34.6335208819771	8	5.07	12.24	2.30284166289125	3.19172966953154	4.08061767617183	2.34505477353469	3.25023687819249	4.15541898285028	2.33955871885761	3.2428057423358	4.14651094019872	2.31417253543948	9.59188805499589	4.8654474537375	66.8324718286245	0.418926165855908	0.496324622319201	0.377024881826105	0.445209939750053	0.524043498448066	0.402532113813615	0.447747700295011	0.524460438762883	0.410732653936752	0.00486790596207332	0.00498341817728079	0.00529034077156254
235	29.6045667991337	0.18	2.31521742817592	1.5404474659366	3.08998739041524	0.212539703581456	24.9384292095687	17.4438223806758	32.4330360384617	7.72	5.23	12.16	2.12384805720971	3.03634336963208	3.94883868205445	2.16711999438361	3.09820676851463	4.02929354264565	2.17076578131373	3.10321896522657	4.03578199934617	2.31521742817592	9.43768804942432	0.461568798207469	62.0551410318517	0.418926165855908	0.496324622319201	0.377024881826105	0.445209939750053	0.524043498448066	0.402532113813615	0.447747700295011	0.524460438762883	0.410732653936752	0.00486790596207332	0.00498341817728079	0.00529034077156254
235	29.6045667991337	0.18	2.34726163178836	1.57521006410844	3.11931319946828	0.262407594660026	30.6602716725751	22.6345983494587	38.6859449956915	8.68	6.18	11.7	2.46684875466651	3.34153280855711	4.21621686244771	2.50078432749424	3.38750110303261	4.27421787857099	2.54917884373992	3.45222320596989	4.35115081700451	2.34726163178836	9.98472138429541	2.38655064704776	66.6576543988993	0.418926165855908	0.496324622319201	0.377024881826105	0.445209939750053	0.524043498448066	0.402532113813615	0.447747700295011	0.524460438762883	0.410732653936752	0.00486790596207332	0.00498341817728079	0.00529034077156254
235	29.6045667991337	0.18	2.3492411984732	1.56224057025045	3.13624182669595	0.211039856703349	25.7703802308877	17.9908821439032	33.5498783178722	7.37	4.74	11.19	2.28890594257894	3.27865948880039	4.26841303502184	2.34207287568747	3.35481651495161	4.36756015421576	2.3406556333544	3.35572442971777	4.36704968322061	2.3492411984732	9.17685807651802	2.51950905681149	63.397889735139	0.418926165855908	0.496324622319201	0.377024881826105	0.445209939750053	0.524043498448066	0.402532113813615	0.447747700295011	0.524460438762883	0.410732653936752	0.00486790596207332	0.00498341817728079	0.00529034077156254
235	29.6045667991337	0.18	2.35169770601677	1.56053530634694	3.1428601056866	0.275278758718301	28.0525432349717	20.9460254620258	35.1590610079176	7.54	4.64	11.88	2.60785689332275	3.4926443865537	4.37743187978466	2.66472681933451	3.56880900599939	4.47289119266426	2.64480267293383	3.53844226379338	4.43950116671145	2.35169770601677	9.11779014645892	-0.416004322767224	59.3071554359508	0.418926165855908	0.496324622319201	0.377024881826105	0.445209939750053	0.524043498448066	0.402532113813615	0.447747700295011	0.524460438762883	0.410732653936752	0.00486790596207332	0.00498341817728079	0.00529034077156254
235	29.6045667991337	0.18	2.36018622807189	1.5834966773356	3.13687577880819	0.261500393555663	29.8497161874691	22.0178613652036	37.6815710097347	8.54	5.88	12.67	2.43881218314169	3.30630892318947	4.17380566323725	2.47460303792324	3.3548307500652	4.23505846220716	2.49424070897322	3.37843224633789	4.27281951969244	2.36018622807189	10.019865003383	-0.28659969165656	63.708501155036	0.418926165855908	0.496324622319201	0.377024881826105	0.445209939750053	0.524043498448066	0.402532113813615	0.447747700295011	0.524460438762883	0.410732653936752	0.00486790596207332	0.00498341817728079	0.00529034077156254
235	29.6045667991337	0.18	2.36274454651098	1.56484882205019	3.16064027097177	0.232127342333917	26.0176108062522	18.6294842423665	33.4057373701379	8.55	5.01	12.02	2.05981048299768	2.87669517760436	3.69357987221104	2.08982863249151	2.91861799846691	3.7474073644423	2.08623797776657	2.91547081878425	3.74200725964059	2.36274454651098	9.53267831486814	-1.30040907338131	61.3367622386385	0.418926165855908	0.496324622319201	0.377024881826105	0.445209939750053	0.524043498448066	0.402532113813615	0.447747700295011	0.524460438762883	0.410732653936752	0.00486790596207332	0.00498341817728079	0.00529034077156254
235	29.6045667991337	0.18	2.36394008723181	1.56346712806039	3.16441304640324	0.261231415385947	29.8901554227552	22.0422250248978	37.7380858206126	8.48	5.06	11.64	2.45607962099726	3.33054405892992	4.20500849686258	2.49296285576704	3.38055922838388	4.26815560100073	2.49830306952557	3.38763890551019	4.28117177438139	2.36394008723181	9.50929475283608	-3.10845341495638	58.6873195636144	0.418926165855908	0.496324622319201	0.377024881826105	0.445209939750053	0.524043498448066	0.402532113813615	0.447747700295011	0.524460438762883	0.410732653936752	0.00486790596207332	0.00498341817728079	0.00529034077156254
235	29.6045667991337	0.18	2.38863108021717	1.5954072563682	3.18185490406615	0.185004709005334	23.7918368973616	15.99533850356	31.5883352911632	7.61	4.95	11.46	1.97532922775215	2.93815043644187	3.9009716451316	2.0173658462587	3.00067667625868	3.98398750625865	2.02171244347598	3.00777857547405	3.99739452352526	2.38863108021717	9.30195418369405	4.72678957362077	65.5406499459357	0.418926165855908	0.496324622319201	0.377024881826105	0.445209939750053	0.524043498448066	0.402532113813615	0.447747700295011	0.524460438762883	0.410732653936752	0.00486790596207332	0.00498341817728079	0.00529034077156254
235	29.6045667991337	0.18	2.41497910151737	1.60516281357237	3.22479538946237	0.216769094804202	24.6182397931055	17.3120880992415	31.9243914869695	7.64	5.12	11.29	2.12933655705333	3.02797199628745	3.92660743552157	2.17409919312702	3.0916256296514	4.00915206617578	2.18795664680625	3.11294578158472	4.03727901224059	2.41497910151737	9.12255455419461	1.3358171691873	61.8641206384617	0.418926165855908	0.496324622319201	0.377024881826105	0.445209939750053	0.524043498448066	0.402532113813615	0.447747700295011	0.524460438762883	0.410732653936752	0.00486790596207332	0.00498341817728079	0.00529034077156254
235	29.6045667991337	0.18	2.42477957852588	1.62710312363079	3.22245603342098	0.227883668900931	27.0796859058213	19.2972804754839	34.8620913361586	7.98	5.5	12.3	2.27923406543376	3.1984269843726	4.11761990331144	2.32135630603227	3.25753671470514	4.193717123378	2.33214912079019	3.27461221117931	4.21542571008004	2.42477957852588	9.58481052930057	-1.43565430492156	61.074637038867	0.418926165855908	0.496324622319201	0.377024881826105	0.445209939750053	0.524043498448066	0.402532113813615	0.447747700295011	0.524460438762883	0.410732653936752	0.00486790596207332	0.00498341817728079	0.00529034077156254
235	29.6045667991337	0.18	2.486941102707	1.66660792846166	3.30727427695233	0.25692721704931	27.2679884687697	20.0278114600589	34.5081654774804	7.74	5.29	12.15	2.43409264116722	3.3140320999941	4.19397155882097	2.48340944750781	3.3811772351125	4.27894502271719	2.49008644823797	3.38957723210648	4.28879085218799	2.486941102707	9.1721616430199	1.37653207070227	62.0696035692946	0.418926165855908	0.496324622319201	0.377024881826105	0.445209939750053	0.524043498448066	0.402532113813615	0.447747700295011	0.524460438762883	0.410732653936752	0.00486790596207332	0.00498341817728079	0.00529034077156254
235	29.6045667991337	0.18	2.49459159574875	1.66400940428034	3.32517378721716	0.207208350605788	24.9267511237116	17.3142556789807	32.5392465684425	7.57	4.54	13.05	2.1476181029457	3.09185349653198	4.03608889011826	2.19392958984267	3.1585265854278	4.12312358101294	2.14995631646778	3.0936531852464	4.0396954612441	2.49459159574875	9.38613712772739	-1.86908403868296	58.9848921556709	0.418926165855908	0.496324622319201	0.377024881826105	0.445209939750053	0.524043498448066	0.402532113813615	0.447747700295011	0.524460438762883	0.410732653936752	0.00486790596207332	0.00498341817728079	0.00529034077156254
235	29.6045667991337	0.18	2.51450672114576	1.69037484667638	3.33863859561514	0.184240549448718	25.1593216615555	16.8937511333352	33.4248921897758	7.81	5.25	11.46	2.03583597806785	3.03190521856969	4.02797445907153	2.07599553125401	3.09171355293075	4.10743157460748	2.09072564771621	3.11503379451953	4.13643685009946	2.51450672114576	9.19404638264145	2.8778702561128	64.4268570405891	0.418926165855908	0.496324622319201	0.377024881826105	0.445209939750053	0.524043498448066	0.402532113813615	0.447747700295011	0.524460438762883	0.410732653936752	0.00486790596207332	0.00498341817728079	0.00529034077156254
235	29.6045667991337	0.18	2.57802203097979	1.73118918730817	3.42485487465141	0.222257781319926	26.3827561429553	18.6773599358388	34.0881523500719	7.84	4.98	11.6	2.24130127468091	3.16595627947061	4.0906112842603	2.28492269107524	3.22757383116396	4.17022497125268	2.28804415964286	3.23404769811208	4.1775127964199	2.57802203097979	9.09656314562323	1.24150548152076	62.5179286697459	0.418926165855908	0.496324622319201	0.377024881826105	0.445209939750053	0.524043498448066	0.402532113813615	0.447747700295011	0.524460438762883	0.410732653936752	0.00486790596207332	0.00498341817728079	0.00529034077156254
235	29.6045667991337	0.18	2.60695706696319	1.74504719121548	3.46886694271091	0.234907874185664	27.3968323899169	19.6772484643806	35.1164163154532	7.7	4.77	11.05	2.40332181997763	3.34616931834477	4.28901681671191	2.45276766257078	3.41501326592997	4.37725886928916	2.45756814741745	3.42015379561731	4.38412076618396	2.60695706696319	8.81444577136053	-2.7159013833307	56.6713890695125	0.418926165855908	0.496324622319201	0.377024881826105	0.445209939750053	0.524043498448066	0.402532113813615	0.447747700295011	0.524460438762883	0.410732653936752	0.00486790596207332	0.00498341817728079	0.00529034077156254
235	29.6045667991337	0.18	2.6082818788185	1.74048447751311	3.47607928012389	0.207937775026978	26.1854758872732	18.2062844102444	34.1646673643021	7.56	4.82	12.71	2.26228056125016	3.25376072086023	4.24524088047029	2.31132491093123	3.32429953081412	4.337274150697	2.28505924456919	3.28882019303185	4.28937530388707	2.6082818788185	9.2936131034565	4.33426326952647	65.2062340163501	0.418926165855908	0.496324622319201	0.377024881826105	0.445209939750053	0.524043498448066	0.402532113813615	0.447747700295011	0.524460438762883	0.410732653936752	0.00486790596207332	0.00498341817728079	0.00529034077156254
235	29.6045667991337	0.19	1.22405831101499	0.831018797875118	1.61709782415487	0.336082351610418	29.8459872465579	23.2965246903761	36.3954498027396	8.5	5.04	12.48	2.58994394296891	3.31806717604891	4.04619040912891	2.62849854479659	3.36746081607627	4.10642308735596	2.61487435433526	3.35081936561564	4.08606475109664	1.22405831101499	11.0357479542176	-3.82544263271711	59.5808007903756	0.418926165855908	0.496324622319201	0.377024881826105	0.445209939750053	0.524043498448066	0.402532113813615	0.447747700295011	0.524460438762883	0.410732653936752	0.00486790596207332	0.00498341817728079	0.00529034077156254
235	29.6045667991337	0.19	1.42042154101647	0.969541393140263	1.87130168889269	0.288978550435571	29.0164972141421	21.9102715765675	36.1227228517167	8.23	5.29	13.17	2.51331818811362	3.32847039110395	4.14362259409429	2.55533162016478	3.38411016853935	4.21288871691391	2.54191960195547	3.36512326000088	4.19311760447421	1.42042154101647	10.8887384255138	-1.91757508137799	62.2768152402395	0.418926165855908	0.496324622319201	0.377024881826105	0.445209939750053	0.524043498448066	0.402532113813615	0.447747700295011	0.524460438762883	0.410732653936752	0.00486790596207332	0.00498341817728079	0.00529034077156254
235	29.6045667991337	0.19	1.46022027060449	0.991403266415044	1.92903727479393	0.28430011256298	25.925127446629	19.5029349294779	32.3473199637802	7.92	5.18	12.85	2.31840843928091	3.08184560318927	3.84528276709763	2.362173652577	3.14002242306448	3.91787119355195	2.35147632462657	3.12666188260025	6.51928070207556	1.46022027060449	10.9941049696562	-0.561519413925771	62.9075332623533	0.418926165855908	0.496324622319201	0.377024881826105	0.445209939750053	0.524043498448066	0.402532113813615	0.447747700295011	0.524460438762883	0.410732653936752	0.00486790596207332	0.00498341817728079	0.00529034077156254
235	29.6045667991337	0.19	1.50278168928365	1.02161769807678	1.98394568049051	0.352766089335698	29.5965608875674	23.3374315339629	35.8556902411718	7.87	4.96	12.66	2.79229498837655	3.5411921195898	4.29008925080304	2.84612888921801	3.60946434233851	4.372799795459	2.82319036591941	3.57477951208726	4.33840286276363	1.50278168928365	10.3074639594439	1.10385802058775	63.2357850478178	0.418926165855908	0.496324622319201	0.377024881826105	0.445209939750053	0.524043498448066	0.402532113813615	0.447747700295011	0.524460438762883	0.410732653936752	0.00486790596207332	0.00498341817728079	0.00529034077156254
235	29.6045667991337	0.19	1.57288659563904	1.06031203698443	2.08546115429365	0.282254145979068	25.1899351401289	18.9183446615063	31.4615256187515	7.85	5.17	11.3	2.26860162064051	3.02066215121888	3.77272268179724	2.31265349341164	3.07931759056943	3.84598168772723	2.32901635821612	3.10005876389093	3.87261898325154	1.57288659563904	10.231554363968	-0.0705043715890227	62.3145329724255	0.418926165855908	0.496324622319201	0.377024881826105	0.445209939750053	0.524043498448066	0.402532113813615	0.447747700295011	0.524460438762883	0.410732653936752	0.00486790596207332	0.00498341817728079	0.00529034077156254
235	29.6045667991337	0.19	1.66720117361251	1.13637377048902	2.19802857673599	0.319710396294306	28.684595767797	22.1517450655644	35.2174464700296	8.11	5.13	12.37	2.57654285450128	3.33640036218483	4.09625786986838	2.62175504814552	3.39494624625048	4.16813744435544	2.61759846548244	3.38687616699621	4.15587646749547	1.66720117361251	10.132492587703	2.34162782649215	64.7786564839038	0.418926165855908	0.496324622319201	0.377024881826105	0.445209939750053	0.524043498448066	0.402532113813615	0.447747700295011	0.524460438762883	0.410732653936752	0.00486790596207332	0.00498341817728079	0.00529034077156254
235	29.6045667991337	0.19	1.70256678192413	1.1586012830023	2.24653228084597	0.254705097196989	24.7837386364236	18.1646600188903	31.4028172539568	9	5.84	13.85	1.91362879285264	2.610942115067	3.30825543728137	1.93636667319157	2.64196552441682	3.34756437564207	1.93704809860654	2.64079086961534	3.34443420012742	1.70256678192413	10.6751832562699	-1.56017272392957	62.9843977247826	0.418926165855908	0.496324622319201	0.377024881826105	0.445209939750053	0.524043498448066	0.402532113813615	0.447747700295011	0.524460438762883	0.410732653936752	0.00486790596207332	0.00498341817728079	0.00529034077156254
235	29.6045667991337	0.19	1.72356749498765	1.16949535171626	2.27763963825903	0.262095289469041	27.0407205811285	19.956790669976	34.124650492281	7.83	4.89	11.84	2.39749697814873	3.24852061397595	4.09954424980316	2.44432468608208	3.31197044349113	4.17961620090019	2.43755511566525	3.3039192428757	7.55349307805358	1.72356749498765	10.1471046195405	1.95877402679677	63.7703189352005	0.418926165855908	0.496324622319201	0.377024881826105	0.445209939750053	0.524043498448066	0.402532113813615	0.447747700295011	0.524460438762883	0.410732653936752	0.00486790596207332	0.00498341817728079	0.00529034077156254
235	29.6045667991337	0.19	1.72497849834739	1.17567703247586	2.27427996421892	0.265488445777585	25.5663537912931	18.9269243580647	32.2057832245215	8.42	5.51	13.73	2.12397121101935	2.869045091328	3.61411897163665	2.15673852777189	2.9133069479846	3.66987536819731	2.1461795494273	2.89985091079457	3.6512207736544	1.72497849834739	10.7936147907781	-2.54816702114833	61.7906242845777	0.418926165855908	0.496324622319201	0.377024881826105	0.445209939750053	0.524043498448066	0.402532113813615	0.447747700295011	0.524460438762883	0.410732653936752	0.00486790596207332	0.00498341817728079	0.00529034077156254
235	29.6045667991337	0.19	1.78979563507682	1.21991359831383	2.35967767183982	0.258026659927202	23.3894685264648	17.1969448574979	29.5819921954317	8.22	5.1	13.82	1.97451389169159	2.68552530158588	3.39653671148018	2.00763111107698	2.73056784646333	3.45350458184967	1.97987681272399	2.69370100117866	3.40500541796459	1.78979563507682	10.6857910860907	2.82662945263362	66.7472489903353	0.418926165855908	0.496324622319201	0.377024881826105	0.445209939750053	0.524043498448066	0.402532113813615	0.447747700295011	0.524460438762883	0.410732653936752	0.00486790596207332	0.00498341817728079	0.00529034077156254
235	29.6045667991337	0.19	1.80017088506354	1.22354838444983	2.37679338567726	0.415946765385632	35.7214491956996	29.1126604097883	42.3302379816108	7.61	4.52	11.99	3.59636449899562	4.41276578408809	5.22916706918055	3.67297043319756	4.50676183076212	5.34055322832667	3.63011356261022	4.45368902769342	5.28090256969259	1.80017088506354	9.80102185777033	-2.32131021128049	58.7593037096949	0.418926165855908	0.496324622319201	0.377024881826105	0.445209939750053	0.524043498448066	0.402532113813615	0.447747700295011	0.524460438762883	0.410732653936752	0.00486790596207332	0.00498341817728079	0.00529034077156254
235	29.6045667991337	0.19	1.80471283643725	1.21886574692631	2.3905599259482	0.328692121460627	29.6475466823627	23.0323852341417	36.2627081305837	7.46	5.22	12.42	2.89555642753816	3.72719297129504	4.55882951505193	2.96053280614866	3.81083130047904	4.66112979480943	2.95850699540775	3.80667129907062	4.6572010886921	1.80471283643725	10.2039542848618	0.791956709700996	62.6861475493743	0.418926165855908	0.496324622319201	0.377024881826105	0.445209939750053	0.524043498448066	0.402532113813615	0.447747700295011	0.524460438762883	0.410732653936752	0.00486790596207332	0.00498341817728079	0.00529034077156254
235	29.6045667991337	0.19	1.85298823322133	1.24984126508105	2.45613520136161	0.251186131735388	27.1656698642945	19.8425694250856	34.4887703035035	8.42	5.51	14.11	2.22761759852452	3.04974234782846	3.8718670971324	2.26203576539978	3.096862886436	3.93169000747221	2.24406354226607	3.07107140728574	3.89899242897303	1.85298823322133	10.8738376570187	0.680223791175241	65.4300154405907	0.418926165855908	0.496324622319201	0.377024881826105	0.445209939750053	0.524043498448066	0.402532113813615	0.447747700295011	0.524460438762883	0.410732653936752	0.00486790596207332	0.00498341817728079	0.00529034077156254
235	29.6045667991337	0.19	1.85710528431976	1.251319992466	2.46289057617351	0.236740401724722	27.1936042769901	19.5701432922483	34.817065261732	8.04	5.31	11.06	2.29446150865339	3.18825863272144	4.08205575678948	2.33583045902201	3.24574267097702	4.15565488293202	2.36244437701836	3.28279606759167	4.19838526564013	1.85710528431976	9.53327269659654	3.5006429356895	65.4397984341367	0.418926165855908	0.496324622319201	0.377024881826105	0.445209939750053	0.524043498448066	0.402532113813615	0.447747700295011	0.524460438762883	0.410732653936752	0.00486790596207332	0.00498341817728079	0.00529034077156254
235	29.6045667991337	0.19	1.85995022786749	1.26692198650915	2.45297846922583	0.260857038584089	25.6201312447448	18.8868034925564	32.3534589969332	8.16	5.67	12.8	2.18429532284132	2.96301768960175	3.74174005636219	2.22187542751508	3.0139954643381	3.80611550116111	2.23089000654615	3.02909573355731	3.8231067992405	1.85995022786749	10.4995893502307	3.54155816147573	67.6700229070263	0.418926165855908	0.496324622319201	0.377024881826105	0.445209939750053	0.524043498448066	0.402532113813615	0.447747700295011	0.524460438762883	0.410732653936752	0.00486790596207332	0.00498341817728079	0.00529034077156254
235	29.6045667991337	0.19	1.86578045629428	1.2656381741579	2.46592273843067	0.351575064728669	33.6488982294609	26.5141749910816	40.7836214678401	7.71	4.98	11.27	3.23475965620861	4.10520404670864	4.97564843720867	3.30108251211979	4.18937377967575	5.0776650472317	3.31415922948522	4.20544923123277	5.09522580323557	1.86578045629428	9.60183328802552	0.381376673976764	61.8119668742691	0.418926165855908	0.496324622319201	0.377024881826105	0.445209939750053	0.524043498448066	0.402532113813615	0.447747700295011	0.524460438762883	0.410732653936752	0.00486790596207332	0.00498341817728079	0.00529034077156254
235	29.6045667991337	0.19	1.87396638388001	1.26205373057141	2.48587903718862	0.298434932201534	28.2639616316157	21.4980293545784	35.029893908653	7.77	5.08	12.42	2.60166251947226	3.42046651885869	4.23927051824511	2.65367453789441	3.48884793507223	4.32402133225006	2.64282318554068	3.47765622901357	4.31044549541518	1.87396638388001	9.98702647654593	-2.12326765520887	59.8427042990477	0.418926165855908	0.496324622319201	0.377024881826105	0.445209939750053	0.524043498448066	0.402532113813615	0.447747700295011	0.524460438762883	0.410732653936752	0.00486790596207332	0.00498341817728079	0.00529034077156254
235	29.6045667991337	0.19	1.93768807095935	1.32225861223342	2.55311752968529	0.246884819588923	24.1936861861984	17.5963135916204	30.7910587807763	8.64	5.27	12.3	1.9266359055514	2.64898805373474	3.37134020191807	1.95364229762937	2.68611993204287	3.41859756645637	1.95699338289467	2.6900315657129	3.42229981198052	1.93768807095935	10.1171818304248	0.466893171930644	63.6278567852375	0.418926165855908	0.496324622319201	0.377024881826105	0.445209939750053	0.524043498448066	0.402532113813615	0.447747700295011	0.524460438762883	0.410732653936752	0.00486790596207332	0.00498341817728079	0.00529034077156254
235	29.6045667991337	0.19	1.94166344986735	1.31564846579421	2.56767843394049	0.29250663536116	29.4694821956118	22.3137959322749	36.6251684589487	8.27	4.81	11.56	2.54703207248515	3.36382552478156	4.18061897707797	2.58886562533441	3.41907444543192	4.24928326552943	2.58427190877059	3.41483363480439	4.24204436933151	1.94166344986735	9.83969276064762	0.684022778903893	62.5580290789436	0.418926165855908	0.496324622319201	0.377024881826105	0.445209939750053	0.524043498448066	0.402532113813615	0.447747700295011	0.524460438762883	0.410732653936752	0.00486790596207332	0.00498341817728079	0.00529034077156254
235	29.6045667991337	0.19	1.96001734235162	1.33094426135451	2.58909042334872	0.210599473958414	22.9676308863487	16.0250375643828	29.9102242083145	8.53	5.36	13.56	1.77649165089866	2.54612847842595	3.31576530595323	1.80264712906737	2.58361540261076	3.36458367615415	1.79033005727551	2.56662094418684	3.34041878803309	1.96001734235162	10.6191318092077	0.0289981902554064	64.0989255158938	0.418926165855908	0.496324622319201	0.377024881826105	0.445209939750053	0.524043498448066	0.402532113813615	0.447747700295011	0.524460438762883	0.410732653936752	0.00486790596207332	0.00498341817728079	0.00529034077156254
235	29.6045667991337	0.19	1.97097858950275	1.33709960686482	2.60485757214069	0.211959825529634	22.3560027379354	15.6258174913038	29.0861879845669	8.41	5.22	12.26	1.75469914210302	2.51046441870572	3.26622969530843	1.78183790188035	2.54929209528801	3.31674628869568	1.78374546294424	2.55116594206771	3.31977152381822	1.97097858950275	9.97902966365526	-1.56578383175032	60.9668577367889	0.418926165855908	0.496324622319201	0.377024881826105	0.445209939750053	0.524043498448066	0.402532113813615	0.447747700295011	0.524460438762883	0.410732653936752	0.00486790596207332	0.00498341817728079	0.00529034077156254
235	29.6045667991337	0.19	1.9753696472827	1.34590408220507	2.60483521236033	0.266566942178059	27.6361997315916	20.4790372007242	34.793362262459	8.32	5.02	12.82	2.32481633146241	3.13731001344581	3.94980369542921	2.36224862430852	3.1878244156302	4.01340020695189	2.3448015847067	3.16176123386511	3.98411916728412	1.9753696472827	10.0248915419852	2.70993865614373	64.9821883417018	0.418926165855908	0.496324622319201	0.377024881826105	0.445209939750053	0.524043498448066	0.402532113813615	0.447747700295011	0.524460438762883	0.410732653936752	0.00486790596207332	0.00498341817728079	0.00529034077156254
235	29.6045667991337	0.19	1.97804387420417	1.34941078118422	2.60667696722413	0.218575144392665	24.3115362095002	17.1345669299563	31.4885054890441	7.75	5.43	12.69	2.07861340945145	2.94925955094217	3.81990569243289	2.12048503271771	3.00866948463642	3.89685393655512	2.12299015500607	3.01135731870543	3.90080458757986	1.97804387420417	9.84467179454512	1.87606770418442	64.9920326002749	0.418926165855908	0.496324622319201	0.377024881826105	0.445209939750053	0.524043498448066	0.402532113813615	0.447747700295011	0.524460438762883	0.410732653936752	0.00486790596207332	0.00498341817728079	0.00529034077156254
235	29.6045667991337	0.19	1.98195066684302	1.33639693299304	2.62750440069299	0.233375854061424	26.7084633997268	19.1506241401711	34.2663026592826	8.2	4.96	12.26	2.2033484486156	3.07290514220123	3.94246183578686	2.24057307604718	3.12482055717924	4.0090680383113	2.23223057473378	3.1144481544342	3.99400732508497	1.98195066684302	9.95028685046477	-0.413363634307953	62.1978955308903	0.418926165855908	0.496324622319201	0.377024881826105	0.445209939750053	0.524043498448066	0.402532113813615	0.447747700295011	0.524460438762883	0.410732653936752	0.00486790596207332	0.00498341817728079	0.00529034077156254
235	29.6045667991337	0.19	1.98898415209822	1.35130936157892	2.62665894261752	0.231275389942502	24.5980863687029	17.5963224224884	31.5998503149174	7.94	4.81	12.57	2.08807655821296	2.91894444135349	3.74981232449402	2.1272666560022	2.97372869610126	3.82019073620033	2.10517538152645	2.94366619561027	3.78283861460526	1.98898415209822	10.0740331870458	3.35906664203047	65.7422960930064	0.418926165855908	0.496324622319201	0.377024881826105	0.445209939750053	0.524043498448066	0.402532113813615	0.447747700295011	0.524460438762883	0.410732653936752	0.00486790596207332	0.00498341817728079	0.00529034077156254
235	29.6045667991337	0.19	1.99574600039918	1.35388173626947	2.63761026452889	0.260806461771575	27.3835574868839	20.1858327009964	34.5812822727715	8.42	5.58	13.76	2.26563190220403	3.07349527547902	3.88135864875401	2.30060711201673	3.12094170400682	3.9412762959969	2.29003370949162	3.10845743076879	3.92584127986443	1.99574600039918	10.9190076902132	0.0675546804431204	65.2643828484035	0.418926165855908	0.496324622319201	0.377024881826105	0.445209939750053	0.524043498448066	0.402532113813615	0.447747700295011	0.524460438762883	0.410732653936752	0.00486790596207332	0.00498341817728079	0.00529034077156254
235	29.6045667991337	0.19	2.0110227836845	1.35546278492694	2.66658278244207	0.284823742497758	29.7809111262679	22.4130421878506	37.1487800646852	7.87	5.23	11.1	2.67996822320842	3.56095771415875	4.44194720510908	2.73152933190521	3.62946857416611	4.52740781642701	2.7569103549708	3.66440998813376	4.57291059384586	2.0110227836845	9.64559005831687	2.03769068760198	64.1354825266833	0.418926165855908	0.496324622319201	0.377024881826105	0.445209939750053	0.524043498448066	0.402532113813615	0.447747700295011	0.524460438762883	0.410732653936752	0.00486790596207332	0.00498341817728079	0.00529034077156254
235	29.6045667991337	0.19	2.01300147709332	1.36213329107535	2.6638696631113	0.287387511091443	29.8763929698144	22.5311461510932	37.2216397885355	9.06	5.49	13.21	2.35773735664076	3.12636948490048	3.8950016131602	2.38489598752341	3.16238194176047	3.93986789599752	2.38093275574651	3.15703391015154	3.93533186872461	2.01300147709332	10.383955923332	-0.390470560306652	63.427287762816	0.418926165855908	0.496324622319201	0.377024881826105	0.445209939750053	0.524043498448066	0.402532113813615	0.447747700295011	0.524460438762883	0.410732653936752	0.00486790596207332	0.00498341817728079	0.00529034077156254
235	29.6045667991337	0.19	2.02294561066502	1.37350685748727	2.67238436384278	0.24862366245217	25.1317762230821	18.3104915749203	31.9530608712439	7.09	5.17	12.66	2.41698415076666	3.31739344972054	4.21780274867442	2.47916438962038	3.40273795519029	4.32631152076019	2.47044994884721	3.38979949698946	4.30946648759148	2.02294561066502	9.65989095757307	0.903480005328492	62.71512650137	0.418926165855908	0.496324622319201	0.377024881826105	0.445209939750053	0.524043498448066	0.402532113813615	0.447747700295011	0.524460438762883	0.410732653936752	0.00486790596207332	0.00498341817728079	0.00529034077156254
235	29.6045667991337	0.19	2.04354675635649	1.38720869979181	2.69988481292116	0.236976654195906	26.2178925741901	18.872764506381	33.5630206419992	9.12	5.27	13.59	1.96410120267481	2.72851358470325	3.49292596673168	1.98614675028098	2.75913908202677	3.53213141377256	1.96859364872989	2.73449529873241	3.50148193700741	2.04354675635649	10.7220722935516	2.14331850297551	67.041758468793	0.418926165855908	0.496324622319201	0.377024881826105	0.445209939750053	0.524043498448066	0.402532113813615	0.447747700295011	0.524460438762883	0.410732653936752	0.00486790596207332	0.00498341817728079	0.00529034077156254
235	29.6045667991337	0.19	2.04711429861541	1.39144988656324	2.70277871066759	0.250499730950131	25.0431890191504	18.2799091739322	31.8064688643686	7.78	4.87	11.65	2.21071256663152	3.02864156196761	3.84657055730371	2.25481456198367	3.0890606042734	3.92330664656313	2.2525649810219	3.08470202004868	3.91884711687543	2.04711429861541	9.44326250457576	-2.20282450376234	58.9853815617152	0.418926165855908	0.496324622319201	0.377024881826105	0.445209939750053	0.524043498448066	0.402532113813615	0.447747700295011	0.524460438762883	0.410732653936752	0.00486790596207332	0.00498341817728079	0.00529034077156254
235	29.6045667991337	0.19	2.05126593416705	1.39090937226933	2.71162249606477	0.242800083778242	27.413693080969	19.8552234893514	34.9721626725866	7.89	5.51	12.03	2.3683566578126	3.26994065608803	4.17152465436346	2.41356492254477	3.33235876459009	4.25115260663541	2.42924914689794	3.35756880684105	4.28450490513906	2.05126593416705	10.2351992045557	1.03379215386459	64.5897685459471	0.418926165855908	0.496324622319201	0.377024881826105	0.445209939750053	0.524043498448066	0.402532113813615	0.447747700295011	0.524460438762883	0.410732653936752	0.00486790596207332	0.00498341817728079	0.00529034077156254
235	29.6045667991337	0.19	2.05443441803005	1.38561279650998	2.72325603955012	0.269693295935659	26.7510242008058	19.8780700926189	33.6239783089927	8.44	4.67	13.99	2.22535246265341	2.9947805449116	3.76420862716979	2.25937373997702	3.04056486948566	3.82175599899429	2.20076248243984	2.96332222751934	3.7271633655999	2.05443441803005	10.3458882376972	-0.335238933816504	62.5597726089571	0.418926165855908	0.496324622319201	0.377024881826105	0.445209939750053	0.524043498448066	0.402532113813615	0.447747700295011	0.524460438762883	0.410732653936752	0.00486790596207332	0.00498341817728079	0.00529034077156254
235	29.6045667991337	0.19	2.05543583322814	1.39484542768496	2.71602623877133	0.223303185805298	23.0005029384906	16.3031822240607	29.6978236529205	7.93	5.52	12.55	1.93682539785603	2.73247011794946	3.5281148380429	1.97331250637635	2.78394607124527	3.59457963611419	1.98245539349813	2.7939383690595	3.60931005393302	2.05543583322814	9.98767253742729	0.700158837443074	62.8594969505813	0.418926165855908	0.496324622319201	0.377024881826105	0.445209939750053	0.524043498448066	0.402532113813615	0.447747700295011	0.524460438762883	0.410732653936752	0.00486790596207332	0.00498341817728079	0.00529034077156254
235	29.6045667991337	0.19	2.07090531384924	1.40930319133159	2.73250743636689	0.229523916640445	25.1487333041351	17.954787116889	32.3426794913811	7.72	5.35	11.7	2.18653494648305	3.06261410237212	3.93869325826119	2.23111420287759	3.12505493348107	4.01899566408456	2.24786755436971	3.1471379865744	4.04897557761452	2.07090531384924	9.68076100941968	-4.05566581875439	58.1234823329482	0.418926165855908	0.496324622319201	0.377024881826105	0.445209939750053	0.524043498448066	0.402532113813615	0.447747700295011	0.524460438762883	0.410732653936752	0.00486790596207332	0.00498341817728079	0.00529034077156254
235	29.6045667991337	0.19	2.07259415398777	1.40811958624162	2.73706872173392	0.216573476830922	24.6493431769954	17.3297437615124	31.9689425924784	7.65	4.79	11.82	2.12842876868477	3.02741759307594	3.92640641746711	2.17297529675923	3.09077932957719	4.00858336239514	2.16429832471881	3.07818466943466	3.98936969810797	2.07259415398777	9.45200415717727	-0.571994488918318	60.3607947487947	0.418926165855908	0.496324622319201	0.377024881826105	0.445209939750053	0.524043498448066	0.402532113813615	0.447747700295011	0.524460438762883	0.410732653936752	0.00486790596207332	0.00498341817728079	0.00529034077156254
235	29.6045667991337	0.19	2.08995686726421	1.42121471271859	2.75869902180983	0.253459221026021	25.0245188094756	18.3191307504526	31.7299068684986	7.27	4.97	11.49	2.35989804676294	3.22369624760743	4.08749444845192	2.41668237181433	3.30126545270177	4.18584853358921	2.42121696179703	3.30727896074755	4.19369938872676	2.08995686726421	9.43069110736472	0.990574742228355	61.4930743061661	0.418926165855908	0.496324622319201	0.377024881826105	0.445209939750053	0.524043498448066	0.402532113813615	0.447747700295011	0.524460438762883	0.410732653936752	0.00486790596207332	0.00498341817728079	0.00529034077156254
235	29.6045667991337	0.19	2.09049294892959	1.41331583955286	2.76767005830632	0.27572919373039	30.7414349552468	22.9625255814653	38.5203443290284	8.73	5.71	12.06	2.48924230720345	3.33251149588312	4.1757806845628	2.52273944215645	3.37735630146392	4.23197316077139	2.54672579440585	3.41195696447422	4.27278359851095	2.09049294892959	10.2283574335199	0.352960798283433	64.1827275919926	0.418926165855908	0.496324622319201	0.377024881826105	0.445209939750053	0.524043498448066	0.402532113813615	0.447747700295011	0.524460438762883	0.410732653936752	0.00486790596207332	0.00498341817728079	0.00529034077156254
235	29.6045667991337	0.19	2.10763862919178	1.43329848094678	2.78197877743678	0.251017375759503	27.2867568919884	19.9277135299951	34.6458002539817	7.5	5.11	11.37	2.49294159848216	3.41355224929935	4.33416290011653	2.54807998537148	3.48905251962392	4.43002505387635	2.56145985178552	3.5086342811668	4.45653068090096	2.10763862919178	9.55232022509477	2.68350969635834	63.7603303442752	0.418926165855908	0.496324622319201	0.377024881826105	0.445209939750053	0.524043498448066	0.402532113813615	0.447747700295011	0.524460438762883	0.410732653936752	0.00486790596207332	0.00498341817728079	0.00529034077156254
235	29.6045667991337	0.19	2.14575052538342	1.45887240191632	2.83262864885052	0.240341690072641	25.6647158137131	18.5408371748183	32.788594452608	7.63	4.85	12.35	2.28411304580775	3.16172951924029	4.03934599267283	2.33236325768353	3.22851873507059	4.12467421245764	2.31523882769067	3.20586500539632	4.09529612237569	2.14575052538342	9.65565030542123	-0.823869889324553	60.771187674832	0.418926165855908	0.496324622319201	0.377024881826105	0.445209939750053	0.524043498448066	0.402532113813615	0.447747700295011	0.524460438762883	0.410732653936752	0.00486790596207332	0.00498341817728079	0.00529034077156254
235	29.6045667991337	0.19	2.15220481524098	1.44990170854208	2.85450792193988	0.224429378642853	23.4050030998241	16.6119503690016	30.1980558306466	7.75	5.46	11.83	2.01722567550799	2.84212101165499	3.66701634780199	2.05798781516267	2.89955183607845	3.74111585699422	2.07427300754228	2.9204974130602	3.77071986310988	2.15220481524098	9.31770186561624	-2.34685529891457	59.1593726837335	0.418926165855908	0.496324622319201	0.377024881826105	0.445209939750053	0.524043498448066	0.402532113813615	0.447747700295011	0.524460438762883	0.410732653936752	0.00486790596207332	0.00498341817728079	0.00529034077156254
235	29.6045667991337	0.19	2.16993497027157	1.46333737969668	2.87653256084645	0.24075892295499	26.461537065607	19.1248637523934	33.7982103788206	8.57	5.48	13.16	2.11154586940562	2.92157633185824	3.73160679431086	2.1421447287105	2.96391351449882	3.78568230028715	2.13937188867677	2.96035027262168	3.7807168430988	2.16993497027157	10.2038703348201	0.432200357057615	63.6068815570094	0.418926165855908	0.496324622319201	0.377024881826105	0.445209939750053	0.524043498448066	0.402532113813615	0.447747700295011	0.524460438762883	0.410732653936752	0.00486790596207332	0.00498341817728079	0.00529034077156254
235	29.6045667991337	0.19	2.1764857651162	1.47257098165393	2.88040054857848	0.259403553217974	29.0427123820447	21.3810063067897	36.7044184572997	7.98	5.44	11.28	2.52412867337453	3.42862922465951	4.33312977594449	2.5707021332936	3.49189189722309	4.41308166115258	2.59640944608226	3.53311656601977	4.46392209491234	2.1764857651162	9.63654485847101	-1.8643205931031	60.588600125541	0.418926165855908	0.496324622319201	0.377024881826105	0.445209939750053	0.524043498448066	0.402532113813615	0.447747700295011	0.524460438762883	0.410732653936752	0.00486790596207332	0.00498341817728079	0.00529034077156254
235	29.6045667991337	0.19	2.1800086964936	1.47771980393014	2.88229758905705	0.254104931343983	30.8238691430588	22.5785981280664	39.0691401580512	8.96	5.8	12.5	2.38892123925356	3.2613094601428	4.13369768103204	2.4178670858205	3.30082577474098	4.18378446366146	2.43692901923045	3.32772511960416	4.21760648586335	2.1800086964936	10.2941459395776	-1.73798189927056	62.7235218979195	0.418926165855908	0.496324622319201	0.377024881826105	0.445209939750053	0.524043498448066	0.402532113813615	0.447747700295011	0.524460438762883	0.410732653936752	0.00486790596207332	0.00498341817728079	0.00529034077156254
235	29.6045667991337	0.19	2.19307478167318	1.49195508025283	2.89419448309353	0.320476626860634	30.805169365643	23.8017024445946	37.8086362866914	7.63	4.94	11.12	2.92993995624841	3.79205213549313	4.65416431473785	2.99168667148739	3.87196734429538	4.75224801710337	3.00643407889315	3.88622686836847	4.7739533777755	2.19307478167318	9.54113441604251	4.31046890645067	64.7801610656115	0.418926165855908	0.496324622319201	0.377024881826105	0.445209939750053	0.524043498448066	0.402532113813615	0.447747700295011	0.524460438762883	0.410732653936752	0.00486790596207332	0.00498341817728079	0.00529034077156254
235	29.6045667991337	0.19	2.20026707042935	1.48408763977562	2.91644650108308	0.190814843716009	21.1157880691582	14.3267126725614	27.9048634657549	8.33	5.07	13.08	1.62486789536252	2.39485267158079	3.16483744779906	1.65094061693433	2.43328061214743	3.21562060736053	1.63614808287476	2.41259620630783	3.18852242831531	2.20026707042935	9.84553677307595	2.38752207481699	64.6600529729181	0.418926165855908	0.496324622319201	0.377024881826105	0.445209939750053	0.524043498448066	0.402532113813615	0.447747700295011	0.524460438762883	0.410732653936752	0.00486790596207332	0.00498341817728079	0.00529034077156254
235	29.6045667991337	0.19	2.21432173697218	1.49849241058975	2.93015106335461	0.332838811101446	31.0989756836746	24.2246523983713	37.9732989689778	7.37	4.58	12	3.08310935179334	3.95801521461572	4.8329210774381	3.15479769427593	4.05004683525598	4.94529597623603	3.12258037832293	4.00821862836562	4.89384592176097	2.21432173697218	9.34667286232044	0.682896354097762	60.8192782435389	0.418926165855908	0.496324622319201	0.377024881826105	0.445209939750053	0.524043498448066	0.402532113813615	0.447747700295011	0.524460438762883	0.410732653936752	0.00486790596207332	0.00498341817728079	0.00529034077156254
235	29.6045667991337	0.19	2.21461094055222	1.50636539419491	2.92285648690952	0.245207210974134	27.7677955286468	20.1614838602019	35.3741071970918	7.99	5.55	11.97	2.37666028582767	3.27330157420551	4.16994286258336	2.42029866501919	3.33340338015363	4.24650809528806	2.44164028986207	3.363720648873	4.28043492340275	2.21461094055222	9.72334898332917	-0.910563760528848	62.1323707946521	0.418926165855908	0.496324622319201	0.377024881826105	0.445209939750053	0.524043498448066	0.402532113813615	0.447747700295011	0.524460438762883	0.410732653936752	0.00486790596207332	0.00498341817728079	0.00529034077156254
235	29.6045667991337	0.19	2.2150943684847	1.50983256792181	2.92035616904759	0.208330384424106	24.9273897263363	17.3406017701607	32.5141776825119	8.19	5.9	12.87	1.99847201771465	2.872835182022	3.74719834632936	2.03243680840324	2.92166010665205	3.81088340490087	2.04600386766319	2.94419158981456	3.83812329968483	2.2150943684847	10.2364344197932	-0.261156565006281	64.1864380975256	0.418926165855908	0.496324622319201	0.377024881826105	0.445209939750053	0.524043498448066	0.402532113813615	0.447747700295011	0.524460438762883	0.410732653936752	0.00486790596207332	0.00498341817728079	0.00529034077156254
235	29.6045667991337	0.19	2.22177048283769	1.50067492577657	2.94286603989881	0.204033435207665	24.2582922409023	16.7775889928373	31.7389954889674	8.27	5.39	12.09	1.91512030335205	2.76902408415377	3.62292786495549	1.94657651233923	2.81450582236583	3.68243513239244	1.95547376139871	2.82726307782442	3.70329280457943	2.22177048283769	9.80388179376733	-1.54472286204731	61.2249642554923	0.418926165855908	0.496324622319201	0.377024881826105	0.445209939750053	0.524043498448066	0.402532113813615	0.447747700295011	0.524460438762883	0.410732653936752	0.00486790596207332	0.00498341817728079	0.00529034077156254
235	29.6045667991337	0.19	2.22189691787042	1.50808411205167	2.93570972368917	0.193407003841199	24.0727210369932	16.3973077539169	31.7481343200696	8.38	5.59	14.55	1.84883981967197	2.7142629685911	3.57968611751022	1.87787242014752	2.7568854345907	3.63589844903388	1.86030559478091	2.73161100974748	3.60106713235694	2.22189691787042	10.513893571945	1.09851031405889	65.6728422787961	0.418926165855908	0.496324622319201	0.377024881826105	0.445209939750053	0.524043498448066	0.402532113813615	0.447747700295011	0.524460438762883	0.410732653936752	0.00486790596207332	0.00498341817728079	0.00529034077156254
235	29.6045667991337	0.19	2.22300209328858	1.49685019121903	2.94915399535813	0.173759708758563	21.232246130339	14.0035487124287	28.4609435482492	7.9	5.51	12.12	1.66997542823528	2.5320245640621	3.39407369988891	1.70182875953964	2.58032073414112	3.45881270874261	1.71401519851676	2.59840247774522	3.48130000529982	2.22300209328858	9.50571709450394	-0.203663350903709	61.6718917441989	0.418926165855908	0.496324622319201	0.377024881826105	0.445209939750053	0.524043498448066	0.402532113813615	0.447747700295011	0.524460438762883	0.410732653936752	0.00486790596207332	0.00498341817728079	0.00529034077156254
235	29.6045667991337	0.19	2.24266863952478	1.52921816965522	2.95611910939434	0.281886908950116	28.29017075858	21.2403187769773	35.3400227401827	7.3	4.91	11.07	2.72819130479464	3.63370242627297	4.53921354775129	2.79329896174533	3.72041989752026	4.6475408332952	2.80727132277175	3.73491510467468	4.66902773149901	2.24266863952478	9.05257872209016	0.554644916131006	60.2311454378321	0.418926165855908	0.496324622319201	0.377024881826105	0.445209939750053	0.524043498448066	0.402532113813615	0.447747700295011	0.524460438762883	0.410732653936752	0.00486790596207332	0.00498341817728079	0.00529034077156254
235	29.6045667991337	0.19	2.28051401782425	1.54285143776791	3.01817659788058	0.250934887702235	27.6206195163273	20.1699012954477	35.071337737207	7.55	4.96	11.76	2.50782504111146	3.43421022539616	4.36059540968086	2.56229301008305	3.50879854512834	4.45530408017362	2.5603575200577	3.50607017735031	4.4543892527577	2.28051401782425	9.31913094916771	2.59236549127409	63.6799878172911	0.418926165855908	0.496324622319201	0.377024881826105	0.445209939750053	0.524043498448066	0.402532113813615	0.447747700295011	0.524460438762883	0.410732653936752	0.00486790596207332	0.00498341817728079	0.00529034077156254
235	29.6045667991337	0.19	2.29407167493179	1.5494424994077	3.03870085045587	0.214241886866238	24.1658112437062	16.9401252399226	31.3914972474898	8.35	5.51	11.89	1.9154788870222	2.73251233798402	3.54954578894583	1.94587592866395	2.77587501448599	3.60587410030802	1.96154589269981	2.80136434898314	3.63927344197407	2.29407167493179	9.76829557536833	1.09534254918249	63.818662755086	0.418926165855908	0.496324622319201	0.377024881826105	0.445209939750053	0.524043498448066	0.402532113813615	0.447747700295011	0.524460438762883	0.410732653936752	0.00486790596207332	0.00498341817728079	0.00529034077156254
235	29.6045667991337	0.19	2.29951748226462	1.54607102755523	3.05296393697402	0.260727900812485	25.4223354530506	18.7387529953578	32.1059179107434	7.11	4.52	12.12	2.4643608047406	3.34332850595692	4.22229620717324	2.527128995729	3.42848433289394	4.32983967005888	2.49380012431766	3.38603138778397	4.27585387367864	2.29951748226462	9.01200853248834	-2.58670115879183	56.2284414032044	0.418926165855908	0.496324622319201	0.377024881826105	0.445209939750053	0.524043498448066	0.402532113813615	0.447747700295011	0.524460438762883	0.410732653936752	0.00486790596207332	0.00498341817728079	0.00529034077156254
235	29.6045667991337	0.19	2.32196570345184	1.56320934194479	3.08072206495889	0.256946550001446	27.0403330753421	19.8609664729592	34.219699677725	6.89	4.88	11.37	2.69039408530524	3.66292105017308	4.63544801504092	2.76449500507505	3.76380806161298	4.76312111815091	2.7681345307891	3.7667751225397	4.7709163876098	2.32196570345184	9.03029595534131	2.8191848552	62.1400638049135	0.418926165855908	0.496324622319201	0.377024881826105	0.445209939750053	0.524043498448066	0.402532113813615	0.447747700295011	0.524460438762883	0.410732653936752	0.00486790596207332	0.00498341817728079	0.00529034077156254
235	29.6045667991337	0.19	2.32448061094219	1.57439157362197	3.07456964826242	0.260400599319883	29.8631322238747	22.0053840878384	37.7208803599111	8.41	5.83	13.22	2.47113203723117	3.35353123017161	4.23593042311204	2.50935372657358	3.40540123426225	4.30144874195092	2.51780557128863	3.41926175573834	4.31629567131384	2.32448061094219	10.1532876387889	-1.63090255058758	62.3057441450165	0.418926165855908	0.496324622319201	0.377024881826105	0.445209939750053	0.524043498448066	0.402532113813615	0.447747700295011	0.524460438762883	0.410732653936752	0.00486790596207332	0.00498341817728079	0.00529034077156254
235	29.6045667991337	0.19	2.35537223328513	1.59979862265853	3.11094584391173	0.251397038421027	29.8224954287534	21.7876942596133	37.8572965978934	8.29	5.67	11.97	2.48162978959019	3.39679785176245	4.31196591393471	2.52207360383763	3.4521564156905	4.38223922754338	2.548579464037	3.48653649419575	4.4282575131875	2.35537223328513	9.98160490747936	1.18136457186439	64.7084020873789	0.418926165855908	0.496324622319201	0.377024881826105	0.445209939750053	0.524043498448066	0.402532113813615	0.447747700295011	0.524460438762883	0.410732653936752	0.00486790596207332	0.00498341817728079	0.00529034077156254
235	29.6045667991337	0.19	2.37212385035941	1.61632999689266	3.12791770382616	0.271075987481168	31.5782999493978	23.4934900720359	39.6631098267597	8.41	5.41	12.76	2.63826391765867	3.54616913374927	4.45407434983987	2.67907198865025	3.60102047776744	4.52296896688462	2.68055221168361	3.60660733180665	4.52345073681247	2.37212385035941	9.91040906088729	-0.680297741016967	62.5190004157996	0.418926165855908	0.496324622319201	0.377024881826105	0.445209939750053	0.524043498448066	0.402532113813615	0.447747700295011	0.524460438762883	0.410732653936752	0.00486790596207332	0.00498341817728079	0.00529034077156254
235	29.6045667991337	0.19	2.39341368172512	1.63152368500534	3.15530367844491	0.296051162782659	31.4402359717931	23.8708888694152	39.0095830741709	8.32	5.2	12.29	2.70913831812959	3.56819339523437	4.42724847233915	2.75271593978641	3.62558927669797	4.49846261360954	2.75476209578826	3.62720202542462	4.50068187779209	2.39341368172512	9.75476541481198	-1.7476140298146	60.8276828387778	0.418926165855908	0.496324622319201	0.377024881826105	0.445209939750053	0.524043498448066	0.402532113813615	0.447747700295011	0.524460438762883	0.410732653936752	0.00486790596207332	0.00498341817728079	0.00529034077156254
235	29.6045667991337	0.19	2.40918442649963	1.63872537950451	3.17964347349475	0.261613560768559	30.5768960750487	22.556596529795	38.5971956203023	8.03	5.65	12.56	2.64829362364052	3.58992983712363	4.53156605060673	2.69626707030343	3.65496088429583	4.61365469828824	2.71000384671986	3.67848759650993	4.63998509777119	2.40918442649963	9.933329673241	1.64739640241619	65.4989663005944	0.418926165855908	0.496324622319201	0.377024881826105	0.445209939750053	0.524043498448066	0.402532113813615	0.447747700295011	0.524460438762883	0.410732653936752	0.00486790596207332	0.00498341817728079	0.00529034077156254
235	29.6045667991337	0.19	2.41345383124695	1.62768747080914	3.19922019168475	0.207887456738612	25.5361386241907	17.7536231844383	33.3186540639432	8.08	5.32	12.36	2.07110798128272	2.97900321338699	3.88689844549126	2.10782163548204	3.03181074192889	3.95579984837575	2.11148434886861	3.03623179721199	3.95974222076675	2.41345383124695	9.68894782739726	-0.676036914835146	62.2732270533354	0.418926165855908	0.496324622319201	0.377024881826105	0.445209939750053	0.524043498448066	0.402532113813615	0.447747700295011	0.524460438762883	0.410732653936752	0.00486790596207332	0.00498341817728079	0.00529034077156254
235	29.6045667991337	0.19	2.44208949400336	1.66024233969657	3.22393664831016	0.223182917957971	27.1914069274992	19.2710263768352	35.1117874781632	8.1	5.57	14.04	2.24317867351139	3.16512379412524	4.08706891473908	2.28264385705459	3.22080914498343	4.15897443291227	2.26740980167674	3.19849614528454	4.13452976367948	2.44208949400336	10.1083134444074	1.31862903013638	64.4151795030894	0.418926165855908	0.496324622319201	0.377024881826105	0.445209939750053	0.524043498448066	0.402532113813615	0.447747700295011	0.524460438762883	0.410732653936752	0.00486790596207332	0.00498341817728079	0.00529034077156254
235	29.6045667991337	0.19	2.44265503026935	1.64926559593602	3.23604446460268	0.278431209278159	28.7507066253949	21.5244413861179	35.9769718646719	8.49	5.31	12.02	2.39653934315332	3.20111441385214	4.00568948455097	2.43242223030771	3.24904403687657	4.06566584344543	2.44355392723702	3.25996128576219	4.08012459752229	2.44265503026935	9.64527510794766	-2.9367152849488	58.8194188569844	0.418926165855908	0.496324622319201	0.377024881826105	0.445209939750053	0.524043498448066	0.402532113813615	0.447747700295011	0.524460438762883	0.410732653936752	0.00486790596207332	0.00498341817728079	0.00529034077156254
235	29.6045667991337	0.19	2.46253714127054	1.66481846635056	3.26025581619053	0.241711307531377	29.2167136509941	21.1371923223803	37.2962349796078	8.5	5.82	11.85	2.35190023577822	3.25089513670563	4.14989003763304	2.3870271779274	3.29944906925044	4.21187096057347	2.41815121102565	3.34389859814152	4.26950440393897	2.46253714127054	9.82474328964444	0.827239598379163	64.5122701231152	0.418926165855908	0.496324622319201	0.377024881826105	0.445209939750053	0.524043498448066	0.402532113813615	0.447747700295011	0.524460438762883	0.410732653936752	0.00486790596207332	0.00498341817728079	0.00529034077156254
235	29.6045667991337	0.19	2.46279963250262	1.66004122717086	3.26555803783439	0.194051490339148	23.6636449124046	16.1342121676498	31.1930776571594	7.37	4.89	12.51	2.05394053574434	3.01246314378473	3.97098575182512	2.1017328816943	3.08255898065231	4.06338507961033	2.08428718235602	3.05639798326185	4.032084431349	2.46279963250262	9.32588366081349	-0.89653488782151	60.3174709684359	0.418926165855908	0.496324622319201	0.377024881826105	0.445209939750053	0.524043498448066	0.402532113813615	0.447747700295011	0.524460438762883	0.410732653936752	0.00486790596207332	0.00498341817728079	0.00529034077156254
235	29.6045667991337	0.19	2.47756019949004	1.67099287276768	3.2841275262124	0.208081466964427	26.5599096420559	18.4701501987062	34.6496690854057	8.25	5.48	11.68	2.11270791276456	3.03805495133515	3.96340198990575	2.14766936798241	3.0883292090727	4.02898905016299	2.16595601978979	3.11669031425632	4.06491338443926	2.47756019949004	9.50299965683294	3.23857630954949	65.3490459266663	0.418926165855908	0.496324622319201	0.377024881826105	0.445209939750053	0.524043498448066	0.402532113813615	0.447747700295011	0.524460438762883	0.410732653936752	0.00486790596207332	0.00498341817728079	0.00529034077156254
235	29.6045667991337	0.19	2.49113241726249	1.69945383486265	3.28281099966232	0.257434149638989	27.2278779706154	20.0079367015023	34.4478192397286	8.36	5.13	11.19	2.2600688608334	3.07562344213829	3.89117802344319	2.29579991972286	3.12424819169232	3.95269646366177	2.31343024447499	3.14814660808237	3.9785706010544	2.49113241726249	9.41578716284863	-0.826411949093091	60.464930369018	0.418926165855908	0.496324622319201	0.377024881826105	0.445209939750053	0.524043498448066	0.402532113813615	0.447747700295011	0.524460438762883	0.410732653936752	0.00486790596207332	0.00498341817728079	0.00529034077156254
235	29.6045667991337	0.19	2.5736491009422	1.74893855429466	3.39835964758973	0.262326992730762	31.2564663523254	23.0730283728583	39.4399043317924	7.13	5.49	12.14	3.02727161017913	4.10097069590662	5.1746697816341	3.10388956596174	4.20476316381344	5.30563676166513	3.12303827973575	4.23320226513272	5.340054922976	2.5736491009422	9.44673561992163	0.944250874135072	62.9064611225914	0.418926165855908	0.496324622319201	0.377024881826105	0.445209939750053	0.524043498448066	0.402532113813615	0.447747700295011	0.524460438762883	0.410732653936752	0.00486790596207332	0.00498341817728079	0.00529034077156254
235	29.6045667991337	0.19	2.59232088448188	1.75006213355536	3.4345796354084	0.230698468352628	27.8471629828218	19.9076774597441	35.7866485058996	7.89	5.64	11.22	2.3763055568584	3.32401247069791	4.27171938453743	2.4217705212601	3.38760955660924	4.35344859195838	2.45724900063971	3.4388325826321	4.4162760920343	2.59232088448188	9.09985287976546	4.63433950793059	66.3562803580651	0.418926165855908	0.496324622319201	0.377024881826105	0.445209939750053	0.524043498448066	0.402532113813615	0.447747700295011	0.524460438762883	0.410732653936752	0.00486790596207332	0.00498341817728079	0.00529034077156254
235	29.6045667991337	0.19	2.65281620126299	1.79251321596913	3.51311918655686	0.18837984754532	23.9457368000359	16.1855378300471	31.7059357700246	8.17	5	11.21	1.86838131977538	2.76418169079246	3.65998206180953	1.9003163495251	2.81142805511582	3.72253976070655	1.91191727736779	2.82610750391078	3.73842329580327	2.65281620126299	9.01911212165355	1.30961066179414	62.2823545552048	0.418926165855908	0.496324622319201	0.377024881826105	0.445209939750053	0.524043498448066	0.402532113813615	0.447747700295011	0.524460438762883	0.410732653936752	0.00486790596207332	0.00498341817728079	0.00529034077156254
235	29.6045667991337	0.19	2.65440079549986	1.79702045278454	3.51178113821519	0.24388835016682	30.8307942148243	22.3552496672589	39.3063387623897	8.22	5.18	11.16	2.56790119118902	3.54146942521078	4.51503765923253	2.61103771267097	3.60096029365324	4.59088287463551	2.62858465242037	3.63369850062057	4.62843504918312	2.65440079549986	9.38263344891786	4.54910772457482	66.4184430898934	0.418926165855908	0.496324622319201	0.377024881826105	0.445209939750053	0.524043498448066	0.402532113813615	0.447747700295011	0.524460438762883	0.410732653936752	0.00486790596207332	0.00498341817728079	0.00529034077156254
235	29.6045667991337	0.19	2.68381901905882	1.83158191775292	3.53605612036471	0.264423263515406	29.5171877289768	21.8307590588787	37.2036163990749	8.36	5.34	11.27	2.46634965511515	3.33473085287536	4.20311205063557	2.50536401345693	3.38748184225662	4.26959967105632	2.52970916425941	3.42121499896702	4.31238547290758	2.68381901905882	9.42209251358959	-1.48047115291026	60.4854170499464	0.418926165855908	0.496324622319201	0.377024881826105	0.445209939750053	0.524043498448066	0.402532113813615	0.447747700295011	0.524460438762883	0.410732653936752	0.00486790596207332	0.00498341817728079	0.00529034077156254
235	29.6045667991337	0.19	2.69350993707093	1.82584990090845	3.56116997323342	0.241977455116555	27.4597589034251	19.8716109504732	35.047906856377	7.87	4.87	12.05	2.37651665045494	3.28401026037167	4.1915038702884	2.42226637139469	3.34722991126135	4.27219345112801	2.40952391228011	3.33363767995151	4.25223803262102	2.69350993707093	9.11801320054903	0.685028019722465	61.3542134585761	0.418926165855908	0.496324622319201	0.377024881826105	0.445209939750053	0.524043498448066	0.402532113813615	0.447747700295011	0.524460438762883	0.410732653936752	0.00486790596207332	0.00498341817728079	0.00529034077156254
235	29.6045667991337	0.19	2.7112643819065	1.8481798073315	3.57434895648149	0.239267199164757	28.2684509643168	20.398682399625	36.1382195290087	7.25	4.93	12.1	2.63448741824809	3.65086709719177	4.66724677613545	2.69833148023384	3.73934206338077	4.78035264652771	2.68915708373915	3.72663309880079	4.76223678464217	2.7112643819065	9.11916229873002	-2.83005049652807	58.3021952193796	0.418926165855908	0.496324622319201	0.377024881826105	0.445209939750053	0.524043498448066	0.402532113813615	0.447747700295011	0.524460438762883	0.410732653936752	0.00486790596207332	0.00498341817728079	0.00529034077156254
235	29.6045667991337	0.19	2.75060542094679	1.87055472341431	3.63065611847926	0.222378214856182	29.4420961269434	20.8461778583308	38.038014395556	8.38	5.01	11	2.34951749596494	3.31834067800063	4.28716386003632	2.3863572518144	3.37037130157029	4.35438535132618	2.40330406636877	3.39693660342446	4.3846494469143	2.75060542094679	9.01374378953966	-1.36272688897654	59.4818087073902	0.418926165855908	0.496324622319201	0.377024881826105	0.445209939750053	0.524043498448066	0.402532113813615	0.447747700295011	0.524460438762883	0.410732653936752	0.00486790596207332	0.00498341817728079	0.00529034077156254
235	29.6045667991337	0.2	1.42761381716389	0.976124738596307	1.87910289573148	0.3065951327314	28.949012721109	22.1518129591665	35.7462124830516	8.51	5.36	14.61	2.46041837490549	3.21538841835136	3.97035846179723	2.49691482899667	3.26308367091188	4.0292525128271	2.45949197261887	3.21651249867859	3.96856312043231	1.42761381716389	11.1024440575172	-3.32492733132859	61.3350345991745	0.418926165855908	0.496324622319201	0.377024881826105	0.445209939750053	0.524043498448066	0.402532113813615	0.447747700295011	0.524460438762883	0.410732653936752	0.00486790596207332	0.00498341817728079	0.00529034077156254
235	29.6045667991337	0.2	1.63020519097411	1.11744325274773	2.14296712920048	0.252747293398262	23.1072673319998	16.903942232701	29.3105924312986	8.7	5.21	13.67	1.83862006981707	2.5133477676618	3.18807546550653	1.86370739199681	2.54764151123186	3.2315756304669	1.84487530044925	2.52224185675945	3.19602535131962	1.63020519097411	10.7045269381139	-2.22101342617883	61.6804914275634	0.418926165855908	0.496324622319201	0.377024881826105	0.445209939750053	0.524043498448066	0.402532113813615	0.447747700295011	0.524460438762883	0.410732653936752	0.00486790596207332	0.00498341817728079	0.00529034077156254
235	29.6045667991337	0.2	1.74185800240923	1.19200464065546	2.29171136416299	0.2529418806952	25.2413876015906	18.4686303371068	32.0141448660744	7.73	5.36	11.99	2.24769091420606	3.0719569636985	3.89622301319094	2.29342707291058	3.13446534077881	3.97550360864704	2.30347693761304	3.15269762865045	3.99685854312211	1.74185800240923	10.0702468652493	0.387356642338539	63.1386012009458	0.418926165855908	0.496324622319201	0.377024881826105	0.445209939750053	0.524043498448066	0.402532113813615	0.447747700295011	0.524460438762883	0.410732653936752	0.00486790596207332	0.00498341817728079	0.00529034077156254
235	29.6045667991337	0.2	1.74438953847405	1.20285251195065	2.28592656499745	0.30906729580994	28.3129787332645	21.7035736057703	34.9223838607586	8.17	5.11	12.54	2.50594097030321	3.26907700491072	4.03221303951822	2.5488083391865	3.32499880496031	4.10118927073412	2.53995286738054	3.31248457644159	4.0927665026632	1.74438953847405	10.5728722857684	0.347597656856869	63.3479696839333	0.418926165855908	0.496324622319201	0.377024881826105	0.445209939750053	0.524043498448066	0.402532113813615	0.447747700295011	0.524460438762883	0.410732653936752	0.00486790596207332	0.00498341817728079	0.00529034077156254
235	29.6045667991337	0.2	1.789934616713	1.22968465933578	2.35018457409023	0.282769694985131	27.7156137774791	20.8239695998996	34.6072579550586	8.33	5.7	13.15	2.36021594482807	3.14132390774419	3.9224318706603	2.39799775238826	3.19160951640923	3.9852212804302	2.40318365702667	3.1992708142632	3.99604365080262	1.789934616713	10.69067131862	3.46833531040005	67.4748061502344	0.418926165855908	0.496324622319201	0.377024881826105	0.445209939750053	0.524043498448066	0.402532113813615	0.447747700295011	0.524460438762883	0.410732653936752	0.00486790596207332	0.00498341817728079	0.00529034077156254
235	29.6045667991337	0.2	1.80013602223447	1.24253308109345	2.3577389633755	0.239207197416817	25.7239188896373	18.5613523537667	32.8864854255078	8.75	5.36	13.37	2.00857924691856	2.78366191462641	3.55874458233426	2.0354097219396	2.82084589508522	3.60628206823085	2.0254909295768	2.80647928728904	3.58842596505853	1.80013602223447	11.137282842349	-1.34479550835824	64.1482614731798	0.418926165855908	0.496324622319201	0.377024881826105	0.445209939750053	0.524043498448066	0.402532113813615	0.447747700295011	0.524460438762883	0.410732653936752	0.00486790596207332	0.00498341817728079	0.00529034077156254
235	29.6045667991337	0.2	1.86460670793429	1.27835637525216	2.45085704061642	0.2622988456052	25.9706808420788	19.1706506870443	32.7707109971133	8.93	5.62	14.5	2.03392347879508	2.75537739366851	3.47683130854195	2.05887277482285	2.78917646574746	3.51948015667208	2.03956403645387	2.76381040756845	3.48832329577832	1.86460670793429	11.4631109075124	0.591508700853835	66.8394832760468	0.418926165855908	0.496324622319201	0.377024881826105	0.445209939750053	0.524043498448066	0.402532113813615	0.447747700295011	0.524460438762883	0.410732653936752	0.00486790596207332	0.00498341817728079	0.00529034077156254
235	29.6045667991337	0.2	1.88201452287993	1.30278254877136	2.4612464969885	0.342123121381123	33.3673225607033	26.1431531816633	40.5914919397433	8.81	5.92	12.64	2.81220596320479	3.58930626421925	4.3664065652337	2.84883801951374	3.6360609012911	4.42328378306846	2.87439788656245	3.6718584859479	4.46299972133869	1.88201452287993	10.7314413766627	0.800819543525333	65.4435994962702	0.418926165855908	0.496324622319201	0.377024881826105	0.445209939750053	0.524043498448066	0.402532113813615	0.447747700295011	0.524460438762883	0.410732653936752	0.00486790596207332	0.00498341817728079	0.00529034077156254
235	29.6045667991337	0.2	1.94146591758745	1.33580701570769	2.5471248194672	0.226611932987366	26.3627384632659	18.7588921847324	33.9665847417994	8.11	5.34	13.65	2.1822287457164	3.06678694689469	3.95134514807298	2.22054096300714	3.12062887713435	4.02071679126155	2.20471001228842	3.09700666041555	3.98860438092523	1.94146591758745	10.7251397730175	-3.85535746134678	60.3963126105288	0.418926165855908	0.496324622319201	0.377024881826105	0.445209939750053	0.524043498448066	0.402532113813615	0.447747700295011	0.524460438762883	0.410732653936752	0.00486790596207332	0.00498341817728079	0.00529034077156254
235	29.6045667991337	0.2	1.94221259591845	1.3391035987176	2.54532159311931	0.273314885029195	29.1127646069924	21.7011914388316	36.5243377751531	7.8	4.78	11.48	2.61626880391941	3.50979889983516	4.40332899575091	2.66794692985973	3.5791265733904	4.49030621692107	2.66346458598954	3.57204426612045	4.48266932997094	1.94221259591845	9.93023826709512	2.94514855185584	64.5817821956929	0.418926165855908	0.496324622319201	0.377024881826105	0.445209939750053	0.524043498448066	0.402532113813615	0.447747700295011	0.524460438762883	0.410732653936752	0.00486790596207332	0.00498341817728079	0.00529034077156254
235	29.6045667991337	0.2	1.94803290243861	1.34869870656002	2.5473670983172	0.227258769023274	24.0589795147194	17.1323911082376	30.9855679212011	8.25	5.14	12.74	1.95951144804898	2.75173765819535	3.54396386834171	1.99192730149399	2.79725917057843	3.60259103966288	1.98352550431921	2.78462776558405	3.58811271546902	1.94803290243861	10.1232690799997	-1.25203712336086	61.6874855019277	0.418926165855908	0.496324622319201	0.377024881826105	0.445209939750053	0.524043498448066	0.402532113813615	0.447747700295011	0.524460438762883	0.410732653936752	0.00486790596207332	0.00498341817728079	0.00529034077156254
235	29.6045667991337	0.2	1.95424383719316	1.34580130927795	2.56268636510837	0.251657266365766	25.7255350139644	18.7993288785562	32.6517411493727	8.15	5.4	12.44	2.17680265887734	2.97879851888312	3.7807943788889	2.21441136886663	3.03026334467076	3.84611532047489	2.21873040454145	3.03797538919293	3.85533417807914	1.95424383719316	10.1293554444015	-3.74611675343667	59.3562080162897	0.418926165855908	0.496324622319201	0.377024881826105	0.445209939750053	0.524043498448066	0.402532113813615	0.447747700295011	0.524460438762883	0.410732653936752	0.00486790596207332	0.00498341817728079	0.00529034077156254
235	29.6045667991337	0.2	1.96141352500752	1.35812209609084	2.5647049539242	0.219177436499326	22.9251810112254	16.1693855752299	29.6809764472208	8.23	5.16	12.18	1.85407381780957	2.62873178969595	3.40338976158233	1.88502494962972	2.67261473726857	3.46020452490742	1.88552236286514	2.67411092845429	3.46303870524467	1.96141352500752	9.83711848518445	-0.619472236935006	61.1043346535957	0.418926165855908	0.496324622319201	0.377024881826105	0.445209939750053	0.524043498448066	0.402532113813615	0.447747700295011	0.524460438762883	0.410732653936752	0.00486790596207332	0.00498341817728079	0.00529034077156254
235	29.6045667991337	0.2	1.98470646882756	1.36935757888135	2.60005535877378	0.248352493682154	24.914115349826	18.1469968683826	31.6812338312694	7.76	4.91	12.07	2.19922325197289	3.01932612746163	3.83942900295038	2.2433851272626	3.07995621755381	3.91652730784502	2.23419629534157	3.06753414606753	3.90011001516873	1.98470646882756	9.78043450502621	-0.0952610810348759	61.6650908677929	0.418926165855908	0.496324622319201	0.377024881826105	0.445209939750053	0.524043498448066	0.402532113813615	0.447747700295011	0.524460438762883	0.410732653936752	0.00486790596207332	0.00498341817728079	0.00529034077156254
235	29.6045667991337	0.2	2.00386254799818	1.37383100947048	2.63389408652588	0.231001487071283	24.5251984549439	17.5387999531888	31.511596956699	9.04	5.57	13.2	1.84050344533482	2.57364884566333	3.30679424599184	1.86198397163479	2.60368591614873	3.34538786066268	1.86228142062895	2.6043556675199	3.34618800546458	2.00386254799818	10.4618694078479	-2.88471346776874	60.8845752074915	0.418926165855908	0.496324622319201	0.377024881826105	0.445209939750053	0.524043498448066	0.402532113813615	0.447747700295011	0.524460438762883	0.410732653936752	0.00486790596207332	0.00498341817728079	0.00529034077156254
235	29.6045667991337	0.2	2.02302528028136	1.39373002328233	2.65232053728038	0.252472293661011	25.4637544838068	18.6228317691546	32.3046771984591	7.72	4.98	12.29	2.26911976476866	3.10265964385317	3.93619952293768	2.31546080306666	3.16602362825534	4.01658645344401	2.30684938864492	3.15150732542175	3.99957976413845	2.02302528028136	9.82703404275468	2.09754999899179	64.2342370697781	0.418926165855908	0.496324622319201	0.377024881826105	0.445209939750053	0.524043498448066	0.402532113813615	0.447747700295011	0.524460438762883	0.410732653936752	0.00486790596207332	0.00498341817728079	0.00529034077156254
235	29.6045667991337	0.2	2.03742011020726	1.40436129307951	2.67047892733502	0.257654585530312	28.3527173668265	20.838837845333	35.8665968883201	8.34	5.48	11.34	2.35871581122324	3.20920020783476	4.05968460444628	2.39628699900002	3.2603184744136	4.12434994982718	2.42319853016752	3.29744640897397	4.17234671717818	2.03742011020726	9.92789604934406	1.11212840356645	63.6965080713065	0.418926165855908	0.496324622319201	0.377024881826105	0.445209939750053	0.524043498448066	0.402532113813615	0.447747700295011	0.524460438762883	0.410732653936752	0.00486790596207332	0.00498341817728079	0.00529034077156254
235	29.6045667991337	0.2	2.05157977832733	1.40781547245055	2.69534408420411	0.259629796798408	27.1741760337478	20.0096239334232	34.3387281340725	8.42	5.31	12.53	2.24501260304045	3.04885128656023	3.85268997008002	2.27962065498571	3.095850935273	3.9120812155603	2.27861286518094	3.09404373903705	3.91394936023898	2.05157977832733	10.3579304794465	1.78047225700369	65.4446041100594	0.418926165855908	0.496324622319201	0.377024881826105	0.445209939750053	0.524043498448066	0.402532113813615	0.447747700295011	0.524460438762883	0.410732653936752	0.00486790596207332	0.00498341817728079	0.00529034077156254
235	29.6045667991337	0.2	2.05324377125477	1.41886599256272	2.68762154994682	0.272973487289706	26.6170824318161	19.835035332637	33.3991295309951	8.06	4.92	13.27	2.3189398005182	3.11183775524972	3.90473570998124	2.36035100901152	3.16740839233622	3.97446577566092	2.32877640167786	3.12524292449103	3.92222836154234	2.05324377125477	10.4127382511053	1.44349680537506	64.2977541775129	0.418926165855908	0.496324622319201	0.377024881826105	0.445209939750053	0.524043498448066	0.402532113813615	0.447747700295011	0.524460438762883	0.410732653936752	0.00486790596207332	0.00498341817728079	0.00529034077156254
235	29.6045667991337	0.2	2.07749594159297	1.41893984042092	2.73605204276502	0.290607990979259	27.22646343398	20.5849651607715	33.8679617071884	8.31	5.13	12.17	2.33904881201529	3.09371555663307	3.84838230125085	2.37684010863361	3.14369977314572	3.91055943765783	2.37656834601429	3.1412312080036	3.91058435765278	2.07749594159297	9.96504229878404	-1.12559723745165	61.6817461360389	0.418926165855908	0.496324622319201	0.377024881826105	0.445209939750053	0.524043498448066	0.402532113813615	0.447747700295011	0.524460438762883	0.410732653936752	0.00486790596207332	0.00498341817728079	0.00529034077156254
235	29.6045667991337	0.2	2.08316874089679	1.43480542114166	2.73153206065192	0.28536166995468	29.9834538309287	22.5752580023571	37.3916496595002	7.98	5.45	12.25	2.66393841732509	3.53812454927266	4.41231068122024	2.71301941458488	3.60331174736189	4.49360408013889	2.72457867822581	3.62239062205361	4.5131858646849	2.08316874089679	10.204589575364	0.700739068800657	64.1677195867635	0.418926165855908	0.496324622319201	0.377024881826105	0.445209939750053	0.524043498448066	0.402532113813615	0.447747700295011	0.524460438762883	0.410732653936752	0.00486790596207332	0.00498341817728079	0.00529034077156254
235	29.6045667991337	0.2	2.09190104243564	1.43130706977018	2.7524950151011	0.297064477831243	29.3562525657313	22.3057762064148	36.4067289250477	8.08	5	13.05	2.60313235563697	3.42593820483724	4.24874405403751	2.64933617843694	3.4867462699351	4.32415636143327	2.62356790320182	3.45094906458379	4.27982750061712	2.09190104243564	9.84187134245197	0.74829949515733	63.60700728698	0.418926165855908	0.496324622319201	0.377024881826105	0.445209939750053	0.524043498448066	0.402532113813615	0.447747700295011	0.524460438762883	0.410732653936752	0.00486790596207332	0.00498341817728079	0.00529034077156254
235	29.6045667991337	0.2	2.09525177051181	1.44479094449099	2.74571259653264	0.288635428205688	29.4867396757252	22.2593159884368	36.7141633630136	8	5.47	12.62	2.62119963917935	3.47228241149624	4.32336518381314	2.66915959199045	3.53581458131384	4.40246957063724	2.67608439473059	3.54643214382256	4.41334427521793	2.09525177051181	10.3468565820282	-5.4179857631299	58.4934196557258	0.418926165855908	0.496324622319201	0.377024881826105	0.445209939750053	0.524043498448066	0.402532113813615	0.447747700295011	0.524460438762883	0.410732653936752	0.00486790596207332	0.00498341817728079	0.00529034077156254
235	29.6045667991337	0.2	2.09711068660571	1.45139513141362	2.74282624179779	0.306669745027805	29.4059098976401	22.502642538497	36.3091772567833	8.3	5.68	11.77	2.55914072324487	3.34422330152461	4.12930587980434	2.60061681204376	3.39842325284322	4.19622969364268	2.63165660696997	3.43890793249165	4.24331278927627	2.09711068660571	9.77147053335738	0.373938101029217	63.3127751623617	0.418926165855908	0.496324622319201	0.377024881826105	0.445209939750053	0.524043498448066	0.402532113813615	0.447747700295011	0.524460438762883	0.410732653936752	0.00486790596207332	0.00498341817728079	0.00529034077156254
235	29.6045667991337	0.2	2.10170605625938	1.44863007914011	2.75478203337864	0.217367285498192	23.2528218739967	16.3640304717125	30.141613276281	8.2	5.57	13.4	1.8821832229947	2.67452882675675	3.46687443051879	1.91394866981592	2.71966662321578	3.52538457661564	1.90981911204878	2.71600337845635	3.51757049352953	2.10170605625938	10.4909075132274	0.726270539492691	65.2391363180603	0.418926165855908	0.496324622319201	0.377024881826105	0.445209939750053	0.524043498448066	0.402532113813615	0.447747700295011	0.524460438762883	0.410732653936752	0.00486790596207332	0.00498341817728079	0.00529034077156254
235	29.6045667991337	0.2	2.10183547043855	1.45395610307686	2.74971483780024	0.321061885269973	27.8761415277444	21.5470869379304	34.2051961175585	7.3	4.52	11.56	2.76509353450452	3.5772881469936	4.38948275948267	2.83091408827128	3.66244225982203	4.49397043137279	2.80757644829172	3.63287679448248	4.46096869190064	2.10183547043855	9.20621084851664	-6.69966859313866	52.8501451938313	0.418926165855908	0.496324622319201	0.377024881826105	0.445209939750053	0.524043498448066	0.402532113813615	0.447747700295011	0.524460438762883	0.410732653936752	0.00486790596207332	0.00498341817728079	0.00529034077156254
235	29.6045667991337	0.2	2.10391728347098	1.45609104630264	2.75174352063932	0.252598061558337	26.7108659980863	19.5372928130367	33.8844391831359	7.71	5.22	12.91	2.38308433649192	3.25808938747641	4.13309443846091	2.43191416923585	3.32484823332131	4.21778229740677	2.42153670895229	3.30804250766382	4.19848666928801	2.10391728347098	9.95909541210347	-1.29184695459668	61.4234621364632	0.418926165855908	0.496324622319201	0.377024881826105	0.445209939750053	0.524043498448066	0.402532113813615	0.447747700295011	0.524460438762883	0.410732653936752	0.00486790596207332	0.00498341817728079	0.00529034077156254
235	29.6045667991337	0.2	2.10502582715019	1.4463089757988	2.76374267850158	0.263006499184646	27.2290828262968	20.112572837335	34.3455928152587	8.62	5.6	13.68	2.20803234769902	2.98930903395082	3.77058572020261	2.23931698371691	3.03166323458995	3.82400948546299	2.23262907662312	3.02135005769784	3.81343751637393	2.10502582715019	10.6626383478539	2.54429051966267	67.3835029890324	0.418926165855908	0.496324622319201	0.377024881826105	0.445209939750053	0.524043498448066	0.402532113813615	0.447747700295011	0.524460438762883	0.410732653936752	0.00486790596207332	0.00498341817728079	0.00529034077156254
235	29.6045667991337	0.2	2.10547197959439	1.45693643034259	2.75400752884619	0.280237753849647	30.4930704349693	22.8631883166104	38.1229525533282	8.11	5.33	12.56	2.65730839880365	3.54410290682364	4.43089741484363	2.70381819846765	3.60613391393563	4.50844962940362	2.70600381721613	3.60769122037958	4.50769264683936	2.10547197959439	10.2803503063352	-3.46603751198811	60.0262437426918	0.418926165855908	0.496324622319201	0.377024881826105	0.445209939750053	0.524043498448066	0.402532113813615	0.447747700295011	0.524460438762883	0.410732653936752	0.00486790596207332	0.00498341817728079	0.00529034077156254
235	29.6045667991337	0.2	2.11135806449467	1.44700643039117	2.77570969859816	0.296043172582715	26.5792520755469	20.1800812272632	32.9784229238306	8.05	5.52	12.46	2.36296003058808	3.11226251223371	3.86156499387934	2.40538095842362	3.1681352573194	3.93088955621518	2.41708862218681	3.18133548099245	3.94517390778816	2.11135806449467	9.88290435989262	0.202357084634352	62.9181032671457	0.418926165855908	0.496324622319201	0.377024881826105	0.445209939750053	0.524043498448066	0.402532113813615	0.447747700295011	0.524460438762883	0.410732653936752	0.00486790596207332	0.00498341817728079	0.00529034077156254
235	29.6045667991337	0.2	2.1171803130256	1.45326617063665	2.78109445541454	0.229939195511003	24.6448681167228	17.6033230114842	31.6864132219615	7.59	4.84	12.79	2.17962519395244	3.05150200412731	3.92337881430218	2.22637850160172	3.1169572082547	4.00753591490767	2.19992615411594	3.08094946734697	3.96334865618301	2.1171803130256	9.85467498229255	-0.946518050233215	60.9305948174581	0.418926165855908	0.496324622319201	0.377024881826105	0.445209939750053	0.524043498448066	0.402532113813615	0.447747700295011	0.524460438762883	0.410732653936752	0.00486790596207332	0.00498341817728079	0.00529034077156254
235	29.6045667991337	0.2	2.12148679362035	1.4618533593696	2.78112022787111	0.260076540621796	25.795580231434	19.0023932102396	32.5887672526283	7.11	4.62	10.98	2.49903132879205	3.39241286239594	4.28579439599984	2.56268250925888	3.4788187752929	4.39495504132691	2.55881440328938	3.47821026652115	4.3939383177111	2.12148679362035	9.44763387116618	-0.137171172633906	59.6775178719229	0.418926165855908	0.496324622319201	0.377024881826105	0.445209939750053	0.524043498448066	0.402532113813615	0.447747700295011	0.524460438762883	0.410732653936752	0.00486790596207332	0.00498341817728079	0.00529034077156254
235	29.6045667991337	0.2	2.12777420346625	1.46797744116761	2.78757096576489	0.274263285005712	28.4004835292648	21.1874673519575	35.613499706572	8.48	4.84	11.49	2.36310546955442	3.16759605341859	3.97208663728276	2.3987232772903	3.21533951162187	4.03195574595343	2.39884250394036	3.21467646391571	4.03249885126016	2.12777420346625	9.79504439086966	0.490137316706113	62.5085479279762	0.418926165855908	0.496324622319201	0.377024881826105	0.445209939750053	0.524043498448066	0.402532113813615	0.447747700295011	0.524460438762883	0.410732653936752	0.00486790596207332	0.00498341817728079	0.00529034077156254
235	29.6045667991337	0.2	2.1328708930772	1.46243854838706	2.80330323776734	0.294950835599855	28.2844095636518	21.4568190785075	35.1120000487961	8.08	4.83	12.04	2.50451433016976	3.30145436811336	4.09839440605696	2.548995429659	3.36008941700816	4.17118340435733	2.53699377929931	3.34366739577403	4.15141769033214	2.1328708930772	9.88955342081935	4.48523349004917	66.1735977463557	0.418926165855908	0.496324622319201	0.377024881826105	0.445209939750053	0.524043498448066	0.402532113813615	0.447747700295011	0.524460438762883	0.410732653936752	0.00486790596207332	0.00498341817728079	0.00529034077156254
235	29.6045667991337	0.2	2.13306084037394	1.4656501640076	2.80047151674027	0.224553128995837	23.7739349149712	16.8762556001801	30.6716142297622	8.39	4.64	12.75	1.90004742450022	2.67663662340743	3.45322582231465	1.92972133900917	2.718438888609	3.50715643820883	1.89879624784651	2.67485998558977	3.45055973087642	2.13306084037394	10.0391197486428	4.18252090747614	66.6780307195684	0.418926165855908	0.496324622319201	0.377024881826105	0.445209939750053	0.524043498448066	0.402532113813615	0.447747700295011	0.524460438762883	0.410732653936752	0.00486790596207332	0.00498341817728079	0.00529034077156254
235	29.6045667991337	0.2	2.1448368736181	1.48224963955036	2.80742410768584	0.316033297774928	28.9063070573695	22.2669025130073	35.5457116017317	8.06	5.48	12.48	2.60287804169087	3.37898779868683	4.1550975556828	2.64933705379219	3.43929966597948	4.22926227816678	2.65734906172722	3.45212113862811	4.24741156238621	2.1448368736181	9.84119361879823	1.45902393444079	64.1721383406835	0.418926165855908	0.496324622319201	0.377024881826105	0.445209939750053	0.524043498448066	0.402532113813615	0.447747700295011	0.524460438762883	0.410732653936752	0.00486790596207332	0.00498341817728079	0.00529034077156254
235	29.6045667991337	0.2	2.15704840231219	1.48002488007102	2.83407192455336	0.259513705926123	27.2028962283711	20.0286055514918	34.3771869052505	7.35	5.43	13.36	2.55550540200904	3.4708930725692	4.38628074312936	2.61535484646253	3.55218072000967	4.48900659355682	2.60495210692167	3.53830571297358	4.47231648285154	2.15704840231219	9.97386193256299	0.173393339566259	63.3533028129325	0.418926165855908	0.496324622319201	0.377024881826105	0.445209939750053	0.524043498448066	0.402532113813615	0.447747700295011	0.524460438762883	0.410732653936752	0.00486790596207332	0.00498341817728079	0.00529034077156254
235	29.6045667991337	0.2	2.15842218143158	1.48517433302069	2.83167002984247	0.290546770225071	28.675740465733	21.6796734387905	35.6718074926755	8.12	5.41	12.18	2.51875173244183	3.3315571464229	4.14436256040397	2.56277612730581	3.38978828744284	4.21680044757988	2.5743206098227	3.40556030029548	4.23387040109792	2.15842218143158	10.0568104158824	-1.10053614897077	61.8451271916157	0.418926165855908	0.496324622319201	0.377024881826105	0.445209939750053	0.524043498448066	0.402532113813615	0.447747700295011	0.524460438762883	0.410732653936752	0.00486790596207332	0.00498341817728079	0.00529034077156254
235	29.6045667991337	0.2	2.16970567514169	1.48661616151067	2.85279518877271	0.250635439693509	26.7326658222822	19.5157262980046	33.9496053465599	8.58	5.35	13.16	2.15176024299843	2.94748382035012	3.74320739770181	2.1827744051251	2.98996705767525	3.7971597102254	2.173685565775	2.97880377987464	3.78516433109947	2.16970567514169	10.3624883474598	3.60129252968617	67.5921782898577	0.418926165855908	0.496324622319201	0.377024881826105	0.445209939750053	0.524043498448066	0.402532113813615	0.447747700295011	0.524460438762883	0.410732653936752	0.00486790596207332	0.00498341817728079	0.00529034077156254
235	29.6045667991337	0.2	2.17203469824467	1.50399955767035	2.84006983881899	0.285464695873819	28.2476104555257	21.2700626607677	35.2251582502837	8.84	5.4	13.97	2.27865448230684	3.0261567728084	3.77365906330995	2.30781976742741	3.06488959772056	3.8219594280137	2.28533970348146	3.03731855505646	3.7882143052073	2.17203469824467	10.4522353368862	2.07827086655021	65.9668369691129	0.418926165855908	0.496324622319201	0.377024881826105	0.445209939750053	0.524043498448066	0.402532113813615	0.447747700295011	0.524460438762883	0.410732653936752	0.00486790596207332	0.00498341817728079	0.00529034077156254
235	29.6045667991337	0.2	2.17470107472561	1.50159704056852	2.8478051088827	0.292970295266673	30.5853582806324	23.1670296329216	38.0036869283433	8.89	5.54	14.64	2.46987009722438	3.26074870309998	4.05162730897559	2.50082319194437	3.30161330710429	4.10240342226421	2.47207419658545	3.26289101378854	4.05619584385677	2.17470107472561	11.0885279603851	0.232392881827516	65.8465105506343	0.418926165855908	0.496324622319201	0.377024881826105	0.445209939750053	0.524043498448066	0.402532113813615	0.447747700295011	0.524460438762883	0.410732653936752	0.00486790596207332	0.00498341817728079	0.00529034077156254
235	29.6045667991337	0.2	2.19068965730084	1.50841726954007	2.87296204506162	0.247174289793981	26.7747788099084	19.4792474760159	34.0703101438009	7.7	5.28	11.42	2.37709719465291	3.26738759671547	4.15767799877803	2.42587379186658	3.33443241469953	4.24299103753249	2.44435202801427	3.35918050681096	4.276864654576	2.19068965730084	9.65821887431517	-2.17779046154744	59.9067314968625	0.418926165855908	0.496324622319201	0.377024881826105	0.445209939750053	0.524043498448066	0.402532113813615	0.447747700295011	0.524460438762883	0.410732653936752	0.00486790596207332	0.00498341817728079	0.00529034077156254
235	29.6045667991337	0.2	2.1937988102524	1.51468336604619	2.87291425445861	0.275774637555627	26.9551163870387	20.1350849497975	33.7751478242798	8.56	5.68	12.78	2.22373516533215	2.97694498657089	3.73015480780964	2.25599700281658	3.02013435410626	3.78427170539594	2.26749994877646	3.03311900450613	3.79956179903143	2.1937988102524	10.0029145577463	1.56042252513385	64.5666698407967	0.418926165855908	0.496324622319201	0.377024881826105	0.445209939750053	0.524043498448066	0.402532113813615	0.447747700295011	0.524460438762883	0.410732653936752	0.00486790596207332	0.00498341817728079	0.00529034077156254
235	29.6045667991337	0.2	2.19895267349528	1.51561501471814	2.88229033227241	0.29043645318028	31.8815847782617	24.1013008067721	39.6618687497513	7.59	5.21	12.08	2.98131155191126	3.9437264301503	4.90614130838934	3.04507504578891	4.02807379596746	5.01107254614602	3.05235176240787	4.03862067171016	5.02377551318281	2.19895267349528	9.71162022836612	2.01067297523444	64.5172401276755	0.418926165855908	0.496324622319201	0.377024881826105	0.445209939750053	0.524043498448066	0.402532113813615	0.447747700295011	0.524460438762883	0.410732653936752	0.00486790596207332	0.00498341817728079	0.00529034077156254
235	29.6045667991337	0.2	2.20249912892397	1.52393605178687	2.88106220606106	0.264450637910687	23.9247153996975	17.6950338924403	30.1543969069546	7.57	4.58	14	2.19568790576178	2.96869780364483	3.74170770152787	2.24309025155881	3.03278853324532	3.82248681493183	2.18125072967547	2.94965663800199	3.71822130108338	2.20249912892397	9.67319670753577	1.52221270265269	62.7346047867544	0.418926165855908	0.496324622319201	0.377024881826105	0.445209939750053	0.524043498448066	0.402532113813615	0.447747700295011	0.524460438762883	0.410732653936752	0.00486790596207332	0.00498341817728079	0.00529034077156254
235	29.6045667991337	0.2	2.21392134551906	1.52736968910415	2.90047300193396	0.243899297946585	25.6459899368859	18.5959841316295	32.6959957421424	8.82	5.97	13.84	1.99616263292575	2.75293667891056	3.50971072489536	2.02193250337483	2.78847627894108	3.55502005450733	2.02604615982013	2.79091119886295	3.55874995394397	2.21392134551906	10.585198938092	-2.31650544724384	62.9038408016441	0.418926165855908	0.496324622319201	0.377024881826105	0.445209939750053	0.524043498448066	0.402532113813615	0.447747700295011	0.524460438762883	0.410732653936752	0.00486790596207332	0.00498341817728079	0.00529034077156254
235	29.6045667991337	0.2	2.21884417546612	1.51633055478872	2.92135779614352	0.217360402009174	26.3480126412835	18.5420940247246	34.1539312578424	8.86	5.65	12.49	1.98362957643073	2.81870521666697	3.65378085690321	2.00886552900562	2.85456509293399	3.70026465686236	2.0194117636421	2.87354250128466	3.71942217135828	2.21884417546612	10.2239428898782	-1.23148215276899	63.0274678700083	0.418926165855908	0.496324622319201	0.377024881826105	0.445209939750053	0.524043498448066	0.402532113813615	0.447747700295011	0.524460438762883	0.410732653936752	0.00486790596207332	0.00498341817728079	0.00529034077156254
235	29.6045667991337	0.2	2.22125442964268	1.53293884276866	2.9095700165167	0.285149224924935	28.9728943909955	21.8106531762198	36.1351356057712	7.66	4.75	12	2.67783348490179	3.55718767924481	4.43654187358784	2.73381868705131	3.63155745332866	4.52929621960602	2.71459524399864	3.60711001092843	4.49668247645333	2.22125442964268	9.87678403442859	3.08457635123176	64.540527291116	0.418926165855908	0.496324622319201	0.377024881826105	0.445209939750053	0.524043498448066	0.402532113813615	0.447747700295011	0.524460438762883	0.410732653936752	0.00486790596207332	0.00498341817728079	0.00529034077156254
235	29.6045667991337	0.2	2.22258779789164	1.53816655839249	2.90700903739079	0.246824811423075	26.048906519099	18.9444877291256	33.1533253090724	8.5	5.34	13.5	2.1060362573895	2.89582607769486	3.68561589800022	2.13738275218266	2.93892789835339	3.74047304452413	2.12214750259564	2.91930710336946	3.71632281315612	2.22258779789164	10.307762259793	3.3211008766581	67.484347280279	0.418926165855908	0.496324622319201	0.377024881826105	0.445209939750053	0.524043498448066	0.402532113813615	0.447747700295011	0.524460438762883	0.410732653936752	0.00486790596207332	0.00498341817728079	0.00529034077156254
235	29.6045667991337	0.2	2.23132512008194	1.53950817506727	2.9231420650966	0.243806208890525	26.237824156205	19.0233039922548	33.4523443201552	8.79	5.61	12.86	2.04867797483935	2.82563178711806	3.60258559939677	2.07549477105946	2.86261875762238	3.64974274418529	2.08214077403442	2.87075183158559	3.65900996922572	2.23132512008194	10.4565715205027	-4.06667125771103	59.9006009768457	0.418926165855908	0.496324622319201	0.377024881826105	0.445209939750053	0.524043498448066	0.402532113813615	0.447747700295011	0.524460438762883	0.410732653936752	0.00486790596207332	0.00498341817728079	0.00529034077156254
235	29.6045667991337	0.2	2.23645047714572	1.53731434917058	2.93558660512085	0.283547103237814	28.6169690769414	21.5148114023322	35.7191267515505	8.22	5.27	12.64	2.4709867297117	3.28667305101391	4.10235937231613	2.51247292869404	3.34185407264577	4.1712352165975	2.50884566449528	3.34017702978934	4.16851209848669	2.23645047714572	10.2425061452784	1.09734427653284	64.0296515314326	0.418926165855908	0.496324622319201	0.377024881826105	0.445209939750053	0.524043498448066	0.402532113813615	0.447747700295011	0.524460438762883	0.410732653936752	0.00486790596207332	0.00498341817728079	0.00529034077156254
235	29.6045667991337	0.2	2.24123069240415	1.54541503126348	2.93704635354482	0.315280486672109	30.3149046809424	23.3398201564397	37.289989205445	8.62	5.79	13.32	2.56272001341833	3.32858661334992	4.09445321328152	2.59905209287539	3.37577650248442	4.15250091209344	2.60610398182155	3.38342875846671	4.16108019417359	2.24123069240415	10.6844645196983	4.05466500823541	69.3060307082294	0.418926165855908	0.496324622319201	0.377024881826105	0.445209939750053	0.524043498448066	0.402532113813615	0.447747700295011	0.524460438762883	0.410732653936752	0.00486790596207332	0.00498341817728079	0.00529034077156254
235	29.6045667991337	0.2	2.2460584095737	1.54889194227252	2.94322487687488	0.265294295585288	27.1778483513513	20.1164082012825	34.2392885014201	8.38	5.62	13.25	2.26873184256732	3.06512223008307	3.86151261759882	2.30439037293	3.11329793426107	3.92220549559214	2.30637900006698	3.11345750834438	3.92420167475464	2.2460584095737	10.1567508762482	4.92074937938468	68.47783898412	0.418926165855908	0.496324622319201	0.377024881826105	0.445209939750053	0.524043498448066	0.402532113813615	0.447747700295011	0.524460438762883	0.410732653936752	0.00486790596207332	0.00498341817728079	0.00529034077156254
235	29.6045667991337	0.2	2.24774251380868	1.53775240240502	2.95773262521234	0.293217960272037	27.8416698795555	21.0928442154657	34.5904955436452	7.43	4.45	13.59	2.66423579799378	3.51667953412602	4.36912327025826	2.72484635969315	3.59668293399047	4.46851950828779	2.65083173199367	3.49889207113677	4.34471924650995	2.24774251380868	9.54847259573538	-0.603765015283998	59.7484870483387	0.418926165855908	0.496324622319201	0.377024881826105	0.445209939750053	0.524043498448066	0.402532113813615	0.447747700295011	0.524460438762883	0.410732653936752	0.00486790596207332	0.00498341817728079	0.00529034077156254
235	29.6045667991337	0.2	2.24841344070622	1.5365431762123	2.96028370520015	0.275345815974287	29.3445865176804	21.9120060923845	36.7771669429763	8.45	5.51	14.12	2.4500994122468	3.28117625910035	4.1122531059539	2.48738592360491	3.33111040268708	4.17483488176925	2.46807686949346	3.30550521803893	4.1424941989878	2.24841344070622	10.2899173847841	2.7000893427461	66.9177430568208	0.418926165855908	0.496324622319201	0.377024881826105	0.445209939750053	0.524043498448066	0.402532113813615	0.447747700295011	0.524460438762883	0.410732653936752	0.00486790596207332	0.00498341817728079	0.00529034077156254
235	29.6045667991337	0.2	2.25033443959117	1.55212920287889	2.94853967630344	0.30216112914846	31.2088916476137	23.8039423714896	38.6138409237377	8.04	5.3	12.8	2.78931083654842	3.65701186428753	4.52471289202664	2.83950860925681	3.72282519995096	4.60614179064511	2.83270371550007	3.71417119411434	4.59707500666268	2.25033443959117	9.99670066303236	0.176461803728823	61.9980661729989	0.418926165855908	0.496324622319201	0.377024881826105	0.445209939750053	0.524043498448066	0.402532113813615	0.447747700295011	0.524460438762883	0.410732653936752	0.00486790596207332	0.00498341817728079	0.00529034077156254
235	29.6045667991337	0.2	2.25413268052792	1.56069772227857	2.94756763877727	0.277152087282988	30.9016600803732	23.1099701536462	38.6933500071002	8.29	5.37	11.96	2.63261063823191	3.52021393908124	4.40781723993057	2.67553702714928	3.57761326370102	4.47968950025276	2.69166296697589	3.59558419972892	4.50508626364766	2.25413268052792	10.0554135430304	4.32208477694123	67.6338954219098	0.418926165855908	0.496324622319201	0.377024881826105	0.445209939750053	0.524043498448066	0.402532113813615	0.447747700295011	0.524460438762883	0.410732653936752	0.00486790596207332	0.00498341817728079	0.00529034077156254
235	29.6045667991337	0.2	2.25848539580193	1.56394239098742	2.95302840061645	0.309900026593641	27.6122380489742	21.178960788498	34.0455153094505	7.45	4.86	12.07	2.6668898127763	3.4769787382937	4.28706766381111	2.72702015026556	3.55537414254887	4.38372813483218	2.71335398410131	3.53701645059273	4.36114095902305	2.25848539580193	9.67260653489078	0.547658702925835	61.9344308190557	0.418926165855908	0.496324622319201	0.377024881826105	0.445209939750053	0.524043498448066	0.402532113813615	0.447747700295011	0.524460438762883	0.410732653936752	0.00486790596207332	0.00498341817728079	0.00529034077156254
235	29.6045667991337	0.2	2.26396260605319	1.55574240523083	2.97218280687555	0.303192364540463	28.0454518737147	21.4073299666684	34.6835737807609	7	5.06	12.22	2.85882384392732	3.7453062411393	4.63178863835128	2.93468609618328	3.84469234617849	4.75469859617371	2.92940728454477	3.83473580682314	4.74645080500937	2.26396260605319	9.27814426332412	0.900094085631003	61.6139240461289	0.418926165855908	0.496324622319201	0.377024881826105	0.445209939750053	0.524043498448066	0.402532113813615	0.447747700295011	0.524460438762883	0.410732653936752	0.00486790596207332	0.00498341817728079	0.00529034077156254
235	29.6045667991337	0.2	2.28192156626035	1.56718339496816	2.99665973755254	0.265437296745049	30.0928352199918	22.2768805393197	37.9087899006639	7.85	5.15	11.48	2.67212104179341	3.60964804100967	4.54717504022594	2.72405707156703	3.67980608594777	4.63555510032851	2.74086241307241	3.69876065206903	4.66003613234582	2.28192156626035	9.74751487307573	-0.476325065886803	61.9091941790029	0.418926165855908	0.496324622319201	0.377024881826105	0.445209939750053	0.524043498448066	0.402532113813615	0.447747700295011	0.524460438762883	0.410732653936752	0.00486790596207332	0.00498341817728079	0.00529034077156254
235	29.6045667991337	0.2	2.28227388328743	1.56587496961299	2.99867279696187	0.243166508953687	26.8345668455677	19.4431389938872	34.2259946972481	8.33	5.29	11.95	2.20495876909489	3.0431872908793	3.88141581266371	2.24032851016344	3.09200305469773	3.94367759923202	2.24947006650028	3.10293286627617	3.96049554055747	2.28227388328743	9.76777986280796	-4.70387248455522	57.4512663086417	0.418926165855908	0.496324622319201	0.377024881826105	0.445209939750053	0.524043498448066	0.402532113813615	0.447747700295011	0.524460438762883	0.410732653936752	0.00486790596207332	0.00498341817728079	0.00529034077156254
235	29.6045667991337	0.2	2.28360019009206	1.56048531955564	3.00671506062848	0.217566865228099	25.4367070800248	17.9053439118412	32.9680702482084	7.55	5.09	12.77	2.22756778050688	3.16452950653367	4.10149123256046	2.27603354268088	3.23338098472365	4.19072842676642	2.26282988695274	3.21564506813797	4.16633012559878	2.28360019009206	9.47542138520765	-0.460940189483196	61.0954324529151	0.418926165855908	0.496324622319201	0.377024881826105	0.445209939750053	0.524043498448066	0.402532113813615	0.447747700295011	0.524460438762883	0.410732653936752	0.00486790596207332	0.00498341817728079	0.00529034077156254
235	29.6045667991337	0.2	2.28763831065873	1.57384079756626	3.00143582375121	0.290852723517866	30.7365991872655	23.2433025110862	38.2298958634449	8.9	5.39	12.94	2.47614852205812	3.27442215297673	4.07269578389535	2.50707858101342	3.31532360510447	4.12356862919552	2.50330168145	3.31147943607353	4.11511581648304	2.28763831065873	10.191536253107	1.2409099310036	64.9852635061378	0.418926165855908	0.496324622319201	0.377024881826105	0.445209939750053	0.524043498448066	0.402532113813615	0.447747700295011	0.524460438762883	0.410732653936752	0.00486790596207332	0.00498341817728079	0.00529034077156254
235	29.6045667991337	0.2	2.29762138223081	1.57878986415317	3.01645290030846	0.291916887536198	33.7340234463902	25.5311480905229	41.9368988022575	8.86	5.82	12.94	2.72956335245563	3.60654185247256	4.4835203524895	2.76419251980755	3.6522969880911	4.54040145637464	2.78087699782011	3.67177635127545	4.56825997061463	2.29762138223081	10.929829476896	-1.74881668040991	63.7985408472867	0.418926165855908	0.496324622319201	0.377024881826105	0.445209939750053	0.524043498448066	0.402532113813615	0.447747700295011	0.524460438762883	0.410732653936752	0.00486790596207332	0.00498341817728079	0.00529034077156254
235	29.6045667991337	0.2	2.31735381939926	1.59627911221198	3.03842852658653	0.294284684321762	30.0390048827305	22.7762406820427	37.3017690834182	7.75	5.31	11.38	2.76545960344737	3.64729437533758	4.52912914722779	2.82132177753446	3.72096957677173	4.62061737600899	2.8444569530666	3.75450801433787	4.66684295921968	2.31735381939926	9.80608035796626	-1.46867521952549	61.044496874968	0.418926165855908	0.496324622319201	0.377024881826105	0.445209939750053	0.524043498448066	0.402532113813615	0.447747700295011	0.524460438762883	0.410732653936752	0.00486790596207332	0.00498341817728079	0.00529034077156254
235	29.6045667991337	0.2	2.32608399912208	1.5962658741559	3.05590212408826	0.227013734767547	24.8120577221409	17.6636705604098	31.960444883872	7.93	4.95	12.52	2.09693249280871	2.94554916392166	3.7941658350346	2.13634208653895	3.00090759642279	3.86547310630663	2.12275305504718	2.98136261993425	3.83861388099716	2.32608399912208	9.50643221751294	-0.959026905524167	60.5348397031336	0.418926165855908	0.496324622319201	0.377024881826105	0.445209939750053	0.524043498448066	0.402532113813615	0.447747700295011	0.524460438762883	0.410732653936752	0.00486790596207332	0.00498341817728079	0.00529034077156254
235	29.6045667991337	0.2	2.32681755085254	1.59768836619612	3.05594673550895	0.286509593681539	28.5804656024861	21.5387376012693	35.6221936037029	7.18	4.82	12.76	2.80824917467067	3.72635901071358	4.64446884675649	2.87811403768764	3.81906501564496	4.76001599360227	2.84547515581284	3.77794792469602	4.70421567633934	2.32681755085254	9.62830501633977	-0.398246336625233	60.7571651004246	0.418926165855908	0.496324622319201	0.377024881826105	0.445209939750053	0.524043498448066	0.402532113813615	0.447747700295011	0.524460438762883	0.410732653936752	0.00486790596207332	0.00498341817728079	0.00529034077156254
235	29.6045667991337	0.2	2.33553995575507	1.61695178974417	3.05412812176596	0.282321073478314	30.2303753504368	22.7050990581037	37.7556516427699	8.33	5.17	11.48	2.57421647391137	3.42740324719455	4.28059002047773	2.61547036454363	3.48233014248303	4.34918992042243	2.62977631442005	3.5041690591472	4.37510074981233	2.33553995575507	9.67834696432321	-1.04966928087855	61.3526497403927	0.418926165855908	0.496324622319201	0.377024881826105	0.445209939750053	0.524043498448066	0.402532113813615	0.447747700295011	0.524460438762883	0.410732653936752	0.00486790596207332	0.00498341817728079	0.00529034077156254
235	29.6045667991337	0.2	2.33797341937468	1.59797067537481	3.07797616337455	0.25974748505595	26.1757162596415	19.276523072105	33.074909447178	7.54	4.76	11.83	2.401686501544	3.26126574662211	4.12084499170022	2.454170169467	3.3325336612081	4.21089715294921	2.4412550591759	3.31554946833278	4.18986579024413	2.33797341937468	9.32297178381144	-1.592413618789	58.5530829050682	0.418926165855908	0.496324622319201	0.377024881826105	0.445209939750053	0.524043498448066	0.402532113813615	0.447747700295011	0.524460438762883	0.410732653936752	0.00486790596207332	0.00498341817728079	0.00529034077156254
235	29.6045667991337	0.2	2.33927253825339	1.59846104684262	3.08008402966417	0.276822406172305	25.4205913838812	19.0056458605608	31.8355369072015	7.67	4.72	11.68	2.32809735738384	3.11389636838165	3.89969537937946	2.37642948867024	3.17854196733461	3.98065444599897	2.36569986637855	3.16335119834539	3.9647322989009	2.33927253825339	9.12195777792952	1.87995237230115	61.5975786791043	0.418926165855908	0.496324622319201	0.377024881826105	0.445209939750053	0.524043498448066	0.402532113813615	0.447747700295011	0.524460438762883	0.410732653936752	0.00486790596207332	0.00498341817728079	0.00529034077156254
235	29.6045667991337	0.2	2.34564209095871	1.60712972310893	3.08415445880848	0.206322956139526	25.3966130722813	17.6196614456046	33.1735646989581	8.09	5.68	11.87	2.05295679948738	2.95908917726093	3.86522155503447	2.08919617962175	3.01132386508925	3.93345155055675	2.11183896929511	3.04461408958711	3.97578849854791	2.34564209095871	9.83847647191024	0.248715068095468	63.9660350256262	0.418926165855908	0.496324622319201	0.377024881826105	0.445209939750053	0.524043498448066	0.402532113813615	0.447747700295011	0.524460438762883	0.410732653936752	0.00486790596207332	0.00498341817728079	0.00529034077156254
235	29.6045667991337	0.2	2.34658487041067	1.61989947362353	3.07327026719781	0.198312575821629	24.1873160990479	16.594540763112	31.7800914349838	8.65	5.38	12.85	1.81494097474256	2.64536100660253	3.47578103846249	1.8402682134276	2.68227663667243	3.52428505991726	1.83900192760168	2.68072575250098	3.52289138846168	2.34658487041067	9.98200820928311	0.503513970744741	63.8858212008259	0.418926165855908	0.496324622319201	0.377024881826105	0.445209939750053	0.524043498448066	0.402532113813615	0.447747700295011	0.524460438762883	0.410732653936752	0.00486790596207332	0.00498341817728079	0.00529034077156254
235	29.6045667991337	0.2	2.35070580545165	1.60542719508796	3.09598441581535	0.314122666974977	29.398681348851	22.6162266813829	36.1811360163191	8.38	5.6	12.91	2.54962416148922	3.314239344119	4.07885452674878	2.58963706181099	3.36625184483254	4.14286662785409	2.59506781260978	3.37496974619988	4.15345178485488	2.35070580545165	10.0237854401749	-2.88874533561431	60.2290643712828	0.418926165855908	0.496324622319201	0.377024881826105	0.445209939750053	0.524043498448066	0.402532113813615	0.447747700295011	0.524460438762883	0.410732653936752	0.00486790596207332	0.00498341817728079	0.00529034077156254
235	29.6045667991337	0.2	2.35602733962208	1.61094724878286	3.10110743046131	0.245018937298997	26.12863473881	18.9676890069599	33.2895804706602	7.46	4.62	12.82	2.38659988486989	3.28762226313231	4.18864464139474	2.44028948806813	3.36158151197512	4.2828735358821	2.39998636308614	3.30617679447223	4.21176049406033	2.35602733962208	9.27013178770264	-0.658498910323595	60.4008195072979	0.418926165855908	0.496324622319201	0.377024881826105	0.445209939750053	0.524043498448066	0.402532113813615	0.447747700295011	0.524460438762883	0.410732653936752	0.00486790596207332	0.00498341817728079	0.00529034077156254
235	29.6045667991337	0.2	2.36325260214041	1.61409177224194	3.11241343203888	0.260616733804912	26.9070182936195	19.83106927211	33.9829673151291	7.45	4.97	12.45	2.49767355571853	3.38887163032221	4.2800697049259	2.55402226875945	3.4653261992519	4.37663012974435	2.53957210509705	3.44615192039265	4.34979286124577	2.36325260214041	9.33874902247387	-1.87846715121501	59.125018037348	0.418926165855908	0.496324622319201	0.377024881826105	0.445209939750053	0.524043498448066	0.402532113813615	0.447747700295011	0.524460438762883	0.410732653936752	0.00486790596207332	0.00498341817728079	0.00529034077156254
235	29.6045667991337	0.2	2.36652680442598	1.63306089312381	3.09999271572815	0.252288337099396	28.4422794990479	20.7974403561214	36.0871186419744	8.15	5.25	11.96	2.40611904561219	3.29057370673701	4.17502836786183	2.44756682927676	3.34725709793409	4.24694736659141	2.45628700941579	3.35895712791048	4.26115946393011	2.36652680442598	9.66210133213536	1.30744560462421	63.7538220871943	0.418926165855908	0.496324622319201	0.377024881826105	0.445209939750053	0.524043498448066	0.402532113813615	0.447747700295011	0.524460438762883	0.410732653936752	0.00486790596207332	0.00498341817728079	0.00529034077156254
235	29.6045667991337	0.2	2.36970469375774	1.631976765317	3.10743262219848	0.269819343908742	32.4936966973429	24.1479883295257	40.8394050651601	7.88	5.64	12.37	2.88355750042886	3.88013450850148	4.8767115165741	2.93879590198321	3.95446367586978	4.97013144975635	2.95875600313603	3.9814273196849	5.00419043348061	2.36970469375774	9.85798187566304	-2.04179725297735	61.2524907705996	0.418926165855908	0.496324622319201	0.377024881826105	0.445209939750053	0.524043498448066	0.402532113813615	0.447747700295011	0.524460438762883	0.410732653936752	0.00486790596207332	0.00498341817728079	0.00529034077156254
235	29.6045667991337	0.2	2.37401935949891	1.63295284246366	3.11508587653416	0.274287607184928	29.4936263504839	22.0034367309517	36.9838159700161	7.8	4.74	11.01	2.65380309934904	3.5571841788631	4.46056525837716	2.70629137806655	3.62753999187556	4.54878860568458	2.70872614490469	3.6330572286038	4.55507531271762	2.37401935949891	9.11257134048112	-1.4472348450514	58.9866953722232	0.418926165855908	0.496324622319201	0.377024881826105	0.445209939750053	0.524043498448066	0.402532113813615	0.447747700295011	0.524460438762883	0.410732653936752	0.00486790596207332	0.00498341817728079	0.00529034077156254
235	29.6045667991337	0.2	2.39144186647251	1.64492547357844	3.13795825936658	0.257614163859414	28.3560096777043	20.8404635005547	35.871555854854	7.99	5.54	11.71	2.4564635345414	3.34232027788297	4.22817702122453	2.50155277488336	3.40366972605924	4.30578667723513	2.52663961026519	3.43515692581818	4.34634192132811	2.39144186647251	9.74498848553437	1.69526001865256	64.1403007064703	0.418926165855908	0.496324622319201	0.377024881826105	0.445209939750053	0.524043498448066	0.402532113813615	0.447747700295011	0.524460438762883	0.410732653936752	0.00486790596207332	0.00498341817728079	0.00529034077156254
235	29.6045667991337	0.2	2.39376175309312	1.63761813417038	3.14990537201587	0.266399252222702	31.5793196179087	23.3974677507096	39.7611714851078	7.27	5.15	10.71	3.01582787346397	4.07043161009713	5.12503534673029	3.08851199412734	4.16853261410453	5.24855323408172	3.12199016299918	4.21288678871515	5.30851915939082	2.39376175309312	9.19965362250969	-3.0576928303071	57.5098362133515	0.418926165855908	0.496324622319201	0.377024881826105	0.445209939750053	0.524043498448066	0.402532113813615	0.447747700295011	0.524460438762883	0.410732653936752	0.00486790596207332	0.00498341817728079	0.00529034077156254
235	29.6045667991337	0.2	2.47307432085729	1.70338080888872	3.24276783282586	0.25462677525791	27.5374693369477	20.1814248482683	34.8935138256271	8.03	5.3	12.6	2.36993472366033	3.2337659641987	4.09759720473706	2.41289633453307	3.29238690156901	4.17187746860495	2.41250224909009	3.29121523528025	4.1713697886047	2.47307432085729	9.70931114963353	0.535900516302306	62.4454212462001	0.418926165855908	0.496324622319201	0.377024881826105	0.445209939750053	0.524043498448066	0.402532113813615	0.447747700295011	0.524460438762883	0.410732653936752	0.00486790596207332	0.00498341817728079	0.00529034077156254
235	29.6045667991337	0.2	2.48588661911286	1.71379336142345	3.25797987680226	0.261308998091812	29.1866290745161	21.524955897724	36.8483022513083	7.75	5.42	11.34	2.61234181061366	3.54218850921281	4.47203520781197	2.66503594545963	3.61363879117667	4.56224163689371	2.69328440514397	3.65136496269838	4.6100588471749	2.48588661911286	9.34979623505913	0.0927972786459525	62.1283314372676	0.418926165855908	0.496324622319201	0.377024881826105	0.445209939750053	0.524043498448066	0.402532113813615	0.447747700295011	0.524460438762883	0.410732653936752	0.00486790596207332	0.00498341817728079	0.00529034077156254
235	29.6045667991337	0.2	2.50291317413899	1.72766935437624	3.27815699390174	0.278927915300424	29.2063590085365	21.8746329146809	36.5380851023922	7.87	5.04	11.2	2.61696781439582	3.49409756036332	4.37122730633082	2.66740253039982	3.56143649253428	4.45547045466874	2.68100192062144	3.58102173247088	4.48311349185825	2.50291317413899	9.42146242438213	2.25411946617834	64.0526873419673	0.418926165855908	0.496324622319201	0.377024881826105	0.445209939750053	0.524043498448066	0.402532113813615	0.447747700295011	0.524460438762883	0.410732653936752	0.00486790596207332	0.00498341817728079	0.00529034077156254
235	29.6045667991337	0.2	2.50542529502403	1.715822501419	3.29502808862905	0.231587566221597	26.0412593295606	18.6352029056189	33.4473157535024	8.37	5.55	12.65	2.10212913760376	2.93756340050687	3.77299766340997	2.13519524963627	2.98377074275154	3.83234623586681	2.14250624356722	2.99461392442996	3.8432805609619	2.50542529502403	9.91169692312692	1.58315301507357	64.515305139561	0.418926165855908	0.496324622319201	0.377024881826105	0.445209939750053	0.524043498448066	0.402532113813615	0.447747700295011	0.524460438762883	0.410732653936752	0.00486790596207332	0.00498341817728079	0.00529034077156254
235	29.6045667991337	0.2	2.50697430105314	1.71796388722207	3.29598471488422	0.266901373391607	28.184913071882	20.8918837456415	35.4779423981224	7.86	5.96	11.55	2.50093252901634	3.37396889563263	4.24700526224892	2.54922655206844	3.43912160556473	4.32901665906102	2.5909033876156	3.4915690571069	4.40070339593942	2.50697430105314	9.60211207708788	3.79120723318835	66.2337172099843	0.418926165855908	0.496324622319201	0.377024881826105	0.445209939750053	0.524043498448066	0.402532113813615	0.447747700295011	0.524460438762883	0.410732653936752	0.00486790596207332	0.00498341817728079	0.00529034077156254
235	29.6045667991337	0.2	2.53084903591188	1.73206475022057	3.32963332160319	0.2394104949583	26.8588115310431	19.3844203174082	34.333202744678	7.86	5.39	11.79	2.32046696878694	3.21521015114846	4.10995333350998	2.36527552934558	3.27729633496594	4.1893171405863	2.3798180585615	3.29919370869918	4.21967898612842	2.53084903591188	9.46363615931532	-3.69596717672032	58.4487113548607	0.418926165855908	0.496324622319201	0.377024881826105	0.445209939750053	0.524043498448066	0.402532113813615	0.447747700295011	0.524460438762883	0.410732653936752	0.00486790596207332	0.00498341817728079	0.00529034077156254
235	29.6045667991337	0.2	2.5329410581026	1.73839386941849	3.32748824678672	0.234007502594292	26.5497250534613	19.0500429212356	34.049407185687	7.58	5.35	11.18	2.35984681482386	3.28887889444168	4.2179109740595	2.41053630667887	3.35952398838789	4.30851167009691	2.43611637241746	3.40377530351973	4.35703968235158	2.5329410581026	9.27299204189892	3.02614862964335	64.1822481358989	0.418926165855908	0.496324622319201	0.377024881826105	0.445209939750053	0.524043498448066	0.402532113813615	0.447747700295011	0.524460438762883	0.410732653936752	0.00486790596207332	0.00498341817728079	0.00529034077156254
235	29.6045667991337	0.2	2.56367733399456	1.76523516579482	3.36211950219431	0.208148294474568	26.6604341089343	18.5417026217068	34.7791655961618	7.92	5.15	12.55	2.20549352915362	3.17119825030763	4.13690297146164	2.24721073411877	3.23118188918232	4.21515304424587	2.24151324096961	3.21977346621936	4.20192013259164	2.56367733399456	9.64167422709226	0.379476757821382	62.596394902514	0.418926165855908	0.496324622319201	0.377024881826105	0.445209939750053	0.524043498448066	0.402532113813615	0.447747700295011	0.524460438762883	0.410732653936752	0.00486790596207332	0.00498341817728079	0.00529034077156254
235	29.6045667991337	0.2	2.57138285226568	1.76522537575341	3.37754032877795	0.249277641947612	26.8085052028976	19.5448357612123	34.0721746445829	7.35	4.46	11.78	2.49462612231552	3.42173237966528	4.34883863701503	2.55310623253527	3.5019461178745	4.45078600321373	2.52485220506448	3.46324161608313	4.40193225966706	2.57138285226568	8.84545490451014	-3.66676859207521	55.877715233706	0.418926165855908	0.496324622319201	0.377024881826105	0.445209939750053	0.524043498448066	0.402532113813615	0.447747700295011	0.524460438762883	0.410732653936752	0.00486790596207332	0.00498341817728079	0.00529034077156254
235	29.6045667991337	0.2	2.58455477533622	1.76697175651534	3.40213779415709	0.30492906347095	33.100482418045	25.29796153541	40.90300330068	7.57	4.96	11.51	3.13707783366866	4.10463070441638	5.07218357516409	3.20467315360011	4.19307410313849	5.18147505267686	3.21081392848602	4.19867071855644	5.18778476653489	2.58455477533622	9.47026858331353	3.14784932901015	63.8693402456207	0.418926165855908	0.496324622319201	0.377024881826105	0.445209939750053	0.524043498448066	0.402532113813615	0.447747700295011	0.524460438762883	0.410732653936752	0.00486790596207332	0.00498341817728079	0.00529034077156254
235	29.6045667991337	0.2	2.60488193925629	1.79184991022517	3.41791396828741	0.246821370858698	27.2972429818545	19.8522916781689	34.7421942855401	8.24	5.38	11.28	2.27358829478592	3.12622306429843	3.97885783381095	2.31137718877045	3.17818344438118	4.04498969999192	2.33408229296403	3.21020148717421	4.09039374253697	2.60488193925629	9.26545341049199	-3.5450393347752	58.6437407232263	0.418926165855908	0.496324622319201	0.377024881826105	0.445209939750053	0.524043498448066	0.402532113813615	0.447747700295011	0.524460438762883	0.410732653936752	0.00486790596207332	0.00498341817728079	0.00529034077156254
235	29.6045667991337	0.2	2.61497047004559	1.79072109527337	3.43921984481781	0.217906568014029	25.7251314521853	18.1159625702216	33.3343003341489	7.47	4.77	11.15	2.27730564422979	3.23383241864902	4.19035919306825	2.32839702991595	3.30638349661444	4.28436996331292	2.33126449926538	3.3126723030918	4.29056193156991	2.61497047004559	8.86554441069879	-0.231326474326876	59.8918414819536	0.418926165855908	0.496324622319201	0.377024881826105	0.445209939750053	0.524043498448066	0.402532113813615	0.447747700295011	0.524460438762883	0.410732653936752	0.00486790596207332	0.00498341817728079	0.00529034077156254
235	29.6045667991337	0.2	2.62276881017859	1.80966102350661	3.43587659685057	0.240178516508051	27.1918153340369	19.64067799688	34.7429526711938	8.2	5.22	12.83	2.26084580032411	3.13006004736251	3.9992742944009	2.29910832466181	3.18303314208816	4.06695795951451	2.28991634804323	3.17014313009426	4.05247601089176	2.62276881017859	9.57094832310019	3.34988843737392	65.8308192856237	0.418926165855908	0.496324622319201	0.377024881826105	0.445209939750053	0.524043498448066	0.402532113813615	0.447747700295011	0.524460438762883	0.410732653936752	0.00486790596207332	0.00498341817728079	0.00529034077156254
235	29.6045667991337	0.2	2.62436839292367	1.81079658669709	3.43794019915025	0.244609758351233	28.5710317150157	20.7320404483764	36.4100229816551	8.29	5.38	11.38	2.36139566647038	3.25426291958202	4.14713017269367	2.39988031002615	3.30729899069673	4.21471767136731	2.42294486288208	3.34155409230817	4.25555240758446	2.62436839292367	9.55191291850542	1.44719024900459	63.5948726191935	0.418926165855908	0.496324622319201	0.377024881826105	0.445209939750053	0.524043498448066	0.402532113813615	0.447747700295011	0.524460438762883	0.410732653936752	0.00486790596207332	0.00498341817728079	0.00529034077156254
235	29.6045667991337	0.2	2.63717381208489	1.81740891246321	3.45693871170657	0.249619316435122	27.7043586555325	20.2048071773467	35.2039101337182	7.97	5.14	11.66	2.38851753571434	3.27507933550833	4.16164113530232	2.4327879731487	3.33578192305363	4.23877587295856	2.44214466255517	3.34652699286304	4.25338370374061	2.63717381208489	9.33860003363675	2.46855186806453	63.7771067651548	0.418926165855908	0.496324622319201	0.377024881826105	0.445209939750053	0.524043498448066	0.402532113813615	0.447747700295011	0.524460438762883	0.410732653936752	0.00486790596207332	0.00498341817728079	0.00529034077156254
235	29.6045667991337	0.2	2.67393604713701	1.83515625798581	3.51271583628821	0.256283316670239	28.7861434220018	21.1299562801601	36.4423305638434	8.02	4.74	11.73	2.48235250070703	3.38180326366372	4.28125402662042	2.52741481923114	3.44319337478198	4.35897193033282	2.51562504686214	3.42960575986129	4.33775335879282	2.67393604713701	9.33233099487935	1.44968507367764	62.3679510940422	0.418926165855908	0.496324622319201	0.377024881826105	0.445209939750053	0.524043498448066	0.402532113813615	0.447747700295011	0.524460438762883	0.410732653936752	0.00486790596207332	0.00498341817728079	0.00529034077156254
235	29.6045667991337	0.2	2.68546238598463	1.85642492837742	3.51449984359184	0.232300591707459	28.4212868583975	20.3545174160758	36.4880563007192	8.34	5.18	11.73	2.30370383637775	3.2166926993205	4.12968156226325	2.3403874815897	3.26791456728564	4.19544165298159	2.35069952392018	3.27933342665766	4.20926898296207	2.68546238598463	9.34216621411934	-1.15070074272581	60.7191029938965	0.418926165855908	0.496324622319201	0.377024881826105	0.445209939750053	0.524043498448066	0.402532113813615	0.447747700295011	0.524460438762883	0.410732653936752	0.00486790596207332	0.00498341817728079	0.00529034077156254
235	29.6045667991337	0.2	2.68776993108298	1.84833229768063	3.52720756448533	0.267113809074817	30.4622100692667	22.584192057623	38.3402280809104	8.2	4.83	12.74	2.59904706511228	3.50566969477386	4.41229232443543	2.64299586661331	3.5649491066829	4.48690234675249	2.61303037686266	3.52505327550162	4.43381364411072	2.68776993108298	9.58931568655777	3.25063180048375	64.5452315365601	0.418926165855908	0.496324622319201	0.377024881826105	0.445209939750053	0.524043498448066	0.402532113813615	0.447747700295011	0.524460438762883	0.410732653936752	0.00486790596207332	0.00498341817728079	0.00529034077156254
235	29.6045667991337	0.2	2.75121590167619	1.90144587624464	3.60098592710774	0.235641384167098	28.4335183287359	20.4381428535077	36.4288938039641	8.7	5.67	12.18	2.22442292431727	3.09461434156579	3.96480575881432	2.25485259004427	3.13694805380118	4.01904351755809	2.27518508613506	3.16231981173946	4.05520375375894	2.75121590167619	9.65996251524574	0.803585808244684	64.118286139186	0.418926165855908	0.496324622319201	0.377024881826105	0.445209939750053	0.524043498448066	0.402532113813615	0.447747700295011	0.524460438762883	0.410732653936752	0.00486790596207332	0.00498341817728079	0.00529034077156254
235	29.6045667991337	0.2	2.78639483465109	1.90621035802616	3.66657931127601	0.256190174452422	27.1037229876913	19.8932437225212	34.3142022528614	7.89	5.4	11.76	2.37445960413272	3.23510314625151	4.09574668837031	2.41988161757008	3.29698876364611	4.17409590972214	2.43735534298098	3.32317340239844	4.20583726361144	2.78639483465109	9.31109924406722	-2.36896100704169	59.2153956178187	0.418926165855908	0.496324622319201	0.377024881826105	0.445209939750053	0.524043498448066	0.402532113813615	0.447747700295011	0.524460438762883	0.410732653936752	0.00486790596207332	0.00498341817728079	0.00529034077156254
235	29.6045667991337	0.2	2.78994919702897	1.91589119120701	3.66400720285093	0.266079636843033	29.7538684736081	22.0386620603579	37.4690748868582	7.94	4.94	12.57	2.61577042155641	3.53148883843267	4.44720725530894	2.66489792792296	3.59781470516921	4.53073148241546	2.64479604294359	3.57480468058027	4.49921966123028	2.78994919702897	9.43084475826027	-3.11335221098983	58.5911928881967	0.418926165855908	0.496324622319201	0.377024881826105	0.445209939750053	0.524043498448066	0.402532113813615	0.447747700295011	0.524460438762883	0.410732653936752	0.00486790596207332	0.00498341817728079	0.00529034077156254
235	29.6045667991337	0.2	2.84037604939931	1.9424882266009	3.73826387219771	0.259560789715158	29.3407422013176	21.6035797033306	37.0779046993046	8.16	5.26	11.11	2.49775822808834	3.39231188802759	4.28686554796684	2.54068715849526	3.45061549776933	4.36054383704341	2.56705860659016	3.48444874415052	4.40386753266665	2.84037604939931	8.93912414061851	2.47428741215848	62.8727645006872	0.418926165855908	0.496324622319201	0.377024881826105	0.445209939750053	0.524043498448066	0.402532113813615	0.447747700295011	0.524460438762883	0.410732653936752	0.00486790596207332	0.00498341817728079	0.00529034077156254
235	29.6045667991337	0.2	2.86675318539337	1.9833595154495	3.75014685533724	0.246381199189868	28.7798501816432	20.9212341435846	36.6384662197019	7.89	5.5	11.81	2.49514180566935	3.43238868492559	4.36963556418184	2.5427472724429	3.49787613141977	4.45300499039663	2.56674113633359	3.52630190623843	4.49310756574847	2.86675318539337	9.22338416911973	0.734215162133553	62.4531690084339	0.418926165855908	0.496324622319201	0.377024881826105	0.445209939750053	0.524043498448066	0.402532113813615	0.447747700295011	0.524460438762883	0.410732653936752	0.00486790596207332	0.00498341817728079	0.00529034077156254
235	29.6045667991337	0.2	2.95024892965785	2.03069837267025	3.86979948664545	0.226109905144922	29.1408721383378	20.7236680582372	37.5580762184384	7.75	5.35	12.29	2.51426489776603	3.53546832065709	4.55667174354815	2.5649283048152	3.60670937039614	4.64849043597707	2.57234211440587	3.61514777699807	4.65951877097807	2.95024892965785	9.23627546380374	0.822291359587614	62.6385343556021	0.418926165855908	0.496324622319201	0.377024881826105	0.445209939750053	0.524043498448066	0.402532113813615	0.447747700295011	0.524460438762883	0.410732653936752	0.00486790596207332	0.00498341817728079	0.00529034077156254
235	29.6045667991337	0.21	1.65194944753843	1.14848453192089	2.15541436315597	0.304797403735801	29.7520520864783	22.7366519286786	36.767452244278	8	5.31	11.77	2.67683415860762	3.50277206879803	4.32870997898844	2.72577688985367	3.56681609312733	4.40785529640099	2.74082375634978	3.58684664724018	4.4355299510882	1.65194944753843	10.3519071548476	1.0622288959731	64.3442227286444	0.418926165855908	0.496324622319201	0.377024881826105	0.445209939750053	0.524043498448066	0.402532113813615	0.447747700295011	0.524460438762883	0.410732653936752	0.00486790596207332	0.00498341817728079	0.00529034077156254
235	29.6045667991337	0.21	1.70976152455231	1.18725009150179	2.23227295760283	0.276319026265338	26.4436577500928	19.7621393053351	33.1251761948505	7.67	4.89	12.65	2.42151968816031	3.24022803804119	4.05893638792208	2.47183952186942	3.3075608525754	4.14328218328138	2.44921268697889	3.27738466930586	4.10615899969504	1.70976152455231	9.97429518723948	-0.23658703488602	60.971212511307	0.418926165855908	0.496324622319201	0.377024881826105	0.445209939750053	0.524043498448066	0.402532113813615	0.447747700295011	0.524460438762883	0.410732653936752	0.00486790596207332	0.00498341817728079	0.00529034077156254
235	29.6045667991337	0.21	1.71498279309441	1.20182914720289	2.22813643898594	0.276318590349263	25.9124473534349	19.3651426920004	32.4597520148695	8.43	4.99	13.31	2.17112141806284	2.90517195448855	3.63922249091426	2.20449863532781	2.94983392258962	3.69516920985142	2.17817094839181	2.91487696063948	3.65077825976072	1.71498279309441	10.7165899253906	-4.94459925096622	59.0778212416518	0.418926165855908	0.496324622319201	0.377024881826105	0.445209939750053	0.524043498448066	0.402532113813615	0.447747700295011	0.524460438762883	0.410732653936752	0.00486790596207332	0.00498341817728079	0.00529034077156254
235	29.6045667991337	0.21	1.7946030347365	1.24969905933836	2.33950701013464	0.309988742539069	27.5070948910613	21.0996435896011	33.9145461925215	7.14	4.07	12.9	2.76601184517722	3.60598272534744	4.44595360551766	2.83585654956551	3.69703757672861	4.5582186038917	2.74525067862178	3.57975802275895	4.41243251113018	1.7946030347365	10.3991536265952	-0.462138983400935	60.7878686002529	0.418926165855908	0.496324622319201	0.377024881826105	0.445209939750053	0.524043498448066	0.402532113813615	0.447747700295011	0.524460438762883	0.410732653936752	0.00486790596207332	0.00498341817728079	0.00529034077156254
235	29.6045667991337	0.21	1.80902369098147	1.26658492424948	2.35146245771346	0.302287655801188	28.921431447477	22.0612872762827	35.7815756186713	8.06	5.01	12.54	2.5805963644251	3.38305466551654	4.18551296660799	2.62676409901732	3.4435786482911	4.26039319756488	2.61319041087588	3.42515429125669	4.23898450127891	1.80902369098147	10.347552244185	-1.32947374025795	60.7413735265574	0.418926165855908	0.496324622319201	0.377024881826105	0.445209939750053	0.524043498448066	0.402532113813615	0.447747700295011	0.524460438762883	0.410732653936752	0.00486790596207332	0.00498341817728079	0.00529034077156254
235	29.6045667991337	0.21	1.8138353079687	1.26286209289116	2.36480852304623	0.400223266495719	35.3901931540889	28.6260617527171	42.1543245554608	8.36	5.45	12.58	3.23556450575954	4.00010500258478	4.76464549941002	3.28683510155365	4.06349046943498	4.84014583731632	3.29264963985337	4.0693583747366	4.85280591317259	1.8138353079687	10.2849535244872	1.12102051217338	64.0241913790312	0.418926165855908	0.496324622319201	0.377024881826105	0.445209939750053	0.524043498448066	0.402532113813615	0.447747700295011	0.524460438762883	0.410732653936752	0.00486790596207332	0.00498341817728079	0.00529034077156254
235	29.6045667991337	0.21	1.82181093806826	1.26768864424275	2.37593323189378	0.334455218729494	32.8501121929417	25.6150549526803	40.0851694332031	8.08	5.09	11.46	2.98723181790432	3.83098535395545	4.67473889000657	3.04012606749119	3.89881975979608	4.75751345210097	3.05291827340502	3.91671379795995	4.77687151383818	1.82181093806826	9.69902083706043	3.38333001078885	64.7899066191415	0.418926165855908	0.496324622319201	0.377024881826105	0.445209939750053	0.524043498448066	0.402532113813615	0.447747700295011	0.524460438762883	0.410732653936752	0.00486790596207332	0.00498341817728079	0.00529034077156254
235	29.6045667991337	0.21	1.83490857830402	1.27889403199505	2.39092312461299	0.319620082050082	30.1908184386702	23.3135011393519	37.0681357379885	7.67	4.63	14.95	2.85604242379988	3.69855465958034	4.54106689536081	2.91535109858577	3.77535897230867	4.63536684603157	2.81555422851319	3.64571251934822	4.47769730503392	1.83490857830402	11.2531670451258	0.574050429226621	63.8443104558928	0.418926165855908	0.496324622319201	0.377024881826105	0.445209939750053	0.524043498448066	0.402532113813615	0.447747700295011	0.524460438762883	0.410732653936752	0.00486790596207332	0.00498341817728079	0.00529034077156254
235	29.6045667991337	0.21	1.84630252200101	1.27878655659691	2.41381848740512	0.263076579054185	24.9517171697733	18.4315911858293	31.4718431537172	8.12	4.84	12.84	2.14041268818323	2.89757794016193	3.65474319214064	2.17776546371797	2.94814415993386	3.71852285614975	2.15126790123245	2.91491624009214	3.67412198946229	1.84630252200101	10.1647021058016	-2.38919605280832	60.4077805127071	0.418926165855908	0.496324622319201	0.377024881826105	0.445209939750053	0.524043498448066	0.402532113813615	0.447747700295011	0.524460438762883	0.410732653936752	0.00486790596207332	0.00498341817728079	0.00529034077156254
235	29.6045667991337	0.21	1.8532688703815	1.28529625778967	2.42124148297334	0.256288199610266	24.2305629970258	17.7860960923375	30.6750299017141	8.65	5.41	14	1.94638605616673	2.65162347631747	3.35686089646822	1.97361114352424	2.68871307658112	3.403815009638	1.95516573742218	2.66306699775451	3.37236929687103	1.8532688703815	10.665443032751	-2.84028952483648	61.7533964310313	0.418926165855908	0.496324622319201	0.377024881826105	0.445209939750053	0.524043498448066	0.402532113813615	0.447747700295011	0.524460438762883	0.410732653936752	0.00486790596207332	0.00498341817728079	0.00529034077156254
235	29.6045667991337	0.21	1.88141675102078	1.31717242077996	2.4456610812616	0.358638827248363	33.1311994888124	26.2137610877325	40.0486378898922	9.55	5.51	13.8	2.61132452589011	3.30041589635839	3.98950726682668	2.63466078403504	3.32991026083873	4.02515973764243	2.62095466484151	3.31036464717214	4.00323719844467	1.88141675102078	11.6665686742636	-2.80749055372147	63.2391706046837	0.418926165855908	0.496324622319201	0.377024881826105	0.445209939750053	0.524043498448066	0.402532113813615	0.447747700295011	0.524460438762883	0.410732653936752	0.00486790596207332	0.00498341817728079	0.00529034077156254
235	29.6045667991337	0.21	1.88942139519042	1.32125321241511	2.45758957796574	0.278259879283191	27.6730846724494	20.7147043654807	34.6314649794181	7.9	5.1	12.22	2.47013624993917	3.29989211484782	4.12964797975646	2.51724144899532	3.36282065773186	4.20839986646839	2.51418713606744	3.35677406176315	4.20381587243906	1.88942139519042	10.3767879457217	3.55786159776783	66.5616155419123	0.418926165855908	0.496324622319201	0.377024881826105	0.445209939750053	0.524043498448066	0.402532113813615	0.447747700295011	0.524460438762883	0.410732653936752	0.00486790596207332	0.00498341817728079	0.00529034077156254
235	29.6045667991337	0.21	1.91133031073577	1.32508486621581	2.49757575525573	0.285336877962249	27.9501947034337	21.0439488802935	34.856440526574	8.47	5.03	12.46	2.34750253198642	3.11791067394519	3.88831881590397	2.38290847123955	3.16493620614983	3.94696394106011	2.37104718430782	3.14962143330569	3.92808302226343	1.91133031073577	9.96040972841547	-2.08085357887404	59.909599933331	0.418926165855908	0.496324622319201	0.377024881826105	0.445209939750053	0.524043498448066	0.402532113813615	0.447747700295011	0.524460438762883	0.410732653936752	0.00486790596207332	0.00498341817728079	0.00529034077156254
235	29.6045667991337	0.21	1.9326545058066	1.34038025935836	2.52492875225484	0.253423602329595	26.0946783411056	19.1018799486247	33.0874767335866	9.4	6	13.59	1.93145582000543	2.63852136484225	3.34558690967907	1.9501998015611	2.66412712568058	3.37805444980006	1.95767561883076	2.67394457984328	3.39012234834692	1.9326545058066	11.3668967723667	2.93509856312077	69.3868507859527	0.418926165855908	0.496324622319201	0.377024881826105	0.445209939750053	0.524043498448066	0.402532113813615	0.447747700295011	0.524460438762883	0.410732653936752	0.00486790596207332	0.00498341817728079	0.00529034077156254
235	29.6045667991337	0.21	1.98914316633021	1.39127614005698	2.58701019260345	0.301337503310441	28.3093966433034	21.57927060055	35.0395226860568	7.37	4.62	10.98	2.74409081492682	3.59991571276876	4.45574061061071	2.80774106959573	3.6834171590977	4.55909324859967	2.80555407088595	3.68497817983993	4.55850514216678	1.98914316633021	9.49780471366754	-0.313828128380857	60.3179881937112	0.418926165855908	0.496324622319201	0.377024881826105	0.445209939750053	0.524043498448066	0.402532113813615	0.447747700295011	0.524460438762883	0.410732653936752	0.00486790596207332	0.00498341817728079	0.00529034077156254
235	29.6045667991337	0.21	2.01011492447593	1.40963211636424	2.61059773258762	0.316389399692415	30.910458959761	23.8165706395405	38.0043472799814	7.69	5.16	10.97	2.91325069981215	3.78097743621143	4.64870417261071	2.97346576066417	3.85912786329835	4.74478996593252	3.00073288872992	3.8930062272134	4.78495819915992	2.01011492447593	9.54614862828943	2.1982138259498	63.2574685391088	0.418926165855908	0.496324622319201	0.377024881826105	0.445209939750053	0.524043498448066	0.402532113813615	0.447747700295011	0.524460438762883	0.410732653936752	0.00486790596207332	0.00498341817728079	0.00529034077156254
235	29.6045667991337	0.21	2.01855478800974	1.41521895753176	2.62189061848772	0.26894644692553	28.3978453087112	21.0879267032471	35.7077639141754	7.91	5.76	12.45	2.509072579794	3.3788174623325	4.248562344871	2.55657600442107	3.44278747338085	4.32899894234062	2.57809171550498	3.47036036993347	4.36597115297754	2.01855478800974	10.2741071072415	2.29935872052202	66.1166568385475	0.418926165855908	0.496324622319201	0.377024881826105	0.445209939750053	0.524043498448066	0.402532113813615	0.447747700295011	0.524460438762883	0.410732653936752	0.00486790596207332	0.00498341817728079	0.00529034077156254
235	29.6045667991337	0.21	2.04492470398689	1.41756791048262	2.67228149749116	0.284249553319374	24.9150288196563	18.7422918151793	31.0877658241333	8.23	4.8	12.01	2.14900379166619	2.85677397038233	3.56454414909846	2.18487277098652	2.90445632760471	3.6240398842229	2.17408718306183	2.88738090274392	3.60535450477633	2.04492470398689	9.6413648797071	-0.29199990488138	61.250705752202	0.418926165855908	0.496324622319201	0.377024881826105	0.445209939750053	0.524043498448066	0.402532113813615	0.447747700295011	0.524460438762883	0.410732653936752	0.00486790596207332	0.00498341817728079	0.00529034077156254
235	29.6045667991337	0.21	2.05262486489428	1.42519721952599	2.68005251026256	0.278164564730698	30.3242509306656	22.6974266594954	37.9510752018358	8.66	5.44	12.26	2.47900050763319	3.31199807707132	4.14499564650946	2.51340225899455	3.35795955792051	4.20251685684647	2.52613788625321	3.37421700553552	4.21986147253197	2.05262486489428	10.2170852401966	-1.25616911005712	62.3894975715605	0.418926165855908	0.496324622319201	0.377024881826105	0.445209939750053	0.524043498448066	0.402532113813615	0.447747700295011	0.524460438762883	0.410732653936752	0.00486790596207332	0.00498341817728079	0.00529034077156254
235	29.6045667991337	0.21	2.05330405356721	1.4319917384423	2.67461636869211	0.265673461562671	26.9909044510536	19.9848513598391	33.9969575422682	7.83	5.45	12.43	2.40177649464383	3.24376292385095	4.08574935305807	2.44874456037244	3.30719649918788	4.16564843800332	2.45630419667028	3.31814644420563	4.17957818083431	2.05330405356721	10.1039828007504	3.89696483892557	66.7223898991139	0.418926165855908	0.496324622319201	0.377024881826105	0.445209939750053	0.524043498448066	0.402532113813615	0.447747700295011	0.524460438762883	0.410732653936752	0.00486790596207332	0.00498341817728079	0.00529034077156254
235	29.6045667991337	0.21	2.07203825132742	1.44423110707564	2.69984539557921	0.314621544069174	28.3794467509436	21.8397082692089	34.9191852326783	8.19	5.37	11.82	2.51611560137414	3.26954773608807	4.022979870802	2.55882599286795	3.32504743719074	4.09126888151353	2.57600808960692	3.3451774518489	4.12315439858958	2.07203825132742	9.66128418628913	1.45108033786293	63.5139038097221	0.418926165855908	0.496324622319201	0.377024881826105	0.445209939750053	0.524043498448066	0.402532113813615	0.447747700295011	0.524460438762883	0.410732653936752	0.00486790596207332	0.00498341817728079	0.00529034077156254
235	29.6045667991337	0.21	2.09424398823193	1.45216776618202	2.73632021028183	0.300396739317323	27.039100291323	20.5965769078397	33.4816236748064	7.54	4.92	11.89	2.56610654593918	3.36877397464333	4.17144140334748	2.62218019554445	3.44238722805731	4.26259426057017	2.61746937744237	3.43449381930552	7.53521579206025	2.09424398823193	9.41100973175646	2.64135567883214	63.0653330702601	0.418926165855908	0.496324622319201	0.377024881826105	0.445209939750053	0.524043498448066	0.402532113813615	0.447747700295011	0.524460438762883	0.410732653936752	0.00486790596207332	0.00498341817728079	0.00529034077156254
235	29.6045667991337	0.21	2.11361198838136	1.46399193496637	2.76323204179634	0.300928940421652	26.0388498599682	19.8424998332148	32.2351998867217	7.48	5.23	12.56	2.49104593986967	3.26894150272198	4.04683706557429	2.54671652610119	3.34199671495247	4.13727690380375	2.54406933853465	3.33782296555613	4.13083196820139	2.11361198838136	9.72556350693672	2.88207156900114	64.0075727895333	0.418926165855908	0.496324622319201	0.377024881826105	0.445209939750053	0.524043498448066	0.402532113813615	0.447747700295011	0.524460438762883	0.410732653936752	0.00486790596207332	0.00498341817728079	0.00529034077156254
235	29.6045667991337	0.21	2.11610969540526	1.47219205908506	2.76002733172546	0.30389056123032	33.6364485095513	25.688121034607	41.5847759844957	7.96	5.41	10.63	3.03850317950235	3.97866607704585	4.91882897458936	3.09492987109247	4.0525521157981	5.01017436050373	3.14496344521355	4.11300610233851	5.08756179250928	2.11610969540526	9.65625605950933	2.24871959461371	63.8409064419544	0.418926165855908	0.496324622319201	0.377024881826105	0.445209939750053	0.524043498448066	0.402532113813615	0.447747700295011	0.524460438762883	0.410732653936752	0.00486790596207332	0.00498341817728079	0.00529034077156254
235	29.6045667991337	0.21	2.11619665958079	1.47727489108122	2.75511842808035	0.338355786533225	32.6062639804382	25.4873793122719	39.7251486486046	7.6	4.96	12.31	3.15246682339418	4.03298291965514	4.9134990159161	3.2198715016084	4.11921441110986	5.01855732061131	3.2043494101576	4.09959691246451	4.99399390005065	2.11619665958079	10.0777566811145	-3.01465947304632	59.1293627699996	0.418926165855908	0.496324622319201	0.377024881826105	0.445209939750053	0.524043498448066	0.402532113813615	0.447747700295011	0.524460438762883	0.410732653936752	0.00486790596207332	0.00498341817728079	0.00529034077156254
235	29.6045667991337	0.21	2.12941557939601	1.49334325945801	2.765487899334	0.306286064424596	30.8584818364657	23.6076704475803	38.1092932253511	7.98	5.04	11.43	2.78858072438534	3.64505967770248	4.50153863101961	2.84013081438333	3.71244275641002	4.58475469843671	2.85215141725256	3.72660535801443	4.60540360827633	2.12941557939601	9.89837784930713	0.407677882075406	61.8493647065137	0.418926165855908	0.496324622319201	0.377024881826105	0.445209939750053	0.524043498448066	0.402532113813615	0.447747700295011	0.524460438762883	0.410732653936752	0.00486790596207332	0.00498341817728079	0.00529034077156254
235	29.6045667991337	0.21	2.13727713700554	1.49300939645131	2.78154487755976	0.275035429648072	26.0821974314498	19.4707932270551	32.6936016358446	7.98	5.22	12.22	2.29842866590236	3.07887149470984	3.85931432351731	2.34082600016618	3.13566505365429	3.9305041071424	2.34427597300011	3.13839226846002	3.93741695471366	2.13727713700554	9.78551977508639	-4.79793506159693	57.5620264889874	0.418926165855908	0.496324622319201	0.377024881826105	0.445209939750053	0.524043498448066	0.402532113813615	0.447747700295011	0.524460438762883	0.410732653936752	0.00486790596207332	0.00498341817728079	0.00529034077156254
235	29.6045667991337	0.21	2.14138998242776	1.48832016705834	2.79445979779719	0.250007576257457	28.6680368780789	20.915653008384	36.4204207477738	8.45	5.37	12.11	2.34002570080739	3.20735590036362	4.07468609991985	2.37571423610976	3.25627238629705	4.13683053648434	2.38506415505216	3.27248529505597	4.15423998788156	2.14138998242776	10.0796184682366	-1.23010554436519	61.4908884720919	0.418926165855908	0.496324622319201	0.377024881826105	0.445209939750053	0.524043498448066	0.402532113813615	0.447747700295011	0.524460438762883	0.410732653936752	0.00486790596207332	0.00498341817728079	0.00529034077156254
235	29.6045667991337	0.21	2.14860002935812	1.50375888667323	2.793441172043	0.202249682062351	25.3088260588308	17.461042228586	33.1566098890755	8.57	5.92	11.95	1.92761325335114	2.79397002189781	3.66032679044447	1.95553343461715	2.8344387981565	3.71334416169586	1.98594639347444	2.87221621358837	3.76242531508767	2.14860002935812	10.3790697373168	-0.0360554934596558	64.8993123962729	0.418926165855908	0.496324622319201	0.377024881826105	0.445209939750053	0.524043498448066	0.402532113813615	0.447747700295011	0.524460438762883	0.410732653936752	0.00486790596207332	0.00498341817728079	0.00529034077156254
235	29.6045667991337	0.21	2.14940869632572	1.50494449624252	2.79387289640892	0.249023341289286	27.8506716673323	20.2995002996468	35.4018430350178	8.17	4.99	12.49	2.34264538649324	3.21408145664302	4.08551752679279	2.38264889141057	3.26896578702302	4.15528268263548	2.37038543199527	3.25108978820621	4.13079116825266	2.14940869632572	10.2331542602289	0.885426759745615	63.9219546284033	0.418926165855908	0.496324622319201	0.377024881826105	0.445209939750053	0.524043498448066	0.402532113813615	0.447747700295011	0.524460438762883	0.410732653936752	0.00486790596207332	0.00498341817728079	0.00529034077156254
235	29.6045667991337	0.21	2.15307790974312	1.50092156234321	2.80523425714302	0.231231596972852	25.1159443998033	17.9658932639254	32.2659955356813	8.45	5.65	12.79	2.00881829646206	2.80828611759353	3.60775393872499	2.03938662900938	2.85102000949495	3.66265338998052	2.047054428349	2.86366869289224	3.68087624823891	2.15307790974312	10.1301052625247	-2.79059187847497	60.8072307501122	0.418926165855908	0.496324622319201	0.377024881826105	0.445209939750053	0.524043498448066	0.402532113813615	0.447747700295011	0.524460438762883	0.410732653936752	0.00486790596207332	0.00498341817728079	0.00529034077156254
235	29.6045667991337	0.21	2.19055299860201	1.51902501103954	2.86208098616447	0.26084117787527	27.0608118833644	19.9485606411375	34.1730631255914	8.16	5.02	12.85	2.30631487893396	3.12858427258828	3.9508536662426	2.34594786011514	3.18234758250395	4.01874730489275	2.32726884991812	3.15880853377061	3.98523792341858	2.19055299860201	10.0727404879415	1.13704367593716	63.8246252244608	0.418926165855908	0.496324622319201	0.377024881826105	0.445209939750053	0.524043498448066	0.402532113813615	0.447747700295011	0.524460438762883	0.410732653936752	0.00486790596207332	0.00498341817728079	0.00529034077156254
235	29.6045667991337	0.21	2.20421677747414	1.53015293263742	2.87828062231087	0.222670675685165	26.456089737526	18.7384921665315	34.1736873085204	7.58	4.75	12.11	2.32194633465822	3.27825846655664	4.23457059845507	2.37186650409721	3.34873865624603	4.32561080839486	2.35336379166256	3.32374655654787	4.29535697694645	2.20421677747414	9.82176176410776	-2.46784616239262	59.2918762462026	0.418926165855908	0.496324622319201	0.377024881826105	0.445209939750053	0.524043498448066	0.402532113813615	0.447747700295011	0.524460438762883	0.410732653936752	0.00486790596207332	0.00498341817728079	0.00529034077156254
235	29.6045667991337	0.21	2.2065287665046	1.53437384389227	2.87868368911694	0.213955323678159	23.9729239646155	16.7988056251546	31.1470423040764	7.81	5.09	11.6	2.02275896816354	2.88660087059506	3.75044277302659	2.06255815169119	2.94339674179281	3.82423533189442	2.07047610770715	2.95470255349758	3.83669468409971	2.2065287665046	9.5059160254397	3.16396508759566	64.5707465992281	0.418926165855908	0.496324622319201	0.377024881826105	0.445209939750053	0.524043498448066	0.402532113813615	0.447747700295011	0.524460438762883	0.410732653936752	0.00486790596207332	0.00498341817728079	0.00529034077156254
235	29.6045667991337	0.21	2.21213046920795	1.53231424388146	2.89194669453444	0.26788698498255	27.9384831108615	20.7273827321296	35.1495834895933	7.59	4.93	13.36	2.56451181636076	3.45671091207946	4.34891000779816	2.61939645661142	3.53069003498686	4.44198361336228	2.58216629891777	3.4820075408093	8.26921528713185	2.21213046920795	10.1550927340045	-1.48973089579024	61.3106713724882	0.418926165855908	0.496324622319201	0.377024881826105	0.445209939750053	0.524043498448066	0.402532113813615	0.447747700295011	0.524460438762883	0.410732653936752	0.00486790596207332	0.00498341817728079	0.00529034077156254
235	29.6045667991337	0.21	2.21498764551439	1.53678461154286	2.89319067948593	0.261049229438721	26.4963308997923	19.5361945792976	33.456467220287	7.82	4.79	12.19	2.35073038551876	3.18822224553932	4.02571410555989	2.39688000895689	3.25081353928151	4.10474706960614	2.37977678249076	3.22868131150848	4.07438425635444	2.21498764551439	9.62412711998431	0.0451514630444502	61.6069634316685	0.418926165855908	0.496324622319201	0.377024881826105	0.445209939750053	0.524043498448066	0.402532113813615	0.447747700295011	0.524460438762883	0.410732653936752	0.00486790596207332	0.00498341817728079	0.00529034077156254
235	29.6045667991337	0.21	2.21552131348425	1.5451056677347	2.88593695923379	0.289835081552951	30.8423545343423	23.3046845634876	38.380024505197	8.51	5.09	12.17	2.59063380848725	3.42854871827794	4.26646362806864	2.62918619554565	3.47957049403127	4.3299547925169	2.62690492195582	3.46755619662518	8.64436361369413	2.21552131348425	9.9691367974149	-0.820436165896709	61.8973474103561	0.418926165855908	0.496324622319201	0.377024881826105	0.445209939750053	0.524043498448066	0.402532113813615	0.447747700295011	0.524460438762883	0.410732653936752	0.00486790596207332	0.00498341817728079	0.00529034077156254
235	29.6045667991337	0.21	2.22490231569136	1.55382784849408	2.89597678288863	0.270150847963037	29.6518438175012	22.0424414036826	37.2612462313198	7.89	5.31	13.42	2.6292185574819	3.53686674723357	4.44451493698523	2.67940427182636	3.60437737077833	4.5293504697303	2.66293051740537	3.58045153433673	4.49948561824744	2.22490231569136	10.279831779568	-4.13177310030302	59.6528269263848	0.418926165855908	0.496324622319201	0.377024881826105	0.445209939750053	0.524043498448066	0.402532113813615	0.447747700295011	0.524460438762883	0.410732653936752	0.00486790596207332	0.00498341817728079	0.00529034077156254
235	29.6045667991337	0.21	2.2293520138854	1.56141907430985	2.89728495346095	0.343520144203358	32.0880907579322	25.1623865963451	39.0137949195194	7.89	5.67	12.28	3.00228664279592	3.82863707726978	4.65498751174364	3.05965050872196	3.90178979388563	4.74392907904929	3.08475267361606	3.93339986062914	4.78367054214269	2.2293520138854	10.077958763382	2.17371782887041	65.1182877188406	0.418926165855908	0.496324622319201	0.377024881826105	0.445209939750053	0.524043498448066	0.402532113813615	0.447747700295011	0.524460438762883	0.410732653936752	0.00486790596207332	0.00498341817728079	0.00529034077156254
235	29.6045667991337	0.21	2.23539520927465	1.55769942939186	2.91309098915744	0.218931285926184	24.4578114466911	17.2451796636263	31.670443229756	7.75	5.06	11.88	2.09277689532092	2.96806085550446	3.843344815688	2.13498087169622	3.02791624214707	3.92085161259793	2.13557739605522	3.03215910242584	3.9238725205715	2.23539520927465	9.71842245757463	-1.00090623499551	60.8444438921393	0.418926165855908	0.496324622319201	0.377024881826105	0.445209939750053	0.524043498448066	0.402532113813615	0.447747700295011	0.524460438762883	0.410732653936752	0.00486790596207332	0.00498341817728079	0.00529034077156254
235	29.6045667991337	0.21	2.23786624388071	1.56701740897996	2.90871507878146	0.238404763727176	25.3242150186321	18.2573613475019	32.3910686897623	7.92	5.2	13.95	2.17067347452337	3.01087329969467	3.85107312486598	2.21167038791252	3.06773883628598	3.92380728465944	2.1834819396247	3.02677530287633	3.87505903986326	2.23786624388071	10.2622806879607	0.916614049680969	64.236137847214	0.418926165855908	0.496324622319201	0.377024881826105	0.445209939750053	0.524043498448066	0.402532113813615	0.447747700295011	0.524460438762883	0.410732653936752	0.00486790596207332	0.00498341817728079	0.00529034077156254
235	29.6045667991337	0.21	2.23942534301449	1.56512358434704	2.91372710168194	0.245834445359759	27.5572704492282	20.0213962632045	35.0931446352519	7.05	4.83	12.24	2.6550900868588	3.654442209163	4.65379433146719	2.7242487296933	3.74963154558277	4.77501436147224	2.70624578176837	3.7249707453088	4.74105987260418	2.23942534301449	9.61699205991182	-0.661379713651965	60.0438977410349	0.418926165855908	0.496324622319201	0.377024881826105	0.445209939750053	0.524043498448066	0.402532113813615	0.447747700295011	0.524460438762883	0.410732653936752	0.00486790596207332	0.00498341817728079	0.00529034077156254
235	29.6045667991337	0.21	2.24734096292327	1.56922339957453	2.92545852627201	0.254174145780566	24.3618495725786	17.8463345639721	30.8773645811851	8.09	4.82	13.16	2.08066972916744	2.84030105848879	3.59993238781014	2.1174770512007	2.89054635896377	3.66361566672684	2.08740789631619	2.8489590547516	3.60970208502029	2.24734096292327	10.1160714667169	-1.32681999443174	61.3646641880457	0.418926165855908	0.496324622319201	0.377024881826105	0.445209939750053	0.524043498448066	0.402532113813615	0.447747700295011	0.524460438762883	0.410732653936752	0.00486790596207332	0.00498341817728079	0.00529034077156254
235	29.6045667991337	0.21	2.27184944103447	1.57494238904517	2.96875649302377	0.344133556241518	34.5215003367149	27.0807056989899	41.9622949744399	7.98	5.17	12.03	3.19538491619111	4.07336066815791	4.95133642012471	3.25424466552659	4.14839293943951	5.04254121335243	3.25842349362402	4.15553579240192	5.05173668905589	2.27184944103447	10.0475028167241	4.83891372695292	67.3296340935267	0.418926165855908	0.496324622319201	0.377024881826105	0.445209939750053	0.524043498448066	0.402532113813615	0.447747700295011	0.524460438762883	0.410732653936752	0.00486790596207332	0.00498341817728079	0.00529034077156254
235	29.6045667991337	0.21	2.27358427035872	1.57899778668163	2.96817075403581	0.201404501467142	23.7781974026705	16.3856650787598	31.1707297265812	7.46	4.99	12.78	2.06113000420542	2.99102635608569	3.92092270796596	2.10745914029877	3.05825727641928	4.00905541253979	2.09165397009275	3.03314627446855	3.9784450024027	2.27358427035872	9.62220899974611	1.45617883965457	63.1146744586208	0.418926165855908	0.496324622319201	0.377024881826105	0.445209939750053	0.524043498448066	0.402532113813615	0.447747700295011	0.524460438762883	0.410732653936752	0.00486790596207332	0.00498341817728079	0.00529034077156254
235	29.6045667991337	0.21	2.27923216745757	1.59772668978047	2.96073764513468	0.255748904567814	26.0587916038735	19.1182624235086	32.9993207842385	8.35	5.81	13.06	2.161730962411	2.94650713570293	3.73128330899486	2.19603362501837	2.99326274123558	3.7904918574528	2.20657941661804	3.00811636294879	3.80979110042856	2.27923216745757	10.4207471226249	-2.54222811487203	61.6574887648061	0.418926165855908	0.496324622319201	0.377024881826105	0.445209939750053	0.524043498448066	0.402532113813615	0.447747700295011	0.524460438762883	0.410732653936752	0.00486790596207332	0.00498341817728079	0.00529034077156254
235	29.6045667991337	0.21	2.28321195030726	1.58616766214482	2.98025623846971	0.272421948108219	27.9420548987532	20.8124978113168	35.0716119861895	7.32	4.77	11.11	2.66652929854136	3.57997914159359	4.49342898464582	2.72971586459348	3.664810982226	4.59990609985852	2.73404591004244	3.67077292727967	4.60476613855452	2.28321195030726	9.23646581843343	-2.08999387510229	58.4149514639349	0.418926165855908	0.496324622319201	0.377024881826105	0.445209939750053	0.524043498448066	0.402532113813615	0.447747700295011	0.524460438762883	0.410732653936752	0.00486790596207332	0.00498341817728079	0.00529034077156254
235	29.6045667991337	0.21	2.28683955000326	1.58801850952491	2.9856605904816	0.232046501555625	25.3002892858483	18.114228318108	32.4863502535886	7.58	4.88	11.82	2.24387900513377	3.13404396562533	4.02420892611689	2.29207475472943	3.20135935912182	4.1106439635142	2.28564643600194	3.19481939612686	4.10051037494902	2.28683955000326	9.4112939490546	0.706719961272561	62.0672178748034	0.418926165855908	0.496324622319201	0.377024881826105	0.445209939750053	0.524043498448066	0.402532113813615	0.447747700295011	0.524460438762883	0.410732653936752	0.00486790596207332	0.00498341817728079	0.00529034077156254
235	29.6045667991337	0.21	2.29117641894501	1.60478129651443	2.97757154137558	0.263723406996561	28.9401010518979	21.3903668335703	36.4898352702255	7.77	4.73	11.74	2.58925606828664	3.50313451136584	4.41701295444503	2.64105927754624	3.57322167361275	4.50538406967925	2.62936742196787	3.55416891280069	4.48514319423383	2.29117641894501	9.52940369981687	-1.18063993226053	60.432964631424	0.418926165855908	0.496324622319201	0.377024881826105	0.445209939750053	0.524043498448066	0.402532113813615	0.447747700295011	0.524460438762883	0.410732653936752	0.00486790596207332	0.00498341817728079	0.00529034077156254
235	29.6045667991337	0.21	2.30090545568224	1.61432418107326	2.98748673029123	0.339745928931784	30.7810651882633	24.0814860843033	37.4806442922233	7.72	5.1	11.19	2.93435167018787	3.75070166887315	4.56705166755844	2.99428575172009	3.82730968484791	4.66033361797572	3.01359918577474	3.85051295051655	4.69190192013448	2.30090545568224	9.17289439082763	-4.45842334612085	55.6349169901567	0.418926165855908	0.496324622319201	0.377024881826105	0.445209939750053	0.524043498448066	0.402532113813615	0.447747700295011	0.524460438762883	0.410732653936752	0.00486790596207332	0.00498341817728079	0.00529034077156254
235	29.6045667991337	0.21	2.31312051261433	1.61644104837385	3.00979997685481	0.278238836222493	28.1338776756688	21.0592606110472	35.2084947402904	8.55	5.45	12.97	2.33012844022164	3.11290836447523	3.89568828872882	2.36418114351243	3.15840068287155	3.95262022223067	2.36377446875075	3.15680408543317	3.94740904337439	2.31312051261433	10.2632877125117	-1.23629727283347	62.1881963514923	0.418926165855908	0.496324622319201	0.377024881826105	0.445209939750053	0.524043498448066	0.402532113813615	0.447747700295011	0.524460438762883	0.410732653936752	0.00486790596207332	0.00498341817728079	0.00529034077156254
235	29.6045667991337	0.21	2.31722940745261	1.61193047077231	3.02252834413291	0.251657915846385	29.0665095944356	21.2408107379745	36.8922084508968	8.73	5.2	12.53	2.30451157022307	3.15355701308623	4.00260245594939	2.33562979010801	3.19614004101323	4.05665029191846	2.3329812023539	3.18907695122038	4.04735364992529	2.31722940745261	10.2163097899043	-1.25256168844132	62.135126664304	0.418926165855908	0.496324622319201	0.377024881826105	0.445209939750053	0.524043498448066	0.402532113813615	0.447747700295011	0.524460438762883	0.410732653936752	0.00486790596207332	0.00498341817728079	0.00529034077156254
235	29.6045667991337	0.21	2.32196031661505	1.62112190820613	3.02279872502397	0.281336401986159	29.1316406319022	21.8622122106459	36.4010690531585	7.62	5.1	11.48	2.69505745472631	3.59119399706423	4.48733053940216	2.75210239698364	3.66720701631847	4.58231163565331	2.76402532251399	3.68330396287113	4.60346090069801	2.32196031661505	9.50183821565935	-2.22798489872009	58.9095142224793	0.418926165855908	0.496324622319201	0.377024881826105	0.445209939750053	0.524043498448066	0.402532113813615	0.447747700295011	0.524460438762883	0.410732653936752	0.00486790596207332	0.00498341817728079	0.00529034077156254
235	29.6045667991337	0.21	2.32401658689411	1.61585109215371	3.03218208163451	0.338234499508248	31.8842353212919	24.9211041405314	38.8473665020525	7.61	5.01	11.89	3.07709891878529	3.93686192554673	4.79662493230818	3.14254932288811	4.02059963132896	4.89864993976981	3.13874435208804	4.01746287810403	4.8958928509825	2.32401658689411	9.51174261572593	1.168270934392	62.2989022427642	0.418926165855908	0.496324622319201	0.377024881826105	0.445209939750053	0.524043498448066	0.402532113813615	0.447747700295011	0.524460438762883	0.410732653936752	0.00486790596207332	0.00498341817728079	0.00529034077156254
235	29.6045667991337	0.21	2.32786572478783	1.61372799780881	3.04200345176685	0.277732510504709	29.8840256592513	22.3598273096742	37.4082240088285	8.62	5.58	12.99	2.4551789796382	3.28135949394467	4.10754000825113	2.48998997721026	3.3278845735108	4.16577916981133	2.49455827527547	3.33073318471498	4.1736973213299	2.32786572478783	10.3815444686189	3.6539261371642	68.087211206398	0.418926165855908	0.496324622319201	0.377024881826105	0.445209939750053	0.524043498448066	0.402532113813615	0.447747700295011	0.524460438762883	0.410732653936752	0.00486790596207332	0.00498341817728079	0.00529034077156254
235	29.6045667991337	0.21	2.36006731209619	1.64273935874279	3.07739526544959	0.275756029537942	27.7187139775715	20.7051546642093	34.7322732909336	7.44	4.93	11.79	2.60992666941274	3.49400002198197	4.3780733745512	2.66895027975041	3.57301699139885	4.47708370304729	2.665192523132	3.56556836695029	4.47316112202823	2.36006731209619	9.25001356084431	3.06949016534252	63.6312753099269	0.418926165855908	0.496324622319201	0.377024881826105	0.445209939750053	0.524043498448066	0.402532113813615	0.447747700295011	0.524460438762883	0.410732653936752	0.00486790596207332	0.00498341817728079	0.00529034077156254
235	29.6045667991337	0.21	2.37008370242783	1.65612166640527	3.0840457384504	0.282964383558218	25.9768037943066	19.5206234623779	32.4329841262354	8.2	4.5	11.61	2.24556681399111	2.98825745225187	3.73094809051263	2.28348375592173	3.038714906283	3.79394605664426	2.26266511769768	3.01319688123591	3.76178167748112	2.37008370242783	9.38536047903488	-0.34134442128011	60.1531390551634	0.418926165855908	0.496324622319201	0.377024881826105	0.445209939750053	0.524043498448066	0.402532113813615	0.447747700295011	0.524460438762883	0.410732653936752	0.00486790596207332	0.00498341817728079	0.00529034077156254
235	29.6045667991337	0.21	2.38078271592966	1.66975190271818	3.09181352914114	0.274099860491312	29.4036642428726	21.9327982025126	36.8745302832326	8.31	5.68	12.08	2.49208511569881	3.34095236412988	4.18981961256096	2.53234211411546	3.39492191484292	4.25750171557037	2.55776771858991	3.42552306808417	4.3155881503292	2.38078271592966	9.85130980905481	-0.316261367872376	62.9061576233227	0.418926165855908	0.496324622319201	0.377024881826105	0.445209939750053	0.524043498448066	0.402532113813615	0.447747700295011	0.524460438762883	0.410732653936752	0.00486790596207332	0.00498341817728079	0.00529034077156254
235	29.6045667991337	0.21	2.385367342353	1.66621035268746	3.10452433201853	0.215843794564578	25.5877837050191	17.9731390631606	33.2024283468777	7.59	5.11	11.1	2.22564520466566	3.16857995150255	4.11151469833945	2.27340048036697	3.23656761137235	4.19973474237773	2.290150974236	3.26230009566186	4.22948452346883	2.385367342353	9.36464332675194	4.05669908627434	65.4630212250366	0.418926165855908	0.496324622319201	0.377024881826105	0.445209939750053	0.524043498448066	0.402532113813615	0.447747700295011	0.524460438762883	0.410732653936752	0.00486790596207332	0.00498341817728079	0.00529034077156254
235	29.6045667991337	0.21	2.38744133175145	1.66803021257969	3.1068524509232	0.2773835388687	29.0204875607373	21.7073498914861	36.3336252299885	8.11	5.38	12.57	2.52368043137747	3.37390040388077	4.22412037638407	2.56789426835159	3.43300974299099	4.29812521763038	2.56796085671125	3.43715850394806	4.30161899898839	2.38744133175145	9.9886908359854	-1.72982742994022	61.3046815442272	0.418926165855908	0.496324622319201	0.377024881826105	0.445209939750053	0.524043498448066	0.402532113813615	0.447747700295011	0.524460438762883	0.410732653936752	0.00486790596207332	0.00498341817728079	0.00529034077156254
235	29.6045667991337	0.21	2.39148543982314	1.67619909873078	3.1067717809155	0.263358295344631	29.0389130030455	21.4562724841712	36.6215535219197	8.23	5.29	11.79	2.46107595963084	3.33081949524687	4.20056303086291	2.50220633758857	3.38648533693386	4.27076433627916	2.51672358144563	3.40383501420876	4.2911916151623	2.39148543982314	9.93307796865108	2.46367785224948	65.2357037844676	0.418926165855908	0.496324622319201	0.377024881826105	0.445209939750053	0.524043498448066	0.402532113813615	0.447747700295011	0.524460438762883	0.410732653936752	0.00486790596207332	0.00498341817728079	0.00529034077156254
235	29.6045667991337	0.21	2.40058140543426	1.6764407203383	3.12472209053022	0.262963874027891	26.7370140490189	19.7483412328033	33.7256868652345	7.79	5.11	12.55	2.38643173896329	3.23095789056451	4.07548404216572	2.43392174772069	3.29525397580864	4.1565862038966	2.42480379252926	3.28334184125386	4.14065483642166	2.40058140543426	9.79424491636811	-0.937381568821883	61.5906590429872	0.418926165855908	0.496324622319201	0.377024881826105	0.445209939750053	0.524043498448066	0.402532113813615	0.447747700295011	0.524460438762883	0.410732653936752	0.00486790596207332	0.00498341817728079	0.00529034077156254
235	29.6045667991337	0.21	2.41540904949755	1.68422811922938	3.14658997976571	0.26448662616784	28.852177830154	21.3401447724968	36.3642108878113	8.32	4.99	14.2	2.42343711610682	3.27652128790732	4.12960545970781	2.46250825018512	3.32934601428432	4.19618377838352	2.41585922456763	3.26431787180953	4.11461210767948	2.41540904949755	10.3027391819643	2.92233842114291	66.5587810786518	0.418926165855908	0.496324622319201	0.377024881826105	0.445209939750053	0.524043498448066	0.402532113813615	0.447747700295011	0.524460438762883	0.410732653936752	0.00486790596207332	0.00498341817728079	0.00529034077156254
235	29.6045667991337	0.21	2.41753235268235	1.67563289514191	3.1594318102228	0.306263828715889	30.3750418444558	23.2374507793451	37.5126329095664	7.56	4.91	12.33	2.88695711269585	3.77371183844448	4.66046656419312	2.94951236417335	3.85548149550637	4.76145062683939	2.93192273811429	3.83009399316854	4.73511347043698	2.41753235268235	9.50124472229753	-1.09225343829817	59.5334317123163	0.418926165855908	0.496324622319201	0.377024881826105	0.445209939750053	0.524043498448066	0.402532113813615	0.447747700295011	0.524460438762883	0.410732653936752	0.00486790596207332	0.00498341817728079	0.00529034077156254
235	29.6045667991337	0.21	2.42535688810971	1.6819528238106	3.16876095240882	0.273809380186965	27.1414342899509	20.2403169448349	34.0425516350668	7.84	4.66	12.38	2.429948751159	3.25846154174776	4.08697433233653	2.47730983505005	3.32197081138189	4.16663178771373	2.44821384115453	3.28191637506486	4.11946028649735	2.42535688810971	9.68926268804692	0.147179593337276	61.6849108683643	0.418926165855908	0.496324622319201	0.377024881826105	0.445209939750053	0.524043498448066	0.402532113813615	0.447747700295011	0.524460438762883	0.410732653936752	0.00486790596207332	0.00498341817728079	0.00529034077156254
235	29.6045667991337	0.21	2.44243980484926	1.69921541073329	3.18566419896523	0.290157503601087	29.5005145713877	22.2964242729164	36.704604869859	7.28	4.85	10.9	2.86815726457881	3.79487374930865	4.7215902340385	2.93689547343315	3.88582162987898	4.83474778632481	2.95142181876031	3.90514945800386	4.85468924726294	2.44243980484926	8.78773530158846	4.85277743331834	64.2339013277766	0.418926165855908	0.496324622319201	0.377024881826105	0.445209939750053	0.524043498448066	0.402532113813615	0.447747700295011	0.524460438762883	0.410732653936752	0.00486790596207332	0.00498341817728079	0.00529034077156254
235	29.6045667991337	0.21	2.44650855097164	1.71353030252378	3.17948679941949	0.338771617704366	33.6605994252234	26.3183431091724	41.0028557412745	7.46	4.74	10.98	3.31068278907139	4.23429266518206	5.15790254129273	3.38510766682607	4.32948049623129	5.27385332563651	3.39186643741052	4.33599182548692	5.28624553747956	2.44650855097164	9.13638750550368	-0.481596955875606	59.4060346285434	0.418926165855908	0.496324622319201	0.377024881826105	0.445209939750053	0.524043498448066	0.402532113813615	0.447747700295011	0.524460438762883	0.410732653936752	0.00486790596207332	0.00498341817728079	0.00529034077156254
235	29.6045667991337	0.21	2.45630032096397	1.70913625481086	3.20346438711707	0.216924993788572	24.8015268945622	17.4443573433595	32.1586964457649	7.23	4.76	10.84	2.25974847692562	3.21279893103952	4.16584938515341	2.31497280846252	3.29131416188968	4.26765551531684	2.32319541339558	5.874795562029	4.27832431346767	2.45630032096397	8.87322630810912	2.50565814508845	62.5245276446543	0.418926165855908	0.496324622319201	0.377024881826105	0.445209939750053	0.524043498448066	0.402532113813615	0.447747700295011	0.524460438762883	0.410732653936752	0.00486790596207332	0.00498341817728079	0.00529034077156254
235	29.6045667991337	0.21	2.4666936787395	1.72831033462033	3.20507702285868	0.276447572571647	28.1494654697223	21.0392260298902	35.2597049095545	7.4	4.95	11.55	2.66532560935857	3.56607657998517	4.46682755061177	2.72648109242921	3.64789965449064	4.56931821655207	2.72856997336662	3.65097129022405	4.57403808245754	2.4666936787395	9.26005281784421	2.00953794513676	62.9988945275269	0.418926165855908	0.496324622319201	0.377024881826105	0.445209939750053	0.524043498448066	0.402532113813615	0.447747700295011	0.524460438762883	0.410732653936752	0.00486790596207332	0.00498341817728079	0.00529034077156254
235	29.6045667991337	0.21	2.47575488622651	1.71787551603747	3.23363425641555	0.234107453084781	25.2759298709256	18.1380554198347	32.4138043220166	7.53	5.02	11.24	2.26186659619604	3.15197964387746	4.04209269155889	2.31142639106008	3.22104271984707	4.13065904863406	2.32416217016299	3.23655478361939	4.15467699027205	2.47575488622651	8.93654557713758	2.90928303172473	63.1304651168762	0.418926165855908	0.496324622319201	0.377024881826105	0.445209939750053	0.524043498448066	0.402532113813615	0.447747700295011	0.524460438762883	0.410732653936752	0.00486790596207332	0.00498341817728079	0.00529034077156254
235	29.6045667991337	0.21	2.47643380089163	1.72226054577654	3.23060705600672	0.26371139101657	29.8454647109217	22.0593032918657	37.6316261299776	8.26	5.07	11.77	2.51953114300542	3.40883738809489	4.29814363318435	2.56100459927004	3.46494952178326	4.36889444429648	2.56605817917044	3.46850038504727	4.37776795021778	2.47643380089163	9.92040550033328	3.01247152794535	65.2114642526942	0.418926165855908	0.496324622319201	0.377024881826105	0.445209939750053	0.524043498448066	0.402532113813615	0.447747700295011	0.524460438762883	0.410732653936752	0.00486790596207332	0.00498341817728079	0.00529034077156254
235	29.6045667991337	0.21	2.47846630926917	1.72037910960129	3.23655350893706	0.262952702761186	26.4822984174848	19.5600051245035	33.4045917104662	8.63	5.51	12.57	2.14557130434321	2.90488980938093	3.66420831441866	2.17586911388938	2.94591002531087	3.71595093673236	2.18411562694148	2.95562896279861	3.72725894739222	2.47846630926917	9.62827572278095	-1.10905453609395	60.8483247704361	0.418926165855908	0.496324622319201	0.377024881826105	0.445209939750053	0.524043498448066	0.402532113813615	0.447747700295011	0.524460438762883	0.410732653936752	0.00486790596207332	0.00498341817728079	0.00529034077156254
235	29.6045667991337	0.21	2.47941744664505	1.73357753403574	3.22525735925436	0.297905922577523	32.2421226824854	24.5141216085089	39.970123756462	6.91	4.83	10.23	3.31275480871083	4.35709052378912	5.40142623886742	3.40343204990564	4.47635348502439	5.54927492014315	3.43603813749193	4.51990416810449	5.60461689852604	2.47941744664505	8.76511167665047	1.13914004716733	60.2645243844606	0.418926165855908	0.496324622319201	0.377024881826105	0.445209939750053	0.524043498448066	0.402532113813615	0.447747700295011	0.524460438762883	0.410732653936752	0.00486790596207332	0.00498341817728079	0.00529034077156254
235	29.6045667991337	0.21	2.49128384836348	1.73240584893372	3.25016184779324	0.301197807901308	28.9372760240514	22.0555982351788	35.8189538129241	7.5	4.85	12.41	2.75917728719033	3.62008202667429	4.48098676615825	2.82020676444915	3.70015361712543	4.5801004698017	2.7968848201	3.66984772251739	4.54663698528804	2.49128384836348	9.54881475829364	1.30109812972886	62.4354559690036	0.418926165855908	0.496324622319201	0.377024881826105	0.445209939750053	0.524043498448066	0.402532113813615	0.447747700295011	0.524460438762883	0.410732653936752	0.00486790596207332	0.00498341817728079	0.00529034077156254
235	29.6045667991337	0.21	2.51044322434987	1.7558989734258	3.26498747527393	0.304726130898905	30.5971495877232	23.3812657007643	37.8130334746821	8.12	4.68	11.46	2.71691866143722	3.55540917953616	4.39389969763511	2.76443539394187	3.61759043999363	4.4707454860454	2.75334910330276	3.60463001188604	4.45476448710423	2.51044322434987	9.40274978619625	1.08249425525737	62.3452975209044	0.418926165855908	0.496324622319201	0.377024881826105	0.445209939750053	0.524043498448066	0.402532113813615	0.447747700295011	0.524460438762883	0.410732653936752	0.00486790596207332	0.00498341817728079	0.00529034077156254
235	29.6045667991337	0.21	2.5150718139719	1.76292648054016	3.26721714740365	0.261147481897616	27.4245590642438	20.2224271304012	34.6266909980864	7.74	5.15	11.43	2.45801033339456	3.33342032259623	4.20883031179791	2.50782849417417	3.40098101073532	4.29413352729646	2.52336041867229	3.42172897948743	4.31956138793297	2.5150718139719	9.44314937053332	1.00045121735075	62.5017315626038	0.418926165855908	0.496324622319201	0.377024881826105	0.445209939750053	0.524043498448066	0.402532113813615	0.447747700295011	0.524460438762883	0.410732653936752	0.00486790596207332	0.00498341817728079	0.00529034077156254
235	29.6045667991337	0.21	2.52116671509042	1.76079499987908	3.28153843030175	0.257732835839086	27.0906674951968	19.9127177110452	34.2686172793483	7.96	5.18	12	2.35671377611921	3.20623986221537	4.05576594831154	2.40056226954049	3.26589444943339	4.13122662932628	2.40493947859104	3.27244482807731	4.14099959187807	2.52116671509042	9.29724561882724	3.03143231403879	64.4572564914843	0.418926165855908	0.496324622319201	0.377024881826105	0.445209939750053	0.524043498448066	0.402532113813615	0.447747700295011	0.524460438762883	0.410732653936752	0.00486790596207332	0.00498341817728079	0.00529034077156254
235	29.6045667991337	0.21	2.53236200029745	1.76233436741227	3.30238963318263	0.293200906176278	26.3251754918775	19.9436857646315	32.7066652191234	7.05	4.5	10.56	2.64602440415079	3.492687240319	4.3393500764872	2.71503315559646	3.58377709771658	4.4525210398367	2.71817974831064	3.58494445270695	4.45673333895271	2.53236200029745	8.43851159805312	1.22926243635902	58.9149231863419	0.418926165855908	0.496324622319201	0.377024881826105	0.445209939750053	0.524043498448066	0.402532113813615	0.447747700295011	0.524460438762883	0.410732653936752	0.00486790596207332	0.00498341817728079	0.00529034077156254
235	29.6045667991337	0.21	2.53584017323727	1.75694230062889	3.31473804584564	0.259974336894558	29.6015484849736	21.8040007455052	37.3990962244421	7.56	5.03	12.54	2.70999830048103	3.67914801610078	4.64829773172053	2.76879233982225	3.75896798246845	4.74914362511464	2.75531209982205	3.73794114914458	4.72288647887961	2.53584017323727	9.51063679987138	0.0183735178713215	61.7918257016028	0.418926165855908	0.496324622319201	0.377024881826105	0.445209939750053	0.524043498448066	0.402532113813615	0.447747700295011	0.524460438762883	0.410732653936752	0.00486790596207332	0.00498341817728079	0.00529034077156254
235	29.6045667991337	0.21	2.54559055361137	1.7633140441353	3.32786706308745	0.202416806520894	24.3897039961451	16.8308369994871	31.9485709928031	8.02	4.91	12.96	1.97740371365319	2.86547194642484	3.75354017919649	2.01330654087537	2.91749902794197	3.82169151500856	1.99117236385063	2.8855675871288	3.78030518265396	2.54559055361137	9.56253584001337	-0.26914448983482	61.6815038335415	0.418926165855908	0.496324622319201	0.377024881826105	0.445209939750053	0.524043498448066	0.402532113813615	0.447747700295011	0.524460438762883	0.410732653936752	0.00486790596207332	0.00498341817728079	0.00529034077156254
235	29.6045667991337	0.21	2.5464142452839	1.7760444540013	3.3167840365665	0.287167613951866	29.511437115511	22.2520191503599	36.770855080662	7.97	5.21	12.04	2.63087714758247	3.48916495958791	4.34745277159335	2.67966100079198	3.55386388001022	4.42806675922846	2.6866238672306	3.56388029074874	4.43731458711883	2.5464142452839	9.49506445560491	-2.31083535045326	59.2373112611927	0.418926165855908	0.496324622319201	0.377024881826105	0.445209939750053	0.524043498448066	0.402532113813615	0.447747700295011	0.524460438762883	0.410732653936752	0.00486790596207332	0.00498341817728079	0.00529034077156254
235	29.6045667991337	0.21	2.55620462988707	1.78898241164299	3.32342684813115	0.239042139060676	27.1380635342435	19.5783143448591	34.6978127236279	8.07	5.27	13.04	2.28826501605586	3.17182982636178	4.05539463666769	2.32908834435746	3.22841621360706	4.12774408285666	2.31869069225892	3.21355333763281	4.10942993701816	2.55620462988707	9.90248963292205	0.0230324803044315	63.2323228363512	0.418926165855908	0.496324622319201	0.377024881826105	0.445209939750053	0.524043498448066	0.402532113813615	0.447747700295011	0.524460438762883	0.410732653936752	0.00486790596207332	0.00498341817728079	0.00529034077156254
235	29.6045667991337	0.21	2.57649254008226	1.79338880947748	3.35959627068703	0.256471235494733	28.4954917234154	20.9203428486636	36.0706405981672	8.34	5.01	13.87	2.3685666730534	3.22621252034894	4.08385836764447	2.40633142007181	3.27765168862091	4.14897195717001	2.37037347745871	3.22294637214691	4.0827364719501	2.57649254008226	10.0024543259729	0.814113089294563	64.1618122457282	0.418926165855908	0.496324622319201	0.377024881826105	0.445209939750053	0.524043498448066	0.402532113813615	0.447747700295011	0.524460438762883	0.410732653936752	0.00486790596207332	0.00498341817728079	0.00529034077156254
235	29.6045667991337	0.21	2.58051445266633	1.7872012690129	3.37382763631976	0.211772840320273	25.7838725577852	18.0173935218799	33.5503515936905	7.44	5.07	12.47	2.27098121223589	3.24989794369021	4.22881467514453	2.32232983538729	3.32338062328787	4.32443141118846	2.31146072318315	3.30880512390821	4.30910047345852	2.58051445266633	9.40013131047849	-2.40606654945317	59.0906571168918	0.418926165855908	0.496324622319201	0.377024881826105	0.445209939750053	0.524043498448066	0.402532113813615	0.447747700295011	0.524460438762883	0.410732653936752	0.00486790596207332	0.00498341817728079	0.00529034077156254
235	29.6045667991337	0.21	2.59104269491166	1.79826443709158	3.38382095273174	0.264554205881048	27.1996578561995	20.119109358654	34.2802063537449	7.1	4.9	11.07	2.65076945381376	3.58365874523099	4.51654803664821	2.71862218302225	3.67539098775624	4.63215979249024	2.73046553364477	3.69301148111474	4.6526079263242	2.59104269491166	9.00968609566734	-0.547886102577142	58.8071983141744	0.418926165855908	0.496324622319201	0.377024881826105	0.445209939750053	0.524043498448066	0.402532113813615	0.447747700295011	0.524460438762883	0.410732653936752	0.00486790596207332	0.00498341817728079	0.00529034077156254
235	29.6045667991337	0.21	2.61524056457185	1.83374266882471	3.39673846031898	0.23616738632183	26.3528924522131	18.9533836967123	33.752401207714	7.72	5.09	12.74	2.30936093754592	3.21094857753797	4.11253621753002	2.35652156132658	3.27652097697642	4.19652039262626	2.34260650525618	3.25963506786065	4.17523158436317	2.61524056457185	9.63018180855972	-0.206046943551803	61.8338399901025	0.418926165855908	0.496324622319201	0.377024881826105	0.445209939750053	0.524043498448066	0.402532113813615	0.447747700295011	0.524460438762883	0.410732653936752	0.00486790596207332	0.00498341817728079	0.00529034077156254
235	29.6045667991337	0.21	2.63336111010485	1.84738757221283	3.41933464799687	0.252080510067538	28.5545410626465	20.875297597578	36.2337845277151	7.04	4.81	10.94	2.77267269353717	3.79263557373533	4.81259845393349	2.84519667501091	3.89183842329178	4.93848017157264	2.85475772884023	3.90474479583294	4.95507683674473	2.63336111010485	8.61095072202611	1.01263283792011	59.8884586879966	0.418926165855908	0.496324622319201	0.377024881826105	0.445209939750053	0.524043498448066	0.402532113813615	0.447747700295011	0.524460438762883	0.410732653936752	0.00486790596207332	0.00498341817728079	0.00529034077156254
235	29.6045667991337	0.21	2.63398092140677	1.84746387685984	3.4204979659537	0.271848329035096	30.1759129223182	22.4652188826013	37.8866069620351	8.59	5.57	12.02	2.47321203871833	3.32208786875402	4.1709636987897	2.50864603039945	3.36968380151778	4.23072157263612	2.53091320698457	3.39823787054375	4.26605626863111	2.63398092140677	9.75692446105189	1.63246147430549	64.4868395926222	0.418926165855908	0.496324622319201	0.377024881826105	0.445209939750053	0.524043498448066	0.402532113813615	0.447747700295011	0.524460438762883	0.410732653936752	0.00486790596207332	0.00498341817728079	0.00529034077156254
235	29.6045667991337	0.21	2.6387301524093	1.83906868171773	3.43839162310088	0.246761550213648	26.0001365304872	18.9078122331834	33.0924608277911	7.29	4.39	11.03	2.42900324310652	3.3401228642904	4.25124248547429	2.48699827873473	3.41987184983288	4.35274542093103	2.47107147756518	3.40049209885564	4.32831647659471	2.6387301524093	8.51917865773236	0.758513827769066	58.2342010107589	0.418926165855908	0.496324622319201	0.377024881826105	0.445209939750053	0.524043498448066	0.402532113813615	0.447747700295011	0.524460438762883	0.410732653936752	0.00486790596207332	0.00498341817728079	0.00529034077156254
235	29.6045667991337	0.21	2.64522050911815	1.83860344547563	3.45183757276067	0.272730023837022	29.7131247309899	22.1375577601932	37.2886917017867	8.26	4.87	11.72	2.53105946105559	3.39719883659112	4.26333821212665	2.57287607439726	3.45332527391126	4.33377447342527	2.56753647531069	3.44779930967562	4.32627358498028	2.64522050911815	9.23605537812461	-2.02822186333734	58.894301877691	0.418926165855908	0.496324622319201	0.377024881826105	0.445209939750053	0.524043498448066	0.402532113813615	0.447747700295011	0.524460438762883	0.410732653936752	0.00486790596207332	0.00498341817728079	0.00529034077156254
235	29.6045667991337	0.21	2.65174741370962	1.84516071537191	3.45833411204733	0.234780854382434	28.9766180342077	20.809012929043	37.1442231393724	7.9	5.16	12.21	2.47955929966968	3.45279437158772	4.42602944350577	2.52673132628173	3.51848157173018	4.51023181717862	2.52604437587474	3.51945812018839	4.51136565874457	2.65174741370962	9.80151846799381	-0.417454575719242	62.5387912875686	0.418926165855908	0.496324622319201	0.377024881826105	0.445209939750053	0.524043498448066	0.402532113813615	0.447747700295011	0.524460438762883	0.410732653936752	0.00486790596207332	0.00498341817728079	0.00529034077156254
235	29.6045667991337	0.21	2.65774966534816	1.848237498268	3.46726183242833	0.230366065262598	27.318278836823	19.52228212903	35.114275544616	7.51	4.99	11.65	2.44081192327986	3.4155218261726	4.39023172906534	2.49470531320262	3.49093691564015	4.48716851807768	2.49783215089459	3.49486769959067	4.49378701454521	2.65774966534816	9.07218600594965	-0.012604123975022	60.9040234290611	0.418926165855908	0.496324622319201	0.377024881826105	0.445209939750053	0.524043498448066	0.402532113813615	0.447747700295011	0.524460438762883	0.410732653936752	0.00486790596207332	0.00498341817728079	0.00529034077156254
235	29.6045667991337	0.21	2.67499025602998	1.871965527748	3.47801498431197	0.283046939933877	29.3952934016965	22.0909801462321	36.6996066571609	8.48	5.24	12.01	2.46308241608739	3.27749288687842	4.09190335766946	2.50016131558372	3.32683180812555	4.15350230066737	2.50551424370629	3.33916414535967	4.16609418729749	2.67499025602998	9.59588037336153	2.54314503956894	64.9451430604292	0.418926165855908	0.496324622319201	0.377024881826105	0.445209939750053	0.524043498448066	0.402532113813615	0.447747700295011	0.524460438762883	0.410732653936752	0.00486790596207332	0.00498341817728079	0.00529034077156254
235	29.6045667991337	0.21	2.69973519090913	1.89327670197237	3.50619367984588	0.297636440323321	31.6754728201373	24.0783962686263	39.2725493716482	8.34	5.32	12.41	2.7253781704735	3.58527375329859	4.44516933612368	2.76878873032669	3.64238096232514	4.5159731943236	2.77273897399768	3.64712950506078	4.51401248928892	2.69973519090913	9.64014577027249	-0.478449883019798	61.5876891024983	0.418926165855908	0.496324622319201	0.377024881826105	0.445209939750053	0.524043498448066	0.402532113813615	0.447747700295011	0.524460438762883	0.410732653936752	0.00486790596207332	0.00498341817728079	0.00529034077156254
235	29.6045667991337	0.21	2.7164712588239	1.90311628058764	3.52982623706015	0.297550034572314	29.2089790059129	22.2020206997071	36.2159373121187	7.99	4.8	12.41	2.617821716538	3.44400631788394	4.27019091922989	2.66592609622386	3.50729244104097	4.34865878585809	2.64181986858475	3.47863777186168	4.30685578819381	2.7164712588239	9.40933425962255	1.6910988196835	62.8574990321063	0.418926165855908	0.496324622319201	0.377024881826105	0.445209939750053	0.524043498448066	0.402532113813615	0.447747700295011	0.524460438762883	0.410732653936752	0.00486790596207332	0.00498341817728079	0.00529034077156254
235	29.6045667991337	0.21	2.71917572579647	1.90265353991327	3.53569791167966	0.224901815465066	29.0189904290433	20.6079515581366	37.4300292999501	7.83	5.76	12.33	2.47751321723992	3.48869862858968	4.49988403993944	2.52601565807975	3.55699711340248	4.5879785687252	2.54950050381563	3.58772921716663	4.62799473683722	2.71917572579647	9.99806150700887	1.79870394553038	65.2475481629903	0.418926165855908	0.496324622319201	0.377024881826105	0.445209939750053	0.524043498448066	0.402532113813615	0.447747700295011	0.524460438762883	0.410732653936752	0.00486790596207332	0.00498341817728079	0.00529034077156254
235	29.6045667991337	0.21	2.7244819064486	1.89834640439792	3.55061740849928	0.284661254392197	29.4569902842986	22.1663523987271	36.7476281698702	7.82	5.16	12.55	2.6677669035013	3.54521043172281	4.42265395994432	2.72017550423187	3.61485651578591	4.50953752733996	2.71249202344607	3.60677568254366	4.49445767653692	2.7244819064486	9.45237324387853	-1.2647263118932	60.2826319049254	0.418926165855908	0.496324622319201	0.377024881826105	0.445209939750053	0.524043498448066	0.402532113813615	0.447747700295011	0.524460438762883	0.410732653936752	0.00486790596207332	0.00498341817728079	0.00529034077156254
235	29.6045667991337	0.21	2.7910689473747	1.951896367719	3.6302415270304	0.244337489889911	26.8572469454018	19.4830312214689	34.2314626693347	7.95	4.9	11.97	2.30804654163327	3.18162893779173	4.0552113339502	2.35112410798023	3.24101111626469	4.13089812454914	2.34545265627349	3.23163504998958	4.11824933673968	2.7910689473747	9.21742433883256	-4.60832796898689	56.2703383491564	0.418926165855908	0.496324622319201	0.377024881826105	0.445209939750053	0.524043498448066	0.402532113813615	0.447747700295011	0.524460438762883	0.410732653936752	0.00486790596207332	0.00498341817728079	0.00529034077156254
235	29.6045667991337	0.21	2.80460837138655	1.96214689245737	3.64706985031572	0.258716208880318	29.4642978901628	21.6774446265525	37.2511511537731	7.25	5.13	12.46	2.79976156524179	3.80547662332246	4.81119168140313	2.86761912791119	3.89770960903806	4.92780009016494	2.8596841235819	3.88923121564984	4.91500980402271	2.80460837138655	9.4607219854312	0.228003927621745	61.5285352402142	0.418926165855908	0.496324622319201	0.377024881826105	0.445209939750053	0.524043498448066	0.402532113813615	0.447747700295011	0.524460438762883	0.410732653936752	0.00486790596207332	0.00498341817728079	0.00529034077156254
235	29.6045667991337	0.21	2.82865282734327	1.96971917402794	3.6875864806586	0.256294022644498	28.8218983496675	21.1564168305992	36.4873798687358	7.82	4.87	12.06	2.54625295803032	3.46882198987244	4.39139102171457	2.59627652538386	3.53697030557712	4.47766408577039	2.58519313950351	3.51865247847455	4.45673120400153	2.82865282734327	9.31885719119371	2.70123430651279	63.4542016909091	0.418926165855908	0.496324622319201	0.377024881826105	0.445209939750053	0.524043498448066	0.402532113813615	0.447747700295011	0.524460438762883	0.410732653936752	0.00486790596207332	0.00498341817728079	0.00529034077156254
235	29.6045667991337	0.21	2.9043764389845	2.02529814227348	3.78345473569552	0.26097038785404	30.4283113340624	22.433676759242	38.4229459088829	7.53	4.8	11.16	2.79749363102512	3.79442960123873	4.79136557145235	2.85878636846033	3.8775650817581	4.89634379505586	2.86235584854052	3.88240604122865	4.90299394440802	2.9043764389845	8.79308112320974	2.49892585645762	62.5854505084231	0.418926165855908	0.496324622319201	0.377024881826105	0.445209939750053	0.524043498448066	0.402532113813615	0.447747700295011	0.524460438762883	0.410732653936752	0.00486790596207332	0.00498341817728079	0.00529034077156254
235	29.6045667991337	0.21	2.92071895441977	2.04234160896665	3.79909629987288	0.229986521284386	30.4465820131318	21.7485304452254	39.1446335810381	8.18	5.2	11.67	2.50818921070741	3.51130798012243	4.51442674953744	2.55091914494848	3.57112721483177	4.59133528471507	2.56649388262962	3.58993450565396	4.61432217643245	2.92071895441977	9.56440946183482	0.804504182994516	63.4908589573748	0.418926165855908	0.496324622319201	0.377024881826105	0.445209939750053	0.524043498448066	0.402532113813615	0.447747700295011	0.524460438762883	0.410732653936752	0.00486790596207332	0.00498341817728079	0.00529034077156254
235	29.6045667991337	0.21	2.94433182804172	2.06012173598582	3.82854192009762	0.241527710062785	29.8653645503319	21.6023282742515	38.1284008264123	7.66	5.04	12.13	2.65073946575415	3.6646651910692	4.67859091638426	2.70606127899875	3.7411479710344	4.77623466307005	2.70110120532769	3.73691512942059	4.765063724126	2.94433182804172	9.16096437869727	-0.611092554751105	60.6889977836215	0.418926165855908	0.496324622319201	0.377024881826105	0.445209939750053	0.524043498448066	0.402532113813615	0.447747700295011	0.524460438762883	0.410732653936752	0.00486790596207332	0.00498341817728079	0.00529034077156254
235	29.6045667991337	0.21	3.05533179686265	2.13355303647959	3.97711055724572	0.273296199616406	28.5623759575046	21.2905795316806	35.8341723833285	7.43	4.74	11.57	2.68802260015136	3.6061165913097	4.52421058246803	2.74909591593057	3.68804949518681	4.62700307444305	2.74024322337081	3.67617466874879	4.61530981670379	3.05533179686265	8.55799807533363	-1.62798279384685	57.9926098466342	0.418926165855908	0.496324622319201	0.377024881826105	0.445209939750053	0.524043498448066	0.402532113813615	0.447747700295011	0.524460438762883	0.410732653936752	0.00486790596207332	0.00498341817728079	0.00529034077156254
235	29.6045667991337	0.22	1.60441521825748	1.1282981392565	2.08053229725845	0.310876372847199	27.4657409577936	21.0811733038258	33.8503086117615	8.06	4.87	12.94	2.46437685021814	3.21072908110818	3.95708131199821	2.50837005011733	3.26804590189994	4.02772175368256	2.47920695021977	3.22767339963034	3.98153140968956	1.60441521825748	10.3646319948702	2.12412720993121	64.0855354738735	0.418926165855908	0.496324622319201	0.377024881826105	0.445209939750053	0.524043498448066	0.402532113813615	0.447747700295011	0.524460438762883	0.410732653936752	0.00486790596207332	0.00498341817728079	0.00529034077156254
235	29.6045667991337	0.22	1.73205283445086	1.22096856782184	2.24313710107988	0.309472185294758	27.8888965180243	21.384656337591	34.3931366984577	8.23	5.06	12.17	2.45301654441161	3.19911264806436	3.94520875171712	2.49402144752544	3.25258937837136	4.01115730921728	2.49077342691658	3.24850900802613	4.00188188320781	1.73205283445086	10.2924892898101	1.60713980282863	64.367703114468	0.418926165855908	0.496324622319201	0.377024881826105	0.445209939750053	0.524043498448066	0.402532113813615	0.447747700295011	0.524460438762883	0.410732653936752	0.00486790596207332	0.00498341817728079	0.00529034077156254
235	29.6045667991337	0.22	1.74005086024907	1.23341610909535	2.24668561140278	0.324999784049097	30.9977231992677	24.0230208732264	37.972425525309	8.05	5.14	13.29	2.81280099447105	3.62945306093507	4.44610512739909	2.86328898302085	3.6945994345828	4.52590988614475	2.83638790188575	3.66091146549631	4.48802534966694	1.74005086024907	10.3276986383957	-1.08605449441685	61.6281115897277	0.418926165855908	0.496324622319201	0.377024881826105	0.445209939750053	0.524043498448066	0.402532113813615	0.447747700295011	0.524460438762883	0.410732653936752	0.00486790596207332	0.00498341817728079	0.00529034077156254
235	29.6045667991337	0.22	1.79315380206672	1.27123049267799	2.31507711145545	0.311997385485088	27.9044834026862	21.4348597879689	34.3741070174035	8.17	4.81	12.92	2.47430040184158	3.22111155283607	3.96792270383057	2.51658976260206	3.27616499275236	4.03574022290266	2.48499610714196	3.23367472811869	3.98408193798321	1.79315380206672	10.995724766155	-2.05906489576791	61.7773980493572	0.418926165855908	0.496324622319201	0.377024881826105	0.445209939750053	0.524043498448066	0.402532113813615	0.447747700295011	0.524460438762883	0.410732653936752	0.00486790596207332	0.00498341817728079	0.00529034077156254
235	29.6045667991337	0.22	1.8062343263521	1.2728621922339	2.33960646047029	0.319505684463856	29.5226260642166	22.7957503535027	36.2495017749304	8.62	5.83	12.04	2.50304563184173	3.24167790331936	3.98031017479698	2.53853536467617	3.28764042244429	4.0367454802124	2.56993772391172	3.32850324905269	4.08411907661246	1.8062343263521	10.1279646117426	-3.39573637689972	59.8257799426131	0.418926165855908	0.496324622319201	0.377024881826105	0.445209939750053	0.524043498448066	0.402532113813615	0.447747700295011	0.524460438762883	0.410732653936752	0.00486790596207332	0.00498341817728079	0.00529034077156254
235	29.6045667991337	0.22	1.8094808714868	1.28116908946815	2.33779265350545	0.316289686961157	27.6912234518912	21.3346780195441	34.0477688842383	8.13	4.62	11.66	2.47478335748007	3.21213092057091	3.94947848366175	2.51780545366137	3.26797120452709	4.01813695539281	2.50193768008617	3.24599903063032	3.991678038336	1.8094808714868	9.98246214601062	-1.0982880245373	60.3564248173207	0.418926165855908	0.496324622319201	0.377024881826105	0.445209939750053	0.524043498448066	0.402532113813615	0.447747700295011	0.524460438762883	0.410732653936752	0.00486790596207332	0.00498341817728079	0.00529034077156254
235	29.6045667991337	0.22	1.82114355034888	1.29207235200788	2.35021474868988	0.292086856949284	27.0080817904047	20.4434075228746	33.5727560579347	8.26	5.96	13.34	2.33665185052525	3.08698460489392	3.83731735926259	2.37521455667196	3.13793035454472	3.90064615241748	2.38544367646143	3.15355521607074	3.92155913008449	1.82114355034888	11.0599953430162	2.08083282981584	67.1697529441732	0.418926165855908	0.496324622319201	0.377024881826105	0.445209939750053	0.524043498448066	0.402532113813615	0.447747700295011	0.524460438762883	0.410732653936752	0.00486790596207332	0.00498341817728079	0.00529034077156254
235	29.6045667991337	0.22	1.84962989018516	1.30359929737248	2.39566048299784	0.274712188276038	24.587009481447	18.3495549083665	30.8244640545274	7.63	5.01	12.37	2.25952065301961	3.02758600940168	3.79565136578375	2.30718543683481	3.09145319841241	3.87572095999001	2.29667879450834	3.07640383656904	3.85869613394829	1.84962989018516	10.221439581962	-0.321783108170264	61.8611479659035	0.418926165855908	0.496324622319201	0.377024881826105	0.445209939750053	0.524043498448066	0.402532113813615	0.447747700295011	0.524460438762883	0.410732653936752	0.00486790596207332	0.00498341817728079	0.00529034077156254
235	29.6045667991337	0.22	1.87641367239345	1.32525899905562	2.42756834573128	0.199488676607621	20.5860833322694	14.1475966292655	27.0245700352732	8.11	4.88	13.61	1.64555171996877	2.39443247659195	3.14331323321514	1.67442710794817	2.43644888112854	3.19847065430891	1.64557639167289	2.39234032235508	3.13893625117957	1.87641367239345	10.6584934680877	1.60856034670649	65.2478928282652	0.418926165855908	0.496324622319201	0.377024881826105	0.445209939750053	0.524043498448066	0.402532113813615	0.447747700295011	0.524460438762883	0.410732653936752	0.00486790596207332	0.00498341817728079	0.00529034077156254
235	29.6045667991337	0.22	1.87947938457713	1.32465933029035	2.43429943886391	0.251645340631767	25.6016091338816	18.7085498914765	32.4946683762867	8.93	6.06	14.25	1.98580857294832	2.7174684940438	3.44912841513929	2.01021752590934	2.75087078747116	3.49152404903297	2.01132023006123	2.75338115815308	3.49448497084584	1.87947938457713	11.487947133371	3.15441642482619	69.6744022270728	0.418926165855908	0.496324622319201	0.377024881826105	0.445209939750053	0.524043498448066	0.402532113813615	0.447747700295011	0.524460438762883	0.410732653936752	0.00486790596207332	0.00498341817728079	0.00529034077156254
235	29.6045667991337	0.22	1.89306302170524	1.32981498216306	2.45631106124741	0.355866026155808	32.6562568375254	25.7966898243774	39.5158238506735	8.19	5.17	11.9	2.97115521169313	3.76121154914669	4.55126788660025	3.02153978982898	3.82499383034076	4.62844787085254	3.0290979273522	3.83757303483989	4.64196082074644	1.89306302170524	9.81673774895549	1.97651112496323	63.8833077201371	0.418926165855908	0.496324622319201	0.377024881826105	0.445209939750053	0.524043498448066	0.402532113813615	0.447747700295011	0.524460438762883	0.410732653936752	0.00486790596207332	0.00498341817728079	0.00529034077156254
235	29.6045667991337	0.22	1.9066898946539	1.34449657591863	2.46888321338917	0.276371017945146	28.5374078272762	21.3277988558754	35.747016798677	8.23	5.65	11.73	2.44504471962633	3.27156303336398	4.09808134710164	2.48583026222096	3.32613564399038	4.1664410257598	2.51521037306343	3.36614167766174	4.21468366756412	1.9066898946539	10.0545229611316	-4.33918788399937	58.9873858850574	0.418926165855908	0.496324622319201	0.377024881826105	0.445209939750053	0.524043498448066	0.402532113813615	0.447747700295011	0.524460438762883	0.410732653936752	0.00486790596207332	0.00498341817728079	0.00529034077156254
235	29.6045667991337	0.22	1.91986894872147	1.35177199923914	2.48796589820381	0.288279817915919	28.3172392707422	21.3704537076898	35.2640248337945	7.2	5.25	13	2.77755536621051	3.68044127506825	4.58332718392599	2.84606107826715	3.77121579330051	4.69637050833387	2.83382834492604	3.75481022819223	4.67598538089286	1.91986894872147	10.115560014874	2.02900668947235	64.1406362103341	0.418926165855908	0.496324622319201	0.377024881826105	0.445209939750053	0.524043498448066	0.402532113813615	0.447747700295011	0.524460438762883	0.410732653936752	0.00486790596207332	0.00498341817728079	0.00529034077156254
235	29.6045667991337	0.22	1.9358830434879	1.37163859658569	2.50012749039012	0.345717004233608	29.4117984959185	23.094527759022	35.729069232815	8.44	4.87	14.47	2.58721527914783	3.29492143116591	4.00262758318399	2.62687184766235	3.3454256464657	4.06397944526905	2.56249562131753	3.26506900521259	3.9664388729561	1.9358830434879	11.2704007069191	-0.422061339694749	64.0064669655284	0.418926165855908	0.496324622319201	0.377024881826105	0.445209939750053	0.524043498448066	0.402532113813615	0.447747700295011	0.524460438762883	0.410732653936752	0.00486790596207332	0.00498341817728079	0.00529034077156254
235	29.6045667991337	0.22	1.93838945799621	1.36212938582477	2.51464953016766	0.272792670624224	25.7244551817186	19.1668627314738	32.2820476319633	7.76	4.61	12.13	2.32333886716427	3.11822687925707	3.91311489134986	2.37002578413687	3.18088687323001	3.99174796232314	2.34431077885363	3.14585960546573	3.94589015273758	1.93838945799621	9.67433703501728	-1.07111666933158	60.0212936396268	0.418926165855908	0.496324622319201	0.377024881826105	0.445209939750053	0.524043498448066	0.402532113813615	0.447747700295011	0.524460438762883	0.410732653936752	0.00486790596207332	0.00498341817728079	0.00529034077156254
235	29.6045667991337	0.22	1.95142259989159	1.37925408663285	2.52359111315033	0.28216626735235	24.8435616151605	18.6568666506669	31.0302565796541	8.61	4.94	15.09	2.05016640538454	2.7300101548232	3.40985390426186	2.07932478007676	2.76883756844135	3.45835035680595	2.02323549524792	2.69282186784993	3.36432728036123	1.95142259989159	10.7316822971803	1.17274402535141	65.0369002282863	0.418926165855908	0.496324622319201	0.377024881826105	0.445209939750053	0.524043498448066	0.402532113813615	0.447747700295011	0.524460438762883	0.410732653936752	0.00486790596207332	0.00498341817728079	0.00529034077156254
235	29.6045667991337	0.22	1.95845070405538	1.37513043345232	2.54177097465844	0.288624764606311	27.8732478833634	21.0411258666374	34.7053699000894	7.79	5.52	12.08	2.54221661866892	3.36768262470781	4.19314863074669	2.59277921948837	3.43466306649598	4.27654691350359	2.60980478849607	3.45919432939769	4.3078790876609	1.95845070405538	10.0898402063748	1.18395617365719	64.0779684119872	0.418926165855908	0.496324622319201	0.377024881826105	0.445209939750053	0.524043498448066	0.402532113813615	0.447747700295011	0.524460438762883	0.410732653936752	0.00486790596207332	0.00498341817728079	0.00529034077156254
235	29.6045667991337	0.22	1.96985531434257	1.38470530239359	2.55500532629154	0.299597187413665	28.8335841930303	21.9504035480042	35.7167648380563	8.59	5.3	12.27	2.41589539994447	3.17346891885214	3.93104243775982	2.45047181609906	3.21888776521214	3.98730371432521	2.45559059200878	3.2243485974507	3.99368651670005	1.96985531434257	10.4584478709613	4.31657185398787	67.8563183045341	0.418926165855908	0.496324622319201	0.377024881826105	0.445209939750053	0.524043498448066	0.402532113813615	0.447747700295011	0.524460438762883	0.410732653936752	0.00486790596207332	0.00498341817728079	0.00529034077156254
235	29.6045667991337	0.22	1.97217763188807	1.39745921521355	2.54689604856259	0.197386223482155	23.8430763627348	16.3364873768584	31.3496653486111	8	5.58	12	1.9247652608702	2.80919172136578	3.69361818186137	1.96004514146445	2.86068264886274	3.76132015626104	1.97781436448392	2.88597656086904	3.79194092196312	1.97217763188807	10.4039506297007	0.511481379808681	63.9873738047042	0.418926165855908	0.496324622319201	0.377024881826105	0.445209939750053	0.524043498448066	0.402532113813615	0.447747700295011	0.524460438762883	0.410732653936752	0.00486790596207332	0.00498341817728079	0.00529034077156254
235	29.6045667991337	0.22	1.97446214775917	1.40164930686606	2.54727498865228	0.273910629369919	27.6705863256252	20.6367149899311	34.7044576613193	7.8	5.27	13.55	2.48888978562784	3.33720942028729	4.18552905494674	2.53811162223975	3.40320815505395	4.26830468786815	2.51586236024644	3.37478590159777	4.23193390652682	1.97446214775917	10.8757410153906	-4.15055250079714	59.9585467567692	0.418926165855908	0.496324622319201	0.377024881826105	0.445209939750053	0.524043498448066	0.402532113813615	0.447747700295011	0.524460438762883	0.410732653936752	0.00486790596207332	0.00498341817728079	0.00529034077156254
235	29.6045667991337	0.22	1.98641180272455	1.40306947417975	2.56975413126934	0.307439516410269	24.4259843464156	18.7021567301528	30.1498119626783	7.65	4.81	11.82	2.29675501757757	2.99968088795087	3.70260675832417	2.3448096109535	3.06244267326312	3.78007573557274	2.33615209918208	3.04990799648179	3.76380318467246	1.98641180272455	9.73565009315471	-1.43900245903481	59.4705744156659	0.418926165855908	0.496324622319201	0.377024881826105	0.445209939750053	0.524043498448066	0.402532113813615	0.447747700295011	0.524460438762883	0.410732653936752	0.00486790596207332	0.00498341817728079	0.00529034077156254
235	29.6045667991337	0.22	2.00068811447285	1.40476882194585	2.59660740699985	0.337055001186086	29.8735215255457	23.3322791147564	36.4147639363351	7.83	5.23	12.49	2.80462870781868	3.59091092910834	4.377193150398	2.85950970113838	3.66117789819507	4.46284609525176	2.85561848743335	3.65619870037595	4.45931903836451	2.00068811447285	10.3414174985216	-1.06703728002227	62.0530571034189	0.418926165855908	0.496324622319201	0.377024881826105	0.445209939750053	0.524043498448066	0.402532113813615	0.447747700295011	0.524460438762883	0.410732653936752	0.00486790596207332	0.00498341817728079	0.00529034077156254
235	29.6045667991337	0.22	2.05470975491249	1.45281811552916	2.65660139429582	0.346920347865673	31.5123362021817	24.7618624554682	38.2628099488952	7.87	5.52	12.25	2.96257051960607	3.77021390876365	4.57785729792124	3.01967754437455	3.84288920801657	4.66610087165859	3.03843346424371	3.86384616524088	4.69481526320496	2.05470975491249	9.85921948571271	0.692118295305378	63.2159146720376	0.418926165855908	0.496324622319201	0.377024881826105	0.445209939750053	0.524043498448066	0.402532113813615	0.447747700295011	0.524460438762883	0.410732653936752	0.00486790596207332	0.00498341817728079	0.00529034077156254
235	29.6045667991337	0.22	2.06314813327912	1.45918408639099	2.66711218016724	0.304542637809845	31.894821403965	24.3696423473674	39.4200004605626	8.29	5.38	11.89	2.77420593519963	3.63086177383193	4.48751761246422	2.81932899322631	3.68991852388378	4.56050805454125	2.83560776872809	3.71501684675738	4.58891697291867	2.06314813327912	9.92760906574926	2.08762108539217	64.9294479657723	0.418926165855908	0.496324622319201	0.377024881826105	0.445209939750053	0.524043498448066	0.402532113813615	0.447747700295011	0.524460438762883	0.410732653936752	0.00486790596207332	0.00498341817728079	0.00529034077156254
235	29.6045667991337	0.22	2.06833602070436	1.45709638051054	2.67957566089819	0.246949299069631	25.6986566876549	18.6921088134297	32.70520456188	7.8	5.05	12.17	2.25608608620819	3.10175713002501	3.94742817384184	2.30081217450364	3.16324834000881	4.02568450551398	2.29757136907218	3.15803839661392	4.0182553233375	2.06833602070436	9.9924744172897	-1.9273551666206	60.4303906932197	0.418926165855908	0.496324622319201	0.377024881826105	0.445209939750053	0.524043498448066	0.402532113813615	0.447747700295011	0.524460438762883	0.410732653936752	0.00486790596207332	0.00498341817728079	0.00529034077156254
235	29.6045667991337	0.22	2.1250775368968	1.4991184527575	2.7510366210361	0.284400348758879	25.1199418402755	18.8987429065176	31.3411407740333	8.36	5.27	14.77	2.13548693223678	2.83845903422265	3.54143113620853	2.16928996338526	2.88338954524526	3.59748912710527	2.13124799842458	2.83228219724308	3.53408457446376	2.1250775368968	10.6261673083529	-0.249713111231634	63.478322296001	0.418926165855908	0.496324622319201	0.377024881826105	0.445209939750053	0.524043498448066	0.402532113813615	0.447747700295011	0.524460438762883	0.410732653936752	0.00486790596207332	0.00498341817728079	0.00529034077156254
235	29.6045667991337	0.22	2.13093966968031	1.50585873410252	2.7560206052581	0.33110213317342	30.4385435016345	23.6838095985903	37.1932774046787	8.65	5.19	13.12	2.58979379718917	3.32841517019702	4.06703654320486	2.62590583769106	3.37482653451633	4.12374723134161	2.60694363456358	3.3540331203246	4.09412201899	2.13093966968031	10.786237128763	2.53871119031039	66.86333992725	0.418926165855908	0.496324622319201	0.377024881826105	0.445209939750053	0.524043498448066	0.402532113813615	0.447747700295011	0.524460438762883	0.410732653936752	0.00486790596207332	0.00498341817728079	0.00529034077156254
235	29.6045667991337	0.22	2.14904421672532	1.52177817376909	2.77631025968155	0.283489344044383	28.2810637223751	21.2612730926999	35.3008543520504	8.48	5.87	13.39	2.36932017208565	3.15159372034358	3.93386726860152	2.40491544979967	3.19894141739148	3.99296738498329	2.41372024516776	3.21033723984171	4.0051704364088	2.14904421672532	10.3734313322095	-2.14788610029975	62.0216345798724	0.418926165855908	0.496324622319201	0.377024881826105	0.445209939750053	0.524043498448066	0.402532113813615	0.447747700295011	0.524460438762883	0.410732653936752	0.00486790596207332	0.00498341817728079	0.00529034077156254
235	29.6045667991337	0.22	2.15844894859224	1.53025744799061	2.78664044919387	0.276476544520412	30.9683287512307	23.1466425012208	38.7900150012407	9	5.44	12.51	2.43990798123309	3.26439882076172	4.08888966029034	2.46897688028192	3.30329064803787	4.13760441579382	2.47559813584416	3.31193062469333	4.14788822614073	2.15844894859224	10.5800483921391	0.678990232248438	65.1733565547741	0.418926165855908	0.496324622319201	0.377024881826105	0.445209939750053	0.524043498448066	0.402532113813615	0.447747700295011	0.524460438762883	0.410732653936752	0.00486790596207332	0.00498341817728079	0.00529034077156254
235	29.6045667991337	0.22	2.16832664777209	1.53123518127462	2.80541811426955	0.241689386192667	27.0592643133299	19.5759114447441	34.5426171819156	8.75	5.75	13.15	2.11834584884324	2.92813340480677	3.73792096077029	2.14664135902346	2.96724553968786	3.78784972035225	2.15262407115509	2.97711567742475	3.80132505415755	2.16832664777209	10.6450161746798	2.68293841484133	67.6857992950743	0.418926165855908	0.496324622319201	0.377024881826105	0.445209939750053	0.524043498448066	0.402532113813615	0.447747700295011	0.524460438762883	0.410732653936752	0.00486790596207332	0.00498341817728079	0.00529034077156254
235	29.6045667991337	0.22	2.1925461340198	1.5409685056743	2.8441237623653	0.212756449498621	24.2340638731044	16.9558485753859	31.5122791708229	8.12	5.35	12.84	1.96830355931642	2.81318826162302	3.65807296392961	2.00260857999964	2.86221854510952	3.72182851021939	1.99912736744049	2.85930386696857	3.71670380340211	2.1925461340198	10.0796609808211	-2.37934376010872	60.9383368120453	0.418926165855908	0.496324622319201	0.377024881826105	0.445209939750053	0.524043498448066	0.402532113813615	0.447747700295011	0.524460438762883	0.410732653936752	0.00486790596207332	0.00498341817728079	0.00529034077156254
235	29.6045667991337	0.22	2.19312131313051	1.54768228795631	2.83856033830472	0.318365500474456	30.4651589760534	23.5052799305929	37.4250380215138	8.29	5.6	12.96	2.67823542016206	3.47125701508189	4.26427861000171	2.72194070210941	3.52790336715899	4.33386603220857	2.72694555972034	3.53600663914618	4.33978674045291	2.19312131313051	10.2983896293855	1.16902046468186	65.4859887965992	0.418926165855908	0.496324622319201	0.377024881826105	0.445209939750053	0.524043498448066	0.402532113813615	0.447747700295011	0.524460438762883	0.410732653936752	0.00486790596207332	0.00498341817728079	0.00529034077156254
235	29.6045667991337	0.22	2.19545920460238	1.55068259245304	2.84023581675172	0.331992714047456	33.3071545505932	25.9306720392407	40.6836370619456	8.66	5.91	12.36	2.83354103007105	3.63959672434263	4.4456524186142	2.8729422087931	3.69020633242315	4.50747045605321	2.90650836562066	3.72911326961863	4.55794962689806	2.19545920460238	10.3950098243095	-2.50660270407872	62.2949595583473	0.418926165855908	0.496324622319201	0.377024881826105	0.445209939750053	0.524043498448066	0.402532113813615	0.447747700295011	0.524460438762883	0.410732653936752	0.00486790596207332	0.00498341817728079	0.00529034077156254
235	29.6045667991337	0.22	2.20393236017563	1.55732087623991	2.85054384411135	0.277418378059689	27.1585971533807	20.3152489807926	34.0019453259688	8.35	5.09	13.45	2.2987496288339	3.07310115593511	3.84745268303632	2.33532452715188	3.12199659060504	3.90866865405821	2.30989931767253	3.08582297922207	3.86495481990268	2.20393236017563	10.1838508792341	-0.847477514038495	62.6320464369053	0.418926165855908	0.496324622319201	0.377024881826105	0.445209939750053	0.524043498448066	0.402532113813615	0.447747700295011	0.524460438762883	0.410732653936752	0.00486790596207332	0.00498341817728079	0.00529034077156254
235	29.6045667991337	0.22	2.21678160227274	1.56257000058375	2.87099320396172	0.230605767769054	24.7052823457821	17.6597362019723	31.7508284895919	7.99	5.43	13.99	2.0827012819172	2.9136178832581	3.74453448459899	2.12100038846517	2.96719683993318	3.81339329140118	2.10340641941579	2.94045009193818	3.7776713949348	2.21678160227274	10.6499162278625	-3.05574791630805	61.1363582970921	0.418926165855908	0.496324622319201	0.377024881826105	0.445209939750053	0.524043498448066	0.402532113813615	0.447747700295011	0.524460438762883	0.410732653936752	0.00486790596207332	0.00498341817728079	0.00529034077156254
235	29.6045667991337	0.22	2.21835963711584	1.57225655298445	2.86446272124722	0.277175954127644	26.325542429382	19.6880917011698	32.9629931575941	7.33	4.63	12.46	2.51758612985317	3.36634050100119	4.2150948721492	2.57691694630635	3.44567352878341	4.31443011126048	2.54213981026983	3.39999571937351	4.25685897140538	2.21835963711584	9.7060062393436	-0.385791775314284	60.9991267155342	0.418926165855908	0.496324622319201	0.377024881826105	0.445209939750053	0.524043498448066	0.402532113813615	0.447747700295011	0.524460438762883	0.410732653936752	0.00486790596207332	0.00498341817728079	0.00529034077156254
235	29.6045667991337	0.22	2.2302500321123	1.57958582742171	2.88091423680289	0.232169032096553	24.9305869259622	17.8519664004106	32.0092074515139	8.21	5.42	12.57	2.05126528287208	2.86462825975713	3.67799123664218	2.08576168404827	2.91280309433088	3.73984450461349	2.09035329241006	2.91711569645816	3.74876856490402	2.2302500321123	10.019549347578	2.11420209682196	65.4967751340575	0.418926165855908	0.496324622319201	0.377024881826105	0.445209939750053	0.524043498448066	0.402532113813615	0.447747700295011	0.524460438762883	0.410732653936752	0.00486790596207332	0.00498341817728079	0.00529034077156254
235	29.6045667991337	0.22	2.23188092601685	1.5797488230622	2.88401302897151	0.272957567850064	27.8764079844102	20.7731991562178	34.9796168126026	7.76	6.03	12.37	2.51746845042139	3.37829417048756	4.23911989055372	2.56801947585862	3.44613066493029	4.32424185400196	2.59862323181631	3.48984749483215	4.3757784957972	2.23188092601685	10.3029852105336	-1.22694999350097	62.8261343205108	0.418926165855908	0.496324622319201	0.377024881826105	0.445209939750053	0.524043498448066	0.402532113813615	0.447747700295011	0.524460438762883	0.410732653936752	0.00486790596207332	0.00498341817728079	0.00529034077156254
235	29.6045667991337	0.22	2.23191467827205	1.57803812789225	2.88579122865186	0.251373145079919	26.6727183249233	19.4860764793933	33.8593601704533	7.3	5.02	11.54	2.50179257732891	3.4244763841015	4.34716019087409	2.56142499024318	3.50610177207429	4.45077855390539	2.56814587123479	3.51416789650355	4.46513872072986	2.23191467827205	9.70913835480214	-3.8585034720843	57.4801939749462	0.418926165855908	0.496324622319201	0.377024881826105	0.445209939750053	0.524043498448066	0.402532113813615	0.447747700295011	0.524460438762883	0.410732653936752	0.00486790596207332	0.00498341817728079	0.00529034077156254
235	29.6045667991337	0.22	2.23464491140021	1.57096368866908	2.89832613413135	0.270386560411693	29.3780943787274	21.8434467731754	36.9127419842793	7.86	5.64	12.2	2.61459475982795	3.51646937472704	4.41834398962612	2.66506822899095	3.5843530908864	4.50363795278185	2.68469172969023	3.61240376296227	4.5407933216072	2.23464491140021	10.4642606972497	1.43643038538582	65.0097171244227	0.418926165855908	0.496324622319201	0.377024881826105	0.445209939750053	0.524043498448066	0.402532113813615	0.447747700295011	0.524460438762883	0.410732653936752	0.00486790596207332	0.00498341817728079	0.00529034077156254
235	29.6045667991337	0.22	2.23756900795681	1.57150933858433	2.9036286773293	0.291694167797347	30.87983316936	23.3669446790891	38.392721659631	7.48	5.32	11.39	2.93202281826709	3.87472032481288	4.81741783135866	2.99745122468512	3.96118512808405	4.92491903148298	3.02598321059586	3.99648487189211	4.9712643190907	2.23756900795681	9.75529967096065	-0.751673171388803	61.2712053719506	0.418926165855908	0.496324622319201	0.377024881826105	0.445209939750053	0.524043498448066	0.402532113813615	0.447747700295011	0.524460438762883	0.410732653936752	0.00486790596207332	0.00498341817728079	0.00529034077156254
235	29.6045667991337	0.22	2.24636258225884	1.59086037019665	2.90186479432104	0.32933691043354	34.0364409921388	26.4530822289414	41.6197997553363	7.62	5.09	11.59	3.262370111292	4.19760037134816	5.13283063140431	3.33151141302112	4.2865625503508	5.24161368768048	3.34389184301041	4.30220930024636	5.26210539604829	2.24636258225884	9.73190954045026	-3.84630634003697	57.7091254849419	0.418926165855908	0.496324622319201	0.377024881826105	0.445209939750053	0.524043498448066	0.402532113813615	0.447747700295011	0.524460438762883	0.410732653936752	0.00486790596207332	0.00498341817728079	0.00529034077156254
235	29.6045667991337	0.22	2.24666987487676	1.58792228784239	2.90541746191113	0.250988414376207	28.5534135295963	20.8521687592698	36.2546582999228	7.86	5.31	11.37	2.49821757959501	3.42087388897486	4.34353019835471	2.54658618091341	3.48710626466856	4.42762634842371	2.57031837378221	3.51627576922892	4.4701995228956	2.24666987487676	9.79039714617231	-0.303674751535467	62.1962521246427	0.418926165855908	0.496324622319201	0.377024881826105	0.445209939750053	0.524043498448066	0.402532113813615	0.447747700295011	0.524460438762883	0.410732653936752	0.00486790596207332	0.00498341817728079	0.00529034077156254
235	29.6045667991337	0.22	2.24823827445496	1.57781771481138	2.91865883409854	0.252503277471593	25.6491133853891	18.7589589611271	32.5392678096512	7.69	5.05	12.88	2.29409020019785	3.13670816078427	3.9793261213707	2.3414750111552	3.2014973845098	4.0615197578644	2.32353104883353	3.17868888159865	4.03270157407116	2.24823827445496	10.0879194143536	1.00748574025009	64.0914762690651	0.418926165855908	0.496324622319201	0.377024881826105	0.445209939750053	0.524043498448066	0.402532113813615	0.447747700295011	0.524460438762883	0.410732653936752	0.00486790596207332	0.00498341817728079	0.00529034077156254
235	29.6045667991337	0.22	2.2779432536335	1.61750676345373	2.93837974381327	0.311782058454926	29.0754750900371	22.3309757508155	35.8199744292588	8.19	5.31	13.83	2.57212069245724	3.34896387675216	4.12580706104708	2.61574635798439	3.40576555731799	4.19578475665159	2.58877459569266	3.37366677422832	4.15625444928944	2.2779432536335	10.3707965535509	1.110741592848	65.0806633111422	0.418926165855908	0.496324622319201	0.377024881826105	0.445209939750053	0.524043498448066	0.402532113813615	0.447747700295011	0.524460438762883	0.410732653936752	0.00486790596207332	0.00498341817728079	0.00529034077156254
235	29.6045667991337	0.22	2.2831123848546	1.60309053853586	2.96313423117333	0.240466239062954	23.9848378555834	17.3295210381031	30.6401546730638	7.52	4.76	10.7	2.16308033248488	2.99380063241091	3.82452093233695	2.21060845157266	3.05958169049063	3.90855492940861	2.21962674979069	3.07264118571108	3.92563059984346	2.2831123848546	8.89130698622641	-1.34875185778504	58.5013316601088	0.418926165855908	0.496324622319201	0.377024881826105	0.445209939750053	0.524043498448066	0.402532113813615	0.447747700295011	0.524460438762883	0.410732653936752	0.00486790596207332	0.00498341817728079	0.00529034077156254
235	29.6045667991337	0.22	2.29640032262436	1.6142484437407	2.97855220150802	0.269543769719049	27.7165884298528	20.5928545973124	34.8403222623932	8.02	5.29	11.85	2.42037901367701	3.25766632543961	4.0949536372022	2.46438497711963	3.316895373624	4.16940577012836	2.47753786551974	3.33371475269814	4.19201385923989	2.29640032262436	9.46823034343051	2.13193525121165	63.6837078522291	0.418926165855908	0.496324622319201	0.377024881826105	0.445209939750053	0.524043498448066	0.402532113813615	0.447747700295011	0.524460438762883	0.410732653936752	0.00486790596207332	0.00498341817728079	0.00529034077156254
235	29.6045667991337	0.22	2.29971109091551	1.63230281243223	2.96711936939879	0.290977726370707	29.339135598067	22.1886943579777	36.4895768381562	8.22	5.46	12.49	2.5469241135373	3.36768584575103	4.18844757796476	2.58959851637291	3.42411233354527	4.25862615071763	2.59703685603065	3.43925669377373	4.27149332075079	2.29971109091551	10.0220615333981	-2.07300886553202	60.7738375006005	0.418926165855908	0.496324622319201	0.377024881826105	0.445209939750053	0.524043498448066	0.402532113813615	0.447747700295011	0.524460438762883	0.410732653936752	0.00486790596207332	0.00498341817728079	0.00529034077156254
235	29.6045667991337	0.22	2.30114105305764	1.61804301551761	2.98423909059767	0.363909671292899	32.4858362357705	25.7801672769207	39.1915051946202	7.65	5.14	11.94	3.16850749192177	3.99266670338988	4.81682591485798	3.23496317170859	4.07640814336199	4.9178531150154	3.24205426605267	4.08490105095937	4.9254846031506	2.30114105305764	9.66203502360367	2.59143342170224	64.1801948840541	0.418926165855908	0.496324622319201	0.377024881826105	0.445209939750053	0.524043498448066	0.402532113813615	0.447747700295011	0.524460438762883	0.410732653936752	0.00486790596207332	0.00498341817728079	0.00529034077156254
235	29.6045667991337	0.22	2.30653853608503	1.63365354152113	2.97942353064894	0.239494487127024	27.9611863269125	20.1818154285165	35.7405572253084	7.65	5.07	12.41	2.47865906152505	3.4340938309377	4.38952860035035	2.53053186206978	3.50596174819556	4.48139163432134	2.52085101684337	3.49481569176362	4.46668564004873	2.30653853608503	9.70588668700137	2.1797131244596	63.8132551893099	0.418926165855908	0.496324622319201	0.377024881826105	0.445209939750053	0.524043498448066	0.402532113813615	0.447747700295011	0.524460438762883	0.410732653936752	0.00486790596207332	0.00498341817728079	0.00529034077156254
235	29.6045667991337	0.22	2.30777617404886	1.62025010438874	2.99530224370897	0.324612806146452	30.1196371571873	23.3365283498466	36.902745964528	8	4.44	11.75	2.7474161548253	3.54599349408699	4.34457083334868	2.79764678277498	3.61082440061007	4.42400201844516	2.76711011754137	3.57261076561742	4.37361905798564	2.30777617404886	9.60661292694687	1.45447221434972	61.8603216535869	0.418926165855908	0.496324622319201	0.377024881826105	0.445209939750053	0.524043498448066	0.402532113813615	0.447747700295011	0.524460438762883	0.410732653936752	0.00486790596207332	0.00498341817728079	0.00529034077156254
235	29.6045667991337	0.22	2.30889500412435	1.6369991755135	2.98079083273519	0.270770128028708	28.6453418540448	21.3057599503329	35.9849237577566	7.96	5.41	13.61	2.52133294547589	3.3899022761633	4.25847160685071	2.56822891518807	3.45295335188714	4.33767778858621	2.55317798177951	3.42869193674095	4.31412678204033	2.30889500412435	10.2030093858167	-0.719249167305153	63.3120252960017	0.418926165855908	0.496324622319201	0.377024881826105	0.445209939750053	0.524043498448066	0.402532113813615	0.447747700295011	0.524460438762883	0.410732653936752	0.00486790596207332	0.00498341817728079	0.00529034077156254
235	29.6045667991337	0.22	2.31185035175716	1.63646236630712	2.9872383372072	0.296393444059506	30.5154221769964	23.1747558013618	37.856088552631	8.26	5.56	13.25	2.64833858468196	3.48720697089073	4.32607535709949	2.6920154459249	3.54471859567842	4.39742174543195	2.69001031982666	3.54058274332324	4.39678003146425	2.31185035175716	10.6234473928848	-0.00220885136251682	64.4805923710986	0.418926165855908	0.496324622319201	0.377024881826105	0.445209939750053	0.524043498448066	0.402532113813615	0.447747700295011	0.524460438762883	0.410732653936752	0.00486790596207332	0.00498341817728079	0.00529034077156254
235	29.6045667991337	0.22	2.31627045260832	1.6278279326758	3.00471297254085	0.262500651118028	27.8832523620703	20.5862494583409	35.1802552657997	7.93	5.12	11.6	2.44439220361689	3.31083157343707	4.17727094325726	2.49036322929916	3.37309749093876	4.25583175257835	2.49904400620975	3.38516195420586	4.27393522598123	2.31627045260832	9.57037140725337	0.322932120088909	61.6424860313385	0.418926165855908	0.496324622319201	0.377024881826105	0.445209939750053	0.524043498448066	0.402532113813615	0.447747700295011	0.524460438762883	0.410732653936752	0.00486790596207332	0.00498341817728079	0.00529034077156254
235	29.6045667991337	0.22	2.31939724789028	1.63470959542699	3.00408490035357	0.298491549856387	31.5818869341088	24.0227194332441	39.1410544349735	7.65	5.25	12.36	2.95039809968265	3.87879230133454	4.80718650298643	3.0121441651652	3.95996784285118	4.90779152053716	3.01484767660488	3.96004183183132	4.91227615114964	2.31939724789028	9.73560714241066	3.38623015452808	65.3789391750921	0.418926165855908	0.496324622319201	0.377024881826105	0.445209939750053	0.524043498448066	0.402532113813615	0.447747700295011	0.524460438762883	0.410732653936752	0.00486790596207332	0.00498341817728079	0.00529034077156254
235	29.6045667991337	0.22	2.32053309300763	1.64280677982407	2.9982594061912	0.334104931666787	33.0783988059428	25.7873266442948	40.3694709675908	8.28	5.2	12.49	2.94176860449856	3.77352008747033	4.6052715704421	2.98998189776131	3.83536513889003	4.68074838001875	2.98460646424219	3.82826134848099	4.67107806955124	2.32053309300763	10.3863747936578	-1.51516322492674	62.0487738311479	0.418926165855908	0.496324622319201	0.377024881826105	0.445209939750053	0.524043498448066	0.402532113813615	0.447747700295011	0.524460438762883	0.410732653936752	0.00486790596207332	0.00498341817728079	0.00529034077156254
235	29.6045667991337	0.22	2.33150001494489	1.64991235932086	3.01308767056893	0.326433991119295	31.4754708384235	24.4163585407563	38.5345831360907	7.67	5.27	11.63	2.99092902312052	3.85564862548535	4.72036822785018	3.053024723355	3.93569706508618	4.81836940681735	3.07486790832681	3.95933420676731	4.85013847934656	2.33150001494489	9.73273785799012	7.17129248877765	68.5912946816976	0.418926165855908	0.496324622319201	0.377024881826105	0.445209939750053	0.524043498448066	0.402532113813615	0.447747700295011	0.524460438762883	0.410732653936752	0.00486790596207332	0.00498341817728079	0.00529034077156254
235	29.6045667991337	0.22	2.33461248909279	1.64102684656198	3.0281981316236	0.251510296981195	26.2959638836228	19.2134149106232	33.3785128566225	8.42	5.17	12.49	2.15733060184548	2.95257703302899	3.74782346421251	2.19068281057507	2.99822370647421	3.80576460237334	2.18654338162039	2.99224050831456	3.79746918031597	2.33461248909279	9.99280444503673	5.14696086883504	68.0102171367245	0.418926165855908	0.496324622319201	0.377024881826105	0.445209939750053	0.524043498448066	0.402532113813615	0.447747700295011	0.524460438762883	0.410732653936752	0.00486790596207332	0.00498341817728079	0.00529034077156254
235	29.6045667991337	0.22	2.34047379273006	1.64911866939964	3.03182891606047	0.261386825635344	27.9246574395791	20.5957372336319	35.2535776455263	8.86	5.45	13.26	2.2035504682011	2.98767610391041	3.77180173961971	2.23159654995641	3.02570228460281	3.81980801924921	2.22580214113123	3.01822604008674	3.80904162432387	2.34047379273006	10.2373045505304	0.122399281844125	63.5243289858613	0.418926165855908	0.496324622319201	0.377024881826105	0.445209939750053	0.524043498448066	0.402532113813615	0.447747700295011	0.524460438762883	0.410732653936752	0.00486790596207332	0.00498341817728079	0.00529034077156254
235	29.6045667991337	0.22	2.34349584270206	1.65665123914583	3.03034044625828	0.310642504501713	29.3606562692108	22.5318776788954	36.1894348595262	8.03	5.35	12.73	2.64451244983589	3.44598981699631	4.24746718415674	2.69236385585532	3.50834363873088	4.32432342160644	2.68864263417969	3.50590802144754	4.32353748969939	2.34349584270206	9.99363107178902	-2.20200053298786	60.3660220457994	0.418926165855908	0.496324622319201	0.377024881826105	0.445209939750053	0.524043498448066	0.402532113813615	0.447747700295011	0.524460438762883	0.410732653936752	0.00486790596207332	0.00498341817728079	0.00529034077156254
235	29.6045667991337	0.22	2.34480749082036	1.64742155949591	3.04219342214481	0.270100791780953	26.9815057314461	20.0564996132061	33.9065118496861	8.23	5.17	13.12	2.30112370750608	3.09564399073707	3.89016427396806	2.33961683229451	3.14742782575962	3.95523881922473	2.32446274060793	3.12692148963611	3.92804816573037	2.34480749082036	9.7945022235335	2.0183437684832	64.7237780275035	0.418926165855908	0.496324622319201	0.377024881826105	0.445209939750053	0.524043498448066	0.402532113813615	0.447747700295011	0.524460438762883	0.410732653936752	0.00486790596207332	0.00498341817728079	0.00529034077156254
235	29.6045667991337	0.22	2.35449027675566	1.66820402507603	3.0407765284353	0.311841487396962	29.8516483557353	22.9280626075166	36.775234103954	8.18	4.61	11.48	2.64367612693393	3.441986855087	4.24029758324007	2.68868168210153	3.50058273516269	4.31248378822385	2.67481234336477	3.48380384639505	4.28737122507603	2.35449027675566	9.80465238089443	2.09962374030137	63.6554887370084	0.418926165855908	0.496324622319201	0.377024881826105	0.445209939750053	0.524043498448066	0.402532113813615	0.447747700295011	0.524460438762883	0.410732653936752	0.00486790596207332	0.00498341817728079	0.00529034077156254
235	29.6045667991337	0.22	2.35812013361891	1.66165050862977	3.05458975860805	0.265273990908216	26.1794785490475	19.3770838935636	32.9818732045314	8.77	6.04	12.69	2.09322130243929	2.82805413273879	3.56288696303829	2.12098012705966	2.8655577920968	3.61013545713393	2.14180144399491	2.89581573370488	3.64665995641593	2.35812013361891	10.1890667885375	-3.36557046443643	60.7159839407499	0.418926165855908	0.496324622319201	0.377024881826105	0.445209939750053	0.524043498448066	0.402532113813615	0.447747700295011	0.524460438762883	0.410732653936752	0.00486790596207332	0.00498341817728079	0.00529034077156254
235	29.6045667991337	0.22	2.35848791298958	1.67445084826688	3.04252497771228	0.317764825042368	29.1220237734308	22.4597702293639	35.7842773174977	8.16	5.07	12.19	2.59552588750867	3.36543810683157	4.13535032615447	2.64006187208456	3.42318482411083	4.20630777613711	2.63564950486232	3.41937548046177	4.19791680268433	2.35848791298958	9.74751620730154	1.07623975778577	62.4030423131996	0.418926165855908	0.496324622319201	0.377024881826105	0.445209939750053	0.524043498448066	0.402532113813615	0.447747700295011	0.524460438762883	0.410732653936752	0.00486790596207332	0.00498341817728079	0.00529034077156254
235	29.6045667991337	0.22	2.37041319095966	1.68302867003081	3.05779771188852	0.284183127753401	29.5635229736994	22.2379184722683	36.8891274751305	7.99	5.29	11	2.62205055265068	3.48580519566868	4.34955983868669	2.67023240518741	3.54985909109785	4.42948577700829	2.70158411801723	3.58950190829181	4.48502016777615	2.37041319095966	9.60267610520603	-0.0682524462170069	61.4221698730138	0.418926165855908	0.496324622319201	0.377024881826105	0.445209939750053	0.524043498448066	0.402532113813615	0.447747700295011	0.524460438762883	0.410732653936752	0.00486790596207332	0.00498341817728079	0.00529034077156254
235	29.6045667991337	0.22	2.37326281566994	1.67296010325559	3.07356552808429	0.273646434661438	26.4876268348928	19.7499891972501	33.2252644725354	8.48	5.57	13.35	2.20171679853538	2.95282454958709	3.70393230063881	2.2348408690736	2.99724877741357	3.75965668575353	2.23155742219939	2.99445816276057	3.75672401785596	2.37326281566994	10.2961240625288	-1.86340526709682	61.5848805386553	0.418926165855908	0.496324622319201	0.377024881826105	0.445209939750053	0.524043498448066	0.402532113813615	0.447747700295011	0.524460438762883	0.410732653936752	0.00486790596207332	0.00498341817728079	0.00529034077156254
235	29.6045667991337	0.22	2.37792675230444	1.67439834533831	3.08145515927057	0.241397024988773	29.4196828065644	21.2770516703296	37.5623139427992	8.99	5.36	12.4	2.24390255630923	3.10263388359924	3.96136521088925	2.27069434642822	3.13967877023736	4.0086631940465	2.27588721907112	3.14747500595972	4.01768465107621	2.37792675230444	10.1390904260283	-3.24862075658355	61.2140871581525	0.418926165855908	0.496324622319201	0.377024881826105	0.445209939750053	0.524043498448066	0.402532113813615	0.447747700295011	0.524460438762883	0.410732653936752	0.00486790596207332	0.00498341817728079	0.00529034077156254
235	29.6045667991337	0.22	2.3799023073296	1.68997477132877	3.06982984333042	0.286359983393812	29.6486237133292	22.3410461644415	36.9562012622168	7.58	4.97	12.06	2.7678405028746	3.67317899816408	4.57851749345356	2.82731415127813	3.75210600137585	4.67689785147357	2.81867662740121	3.74021074191047	4.66550982316892	2.3799023073296	9.31461594058288	-1.08273298449949	59.7129783742768	0.418926165855908	0.496324622319201	0.377024881826105	0.445209939750053	0.524043498448066	0.402532113813615	0.447747700295011	0.524460438762883	0.410732653936752	0.00486790596207332	0.00498341817728079	0.00529034077156254
235	29.6045667991337	0.22	2.38062038301463	1.6872859587782	3.07395480725105	0.2880484010317	31.4833647810497	23.7555073135827	39.2112222485167	8.6	5.26	12.18	2.61365711880932	3.46390078720871	4.3141444556081	2.65101215774579	3.51340772055779	4.37580328336979	2.65479378410804	3.52051415801781	4.38058472166688	2.38062038301463	10.1267970581981	1.33530984816075	64.155277960982	0.418926165855908	0.496324622319201	0.377024881826105	0.445209939750053	0.524043498448066	0.402532113813615	0.447747700295011	0.524460438762883	0.410732653936752	0.00486790596207332	0.00498341817728079	0.00529034077156254
235	29.6045667991337	0.22	2.39905379665227	1.69999446263449	3.09811313067005	0.265001295520973	27.5098684870628	20.3567854929153	34.6629514812102	8.34	4.94	13.11	2.30497052183822	3.11490416521773	3.92483780859724	2.34173352419202	3.16458516029893	3.98743679640584	2.31419801044804	3.12835242676777	3.94210639665412	2.39905379665227	10.1634534954296	0.918308531409779	63.8754465997868	0.418926165855908	0.496324622319201	0.377024881826105	0.445209939750053	0.524043498448066	0.402532113813615	0.447747700295011	0.524460438762883	0.410732653936752	0.00486790596207332	0.00498341817728079	0.00529034077156254
235	29.6045667991337	0.22	2.40056571859358	1.68735815904424	3.11377327814291	0.291702071395763	29.0280397580611	21.9658171943892	36.0902623217331	7.65	4.95	11.29	2.69947222224017	3.56737863652008	4.43528505079999	2.75607551756863	3.64218043846039	4.52828535935215	2.7661361867248	3.65242994704223	4.54416255505361	2.40056571859358	9.33167739255798	-1.22876077007165	60.107179357221	0.418926165855908	0.496324622319201	0.377024881826105	0.445209939750053	0.524043498448066	0.402532113813615	0.447747700295011	0.524460438762883	0.410732653936752	0.00486790596207332	0.00498341817728079	0.00529034077156254
235	29.6045667991337	0.22	2.40367607384231	1.70430574199845	3.10304640568616	0.274144010186031	28.7671371862372	21.4588104076968	36.0754639647776	8.02	5.65	13.78	2.52158435718959	3.3803720593908	4.23915976159201	2.5673953272101	3.44178508435242	4.31617484149474	2.55861176976816	3.43283210885334	4.30411512275515	2.40367607384231	10.5078394529252	-0.243872188491012	64.074805506131	0.418926165855908	0.496324622319201	0.377024881826105	0.445209939750053	0.524043498448066	0.402532113813615	0.447747700295011	0.524460438762883	0.410732653936752	0.00486790596207332	0.00498341817728079	0.00529034077156254
235	29.6045667991337	0.22	2.40875023855105	1.69875123115432	3.11874924594778	0.319139749771796	31.712172510885	24.4803127328009	38.9440322889691	7.45	5.08	11.94	3.08272108601908	3.99340416725122	4.90408724848335	3.15223502677478	4.08345359207748	5.01467215738019	3.15018574642172	4.08757363075113	5.01632298652931	2.40875023855105	9.81291334495412	0.336855568913032	61.1472077395434	0.418926165855908	0.496324622319201	0.377024881826105	0.445209939750053	0.524043498448066	0.402532113813615	0.447747700295011	0.524460438762883	0.410732653936752	0.00486790596207332	0.00498341817728079	0.00529034077156254
235	29.6045667991337	0.22	2.41790849539253	1.71102531082302	3.12479167996203	0.269638656370837	27.8918354340962	20.7247865285702	35.0588843396221	7.53	5.1	12.18	2.585801079999	3.48002321226399	4.37424534452897	2.64254723257328	3.55639332816061	4.47023942374795	2.63966884985875	3.55498381218787	4.46714387921745	2.41790849539253	9.79116620612482	2.22435502986421	64.1675636246856	0.418926165855908	0.496324622319201	0.377024881826105	0.445209939750053	0.524043498448066	0.402532113813615	0.447747700295011	0.524460438762883	0.410732653936752	0.00486790596207332	0.00498341817728079	0.00529034077156254
235	29.6045667991337	0.22	2.42146496259442	1.70753078804903	3.13539913713981	0.281142878966567	28.7884845478453	21.6012468018541	35.9757222938366	7.92	4.84	12.16	2.56821180584525	3.42271566851521	4.27721953118517	2.61671528407303	3.48735738324056	4.35799948240808	2.60190340445041	3.467784137849	4.3335562791071	2.42146496259442	9.71647556170007	0.340195672471827	62.3048645332355	0.418926165855908	0.496324622319201	0.377024881826105	0.445209939750053	0.524043498448066	0.402532113813615	0.447747700295011	0.524460438762883	0.410732653936752	0.00486790596207332	0.00498341817728079	0.00529034077156254
235	29.6045667991337	0.22	2.42570066500263	1.70372401968253	3.14767731032273	0.263327974538395	28.1436210446657	20.7941848195006	35.4930572698308	7.48	4.81	12.66	2.61030385520271	3.53288206053462	4.45546026586653	2.66862540164644	3.61181660478817	4.5550078079299	2.63812537026293	3.57279201532129	4.50668241998079	2.42570066500263	9.69113285926566	-0.864464911138078	60.5289989533716	0.418926165855908	0.496324622319201	0.377024881826105	0.445209939750053	0.524043498448066	0.402532113813615	0.447747700295011	0.524460438762883	0.410732653936752	0.00486790596207332	0.00498341817728079	0.00529034077156254
235	29.6045667991337	0.22	2.43745788845204	1.71476674803271	3.16014902887136	0.291673001009082	27.6262286238434	20.904579378743	34.3478778689439	7.04	4.95	11.51	2.77818516139394	3.67148159441482	4.5647780274357	2.85096646761931	3.76766496978416	4.68436347194902	2.85677730454297	3.7752243236075	4.69118724324829	2.43745788845204	9.16100825843237	3.43517157303738	63.4969343678657	0.418926165855908	0.496324622319201	0.377024881826105	0.445209939750053	0.524043498448066	0.402532113813615	0.447747700295011	0.524460438762883	0.410732653936752	0.00486790596207332	0.00498341817728079	0.00529034077156254
235	29.6045667991337	0.22	2.4411346618031	1.72192184260751	3.16034748099868	0.277929467556364	29.9312806722489	22.3988824152582	37.4636789292396	8.42	5.57	12.03	2.51349923051464	3.35875020651775	4.20400118252086	2.55227051257369	3.41055967199991	4.26884883142613	2.57426673162381	3.43689124406632	4.30270219087245	2.4411346618031	9.9218535638267	-1.92263935722815	61.2588589838588	0.418926165855908	0.496324622319201	0.377024881826105	0.445209939750053	0.524043498448066	0.402532113813615	0.447747700295011	0.524460438762883	0.410732653936752	0.00486790596207332	0.00498341817728079	0.00529034077156254
235	29.6045667991337	0.22	2.44127562340094	1.72230072443887	3.160250522363	0.313821746568239	28.7197745045767	22.0893177819875	35.3502312271658	8.39	4.86	12.23	2.4881227909636	3.23497204401861	3.98182129707361	2.5270480914148	3.28558138662098	4.04411468182716	2.51230521627564	3.26418624294287	4.01800285798981	2.44127562340094	9.76246930764097	-5.75249872094304	56.1007648059966	0.418926165855908	0.496324622319201	0.377024881826105	0.445209939750053	0.524043498448066	0.402532113813615	0.447747700295011	0.524460438762883	0.410732653936752	0.00486790596207332	0.00498341817728079	0.00529034077156254
235	29.6045667991337	0.22	2.44526312876624	1.71847727214178	3.1720489853907	0.286803384121516	31.9773525880933	24.1043486575151	39.8503565186714	8.75	5.73	12.28	2.60939330916915	3.4616778521538	4.31396239513846	2.64430469732494	3.50799205811968	4.37167941891442	2.66655869292914	3.53946034460233	4.4114601326583	2.44526312876624	9.8959099400672	-2.03106918829518	61.243632947399	0.418926165855908	0.496324622319201	0.377024881826105	0.445209939750053	0.524043498448066	0.402532113813615	0.447747700295011	0.524460438762883	0.410732653936752	0.00486790596207332	0.00498341817728079	0.00529034077156254
235	29.6045667991337	0.22	2.45125541361026	1.72212951713855	3.18038131008197	0.20924391408926	26.1490443267684	18.2124142826455	34.0856743708913	8.06	5.52	11.84	2.13128446663567	3.06005843739865	3.98883240816162	2.16946887698043	3.11488290071256	4.06029692444469	2.1897199007323	3.14162898536324	4.096926777668	2.45125541361026	9.82092226864195	-2.45338084573658	60.2611572824213	0.418926165855908	0.496324622319201	0.377024881826105	0.445209939750053	0.524043498448066	0.402532113813615	0.447747700295011	0.524460438762883	0.410732653936752	0.00486790596207332	0.00498341817728079	0.00529034077156254
235	29.6045667991337	0.22	2.46766191788507	1.73577086147984	3.1995529742903	0.250402974222234	27.8479931466327	20.3252964727392	35.3706898205262	7.1	5.26	11.34	2.6788246576196	3.67029778908645	4.66177092055329	2.74745694807208	3.76433191826738	4.78120688846268	2.76917607373787	3.79694077999831	4.81828401060127	2.46766191788507	9.34412441980264	-1.95158154787587	59.1877563540646	0.418926165855908	0.496324622319201	0.377024881826105	0.445209939750053	0.524043498448066	0.402532113813615	0.447747700295011	0.524460438762883	0.410732653936752	0.00486790596207332	0.00498341817728079	0.00529034077156254
235	29.6045667991337	0.22	2.48141029936273	1.75890741159632	3.20391318712913	0.269822045745665	30.5761815785386	22.723023253414	38.4293399036631	8.53	5.02	13.41	2.51940746689163	3.39012372248619	4.26083997808076	2.55652363520761	3.44006737167727	4.32361110814693	2.52571261108005	3.39429187070699	4.2705393947731	2.48141029936273	10.2462067969455	-2.77559300888488	60.6394437757518	0.418926165855908	0.496324622319201	0.377024881826105	0.445209939750053	0.524043498448066	0.402532113813615	0.447747700295011	0.524460438762883	0.410732653936752	0.00486790596207332	0.00498341817728079	0.00529034077156254
235	29.6045667991337	0.22	2.52100414977314	1.76978864072469	3.27221965882159	0.234000706526744	26.1171922176492	18.7395507298786	33.4948337054198	7.65	4.85	11.98	2.30192718822715	3.20818122657045	4.11443526491375	2.35012710625141	3.27535714460926	4.20058718296711	2.3405408689336	3.2613080774032	4.18242947303777	2.52100414977314	9.31160406474538	-5.43384268279134	55.1378026114782	0.418926165855908	0.496324622319201	0.377024881826105	0.445209939750053	0.524043498448066	0.402532113813615	0.447747700295011	0.524460438762883	0.410732653936752	0.00486790596207332	0.00498341817728079	0.00529034077156254
235	29.6045667991337	0.22	2.53534227255726	1.78755115809488	3.28313338701963	0.277711892182559	27.8208989643544	20.8157945336203	34.8260033950884	7.92	5.21	12.17	2.47511788139107	3.30806515176875	4.14101242214643	2.52188109043954	3.37056550514633	4.21924991985312	2.52562475112165	3.37368375555318	4.22706625788823	2.53534227255726	9.45091825571473	-0.844493988723992	60.6306360299191	0.418926165855908	0.496324622319201	0.377024881826105	0.445209939750053	0.524043498448066	0.402532113813615	0.447747700295011	0.524460438762883	0.410732653936752	0.00486790596207332	0.00498341817728079	0.00529034077156254
235	29.6045667991337	0.22	2.54016131087932	1.79896548684459	3.28135713491406	0.271346224050619	28.5225574256829	21.2250819628366	35.8200328885292	7.68	5.57	11.48	2.59936575885516	3.49306350180951	4.38676124476387	2.6532911545126	3.56552919108389	4.47776722765518	2.68370872467149	3.61107098506307	4.53139238353355	2.54016131087932	9.32039186750115	-3.40860278874103	58.7404464561098	0.418926165855908	0.496324622319201	0.377024881826105	0.445209939750053	0.524043498448066	0.402532113813615	0.447747700295011	0.524460438762883	0.410732653936752	0.00486790596207332	0.00498341817728079	0.00529034077156254
235	29.6045667991337	0.22	2.5501352571646	1.80689894049501	3.29337157383419	0.299966196310904	27.3063142878056	20.7934520187683	33.8191765568428	8.01	5.02	11.4	2.44503779711542	3.21086515472923	3.97669251234304	2.48955810818062	3.2693299832262	4.04910185827178	2.49784924982704	3.28199028620492	4.06305052805882	2.5501352571646	9.18343810099506	-1.12990743421573	59.3685289270056	0.418926165855908	0.496324622319201	0.377024881826105	0.445209939750053	0.524043498448066	0.402532113813615	0.447747700295011	0.524460438762883	0.410732653936752	0.00486790596207332	0.00498341817728079	0.00529034077156254
235	29.6045667991337	0.22	2.55647489014728	1.81023979436811	3.30270998592645	0.27243353429866	27.1134145108351	20.1954914155695	34.0313376061008	7.18	4.73	10.56	2.63437491110474	3.53677449446274	4.43917407782074	2.70000010592072	3.62487946169459	4.54975881746847	2.71424442315948	3.64333109519608	4.57642372288869	2.55647489014728	8.82956971517186	-0.443279019885286	58.7955521777833	0.418926165855908	0.496324622319201	0.377024881826105	0.445209939750053	0.524043498448066	0.402532113813615	0.447747700295011	0.524460438762883	0.410732653936752	0.00486790596207332	0.00498341817728079	0.00529034077156254
235	29.6045667991337	0.22	2.56972661542039	1.80359078700516	3.33586244383562	0.256084504891972	27.2380404976072	19.9898186958893	34.4862622993252	7.23	5.04	11.57	2.58826253903897	3.52675534127183	4.46524814350469	2.65143212469248	3.61282994547028	4.57422776624808	2.65881030044205	3.62463362216869	4.58595621190368	2.56972661542039	9.12876940525606	2.94130287092561	63.0659183133972	0.418926165855908	0.496324622319201	0.377024881826105	0.445209939750053	0.524043498448066	0.402532113813615	0.447747700295011	0.524460438762883	0.410732653936752	0.00486790596207332	0.00498341817728079	0.00529034077156254
235	29.6045667991337	0.22	2.57240572237312	1.82136032792894	3.3234511168173	0.27235139169008	28.4721544905941	21.2060465503294	35.7382624308588	7.79	5.12	11.34	2.56083992174291	3.43829434234701	4.31574876295111	2.611691094351	3.50656932415888	4.40144755396676	2.62684034144426	3.5299061698324	4.42845953415861	2.57240572237312	9.14787837619363	3.12954680695482	63.7221474036542	0.418926165855908	0.496324622319201	0.377024881826105	0.445209939750053	0.524043498448066	0.402532113813615	0.447747700295011	0.524460438762883	0.410732653936752	0.00486790596207332	0.00498341817728079	0.00529034077156254
235	29.6045667991337	0.22	2.58848264725584	1.83231526405871	3.34465003045297	0.283856844654866	29.3809486906447	22.0947415520062	36.6671558292832	7.71	4.8	9.7	2.69527443583091	3.58409804070163	4.47292164557235	2.75051648706369	3.65755732371772	4.56459816037174	2.78763056298805	3.70188284007841	4.6275543334433	2.58848264725584	8.71421829887813	3.24658302493358	62.630397569583	0.418926165855908	0.496324622319201	0.377024881826105	0.445209939750053	0.524043498448066	0.402532113813615	0.447747700295011	0.524460438762883	0.410732653936752	0.00486790596207332	0.00498341817728079	0.00529034077156254
235	29.6045667991337	0.22	2.59041052414358	1.8180521448569	3.36276890343026	0.24791547977302	29.5258429349484	21.49669852227	37.5549873476269	7.45	5.13	11.44	2.70680663836994	3.71781497409897	4.72882330982801	2.76783085182714	3.80163209326728	4.83543333470741	2.78384453454082	3.82186607210566	4.8603714205055	2.59041052414358	9.249241641961	-0.141970199728889	60.5452671003142	0.418926165855908	0.496324622319201	0.377024881826105	0.445209939750053	0.524043498448066	0.402532113813615	0.447747700295011	0.524460438762883	0.410732653936752	0.00486790596207332	0.00498341817728079	0.00529034077156254
235	29.6045667991337	0.22	2.59149480316958	1.83015651059287	3.3528330957463	0.2138460836376	27.3204100593713	19.1418694270909	35.4989506916517	8.69	5.58	13.71	2.08473104375502	2.97545165041616	3.8661722570773	2.11332789706766	3.01626677361428	3.9192056501609	2.10438882198088	3.00272237709527	3.90295261592283	2.59149480316958	10.494830064471	-2.57748992076061	62.2540666832728	0.418926165855908	0.496324622319201	0.377024881826105	0.445209939750053	0.524043498448066	0.402532113813615	0.447747700295011	0.524460438762883	0.410732653936752	0.00486790596207332	0.00498341817728079	0.00529034077156254
235	29.6045667991337	0.22	2.61540271001588	1.84135848664879	3.38944693338298	0.25250801897209	28.9504835237823	21.1735754618589	36.7273915857057	7.86	5.17	11.5	2.5357478052256	3.46711046454532	4.39847312386503	2.58478225906699	3.53415493469585	4.48352761032472	2.59590737100613	3.55269879123671	4.51104285200067	2.61540271001588	9.51905045912914	2.61079609342616	64.3521069704404	0.418926165855908	0.496324622319201	0.377024881826105	0.445209939750053	0.524043498448066	0.402532113813615	0.447747700295011	0.524460438762883	0.410732653936752	0.00486790596207332	0.00498341817728079	0.00529034077156254
235	29.6045667991337	0.22	2.6194441972036	1.84466525898687	3.39422313542034	0.26096712331273	30.1008244047597	22.1921657368371	38.0094830726822	8.11	5.59	12.64	2.58081409941121	3.50054307222278	4.42027204503434	2.62607529526482	3.56193407501605	4.49779285476727	2.63853075241611	3.57480491398058	4.51652093924644	2.6194441972036	9.93155634908084	0.309655862243472	63.7165972333604	0.418926165855908	0.496324622319201	0.377024881826105	0.445209939750053	0.524043498448066	0.402532113813615	0.447747700295011	0.524460438762883	0.410732653936752	0.00486790596207332	0.00498341817728079	0.00529034077156254
235	29.6045667991337	0.22	2.62827869743467	1.8573338638214	3.39922353104793	0.252824307834834	30.6402525016184	22.4163158696817	38.8641891335552	8.34	5.93	11.95	2.53871612280248	3.47010202233121	4.40148792185994	2.5792393498883	3.52549211931719	4.47174488874608	2.61341568224802	3.57694352837132	4.52963281846663	2.62827869743467	9.95401911188178	0.220889781679737	64.0597697897752	0.418926165855908	0.496324622319201	0.377024881826105	0.445209939750053	0.524043498448066	0.402532113813615	0.447747700295011	0.524460438762883	0.410732653936752	0.00486790596207332	0.00498341817728079	0.00529034077156254
235	29.6045667991337	0.22	2.63818135665379	1.8684297309867	3.40793298232088	0.267540230639925	27.8346838351328	20.6440182167508	35.0253494535147	8.16	5.49	11.63	2.38665632387936	3.21796965594608	4.0492829880128	2.42766618731858	3.27326395819711	4.11886172907563	2.45037228539472	3.30681653412011	4.1578467932988	2.63818135665379	9.38534000464389	3.29944178117325	65.0832407955146	0.418926165855908	0.496324622319201	0.377024881826105	0.445209939750053	0.524043498448066	0.402532113813615	0.447747700295011	0.524460438762883	0.410732653936752	0.00486790596207332	0.00498341817728079	0.00529034077156254
235	29.6045667991337	0.22	2.64710394372903	1.87019635543554	3.42401153202252	0.281260827245104	29.317738343866	22.0005040878267	36.6349725999054	7.83	5.01	11.05	2.64515897673505	3.52492281305302	4.40468664937099	2.69695789618797	3.59394973902496	4.49094158186195	2.71420901889971	3.61566852593181	4.51877856703043	2.64710394372903	9.21658606889265	-0.887114554621305	59.5666172753329	0.418926165855908	0.496324622319201	0.377024881826105	0.445209939750053	0.524043498448066	0.402532113813615	0.447747700295011	0.524460438762883	0.410732653936752	0.00486790596207332	0.00498341817728079	0.00529034077156254
235	29.6045667991337	0.22	2.66580428782605	1.88224915061975	3.44935942503235	0.254846607453731	28.3867423690839	20.808221846636	35.9652628915318	8.02	5.24	12.6	2.44509065913856	3.33561219798513	4.2261337368317	2.4895092276285	3.39620836374214	4.30290749985579	2.48457767054316	3.38842774306272	4.29403909029602	2.66580428782605	9.47317765768295	-1.39049762587936	60.5644806062232	0.418926165855908	0.496324622319201	0.377024881826105	0.445209939750053	0.524043498448066	0.402532113813615	0.447747700295011	0.524460438762883	0.410732653936752	0.00486790596207332	0.00498341817728079	0.00529034077156254
235	29.6045667991337	0.22	2.68510232699951	1.88873617888753	3.48146847511148	0.278991292870625	29.7844030668634	22.3087473535099	37.260058780217	8.53	5.67	12.31	2.47223217023395	3.30067655822592	4.12912094621789	2.50858219179403	3.34920746300862	4.18983273422321	2.52941590613071	3.37517111168159	4.22464867084551	2.68510232699951	9.62472593854941	-0.303156414970524	62.5680702006819	0.418926165855908	0.496324622319201	0.377024881826105	0.445209939750053	0.524043498448066	0.402532113813615	0.447747700295011	0.524460438762883	0.410732653936752	0.00486790596207332	0.00498341817728079	0.00529034077156254
235	29.6045667991337	0.22	2.69804702704956	1.9161540677218	3.47993998637732	0.285024496251108	27.7831209540782	20.9128956608347	34.6533462473216	7.99	5.01	11.86	2.46588528482603	3.27596858121887	4.08605187761171	2.51120159254818	3.33617203075813	4.16114246896807	2.51185976284313	3.33500743191432	4.15958292940721	2.69804702704956	9.50570291980497	-0.189186553568265	61.6476490812662	0.418926165855908	0.496324622319201	0.377024881826105	0.445209939750053	0.524043498448066	0.402532113813615	0.447747700295011	0.524460438762883	0.410732653936752	0.00486790596207332	0.00498341817728079	0.00529034077156254
235	29.6045667991337	0.22	2.69907563926206	1.91534817465231	3.48280310387182	0.285423548805779	29.1765235112152	21.9687944425325	36.3842525798979	8.82	5.01	12.89	2.35962663894477	3.13379517883666	3.90796371872854	2.39016701264975	3.17435552609538	3.95854403954101	2.36923835081062	3.14749582560704	3.92571091080855	2.69907563926206	9.76481870893544	1.77452490139597	64.1040369244801	0.418926165855908	0.496324622319201	0.377024881826105	0.445209939750053	0.524043498448066	0.402532113813615	0.447747700295011	0.524460438762883	0.410732653936752	0.00486790596207332	0.00498341817728079	0.00529034077156254
235	29.6045667991337	0.22	2.70861224192015	1.91115545849881	3.50606902534149	0.311364076771715	29.336520895055	22.5248343536901	36.1482074364198	7.39	4.82	12.21	2.85786970091672	3.72211190900735	4.58635411709798	2.92373080220544	3.80788992378823	4.69204904537103	2.90362592501887	3.78245140786974	4.66216961665278	2.70861224192015	9.07300898227142	1.79565732425398	62.2128336546518	0.418926165855908	0.496324622319201	0.377024881826105	0.445209939750053	0.524043498448066	0.402532113813615	0.447747700295011	0.524460438762883	0.410732653936752	0.00486790596207332	0.00498341817728079	0.00529034077156254
235	29.6045667991337	0.22	2.73503403648432	1.93200003131615	3.5380680416525	0.245643064058439	28.7960567860323	20.9173547945278	36.6747587775367	8.66	4.84	11.71	2.28668796070519	3.14798869241484	4.00928942412449	2.31853977513735	3.19183776731634	4.06513575949534	2.31458518304285	3.18552825561451	4.05894936856781	2.73503403648432	9.60348455324694	-1.16600394453042	61.253541296103	0.418926165855908	0.496324622319201	0.377024881826105	0.445209939750053	0.524043498448066	0.402532113813615	0.447747700295011	0.524460438762883	0.410732653936752	0.00486790596207332	0.00498341817728079	0.00529034077156254
235	29.6045667991337	0.22	2.74685724708438	1.93492966324304	3.55878483092572	0.261677697343627	28.0835933914237	20.7185081608098	35.4486786220376	8.02	4.94	12.47	2.43330699652671	3.2983071829575	4.16330736938829	2.47743580071674	3.35812304344821	4.23881028617967	2.46307673948412	3.33704508200197	4.20992048018431	2.74685724708438	9.31931169871889	2.17691477014711	63.6181674810556	0.418926165855908	0.496324622319201	0.377024881826105	0.445209939750053	0.524043498448066	0.402532113813615	0.447747700295011	0.524460438762883	0.410732653936752	0.00486790596207332	0.00498341817728079	0.00529034077156254
235	29.6045667991337	0.22	2.75006063613368	1.94787927004853	3.55224200221882	0.260702463875477	28.9805960266368	21.3610370271639	36.6001550261098	7.84	5.35	12.07	2.56383098304176	3.47835874754689	4.39288651205201	2.61375996626369	3.54609757927754	4.4784351922914	2.6239750933385	3.56040228261447	4.49797035499183	2.75006063613368	9.4482758347692	-2.00104341645421	59.6845358464227	0.418926165855908	0.496324622319201	0.377024881826105	0.445209939750053	0.524043498448066	0.402532113813615	0.447747700295011	0.524460438762883	0.410732653936752	0.00486790596207332	0.00498341817728079	0.00529034077156254
235	29.6045667991337	0.22	2.75278539564062	1.93444586172796	3.57112492955328	0.302284420059727	31.6603039173135	24.1504434230136	39.1701644116133	7.53	5.14	11.52	3.00955056766824	3.94540522333025	4.88125987899227	3.07535783521724	4.03167602399738	4.98799421277751	3.09110534358514	4.0523350774451	5.0163258116668	2.75278539564062	9.04325143326755	0.564729941645264	61.0158246440808	0.418926165855908	0.496324622319201	0.377024881826105	0.445209939750053	0.524043498448066	0.402532113813615	0.447747700295011	0.524460438762883	0.410732653936752	0.00486790596207332	0.00498341817728079	0.00529034077156254
235	29.6045667991337	0.22	2.75410423786008	1.93731309350938	3.57089538221078	0.241335516160743	29.6368515899292	21.4327357503415	37.840967429517	7.5	5.53	11.23	2.68299539936723	3.71000405145399	4.73701270354075	2.74245339493651	3.7922216372558	4.8419898795751	2.78073645804623	3.84020654357498	4.90631089676474	2.75410423786008	9.40058986950434	-3.74451102472717	58.0313020545019	0.418926165855908	0.496324622319201	0.377024881826105	0.445209939750053	0.524043498448066	0.402532113813615	0.447747700295011	0.524460438762883	0.410732653936752	0.00486790596207332	0.00498341817728079	0.00529034077156254
235	29.6045667991337	0.22	2.77482600565971	1.96957405356772	3.58007795775171	0.224150868882736	24.7525300179941	17.5626195379513	31.9424404980369	8.91	5.5	11.84	1.86879600020554	2.63385703895918	3.39891807771282	1.89202000236528	2.66658864880558	3.44115729524588	1.907488883087	2.68941117402377	3.47141883005182	2.77482600565971	9.72313355012504	4.92819478326781	68.2947972023253	0.418926165855908	0.496324622319201	0.377024881826105	0.445209939750053	0.524043498448066	0.402532113813615	0.447747700295011	0.524460438762883	0.410732653936752	0.00486790596207332	0.00498341817728079	0.00529034077156254
235	29.6045667991337	0.22	2.77978955211053	1.96367926656142	3.59589983765963	0.35512478812015	36.7320992478604	29.0038955850845	44.4603029106364	8.14	5.65	12.75	3.36111086202891	4.25669225724969	5.15227365247047	3.41934349920386	4.33044121286498	5.2415389265261	3.43300711376255	4.35042615459611	5.25757486488194	2.77978955211053	9.82991384380332	3.66265872778042	66.5061023550602	0.418926165855908	0.496324622319201	0.377024881826105	0.445209939750053	0.524043498448066	0.402532113813615	0.447747700295011	0.524460438762883	0.410732653936752	0.00486790596207332	0.00498341817728079	0.00529034077156254
235	29.6045667991337	0.22	2.78095250326445	1.96402596885966	3.59787903766923	0.259798913006238	29.6701596202041	21.8509737169346	37.4893455234736	8.19	5.01	12.94	2.51760789221478	3.41851255650027	4.31941722078575	2.56035522389835	3.47655665882813	4.39275809375791	2.53838661339848	3.44675242610988	4.35662489466465	2.78095250326445	9.96653071453189	2.00956626961566	65.3733499781807	0.418926165855908	0.496324622319201	0.377024881826105	0.445209939750053	0.524043498448066	0.402532113813615	0.447747700295011	0.524460438762883	0.410732653936752	0.00486790596207332	0.00498341817728079	0.00529034077156254
235	29.6045667991337	0.22	2.78783452067853	1.95760041544266	3.61806862591441	0.26356755933276	28.8066735582728	21.2887301725836	36.3246169439619	7.88	5.05	12.28	2.54370735533049	3.44199709511795	4.34028683490541	2.5925335508035	3.50806586778222	4.42359818476095	2.58503557727965	3.49836690746953	4.41078125932468	2.78783452067853	9.27113174557199	-4.89110509938052	55.8872631993817	0.418926165855908	0.496324622319201	0.377024881826105	0.445209939750053	0.524043498448066	0.402532113813615	0.447747700295011	0.524460438762883	0.410732653936752	0.00486790596207332	0.00498341817728079	0.00529034077156254
235	29.6045667991337	0.22	2.79724076342268	1.985485390608	3.60899613623736	0.292992490034151	30.0322637021906	22.7484756600791	37.3160517443021	7.24	4.42	11.95	2.94217338996269	3.88422188920505	4.82627038844741	3.01375879794989	3.97872808302766	4.94369736810544	2.97187974995163	3.9256603323122	4.87802312330935	2.79724076342268	9.09912676840014	-1.86473197361839	58.0215847949559	0.418926165855908	0.496324622319201	0.377024881826105	0.445209939750053	0.524043498448066	0.402532113813615	0.447747700295011	0.524460438762883	0.410732653936752	0.00486790596207332	0.00498341817728079	0.00529034077156254
235	29.6045667991337	0.22	2.8043049590201	1.98939857370937	3.61921134433084	0.278251793601836	31.1462634516554	23.3143967939988	38.978130109312	8.01	5.88	12.86	2.74307958181231	3.66454599185576	4.58601240189921	2.79312519906967	3.73140313568286	4.66968107229605	2.81272152219245	3.75713884412009	4.70074399382143	2.8043049590201	9.79441337867617	-2.08018106238852	61.5970828872521	0.418926165855908	0.496324622319201	0.377024881826105	0.445209939750053	0.524043498448066	0.402532113813615	0.447747700295011	0.524460438762883	0.410732653936752	0.00486790596207332	0.00498341817728079	0.00529034077156254
235	29.6045667991337	0.22	2.82970304618547	1.99366078061222	3.66574531175871	0.211497411789988	25.4070831984076	17.7477792474636	33.0663871493516	7.59	4.94	12.03	2.19793497258728	3.14648474801125	4.09503452343522	2.24510835776797	3.21401647157647	4.18292458538496	2.23971925724286	3.203541310072	4.17133997642848	2.82970304618547	9.25476343049941	1.65478041391597	63.0169518807035	0.418926165855908	0.496324622319201	0.377024881826105	0.445209939750053	0.524043498448066	0.402532113813615	0.447747700295011	0.524460438762883	0.410732653936752	0.00486790596207332	0.00498341817728079	0.00529034077156254
235	29.6045667991337	0.22	2.84393238066525	2.00787207621007	3.67999268512044	0.28345047483832	30.7112833052579	23.087545745714	38.3350208648018	7.12	4.59	10.53	3.03543080455617	4.03776028942086	5.04008977428555	3.11268607621222	4.14052602124812	5.16836596628402	3.12226661756817	4.15094918695594	5.18134742292743	2.84393238066525	8.50962246293692	0.29894138847043	59.0559618816108	0.418926165855908	0.496324622319201	0.377024881826105	0.445209939750053	0.524043498448066	0.402532113813615	0.447747700295011	0.524460438762883	0.410732653936752	0.00486790596207332	0.00498341817728079	0.00529034077156254
235	29.6045667991337	0.22	2.85514050053191	2.02533134697159	3.68494965409222	0.271053697028225	27.8919387915171	20.7505238763606	35.0333537066736	7.83	5.09	12.45	2.49370183729978	3.3519240007958	4.21014616429181	2.54246173812352	3.41746490845479	4.29246807878605	2.53302470638648	3.40357332458652	4.27668737350107	2.85514050053191	9.26731192027121	0.24580465257937	60.9947052918682	0.418926165855908	0.496324622319201	0.377024881826105	0.445209939750053	0.524043498448066	0.402532113813615	0.447747700295011	0.524460438762883	0.410732653936752	0.00486790596207332	0.00498341817728079	0.00529034077156254
235	29.6045667991337	0.22	2.87580799138782	2.02465748379671	3.72695849897892	0.260815286440958	26.5062500098563	19.5392835612527	33.47321645846	7.93	5.4	12.03	2.32165808779275	3.14947318920502	3.97728829061729	2.36541851554097	3.20883692354034	4.0522553315397	2.37940970908755	3.22861582028869	4.071917515739	2.87580799138782	9.07193262569025	0.478974236868845	61.571611857159	0.418926165855908	0.496324622319201	0.377024881826105	0.445209939750053	0.524043498448066	0.402532113813615	0.447747700295011	0.524460438762883	0.410732653936752	0.00486790596207332	0.00498341817728079	0.00529034077156254
235	29.6045667991337	0.22	2.8841837930025	2.02766056396344	3.74070702204157	0.239604829572785	26.6500150786839	19.2376839576743	34.0623461996935	7.9	4.97	11.72	2.29282371343614	3.17625482725854	4.05968594108093	2.33647422767665	3.23672400147209	4.13697377526754	2.33581364685328	3.2363701649381	4.13935543271712	2.8841837930025	8.96041634740786	-1.86262551643158	58.6817906152687	0.418926165855908	0.496324622319201	0.377024881826105	0.445209939750053	0.524043498448066	0.402532113813615	0.447747700295011	0.524460438762883	0.410732653936752	0.00486790596207332	0.00498341817728079	0.00529034077156254
235	29.6045667991337	0.22	2.90558393659692	2.06274440452506	3.74842346866879	0.259992335332895	27.6931689753683	20.3986618364186	34.987676114318	7.82	5.04	11.74	2.45366775930869	3.33109281446271	4.20851786961673	2.50178566740118	3.39641755832251	4.29104944924384	2.50599343253618	3.40162288270531	4.29549313646549	2.90558393659692	9.07321151146963	1.20791805578238	62.0869167187256	0.418926165855908	0.496324622319201	0.377024881826105	0.445209939750053	0.524043498448066	0.402532113813615	0.447747700295011	0.524460438762883	0.410732653936752	0.00486790596207332	0.00498341817728079	0.00529034077156254
235	29.6045667991337	0.22	2.91089780814838	2.06531919692867	3.7564764193681	0.286279928824136	29.8706250637336	22.5068879298867	37.2343621975804	7.93	5.38	11.63	2.67430932155658	3.54928194859797	4.42425457563935	2.7247192906914	3.61618490258216	4.50765051447291	2.74811596676224	3.64588856345468	4.54568716958027	2.91089780814838	9.05093869844444	2.17578697535091	63.0905576162126	0.418926165855908	0.496324622319201	0.377024881826105	0.445209939750053	0.524043498448066	0.402532113813615	0.447747700295011	0.524460438762883	0.410732653936752	0.00486790596207332	0.00498341817728079	0.00529034077156254
235	29.6045667991337	0.22	2.94533760629802	2.08584493723191	3.80483027536413	0.201625182985674	26.6479125208852	18.3688781980398	34.9269468437306	7.41	4.82	10.98	2.32642934245351	3.37497396059479	4.42351857873607	2.3797687598782	3.45235397880405	4.52493919772991	2.38742208383876	3.46427001764063	4.53928604352578	2.94533760629802	8.67686404781575	2.54540770470394	62.4109865207052	0.418926165855908	0.496324622319201	0.377024881826105	0.445209939750053	0.524043498448066	0.402532113813615	0.447747700295011	0.524460438762883	0.410732653936752	0.00486790596207332	0.00498341817728079	0.00529034077156254
235	29.6045667991337	0.22	2.94856307513705	2.08454762661255	3.81257852366155	0.25519149596176	29.0482222737699	21.3001397967175	36.7963047508224	7.24	5.06	10.79	2.75588684337225	3.75836094747003	4.76083505156781	2.82300974376325	3.84990029645207	4.87679084914089	2.85093276653388	3.88246276120572	4.92435980147156	2.94856307513705	8.78749402454323	0.20812102942255	59.9673665534391	0.418926165855908	0.496324622319201	0.377024881826105	0.445209939750053	0.524043498448066	0.402532113813615	0.447747700295011	0.524460438762883	0.410732653936752	0.00486790596207332	0.00498341817728079	0.00529034077156254
235	29.6045667991337	0.22	3.02662432933827	2.14394308457371	3.90930557410283	0.284181353075605	30.9474094879199	23.2788555280713	38.6159634477686	8.09	5.13	11.83	2.71154673411234	3.60478834644666	4.49802995878097	2.75936389922956	3.66835751064589	4.57735112206221	2.76546759400496	3.67845329582096	4.58657060280539	3.02662432933827	9.33503888122479	-3.35610845487296	57.9552823621127	0.418926165855908	0.496324622319201	0.377024881826105	0.445209939750053	0.524043498448066	0.402532113813615	0.447747700295011	0.524460438762883	0.410732653936752	0.00486790596207332	0.00498341817728079	0.00529034077156254
235	29.6045667991337	0.22	3.11592208787347	2.19581934432413	4.0360248314228	0.271920896282433	29.2625809487629	21.7866362272804	36.7385256702455	6.63	4.4	10.69	3.06208927257615	4.11282559989223	5.16356192720831	3.15462626318967	4.2371160663201	5.31960586945053	3.14574355078613	4.22683225726197	5.3068493147006	3.11592208787347	8.2657008935544	4.47317900726661	62.4140858852723	0.418926165855908	0.496324622319201	0.377024881826105	0.445209939750053	0.524043498448066	0.402532113813615	0.447747700295011	0.524460438762883	0.410732653936752	0.00486790596207332	0.00498341817728079	0.00529034077156254
235	29.6045667991337	0.22	3.11908615471644	2.20285932470652	4.03531298472637	0.27168237316186	32.7243053128831	24.3589271789312	41.0896834468351	7.66	5.52	12.15	2.98883335724487	4.01526284771717	5.04169233818948	3.05120121299533	4.09904916302967	5.146897113064	3.07013217735449	4.12709421598194	5.17890191326606	3.11908615471644	9.20096754958848	4.28284248853267	65.4194782507958	0.418926165855908	0.496324622319201	0.377024881826105	0.445209939750053	0.524043498448066	0.402532113813615	0.447747700295011	0.524460438762883	0.410732653936752	0.00486790596207332	0.00498341817728079	0.00529034077156254
235	29.6045667991337	0.23	1.59239653476433	1.13993485609558	2.04485821343308	0.238090026587941	24.496183276046	17.6544661876309	31.3379003644611	7.16	5.07	12.35	2.30890350153249	3.20368357440742	4.09846364728235	2.36683102419672	3.28406001835249	4.20128901250825	2.36099739002542	3.27344254022193	4.18546591727265	1.59239653476433	10.4467564361137	6.43302502963069	68.7916507249647	0.418926165855908	0.496324622319201	0.377024881826105	0.445209939750053	0.524043498448066	0.402532113813615	0.447747700295011	0.524460438762883	0.410732653936752	0.00486790596207332	0.00498341817728079	0.00529034077156254
235	29.6045667991337	0.23	1.7120038492644	1.2226911770118	2.20131652151699	0.324493269271331	30.2591376986108	23.442754409564	37.0755209876576	8.29	5.67	12.11	2.66948230364522	3.44568011074036	4.2218779178355	2.71294870550558	3.50178511513434	4.2906215247631	2.73697264244296	3.53126189375088	4.32787339534949	1.7120038492644	10.7488340983999	2.49540977878115	66.6959270775613	0.418926165855908	0.496324622319201	0.377024881826105	0.445209939750053	0.524043498448066	0.402532113813615	0.447747700295011	0.524460438762883	0.410732653936752	0.00486790596207332	0.00498341817728079	0.00529034077156254
235	29.6045667991337	0.23	1.72298408916727	1.22481017071423	2.22115800762031	0.306828664848351	29.0394551267572	22.2247627314114	35.854147522103	8.54	5.44	13.89	2.46039994485125	3.21482279274917	3.96924564064709	2.49643155172346	3.26190263083589	4.02737370994832	2.47738619685219	3.23547999655784	3.9972943405197	1.72298408916727	11.2649261839536	1.41218893807126	66.2520367533227	0.418926165855908	0.496324622319201	0.377024881826105	0.445209939750053	0.524043498448066	0.402532113813615	0.447747700295011	0.524460438762883	0.410732653936752	0.00486790596207332	0.00498341817728079	0.00529034077156254
235	29.6045667991337	0.23	1.72863098824154	1.23664576601838	2.2206162104647	0.346638083788912	28.3137116738278	22.2446571765225	34.382766171133	7.82	4.69	12.09	2.67713163992678	3.40753884244029	4.13794604495379	2.7297204938783	3.47447561904352	4.21923074420873	2.70544852576529	3.44473476685438	4.18241192208535	1.72863098824154	9.74068891639689	-0.121017338874256	60.0340194111932	0.418926165855908	0.496324622319201	0.377024881826105	0.445209939750053	0.524043498448066	0.402532113813615	0.447747700295011	0.524460438762883	0.410732653936752	0.00486790596207332	0.00498341817728079	0.00529034077156254
235	29.6045667991337	0.23	1.82880147027475	1.30868132652778	2.34892161402171	0.307742398786586	27.0080029594072	20.6836203863565	33.3323855324579	8.08	5.23	12.23	2.41457415431835	3.15287288624551	3.89117161817267	2.45747667271782	3.20889360806572	3.96031054341362	2.46058989134729	3.21073068206979	3.96530374553763	1.82880147027475	10.5539583989683	-2.68044083025332	59.7465137543933	0.418926165855908	0.496324622319201	0.377024881826105	0.445209939750053	0.524043498448066	0.402532113813615	0.447747700295011	0.524460438762883	0.410732653936752	0.00486790596207332	0.00498341817728079	0.00529034077156254
235	29.6045667991337	0.23	1.85204114570519	1.31670429035357	2.38737800105682	0.335613480134617	27.7853763028266	21.681686523769	33.8890660818842	7.05	5.2	11.36	2.87545508537355	3.68493481821136	4.49441455104917	2.95036688126956	3.78093530397659	4.61150372668362	2.97206366879259	3.8087171924095	4.64251403845311	1.85204114570519	9.79981108322887	-2.73664303073247	58.5624607777566	0.418926165855908	0.496324622319201	0.377024881826105	0.445209939750053	0.524043498448066	0.402532113813615	0.447747700295011	0.524460438762883	0.410732653936752	0.00486790596207332	0.00498341817728079	0.00529034077156254
[truncated: 1,345 more rows]
