# Supplementary material for: Re-expressing coefficients from regression models for inclusion in a meta-analysis
Source: BMC Med Res Methodol. 2024 Jan 8;24:6. doi: 10.1186/s12874-023-02132-y (PMC10773134; doi:10.1186/s12874-023-02132-y)
Supplement: Supplementary file 2 — Additional file 2. [file 12874_2023_2132_MOESM2_ESM.zip › Supp_Files_R1/simdata/simdata_scenario_236.csv]

ex_no	errsd	rsquare	beta	b_low_ci	b_hi_ci	lrsquare	lbeta	lb_low_ci	lb_hi_ci	x_median	x_25	x_75	rbl	rb	rbu	altl	alt	altu	dzl	dz	dzu	observed_beta	xlog	error	ylog	RelBias_rb	RelBias_rbl	RelBias_rbu	RelBias_alt	RelBias_altl	RelBias_altu	RelBias_dz	RelBias_dzl	RelBias_dzu	MC_SE_RelBias_rb	MC_SE_RelBias_alt	MC_SE_RelBias_dz
236	29.6045667991337	0.21	2.24744665428545	2.15597647203764	2.33891683653325	0.281678236334807	28.5947146229083	27.6222231533419	29.5672060924747	7.99	5.18	12.35	3.25882789242615	3.37356095748671	3.48829402254726	3.31882850778566	3.43567400551617	3.55251950324667	3.31371830801084	3.4275594929104	3.54892316814481	2.24744665428545	9.86500804750067	0.0325158753226774	62.3784262347806	0.447371132528289	0.455240891881853	0.440072106480384	0.47388416851702	0.481898092093894	0.466451433346573	0.473645014067841	0.480247949807189	0.466190906886628	0.000786170714061394	0.000804818433830205	0.00144763568427144
236	29.6045667991337	0.22	2.23217475273881	2.14257060502611	2.32177890045151	0.285905652201006	28.9305940954999	27.956858722169	29.9043294688308	7.89	5.15	12.24	3.33568208474409	3.45186365122051	3.56804521769693	3.39941412036495	3.51781546904634	3.63621681772773	3.39935728239677	3.51392195108253	3.63531310078661	2.23217475273881	9.81670830554029	-0.176541563647841	62.0177011110815	0.447371132528289	0.455240891881853	0.440072106480384	0.47388416851702	0.481898092093894	0.466451433346573	0.473645014067841	0.480247949807189	0.466190906886628	0.000786170714061394	0.000804818433830205	0.00144763568427144
236	29.6045667991337	0.22	2.23756259628006	2.14702198245006	2.32810321011005	0.293478749830532	29.3690325603633	28.39856484379	30.3395002769367	7.88	5.02	12.24	3.39193916634997	3.50785232870976	3.62376549106955	3.45696671624129	3.57510207321565	3.69323743019001	3.44590372501435	3.5635446643646	3.6795701044624	2.23756259628006	9.7192652474648	0.404328819882914	62.2807006775147	0.447371132528289	0.455240891881853	0.440072106480384	0.47388416851702	0.481898092093894	0.466451433346573	0.473645014067841	0.480247949807189	0.466190906886628	0.000786170714061394	0.000804818433830205	0.00144763568427144
236	29.6045667991337	0.22	2.24331266725162	2.15362311870133	2.33300221580191	0.288102086523099	28.4749161531946	27.5216475704513	29.4281847359379	8.12	5.24	12.45	3.19516495620358	3.30583603291271	3.41650710962185	3.25087311534038	3.36347375814005	3.47607440093972	3.24747072060918	3.36187283604444	3.47419368501306	2.24331266725162	9.91795233196615	-0.0256326974760833	62.4815763996239	0.447371132528289	0.455240891881853	0.440072106480384	0.47388416851702	0.481898092093894	0.466451433346573	0.473645014067841	0.480247949807189	0.466190906886628	0.000786170714061394	0.000804818433830205	0.00144763568427144
236	29.6045667991337	0.22	2.2564339019864	2.16600376641148	2.34686403756132	0.284211297204373	28.8244679114439	27.8502632160314	29.7986726068565	7.96	5.13	12.2	3.29754224780216	3.41289057022954	3.52823889265692	3.35898183505407	3.47647931973248	3.59397680441088	3.35708611776787	3.47421840717459	3.5904629227139	2.2564339019864	9.78285557055553	0.685687274430036	62.8048687086625	0.447371132528289	0.455240891881853	0.440072106480384	0.47388416851702	0.481898092093894	0.466451433346573	0.473645014067841	0.480247949807189	0.466190906886628	0.000786170714061394	0.000804818433830205	0.00144763568427144
236	29.6045667991337	0.22	2.26197548099787	2.17215901590989	2.35179194608584	0.284747620412721	28.6003966810113	27.6350377283329	29.5657556336897	7.96	5.16	12.41	3.26973787240079	3.38395775366397	3.49817763492715	3.33051678005824	3.44685981610839	3.56320285215855	3.32552387699206	3.44215962198571	3.55773244285302	2.26197548099787	9.87280547862632	-0.705952908542652	61.6146815677139	0.447371132528289	0.455240891881853	0.440072106480384	0.47388416851702	0.481898092093894	0.466451433346573	0.473645014067841	0.480247949807189	0.466190906886628	0.000786170714061394	0.000804818433830205	0.00144763568427144
236	29.6045667991337	0.22	2.26789505526893	2.17778995616156	2.35800015437629	0.281729099309746	28.810357692817	27.830655453257	29.7900599323769	8.02	5.23	12.43	3.26856264987784	3.38362347385325	3.49868429782865	3.32783676911195	3.44498417661965	3.56213158412734	3.32527653804508	3.4410261696232	3.56072249366396	2.26789505526893	9.98420201410242	0.203894529098884	62.8394541354465	0.447371132528289	0.455240891881853	0.440072106480384	0.47388416851702	0.481898092093894	0.466451433346573	0.473645014067841	0.480247949807189	0.466190906886628	0.000786170714061394	0.000804818433830205	0.00144763568427144
236	29.6045667991337	0.22	2.27030902666063	2.17830694099747	2.3623111123238	0.273794794535467	28.6129813831452	27.6205571383227	29.6054056279677	7.92	5.15	12.23	3.28293680043176	3.40089481477058	3.5188528291094	3.34488171494359	3.46506544959272	3.58524918424186	3.34517749318964	3.4606619197563	3.58332004776692	2.27030902666063	9.78331037228813	-0.203898279656505	61.9982540023685	0.447371132528289	0.455240891881853	0.440072106480384	0.47388416851702	0.481898092093894	0.466451433346573	0.473645014067841	0.480247949807189	0.466190906886628	0.000786170714061394	0.000804818433830205	0.00144763568427144
236	29.6045667991337	0.22	2.27400021421577	2.18355623413388	2.36444419429766	0.29450211672639	29.6106042227838	28.6345631701661	30.5866452754016	7.98	5.16	12.14	3.38080375342822	3.49604222361477	3.61128069380132	3.44320596001887	3.56057147908144	3.67793699814401	3.44232393857323	3.56021613291257	3.67975720186879	2.27400021421577	9.79830271099103	-0.343574967143667	61.9442503191715	0.447371132528289	0.455240891881853	0.440072106480384	0.47388416851702	0.481898092093894	0.466451433346573	0.473645014067841	0.480247949807189	0.466190906886628	0.000786170714061394	0.000804818433830205	0.00144763568427144
236	29.6045667991337	0.22	2.2824623144629	2.19161821791164	2.37330641101415	0.290050042130428	29.1985130919918	28.2256419835294	30.1713842004542	8.03	5.2	12.45	3.31136345530303	3.42549832023054	3.53963318515806	3.37119526591499	3.48739239181589	3.60358951771679	3.36485905974944	3.4817341413759	3.59984360980265	2.2824623144629	9.9186818062505	-0.0924170950101556	62.3942317904089	0.447371132528289	0.455240891881853	0.440072106480384	0.47388416851702	0.481898092093894	0.466451433346573	0.473645014067841	0.480247949807189	0.466190906886628	0.000786170714061394	0.000804818433830205	0.00144763568427144
236	29.6045667991337	0.22	2.2930552982322	2.20159015477229	2.3845204416921	0.288127102003086	29.4239612420623	28.4389810845924	30.4089413995323	8.05	5.18	12.43	3.33039357869049	3.44574129743674	3.56108901618299	3.39020470720063	3.50762397607039	3.62504324494016	3.38678129997875	3.50177641349274	3.61912741009338	2.2930552982322	9.92432858941247	-0.409295581363728	62.1041062596717	0.447371132528289	0.455240891881853	0.440072106480384	0.47388416851702	0.481898092093894	0.466451433346573	0.473645014067841	0.480247949807189	0.466190906886628	0.000786170714061394	0.000804818433830205	0.00144763568427144
236	29.6045667991337	0.22	2.29664841406126	2.20580286454618	2.38749396357633	0.287607194230203	29.4864567419962	28.4981320491786	30.4747814348138	7.98	5.19	12.19	3.36630830067553	3.48305299157152	3.59979768246752	3.4285418640595	3.54744483562133	3.66634780718317	3.42842621423525	3.54984495653441	3.66761968076205	2.29664841406126	9.85903481187067	0.420657326197672	62.7744217323998	0.447371132528289	0.455240891881853	0.440072106480384	0.47388416851702	0.481898092093894	0.466451433346573	0.473645014067841	0.480247949807189	0.466190906886628	0.000786170714061394	0.000804818433830205	0.00144763568427144
236	29.6045667991337	0.22	2.29937642041644	2.20767987270988	2.391072968123	0.282351924528211	28.6937945576914	27.719555495805	29.6680336195778	7.97	5.19	12.4	3.2759912175811	3.39113009890434	3.50626898022757	3.33665641599549	3.45392745293722	3.57119848987895	3.3321313803732	3.45166793432499	3.56827176732675	2.29937642041644	9.85832799358423	-0.250551854394596	62.099797702789	0.447371132528289	0.455240891881853	0.440072106480384	0.47388416851702	0.481898092093894	0.466451433346573	0.473645014067841	0.480247949807189	0.466190906886628	0.000786170714061394	0.000804818433830205	0.00144763568427144
236	29.6045667991337	0.22	2.30204060434533	2.2102701901343	2.39381101855635	0.28524189369055	29.5213121120406	28.5260769452639	30.5165472788172	8.17	5.26	12.44	3.29349588269661	3.408401375323	3.52330686794938	3.34982427433208	3.46669498623314	3.5835656981342	3.35086316790777	3.46553661515846	3.58048381934791	2.30204060434533	9.99093625256276	0.224109232289849	63.0232802039641	0.447371132528289	0.455240891881853	0.440072106480384	0.47388416851702	0.481898092093894	0.466451433346573	0.473645014067841	0.480247949807189	0.466190906886628	0.000786170714061394	0.000804818433830205	0.00144763568427144
236	29.6045667991337	0.22	2.30704735289196	2.21445047311152	2.39964423267241	0.280727013533465	28.8617961388363	27.8779089744956	29.845683303177	8.08	5.19	12.36	3.25275854711148	3.36755723542524	3.48235592373899	3.31045321997711	3.42728811007829	3.54412300017946	3.3084507611456	3.42515825478971	3.54292366085506	2.30704735289196	9.89271044176044	-0.1026488541962	62.3914647251876	0.447371132528289	0.455240891881853	0.440072106480384	0.47388416851702	0.481898092093894	0.466451433346573	0.473645014067841	0.480247949807189	0.466190906886628	0.000786170714061394	0.000804818433830205	0.00144763568427144
236	29.6045667991337	0.22	2.30740251012986	2.2154577133237	2.39934730693602	0.276522671359617	28.5656486498278	27.5816186262065	29.5496786734491	8	5.19	12.09	3.24978942601326	3.36573223593253	3.4816750458518	3.30936376362638	3.42743200851895	3.54550025341153	3.31335520663623	3.43400687605775	3.54968721051344	2.30740251012986	9.81456741682426	0.119902316219062	62.3602583324919	0.447371132528289	0.455240891881853	0.440072106480384	0.47388416851702	0.481898092093894	0.466451433346573	0.473645014067841	0.480247949807189	0.466190906886628	0.000786170714061394	0.000804818433830205	0.00144763568427144
236	29.6045667991337	0.22	2.30784666540715	2.21479716893855	2.40089616187575	0.277695804600823	28.4580363766907	27.4805797225015	29.4354930308799	8	5.15	12.37	3.23556244410458	3.35064815455796	3.46573386501133	3.29473403754492	3.41192442222029	3.52911480689565	3.29097378466253	3.40724598594088	3.52080847873559	2.30784666540715	9.84639096762537	-0.121707151205184	62.1902533478744	0.447371132528289	0.455240891881853	0.440072106480384	0.47388416851702	0.481898092093894	0.466451433346573	0.473645014067841	0.480247949807189	0.466190906886628	0.000786170714061394	0.000804818433830205	0.00144763568427144
236	29.6045667991337	0.22	2.30838000954005	2.21711457961619	2.39964543946392	0.294442666689284	29.3021263807154	28.3361153426336	30.2681374187971	8.05	5.17	12.47	3.31916660673229	3.43232084613898	3.54547508554566	3.3788259074177	3.49401400158145	3.60920209574519	3.37276679552004	3.48819850210974	3.60269520452512	2.30838000954005	9.92972152066311	0.18681592295386	62.755572745873	0.447371132528289	0.455240891881853	0.440072106480384	0.47388416851702	0.481898092093894	0.466451433346573	0.473645014067841	0.480247949807189	0.466190906886628	0.000786170714061394	0.000804818433830205	0.00144763568427144
236	29.6045667991337	0.22	2.31822635987796	2.22558648591002	2.4108662338459	0.273171778653285	27.999347456251	27.0266829829747	28.9720119295272	7.99	5.14	12.33	3.18584455061614	3.30050004917351	3.41515554773088	3.24433480009143	3.36109530678959	3.47785581348775	3.23815931200683	3.35401607960183	3.47103911652063	2.31822635987796	9.82185638983444	0.430571370400765	62.6713056236373	0.447371132528289	0.455240891881853	0.440072106480384	0.47388416851702	0.481898092093894	0.466451433346573	0.473645014067841	0.480247949807189	0.466190906886628	0.000786170714061394	0.000804818433830205	0.00144763568427144
236	29.6045667991337	0.22	2.31898639556618	2.22681314174012	2.41115964939224	0.282805532393074	28.4969094786368	27.5304371023165	29.4633818549571	7.93	5.12	12.44	3.27063601014176	3.38545363345274	3.50027125676372	3.33225073709162	3.4492313820557	3.56621202701978	3.32176683862577	3.44161619951594	3.55402274983513	2.31898639556618	9.83270382735831	0.454991189532893	62.6493785069435	0.447371132528289	0.455240891881853	0.440072106480384	0.47388416851702	0.481898092093894	0.466451433346573	0.473645014067841	0.480247949807189	0.466190906886628	0.000786170714061394	0.000804818433830205	0.00144763568427144
236	29.6045667991337	0.22	2.32659016862402	2.2345691756554	2.41861116159264	0.28599711329493	28.6248652569553	27.6616357502155	29.5880947636951	8.07	5.19	12.46	3.23155535378171	3.34408411012618	3.45661286647065	3.28911826690758	3.4036514707445	3.51818467458143	3.28320167084211	3.39699854535777	3.51276009046111	2.32659016862402	9.92843346228119	-0.014418250061834	62.4583953054932	0.447371132528289	0.455240891881853	0.440072106480384	0.47388416851702	0.481898092093894	0.466451433346573	0.473645014067841	0.480247949807189	0.466190906886628	0.000786170714061394	0.000804818433830205	0.00144763568427144
236	29.6045667991337	0.22	2.3427201156074	2.24953505809667	2.43590517311813	0.279941302853574	29.0668393902422	28.0740309989058	30.0596477815786	8	5.24	12.39	3.30486317493914	3.42173616309058	3.53860915124202	3.36526716403317	3.48427627532435	3.60328538661554	3.36460142277311	3.48138645771324	3.60339579737233	2.3427201156074	9.82299088855096	0.0227466479170837	62.4554752466065	0.447371132528289	0.455240891881853	0.440072106480384	0.47388416851702	0.481898092093894	0.466451433346573	0.473645014067841	0.480247949807189	0.466190906886628	0.000786170714061394	0.000804818433830205	0.00144763568427144
236	29.6045667991337	0.22	2.36814941683361	2.27424991345396	2.46204892021326	0.283574031782513	29.1533522538083	28.1664864537853	30.1402180538314	8.01	5.13	12.21	3.31226239781889	3.42831373728834	3.54436507675778	3.372588909481	3.49075390168778	3.60891889389456	3.37195338566568	3.48904070349457	3.60686857315041	2.36814941683361	9.78535106565437	-0.141056916640852	62.0952134258747	0.447371132528289	0.455240891881853	0.440072106480384	0.47388416851702	0.481898092093894	0.466451433346573	0.473645014067841	0.480247949807189	0.466190906886628	0.000786170714061394	0.000804818433830205	0.00144763568427144
236	29.6045667991337	0.22	2.37198712405163	2.27795773404325	2.46601651406001	0.283588228257683	28.7350466991304	27.7623748827903	29.7077185154705	7.93	5.11	12.53	3.29590893068831	3.41138311975315	3.52685730881799	3.35785906381523	3.47550371375618	3.59314836369713	3.34431675493459	3.46420450740513	3.58106711127164	2.37198712405163	9.81756346255374	-0.334079858815209	61.9037008981934	0.447371132528289	0.455240891881853	0.440072106480384	0.47388416851702	0.481898092093894	0.466451433346573	0.473645014067841	0.480247949807189	0.466190906886628	0.000786170714061394	0.000804818433830205	0.00144763568427144
236	29.6045667991337	0.22	2.39352175453042	2.29878631378178	2.48825719527905	0.277871500853844	29.224472639493	28.2211304137798	30.2278148652063	8	5.27	12.48	3.32353766251092	3.44169897024923	3.55986027798754	3.38436599560656	3.50468992526043	3.6250138549143	3.38004012355188	3.5049066993046	3.62610206850096	2.39352175453042	9.90480723508676	-0.043987939464654	62.6698367804231	0.447371132528289	0.455240891881853	0.440072106480384	0.47388416851702	0.481898092093894	0.466451433346573	0.473645014067841	0.480247949807189	0.466190906886628	0.000786170714061394	0.000804818433830205	0.00144763568427144
236	29.6045667991337	0.22	2.41958689479787	2.32356574520799	2.51560804438776	0.283509005483752	29.4970155087422	28.498356593908	30.4956744235764	7.96	5.16	12.27	3.3711700882588	3.48930493757785	3.60743978689691	3.43379055975246	3.5541197984884	3.67444903722434	3.43523533710965	3.55145343054217	3.67136367021044	2.41958689479787	9.75809435964136	0.822958981954922	63.1087715934547	0.447371132528289	0.455240891881853	0.440072106480384	0.47388416851702	0.481898092093894	0.466451433346573	0.473645014067841	0.480247949807189	0.466190906886628	0.000786170714061394	0.000804818433830205	0.00144763568427144
236	29.6045667991337	0.23	2.21244284611188	2.12716024637512	2.29772544584865	0.30470638304831	30.0867592463522	29.1188471355572	31.0546713571472	8.11	5.17	12.41	3.38391031204529	3.49639168047395	3.60887304890262	3.44310912116483	3.55755826132651	3.6720074014882	3.43942139985979	3.55376234672719	3.6690932968139	2.21244284611188	10.071665905327	-0.0601116061912832	62.6324550504255	0.447371132528289	0.455240891881853	0.440072106480384	0.47388416851702	0.481898092093894	0.466451433346573	0.473645014067841	0.480247949807189	0.466190906886628	0.000786170714061394	0.000804818433830205	0.00144763568427144
236	29.6045667991337	0.23	2.23075916887503	2.1434211240336	2.31809721371646	0.297413612938445	29.410505856277	28.4478099915539	30.373201721	7.97	5.2	12.41	3.36214496204135	3.47592254465729	3.58970012727324	3.42441085338597	3.54029556186252	3.65618027033907	3.41969890742111	3.53583216996236	3.65353960505938	2.23075916887503	9.96287998013785	0.25684380519908	62.6544330677303	0.447371132528289	0.455240891881853	0.440072106480384	0.47388416851702	0.481898092093894	0.466451433346573	0.473645014067841	0.480247949807189	0.466190906886628	0.000786170714061394	0.000804818433830205	0.00144763568427144
236	29.6045667991337	0.23	2.24883814325751	2.16033969197601	2.33733659453902	0.287709932042193	28.9795861097422	28.0084941384618	29.9506780810225	7.97	5.14	12.44	3.31229459580747	3.42713628178326	3.54197796775905	3.3737644475687	3.49073737556079	3.60771030355288	3.3649781923961	3.48077320145199	3.59727877085336	2.24883814325751	9.90976133406237	0.159083525455576	62.6036242406324	0.447371132528289	0.455240891881853	0.440072106480384	0.47388416851702	0.481898092093894	0.466451433346573	0.473645014067841	0.480247949807189	0.466190906886628	0.000786170714061394	0.000804818433830205	0.00144763568427144
236	29.6045667991337	0.23	2.24913101908426	2.16028960452212	2.3379724336464	0.302076557503035	29.8064267219572	28.841548589385	30.7713048545295	7.83	5.04	12.53	3.46749218811181	3.58349523062546	3.69949827313912	3.53538337992735	3.65365768489329	3.77193198985924	3.51937988702419	3.63663516881609	3.75434154392983	2.24913101908426	9.89649286800727	-0.902325009147951	61.2330861491018	0.447371132528289	0.455240891881853	0.440072106480384	0.47388416851702	0.481898092093894	0.466451433346573	0.473645014067841	0.480247949807189	0.466190906886628	0.000786170714061394	0.000804818433830205	0.00144763568427144
236	29.6045667991337	0.23	2.24952137522359	2.16160678101383	2.33743596943335	0.30074391094856	29.3746419730378	28.4207274589681	30.3285564871074	7.96	5.13	12.41	3.36284446981638	3.47571512567654	3.5885857815367	3.42536297723483	3.54033200695648	3.65530103667813	3.41871812945365	3.53118176197492	3.64586205662456	2.24952137522359	9.93778719075227	-0.0061037396284011	62.3981275320463	0.447371132528289	0.455240891881853	0.440072106480384	0.47388416851702	0.481898092093894	0.466451433346573	0.473645014067841	0.480247949807189	0.466190906886628	0.000786170714061394	0.000804818433830205	0.00144763568427144
236	29.6045667991337	0.23	2.25170759069306	2.16439132335044	2.33902385803569	0.29931164187139	29.6333975557158	28.6677930989202	30.5990020125113	7.96	5.17	12.27	3.39294994943019	3.507233165496	3.62151638156182	3.45608173099024	3.57249138662639	3.68890104226254	3.45310379836286	3.57269434744828	3.68724185836771	2.25170759069306	9.89150224358586	-0.151328272765228	62.1630503217117	0.447371132528289	0.455240891881853	0.440072106480384	0.47388416851702	0.481898092093894	0.466451433346573	0.473645014067841	0.480247949807189	0.466190906886628	0.000786170714061394	0.000804818433830205	0.00144763568427144
236	29.6045667991337	0.23	2.25379884800229	2.16646627666298	2.34113141934161	0.301345512647239	29.6842218984897	28.7216311145901	30.6468126823893	7.95	5.17	12.46	3.40110687780115	3.51509323611649	3.62907959443184	3.46450021037644	3.58061116382547	3.69672211727451	3.45726505665456	3.57526801178833	3.68928178774581	2.25379884800229	9.92449512924445	-0.086265156735261	62.3204894145295	0.447371132528289	0.455240891881853	0.440072106480384	0.47388416851702	0.481898092093894	0.466451433346573	0.473645014067841	0.480247949807189	0.466190906886628	0.000786170714061394	0.000804818433830205	0.00144763568427144
236	29.6045667991337	0.23	2.25458691561582	2.16684955005734	2.3423242811743	0.292563866266189	28.8875229960349	27.9308560958433	29.8441898962264	8.14	5.18	12.61	3.23688336560818	3.34775068614544	3.4586180066827	3.29297100923577	3.40575940200884	3.51854779478192	3.28545914340457	3.39595466317731	3.5080126350241	2.25458691561582	10.0072146127649	0.202653801478868	62.9200901439118	0.447371132528289	0.455240891881853	0.440072106480384	0.47388416851702	0.481898092093894	0.466451433346573	0.473645014067841	0.480247949807189	0.466190906886628	0.000786170714061394	0.000804818433830205	0.00144763568427144
236	29.6045667991337	0.23	2.26001171358119	2.17112059121216	2.34890283595021	0.291374456991834	29.2821025286732	28.3095745875771	30.2546304697694	8.04	5.16	12.48	3.31859046841931	3.43259507649312	3.54659968456693	3.37839348545773	3.49445252585273	3.61051156624773	3.3734646150885	3.48518047936617	3.6042413142342	2.26001171358119	9.95348354753377	-0.0680155993609551	62.5117253037945	0.447371132528289	0.455240891881853	0.440072106480384	0.47388416851702	0.481898092093894	0.466451433346573	0.473645014067841	0.480247949807189	0.466190906886628	0.000786170714061394	0.000804818433830205	0.00144763568427144
236	29.6045667991337	0.23	2.26450885691721	2.17594150352514	2.35307621030927	0.292308249410839	28.8849447315766	27.9277721727436	29.8421172904096	7.99	5.21	12.65	3.29166027280262	3.40447581951502	3.51729136622742	3.35206859870373	3.4669545286719	3.58184045864008	3.34417780475821	3.45866534911065	3.57438990822515	2.26450885691721	10.0113584099587	-0.0395708222662298	62.6083880826602	0.447371132528289	0.455240891881853	0.440072106480384	0.47388416851702	0.481898092093894	0.466451433346573	0.473645014067841	0.480247949807189	0.466190906886628	0.000786170714061394	0.000804818433830205	0.00144763568427144
236	29.6045667991337	0.23	2.26470654368752	2.17523569483963	2.3541773925354	0.294060635424515	29.5548367815207	28.5795979458197	30.5300756172217	8.09	5.19	12.42	3.33264099087721	3.44636270683395	3.5600844227907	3.39163219058536	3.50736689878325	3.62310160698114	3.38695681005445	3.50415767725042	3.61810154609673	2.26470654368752	9.94112787785632	-0.262657392645706	62.3423053872646	0.447371132528289	0.455240891881853	0.440072106480384	0.47388416851702	0.481898092093894	0.466451433346573	0.473645014067841	0.480247949807189	0.466190906886628	0.000786170714061394	0.000804818433830205	0.00144763568427144
236	29.6045667991337	0.23	2.27121675847481	2.18369149182446	2.35874202512517	0.303617049283256	29.4378051154986	28.4883300128512	30.3872802181461	8.01	5.18	12.48	3.3511416470625	3.46283038269198	3.57451911832146	3.41223927156605	3.5259643032252	3.63968933488435	3.40503051548943	3.51831731585256	3.63339884554226	2.27121675847481	10.0038473328067	-0.448472562382031	62.0859448102524	0.447371132528289	0.455240891881853	0.440072106480384	0.47388416851702	0.481898092093894	0.466451433346573	0.473645014067841	0.480247949807189	0.466190906886628	0.000786170714061394	0.000804818433830205	0.00144763568427144
236	29.6045667991337	0.23	2.2753785442471	2.1878791942114	2.36287789428281	0.313258940499581	30.0668085665617	29.1187192123298	31.0148979207935	7.88	5.08	12.24	3.47904416568789	3.59231991495211	3.70559566421633	3.5458092707599	3.66125885483091	3.77670843890193	3.53944412884075	3.65462439906264	3.77159378376187	2.2753785442471	9.81058021441586	-0.157143012929438	61.8129303102132	0.447371132528289	0.455240891881853	0.440072106480384	0.47388416851702	0.481898092093894	0.466451433346573	0.473645014067841	0.480247949807189	0.466190906886628	0.000786170714061394	0.000804818433830205	0.00144763568427144
236	29.6045667991337	0.23	2.27598508146211	2.18633466816845	2.36563549475577	0.28021301728139	28.3113025697123	27.3449516598311	29.2776534795935	7.95	5.15	12.28	3.24137278850467	3.35592056984293	3.47046835118119	3.30199120728127	3.41868119990844	3.53537119253561	3.29935442645443	3.41427858887287	3.53233224680609	2.27598508146211	9.8436991998335	-0.160986096605454	62.1009313626203	0.447371132528289	0.455240891881853	0.440072106480384	0.47388416851702	0.481898092093894	0.466451433346573	0.473645014067841	0.480247949807189	0.466190906886628	0.000786170714061394	0.000804818433830205	0.00144763568427144
236	29.6045667991337	0.23	2.27795498230179	2.18990419622722	2.36600576837637	0.296452608649497	29.4510840343292	28.4848385146625	30.4173295539958	8.14	5.22	12.52	3.30096200058205	3.41293524354112	3.52490848650019	3.35815265203756	3.47206588179723	3.58597911155691	3.35242826985369	3.46552942677419	3.58492687232365	2.27795498230179	10.0637747673736	-0.146962344245931	62.6911469601181	0.447371132528289	0.455240891881853	0.440072106480384	0.47388416851702	0.481898092093894	0.466451433346573	0.473645014067841	0.480247949807189	0.466190906886628	0.000786170714061394	0.000804818433830205	0.00144763568427144
236	29.6045667991337	0.23	2.27796063880647	2.18809249924183	2.3678287783711	0.294792595702257	29.950784396902	28.9642198267198	30.9373489670843	7.99	5.27	12.22	3.41640887611064	3.53277686304732	3.649144849984	3.47926515672738	3.59777412242479	3.71628308812219	3.48881535279302	3.60344596001401	3.72380378627565	2.27796063880647	9.87594587456439	-0.280150694201903	62.1312903083349	0.447371132528289	0.455240891881853	0.440072106480384	0.47388416851702	0.481898092093894	0.466451433346573	0.473645014067841	0.480247949807189	0.466190906886628	0.000786170714061394	0.000804818433830205	0.00144763568427144
236	29.6045667991337	0.23	2.28215453070566	2.19433842177822	2.36997063963311	0.298855227347255	29.7040182960705	28.7350584200923	30.6729781720487	8.06	5.22	12.37	3.35984198770018	3.47313746210339	3.5864329365066	3.41986503275911	3.53518451287151	3.65050399298391	3.41683383773987	3.53516162571121	3.64814079570041	2.28215453070566	9.94752587736492	-0.282424463733536	62.3247597725848	0.447371132528289	0.455240891881853	0.440072106480384	0.47388416851702	0.481898092093894	0.466451433346573	0.473645014067841	0.480247949807189	0.466190906886628	0.000786170714061394	0.000804818433830205	0.00144763568427144
236	29.6045667991337	0.23	2.28384677158373	2.19425182683406	2.3734417163334	0.299291848720728	29.7837810898973	28.8132305860026	30.7543315937919	8.13	5.23	12.48	3.34054779459505	3.45307146095905	3.56559512732305	3.39851626805711	3.51299255583788	3.62746884361865	3.39504613891114	3.5087692552654	3.6250171216136	2.28384677158373	10.0091719468911	0.322281725634601	63.0859774567572	0.447371132528289	0.455240891881853	0.440072106480384	0.47388416851702	0.481898092093894	0.466451433346573	0.473645014067841	0.480247949807189	0.466190906886628	0.000786170714061394	0.000804818433830205	0.00144763568427144
236	29.6045667991337	0.23	2.28425686501649	2.19584597097908	2.37266775905389	0.296177203859761	29.2737369236686	28.3126754151558	30.2347984321814	7.9	5.07	12.29	3.37273192233542	3.48721784715741	3.6017037719794	3.43683727942302	3.55349923283584	3.67016118624866	3.43051479735787	3.54619945846172	3.66015301536142	2.28425686501649	9.86729295014103	0.270178230235996	62.3821323275405	0.447371132528289	0.455240891881853	0.440072106480384	0.47388416851702	0.481898092093894	0.466451433346573	0.473645014067841	0.480247949807189	0.466190906886628	0.000786170714061394	0.000804818433830205	0.00144763568427144
236	29.6045667991337	0.23	2.28718929805516	2.19861143953646	2.37576715657386	0.293739719250691	29.0478443638546	28.0885936512374	30.0070950764718	8.06	5.21	12.57	3.28520750546896	3.39740029375324	3.50959308203752	3.34395506815732	3.45815413849591	3.5723532088345	3.33732916974333	3.45030286279672	3.56627862997267	2.28718929805516	10.017456878089	-0.473404412456914	62.2114342423462	0.447371132528289	0.455240891881853	0.440072106480384	0.47388416851702	0.481898092093894	0.466451433346573	0.473645014067841	0.480247949807189	0.466190906886628	0.000786170714061394	0.000804818433830205	0.00144763568427144
236	29.6045667991337	0.23	2.287776966922	2.19943675848901	2.37611717535499	0.288463512394615	28.9285585604466	27.9609557828058	29.8961613380873	7.99	5.2	12.45	3.29773168089058	3.41185132540952	3.52597096992846	3.358383710196	3.47460224834652	3.59082078649704	3.35575210560514	3.46854824829134	3.58471838896212	2.287776966922	9.96126542488352	-0.349676596134129	62.1975179665386	0.447371132528289	0.455240891881853	0.440072106480384	0.47388416851702	0.481898092093894	0.466451433346573	0.473645014067841	0.480247949807189	0.466190906886628	0.000786170714061394	0.000804818433830205	0.00144763568427144
236	29.6045667991337	0.23	2.28817638383964	2.19789489579393	2.37845787188536	0.287495377294319	29.1210670559343	28.1447230542397	30.097411057629	8.09	5.18	12.43	3.28167970139851	3.39552158521342	3.50936346902833	3.33975365646226	3.45561013312187	3.57146660978148	3.33307296973069	3.45164453381938	3.56758050223012	2.28817638383964	9.89542742285741	-0.0925518382572196	62.389350904359	0.447371132528289	0.455240891881853	0.440072106480384	0.47388416851702	0.481898092093894	0.466451433346573	0.473645014067841	0.480247949807189	0.466190906886628	0.000786170714061394	0.000804818433830205	0.00144763568427144
236	29.6045667991337	0.23	2.28903209456445	2.20034143493317	2.37772275419573	0.298162989631697	29.2427194775701	28.287229376695	30.1982095784453	7.98	5.17	12.49	3.33785598919043	3.45060256869269	3.56334914819496	3.39934667232402	3.51417029296198	3.62899391359993	3.39160651697855	3.50795187096101	3.62291699745362	2.28903209456445	9.97633436572422	0.296239906583446	62.8386968995455	0.447371132528289	0.455240891881853	0.440072106480384	0.47388416851702	0.481898092093894	0.466451433346573	0.473645014067841	0.480247949807189	0.466190906886628	0.000786170714061394	0.000804818433830205	0.00144763568427144
236	29.6045667991337	0.23	2.2892074503878	2.1999789382039	2.3784359625717	0.293724406463234	29.561995166259	28.5857295554229	30.5382607770952	7.98	5.11	12.26	3.37392576899137	3.48915276347454	3.60437975795771	3.43613285361645	3.55348435702119	3.67083586042592	3.43228463204197	3.54838393569766	3.66360005431021	2.2892074503878	9.87331555190544	0.440717043101033	62.6776539150609	0.447371132528289	0.455240891881853	0.440072106480384	0.47388416851702	0.481898092093894	0.466451433346573	0.473645014067841	0.480247949807189	0.466190906886628	0.000786170714061394	0.000804818433830205	0.00144763568427144
236	29.6045667991337	0.23	2.28928101388343	2.20012671448414	2.37843531328272	0.293846367729613	29.4704038906466	28.4974490321797	30.4433587491135	7.94	5.16	12.41	3.37865592317367	3.49400939540298	3.6093628676323	3.44188301086356	3.55939517112439	3.67690733138522	3.43521472915272	3.55169380788334	3.66944518101868	2.28928101388343	9.9481334128231	-0.0544285367138955	62.3697407314351	0.447371132528289	0.455240891881853	0.440072106480384	0.47388416851702	0.481898092093894	0.466451433346573	0.473645014067841	0.480247949807189	0.466190906886628	0.000786170714061394	0.000804818433830205	0.00144763568427144
236	29.6045667991337	0.23	2.28988648447258	2.20131975134487	2.37845321760028	0.298950071973388	29.2321856050192	28.2788329097048	30.1855383003336	8.02	5.18	12.65	3.32187562751525	3.43386465807753	3.54585368863982	3.38215782866796	3.49617912835295	3.61020042803794	3.37004671635208	3.48418231898287	3.59957311999949	2.28988648447258	10.0473765085808	-0.633704779554531	62.0162927676963	0.447371132528289	0.455240891881853	0.440072106480384	0.47388416851702	0.481898092093894	0.466451433346573	0.473645014067841	0.480247949807189	0.466190906886628	0.000786170714061394	0.000804818433830205	0.00144763568427144
236	29.6045667991337	0.23	2.29051560334704	2.2014653900606	2.37956581663347	0.297831402297836	29.6688737171498	28.6986906593809	30.6390567749188	8.05	5.25	12.41	3.3607182696867	3.47433014020312	3.58794201071955	3.42106859496292	3.53672065831633	3.65237272166973	3.42254273138516	3.53620968222338	3.65309720115718	2.29051560334704	9.95035137072511	-0.103847614974478	62.4045929167577	0.447371132528289	0.455240891881853	0.440072106480384	0.47388416851702	0.481898092093894	0.466451433346573	0.473645014067841	0.480247949807189	0.466190906886628	0.000786170714061394	0.000804818433830205	0.00144763568427144
236	29.6045667991337	0.23	2.2927216114021	2.2036301975235	2.3818130252807	0.297275410236563	29.6351952812458	28.6648237582757	30.6055668042159	8.14	5.26	12.6	3.32283903655428	3.43532493228754	3.5478108280208	3.38046999132918	3.49490683006586	3.60934366880253	3.37755792276191	3.49066606467104	3.60441714975138	2.2927216114021	10.0677862367405	0.0179266287813004	62.9028624640772	0.447371132528289	0.455240891881853	0.440072106480384	0.47388416851702	0.481898092093894	0.466451433346573	0.473645014067841	0.480247949807189	0.466190906886628	0.000786170714061394	0.000804818433830205	0.00144763568427144
236	29.6045667991337	0.23	2.29445268181141	2.20590266089804	2.38300270272478	0.289166720364059	28.7825327416989	27.8214608035346	29.7436046798631	7.99	5.17	12.52	3.27960703451244	3.39289865177632	3.5061902690402	3.33982335150395	3.45519509723012	3.5705668429563	3.33252451248856	3.4459831602095	3.56202934992504	2.29445268181141	10.004539499705	-0.174666028080676	62.4220065917047	0.447371132528289	0.455240891881853	0.440072106480384	0.47388416851702	0.481898092093894	0.466451433346573	0.473645014067841	0.480247949807189	0.466190906886628	0.000786170714061394	0.000804818433830205	0.00144763568427144
236	29.6045667991337	0.23	2.29475815789296	2.20469166332187	2.38482465246406	0.290890153460141	29.151500256567	28.1821732212956	30.1208272918384	7.92	5.15	12.36	3.34932857783685	3.46452887537995	3.57972917292305	3.412503930346	3.52987714680025	3.64725036325449	3.4087636599682	3.52479169976887	3.64278287312047	2.29475815789296	9.87071720677566	0.251644811782207	62.5269578373554	0.447371132528289	0.455240891881853	0.440072106480384	0.47388416851702	0.481898092093894	0.466451433346573	0.473645014067841	0.480247949807189	0.466190906886628	0.000786170714061394	0.000804818433830205	0.00144763568427144
236	29.6045667991337	0.23	2.29514509195423	2.20630753951855	2.38398264438991	0.303112200739215	29.6597066313071	28.7019310936361	30.6174821689781	7.99	5.18	12.55	3.38333645604831	3.49623746200299	3.60913846795768	3.44545360849895	3.56042744672728	3.67540128495562	3.43816753187902	3.5494245988162	3.66770783158568	2.29514509195423	9.98418503990018	-0.855068141602001	61.6329762536305	0.447371132528289	0.455240891881853	0.440072106480384	0.47388416851702	0.481898092093894	0.466451433346573	0.473645014067841	0.480247949807189	0.466190906886628	0.000786170714061394	0.000804818433830205	0.00144763568427144
236	29.6045667991337	0.23	2.29519968514145	2.20675556028177	2.38364381000114	0.302489518423303	29.6284489199402	28.6702707149809	30.5866271248995	7.96	5.19	12.35	3.39440886926629	3.50785211609102	3.62129536291576	3.45763947313018	3.57319592589954	3.68875237866889	3.45526889609441	3.5696719352251	3.68439270516334	2.29519968514145	9.88814267667797	-0.137001230477498	62.2010680413631	0.447371132528289	0.455240891881853	0.440072106480384	0.47388416851702	0.481898092093894	0.466451433346573	0.473645014067841	0.480247949807189	0.466190906886628	0.000786170714061394	0.000804818433830205	0.00144763568427144
236	29.6045667991337	0.23	2.29731209459651	2.20831261706149	2.38631157213153	0.291207722070349	29.2275502939953	28.2564420756618	30.1986585123288	8.06	5.16	12.44	3.30538163876031	3.41897992072142	3.53257820268253	3.36452290917802	3.48015373910081	3.5957845690236	3.35677907158824	3.47672017173378	3.58671071723236	2.29731209459651	9.96343556562288	-0.21782692069518	62.3557087697616	0.447371132528289	0.455240891881853	0.440072106480384	0.47388416851702	0.481898092093894	0.466451433346573	0.473645014067841	0.480247949807189	0.466190906886628	0.000786170714061394	0.000804818433830205	0.00144763568427144
236	29.6045667991337	0.23	2.29739137125794	2.20892037958622	2.38586236292965	0.298364650918887	29.4472564233181	28.4855465994243	30.408966247212	8.09	5.22	12.53	3.32095228067294	3.43307203311857	3.54519178556421	3.37969294668218	3.49379586190007	3.60789877711795	3.37427394614404	3.49019150094819	3.60054533418116	2.29739137125794	9.98177046903548	-0.190812334053147	62.5277398227986	0.447371132528289	0.455240891881853	0.440072106480384	0.47388416851702	0.481898092093894	0.466451433346573	0.473645014067841	0.480247949807189	0.466190906886628	0.000786170714061394	0.000804818433830205	0.00144763568427144
236	29.6045667991337	0.23	2.29898343564693	2.20926607047104	2.38870080082282	0.284795896427601	28.6067849266534	27.6413247740791	29.5722450792277	8.13	5.24	12.6	3.20628159400961	3.31827105696949	3.43026051992936	3.26201651289687	3.37595269309018	3.48988887328349	3.25679246420275	3.36834854463521	3.4828200431959	2.29898343564693	10.0415322805198	-0.0269787198319255	62.79513090058	0.447371132528289	0.455240891881853	0.440072106480384	0.47388416851702	0.481898092093894	0.466451433346573	0.473645014067841	0.480247949807189	0.466190906886628	0.000786170714061394	0.000804818433830205	0.00144763568427144
236	29.6045667991337	0.23	2.30023734161438	2.21157960923337	2.3888950739954	0.296515812103791	29.5943313585559	28.6235332056301	30.5651295114816	8.01	5.12	12.46	3.36800551265385	3.48223507010363	3.5964646275534	3.42946921183605	3.5457833772624	3.66209754268875	3.41762595857633	3.53827626094102	3.65148215944005	2.30023734161438	9.91866932443471	0.0633841343264805	62.4574295498568	0.447371132528289	0.455240891881853	0.440072106480384	0.47388416851702	0.481898092093894	0.466451433346573	0.473645014067841	0.480247949807189	0.466190906886628	0.000786170714061394	0.000804818433830205	0.00144763568427144
236	29.6045667991337	0.23	2.30182037721653	2.21212295204635	2.39151780238671	0.286813886675542	28.6612888893424	27.6987589739789	29.6238188047059	8.13	5.24	12.53	3.21371586591258	3.32539226496443	3.43706866401629	3.26962646812197	3.38324575664635	3.49686504517073	3.26475064863222	3.38010702585102	3.49365201664801	2.30182037721653	9.99547448441647	0.348320032886887	63.0761968548475	0.447371132528289	0.455240891881853	0.440072106480384	0.47388416851702	0.481898092093894	0.466451433346573	0.473645014067841	0.480247949807189	0.466190906886628	0.000786170714061394	0.000804818433830205	0.00144763568427144
236	29.6045667991337	0.23	2.30187114471691	2.21302355889328	2.39071873054054	0.297288428296015	29.6780465159777	28.7063021548429	30.6497908771125	8.03	5.28	12.34	3.36989333474076	3.48396845413427	3.59804357352778	3.43091308256462	3.54705379701618	3.66319451146773	3.43565280246971	3.55045944915105	3.66892806136372	2.30187114471691	9.98897174434248	0.0627606000632593	62.7183838845254	0.447371132528289	0.455240891881853	0.440072106480384	0.47388416851702	0.481898092093894	0.466451433346573	0.473645014067841	0.480247949807189	0.466190906886628	0.000786170714061394	0.000804818433830205	0.00144763568427144
236	29.6045667991337	0.23	2.30299212973527	2.21258241382738	2.39340184564315	0.297720979405156	29.7789118118735	28.8048733204763	30.7529503032707	7.86	5.13	12.36	3.44902163018243	3.56565050016851	3.68227937015459	3.51567581867131	3.63455860397507	3.75344138927884	3.50939434665514	3.62931444686573	3.74761406989308	2.30299212973527	9.92318717118466	0.469336218151307	62.8244739232113	0.447371132528289	0.455240891881853	0.440072106480384	0.47388416851702	0.481898092093894	0.466451433346573	0.473645014067841	0.480247949807189	0.466190906886628	0.000786170714061394	0.000804818433830205	0.00144763568427144
236	29.6045667991337	0.23	2.3047475270485	2.214381235182	2.39511381891499	0.289561563976207	29.2318128481456	28.2566757359511	30.2069499603401	8.19	5.2	12.51	3.25480294158224	3.36712610269558	3.47944926380892	3.31001650352647	3.4242450831629	3.53847366279933	3.3057892674737	3.4166474007136	3.53241427030376	2.3047475270485	9.96477553811222	0.660287684570282	63.3530235928793	0.447371132528289	0.455240891881853	0.440072106480384	0.47388416851702	0.481898092093894	0.466451433346573	0.473645014067841	0.480247949807189	0.466190906886628	0.000786170714061394	0.000804818433830205	0.00144763568427144
236	29.6045667991337	0.23	2.30714608751108	2.21675534635213	2.39753682867003	0.296504053988093	29.4899983973308	28.522595467081	30.4574013275805	7.97	5.14	12.54	3.37062452574486	3.48494624119817	3.59926795665147	3.43302542163254	3.54946359277802	3.6659017639235	3.42146403120397	3.53965458123026	3.65679592417286	2.30714608751108	9.91319735009941	-0.323027017120026	62.0228686556525	0.447371132528289	0.455240891881853	0.440072106480384	0.47388416851702	0.481898092093894	0.466451433346573	0.473645014067841	0.480247949807189	0.466190906886628	0.000786170714061394	0.000804818433830205	0.00144763568427144
236	29.6045667991337	0.23	2.30814286958475	2.21914524532945	2.39714049384006	0.305400230002204	29.8094282213238	28.8520061138166	30.7668503288309	8.05	5.17	12.47	3.3784984730925	3.49061023112963	3.60272198916675	3.43915754038886	3.55328220289513	3.66740686540141	3.43480011871783	3.54509799855216	3.65927628007396	2.30814286958475	9.99077650817972	0.00910632594434938	62.5508067193554	0.447371132528289	0.455240891881853	0.440072106480384	0.47388416851702	0.481898092093894	0.466451433346573	0.473645014067841	0.480247949807189	0.466190906886628	0.000786170714061394	0.000804818433830205	0.00144763568427144
236	29.6045667991337	0.23	2.31009999719778	2.22037595395745	2.39982404043811	0.287552654611394	28.8116572941615	27.8458219282352	29.7774926600877	7.94	5.05	12.28	3.30495029333052	3.41958285415611	3.53421541498169	3.36701701582359	3.48380236767777	3.60058771953195	3.35939624286095	3.47589214808217	3.59062328808692	2.31009999719778	9.81335443626171	0.102477191903945	62.172291377976	0.447371132528289	0.455240891881853	0.440072106480384	0.47388416851702	0.481898092093894	0.466451433346573	0.473645014067841	0.480247949807189	0.466190906886628	0.000786170714061394	0.000804818433830205	0.00144763568427144
236	29.6045667991337	0.23	2.31279196192582	2.22378043949297	2.40180348435866	0.291397213804065	28.7892072992986	27.8331022646383	29.745312333959	7.91	5.15	12.45	3.31303491911732	3.42684218846357	3.54064945780982	3.37584678221958	3.49181172475575	3.60777666729191	3.36681881724815	3.48317092853927	3.60080132745874	2.31279196192582	9.87945412229202	-0.628314091806671	61.611241314743	0.447371132528289	0.455240891881853	0.440072106480384	0.47388416851702	0.481898092093894	0.466451433346573	0.473645014067841	0.480247949807189	0.466190906886628	0.000786170714061394	0.000804818433830205	0.00144763568427144
236	29.6045667991337	0.23	2.31328884786478	2.22406197551092	2.40251572021864	0.29555266366174	29.3601520669286	28.3948076364963	30.3254964973609	8.05	5.13	12.54	3.32298935302887	3.43596174239661	3.54893413176435	3.3825320154787	3.49752868964896	3.61252536381922	3.37255452634544	3.4875445323759	3.59972897669508	2.31328884786478	9.90047102081237	-0.635704973550181	61.7675107479453	0.447371132528289	0.455240891881853	0.440072106480384	0.47388416851702	0.481898092093894	0.466451433346573	0.473645014067841	0.480247949807189	0.466190906886628	0.000786170714061394	0.000804818433830205	0.00144763568427144
236	29.6045667991337	0.23	2.31336427785876	2.2237987381621	2.40292981755542	0.295354345357354	28.8950924224703	27.9445862040297	29.8455986409108	8.04	5.2	12.55	3.27675460657986	3.38821002793116	3.49966544928247	3.33586152038723	3.44932740232351	3.56279328425979	3.32981943132666	3.44474234248089	3.55712496522315	2.31336427785876	9.97034341476933	-0.253235619566717	62.2694052417587	0.447371132528289	0.455240891881853	0.440072106480384	0.47388416851702	0.481898092093894	0.466451433346573	0.473645014067841	0.480247949807189	0.466190906886628	0.000786170714061394	0.000804818433830205	0.00144763568427144
236	29.6045667991337	0.23	2.31523234259235	2.22483357100627	2.40563111417842	0.294033796639017	29.365921131007	28.3968534152494	30.3349888467645	7.97	5.13	12.38	3.35759202657351	3.47217282142629	3.58675361627908	3.41986382378821	3.53656969874761	3.653275573707	3.4125039774538	3.53059663292522	3.64611445963281	2.31523234259235	9.88371606030984	-0.0611061904308632	62.2958128301842	0.447371132528289	0.455240891881853	0.440072106480384	0.47388416851702	0.481898092093894	0.466451433346573	0.473645014067841	0.480247949807189	0.466190906886628	0.000786170714061394	0.000804818433830205	0.00144763568427144
236	29.6045667991337	0.23	2.31590092177698	2.22483706006763	2.40696478348632	0.288971405034293	29.0927949649394	28.1209013863244	30.0646885435545	8.02	5.16	12.31	3.30270991034748	3.41685570211274	3.53100149387801	3.36260689892941	3.47882280565228	3.59503871237515	3.35851394538569	3.47197641835244	3.59056757393467	2.31590092177698	9.87137983482454	-0.623251668218324	61.760535014173	0.447371132528289	0.455240891881853	0.440072106480384	0.47388416851702	0.481898092093894	0.466451433346573	0.473645014067841	0.480247949807189	0.466190906886628	0.000786170714061394	0.000804818433830205	0.00144763568427144
236	29.6045667991337	0.23	2.31869791390529	2.22929260979793	2.40810321801265	0.292374324403563	28.9512063744841	27.9919912704513	29.910421478517	7.98	5.11	12.35	3.30666379865314	3.41997484640896	3.53328589416479	3.36780346141432	3.48320961156601	3.59861576171771	3.36012329527161	3.47771771646863	3.59415675868111	2.31869791390529	9.85548259309905	-0.0682885557354608	62.1201047504274	0.447371132528289	0.455240891881853	0.440072106480384	0.47388416851702	0.481898092093894	0.466451433346573	0.473645014067841	0.480247949807189	0.466190906886628	0.000786170714061394	0.000804818433830205	0.00144763568427144
236	29.6045667991337	0.23	2.3187992734744	2.22902840894421	2.40857013800458	0.294807079517343	28.9310378722029	27.9780964628633	29.8839792815424	8.04	5.15	12.49	3.27850849715724	3.39017536884594	3.50184224053464	3.33751475365153	3.45119139413555	3.56486803461957	3.32748813230944	3.44486287051	3.55457331843468	2.3187992734744	9.93266641117774	0.0516607791025037	62.5101333157735	0.447371132528289	0.455240891881853	0.440072106480384	0.47388416851702	0.481898092093894	0.466451433346573	0.473645014067841	0.480247949807189	0.466190906886628	0.000786170714061394	0.000804818433830205	0.00144763568427144
236	29.6045667991337	0.23	2.32106017461753	2.23051699294935	2.4116033562857	0.293773357054351	29.4451178620599	28.4728267614638	30.417408962656	8.01	5.21	12.41	3.35134711206164	3.46578903240079	3.58023095273995	3.41257246472635	3.52910511058516	3.64563775644396	3.40930342235427	3.52612020726895	3.64206908879703	2.32106017461753	9.95180500672475	-0.0888273599824678	62.4191271831653	0.447371132528289	0.455240891881853	0.440072106480384	0.47388416851702	0.481898092093894	0.466451433346573	0.473645014067841	0.480247949807189	0.466190906886628	0.000786170714061394	0.000804818433830205	0.00144763568427144
236	29.6045667991337	0.23	2.32150204758296	2.23124394392495	2.41176015124097	0.29089306752153	29.191697295887	28.2210405107187	30.1623540810553	8	5.14	12.51	3.32322380666293	3.4375253943505	3.55182698203806	3.38402785596513	3.50042078620963	3.61681371645412	3.37337612986876	3.48942193503044	3.60755746600884	2.32150204758296	9.91246476621084	0.540858319589596	62.9871290390411	0.447371132528289	0.455240891881853	0.440072106480384	0.47388416851702	0.481898092093894	0.466451433346573	0.473645014067841	0.480247949807189	0.466190906886628	0.000786170714061394	0.000804818433830205	0.00144763568427144
236	29.6045667991337	0.23	2.32261143411389	2.23083381420791	2.41438905401988	0.288972264285842	29.4652996045577	28.4809639423158	30.4496352667996	8.04	5.18	12.35	3.33861109509326	3.45399742716801	3.56938375924275	3.39877060763612	3.51623612332764	3.63370163901916	3.39506257877956	3.51220843483728	3.62759672187857	2.32261143411389	9.89585987735057	0.1037775043557	62.6111758515533	0.447371132528289	0.455240891881853	0.440072106480384	0.47388416851702	0.481898092093894	0.466451433346573	0.473645014067841	0.480247949807189	0.466190906886628	0.000786170714061394	0.000804818433830205	0.00144763568427144
236	29.6045667991337	0.23	2.32295783202098	2.23228282170025	2.4136328423417	0.295170923915296	29.7981366038614	28.8174925641066	30.7787806436162	8.08	5.19	12.58	3.36115473450823	3.47553305350169	3.58991137249516	3.42069743073505	3.53710195620834	3.65350648168163	3.41191484977274	3.53065282568677	3.64434961403609	2.32295783202098	10.0080251016719	-0.112281126624174	62.5042535847548	0.447371132528289	0.455240891881853	0.440072106480384	0.47388416851702	0.481898092093894	0.466451433346573	0.473645014067841	0.480247949807189	0.466190906886628	0.000786170714061394	0.000804818433830205	0.00144763568427144
236	29.6045667991337	0.23	2.32303786367747	2.23351944955048	2.41255627780446	0.294581783643876	29.2649671028977	28.3005040399898	30.2294301658056	7.86	5.15	12.21	3.3875953234261	3.50304240369391	3.61848948396171	3.45299805024403	3.57067401357837	3.68834997691272	3.44982754528257	3.56989025550654	3.68688083995136	2.32303786367747	9.80331268905876	0.227136090058895	62.4248285880247	0.447371132528289	0.455240891881853	0.440072106480384	0.47388416851702	0.481898092093894	0.466451433346573	0.473645014067841	0.480247949807189	0.466190906886628	0.000786170714061394	0.000804818433830205	0.00144763568427144
236	29.6045667991337	0.23	2.32497577895979	2.23500701147252	2.41494454644706	0.299341323226456	29.6497474836055	28.6836786265481	30.615816340663	8	5.16	12.4	3.37942545501577	3.4932448060601	3.60706415710443	3.44136318327988	3.55726860254203	3.67317402180418	3.43480816843096	3.55384586696407	3.66616761682042	2.32497577895979	9.9440137995259	0.109892989356786	62.5557438847116	0.447371132528289	0.455240891881853	0.440072106480384	0.47388416851702	0.481898092093894	0.466451433346573	0.473645014067841	0.480247949807189	0.466190906886628	0.000786170714061394	0.000804818433830205	0.00144763568427144
236	29.6045667991337	0.23	2.32732550224844	2.23789586649938	2.41675513799751	0.304697614878883	29.7739164605585	28.8160488998575	30.7317840212594	8.03	5.16	12.49	3.38063803291246	3.49301303329687	3.60538803368128	3.44172211755191	3.55612759974715	3.6705330819424	3.43308508404107	3.54733999347066	3.66110572256793	2.32732550224844	9.91565920883008	0.161567881805375	62.5549500640083	0.447371132528289	0.455240891881853	0.440072106480384	0.47388416851702	0.481898092093894	0.466451433346573	0.473645014067841	0.480247949807189	0.466190906886628	0.000786170714061394	0.000804818433830205	0.00144763568427144
236	29.6045667991337	0.23	2.32740184578287	2.23717060860714	2.41763308295859	0.292547828072458	29.1181319630484	28.1537906318244	30.0824732942725	8.04	5.2	12.27	3.29900513111311	3.4120047282706	3.52500432542809	3.35837472425713	3.47340788603246	3.58844104780778	3.35889293163544	3.47388547101395	3.58727898612957	2.32740184578287	9.87876781140449	0.236077340637205	62.6430831939487	0.447371132528289	0.455240891881853	0.440072106480384	0.47388416851702	0.481898092093894	0.466451433346573	0.473645014067841	0.480247949807189	0.466190906886628	0.000786170714061394	0.000804818433830205	0.00144763568427144
236	29.6045667991337	0.23	2.32741799495544	2.2366137240662	2.41822226584468	0.290120459324461	29.2867976344399	28.3111517748834	30.2624434939964	7.93	5.15	12.49	3.36212553835078	3.47798955853915	3.59385357872752	3.42538608436553	3.54343016032427	3.661474236283	3.41790084994583	3.53240485528781	3.65467064509851	2.32741799495544	9.89194338846104	-0.134437083214543	62.1895176513598	0.447371132528289	0.455240891881853	0.440072106480384	0.47388416851702	0.481898092093894	0.466451433346573	0.473645014067841	0.480247949807189	0.466190906886628	0.000786170714061394	0.000804818433830205	0.00144763568427144
236	29.6045667991337	0.23	2.32783144778387	2.23768134156152	2.41798155400622	0.294387879856553	29.1144721798804	28.154521010331	30.0744233494298	8.02	5.14	12.4	3.30770926171495	3.42048828477655	3.53326730783816	3.36776099545886	3.48258753096153	3.59741406646421	3.36043074613148	3.47857397902878	3.58714183470376	2.32783144778387	9.93503461964461	-0.235326386961731	62.189676475595	0.447371132528289	0.455240891881853	0.440072106480384	0.47388416851702	0.481898092093894	0.466451433346573	0.473645014067841	0.480247949807189	0.466190906886628	0.000786170714061394	0.000804818433830205	0.00144763568427144
236	29.6045667991337	0.23	2.32812648998652	2.23792292701414	2.4183300529589	0.290182087794937	29.4845758094765	28.5024882071126	30.4666634118403	8	5.27	12.22	3.35548199123348	3.47109916962155	3.58671634800962	3.41682221838282	3.53455294826758	3.65228367815234	3.42517329277377	3.53907129586112	3.65789598313958	2.32812648998652	9.83120171874074	0.574504754700746	62.9921264127805	0.447371132528289	0.455240891881853	0.440072106480384	0.47388416851702	0.481898092093894	0.466451433346573	0.473645014067841	0.480247949807189	0.466190906886628	0.000786170714061394	0.000804818433830205	0.00144763568427144
236	29.6045667991337	0.23	2.32848866084031	2.23770668873262	2.41927063294799	0.29110999466864	29.3760533449949	28.3997798819749	30.3523268080149	8.05	5.14	12.42	3.32469719308198	3.4389872916557	3.55327739022942	3.38433885341867	3.5006791992309	3.61701954504313	3.37633697245408	3.49502037485636	3.61232931260807	2.32848866084031	9.9476891778267	0.450671313713552	62.9550221397084	0.447371132528289	0.455240891881853	0.440072106480384	0.47388416851702	0.481898092093894	0.466451433346573	0.473645014067841	0.480247949807189	0.466190906886628	0.000786170714061394	0.000804818433830205	0.00144763568427144
236	29.6045667991337	0.23	2.3286678086754	2.23821686853919	2.4191187488116	0.287444021644792	29.4107813322391	28.4246004392599	30.3969622252182	8.05	5.21	12.61	3.32804089606429	3.44350603161704	3.55897116716979	3.387769150519	3.50530653554594	3.62284392057288	3.37891574709924	3.49832381857287	3.61614994496997	2.3286678086754	9.93919431173012	-0.531317464112968	62.0322412174519	0.447371132528289	0.455240891881853	0.440072106480384	0.47388416851702	0.481898092093894	0.466451433346573	0.473645014067841	0.480247949807189	0.466190906886628	0.000786170714061394	0.000804818433830205	0.00144763568427144
236	29.6045667991337	0.23	2.33087609980488	2.24048966522168	2.42126253438808	0.295024734637702	29.3789952167469	28.4118051400956	30.3461852933982	8.05	5.22	12.3	3.32725373918108	3.44051957298393	3.55378540678677	3.38701107018706	3.5023111533898	3.61761123659254	3.38707369759688	3.50300898303132	3.61729594084935	2.33087609980488	9.85199290664382	0.1278836071379	62.4683474780468	0.447371132528289	0.455240891881853	0.440072106480384	0.47388416851702	0.481898092093894	0.466451433346573	0.473645014067841	0.480247949807189	0.466190906886628	0.000786170714061394	0.000804818433830205	0.00144763568427144
236	29.6045667991337	0.23	2.33108269125274	2.24119326156513	2.42097212094035	0.295850138949816	29.152905245171	28.195059291172	30.11075119917	7.92	5.07	12.38	3.35292073233566	3.46682655974964	3.58073238716361	3.41629115484009	3.53234980988859	3.64840846493709	3.40887439555562	3.52065866695684	3.63571315957304	2.33108269125274	9.88788434268262	-0.231622619337459	62.0452454743072	0.447371132528289	0.455240891881853	0.440072106480384	0.47388416851702	0.481898092093894	0.466451433346573	0.473645014067841	0.480247949807189	0.466190906886628	0.000786170714061394	0.000804818433830205	0.00144763568427144
236	29.6045667991337	0.23	2.3322301155346	2.24138713063959	2.42307310042961	0.297073673501611	29.6280615640319	28.6574549921764	30.5986681358875	7.97	5.15	12.37	3.38845419019414	3.50321859988551	3.61798300957687	3.45130138998941	3.56819438734359	3.68508738469776	3.44724296394263	3.56580448273151	3.6717979514231	2.3322301155346	9.82724216159463	0.0773554261284709	62.3425634219218	0.447371132528289	0.455240891881853	0.440072106480384	0.47388416851702	0.481898092093894	0.466451433346573	0.473645014067841	0.480247949807189	0.466190906886628	0.000786170714061394	0.000804818433830205	0.00144763568427144
236	29.6045667991337	0.23	2.33313456212232	2.24322778676709	2.42304133747756	0.298850781359107	29.5271513157819	28.5639507103455	30.4903519212182	7.98	5.15	12.39	3.37084428680849	3.48451201053515	3.59817973426182	3.43296324733692	3.54872567501392	3.66448810269092	3.42606095687471	3.54206235412815	3.65938173991315	2.33313456212232	9.89778348452537	0.512709775858564	62.8877993485489	0.447371132528289	0.455240891881853	0.440072106480384	0.47388416851702	0.481898092093894	0.466451433346573	0.473645014067841	0.480247949807189	0.466190906886628	0.000786170714061394	0.000804818433830205	0.00144763568427144
236	29.6045667991337	0.23	2.33501642270393	2.24467986186166	2.42535298354619	0.286242366103014	28.7514603964131	27.7845516172857	29.7183691755406	8.04	5.11	12.47	3.25720813414352	3.37055972547852	3.48391131681352	3.31591495078807	3.43130955282881	3.54670415486955	3.30318183111239	3.42016822748967	3.53775929185101	2.33501642270393	9.8967008850898	-0.138422442300144	62.2609175892873	0.447371132528289	0.455240891881853	0.440072106480384	0.47388416851702	0.481898092093894	0.466451433346573	0.473645014067841	0.480247949807189	0.466190906886628	0.000786170714061394	0.000804818433830205	0.00144763568427144
236	29.6045667991337	0.23	2.33531462085233	2.24447987528627	2.42614936641839	0.298685544018907	29.491715106819	28.5292910029486	30.4541392106893	8.05	5.22	12.43	3.3398380214295	3.45250610752088	3.56517419361227	3.39975003272082	3.51443922630387	3.62912841988692	3.39590173534242	3.51378516666683	3.6281834661997	2.33531462085233	9.95169312694069	-0.168002711396014	62.3569470638911	0.447371132528289	0.455240891881853	0.440072106480384	0.47388416851702	0.481898092093894	0.466451433346573	0.473645014067841	0.480247949807189	0.466190906886628	0.000786170714061394	0.000804818433830205	0.00144763568427144
236	29.6045667991337	0.23	2.33544716591433	2.24413388997528	2.42676044185337	0.293115283491977	29.50038646553	28.5247232369182	30.4760496941419	8.01	5.22	12.35	3.35704878739422	3.47187370721246	3.5866986270307	3.41835345531664	3.53527524772282	3.652197040129	3.41960950730645	3.5338985450736	3.64895055807769	2.33544716591433	9.89280968867566	-0.242315946121207	62.1735911364001	0.447371132528289	0.455240891881853	0.440072106480384	0.47388416851702	0.481898092093894	0.466451433346573	0.473645014067841	0.480247949807189	0.466190906886628	0.000786170714061394	0.000804818433830205	0.00144763568427144
236	29.6045667991337	0.23	2.33579077880442	2.24449278725129	2.42708877035755	0.288091919732667	29.1421497025781	28.1665196376003	30.1177797675559	7.9	5.11	12.4	3.35614511027938	3.47239504510079	3.58864497992219	3.41998621518917	3.53844747402692	3.65690873286466	3.41232740026806	3.5300646900012	3.64858574923913	2.33579077880442	9.8017421308876	0.220192081991325	62.2664030378513	0.447371132528289	0.455240891881853	0.440072106480384	0.47388416851702	0.481898092093894	0.466451433346573	0.473645014067841	0.480247949807189	0.466190906886628	0.000786170714061394	0.000804818433830205	0.00144763568427144
236	29.6045667991337	0.23	2.33614256597249	2.24516742166405	2.42711771028093	0.290046485895021	29.2373480556424	28.2631745853109	30.2115215259739	7.97	5.18	12.37	3.34259051482758	3.45780273176725	3.57301494870692	3.40463349134509	3.52198420201842	3.63933491269174	3.40379956180511	3.51754994434796	3.63385445568326	2.33614256597249	9.80741303422431	0.866894362367659	63.0939708083688	0.447371132528289	0.455240891881853	0.440072106480384	0.47388416851702	0.481898092093894	0.466451433346573	0.473645014067841	0.480247949807189	0.466190906886628	0.000786170714061394	0.000804818433830205	0.00144763568427144
236	29.6045667991337	0.23	2.33726942028409	2.24639059460139	2.42814824596678	0.294891135185877	30.0012107757737	29.0132193428322	30.9892022087152	8.06	5.23	12.51	3.39483190975035	3.51043662095032	3.6260413321503	3.45562976025255	3.57330482961333	3.6909798989741	3.44857142983243	3.57404181270449	3.68703432431441	2.33726942028409	9.9747126134234	0.444043538976534	63.2185105358601	0.447371132528289	0.455240891881853	0.440072106480384	0.47388416851702	0.481898092093894	0.466451433346573	0.473645014067841	0.480247949807189	0.466190906886628	0.000786170714061394	0.000804818433830205	0.00144763568427144
236	29.6045667991337	0.23	2.3388885654913	2.24723484990827	2.43054228107434	0.293904342468073	29.5829287420378	28.6063953369424	30.5594621471331	8.09	5.27	12.59	3.33426133972293	3.44808265629239	3.56190397286186	3.39319025921255	3.50902322589486	3.62485619257717	3.3904894747561	3.50065677861458	3.62036385494187	2.3388885654913	9.98141233849067	0.141034183205751	62.8307057678787	0.447371132528289	0.455240891881853	0.440072106480384	0.47388416851702	0.481898092093894	0.466451433346573	0.473645014067841	0.480247949807189	0.466190906886628	0.000786170714061394	0.000804818433830205	0.00144763568427144
236	29.6045667991337	0.23	2.33903729111496	2.24799847034196	2.43007611188796	0.296551469205762	29.8234569382765	28.8452262705609	30.8016876059922	7.97	5.21	12.33	3.40816289595889	3.52374422072043	3.63932554548196	3.47122265972384	3.58894253573941	3.70666241175498	3.4720070280773	3.58970341148352	3.70841793311435	2.33903729111496	9.87109444530556	0.580529282395522	63.0269531418945	0.447371132528289	0.455240891881853	0.440072106480384	0.47388416851702	0.481898092093894	0.466451433346573	0.473645014067841	0.480247949807189	0.466190906886628	0.000786170714061394	0.000804818433830205	0.00144763568427144
236	29.6045667991337	0.23	2.33942522663356	2.24700282140968	2.43184763185744	0.283261536513288	28.9748332664406	27.9932556060622	29.956410926819	8.12	5.22	12.52	3.2510343263703	3.36503116592322	3.47902800547615	3.30778386836762	3.4237706187564	3.53975736914518	3.30249496467301	3.41969488405682	3.53577250120177	2.33942522663356	9.90199413376285	-0.344165310324672	62.1757075599454	0.447371132528289	0.455240891881853	0.440072106480384	0.47388416851702	0.481898092093894	0.466451433346573	0.473645014067841	0.480247949807189	0.466190906886628	0.000786170714061394	0.000804818433830205	0.00144763568427144
236	29.6045667991337	0.23	2.34067679429149	2.25000730293654	2.43134628564644	0.298346204134121	29.6782001049962	28.7089052494063	30.647494960586	8.01	5.19	12.46	3.37609285494352	3.49007941792325	3.60406598090297	3.4375846171042	3.55364731806989	3.66971001903557	3.4333433574676	3.54770756279811	3.66568239174921	2.34067679429149	9.93035283171907	-0.101617429305009	62.5069528234587	0.447371132528289	0.455240891881853	0.440072106480384	0.47388416851702	0.481898092093894	0.466451433346573	0.473645014067841	0.480247949807189	0.466190906886628	0.000786170714061394	0.000804818433830205	0.00144763568427144
236	29.6045667991337	0.23	2.34097161287593	2.25093152620703	2.43101169954483	0.301860320820092	29.7283834923899	28.7655379836052	30.6912290011746	8.04	5.2	12.55	3.37191894855129	3.48478445509766	3.59764996164404	3.43267556553924	3.54757472902015	3.66247389250105	3.42817241502833	3.54209301314329	3.65441587094601	2.34097161287593	9.96726655336386	-0.0754094372209895	62.5675001152411	0.447371132528289	0.455240891881853	0.440072106480384	0.47388416851702	0.481898092093894	0.466451433346573	0.473645014067841	0.480247949807189	0.466190906886628	0.000786170714061394	0.000804818433830205	0.00144763568427144
236	29.6045667991337	0.23	2.34134277632139	2.25010942176884	2.43257613087393	0.281734833035077	29.0242845575727	28.037321672836	30.0112474423093	8	5.17	12.41	3.30213793751211	3.41837898302406	3.53462002853601	3.36258970954228	3.48095876342845	3.59932781731462	3.35827033870923	3.47694316104364	3.59578635456993	2.34134277632139	9.87630302814674	-0.259160049583776	62.1403047402212	0.447371132528289	0.455240891881853	0.440072106480384	0.47388416851702	0.481898092093894	0.466451433346573	0.473645014067841	0.480247949807189	0.466190906886628	0.000786170714061394	0.000804818433830205	0.00144763568427144
236	29.6045667991337	0.23	2.3413545008649	2.25096601361795	2.43174298811185	0.289962818023021	29.2843154389164	28.3083787745433	30.2602521032896	8.06	5.23	12.51	3.3118479729531	3.42602455259324	3.54020113223337	3.37112866970735	3.48734896247966	3.60356925525197	3.36792594227686	3.48424451933401	3.59821063513357	2.3413545008649	9.9549278193159	-0.136010295311718	62.5041635714255	0.447371132528289	0.455240891881853	0.440072106480384	0.47388416851702	0.481898092093894	0.466451433346573	0.473645014067841	0.480247949807189	0.466190906886628	0.000786170714061394	0.000804818433830205	0.00144763568427144
236	29.6045667991337	0.23	2.34321518669253	2.25276333154269	2.43366704184236	0.283826722358747	29.1720240891204	28.1851400014877	30.1589081767532	8.07	5.23	12.4	3.29339207199488	3.40870802323784	3.5240239744808	3.35209760775506	3.46946909461341	3.58684058147176	3.35043451095511	3.46690314429832	3.5876247463419	2.34321518669253	9.99170635098908	0.169043874304817	62.8072341685905	0.447371132528289	0.455240891881853	0.440072106480384	0.47388416851702	0.481898092093894	0.466451433346573	0.473645014067841	0.480247949807189	0.466190906886628	0.000786170714061394	0.000804818433830205	0.00144763568427144
236	29.6045667991337	0.23	2.34351890934613	2.25171099317478	2.43532682551749	0.29393499579289	30.1515609452629	29.1563304762237	31.1467914143021	7.97	5.2	12.23	3.44739681058811	3.56507123287399	3.68274565515987	3.51133452218144	3.6311914124823	3.75104830278315	3.51287144049011	3.63480508069412	3.75123356436481	2.34351890934613	9.807251779097	-0.0848290797048602	62.1780831877113	0.447371132528289	0.455240891881853	0.440072106480384	0.47388416851702	0.481898092093894	0.466451433346573	0.473645014067841	0.480247949807189	0.466190906886628	0.000786170714061394	0.000804818433830205	0.00144763568427144
236	29.6045667991337	0.23	2.34446427353269	2.25335936046396	2.43556918660142	0.299031298232512	29.6757488405888	28.7081176808817	30.643380000296	7.89	5.1	12.35	3.42415177958471	3.53956568426224	3.65497958893978	3.4895017932611	3.60711837490351	3.72473495654593	3.48113438913393	3.59655175671087	3.71495244160741	2.34446427353269	9.82367848952137	-0.164505960619989	61.9635728411374	0.447371132528289	0.455240891881853	0.440072106480384	0.47388416851702	0.481898092093894	0.466451433346573	0.473645014067841	0.480247949807189	0.466190906886628	0.000786170714061394	0.000804818433830205	0.00144763568427144
236	29.6045667991337	0.23	2.34545024003539	2.25432189458579	2.43657858548499	0.300155614404582	30.324287591816	29.3381550727822	31.3104201108498	8.02	5.24	12.41	3.44627068111909	3.562108898608	3.67794711609691	3.50880771928012	3.62674797102515	3.74468822277019	3.50651477796793	3.62463612475722	3.749409999431	2.34545024003539	9.88959125496754	-0.689382548048319	61.8318894568878	0.447371132528289	0.455240891881853	0.440072106480384	0.47388416851702	0.481898092093894	0.466451433346573	0.473645014067841	0.480247949807189	0.466190906886628	0.000786170714061394	0.000804818433830205	0.00144763568427144
236	29.6045667991337	0.23	2.34549196442888	2.25308493086088	2.43789899799688	0.285223589492436	29.216146614279	28.2311551019732	30.2011381265849	8.14	5.2	12.49	3.27235463753872	3.38652784552783	3.50070105351694	3.32909717483289	3.44525014303441	3.56140311123594	3.32274995942161	3.44131449888662	3.55726424488089	2.34549196442888	9.93694805568392	-0.183946847677676	62.4488820197342	0.447371132528289	0.455240891881853	0.440072106480384	0.47388416851702	0.481898092093894	0.466451433346573	0.473645014067841	0.480247949807189	0.466190906886628	0.000786170714061394	0.000804818433830205	0.00144763568427144
236	29.6045667991337	0.23	2.3464315303496	2.25535245146705	2.43751060923215	0.302418916923281	30.3304064569869	29.3493629476052	31.3114499663686	8.12	5.23	12.48	3.40863750097507	3.52257597732757	3.63651445368006	3.46814475371557	3.58407234322757	3.69999993273958	3.4633298353611	3.58240304810321	3.69727875744492	2.3464315303496	9.96427982421144	0.182487832421729	62.7988350471801	0.447371132528289	0.455240891881853	0.440072106480384	0.47388416851702	0.481898092093894	0.466451433346573	0.473645014067841	0.480247949807189	0.466190906886628	0.000786170714061394	0.000804818433830205	0.00144763568427144
236	29.6045667991337	0.23	2.34673257761099	2.25603142844035	2.43743372678164	0.28918336043146	29.1800239075952	28.2057188565563	30.154328958634	7.99	5.21	12.33	3.32606258511355	3.44095416413084	3.55584574314812	3.3872028245891	3.50420635985348	3.62120989511786	3.38516648516649	3.50135372164741	3.61964297648255	2.34673257761099	9.85720084088022	0.000792624249429507	62.4123917598153	0.447371132528289	0.455240891881853	0.440072106480384	0.47388416851702	0.481898092093894	0.466451433346573	0.473645014067841	0.480247949807189	0.466190906886628	0.000786170714061394	0.000804818433830205	0.00144763568427144
236	29.6045667991337	0.23	2.34699458592068	2.25526256051852	2.43872661132283	0.285966545546122	29.0485491146477	28.0709894382041	30.0261087910914	7.97	5.24	12.26	3.31657785255056	3.43207619576275	3.54757453897494	3.37793653652875	3.49557166852028	3.61320680051182	3.37934411706181	3.49488254757034	3.61668077197087	2.34699458592068	9.86084974820293	-0.310919861897459	62.0667259164833	0.447371132528289	0.455240891881853	0.440072106480384	0.47388416851702	0.481898092093894	0.466451433346573	0.473645014067841	0.480247949807189	0.466190906886628	0.000786170714061394	0.000804818433830205	0.00144763568427144
236	29.6045667991337	0.23	2.34751486407567	2.25534086151887	2.43968886663247	0.292762765321167	29.1362079944079	28.1717688369453	30.1006471518704	8.01	5.19	12.36	3.31466222773857	3.42813717724194	3.54161212674532	3.37514108015656	3.49068647734137	3.60623187452617	3.37324031492228	3.48921277388453	3.60596564919849	2.34751486407567	9.87269986867405	-0.441304410065785	61.8937326250653	0.447371132528289	0.455240891881853	0.440072106480384	0.47388416851702	0.481898092093894	0.466451433346573	0.473645014067841	0.480247949807189	0.466190906886628	0.000786170714061394	0.000804818433830205	0.00144763568427144
236	29.6045667991337	0.23	2.34770736176495	2.25659827394718	2.43881644958273	0.290076058771392	28.8917808251281	27.9291905990156	29.8543710512406	7.94	5.11	12.45	3.31367276359552	3.42787976159154	3.54208675958756	3.37583104030913	3.49218034706359	3.60852965381805	3.36550559022077	3.48015646864371	3.59638435732981	2.34770736176495	9.82902957096839	0.342427204088278	62.5761530150584	0.447371132528289	0.455240891881853	0.440072106480384	0.47388416851702	0.481898092093894	0.466451433346573	0.473645014067841	0.480247949807189	0.466190906886628	0.000786170714061394	0.000804818433830205	0.00144763568427144
236	29.6045667991337	0.23	2.3481615072776	2.25681513111755	2.43950788343765	0.303848542983082	30.0481246944171	29.0794948859126	31.0167545029215	8.02	5.14	12.36	3.41742843067493	3.53126201201358	3.64509559335223	3.47953613850615	3.59543851015148	3.71134088179681	3.4750996817674	3.58997326639831	3.70517230418009	2.3481615072776	9.89007066369648	-0.424203357156162	61.9031874939969	0.447371132528289	0.455240891881853	0.440072106480384	0.47388416851702	0.481898092093894	0.466451433346573	0.473645014067841	0.480247949807189	0.466190906886628	0.000786170714061394	0.000804818433830205	0.00144763568427144
236	29.6045667991337	0.23	2.34840002575685	2.25791074903049	2.43888930248322	0.293649143882907	29.3607980786341	28.3910009529676	30.3305952043006	8.08	5.13	12.27	3.31356876705214	3.42675566987775	3.53994257270337	3.37239915394261	3.48759562100312	3.60279208806364	3.36969129502657	3.48230411316491	3.59907560010761	2.34840002575685	9.91151707778794	0.344687092179803	62.7942725863748	0.447371132528289	0.455240891881853	0.440072106480384	0.47388416851702	0.481898092093894	0.466451433346573	0.473645014067841	0.480247949807189	0.466190906886628	0.000786170714061394	0.000804818433830205	0.00144763568427144
236	29.6045667991337	0.23	2.34885921928979	2.25740266941932	2.44031576916027	0.297081000536734	29.6566703537708	28.6851436107122	30.6281970968295	8.02	5.19	12.35	3.37039765278599	3.48454843058447	3.59869920838294	3.43160876272756	3.54783267744623	3.6640565921649	3.42930510896251	3.54674596879911	3.66051747907296	2.34885921928979	9.86383427127378	-0.1795899718452	62.256230994901	0.447371132528289	0.455240891881853	0.440072106480384	0.47388416851702	0.481898092093894	0.466451433346573	0.473645014067841	0.480247949807189	0.466190906886628	0.000786170714061394	0.000804818433830205	0.00144763568427144
236	29.6045667991337	0.23	2.3490625456955	2.25733104614396	2.44079404524703	0.294869570737934	29.3378141344141	28.3716193912564	30.3040088775719	7.99	5.21	12.51	3.3454226777029	3.45935095794175	3.57327923818061	3.40690636016218	3.52292846557058	3.63895057097898	3.40157394260551	3.5161667968597	3.63441486113425	2.3490625456955	9.88943872402127	0.12592573711187	62.595811098202	0.447371132528289	0.455240891881853	0.440072106480384	0.47388416851702	0.481898092093894	0.466451433346573	0.473645014067841	0.480247949807189	0.466190906886628	0.000786170714061394	0.000804818433830205	0.00144763568427144
236	29.6045667991337	0.23	2.34986578915043	2.25836088760952	2.44137069069135	0.289281330609614	29.2445511453376	28.2683242091294	30.2207780815458	8.05	5.23	12.38	3.30986737932698	3.42417134963211	3.53847531993723	3.36927699543964	3.48563263556041	3.60198827568118	3.37085105066784	3.48460081544709	3.6034418189448	2.34986578915043	9.93704576314191	0.651674819387811	63.2217816782237	0.447371132528289	0.455240891881853	0.440072106480384	0.47388416851702	0.481898092093894	0.466451433346573	0.473645014067841	0.480247949807189	0.466190906886628	0.000786170714061394	0.000804818433830205	0.00144763568427144
236	29.6045667991337	0.23	2.34998716389685	2.25929865264264	2.44067567515106	0.303483785792484	30.4139938145644	29.4327238856599	31.3952637434689	8.13	5.24	12.44	3.41440083255279	3.52823497427975	3.64206911600671	3.47377299812587	3.589586573388	3.70540014865014	3.46904424692057	3.58733711794445	3.70468053322926	2.34998716389685	9.95341124667165	0.454379682714302	63.0739594340639	0.447371132528289	0.455240891881853	0.440072106480384	0.47388416851702	0.481898092093894	0.466451433346573	0.473645014067841	0.480247949807189	0.466190906886628	0.000786170714061394	0.000804818433830205	0.00144763568427144
236	29.6045667991337	0.23	2.35031547822347	2.25920823573172	2.44142272071522	0.296308086956116	29.5374429514759	28.5680282727401	30.5068576302118	8.11	5.22	12.73	3.32200804719742	3.43473558068649	3.54746311417555	3.38025108542858	3.49495501209593	3.60965893876328	3.37038920767114	3.48464021366456	3.59880410519048	2.35031547822347	10.0660386423846	0.875045496887629	63.7816836921694	0.447371132528289	0.455240891881853	0.440072106480384	0.47388416851702	0.481898092093894	0.466451433346573	0.473645014067841	0.480247949807189	0.466190906886628	0.000786170714061394	0.000804818433830205	0.00144763568427144
236	29.6045667991337	0.23	2.35184336064158	2.26000053521461	2.44368618606855	0.298932788525668	29.7317119575453	28.7620281672167	30.701395747874	8.03	5.21	12.33	3.37687522284574	3.49072328482937	3.60457134681299	3.43804821157547	3.55395866134456	3.66986911111365	3.43872588251369	3.55681557285668	3.6713225218143	2.35184336064158	9.86930352823806	-0.259179818824923	62.0699123725628	0.447371132528289	0.455240891881853	0.440072106480384	0.47388416851702	0.481898092093894	0.466451433346573	0.473645014067841	0.480247949807189	0.466190906886628	0.000786170714061394	0.000804818433830205	0.00144763568427144
236	29.6045667991337	0.23	2.35186435731147	2.26061287255796	2.44311584206498	0.29600803335315	29.4056291475575	28.4398457249897	30.3714125701254	7.98	5.17	12.22	3.35739288331044	3.47140596274495	3.58541904217946	3.41933716288453	3.53545379656874	3.65157043025294	3.41792115575151	3.53684412267683	3.65515728292651	2.35186435731147	9.87929215360653	0.289593408787431	62.6273359121519	0.447371132528289	0.455240891881853	0.440072106480384	0.47388416851702	0.481898092093894	0.466451433346573	0.473645014067841	0.480247949807189	0.466190906886628	0.000786170714061394	0.000804818433830205	0.00144763568427144
236	29.6045667991337	0.23	2.35195644272738	2.25944010256332	2.44447278289144	0.291975975312225	29.631081488648	28.648394718933	30.613768258363	7.97	5.17	12.35	3.38765942407725	3.50386168005012	3.62006393602298	3.45050886351541	3.5688669579995	3.68722505248359	3.44754395030082	3.56399389857345	3.68082495378793	2.35195644272738	9.90538209983792	0.0951409440662528	62.5251142870112	0.447371132528289	0.455240891881853	0.440072106480384	0.47388416851702	0.481898092093894	0.466451433346573	0.473645014067841	0.480247949807189	0.466190906886628	0.000786170714061394	0.000804818433830205	0.00144763568427144
236	29.6045667991337	0.23	2.35298801944351	2.26244173925932	2.4435342996277	0.294836602829941	29.4808576506412	28.5098750157056	30.4518402855769	7.94	5.18	12.3	3.38124767601975	3.49640541613692	3.61156315625409	3.44459217026804	3.56190728230985	3.67922239435166	3.44471534127144	3.55840558545085	3.67819731242935	2.35298801944351	9.88100452953034	-0.190388933502605	62.1568313334815	0.447371132528289	0.455240891881853	0.440072106480384	0.47388416851702	0.481898092093894	0.466451433346573	0.473645014067841	0.480247949807189	0.466190906886628	0.000786170714061394	0.000804818433830205	0.00144763568427144
236	29.6045667991337	0.23	2.35309918503788	2.26104111840458	2.44515725167117	0.285374027389345	29.2217509214356	28.2369338269819	30.2065680158893	8.06	5.17	12.43	3.30214886656407	3.41731762646376	3.53248638636345	3.36117460626244	3.47840200177122	3.59562939728	3.35524396369794	3.47411110272661	3.58806704566685	2.35309918503788	9.916349527955	-0.0762941687030073	62.4994559432685	0.447371132528289	0.455240891881853	0.440072106480384	0.47388416851702	0.481898092093894	0.466451433346573	0.473645014067841	0.480247949807189	0.466190906886628	0.000786170714061394	0.000804818433830205	0.00144763568427144
236	29.6045667991337	0.23	2.35349578214709	2.26299534292699	2.44399622136719	0.29353665549597	29.4502552536351	28.4772394886688	30.4232710186014	7.82	5.03	12.07	3.42684412424933	3.54393318965203	3.66102225505472	3.49413664881775	3.61352497806922	3.7329133073207	3.49136589444839	3.60945039368791	3.72948604235168	2.35349578214709	9.73975952070726	-0.334054803665675	61.4739587741947	0.447371132528289	0.455240891881853	0.440072106480384	0.47388416851702	0.481898092093894	0.466451433346573	0.473645014067841	0.480247949807189	0.466190906886628	0.000786170714061394	0.000804818433830205	0.00144763568427144
236	29.6045667991337	0.23	2.35446267174413	2.26392178402524	2.44500355946303	0.298924300462313	29.4714605805952	28.5102452834302	30.4326758777602	7.99	5.16	12.49	3.36220161549878	3.47555734403924	3.58891307257969	3.42402017762368	3.53946010245822	3.65490002729276	3.41529992125211	3.53089275718831	3.64518121406902	2.35446267174413	9.86015115102129	0.341782383982716	62.6469380068995	0.447371132528289	0.455240891881853	0.440072106480384	0.47388416851702	0.481898092093894	0.466451433346573	0.473645014067841	0.480247949807189	0.466190906886628	0.000786170714061394	0.000804818433830205	0.00144763568427144
236	29.6045667991337	0.23	2.35447377788557	2.26327170622581	2.44567584954534	0.286132882372965	29.0915041910609	28.1128975714628	30.0701108106589	8.13	5.27	12.42	3.26298380395252	3.37656788193922	3.49015195992592	3.31982485055806	3.43538755861417	3.55095026667028	3.31975956466239	3.43639081893298	3.5533270248452	2.35447377788557	9.91931799628224	-0.31989506645487	62.2072469840238	0.447371132528289	0.455240891881853	0.440072106480384	0.47388416851702	0.481898092093894	0.466451433346573	0.473645014067841	0.480247949807189	0.466190906886628	0.000786170714061394	0.000804818433830205	0.00144763568427144
236	29.6045667991337	0.23	2.35581070756086	2.26475023186423	2.44687118325749	0.301402335737977	30.5122111126806	29.5229040573871	31.5015181679741	7.92	5.16	12.21	3.51027725643353	3.62790599814117	3.74553473984881	3.57658780814639	3.69643860417912	3.81628940021185	3.57837131463	3.69434291899602	3.81716720592892	2.35581070756086	9.81580373315332	0.159933503131519	62.4028882656557	0.447371132528289	0.455240891881853	0.440072106480384	0.47388416851702	0.481898092093894	0.466451433346573	0.473645014067841	0.480247949807189	0.466190906886628	0.000786170714061394	0.000804818433830205	0.00144763568427144
236	29.6045667991337	0.23	2.35645744012596	2.26369557889333	2.44921930135859	0.289132618630902	29.0887943830351	28.1174155441768	30.0601732218935	8.14	5.19	12.63	3.2586199321439	3.37119622639802	3.48377252065215	3.3150912111393	3.42961843169151	3.54414565224371	3.30750327843434	3.42104138701154	3.53280739850168	2.35645744012596	9.99184405317987	-0.220617051874494	62.4958630634203	0.447371132528289	0.455240891881853	0.440072106480384	0.47388416851702	0.481898092093894	0.466451433346573	0.473645014067841	0.480247949807189	0.466190906886628	0.000786170714061394	0.000804818433830205	0.00144763568427144
236	29.6045667991337	0.23	2.35720846011382	2.26627693809026	2.44813998213739	0.294711585034893	29.6623446940863	28.6850907851902	30.6395986029824	8.04	5.22	12.5	3.3620733873021	3.47661370318748	3.59115401907286	3.42262733190227	3.53923062118044	3.65583391045861	3.41460183373522	3.53389287295216	3.65041227715506	2.35720846011382	9.99197387234964	0.285747154224318	62.9285037558389	0.447371132528289	0.455240891881853	0.440072106480384	0.47388416851702	0.481898092093894	0.466451433346573	0.473645014067841	0.480247949807189	0.466190906886628	0.000786170714061394	0.000804818433830205	0.00144763568427144
236	29.6045667991337	0.23	2.35742445058854	2.26615625188414	2.44869264929294	0.298261021102984	29.7100321905831	28.7395002330378	30.6805641481285	8.1	5.22	12.51	3.34719658682485	3.46023130313373	3.57326601944261	3.4061983192059	3.52122552203549	3.63625272486508	3.40321992677642	3.51808467193735	3.63314718969804	2.35742445058854	9.96801067258229	-0.0778280156853269	62.5629688316592	0.447371132528289	0.455240891881853	0.440072106480384	0.47388416851702	0.481898092093894	0.466451433346573	0.473645014067841	0.480247949807189	0.466190906886628	0.000786170714061394	0.000804818433830205	0.00144763568427144
236	29.6045667991337	0.23	2.35765695001002	2.26625073554758	2.44906316447245	0.291384231242067	29.5569178734714	28.5752858988107	30.5385498481322	7.92	5.22	12.3	3.39847405633414	3.51522007282427	3.63196608931439	3.46272627879865	3.58167951855988	3.7006327583211	3.46197443417949	3.58385528206536	3.70247261410501	2.35765695001002	9.90856849618274	0.201487432832547	62.6627805178477	0.447371132528289	0.455240891881853	0.440072106480384	0.47388416851702	0.481898092093894	0.466451433346573	0.473645014067841	0.480247949807189	0.466190906886628	0.000786170714061394	0.000804818433830205	0.00144763568427144
236	29.6045667991337	0.23	2.35793938103168	2.26708691706161	2.44879184500175	0.30234423701918	30.0970711333481	29.1234025702256	31.0707396964705	8.04	5.18	12.64	3.41600002762508	3.53020549625135	3.64441096487762	3.47768068791599	3.59394829607877	3.71021590424156	3.46837195555659	3.58300103136916	3.70014157795341	2.35793938103168	9.92532501028314	0.294587735059373	62.8111835828982	0.447371132528289	0.455240891881853	0.440072106480384	0.47388416851702	0.481898092093894	0.466451433346573	0.473645014067841	0.480247949807189	0.466190906886628	0.000786170714061394	0.000804818433830205	0.00144763568427144
236	29.6045667991337	0.23	2.35818482827259	2.26629781063611	2.45007184590908	0.294702210654858	29.4026906764177	28.4339694691892	30.3714118836462	7.97	5.15	12.48	3.36000775819233	3.47448037079537	3.58895298339841	3.42220329901203	3.53879486090396	3.65538642279589	3.4136357142963	3.53365794219087	3.64632092775913	2.35818482827259	9.93222627740396	-0.0213655491312447	62.4286115459161	0.447371132528289	0.455240891881853	0.440072106480384	0.47388416851702	0.481898092093894	0.466451433346573	0.473645014067841	0.480247949807189	0.466190906886628	0.000786170714061394	0.000804818433830205	0.00144763568427144
236	29.6045667991337	0.23	2.35846909929593	2.26735680849631	2.44958139009554	0.292751528728085	29.3272581953338	28.3564687331551	30.2980476575125	7.89	5.16	12.28	3.38479990866021	3.50067922049669	3.61655853233317	3.44955961470856	3.56765598822494	3.68575236174132	3.44924600138148	3.56692422541172	3.68250544602647	2.35846909929593	9.79021396789553	0.126827811259958	62.2725678503722	0.447371132528289	0.455240891881853	0.440072106480384	0.47388416851702	0.481898092093894	0.466451433346573	0.473645014067841	0.480247949807189	0.466190906886628	0.000786170714061394	0.000804818433830205	0.00144763568427144
236	29.6045667991337	0.23	2.35850696755648	2.26786699347354	2.44914694163943	0.293835331525905	29.5538424509496	28.5781069503719	30.5295779515273	7.98	5.23	12.44	3.37473139611843	3.48995404658388	3.60517669704932	3.43705789819977	3.55440854758457	3.67175919696938	3.43592289845826	3.55280434513395	3.6722060619936	2.35850696755648	9.92317025637502	0.156624862355643	62.6704434687634	0.447371132528289	0.455240891881853	0.440072106480384	0.47388416851702	0.481898092093894	0.466451433346573	0.473645014067841	0.480247949807189	0.466190906886628	0.000786170714061394	0.000804818433830205	0.00144763568427144
236	29.6045667991337	0.23	2.35921482298878	2.26680199092758	2.45162765504997	0.288006828052083	29.1520221989722	28.1758591229036	30.1281852750408	8.02	5.17	12.36	3.3114380739952	3.42616407267448	3.54089007135376	3.37163204528668	3.48844348639809	3.6052549275095	3.37040183876972	3.48482299116794	3.60202291073164	2.35921482298878	9.86304429248552	-0.0990634020671649	62.2674779784199	0.447371132528289	0.455240891881853	0.440072106480384	0.47388416851702	0.481898092093894	0.466451433346573	0.473645014067841	0.480247949807189	0.466190906886628	0.000786170714061394	0.000804818433830205	0.00144763568427144
236	29.6045667991337	0.23	2.3592774019434	2.26782272375985	2.45073208012694	0.301096558474091	30.1413537612089	29.16336105513	31.1193464672879	7.94	5.2	12.3	3.46076702741441	3.57682377765837	3.69288052790234	3.52572553902018	3.64396067159903	3.76219580417787	3.52571539443844	3.64401125901562	3.76057451474941	2.3592774019434	9.83651672092015	-0.191056458597082	62.0502153940899	0.447371132528289	0.455240891881853	0.440072106480384	0.47388416851702	0.481898092093894	0.466451433346573	0.473645014067841	0.480247949807189	0.466190906886628	0.000786170714061394	0.000804818433830205	0.00144763568427144
236	29.6045667991337	0.23	2.36011945363004	2.26774219505177	2.45249671220831	0.279331977003869	28.6107418592985	27.632032851738	29.5894508668589	8.14	5.24	12.53	3.20221585855449	3.31563630509696	3.42905675163942	3.25770056389885	3.37308624337202	3.48847192284518	3.2539242387657	3.37048461303893	3.48633992128044	2.36011945363004	9.97679635438688	-0.372658975857935	62.4183737450121	0.447371132528289	0.455240891881853	0.440072106480384	0.47388416851702	0.481898092093894	0.466451433346573	0.473645014067841	0.480247949807189	0.466190906886628	0.000786170714061394	0.000804818433830205	0.00144763568427144
236	29.6045667991337	0.23	2.36049396941654	2.26972388861739	2.45126405021569	0.296952605010358	29.7360735761564	28.7616460974643	30.7105010548486	8.11	5.24	12.49	3.3450874041263	3.45841697762018	3.57174655111406	3.40376914118075	3.51908681705547	3.63440449293019	3.40106087208138	3.5153423505442	3.63377865666086	2.36049396941654	9.99989042162403	0.482474499101206	63.2746183351178	0.447371132528289	0.455240891881853	0.440072106480384	0.47388416851702	0.481898092093894	0.466451433346573	0.473645014067841	0.480247949807189	0.466190906886628	0.000786170714061394	0.000804818433830205	0.00144763568427144
236	29.6045667991337	0.23	2.36119800012033	2.26974268641257	2.4526533138281	0.285735650607513	28.9346030816179	27.9603271606169	29.9088790026189	8.03	5.21	12.49	3.28151717092342	3.3958614397017	3.51020570847997	3.34088765378068	3.45730068346914	3.57371371315761	3.33603351594409	3.4508321451984	3.56993350285872	2.36119800012033	9.93436453456661	-0.157934564972257	62.4831368589901	0.447371132528289	0.455240891881853	0.440072106480384	0.47388416851702	0.481898092093894	0.466451433346573	0.473645014067841	0.480247949807189	0.466190906886628	0.000786170714061394	0.000804818433830205	0.00144763568427144
236	29.6045667991337	0.23	2.36163521872157	2.2685665642979	2.45470387314523	0.289005743121379	29.5061295118844	28.5205101599103	30.4917488638585	8	5.27	12.39	3.36040611635295	3.47653592189287	3.59266572743279	3.42200778074804	3.54026643293906	3.65852508513008	3.42600189397543	3.54408394507195	3.66069713686453	2.36163521872157	9.90214176649387	-0.592389008750083	61.88833113355	0.447371132528289	0.455240891881853	0.440072106480384	0.47388416851702	0.481898092093894	0.466451433346573	0.473645014067841	0.480247949807189	0.466190906886628	0.000786170714061394	0.000804818433830205	0.00144763568427144
236	29.6045667991337	0.23	2.36166596128969	2.27031607397467	2.45301584860472	0.301316327968616	30.4079161527963	29.4217892867738	31.3940430188188	8.06	5.23	12.49	3.43984396727748	3.55513683808131	3.67042970888515	3.50127840595123	3.6186303680593	3.73598233016736	3.49740874737751	3.61393251700309	3.73158266012535	2.36166596128969	9.97521755541574	0.376688619887961	63.1013027073471	0.447371132528289	0.455240891881853	0.440072106480384	0.47388416851702	0.481898092093894	0.466451433346573	0.473645014067841	0.480247949807189	0.466190906886628	0.000786170714061394	0.000804818433830205	0.00144763568427144
236	29.6045667991337	0.23	2.36169682018203	2.26954412736463	2.45384951299943	0.298236004637873	30.0687250257604	29.0864170135705	31.0510330379503	7.88	5.16	12.26	3.47701340495472	3.59443928537805	3.71186516580138	3.54385315450608	3.6635363504828	3.78321954645952	3.54341028971124	3.66308073146375	3.78271556583444	2.36169682018203	9.7497481842632	0.126916373586053	62.2201469658728	0.447371132528289	0.455240891881853	0.440072106480384	0.47388416851702	0.481898092093894	0.466451433346573	0.473645014067841	0.480247949807189	0.466190906886628	0.000786170714061394	0.000804818433830205	0.00144763568427144
236	29.6045667991337	0.23	2.36210136745449	2.27097903466856	2.45322370024042	0.296134832497995	29.3862910834834	28.4214363452172	30.3511458217496	7.94	5.19	12.42	3.37060255412227	3.48502822232762	3.59945389053296	3.43373798951481	3.55030698796044	3.66687598640606	3.43109134178477	3.54737580680987	3.6606560379437	2.36210136745449	9.85752415688953	-0.309973206241629	61.9945377924939	0.447371132528289	0.455240891881853	0.440072106480384	0.47388416851702	0.481898092093894	0.466451433346573	0.473645014067841	0.480247949807189	0.466190906886628	0.000786170714061394	0.000804818433830205	0.00144763568427144
236	29.6045667991337	0.23	2.36234045275386	2.27077248848466	2.45390841702306	0.288236973917873	28.9086900726206	27.9412179760201	29.876162169221	8.01	5.13	12.57	3.28683310657199	3.40064057622202	3.51444804587205	3.34676128109482	3.46264377971105	3.57852627832728	3.33616412346248	3.45095231581076	3.56466306127962	2.36234045275386	9.905952456575	0.322228315393162	62.7637874571197	0.447371132528289	0.455240891881853	0.440072106480384	0.47388416851702	0.481898092093894	0.466451433346573	0.473645014067841	0.480247949807189	0.466190906886628	0.000786170714061394	0.000804818433830205	0.00144763568427144
236	29.6045667991337	0.23	2.36281792149854	2.27057459320649	2.45506124979059	0.295495414075267	29.920403055101	28.9365026326364	30.9043034775657	7.85	5.13	12.11	3.46996898255307	3.58795504297015	3.70594110338723	3.53735131080112	3.65762850854297	3.77790570628482	3.53759625694783	3.65935487556844	3.7788170187331	2.36281792149854	9.72051461684933	0.0462080556612059	62.0090048544379	0.447371132528289	0.455240891881853	0.440072106480384	0.47388416851702	0.481898092093894	0.466451433346573	0.473645014067841	0.480247949807189	0.466190906886628	0.000786170714061394	0.000804818433830205	0.00144763568427144
236	29.6045667991337	0.23	2.36300443258153	2.26992873344576	2.45608013171731	0.285843032554043	29.3502090764346	28.3621989391376	30.3382192137316	8	5.17	12.33	3.3410654746583	3.45745301447561	3.57384055429292	3.40227053333847	3.52079017929324	3.639309825248	3.39914118055867	3.51629043627103	3.63503972837508	2.36300443258153	9.79169450893642	-0.105862955720768	62.1001653785839	0.447371132528289	0.455240891881853	0.440072106480384	0.47388416851702	0.481898092093894	0.466451433346573	0.473645014067841	0.480247949807189	0.466190906886628	0.000786170714061394	0.000804818433830205	0.00144763568427144
236	29.6045667991337	0.23	2.36333981804748	2.27211102622863	2.45456860986633	0.303115675590674	30.0218081176324	29.0523475202716	30.9912687149933	8.03	5.2	12.32	3.40914254678191	3.52290372795962	3.63666490913733	3.47078932622048	3.58660762596936	3.70242592571823	3.46888857702626	3.58384256239827	3.70876059702359	2.36333981804748	9.85857972776681	-1.01511857224468	61.335222473274	0.447371132528289	0.455240891881853	0.440072106480384	0.47388416851702	0.481898092093894	0.466451433346573	0.473645014067841	0.480247949807189	0.466190906886628	0.000786170714061394	0.000804818433830205	0.00144763568427144
236	29.6045667991337	0.23	2.36459897134564	2.27290964481185	2.45628829787944	0.286765997529194	29.0468063990533	28.0712154775592	30.0223973205473	8.12	5.2	12.58	3.26001574540183	3.37331478539831	3.48661382539479	3.31691769607907	3.43219431437245	3.54747093266583	3.30911461030117	3.42408349372759	3.53895477344493	2.36459897134564	10.0010029318958	0.145485207947005	62.8448100499357	0.447371132528289	0.455240891881853	0.440072106480384	0.47388416851702	0.481898092093894	0.466451433346573	0.473645014067841	0.480247949807189	0.466190906886628	0.000786170714061394	0.000804818433830205	0.00144763568427144
236	29.6045667991337	0.23	2.36517293990636	2.27416628840493	2.45617959140779	0.295594150218451	29.2197466603421	28.2591143861264	30.1803789345578	7.99	5.17	12.36	3.33158793735477	3.44484098744263	3.5580940375305	3.39278254400313	3.50811582609512	3.62344910818711	3.39125810427133	3.50536185742658	3.62109348303017	2.36517293990636	9.87009874372136	-0.207582294656355	62.1626557310995	0.447371132528289	0.455240891881853	0.440072106480384	0.47388416851702	0.481898092093894	0.466451433346573	0.473645014067841	0.480247949807189	0.466190906886628	0.000786170714061394	0.000804818433830205	0.00144763568427144
236	29.6045667991337	0.23	2.36549329692329	2.2744972038297	2.45648939001688	0.299967410877688	29.8770291696671	28.9050058795507	30.8490524597836	8.01	5.2	12.47	3.40001491008558	3.51435128812052	3.62868766615545	3.46199496536326	3.57841562103175	3.69483627670024	3.45587724130641	3.57438874116522	3.68480291172438	2.36549329692329	9.89759439667576	-0.114267285812358	62.3456451521226	0.447371132528289	0.455240891881853	0.440072106480384	0.47388416851702	0.481898092093894	0.466451433346573	0.473645014067841	0.480247949807189	0.466190906886628	0.000786170714061394	0.000804818433830205	0.00144763568427144
236	29.6045667991337	0.23	2.36628888826378	2.27431596594621	2.45826181058136	0.304899763624373	30.0800999652355	29.112843553287	31.0473563771839	7.96	5.2	12.23	3.4442261132926	3.55865841827115	3.6730907232497	3.50822612213436	3.62478478824296	3.74134345435156	3.5084547538374	3.62737528555746	3.74214874122834	2.36628888826378	9.83314279962272	0.316010425656277	62.5975936297442	0.447371132528289	0.455240891881853	0.440072106480384	0.47388416851702	0.481898092093894	0.466451433346573	0.473645014067841	0.480247949807189	0.466190906886628	0.000786170714061394	0.000804818433830205	0.00144763568427144
236	29.6045667991337	0.23	2.36672319618718	2.27340593131278	2.46004046106159	0.284119542086516	28.8678205945202	27.8919305983741	29.8437105906662	7.9	5.11	12.31	3.32417934832281	3.44048658492595	3.55679382152909	3.38745900040641	3.5059802816491	3.62450156289179	3.38104951358993	3.49972903479679	3.61477759397418	2.36672319618718	9.73830144737388	0.387162315780766	62.3960954784332	0.447371132528289	0.455240891881853	0.440072106480384	0.47388416851702	0.481898092093894	0.466451433346573	0.473645014067841	0.480247949807189	0.466190906886628	0.000786170714061394	0.000804818433830205	0.00144763568427144
236	29.6045667991337	0.23	2.36738456688461	2.27479973493312	2.4599693988361	0.301418734496676	30.3236086361027	29.3404549836113	31.3067622885942	8.08	5.17	12.48	3.42391986940237	3.53865017359572	3.65338047778907	3.48468153294858	3.60144786730848	3.71821420166838	3.47825200125698	3.5925544816558	3.70899402018878	2.36738456688461	9.85769877645228	0.230153132219758	62.7677604516583	0.447371132528289	0.455240891881853	0.440072106480384	0.47388416851702	0.481898092093894	0.466451433346573	0.473645014067841	0.480247949807189	0.466190906886628	0.000786170714061394	0.000804818433830205	0.00144763568427144
236	29.6045667991337	0.23	2.36847553370449	2.27716372542176	2.45978734198723	0.291462748393654	29.3317286848916	28.3577607856595	30.3056965841237	8.06	5.16	12.51	3.31545428015658	3.42932596645267	3.54319765274876	3.37466783127118	3.49057325000549	3.6064786687398	3.36561353642473	3.48170957328523	3.59701001495165	2.36847553370449	9.94601819602724	0.0988790585978677	62.7417840480515	0.447371132528289	0.455240891881853	0.440072106480384	0.47388416851702	0.481898092093894	0.466451433346573	0.473645014067841	0.480247949807189	0.466190906886628	0.000786170714061394	0.000804818433830205	0.00144763568427144
236	29.6045667991337	0.23	2.36854905153349	2.27678614101936	2.46031196204761	0.287049710360798	29.0566018554508	28.0813583679968	30.0318453429047	7.93	5.16	12.33	3.33685878986951	3.452745270884	3.56863175189848	3.39976878669437	3.51784008241387	3.63591137813336	3.39497157330746	3.51204172411362	3.62931068764128	2.36854905153349	9.80069080664695	-0.309612722964908	61.9175428226101	0.447371132528289	0.455240891881853	0.440072106480384	0.47388416851702	0.481898092093894	0.466451433346573	0.473645014067841	0.480247949807189	0.466190906886628	0.000786170714061394	0.000804818433830205	0.00144763568427144
236	29.6045667991337	0.23	2.36861212911261	2.27721543737684	2.46000882084838	0.292482915210033	29.7942277430318	28.8073405448831	30.7811149411805	7.96	5.17	12.48	3.40733704176492	3.52406622407373	3.64079540638254	3.47060574756578	3.58950240089473	3.70839905422368	3.46430732390845	3.58320624587412	3.69876981789647	2.36861212911261	9.93874772451932	-0.647814892945896	61.817104803577	0.447371132528289	0.455240891881853	0.440072106480384	0.47388416851702	0.481898092093894	0.466451433346573	0.473645014067841	0.480247949807189	0.466190906886628	0.000786170714061394	0.000804818433830205	0.00144763568427144
236	29.6045667991337	0.23	2.36871644232892	2.27635747586381	2.46107540879403	0.289512392096359	29.4520837160192	28.469481206355	30.4346862256833	8.1	5.12	12.43	3.31529658955996	3.42972153202978	3.5441464744996	3.37370872741551	3.49014972043559	3.60659071345566	3.36703218343537	3.4801961143714	3.59387107394491	2.36871644232892	9.9039361931665	-0.105181850042046	62.2836083159105	0.447371132528289	0.455240891881853	0.440072106480384	0.47388416851702	0.481898092093894	0.466451433346573	0.473645014067841	0.480247949807189	0.466190906886628	0.000786170714061394	0.000804818433830205	0.00144763568427144
236	29.6045667991337	0.23	2.36962430027989	2.27818231519507	2.46106628536471	0.291151132004931	29.330771260111	28.3560998336147	30.3054426866073	8.14	5.23	12.46	3.28737869084321	3.40037427545599	3.51336986006877	3.34441428555666	3.45937032893446	3.57432637231225	3.33949470616718	3.45827215999956	3.5713334474949	2.36962430027989	9.95663621657559	-0.402110016307352	62.3571179787803	0.447371132528289	0.455240891881853	0.440072106480384	0.47388416851702	0.481898092093894	0.466451433346573	0.473645014067841	0.480247949807189	0.466190906886628	0.000786170714061394	0.000804818433830205	0.00144763568427144
236	29.6045667991337	0.23	2.36994972274746	2.27750868286407	2.46239076263085	0.284724979222745	29.131149304578	28.1478210202964	30.1144775888596	8.07	5.2	12.46	3.29010202290416	3.40503988523322	3.51997774756228	3.34881383934603	3.46580276593641	3.5827916925268	3.34419062926555	3.46123957503545	3.57901887935743	2.36994972274746	9.87937829056846	-0.389675329929774	62.1318720693021	0.447371132528289	0.455240891881853	0.440072106480384	0.47388416851702	0.481898092093894	0.466451433346573	0.473645014067841	0.480247949807189	0.466190906886628	0.000786170714061394	0.000804818433830205	0.00144763568427144
236	29.6045667991337	0.23	2.37011030016262	2.27903636135133	2.46118423897391	0.306868238243601	30.2060688167202	29.2392539822294	31.172883651211	8.08	5.16	12.64	3.41287568552036	3.52572462629838	3.6385735670764	3.47348771472311	3.58834083142906	3.703193948135	3.46035965347491	3.5770871562198	3.68997399502388	2.37011030016262	9.96048096752962	0.157594113873558	62.7071085778999	0.447371132528289	0.455240891881853	0.440072106480384	0.47388416851702	0.481898092093894	0.466451433346573	0.473645014067841	0.480247949807189	0.466190906886628	0.000786170714061394	0.000804818433830205	0.00144763568427144
236	29.6045667991337	0.23	2.37277967458147	2.28018283199403	2.46537651716891	0.28805974135579	29.1606155523499	28.184290692046	30.1369404126537	8.04	5.17	12.47	3.30396082949459	3.41841249799857	3.53286416650254	3.3635036650694	3.48001794182773	3.59653221858606	3.35831921748807	3.47277218363383	3.59049318031313	2.37277967458147	9.89097301584395	0.282249802555123	62.6339156938625	0.447371132528289	0.455240891881853	0.440072106480384	0.47388416851702	0.481898092093894	0.466451433346573	0.473645014067841	0.480247949807189	0.466190906886628	0.000786170714061394	0.000804818433830205	0.00144763568427144
236	29.6045667991337	0.23	2.37362073924417	2.28216945647788	2.46507202201046	0.290092455381283	29.4681463014785	28.4863923361303	30.4499002668267	8.15	5.27	12.48	3.29577641843136	3.4093619342635	3.52294745009564	3.35255537924512	3.46809772306971	3.5836400668943	3.35214213140702	3.46700303827129	3.5839920623653	2.37362073924417	10.0052283510659	-0.0681863904744882	62.7961921081826	0.447371132528289	0.455240891881853	0.440072106480384	0.47388416851702	0.481898092093894	0.466451433346573	0.473645014067841	0.480247949807189	0.466190906886628	0.000786170714061394	0.000804818433830205	0.00144763568427144
236	29.6045667991337	0.23	2.37362401885079	2.28049958477186	2.46674845292971	0.291252404093638	29.7061858983067	28.7192814594774	30.693090337136	8.1	5.24	12.5	3.34240862303617	3.45726657695504	3.57212453087392	3.40117908178775	3.51805661362315	3.63493414545854	3.39728246783439	3.5171806341097	3.63215271787545	2.37362401885079	9.89985663491603	0.217725649967888	62.7941740908116	0.447371132528289	0.455240891881853	0.440072106480384	0.47388416851702	0.481898092093894	0.466451433346573	0.473645014067841	0.480247949807189	0.466190906886628	0.000786170714061394	0.000804818433830205	0.00144763568427144
236	29.6045667991337	0.23	2.37379753350976	2.28251350355057	2.46508156346896	0.301242678507454	30.0797422849204	29.1040874201669	31.055397149674	8	5.13	12.41	3.42937352754663	3.54433624453219	3.65929896151776	3.49225219329699	3.60932278864489	3.72639338399279	3.48344197888386	3.60023712913209	3.71978846642409	2.37379753350976	9.90761025955852	0.183637066168263	62.6287892549007	0.447371132528289	0.455240891881853	0.440072106480384	0.47388416851702	0.481898092093894	0.466451433346573	0.473645014067841	0.480247949807189	0.466190906886628	0.000786170714061394	0.000804818433830205	0.00144763568427144
236	29.6045667991337	0.23	2.37473099058147	2.28335847784552	2.46610350331742	0.290379836694668	29.3364872820114	28.3598011441813	30.3131734198416	8.03	5.22	12.28	3.32872259360197	3.44336081681533	3.55799904002869	3.38896674016014	3.50567971779543	3.62239269543071	3.39195478022073	3.50750600008376	3.62425571714776	2.37473099058147	9.88444343291907	0.0392321444447378	62.4613134859095	0.447371132528289	0.455240891881853	0.440072106480384	0.47388416851702	0.481898092093894	0.466451433346573	0.473645014067841	0.480247949807189	0.466190906886628	0.000786170714061394	0.000804818433830205	0.00144763568427144
236	29.6045667991337	0.23	2.37488219985883	2.28346874961365	2.46629565010401	0.285714368542002	28.9554633106232	27.980434154641	29.9304924666055	7.93	5.21	12.38	3.32298445670469	3.43877989834281	3.55457533998092	3.38551678649497	3.50349128098123	3.62146577546749	3.38336253435128	3.50139507301918	3.62115954230617	2.37488219985883	9.86306437362201	-0.696675132770696	61.7033251402152	0.447371132528289	0.455240891881853	0.440072106480384	0.47388416851702	0.481898092093894	0.466451433346573	0.473645014067841	0.480247949807189	0.466190906886628	0.000786170714061394	0.000804818433830205	0.00144763568427144
236	29.6045667991337	0.23	2.37522307476435	2.28382577402897	2.46662037549972	0.291440715889898	29.2669863861948	28.2951164288096	30.23885634358	7.99	5.11	12.38	3.337296759974	3.45192496686115	3.5665531737483	3.39868590109551	3.51542267898345	3.63215945687138	3.38615605181075	3.50658951403748	3.6242934189711	2.37522307476435	9.85409073474339	0.0651014376507395	62.4325386615899	0.447371132528289	0.455240891881853	0.440072106480384	0.47388416851702	0.481898092093894	0.466451433346573	0.473645014067841	0.480247949807189	0.466190906886628	0.000786170714061394	0.000804818433830205	0.00144763568427144
236	29.6045667991337	0.23	2.37536792886946	2.28394250585236	2.46679335188656	0.284959364889266	29.0896379977654	28.108275677521	30.0710003180098	7.99	5.16	12.25	3.31604128379027	3.4318163674568	3.54759145112332	3.37708731167341	3.49499373460287	3.61290015753234	3.37600542008291	3.49296866474209	3.61154921836115	2.37536792886946	9.84117721909694	-0.0413365171348661	62.2631158149019	0.447371132528289	0.455240891881853	0.440072106480384	0.47388416851702	0.481898092093894	0.466451433346573	0.473645014067841	0.480247949807189	0.466190906886628	0.000786170714061394	0.000804818433830205	0.00144763568427144
236	29.6045667991337	0.23	2.37585062140956	2.28384477484675	2.46785646797238	0.293672129068489	29.7336126187198	28.7515557158724	30.7156695215673	8.12	5.26	12.46	3.3380391766141	3.45205542143105	3.566071666248	3.3962435626371	3.5122478744524	3.6282521862677	3.39436398272468	3.51268544824134	3.62670504367765	2.37585062140956	9.9373691863636	-0.355458937626758	62.3067728597362	0.447371132528289	0.455240891881853	0.440072106480384	0.47388416851702	0.481898092093894	0.466451433346573	0.473645014067841	0.480247949807189	0.466190906886628	0.000786170714061394	0.000804818433830205	0.00144763568427144
236	29.6045667991337	0.23	2.37746255216675	2.28566819192379	2.46925691240972	0.297969206908607	29.5587214099304	28.5924587420224	30.5249840778384	8.07	5.23	12.38	3.33941173292373	3.45226487785301	3.5651180227823	3.39884214940546	3.51370370477971	3.62856526015395	3.39798560001398	3.51338354756608	3.62782138536249	2.37746255216675	9.94409689790986	0.446416048255673	63.0768590371957	0.447371132528289	0.455240891881853	0.440072106480384	0.47388416851702	0.481898092093894	0.466451433346573	0.473645014067841	0.480247949807189	0.466190906886628	0.000786170714061394	0.000804818433830205	0.00144763568427144
236	29.6045667991337	0.23	2.37751889082284	2.28584864889793	2.46918913274775	0.294874070163109	29.652823326354	28.6762648175337	30.6293818351744	8.01	5.22	12.43	3.37218688541229	3.48702533516283	3.60186378491338	3.43360338199408	3.55053334550001	3.66746330900594	3.43337832175351	3.55004145112205	3.66296290649734	2.37751889082284	9.961905194722	0.71214289289027	63.2706177147834	0.447371132528289	0.455240891881853	0.440072106480384	0.47388416851702	0.481898092093894	0.466451433346573	0.473645014067841	0.480247949807189	0.466190906886628	0.000786170714061394	0.000804818433830205	0.00144763568427144
236	29.6045667991337	0.23	2.37833564234702	2.28485556238869	2.47181572230535	0.281392562997192	29.1166965423121	28.125753222681	30.1076398619431	8.05	5.25	12.54	3.29447481753842	3.41054772005894	3.52662062257945	3.35368720934494	3.47184631818446	3.59000542702399	3.34964408360615	3.46845200196027	3.58814849236953	2.37833564234702	9.93766222236147	0.132343813323452	62.7867415743264	0.447371132528289	0.455240891881853	0.440072106480384	0.47388416851702	0.481898092093894	0.466451433346573	0.473645014067841	0.480247949807189	0.466190906886628	0.000786170714061394	0.000804818433830205	0.00144763568427144
236	29.6045667991337	0.23	2.37973455136374	2.28748968812224	2.47197941460524	0.285477989257541	29.0287977958984	28.0507328152524	30.0068627765445	8.03	5.21	12.51	3.29090935056878	3.40565584262912	3.52040233468946	3.35037559059861	3.46719553461783	3.58401547863705	3.344763455263	3.46085752196743	3.57702326288342	2.37973455136374	9.95328036707581	-0.293674103157514	62.3124864440257	0.447371132528289	0.455240891881853	0.440072106480384	0.47388416851702	0.481898092093894	0.466451433346573	0.473645014067841	0.480247949807189	0.466190906886628	0.000786170714061394	0.000804818433830205	0.00144763568427144
236	29.6045667991337	0.23	2.38005799670892	2.28811611601909	2.47199987739876	0.295293308103894	29.8006284486496	28.820190786214	30.7810661110852	7.93	5.15	12.24	3.42117680325504	3.53756224333224	3.65394768340943	3.48546208629404	3.6040344554273	3.72260682456057	3.48303146451791	3.60380752697797	3.72296479683493	2.38005799670892	9.83981487715966	-0.56698107145416	61.7138960464768	0.447371132528289	0.455240891881853	0.440072106480384	0.47388416851702	0.481898092093894	0.466451433346573	0.473645014067841	0.480247949807189	0.466190906886628	0.000786170714061394	0.000804818433830205	0.00144763568427144
236	29.6045667991337	0.23	2.3809615084512	2.28927509647229	2.4726479204301	0.301763902553538	29.9801751331941	29.0089524024247	30.9513978639634	8.05	5.23	12.49	3.39667277331682	3.5103937295467	3.62411468577657	3.45764577216418	3.57340811071018	3.68917044925618	3.45364797824933	3.56944928363625	3.68402611633584	2.3809615084512	9.94548504504365	-0.195114692194724	62.3923948177551	0.447371132528289	0.455240891881853	0.440072106480384	0.47388416851702	0.481898092093894	0.466451433346573	0.473645014067841	0.480247949807189	0.466190906886628	0.000786170714061394	0.000804818433830205	0.00144763568427144
236	29.6045667991337	0.23	2.38183359727624	2.29024848702096	2.47341870753152	0.295259837493084	29.7881804362506	28.8080734911633	30.7682873813379	8.09	5.14	12.41	3.35845596389303	3.47271719750142	3.58697843110981	3.41785408198787	3.53413615562527	3.65041822926268	3.41120406391425	3.5272209878068	3.64302062193009	2.38183359727624	9.90182121761347	-0.536255448232715	61.8706599303187	0.447371132528289	0.455240891881853	0.440072106480384	0.47388416851702	0.481898092093894	0.466451433346573	0.473645014067841	0.480247949807189	0.466190906886628	0.000786170714061394	0.000804818433830205	0.00144763568427144
236	29.6045667991337	0.23	2.38201463074232	2.29016393259833	2.47386532888631	0.295464399519516	29.7128552984644	28.7357070739965	30.6900035229322	8.05	5.18	12.6	3.36343354662418	3.47780599306291	3.59217843950163	3.42373427140866	3.54015722406967	3.65658017673069	3.41476158825042	3.52888219950445	3.64701961780098	2.38201463074232	9.93657891622983	-0.138802578017723	62.4541968368068	0.447371132528289	0.455240891881853	0.440072106480384	0.47388416851702	0.481898092093894	0.466451433346573	0.473645014067841	0.480247949807189	0.466190906886628	0.000786170714061394	0.000804818433830205	0.00144763568427144
236	29.6045667991337	0.23	2.382464316652	2.28844003052642	2.47648860277758	0.290980286299561	29.1928992818944	28.2224077089403	30.1633908548484	8.11	5.19	12.47	3.28049681487566	3.39330414679337	3.50611147871109	3.33793242208644	3.45271480777563	3.56749719346481	3.33381356682306	3.4456170274788	3.56030220342777	2.382464316652	9.8723384502896	-0.225065925493036	62.2548260503454	0.447371132528289	0.455240891881853	0.440072106480384	0.47388416851702	0.481898092093894	0.466451433346573	0.473645014067841	0.480247949807189	0.466190906886628	0.000786170714061394	0.000804818433830205	0.00144763568427144
236	29.6045667991337	0.23	2.38255085831486	2.2907143694255	2.47438734720422	0.300911652344937	30.098400182498	29.121371959821	31.0754284051751	8.06	5.21	12.36	3.40445291843011	3.51867303788982	3.63289315734954	3.46523904126984	3.58149854807859	3.69775805488735	3.46365172848764	3.57893748881614	3.69884903246339	2.38255085831486	9.90709347468845	-0.482061415403499	62.0676351415248	0.447371132528289	0.455240891881853	0.440072106480384	0.47388416851702	0.481898092093894	0.466451433346573	0.473645014067841	0.480247949807189	0.466190906886628	0.000786170714061394	0.000804818433830205	0.00144763568427144
236	29.6045667991337	0.23	2.3826880718244	2.29012385514202	2.47525228850678	0.291209412458031	29.2292437470767	28.2580832391656	30.2004042549878	7.8	5.07	12.23	3.40888171768061	3.52603656050318	3.64319140332575	3.47634916914935	3.59582270159716	3.71529623404497	3.46979697114063	3.58953556460821	3.70901768745669	2.3826880718244	9.78895295762533	0.274535461731152	62.2714627469112	0.447371132528289	0.455240891881853	0.440072106480384	0.47388416851702	0.481898092093894	0.466451433346573	0.473645014067841	0.480247949807189	0.466190906886628	0.000786170714061394	0.000804818433830205	0.00144763568427144
236	29.6045667991337	0.23	2.38298149351526	2.29039023758121	2.4755727494493	0.297218200224478	29.8013544265361	28.8254085727583	30.7773002803138	8.12	5.19	12.58	3.34717628936949	3.46050210097865	3.57382791258781	3.40557388779944	3.52087687499362	3.6361798621878	3.40063587274284	3.51310855514007	3.62581934213053	2.38298149351526	9.94183932270755	0.67268579547102	63.2734853552307	0.447371132528289	0.455240891881853	0.440072106480384	0.47388416851702	0.481898092093894	0.466451433346573	0.473645014067841	0.480247949807189	0.466190906886628	0.000786170714061394	0.000804818433830205	0.00144763568427144
236	29.6045667991337	0.23	2.38303968058098	2.28995834521525	2.47612101594671	0.287076253582292	29.4180613087813	28.4307499762597	30.4053726413029	8.05	5.15	12.42	3.32906518189151	3.44467323948863	3.56028129708575	3.38883030733518	3.50651382146051	3.62419733558583	3.38104702696482	3.50045505493491	3.61648677603659	2.38303968058098	9.87152425241557	-0.533118756542008	61.8996457224625	0.447371132528289	0.455240891881853	0.440072106480384	0.47388416851702	0.481898092093894	0.466451433346573	0.473645014067841	0.480247949807189	0.466190906886628	0.000786170714061394	0.000804818433830205	0.00144763568427144
236	29.6045667991337	0.23	2.38424629605745	2.29238033770671	2.4761122544082	0.299552290572032	29.7537246056242	28.7847552461416	30.7226939651067	7.98	5.11	12.37	3.39755725881236	3.51192782937047	3.62629839992858	3.46020868181184	3.57668826141641	3.69316784102099	3.4567050831327	3.56775554001024	3.68416039251516	2.38424629605745	9.83991714307215	-0.0496677759404709	62.2063596890015	0.447371132528289	0.455240891881853	0.440072106480384	0.47388416851702	0.481898092093894	0.466451433346573	0.473645014067841	0.480247949807189	0.466190906886628	0.000786170714061394	0.000804818433830205	0.00144763568427144
236	29.6045667991337	0.23	2.38599098185557	2.2939223365222	2.47805962718894	0.302599303858364	30.1426936604747	29.1681384367357	31.1172488842137	7.89	5.15	12.29	3.48155199896793	3.59787634701203	3.71420069505612	3.54815451986626	3.66670416709414	3.78525381432201	3.54613944233264	3.66305481414193	3.78054928178504	2.38599098185557	9.85334830375798	-0.0397878177536919	62.166735831685	0.447371132528289	0.455240891881853	0.440072106480384	0.47388416851702	0.481898092093894	0.466451433346573	0.473645014067841	0.480247949807189	0.466190906886628	0.000786170714061394	0.000804818433830205	0.00144763568427144
236	29.6045667991337	0.23	2.38629710480135	2.29360767719642	2.47898653240627	0.293991749941099	29.7769326703294	28.794202151905	30.7596631887538	7.98	5.19	12.31	3.40109382104574	3.51717131040744	3.63324879976914	3.46395897599194	3.5821820190309	3.70040506206987	3.46118437333501	3.58247882842604	3.7033447928661	2.38629710480135	9.81049995636796	-0.156765468704867	62.1362329788055	0.447371132528289	0.455240891881853	0.440072106480384	0.47388416851702	0.481898092093894	0.466451433346573	0.473645014067841	0.480247949807189	0.466190906886628	0.000786170714061394	0.000804818433830205	0.00144763568427144
236	29.6045667991337	0.23	2.38685033815835	2.29511247952448	2.47858819679223	0.295558813545109	29.3157330475689	28.351863323704	30.2796027714338	7.93	5.1	12.24	3.36595616414644	3.48038755800001	3.59481895185357	3.42922685819127	3.54580924669733	3.66239163520339	3.42760138139319	3.5402545969274	3.65686321485981	2.38685033815835	9.76759383595778	0.0051477738909557	62.0384664964896	0.447371132528289	0.455240891881853	0.440072106480384	0.47388416851702	0.481898092093894	0.466451433346573	0.473645014067841	0.480247949807189	0.466190906886628	0.000786170714061394	0.000804818433830205	0.00144763568427144
236	29.6045667991337	0.23	2.387474708243	2.29571799447395	2.47923142201205	0.290691014640068	29.3155647727983	28.3403116264538	30.2908179191428	8.02	5.15	12.4	3.33184550116701	3.44650171423115	3.56115792729528	3.39247632042409	3.50921897480987	3.62596162919566	3.38566834895564	3.50621839763171	3.62147842614038	2.387474708243	9.8703473962279	0.271910102192782	62.6421341324739	0.447371132528289	0.455240891881853	0.440072106480384	0.47388416851702	0.481898092093894	0.466451433346573	0.473645014067841	0.480247949807189	0.466190906886628	0.000786170714061394	0.000804818433830205	0.00144763568427144
236	29.6045667991337	0.23	2.38754641071353	2.29576104807253	2.47933177335453	0.29571529723018	29.8262815262665	28.8459939176971	30.8065691348359	7.99	5.17	12.38	3.4007925849623	3.51636339316066	3.63193420135902	3.4632592550711	3.58095289886427	3.69864654265744	3.45996061070594	3.57663535414959	3.69239295603008	2.38754641071353	9.94479834659058	-0.255442080925379	62.2616249655737	0.447371132528289	0.455240891881853	0.440072106480384	0.47388416851702	0.481898092093894	0.466451433346573	0.473645014067841	0.480247949807189	0.466190906886628	0.000786170714061394	0.000804818433830205	0.00144763568427144
236	29.6045667991337	0.23	2.38809400361971	2.29549469507722	2.48069331216221	0.294582470044472	29.9201976636178	28.9341422984761	30.9062530287596	7.99	5.2	12.25	3.41093343746367	3.52717566719549	3.6434178969273	3.47357099164485	3.59194786548405	3.71032473932324	3.47448858527694	3.59421149611306	3.71167487730086	2.38809400361971	9.8275470507064	-0.573823886653556	61.7744749243305	0.447371132528289	0.455240891881853	0.440072106480384	0.47388416851702	0.481898092093894	0.466451433346573	0.473645014067841	0.480247949807189	0.466190906886628	0.000786170714061394	0.000804818433830205	0.00144763568427144
236	29.6045667991337	0.23	2.38943059318052	2.29641624422739	2.48244494213365	0.282990667049486	29.1522187980507	28.163972649102	30.1404649469993	8.09	5.24	12.46	3.2808215465676	3.39594235353538	3.51106316050317	3.33869283658287	3.45584429029942	3.57299574401597	3.33574850384457	3.45385547459384	3.57060279479289	2.38943059318052	9.9722126111173	-0.0262173606294906	62.7640802213538	0.447371132528289	0.455240891881853	0.440072106480384	0.47388416851702	0.481898092093894	0.466451433346573	0.473645014067841	0.480247949807189	0.466190906886628	0.000786170714061394	0.000804818433830205	0.00144763568427144
236	29.6045667991337	0.23	2.38947874716489	2.2973156667755	2.48164182755428	0.302940529816256	30.265376494815	29.2876452941567	31.2431076954734	8.07	5.19	12.43	3.42197626681602	3.53621464038188	3.65045301394775	3.48295918275161	3.59923339426274	3.71550760577387	3.47975733897614	3.59431595343844	3.71132654364002	2.38947874716489	9.92074764433942	-0.182018596256163	62.3051350825597	0.447371132528289	0.455240891881853	0.440072106480384	0.47388416851702	0.481898092093894	0.466451433346573	0.473645014067841	0.480247949807189	0.466190906886628	0.000786170714061394	0.000804818433830205	0.00144763568427144
236	29.6045667991337	0.23	2.38955305758652	2.29683146779825	2.4822746473748	0.288293652500996	29.217794200739	28.240112530563	30.1954758709151	7.94	5.12	12.37	3.35123693261357	3.46725782020342	3.58327870779327	3.41414143210427	3.53234009345678	3.65053875480929	3.40943966414827	3.52303467530746	3.64068347634212	2.38955305758652	9.82267693921321	0.332617393146558	62.5249945242536	0.447371132528289	0.455240891881853	0.440072106480384	0.47388416851702	0.481898092093894	0.466451433346573	0.473645014067841	0.480247949807189	0.466190906886628	0.000786170714061394	0.000804818433830205	0.00144763568427144
236	29.6045667991337	0.23	2.39099211668468	2.29903079025604	2.48295344311331	0.294813347706526	29.6144235734021	28.6389872537702	30.5898598930339	8.08	5.25	12.47	3.34025333264698	3.45402147635137	3.56778962005576	3.39942084439947	3.51520421788117	3.63098759136287	3.39716173876965	3.51324199012639	3.62849554969286	2.39099211668468	9.94079083258508	0.179454257929321	62.8001615001075	0.447371132528289	0.455240891881853	0.440072106480384	0.47388416851702	0.481898092093894	0.466451433346573	0.473645014067841	0.480247949807189	0.466190906886628	0.000786170714061394	0.000804818433830205	0.00144763568427144
236	29.6045667991337	0.23	2.39111363037141	2.29915506915991	2.48307219158292	0.292749704198709	29.293446945471	28.3237724291914	30.2631214617506	8.07	5.16	12.41	3.309804329957	3.42311666928802	3.53642900861904	3.36881534793434	3.48414795064855	3.59948055336275	3.36179299427047	3.47916772216077	3.59419460786142	2.39111363037141	9.86049606672947	0.0243395684886403	62.4950639984545	0.447371132528289	0.455240891881853	0.440072106480384	0.47388416851702	0.481898092093894	0.466451433346573	0.473645014067841	0.480247949807189	0.466190906886628	0.000786170714061394	0.000804818433830205	0.00144763568427144
236	29.6045667991337	0.23	2.3911747511161	2.298248379451	2.48410112278121	0.298061110410125	29.6220650476352	28.6539443751837	30.5901857200866	8.1	5.23	12.36	3.33738532085897	3.45014437695101	3.56290343304305	3.39622336010287	3.51097035619273	3.62571735228258	3.39661093199866	3.51224245057551	3.62532623594067	2.3911747511161	9.87828430238117	0.128829741341037	62.6028106013825	0.447371132528289	0.455240891881853	0.440072106480384	0.47388416851702	0.481898092093894	0.466451433346573	0.473645014067841	0.480247949807189	0.466190906886628	0.000786170714061394	0.000804818433830205	0.00144763568427144
236	29.6045667991337	0.23	2.39151456988841	2.29904180002842	2.4839873397484	0.292678040036327	29.7822271902064	28.7962023817718	30.7682519986409	7.96	5.26	12.35	3.40600003750693	3.52262654575222	3.63925305399751	3.46924271458207	3.58803474617385	3.70682677776562	3.47225113222205	3.59177923385479	3.71208946723348	2.39151456988841	9.82974350423245	-0.447350023562298	61.8947166395967	0.447371132528289	0.455240891881853	0.440072106480384	0.47388416851702	0.481898092093894	0.466451433346573	0.473645014067841	0.480247949807189	0.466190906886628	0.000786170714061394	0.000804818433830205	0.00144763568427144
236	29.6045667991337	0.23	2.39179791245213	2.29906653569112	2.48452928921314	0.292486907107875	29.6863045930708	28.7030016646588	30.6696075214828	8.04	5.21	12.46	3.36460084119701	3.47986480901262	3.59512877682822	3.42522635483102	3.54256722198243	3.65990808913383	3.41955761177523	3.53827513194144	3.65638361318566	2.39179791245213	9.92887399706695	0.0139209859995242	62.6672964463972	0.447371132528289	0.455240891881853	0.440072106480384	0.47388416851702	0.481898092093894	0.466451433346573	0.473645014067841	0.480247949807189	0.466190906886628	0.000786170714061394	0.000804818433830205	0.00144763568427144
236	29.6045667991337	0.23	2.3919172203076	2.29940086067674	2.48443357993847	0.29369798861517	29.5319623971136	28.5566264969757	30.5072982972515	7.92	5.11	12.3	3.39499330993508	3.51094744255149	3.6269015751679	3.45910180189349	3.57724552485656	3.69538924781962	3.45574145122866	3.57029820423611	3.68774524107951	2.3919172203076	9.82408147801219	-0.231706338286403	61.9340740518587	0.447371132528289	0.455240891881853	0.440072106480384	0.47388416851702	0.481898092093894	0.466451433346573	0.473645014067841	0.480247949807189	0.466190906886628	0.000786170714061394	0.000804818433830205	0.00144763568427144
236	29.6045667991337	0.23	2.39200054681285	2.29966622378659	2.4843348698391	0.288904372408159	29.04178482106	28.0714370380973	30.0121326040228	7.97	5.12	12.56	3.31734273198297	3.43201360404906	3.54668447611516	3.37875925899368	3.49555312144111	3.61234698388855	3.3670946619507	3.48169677732493	3.59911120741268	2.39200054681285	9.8802893836143	-0.149836019405308	62.2365864912906	0.447371132528289	0.455240891881853	0.440072106480384	0.47388416851702	0.481898092093894	0.466451433346573	0.473645014067841	0.480247949807189	0.466190906886628	0.000786170714061394	0.000804818433830205	0.00144763568427144
236	29.6045667991337	0.23	2.39212487894071	2.29939212748518	2.48485763039623	0.286973501487566	29.5994001101042	28.60575336601	30.5930468541985	8.04	5.24	12.37	3.35374192919233	3.47023719173046	3.58673245426858	3.41420467458592	3.53280016533096	3.65139565607601	3.4104978296223	3.53459163986456	3.65152799716458	2.39212487894071	9.82958235702825	-0.433950868202551	61.9659523350962	0.447371132528289	0.455240891881853	0.440072106480384	0.47388416851702	0.481898092093894	0.466451433346573	0.473645014067841	0.480247949807189	0.466190906886628	0.000786170714061394	0.000804818433830205	0.00144763568427144
236	29.6045667991337	0.23	2.39277206734457	2.30065621324711	2.48488792144203	0.289708004705355	29.2408632897792	28.265771340255	30.2159552393033	8.08	5.26	12.48	3.2962186840274	3.40992923039727	3.52363977676714	3.35457562001602	3.47029932137099	3.58602302272597	3.3535099167047	3.46717606786334	3.58417882700842	2.39277206734457	9.97223323235712	0.527661129531279	63.291372322532	0.447371132528289	0.455240891881853	0.440072106480384	0.47388416851702	0.481898092093894	0.466451433346573	0.473645014067841	0.480247949807189	0.466190906886628	0.000786170714061394	0.000804818433830205	0.00144763568427144
236	29.6045667991337	0.23	2.3929837744889	2.30026175870702	2.48570579027078	0.288358539093633	29.3390844176294	28.3574993623952	30.3206694728636	7.94	5.19	12.2	3.36432264749969	3.48077751503116	3.59723238256264	3.42742072773503	3.54605971354088	3.66469869934673	3.43092914265585	3.5464805246042	3.6657096037046	2.3929837744889	9.82449542521993	0.606046353708587	62.8311967814402	0.447371132528289	0.455240891881853	0.440072106480384	0.47388416851702	0.481898092093894	0.466451433346573	0.473645014067841	0.480247949807189	0.466190906886628	0.000786170714061394	0.000804818433830205	0.00144763568427144
236	29.6045667991337	0.23	2.3930834997814	2.3007945073038	2.48537249225901	0.297696625880185	29.7676050586263	28.7938796915269	30.7413304257256	7.95	5.17	12.47	3.41156725383214	3.5269365480089	3.64230584218565	3.47527278485739	3.59279641503361	3.71032004520983	3.46786667069562	3.58722346617933	3.70209180191329	2.3930834997814	9.86987669701283	-0.0490540407197085	62.3560253232538	0.447371132528289	0.455240891881853	0.440072106480384	0.47388416851702	0.481898092093894	0.466451433346573	0.473645014067841	0.480247949807189	0.466190906886628	0.000786170714061394	0.000804818433830205	0.00144763568427144
236	29.6045667991337	0.23	2.3938115069314	2.30091240487883	2.48671060898397	0.286810930695234	29.3806554829904	28.3939600038862	30.3673509620947	7.99	5.13	12.33	3.34712631573324	3.46343958810781	3.57975286048239	3.40858435058853	3.52703330129532	3.64548225200212	3.40254387866136	3.52161989446528	3.63803816168022	2.3938115069314	9.82722033352674	0.247379616961891	62.5241979576941	0.447371132528289	0.455240891881853	0.440072106480384	0.47388416851702	0.481898092093894	0.466451433346573	0.473645014067841	0.480247949807189	0.466190906886628	0.000786170714061394	0.000804818433830205	0.00144763568427144
236	29.6045667991337	0.23	2.3940596933317	2.30201979352954	2.48609959313385	0.297888171467517	29.7650052901739	28.7918107865174	30.7381997938304	8.04	5.15	12.39	3.37419669260172	3.48824820884166	3.6022997250816	3.43494557734351	3.55105047192677	3.66715536651003	3.43138630453429	3.54663637453847	3.66192676668773	2.3940596933317	9.84729772551728	-0.398754420705894	61.8826084955409	0.447371132528289	0.455240891881853	0.440072106480384	0.47388416851702	0.481898092093894	0.466451433346573	0.473645014067841	0.480247949807189	0.466190906886628	0.000786170714061394	0.000804818433830205	0.00144763568427144
236	29.6045667991337	0.23	2.39478693013866	2.30034069094872	2.4892331693286	0.286796209298325	29.3614123433373	28.3753276258874	30.3474970607873	7.97	5.18	12.33	3.35203835373688	3.46852665781942	3.58501496190196	3.41402259385788	3.53266494221128	3.65130729056467	3.41286160015181	3.52861295334906	3.64764287518796	2.39478693013866	9.86091412472625	0.384661052531068	62.7808902712205	0.447371132528289	0.455240891881853	0.440072106480384	0.47388416851702	0.481898092093894	0.466451433346573	0.473645014067841	0.480247949807189	0.466190906886628	0.000786170714061394	0.000804818433830205	0.00144763568427144
236	29.6045667991337	0.23	2.39485517212373	2.3013784430284	2.48833190121907	0.293529344891921	29.5963048189914	28.6184464424845	30.5741631954983	8.05	5.16	12.31	3.35220529334407	3.4667461728588	3.58128705237352	3.41245647261513	3.52905606347406	3.64565565433298	3.40909347074193	3.52261660686687	3.6423336096964	2.39485517212373	9.85593737677959	-0.369902861451939	62.0012484716591	0.447371132528289	0.455240891881853	0.440072106480384	0.47388416851702	0.481898092093894	0.466451433346573	0.473645014067841	0.480247949807189	0.466190906886628	0.000786170714061394	0.000804818433830205	0.00144763568427144
236	29.6045667991337	0.23	2.39559154570438	2.30214284217993	2.48904024922882	0.285527413065824	29.6191369923398	28.6213026471465	30.6169713375332	7.93	5.24	12.25	3.40104589358015	3.51961772953156	3.63818956548297	3.46516764761861	3.58597498239558	3.70678231717254	3.46747736701739	3.59216128282575	3.7113951469105	2.39559154570438	9.85452837176955	-0.179013478516812	62.2635540175607	0.447371132528289	0.455240891881853	0.440072106480384	0.47388416851702	0.481898092093894	0.466451433346573	0.473645014067841	0.480247949807189	0.466190906886628	0.000786170714061394	0.000804818433830205	0.00144763568427144
236	29.6045667991337	0.23	2.39630228602734	2.30403052572618	2.4885740463285	0.296412336537739	29.064315107566	28.1106668230651	30.0179633920669	8.08	5.13	12.6	3.2788544153963	3.39008884139025	3.5013232673842	3.33694769393679	3.4501529218249	3.56335814971302	3.3253835199683	3.43662499257905	3.54933704982178	2.39630228602734	9.9273837884319	-0.108968698540934	62.3055624051961	0.447371132528289	0.455240891881853	0.440072106480384	0.47388416851702	0.481898092093894	0.466451433346573	0.473645014067841	0.480247949807189	0.466190906886628	0.000786170714061394	0.000804818433830205	0.00144763568427144
236	29.6045667991337	0.23	2.39706488930845	2.30406445465803	2.49006532395887	0.291983243642818	29.8708808618556	28.8802587877033	30.8615029360078	7.93	5.24	12.27	3.43115294464717	3.54884495951953	3.66653697439189	3.4958013099495	3.61571082911076	3.73562034827202	3.49738598423795	3.61990959111447	3.737306821598	2.39706488930845	9.83520793614129	0.135334638780187	62.5166954297066	0.447371132528289	0.455240891881853	0.440072106480384	0.47388416851702	0.481898092093894	0.466451433346573	0.473645014067841	0.480247949807189	0.466190906886628	0.000786170714061394	0.000804818433830205	0.00144763568427144
236	29.6045667991337	0.23	2.39798227969537	2.30541257426695	2.4905519851238	0.295546518361874	29.7170153574162	28.7399230531329	30.6941076616995	7.95	5.17	12.22	3.40633887223297	3.52214668047542	3.63795448871787	3.47001846088046	3.587991230939	3.70596400099754	3.47139813428185	3.58686074987687	3.70361156866747	2.39798227969537	9.80378140105817	-0.0274539857406978	62.2259831414685	0.447371132528289	0.455240891881853	0.440072106480384	0.47388416851702	0.481898092093894	0.466451433346573	0.473645014067841	0.480247949807189	0.466190906886628	0.000786170714061394	0.000804818433830205	0.00144763568427144
236	29.6045667991337	0.23	2.39809825964889	2.3049208767427	2.49127564255508	0.2825977832255	29.2148272374576	28.2234990112581	30.2061554636571	8.08	5.19	12.53	3.29258325848378	3.40823265829579	3.5238820581078	3.35095415234836	3.46865378394252	3.58635341553668	3.34419839249766	3.4615004389628	3.57718251842861	2.39809825964889	9.92595033364266	-0.0569007487757325	62.5720628346116	0.447371132528289	0.455240891881853	0.440072106480384	0.47388416851702	0.481898092093894	0.466451433346573	0.473645014067841	0.480247949807189	0.466190906886628	0.000786170714061394	0.000804818433830205	0.00144763568427144
236	29.6045667991337	0.23	2.39815845368163	2.30590798484389	2.49040892251936	0.300743111999423	30.2026966396594	29.2218899478415	31.1835033314774	8.04	5.16	12.34	3.42460366029989	3.53954742994797	3.65449119959606	3.48626035748668	3.60327357922373	3.72028680096078	3.48333170771577	3.59838906358538	3.71537301923208	2.39815845368163	9.87485383402237	0.177910143683206	62.5966091503007	0.447371132528289	0.455240891881853	0.440072106480384	0.47388416851702	0.481898092093894	0.466451433346573	0.473645014067841	0.480247949807189	0.466190906886628	0.000786170714061394	0.000804818433830205	0.00144763568427144
236	29.6045667991337	0.23	2.39849152323792	2.30460258309255	2.4923804633833	0.289041365778423	29.6542566992042	28.6637751802015	30.6447382182069	7.9	5.17	12.26	3.41728335914965	3.53536815402241	3.65345294889518	3.48240443421473	3.60273949866798	3.72307456312122	3.48054922509173	3.60020274767731	3.72172885120547	2.39849152323792	9.79650033321881	0.258547515644247	62.5014916035285	0.447371132528289	0.455240891881853	0.440072106480384	0.47388416851702	0.481898092093894	0.466451433346573	0.473645014067841	0.480247949807189	0.466190906886628	0.000786170714061394	0.000804818433830205	0.00144763568427144
236	29.6045667991337	0.23	2.39916131271986	2.30637216622265	2.49195045921707	0.288888231378411	29.5567566878325	28.569163803021	30.544349572644	7.97	5.15	12.24	3.37833480764541	3.49511874439433	3.61190268114325	3.44101397917729	3.5599646403098	3.67891530144231	3.43933805789637	3.55733422917281	3.67829807125954	2.39916131271986	9.8266668903401	-0.199058307013347	62.1288891846886	0.447371132528289	0.455240891881853	0.440072106480384	0.47388416851702	0.481898092093894	0.466451433346573	0.473645014067841	0.480247949807189	0.466190906886628	0.000786170714061394	0.000804818433830205	0.00144763568427144
236	29.6045667991337	0.23	2.40034510621477	2.30785762217267	2.49283259025687	0.294400947507629	29.7051318838352	28.7257365162842	30.6845272513863	8.01	5.16	12.24	3.38039120250683	3.49564462629176	3.61089805007668	3.44210291565404	3.55946038178253	3.67681784791101	3.43740004711391	3.55609561680351	3.6739686065546	2.40034510621477	9.78345012532767	0.366607996627683	62.5954269258708	0.447371132528289	0.455240891881853	0.440072106480384	0.47388416851702	0.481898092093894	0.466451433346573	0.473645014067841	0.480247949807189	0.466190906886628	0.000786170714061394	0.000804818433830205	0.00144763568427144
236	29.6045667991337	0.23	2.4017056109228	2.30934265952653	2.49406856231908	0.296898811011077	29.2570586387378	28.2982045665635	30.215912710912	7.91	5.14	12.35	3.36749425942291	3.48159816223681	3.59570206505072	3.4312827974366	3.54754810590749	3.66381341437837	3.42459673539559	3.54003305695114	3.65129643889259	2.4017056109228	9.84676480456396	0.28871468320697	62.4858477378869	0.447371132528289	0.455240891881853	0.440072106480384	0.47388416851702	0.481898092093894	0.466451433346573	0.473645014067841	0.480247949807189	0.466190906886628	0.000786170714061394	0.000804818433830205	0.00144763568427144
236	29.6045667991337	0.23	2.40173895466034	2.30933493104834	2.49414297827234	0.295801875693459	29.8121615021474	28.8325415918857	30.7917814124091	8.03	5.16	12.4	3.38371885059225	3.49868472504367	3.61365059949508	3.44492839786977	3.56197393952708	3.67901948118439	3.44021240247271	3.55528030528954	3.67257971272876	2.40173895466034	9.89304398230854	0.520806137673023	62.9715912393284	0.447371132528289	0.455240891881853	0.440072106480384	0.47388416851702	0.481898092093894	0.466451433346573	0.473645014067841	0.480247949807189	0.466190906886628	0.000786170714061394	0.000804818433830205	0.00144763568427144
236	29.6045667991337	0.23	2.40218856462935	2.30972831222303	2.49464881703567	0.297316383302703	30.0605503456195	29.0763475629788	31.0447531282601	8.01	5.23	12.32	3.41925034799313	3.53498825832561	3.65072616865808	3.48152495448367	3.59937079260395	3.71721663072422	3.48269284248863	3.60140211773579	3.71720379625808	2.40218856462935	9.86752969074337	0.280713152520362	62.7693689525043	0.447371132528289	0.455240891881853	0.440072106480384	0.47388416851702	0.481898092093894	0.466451433346573	0.473645014067841	0.480247949807189	0.466190906886628	0.000786170714061394	0.000804818433830205	0.00144763568427144
236	29.6045667991337	0.23	2.40263963875497	2.30961657267837	2.49566270483156	0.288403579186803	29.215966010729	28.2386073335541	30.1933246879039	8.06	5.19	12.37	3.30284913410806	3.41716313771631	3.53147714132457	3.36191801118786	3.47827643146593	3.59463485174399	3.35902843748018	3.47603571249064	3.58993863464192	2.40263963875497	9.8765098007363	0.10564881978639	62.6001747300082	0.447371132528289	0.455240891881853	0.440072106480384	0.47388416851702	0.481898092093894	0.466451433346573	0.473645014067841	0.480247949807189	0.466190906886628	0.000786170714061394	0.000804818433830205	0.00144763568427144
236	29.6045667991337	0.23	2.40314168088032	2.3107466771047	2.49553668465594	0.296545895935275	29.5471993588392	28.5780171903426	30.5163815273358	8.03	5.18	12.46	3.35287856501339	3.46658659789412	3.58029463077485	3.41347117142744	3.52923411502112	3.6449970586148	3.40849971347052	3.52388952823113	3.64038082852526	2.40314168088032	9.91114923112433	0.0871021250941402	62.6027961732102	0.447371132528289	0.455240891881853	0.440072106480384	0.47388416851702	0.481898092093894	0.466451433346573	0.473645014067841	0.480247949807189	0.466190906886628	0.000786170714061394	0.000804818433830205	0.00144763568427144
236	29.6045667991337	0.23	2.40434876713317	2.31021474724482	2.49848278702152	0.280734705644144	28.9262359341234	27.9401708248411	29.9123010434057	8.1	5.2	12.52	3.25379527674521	3.36862828958754	3.48346130242987	3.31113212108502	3.42798866707016	3.5448452130553	3.30472656504994	3.42355934622294	3.53891040479273	2.40434876713317	9.89052031885344	-0.448054551540157	62.0838067205359	0.447371132528289	0.455240891881853	0.440072106480384	0.47388416851702	0.481898092093894	0.466451433346573	0.473645014067841	0.480247949807189	0.466190906886628	0.000786170714061394	0.000804818433830205	0.00144763568427144
236	29.6045667991337	0.23	2.40455073729074	2.30967703411435	2.49942444046714	0.280775686565827	29.1633888025565	28.1693402736251	30.1574373314879	8.01	5.16	12.24	3.31467273113253	3.43164194376817	3.5486111564038	3.37516987076797	3.49427392547215	3.61337798017633	3.37221049753744	3.49498071670087	3.60996042217297	2.40455073729074	9.77037914881489	-0.331751728549541	61.9940176657608	0.447371132528289	0.455240891881853	0.440072106480384	0.47388416851702	0.481898092093894	0.466451433346573	0.473645014067841	0.480247949807189	0.466190906886628	0.000786170714061394	0.000804818433830205	0.00144763568427144
236	29.6045667991337	0.23	2.40455616085463	2.31159835114892	2.49751397056034	0.287383645453995	29.2013703899272	28.2220669756855	30.1806738041688	7.97	5.2	12.38	3.33560057524624	3.45134564220747	3.5670907091687	3.39738318130136	3.51527209963615	3.63316101797094	3.39737550691491	3.51132521683449	3.63023274370868	2.40455616085463	9.88948240177083	0.149756141358325	62.6425683109852	0.447371132528289	0.455240891881853	0.440072106480384	0.47388416851702	0.481898092093894	0.466451433346573	0.473645014067841	0.480247949807189	0.466190906886628	0.000786170714061394	0.000804818433830205	0.00144763568427144
236	29.6045667991337	0.23	2.40488731917411	2.31214334936526	2.49763128898296	0.288302457920504	29.3529491386708	28.3707660086745	30.3351322686671	8.02	5.17	12.37	3.33462342161706	3.4500665812625	3.56550974090794	3.39525583342713	3.51279805983701	3.6303402862469	3.39183635241739	3.50847568523769	3.62362992145017	2.40488731917411	9.86559899569708	-0.167167911196683	62.2232224609937	0.447371132528289	0.455240891881853	0.440072106480384	0.47388416851702	0.481898092093894	0.466451433346573	0.473645014067841	0.480247949807189	0.466190906886628	0.000786170714061394	0.000804818433830205	0.00144763568427144
236	29.6045667991337	0.23	2.40539624329829	2.31288470290527	2.49790778369131	0.302097288956491	29.8094992658388	28.844569113574	30.7744294181036	8.02	5.1	12.47	3.38961408002503	3.50300599160045	3.61639790317587	3.45120374065401	3.56665599573376	3.68210825081352	3.44035961904039	3.5582724632676	3.66827008750565	2.40539624329829	9.87878037215896	0.135084315016025	62.3909951618618	0.447371132528289	0.455240891881853	0.440072106480384	0.47388416851702	0.481898092093894	0.466451433346573	0.473645014067841	0.480247949807189	0.466190906886628	0.000786170714061394	0.000804818433830205	0.00144763568427144
236	29.6045667991337	0.23	2.40590444892784	2.31284142917504	2.49896746868065	0.297889826279818	29.8742559625707	28.8974932707722	30.8510186543692	8.14	5.32	12.59	3.35009772901606	3.46333421098079	3.57657069294552	3.40821873951221	3.52341976677955	3.63862079404689	3.40551537373332	3.52413705440348	3.63928739921181	2.40590444892784	9.9668626478967	0.0743543036052804	62.8617937698446	0.447371132528289	0.455240891881853	0.440072106480384	0.47388416851702	0.481898092093894	0.466451433346573	0.473645014067841	0.480247949807189	0.466190906886628	0.000786170714061394	0.000804818433830205	0.00144763568427144
236	29.6045667991337	0.23	2.40596540776316	2.31335742959658	2.49857338592973	0.301235593733597	29.7034571666208	28.7399911262043	30.6669232070373	7.9	5.09	12.45	3.42735492801365	3.54225197398331	3.65714901995298	3.4927289806202	3.60981759579857	3.72690621097695	3.48027440216922	3.59729988179172	3.71490451387354	2.40596540776316	9.81829840584476	-0.00683990916565449	62.064277693333	0.447371132528289	0.455240891881853	0.440072106480384	0.47388416851702	0.481898092093894	0.466451433346573	0.473645014067841	0.480247949807189	0.466190906886628	0.000786170714061394	0.000804818433830205	0.00144763568427144
236	29.6045667991337	0.23	2.40638701873191	2.31388588741067	2.49888815005315	0.299920744410038	29.7798506798161	28.8108813394844	30.7488200201478	8.02	5.14	12.41	3.38487530586943	3.49871564117838	3.61255597648733	3.44633129607288	3.56223852303936	3.67814575000585	3.43915783173002	3.55397486036609	3.66859824117476	2.40638701873191	9.88305052425336	-0.491270681449712	61.8091652797272	0.447371132528289	0.455240891881853	0.440072106480384	0.47388416851702	0.481898092093894	0.466451433346573	0.473645014067841	0.480247949807189	0.466190906886628	0.000786170714061394	0.000804818433830205	0.00144763568427144
236	29.6045667991337	0.23	2.40676711792516	2.31247819560669	2.50105604024363	0.287341908244609	29.3751568715644	28.3899249219449	30.3603888211838	7.91	5.17	12.2	3.38020380377164	3.4975089672357	3.61481413069976	3.4443441239501	3.56387518596347	3.68340624797683	3.44767617666634	3.56487616077809	3.68595779177549	2.40676711792516	9.78039465373965	0.102504125349036	62.2552951541486	0.447371132528289	0.455240891881853	0.440072106480384	0.47388416851702	0.481898092093894	0.466451433346573	0.473645014067841	0.480247949807189	0.466190906886628	0.000786170714061394	0.000804818433830205	0.00144763568427144
236	29.6045667991337	0.23	2.40742474318207	2.31292133703386	2.50192814933029	0.291193669211775	29.4466361429192	28.4682153187656	30.4250569670729	7.94	5.12	12.32	3.37853541063586	3.49465190630982	3.61076840198378	3.44196647512859	3.56026302577624	3.6785595764239	3.43497330082027	3.55467637933892	3.67418052374452	2.40742474318207	9.81175036766101	0.251524670768219	62.3729635699148	0.447371132528289	0.455240891881853	0.440072106480384	0.47388416851702	0.481898092093894	0.466451433346573	0.473645014067841	0.480247949807189	0.466190906886628	0.000786170714061394	0.000804818433830205	0.00144763568427144
236	29.6045667991337	0.23	2.40819993535261	2.31405705643247	2.50234281427274	0.290097257601275	29.470829966491	28.4889980402976	30.4526618926844	7.99	5.11	12.47	3.36013826757881	3.47594055107318	3.59174283456756	3.42194597944782	3.53987837593219	3.65781077241657	3.41250590705591	3.52985258805193	3.64584097390588	2.40819993535261	9.84108179303352	-0.235210279511582	62.1353681164237	0.447371132528289	0.455240891881853	0.440072106480384	0.47388416851702	0.481898092093894	0.466451433346573	0.473645014067841	0.480247949807189	0.466190906886628	0.000786170714061394	0.000804818433830205	0.00144763568427144
236	29.6045667991337	0.23	2.40863034471406	2.31552774416463	2.5017329452635	0.287556341176482	29.3170543953949	28.3342857575239	30.2998230332659	7.99	5.19	12.52	3.33939527881071	3.45522148941488	3.57104770001906	3.40066874035295	3.51862020785799	3.63657167536304	3.39746261583418	3.51367334059014	3.63375993191305	2.40863034471406	9.89704746662788	-0.533765027973329	61.9303898909948	0.447371132528289	0.455240891881853	0.440072106480384	0.47388416851702	0.481898092093894	0.466451433346573	0.473645014067841	0.480247949807189	0.466190906886628	0.000786170714061394	0.000804818433830205	0.00144763568427144
236	29.6045667991337	0.23	2.4093732840524	2.31643848414893	2.50230808395586	0.293135131092596	29.619876976469	28.6403087672526	30.5994451856855	8.02	5.16	12.25	3.36553049133635	3.48063981865726	3.59574914597817	3.42667765105152	3.54387835993635	3.66107906882119	3.42497708927973	3.54478412497472	3.66095230555963	2.4093732840524	9.83888203646855	0.131958703366464	62.5561232865078	0.447371132528289	0.455240891881853	0.440072106480384	0.47388416851702	0.481898092093894	0.466451433346573	0.473645014067841	0.480247949807189	0.466190906886628	0.000786170714061394	0.000804818433830205	0.00144763568427144
236	29.6045667991337	0.23	2.40945104101826	2.31618001285114	2.50272206918537	0.294477564921645	29.6431278023585	28.6659569548103	30.6202986499066	8.04	5.12	12.36	3.35896002490584	3.4734609229429	3.58796182097997	3.4194049466146	3.53596630317636	3.65252765973812	3.41328103547674	3.52986438879943	3.64637924133838	2.40945104101826	9.80301092426537	-0.185189313949725	62.111335911903	0.447371132528289	0.455240891881853	0.440072106480384	0.47388416851702	0.481898092093894	0.466451433346573	0.473645014067841	0.480247949807189	0.466190906886628	0.000786170714061394	0.000804818433830205	0.00144763568427144
236	29.6045667991337	0.23	2.40973552375613	2.31600794384038	2.50346310367188	0.287822208746426	29.2421262137087	28.2625050083349	30.2217474190824	7.93	5.07	12.18	3.35789654408209	3.47428632124672	3.59067609841134	3.42117307148238	3.53975610887024	3.65833914625809	3.41403914213409	3.53535958919246	3.65476082962674	2.40973552375613	9.72743730093793	0.686298463736315	62.651031984478	0.447371132528289	0.455240891881853	0.440072106480384	0.47388416851702	0.481898092093894	0.466451433346573	0.473645014067841	0.480247949807189	0.466190906886628	0.000786170714061394	0.000804818433830205	0.00144763568427144
236	29.6045667991337	0.23	2.41146079405238	2.31690986850723	2.50601171959754	0.29599636208321	29.7315331693502	28.7550185759683	30.7080477627321	7.99	5.16	12.28	3.391803963765	3.50698893781593	3.62217391186686	3.45421189964688	3.57151623453113	3.68882056941539	3.44987832888257	3.5682074254054	3.68559499074586	2.41146079405238	9.78299315190234	0.228639946627013	62.4582099221062	0.447371132528289	0.455240891881853	0.440072106480384	0.47388416851702	0.481898092093894	0.466451433346573	0.473645014067841	0.480247949807189	0.466190906886628	0.000786170714061394	0.000804818433830205	0.00144763568427144
236	29.6045667991337	0.23	2.41184405108846	2.31812960551305	2.50555849666386	0.287451033342968	29.0998904656852	28.1241508402486	30.0756300911217	8	5.25	12.34	3.31441842712471	3.42940889965462	3.54439937218453	3.37522068858598	3.49232063550184	3.60942058241769	3.37574941979939	3.49562068367177	3.61042428956259	2.41184405108846	9.86853391003225	-0.354156187749751	62.1486319697734	0.447371132528289	0.455240891881853	0.440072106480384	0.47388416851702	0.481898092093894	0.466451433346573	0.473645014067841	0.480247949807189	0.466190906886628	0.000786170714061394	0.000804818433830205	0.00144763568427144
236	29.6045667991337	0.23	2.41192549202327	2.31827613986651	2.50557484418004	0.285125503930303	29.4243449948646	28.4320956048614	30.4165943848678	8.03	5.18	12.38	3.33570124220842	3.45211360831795	3.56852597442748	3.39597993652648	3.51449596388204	3.6330119912376	6.62097742626391	3.50943923949626	3.62901951590751	2.41192549202327	9.89872390938012	-0.113592519340628	62.4805571215787	0.447371132528289	0.455240891881853	0.440072106480384	0.47388416851702	0.481898092093894	0.466451433346573	0.473645014067841	0.480247949807189	0.466190906886628	0.000786170714061394	0.000804818433830205	0.00144763568427144
236	29.6045667991337	0.23	2.412793424737	2.31970463487094	2.50588221460305	0.29751889821604	29.8732509290932	28.895654292165	30.8508475660215	7.97	5.17	12.3	3.41475121004923	3.53027893837604	3.64580666670286	3.47797153949449	3.59563813551491	3.71330473153534	3.47448216358208	3.59357283437301	3.7113401765853	2.412793424737	9.81397713851151	0.538122697000225	62.805540901821	0.447371132528289	0.455240891881853	0.440072106480384	0.47388416851702	0.481898092093894	0.466451433346573	0.473645014067841	0.480247949807189	0.466190906886628	0.000786170714061394	0.000804818433830205	0.00144763568427144
236	29.6045667991337	0.23	2.41369138409261	2.32089459443934	2.50648817374588	0.294602095408593	29.4114670657989	28.4422232856705	30.3807108459274	7.9	5.19	12.29	3.38864794621791	3.50412506317632	3.61960218013474	3.45308576375075	3.57075876930836	3.68843177486597	3.45433501366389	3.57062648440849	3.68852059706382	2.41369138409261	9.81266336812939	-0.517399310679	61.6649698071866	0.447371132528289	0.455240891881853	0.440072106480384	0.47388416851702	0.481898092093894	0.466451433346573	0.473645014067841	0.480247949807189	0.466190906886628	0.000786170714061394	0.000804818433830205	0.00144763568427144
236	29.6045667991337	0.23	2.41503285529904	2.32117985858072	2.50888585201735	0.293366204183225	29.3378279432897	28.3681281869099	30.3075276996695	8.03	5.13	12.41	3.3283207858707	3.44209184027188	3.55586289467307	3.38847367889585	3.50430092274062	3.62012816658538	3.38199731175	3.49700837201172	3.61357868140856	2.41503285529904	9.85025725148523	0.393926553141144	62.7104409674262	0.447371132528289	0.455240891881853	0.440072106480384	0.47388416851702	0.481898092093894	0.466451433346573	0.473645014067841	0.480247949807189	0.466190906886628	0.000786170714061394	0.000804818433830205	0.00144763568427144
236	29.6045667991337	0.23	2.41539385916398	2.32229532365997	2.50849239466798	0.297103077772173	29.915706951103	28.9357461961347	30.8956677060713	7.81	5.15	12.31	3.4849180175179	3.60294099395338	3.72096397038886	3.55353250283502	3.67387923143426	3.7942259600335	3.54976976617363	3.66833522502932	3.78779851492125	2.41539385916398	9.82799116982432	0.423568017778909	62.552714063136	0.447371132528289	0.455240891881853	0.440072106480384	0.47388416851702	0.481898092093894	0.466451433346573	0.473645014067841	0.480247949807189	0.466190906886628	0.000786170714061394	0.000804818433830205	0.00144763568427144
236	29.6045667991337	0.23	2.41580078221897	2.32290398476662	2.50869757967131	0.28434211022694	28.6722216054136	27.7034739751226	29.6409692357047	7.86	5.07	12.28	3.31859748185465	3.43464370224287	3.55068992263109	3.38282173322252	3.50111377633231	3.6194058194421	3.37424249433519	3.49330656199622	3.60669551782748	2.41580078221897	9.74637864982039	-0.23379979907668	61.7400828602199	0.447371132528289	0.455240891881853	0.440072106480384	0.47388416851702	0.481898092093894	0.466451433346573	0.473645014067841	0.480247949807189	0.466190906886628	0.000786170714061394	0.000804818433830205	0.00144763568427144
236	29.6045667991337	0.23	2.41616673277432	2.32315757252192	2.50917589302672	0.290259813650419	29.2036359431377	28.2310895316143	30.1761823546611	8.06	5.23	12.57	3.30113081532879	3.4148530620321	3.5285753087354	3.3601180573466	3.47587238398383	3.59162671062106	3.35220875914514	3.46739491313151	3.58695785195236	2.41616673277432	9.94887378823127	0.135791030741795	62.8796657685322	0.447371132528289	0.455240891881853	0.440072106480384	0.47388416851702	0.481898092093894	0.466451433346573	0.473645014067841	0.480247949807189	0.466190906886628	0.000786170714061394	0.000804818433830205	0.00144763568427144
236	29.6045667991337	0.23	2.41622307818367	2.32307391863567	2.50937223773167	0.296895575608608	29.9093446293653	28.9291053136388	30.8895839450917	8.06	5.24	12.52	3.38222927744121	3.49683337862597	3.61143747981074	3.44263397195879	3.55928483732027	3.67593570268176	3.43972083242231	3.55644399337083	3.67237582867584	2.41622307818367	9.9182137300044	0.12150263286098	62.7264639437835	0.447371132528289	0.455240891881853	0.440072106480384	0.47388416851702	0.481898092093894	0.466451433346573	0.473645014067841	0.480247949807189	0.466190906886628	0.000786170714061394	0.000804818433830205	0.00144763568427144
236	29.6045667991337	0.23	2.41694958475305	2.32363486578893	2.51026430371718	0.295762105784601	29.8859139917599	28.9037768381931	30.8680511453266	7.9	5.15	12.28	3.44343714916378	3.56044357289511	3.67744999662645	3.50890438626085	3.62813535684827	3.7473663274357	3.50695412245215	3.62259764958119	3.7433401132205	2.41694958475305	9.76101933273372	0.471575889749394	62.5979681161686	0.447371132528289	0.455240891881853	0.440072106480384	0.47388416851702	0.481898092093894	0.466451433346573	0.473645014067841	0.480247949807189	0.466190906886628	0.000786170714061394	0.000804818433830205	0.00144763568427144
236	29.6045667991337	0.23	2.41794132735639	2.32468089943054	2.51120175528223	0.288977275365319	29.0615547420026	28.0907186641382	30.0323908198669	8.05	5.15	12.54	3.2897798694206	3.40347710243382	3.51717433544704	3.34887194834378	3.46461144744568	3.58035094654759	3.3374269304878	3.45311550298492	3.57053725788299	2.41794132735639	9.86214469531363	0.0622862740672828	62.4688885649331	0.447371132528289	0.455240891881853	0.440072106480384	0.47388416851702	0.481898092093894	0.466451433346573	0.473645014067841	0.480247949807189	0.466190906886628	0.000786170714061394	0.000804818433830205	0.00144763568427144
236	29.6045667991337	0.23	2.4213813392323	2.32827074996621	2.5144919284984	0.286798917218148	29.3489533208904	28.3632935564186	30.3346130853623	8.04	5.18	12.57	3.32396577893657	3.43947772821927	3.55498967750196	3.38380959560082	3.50140119202043	3.61899278844005	3.37381234317182	3.49034641363269	3.60884301121715	2.4213813392323	9.90954210887089	0.250469317783713	62.8344690095444	0.447371132528289	0.455240891881853	0.440072106480384	0.47388416851702	0.481898092093894	0.466451433346573	0.473645014067841	0.480247949807189	0.466190906886628	0.000786170714061394	0.000804818433830205	0.00144763568427144
236	29.6045667991337	0.23	2.42183038103223	2.32737374986425	2.51628701220021	0.294795708276001	30.1071221207535	29.1154152844549	31.098828957052	7.94	5.14	12.25	3.45525430903487	3.57294451836015	3.69063472768543	3.52012025388102	3.64001987702776	3.7599195001745	3.51502373042768	3.63796059276513	3.75490401522494	2.42183038103223	9.73964599017841	0.230903531253343	62.3419205923353	0.447371132528289	0.455240891881853	0.440072106480384	0.47388416851702	0.481898092093894	0.466451433346573	0.473645014067841	0.480247949807189	0.466190906886628	0.000786170714061394	0.000804818433830205	0.00144763568427144
236	29.6045667991337	0.23	2.42250351555126	2.32934303426359	2.51566399683892	0.294944643524428	29.5426876681715	28.5699213554271	30.515453980916	7.94	5.1	12.29	3.3884119434447	3.50378268427657	3.61915342510845	3.45189329149912	3.56942548444375	3.68695767738838	3.44631397433172	3.56317905034229	3.68084140225335	2.42250351555126	9.77494741639744	-0.022830779893995	62.0604887929942	0.447371132528289	0.455240891881853	0.440072106480384	0.47388416851702	0.481898092093894	0.466451433346573	0.473645014067841	0.480247949807189	0.466190906886628	0.000786170714061394	0.000804818433830205	0.00144763568427144
236	29.6045667991337	0.23	2.42257424988688	2.32943337491164	2.51571512486211	0.300060568482103	30.0311834222602	29.0543615380147	31.0080053065057	8.07	5.17	12.42	3.39472544851647	3.50885778299498	3.62299011747348	3.45522309945584	3.57138939462922	3.68755568980261	3.45291501145584	3.56930498765016	3.68218737015135	2.42257424988688	9.92131164949648	-0.169966733597788	62.3481834286032	0.447371132528289	0.455240891881853	0.440072106480384	0.47388416851702	0.481898092093894	0.466451433346573	0.473645014067841	0.480247949807189	0.466190906886628	0.000786170714061394	0.000804818433830205	0.00144763568427144
236	29.6045667991337	0.23	2.42257950177317	2.32906587559015	2.51609312795619	0.30097520452826	30.1729353986927	29.1936356067892	31.1522351905963	8.11	5.11	12.47	3.39355435451255	3.50739105227605	3.62122775003954	3.45297932019559	3.56880942697847	3.68463953376135	3.44349429111348	3.55908022553814	3.67361218890012	2.42257950177317	9.90359055764226	-0.413005140360802	62.0664874170954	0.447371132528289	0.455240891881853	0.440072106480384	0.47388416851702	0.481898092093894	0.466451433346573	0.473645014067841	0.480247949807189	0.466190906886628	0.000786170714061394	0.000804818433830205	0.00144763568427144
236	29.6045667991337	0.23	2.42401684239022	2.33083965769579	2.51719402708465	0.300968162371498	29.7037807435231	28.7396918089672	30.667869678079	8.03	5.18	12.44	3.37462634234715	3.48783005853671	3.60103377472626	3.43578135884825	3.55103655405481	3.66629174926137	3.43195061744213	3.54559707080214	3.65990150538761	2.42401684239022	9.8443307647539	0.09170425640654	62.4501592371089	0.447371132528289	0.455240891881853	0.440072106480384	0.47388416851702	0.481898092093894	0.466451433346573	0.473645014067841	0.480247949807189	0.466190906886628	0.000786170714061394	0.000804818433830205	0.00144763568427144
236	29.6045667991337	0.23	2.42489628792797	2.33151006876459	2.51828250709134	0.293237576743281	29.5593163230617	28.5819925397433	30.53664010638	7.96	5.15	12.25	3.38394018477285	3.49964958534408	3.61535898591531	3.44697473317	3.5648395175282	3.68270430188639	3.44373878834569	3.56342072421419	3.68115043402914	2.42489628792797	9.76565994434114	-0.357116635036668	61.7138503682405	0.447371132528289	0.455240891881853	0.440072106480384	0.47388416851702	0.481898092093894	0.466451433346573	0.473645014067841	0.480247949807189	0.466190906886628	0.000786170714061394	0.000804818433830205	0.00144763568427144
236	29.6045667991337	0.23	2.4261228429099	2.33205446418782	2.52019122163198	0.298572793823486	30.0679560669808	29.0864629409909	31.0494491929707	8.06	5.23	12.44	3.40191844758693	3.51671272760161	3.63150700761629	3.46275317127668	3.57960025720468	3.69644734313269	3.46219057373922	3.57803768606799	3.69381702616408	2.4261228429099	9.91063970999352	0.347828634516851	62.8955939958617	0.447371132528289	0.455240891881853	0.440072106480384	0.47388416851702	0.481898092093894	0.466451433346573	0.473645014067841	0.480247949807189	0.466190906886628	0.000786170714061394	0.000804818433830205	0.00144763568427144
236	29.6045667991337	0.23	2.42706010640323	2.33354278249144	2.52057743031502	0.291734629110598	29.5850110882999	28.6032791570412	30.5667430195586	7.93	5.12	12.25	3.39687669942968	3.51346551094564	3.63005432246161	3.4607947640289	3.57957739411569	3.69836002420248	3.4547821815089	3.57679044120009	3.69339934881622	2.42706010640323	9.78502058318003	-0.0869185507045217	62.0204720160317	0.447371132528289	0.455240891881853	0.440072106480384	0.47388416851702	0.481898092093894	0.466451433346573	0.473645014067841	0.480247949807189	0.466190906886628	0.000786170714061394	0.000804818433830205	0.00144763568427144
236	29.6045667991337	0.23	2.42737483688873	2.33394189399149	2.52080777978597	0.288700737061499	29.4673314998875	28.4822771124208	30.4523858873542	7.88	5.11	12.23	3.40164315282926	3.5192883642379	3.63693357564655	3.46683845061629	3.58673842957298	3.70663840852966	3.46220030970708	3.58137628356442	3.70277867648297	2.42737483688873	9.7467251462937	0.156163982560934	62.1732417220723	0.447371132528289	0.455240891881853	0.440072106480384	0.47388416851702	0.481898092093894	0.466451433346573	0.473645014067841	0.480247949807189	0.466190906886628	0.000786170714061394	0.000804818433830205	0.00144763568427144
236	29.6045667991337	0.23	2.42781798445902	2.33304430815917	2.52259166075887	0.279070885120997	28.9974534504484	28.0048722500066	29.9900346508902	8.01	5.21	12.16	3.29480913755228	3.4115875888083	3.52836604006432	3.35491254905886	3.47382125521521	3.59272996137156	3.35873355050519	3.47620477985771	3.59561626318037	2.42781798445902	9.75243978174083	0.289598939376393	62.566453054986	0.447371132528289	0.455240891881853	0.440072106480384	0.47388416851702	0.481898092093894	0.466451433346573	0.473645014067841	0.480247949807189	0.466190906886628	0.000786170714061394	0.000804818433830205	0.00144763568427144
236	29.6045667991337	0.23	2.42862788554161	2.33425111079718	2.52300466028604	0.288751684493629	29.1908753464979	28.2151835614116	30.1665671315842	8	5.16	12.33	3.32259338685756	3.43748993061681	3.55238647437606	3.38338952533628	3.50038842270062	3.61738732006497	3.38059063210485	3.49607587682304	3.61267013158293	2.42862788554161	9.79944216166396	-0.0839201598796924	62.1111879466085	0.447371132528289	0.455240891881853	0.440072106480384	0.47388416851702	0.481898092093894	0.466451433346573	0.473645014067841	0.480247949807189	0.466190906886628	0.000786170714061394	0.000804818433830205	0.00144763568427144
236	29.6045667991337	0.23	2.4318896672202	2.33729895138179	2.52648038305861	0.287507515402332	29.8711991272052	28.8697350678372	30.8726631865732	7.98	5.25	12.34	3.40712681846604	3.52531685541598	3.64350689236592	3.46992646335214	3.59029496114167	3.71066345893119	3.46932427285222	3.59074695866373	3.71315321071993	2.4318896672202	9.86294247579234	-0.357512154015941	62.2695940805841	0.447371132528289	0.455240891881853	0.440072106480384	0.47388416851702	0.481898092093894	0.466451433346573	0.473645014067841	0.480247949807189	0.466190906886628	0.000786170714061394	0.000804818433830205	0.00144763568427144
236	29.6045667991337	0.23	2.43221708736902	2.33858183705767	2.52585233768037	0.301979697455122	29.9306297233453	28.9615083391939	30.8997511074967	7.98	5.11	12.44	3.42025157325172	3.53470137676315	3.64915118027459	3.48343379700935	3.5999978289451	3.71656186088085	3.47302662263064	3.59034439321742	3.70757425834709	2.43221708736902	9.84944079287053	0.170540743476991	62.441608632409	0.447371132528289	0.455240891881853	0.440072106480384	0.47388416851702	0.481898092093894	0.466451433346573	0.473645014067841	0.480247949807189	0.466190906886628	0.000786170714061394	0.000804818433830205	0.00144763568427144
236	29.6045667991337	0.23	2.43247713137217	2.33875782171849	2.52619644102584	0.292815478392322	29.7632103555535	28.77814215434	30.748278556767	8.11	5.19	12.61	3.34631085167926	3.46085418785733	3.5753975240354	3.40497213240023	3.52152342871592	3.63807472503161	3.39507911634881	3.51374040548246	3.62914370187503	2.43247713137217	9.95968611437212	0.555643724426083	63.2444499905056	0.447371132528289	0.455240891881853	0.440072106480384	0.47388416851702	0.481898092093894	0.466451433346573	0.473645014067841	0.480247949807189	0.466190906886628	0.000786170714061394	0.000804818433830205	0.00144763568427144
236	29.6045667991337	0.23	2.43420233498984	2.33919390713498	2.5292107628447	0.29028027615758	29.9197447995765	28.9233998438191	30.9160897553339	7.98	5.12	12.28	3.4161173507872	3.53379477837562	3.65147220596405	3.4792456653671	3.59909771897241	3.71894977257772	3.474933584401	3.59654892480847	3.71389042479187	2.43420233498984	9.74113225305892	0.0400296608731894	62.1188018170458	0.447371132528289	0.455240891881853	0.440072106480384	0.47388416851702	0.481898092093894	0.466451433346573	0.473645014067841	0.480247949807189	0.466190906886628	0.000786170714061394	0.000804818433830205	0.00144763568427144
236	29.6045667991337	0.23	2.43492419929693	2.34117728303832	2.52867111555554	0.296253697569886	29.591733958358	28.6204107739991	30.563057142717	7.92	5.07	12.26	3.4039335964182	3.51945673290732	3.63497986939645	3.46829477322028	3.58600220761114	3.703709642002	3.46104336980898	3.57789848033636	3.6965045649058	2.43492419929693	9.79673614479378	0.0149400587493641	62.1073287226243	0.447371132528289	0.455240891881853	0.440072106480384	0.47388416851702	0.481898092093894	0.466451433346573	0.473645014067841	0.480247949807189	0.466190906886628	0.000786170714061394	0.000804818433830205	0.00144763568427144
236	29.6045667991337	0.23	2.43495051252968	2.34130405723734	2.52859696782203	0.294411917346505	29.600318117424	28.6244042886202	30.5762319462278	8.01	5.18	12.4	3.3674774643463	3.48228746327253	3.59709746219877	3.42889302020298	3.54579690690623	3.66270079360948	3.42351523349449	3.54182884666105	3.65781145995251	2.43495051252968	9.83660825272523	0.442904827654525	62.8001687116166	0.447371132528289	0.455240891881853	0.440072106480384	0.47388416851702	0.481898092093894	0.466451433346573	0.473645014067841	0.480247949807189	0.466190906886628	0.000786170714061394	0.000804818433830205	0.00144763568427144
236	29.6045667991337	0.23	2.43558061270951	2.34148212403215	2.52967910138687	0.289993957215346	29.5773379231355	28.5917104522906	30.5629653939805	7.92	5.15	12.22	3.39976288184495	3.5169611759553	3.63415947006565	3.46399841640757	3.58341106938165	3.70282372235574	3.46354621215215	3.58003286735952	3.70279958860648	2.43558061270951	9.76579869994255	0.0648200694730134	62.1814845438763	0.447371132528289	0.455240891881853	0.440072106480384	0.47388416851702	0.481898092093894	0.466451433346573	0.473645014067841	0.480247949807189	0.466190906886628	0.000786170714061394	0.000804818433830205	0.00144763568427144
236	29.6045667991337	0.23	2.43650382987411	2.3421864676185	2.53082119212972	0.28874934440521	29.645229259498	28.6543452554933	30.6361132635027	7.86	5.13	12.08	3.43012978172266	3.54874567407908	3.6673615664355	3.49636486193827	3.6172712020751	3.73817754221193	3.49756739206781	3.61877837946116	3.73805358467429	2.43650382987411	9.74016131683902	-0.0805621003012298	61.8955433421562	0.447371132528289	0.455240891881853	0.440072106480384	0.47388416851702	0.481898092093894	0.466451433346573	0.473645014067841	0.480247949807189	0.466190906886628	0.000786170714061394	0.000804818433830205	0.00144763568427144
236	29.6045667991337	0.23	2.43677194606615	2.34264676605002	2.53089712608228	0.285031828278861	29.356117221326	28.3659410833129	30.3462933593391	8.06	5.16	12.48	3.31866920874083	3.43451472399459	3.55036023924834	3.37807727916292	3.49599656498415	3.61391585080538	3.37188740036929	3.48994026350429	3.60767995467861	2.43677194606615	9.90990070028342	-0.018375233397902	62.5695211189153	0.447371132528289	0.455240891881853	0.440072106480384	0.47388416851702	0.481898092093894	0.466451433346573	0.473645014067841	0.480247949807189	0.466190906886628	0.000786170714061394	0.000804818433830205	0.00144763568427144
236	29.6045667991337	0.23	2.43798068622188	2.3436035711276	2.53235780131616	0.290262703475582	29.8096891194975	28.8169667441245	30.8024114948705	8	5.23	12.31	3.3928681390022	3.50974984095871	3.62663154291523	3.45491404765449	3.57393318351814	3.69295231938179	3.45488159503867	3.5766746030792	3.69402002473564	2.43798068622188	9.80511430480547	-0.0125195330591585	62.2788461011654	0.447371132528289	0.455240891881853	0.440072106480384	0.47388416851702	0.481898092093894	0.466451433346573	0.473645014067841	0.480247949807189	0.466190906886628	0.000786170714061394	0.000804818433830205	0.00144763568427144
236	29.6045667991337	0.23	2.43868108911517	2.3432600514493	2.53410212678103	0.282559226682558	29.10168419479	28.1141012707227	30.0892671188573	8.03	5.27	12.36	3.30043213583194	3.41636863289454	3.53230512995713	3.36019769231869	3.47823361423806	3.59626953615744	3.361531641674	3.48070694264326	3.60019324396066	2.43868108911517	9.87444825466861	-0.163330467048251	62.4041943104521	0.447371132528289	0.455240891881853	0.440072106480384	0.47388416851702	0.481898092093894	0.466451433346573	0.473645014067841	0.480247949807189	0.466190906886628	0.000786170714061394	0.000804818433830205	0.00144763568427144
236	29.6045667991337	0.23	2.44111019125297	2.34618697241338	2.53603341009257	0.290298160889404	29.3131060554618	28.3370048923975	30.2892072185262	7.97	5.17	12.51	3.35014067746548	3.46554017801681	3.58093967856814	3.41225125661336	3.52979022845938	3.6473292003054	3.40429838248965	3.52328412672305	3.63742077522484	2.44111019125297	9.87760396618928	-0.081489229231163	62.3098404058546	0.447371132528289	0.455240891881853	0.440072106480384	0.47388416851702	0.481898092093894	0.466451433346573	0.473645014067841	0.480247949807189	0.466190906886628	0.000786170714061394	0.000804818433830205	0.00144763568427144
236	29.6045667991337	0.23	2.44265804096827	2.34772044388661	2.53759563804993	0.290175560900269	29.6079094625488	28.6216981733503	30.5941207517472	7.97	5.17	12.27	3.38122398976208	3.49773004924939	3.61423610873669	3.4437529068792	3.56241351092179	3.68107411496438	3.44315248728808	3.56371452331539	3.68079442524417	2.44265804096827	9.75530920294384	-0.228289818635098	61.9405210598366	0.447371132528289	0.455240891881853	0.440072106480384	0.47388416851702	0.481898092093894	0.466451433346573	0.473645014067841	0.480247949807189	0.466190906886628	0.000786170714061394	0.000804818433830205	0.00144763568427144
236	29.6045667991337	0.23	2.4440563087789	2.3494523571896	2.5386602603682	0.29114105296317	29.686782544297	28.7002566533624	30.6733084352316	8.12	5.19	12.66	3.33481268907903	3.44944159637168	3.56407050366434	3.3931252720495	3.50975858207494	3.62639189210038	3.38249590299528	3.50046890986538	3.61571936323037	2.4440563087789	9.91995538231462	-0.0573502450306059	62.5880079100635	0.447371132528289	0.455240891881853	0.440072106480384	0.47388416851702	0.481898092093894	0.466451433346573	0.473645014067841	0.480247949807189	0.466190906886628	0.000786170714061394	0.000804818433830205	0.00144763568427144
236	29.6045667991337	0.23	2.44417916615214	2.34818831924186	2.54017001306241	0.279474406081488	28.7856323457982	27.8012889605807	29.7699757310157	7.95	5.18	12.24	3.2922344418259	3.4088005909707	3.5253667401155	3.35360532471573	3.47234439550827	3.5910834663008	3.35386300537244	3.47232831674394	3.59498580663733	2.44417916615214	9.73764649472625	0.332002473408095	62.4793192679765	0.447371132528289	0.455240891881853	0.440072106480384	0.47388416851702	0.481898092093894	0.466451433346573	0.473645014067841	0.480247949807189	0.466190906886628	0.000786170714061394	0.000804818433830205	0.00144763568427144
236	29.6045667991337	0.23	2.44427094330402	2.34945971652063	2.5390821700874	0.296930871457671	30.1387118520791	29.1510388282414	31.1263848759167	7.96	5.18	12.19	3.44804941409784	3.56487356610248	3.68169771810713	3.51207774848613	3.63107125915443	3.75006476982272	3.51256731780832	3.63115723515122	3.75163568786579	2.44427094330402	9.78661052094203	0.1436041166433	62.3156095078225	0.447371132528289	0.455240891881853	0.440072106480384	0.47388416851702	0.481898092093894	0.466451433346573	0.473645014067841	0.480247949807189	0.466190906886628	0.000786170714061394	0.000804818433830205	0.00144763568427144
236	29.6045667991337	0.23	2.44446702182718	2.34961977267467	2.53931427097969	0.290483822538383	29.8118052660365	28.8195449581438	30.8040655739293	7.95	5.17	12.26	3.41450520493409	3.53206701900402	3.64962883307395	3.47825926343798	3.59801613720828	3.71777301097857	3.47663109628729	3.59440743350723	3.71811922764837	2.44446702182718	9.76919106158781	-0.043818539865497	62.1118153532569	0.447371132528289	0.455240891881853	0.440072106480384	0.47388416851702	0.481898092093894	0.466451433346573	0.473645014067841	0.480247949807189	0.466190906886628	0.000786170714061394	0.000804818433830205	0.00144763568427144
236	29.6045667991337	0.23	2.44713295476463	2.35274886814257	2.54151704138668	0.288210610397126	29.1448626372864	28.1694240024735	30.1203012720993	8.02	5.15	12.33	3.30872101599565	3.42329397675396	3.53786693751227	3.36874605819316	3.4853975401598	3.60204902212644	3.36581056635106	3.48059329295425	3.59545964931916	2.44713295476463	9.80963557435587	0.424884613364042	62.6314285689096	0.447371132528289	0.455240891881853	0.440072106480384	0.47388416851702	0.481898092093894	0.466451433346573	0.473645014067841	0.480247949807189	0.466190906886628	0.000786170714061394	0.000804818433830205	0.00144763568427144
236	29.6045667991337	0.23	2.44804390907676	2.35247990605264	2.54360791210088	0.288225042220967	29.5144286959369	28.526655935961	30.5022014559127	7.82	5.14	12.06	3.43351177119506	3.55240160554005	3.67129143988503	3.50098036099542	3.62220638347646	3.74343240595749	3.48496477473907	3.62333353850166	3.74572391003257	2.44804390907676	9.64877894842937	-0.0870039241328316	61.7278880352658	0.447371132528289	0.455240891881853	0.440072106480384	0.47388416851702	0.481898092093894	0.466451433346573	0.473645014067841	0.480247949807189	0.466190906886628	0.000786170714061394	0.000804818433830205	0.00144763568427144
236	29.6045667991337	0.23	2.44943011068395	2.35518348179049	2.54367673957741	0.28152162256299	29.1418551346912	28.1503719897121	30.1333382796703	7.95	5.11	12.24	3.33523319451094	3.45270331171369	3.57017342891643	3.39750778751743	3.51717127571183	3.63683476390622	3.39221647977473	3.51218528338413	3.63094815378117	2.44943011068395	9.77842106743615	-0.154274023553654	62.0084414054115	0.447371132528289	0.455240891881853	0.440072106480384	0.47388416851702	0.481898092093894	0.466451433346573	0.473645014067841	0.480247949807189	0.466190906886628	0.000786170714061394	0.000804818433830205	0.00144763568427144
236	29.6045667991337	0.23	2.45088587004117	2.35660168016243	2.54517005991992	0.292185268802129	29.4665243753282	28.4897894404245	30.443259310232	8.02	5.1	12.42	3.34867567198959	3.46348061013538	3.57828554828117	3.40956740807077	3.5264599392471	3.64335247042343	3.3987351238513	3.51840290829619	3.63621634402259	2.45088587004117	9.7965331182559	0.0857061996430735	62.2618804759107	0.447371132528289	0.455240891881853	0.440072106480384	0.47388416851702	0.481898092093894	0.466451433346573	0.473645014067841	0.480247949807189	0.466190906886628	0.000786170714061394	0.000804818433830205	0.00144763568427144
236	29.6045667991337	0.23	2.45782539714786	2.36330967780082	2.5523411164949	0.294759457705422	29.5823597612329	28.6078532546217	30.556866267844	7.98	5.16	12.28	3.3767628166178	3.4917898795291	3.6068169424404	3.43903605003309	3.55618440707334	3.67333276411359	3.43743583144239	3.5550881691918	3.66873545117264	2.45782539714786	9.77095447457462	-0.142327546838406	62.0287500172434	0.447371132528289	0.455240891881853	0.440072106480384	0.47388416851702	0.481898092093894	0.466451433346573	0.473645014067841	0.480247949807189	0.466190906886628	0.000786170714061394	0.000804818433830205	0.00144763568427144
236	29.6045667991337	0.23	2.45875973433391	2.36383270252935	2.55368676613847	0.28664566144118	29.2230538231263	28.2412544898038	30.2048531564489	8.05	5.14	12.52	3.30698484001373	3.42195124536253	3.53691765071132	3.36636015480806	3.48339072641059	3.60042129801311	3.35523213322269	3.47597903487693	3.58891956415568	2.45875973433391	9.88457647110851	0.247345848281911	62.7641116174066	0.447371132528289	0.455240891881853	0.440072106480384	0.47388416851702	0.481898092093894	0.466451433346573	0.473645014067841	0.480247949807189	0.466190906886628	0.000786170714061394	0.000804818433830205	0.00144763568427144
236	29.6045667991337	0.23	2.45981539207407	2.36482199642474	2.55480878772339	0.291038649566328	29.342610558057	28.3672799262082	30.3179411899058	7.91	5.12	12.44	3.37615013644672	3.49222974134232	3.60830934623792	3.44012959226061	3.55840895417297	3.67668831608534	3.43073614232251	3.55027356033755	3.66648488300894	2.45981539207407	9.78660058795626	0.303476384169405	62.5159277117812	0.447371132528289	0.455240891881853	0.440072106480384	0.47388416851702	0.481898092093894	0.466451433346573	0.473645014067841	0.480247949807189	0.466190906886628	0.000786170714061394	0.000804818433830205	0.00144763568427144
236	29.6045667991337	0.23	2.46118656661478	2.36650757391955	2.55586555931001	0.29070114624632	29.2427303933114	28.2699241592926	30.2155366273301	7.87	5.08	12.26	3.38124520972235	3.49759841959408	3.61395162946581	3.44635811729941	3.56495195017561	3.68354578305182	3.4397116012038	3.55842904831158	3.67513927603421	2.46118656661478	9.71656996875197	-0.29616547884904	61.6490991042958	0.447371132528289	0.455240891881853	0.440072106480384	0.47388416851702	0.481898092093894	0.466451433346573	0.473645014067841	0.480247949807189	0.466190906886628	0.000786170714061394	0.000804818433830205	0.00144763568427144
236	29.6045667991337	0.23	2.46119799115377	2.36638033488184	2.5560156474257	0.297600023001319	29.9854174616459	29.0043406036851	30.9664943196067	7.98	5.17	12.22	3.42555217967141	3.54142207704758	3.65729197442376	3.48884717894172	3.60685804066035	3.72486890237898	3.49057917298133	3.60774767657612	3.72431690414014	2.46119799115377	9.75677718386387	0.309078034285612	62.4722509923122	0.447371132528289	0.455240891881853	0.440072106480384	0.47388416851702	0.481898092093894	0.466451433346573	0.473645014067841	0.480247949807189	0.466190906886628	0.000786170714061394	0.000804818433830205	0.00144763568427144
236	29.6045667991337	0.23	2.46340641072321	2.3687203525669	2.55809246887951	0.294570854941598	29.7161523965587	28.7367942132407	30.6955105798767	7.99	5.11	12.35	3.390561773715	3.50611309076493	3.62166440781487	3.45300244556332	3.57068175860657	3.68836107164983	3.4456756275815	3.5622561396038	3.67981715437787	2.46340641072321	9.78243957196861	0.0893370424905288	62.2532432593459	0.447371132528289	0.455240891881853	0.440072106480384	0.47388416851702	0.481898092093894	0.466451433346573	0.473645014067841	0.480247949807189	0.466190906886628	0.000786170714061394	0.000804818433830205	0.00144763568427144
236	29.6045667991337	0.23	2.46558899238665	2.37063741733019	2.56054056744312	0.293831255117472	30.0436176759167	29.0517022477726	31.0355331040607	7.96	5.11	12.16	3.43955123014592	3.55698820172079	3.67442517329567	3.50362168722167	3.62324622337778	3.74287075953389	3.49988384359613	3.62196506114653	3.74154786029917	2.46558899238665	9.70819224786077	0.079695342270569	62.082507026744	0.447371132528289	0.455240891881853	0.440072106480384	0.47388416851702	0.481898092093894	0.466451433346573	0.473645014067841	0.480247949807189	0.466190906886628	0.000786170714061394	0.000804818433830205	0.00144763568427144
236	29.6045667991337	0.23	2.46562892221659	2.37029585975621	2.56096198467697	0.285835184291153	29.6083256831107	28.6116074588809	30.6050439073405	7.88	5.15	12.17	3.41656906546545	3.53558917493616	3.65460928440688	3.48201815701874	3.6033182608031	3.72461836458746	3.48141433818215	3.60361151652635	3.72439243950386	2.46562892221659	9.70039214184153	-0.113061926768732	61.9357307848786	0.447371132528289	0.455240891881853	0.440072106480384	0.47388416851702	0.481898092093894	0.466451433346573	0.473645014067841	0.480247949807189	0.466190906886628	0.000786170714061394	0.000804818433830205	0.00144763568427144
236	29.6045667991337	0.23	2.46610023220024	2.36930083445342	2.56289962994706	0.281131212453213	29.2246761622977	28.2294147727604	30.2199375518349	8.01	5.18	12.31	3.31931174176427	3.43633800118227	3.55336426060028	3.37974523461255	3.49890214826307	3.61805906191358	3.37825562650382	3.49780513312708	3.61540684304866	2.46610023220024	9.77623616257163	-0.184885135978578	62.1946446738206	0.447371132528289	0.455240891881853	0.440072106480384	0.47388416851702	0.481898092093894	0.466451433346573	0.473645014067841	0.480247949807189	0.466190906886628	0.000786170714061394	0.000804818433830205	0.00144763568427144
236	29.6045667991337	0.23	2.46762982036597	2.37211609740591	2.56314354332603	0.289452482095628	29.61293213072	28.6248193801018	30.6010448813383	8.11	5.3	12.38	3.3297231318932	3.44466331156607	3.55960349123893	3.38816847076183	3.50512615083473	3.62208383090764	3.39063247877541	3.50915136756304	3.62692089088508	2.46762982036597	9.94286906243808	0.101390000829049	62.9223496127353	0.447371132528289	0.455240891881853	0.440072106480384	0.47388416851702	0.481898092093894	0.466451433346573	0.473645014067841	0.480247949807189	0.466190906886628	0.000786170714061394	0.000804818433830205	0.00144763568427144
236	29.6045667991337	0.23	2.48585988753296	2.38958719610769	2.58213257895823	0.29086173974683	29.5694283550156	28.5861369191496	30.5527197908815	7.83	5.06	12.3	3.43534640752764	3.55351371048672	3.6716810134458	3.5025182976148	3.62299614517249	3.74347399273017	3.49249992951459	3.61183719557411	3.73422699637512	2.48585988753296	9.70201238630414	0.239167018826052	62.1248702667317	0.447371132528289	0.455240891881853	0.440072106480384	0.47388416851702	0.481898092093894	0.466451433346573	0.473645014067841	0.480247949807189	0.466190906886628	0.000786170714061394	0.000804818433830205	0.00144763568427144
236	29.6045667991337	0.23	2.487196417827	2.39119219554091	2.58320064011309	0.283124564610003	29.427628820866	28.4303754541652	30.4248821875668	8.05	5.14	12.4	3.32956016656131	3.44635127581308	3.56314238506485	3.38936692402153	3.50825587719115	3.62714483036076	3.38104702696482	3.50071663542631	3.62253237142781	2.487196417827	9.82425828155648	0.240127217577235	62.6169341741325	0.447371132528289	0.455240891881853	0.440072106480384	0.47388416851702	0.481898092093894	0.466451433346573	0.473645014067841	0.480247949807189	0.466190906886628	0.000786170714061394	0.000804818433830205	0.00144763568427144
236	29.6045667991337	0.24	2.27275799593864	2.18577551427992	2.35974047759736	0.302129744312476	29.597929440995	28.6399215175661	30.555937364424	8	5.15	12.47	3.37430610522113	3.48717694472025	3.60004778421936	3.43615220752988	3.55109180465491	3.66603140177994	3.42626769818004	3.54233957284414	3.65762832399409	2.27275799593864	10.0133459874672	0.708553030523323	63.2220978146169	0.447371132528289	0.455240891881853	0.440072106480384	0.47388416851702	0.481898092093894	0.466451433346573	0.473645014067841	0.480247949807189	0.466190906886628	0.000786170714061394	0.000804818433830205	0.00144763568427144
236	29.6045667991337	0.24	2.28423919372582	2.19704274512213	2.37143564232952	0.304957377948798	29.7783852688119	28.8209609406677	30.7358095969561	7.94	5.15	12.21	3.41836532555805	3.53192247349324	3.64547962142844	3.48241892985236	3.59810392075514	3.71378891165793	3.48215423480013	3.5985120566085	3.71189892104411	2.28423919372582	9.87330415427327	-0.228009771485308	62.052270390515	0.447371132528289	0.455240891881853	0.440072106480384	0.47388416851702	0.481898092093894	0.466451433346573	0.473645014067841	0.480247949807189	0.466190906886628	0.000786170714061394	0.000804818433830205	0.00144763568427144
236	29.6045667991337	0.24	2.29250861836058	2.20548794634087	2.3795292903803	0.307896621803864	29.9554640625093	28.9989832937828	30.9119448312358	8.05	5.15	12.56	3.39754540491665	3.50960750060312	3.62166959628958	3.45865808895378	3.57273587968771	3.68681367042164	3.44943522627974	3.56368255671897	3.67636758840768	2.29250861836058	10.026428426761	-0.211709724254879	62.2886508974797	0.447371132528289	0.455240891881853	0.440072106480384	0.47388416851702	0.481898092093894	0.466451433346573	0.473645014067841	0.480247949807189	0.466190906886628	0.000786170714061394	0.000804818433830205	0.00144763568427144
236	29.6045667991337	0.24	2.29313901738109	2.20654561253354	2.37973242222864	0.303257195392037	29.5678985712198	28.6134153096767	30.522381832763	8.05	5.18	12.42	3.35042413994453	3.46218723169841	3.57395032345229	3.41057088834742	3.52434034893093	3.63810980951445	3.40698131488232	3.51780749251117	3.6335944082886	2.29313901738109	9.98921085553337	0.129479012259003	62.6917697221669	0.447371132528289	0.455240891881853	0.440072106480384	0.47388416851702	0.481898092093894	0.466451433346573	0.473645014067841	0.480247949807189	0.466190906886628	0.000786170714061394	0.000804818433830205	0.00144763568427144
236	29.6045667991337	0.24	2.29755142860926	2.21029998486358	2.38480287235494	0.302942810402758	29.6244517531951	28.6674309681025	30.5814725382876	7.96	5.11	12.29	3.39086249061674	3.50406153822312	3.61726058582949	3.45382983497128	3.56913095643968	3.68443207790808	3.44949371695075	3.56213666985357	3.67834193044381	2.29755142860926	9.90591718494519	-0.0887841636619598	62.1853643453894	0.447371132528289	0.455240891881853	0.440072106480384	0.47388416851702	0.481898092093894	0.466451433346573	0.473645014067841	0.480247949807189	0.466190906886628	0.000786170714061394	0.000804818433830205	0.00144763568427144
236	29.6045667991337	0.24	2.29826251695733	2.21043595218021	2.38608908173444	0.296622445593817	29.2780716181584	28.3178933247548	30.2382499115621	8	5.14	12.44	3.33733489719083	3.45049432220003	3.56365374720923	3.39856269611665	3.51379817963795	3.62903366315924	3.3827029441682	3.50630111136725	3.6204723514058	2.29826251695733	9.9589906340394	-0.154307301482284	62.3512260104837	0.447371132528289	0.455240891881853	0.440072106480384	0.47388416851702	0.481898092093894	0.466451433346573	0.473645014067841	0.480247949807189	0.466190906886628	0.000786170714061394	0.000804818433830205	0.00144763568427144
236	29.6045667991337	0.24	2.29977367776575	2.21170080425838	2.38784655127312	0.297292749369688	29.6536441573455	28.6827088408895	30.6245794738016	7.99	5.24	12.51	3.38092216834539	3.49536940391319	3.60981663948098	3.44298591341312	3.55953406219285	3.67608221097258	3.44090758038623	3.55522638586224	3.67125083542332	2.29977367776575	9.97633120365987	0.418061184573711	63.0735961884394	0.447371132528289	0.455240891881853	0.440072106480384	0.47388416851702	0.481898092093894	0.466451433346573	0.473645014067841	0.480247949807189	0.466190906886628	0.000786170714061394	0.000804818433830205	0.00144763568427144
236	29.6045667991337	0.24	2.30139731124004	2.21336382961795	2.38943079286212	0.301037983064589	29.5753743637947	28.6156123465508	30.5351363810386	7.91	5.12	12.43	3.40458513946474	3.51877425629226	3.63296337311978	3.46903418838572	3.58538491365456	3.70173563892339	3.46164065562822	3.57753564200532	3.69189735661411	2.30139731124004	9.90640555534436	0.369132996052122	62.6678207729586	0.447371132528289	0.455240891881853	0.440072106480384	0.47388416851702	0.481898092093894	0.466451433346573	0.473645014067841	0.480247949807189	0.466190906886628	0.000786170714061394	0.000804818433830205	0.00144763568427144
236	29.6045667991337	0.24	2.30320794246467	2.2147850182703	2.39163086665905	0.30060015854343	29.6408069590703	28.677919893371	30.6036940247696	8.1	5.22	12.55	3.33884576568408	3.45095052830618	3.56305529092829	3.39762911382835	3.51170758046445	3.62578604710055	3.39337937778314	3.50821516353391	3.62004473460026	2.30320794246467	10.031157962306	0.00415916600762089	62.7511198471831	0.447371132528289	0.455240891881853	0.440072106480384	0.47388416851702	0.481898092093894	0.466451433346573	0.473645014067841	0.480247949807189	0.466190906886628	0.000786170714061394	0.000804818433830205	0.00144763568427144
236	29.6045667991337	0.24	2.30364487935269	2.21520180844019	2.39208795026519	0.305406498296246	29.8848648845548	28.9250340761073	30.8446956930022	8.06	5.16	12.49	3.38111842929106	3.4933154150199	3.60551240074873	3.44146478124755	3.55566426376283	3.66986374627811	3.43371576871388	3.54875631258058	3.66170501608691	2.30364487935269	9.94769041602932	-0.953029686597113	61.5261477594875	0.447371132528289	0.455240891881853	0.440072106480384	0.47388416851702	0.481898092093894	0.466451433346573	0.473645014067841	0.480247949807189	0.466190906886628	0.000786170714061394	0.000804818433830205	0.00144763568427144
236	29.6045667991337	0.24	2.30585652832209	2.217464282183	2.39424877446118	0.294734621218918	29.2568247985317	28.2929845350323	30.2206650620311	8.12	5.17	12.49	3.28566901043112	3.39759994090134	3.50953087137155	3.34301260699511	3.4568970276372	3.5707814482793	3.33769248432111	3.44831661106797	3.56327864802657	2.30585652832209	10.03824405962	0.208757476275388	62.8993827853469	0.447371132528289	0.455240891881853	0.440072106480384	0.47388416851702	0.481898092093894	0.466451433346573	0.473645014067841	0.480247949807189	0.466190906886628	0.000786170714061394	0.000804818433830205	0.00144763568427144
236	29.6045667991337	0.24	2.30846432300001	2.219930020758	2.39699862524202	0.30417392455604	30.1845426298482	29.2122631351344	31.1568221245619	7.97	5.15	12.33	3.45446134408406	3.56943709637675	3.68441284866944	3.51855778432639	3.63566687542421	3.75277596652203	3.5155042912802	3.63102983309724	3.74653188221622	2.30846432300001	9.89197663406776	-0.13517592165133	62.2438441539302	0.447371132528289	0.455240891881853	0.440072106480384	0.47388416851702	0.481898092093894	0.466451433346573	0.473645014067841	0.480247949807189	0.466190906886628	0.000786170714061394	0.000804818433830205	0.00144763568427144
236	29.6045667991337	0.24	2.309684083215	2.22140485595958	2.39796331047041	0.304833103511276	29.7583298658738	28.8012697916522	30.7153899400954	8.09	5.18	12.68	3.35799943770086	3.46958504536089	3.58117065302093	3.4174098422231	3.53096964499928	3.64452944777547	3.40542755279919	3.51755722354644	3.6328725367445	2.309684083215	10.0503860184229	-0.514501267124171	62.1909264026109	0.447371132528289	0.455240891881853	0.440072106480384	0.47388416851702	0.481898092093894	0.466451433346573	0.473645014067841	0.480247949807189	0.466190906886628	0.000786170714061394	0.000804818433830205	0.00144763568427144
236	29.6045667991337	0.24	2.30993157845789	2.22213472552847	2.39772843138731	0.302961358034127	29.7211841489536	28.7610805791882	30.6812877187189	7.98	5.19	12.49	3.39407556048083	3.50737672984055	3.62067789920027	3.45662066671797	3.57200971937554	3.68739877203312	3.44713408893936	3.56389337060384	3.68326415147812	2.30993157845789	9.94632908901332	-0.208439602603073	62.2848526839647	0.447371132528289	0.455240891881853	0.440072106480384	0.47388416851702	0.481898092093894	0.466451433346573	0.473645014067841	0.480247949807189	0.466190906886628	0.000786170714061394	0.000804818433830205	0.00144763568427144
236	29.6045667991337	0.24	2.31091844015299	2.22280073666029	2.3990361436457	0.305552955746654	29.6722299004252	28.7195572985832	30.6249025022671	7.94	5.2	12.5	3.40758225801113	3.52061708727328	3.63365191653543	3.47151048514672	3.58666591361739	3.70182134208806	3.46712079641985	3.58148636113644	3.69553420703441	2.31091844015299	9.93599639378105	-0.171016395607304	62.2270280560058	0.447371132528289	0.455240891881853	0.440072106480384	0.47388416851702	0.481898092093894	0.466451433346573	0.473645014067841	0.480247949807189	0.466190906886628	0.000786170714061394	0.000804818433830205	0.00144763568427144
236	29.6045667991337	0.24	2.31258152266562	2.22467795142299	2.40048509390825	0.30791478582271	30.0466686640193	29.0873166109283	31.0060207171103	7.95	5.12	12.42	3.44549944374352	3.55913821659743	3.67277698945134	3.50978723719835	3.62554633718537	3.7413054371724	3.49965637216857	3.61513240046005	3.73214611332568	2.31258152266562	9.95684351041304	0.315775156196593	62.671959857661	0.447371132528289	0.455240891881853	0.440072106480384	0.47388416851702	0.481898092093894	0.466451433346573	0.473645014067841	0.480247949807189	0.466190906886628	0.000786170714061394	0.000804818433830205	0.00144763568427144
236	29.6045667991337	0.24	2.31268586906692	2.22457101823929	2.40080071989456	0.314023221784092	30.5808980945571	29.6183083553134	31.5434878338009	8	5.19	12.49	3.48845855118346	3.60183283194463	3.71520711270581	3.55232845397057	3.66777849518139	3.78322853639222	3.54513817321305	3.66203440588071	3.77785149509918	2.31268586906692	9.98075449305584	0.586766014676435	63.1413911722899	0.447371132528289	0.455240891881853	0.440072106480384	0.47388416851702	0.481898092093894	0.466451433346573	0.473645014067841	0.480247949807189	0.466190906886628	0.000786170714061394	0.000804818433830205	0.00144763568427144
236	29.6045667991337	0.24	2.31312745437001	2.22476172658048	2.40149318215955	0.302614337481824	29.6629552692671	28.7039448144296	30.6219657241046	8	5.23	12.39	3.37904518282017	3.49194045483392	3.60483572684768	3.44080678010138	3.55576553216581	3.67072428423023	3.44143041134664	3.55729754409893	3.67029888488418	2.31312745437001	9.92966579904138	-0.291879389501978	62.1728031901487	0.447371132528289	0.455240891881853	0.440072106480384	0.47388416851702	0.481898092093894	0.466451433346573	0.473645014067841	0.480247949807189	0.466190906886628	0.000786170714061394	0.000804818433830205	0.00144763568427144
236	29.6045667991337	0.24	2.31334869263167	2.22621417093233	2.40048321433101	0.299901822531708	29.1393691698758	28.1911969334766	30.087541406275	7.9	5.16	12.59	3.35829095969773	3.47124246925051	3.58419397880329	3.42212370094672	3.53722213718616	3.65232057342561	3.41290809780663	3.52721032210957	3.64121883113349	2.31334869263167	10.0127617779895	-0.08868601162657	62.4688975998956	0.447371132528289	0.455240891881853	0.440072106480384	0.47388416851702	0.481898092093894	0.466451433346573	0.473645014067841	0.480247949807189	0.466190906886628	0.000786170714061394	0.000804818433830205	0.00144763568427144
236	29.6045667991337	0.24	2.31570624077147	2.22689213171918	2.40452034982376	0.293537862052966	29.4327299093471	28.4602959984118	30.4051638202825	7.93	5.18	12.28	3.38020463686885	3.49569976787436	3.61119489887987	3.44382801449037	3.56149703468982	3.67916605488928	3.44259868830203	3.56159463083023	3.67761435763071	2.31570624077147	9.89588279601006	-0.0128962759842095	62.3854067636275	0.447371132528289	0.455240891881853	0.440072106480384	0.47388416851702	0.481898092093894	0.466451433346573	0.473645014067841	0.480247949807189	0.466190906886628	0.000786170714061394	0.000804818433830205	0.00144763568427144
236	29.6045667991337	0.24	2.31579827956994	2.22811448045021	2.40348207868967	0.294042643127905	29.012237612955	28.054861761382	29.969613464528	8	5.18	12.63	3.30609751414401	3.41891852712593	3.53173954010786	3.36673763340367	3.48162799843978	3.59651836347588	3.35776750928725	3.46898587954739	3.58676648973611	2.31579827956994	10.0270277284513	-0.163498283979704	62.4329378362996	0.447371132528289	0.455240891881853	0.440072106480384	0.47388416851702	0.481898092093894	0.466451433346573	0.473645014067841	0.480247949807189	0.466190906886628	0.000786170714061394	0.000804818433830205	0.00144763568427144
236	29.6045667991337	0.24	2.31859089990872	2.23140983159224	2.4057719682252	0.311073651045046	29.9663451575954	29.016602970154	30.9160873450369	8.03	5.2	12.41	3.40503183643944	3.51648190480113	3.62793197316283	3.46660938205013	3.58007494453861	3.69354050702709	3.46326696216255	3.57565741626647	3.69003069657842	2.31859089990872	9.95641429405099	0.0649347637733923	62.5398210816523	0.447371132528289	0.455240891881853	0.440072106480384	0.47388416851702	0.481898092093894	0.466451433346573	0.473645014067841	0.480247949807189	0.466190906886628	0.000786170714061394	0.000804818433830205	0.00144763568427144
236	29.6045667991337	0.24	2.3190756808773	2.23081429139814	2.40733707035645	0.294504275249904	29.3543027390488	28.3867150632906	30.321890414807	8.16	5.2	12.59	3.28219490844765	3.39407158511734	3.50594826178702	3.33861706009944	3.45241693846599	3.56621681683253	3.33229731640596	3.44416224482247	3.55672274677424	2.3190756808773	10.0552210515721	-0.437997959075482	62.3858161087228	0.447371132528289	0.455240891881853	0.440072106480384	0.47388416851702	0.481898092093894	0.466451433346573	0.473645014067841	0.480247949807189	0.466190906886628	0.000786170714061394	0.000804818433830205	0.00144763568427144
236	29.6045667991337	0.24	2.31990706889006	2.2319800051048	2.40783413267533	0.315534087782774	30.9310538469615	29.9608462853175	31.9012614086055	8.02	5.23	12.39	3.52258372378599	3.63665384492993	3.75072396607388	3.58669884855792	3.70284517870735	3.81899150885678	3.5865270299176	3.70083629858833	3.82086508512128	2.31990706889006	9.95892660207246	-0.440471023555358	62.1324252858236	0.447371132528289	0.455240891881853	0.440072106480384	0.47388416851702	0.481898092093894	0.466451433346573	0.473645014067841	0.480247949807189	0.466190906886628	0.000786170714061394	0.000804818433830205	0.00144763568427144
236	29.6045667991337	0.24	2.31994999094608	2.23241073360449	2.40748924828768	0.30723548062692	29.7820860513477	28.8296640563745	30.7345080463208	8.12	5.21	12.59	3.34989813966239	3.46056598035922	3.57123382105606	3.40847746084714	3.52108053859141	3.63368361633568	3.40259385928929	3.51333865139365	3.62584469449168	2.31994999094608	10.0721569552916	-0.263536564708634	62.5455732590552	0.447371132528289	0.455240891881853	0.440072106480384	0.47388416851702	0.481898092093894	0.466451433346573	0.473645014067841	0.480247949807189	0.466190906886628	0.000786170714061394	0.000804818433830205	0.00144763568427144
236	29.6045667991337	0.24	2.32005484755751	2.23267717487668	2.40743252023835	0.305895038224425	29.7834365421949	28.8279637314159	30.7389093529739	8.04	5.17	12.45	3.37930899085397	3.4913126651358	3.60331633941764	3.44020317184511	3.5542251202865	3.66824706872789	3.43308578913885	3.549036202115	3.66108637521299	2.32005484755751	10.0426359633085	0.262407253549251	62.9060573555394	0.447371132528289	0.455240891881853	0.440072106480384	0.47388416851702	0.481898092093894	0.466451433346573	0.473645014067841	0.480247949807189	0.466190906886628	0.000786170714061394	0.000804818433830205	0.00144763568427144
236	29.6045667991337	0.24	2.32233832879355	2.23315424696658	2.41152241062053	0.305845964617037	29.9074965520207	28.947932923097	30.8670601809443	7.85	5.07	12.21	3.4704675858602	3.5855063514811	3.70054511710201	3.5378052416922	3.65507611022578	3.77234697875935	3.53226628755529	3.64865981906941	3.76373818357482	2.32233832879355	9.82827475514956	0.395587594423479	62.4016608793441	0.447371132528289	0.455240891881853	0.440072106480384	0.47388416851702	0.481898092093894	0.466451433346573	0.473645014067841	0.480247949807189	0.466190906886628	0.000786170714061394	0.000804818433830205	0.00144763568427144
236	29.6045667991337	0.24	2.32391363786062	2.23504560194217	2.41278167377908	0.308973431425609	30.4355649225951	29.4662043760421	31.4049254691481	8.01	5.13	12.37	3.46646507662733	3.58050265128076	3.6945402259342	3.52968322017116	3.64580050530904	3.76191779044693	3.52008708295831	3.6371871156856	3.75282965708692	2.32391363786062	9.89434303849136	-0.176950990636197	62.1399264579888	0.447371132528289	0.455240891881853	0.440072106480384	0.47388416851702	0.481898092093894	0.466451433346573	0.473645014067841	0.480247949807189	0.466190906886628	0.000786170714061394	0.000804818433830205	0.00144763568427144
236	29.6045667991337	0.24	2.32441859999001	2.23718665480673	2.41165054517329	0.310709071003147	30.0100236813278	29.0580875273103	30.9619598353453	7.85	5.07	12.06	3.48527821102445	3.59945511040798	3.71363200979152	3.55300329419994	3.66939885147512	3.7857944087503	3.54666455935243	3.66835506515297	3.78312245682238	2.32441859999001	9.82044934180357	-0.271481034634338	61.6745908356867	0.447371132528289	0.455240891881853	0.440072106480384	0.47388416851702	0.481898092093894	0.466451433346573	0.473645014067841	0.480247949807189	0.466190906886628	0.000786170714061394	0.000804818433830205	0.00144763568427144
236	29.6045667991337	0.24	2.32456986861583	2.23526776264726	2.4138719745844	0.297052644049461	29.5542035625526	28.5859678038845	30.5224393212208	7.93	5.2	12.38	3.39413478381614	3.50909757569977	3.62406036758339	3.45795893864416	3.57508351946546	3.69220810028677	3.45657645454185	3.57430471462146	3.68790709129646	2.32456986861583	9.88657980996984	-0.359037293312761	62.0419718298034	0.447371132528289	0.455240891881853	0.440072106480384	0.47388416851702	0.481898092093894	0.466451433346573	0.473645014067841	0.480247949807189	0.466190906886628	0.000786170714061394	0.000804818433830205	0.00144763568427144
236	29.6045667991337	0.24	2.32536494805257	2.23651924658151	2.41421064952364	0.296667783766869	29.2432470906859	28.2843150641858	30.2021791171861	7.96	5.13	12.46	3.34655953968144	3.46001899994794	3.57347846021444	3.40876643908065	3.52433491941596	3.63990339975128	3.40110983869169	3.51305898526425	3.63039858597805	2.32536494805257	9.8875741834652	0.162257238066183	62.4903044551313	0.447371132528289	0.455240891881853	0.440072106480384	0.47388416851702	0.481898092093894	0.466451433346573	0.473645014067841	0.480247949807189	0.466190906886628	0.000786170714061394	0.000804818433830205	0.00144763568427144
236	29.6045667991337	0.24	2.32564167691983	2.23713900249209	2.41414435134756	0.299001479912199	29.5628777544946	28.5988583916703	30.526897117319	8.14	5.25	12.55	3.31483143122683	3.42656881739928	3.53830620357173	3.37230181548694	3.48597643154658	3.59965104760622	3.36672164553695	3.48344994778668	3.59655427000135	2.32564167691983	10.0337470052286	0.309485359358978	63.1158845550596	0.447371132528289	0.455240891881853	0.440072106480384	0.47388416851702	0.481898092093894	0.466451433346573	0.473645014067841	0.480247949807189	0.466190906886628	0.000786170714061394	0.000804818433830205	0.00144763568427144
236	29.6045667991337	0.24	2.32612342549717	2.23853187548	2.41371497551434	0.318469502985819	30.5166068013294	29.5658660005538	31.467347602105	7.99	5.15	12.36	3.48520666702066	3.59727942610742	3.70935218519419	3.54919602556337	3.66332647151041	3.77745691745745	3.54216531500417	3.65660168312966	3.77038916118373	2.32612342549717	9.91962559882647	0.32887018770978	62.6491322314585	0.447371132528289	0.455240891881853	0.440072106480384	0.47388416851702	0.481898092093894	0.466451433346573	0.473645014067841	0.480247949807189	0.466190906886628	0.000786170714061394	0.000804818433830205	0.00144763568427144
236	29.6045667991337	0.24	2.32679346614656	2.23760797755807	2.41597895473505	0.308239458096868	29.8687841130196	28.9158376804326	30.8217305456066	7.95	5.1	12.51	3.42767266683948	3.54063458328262	3.65359649972577	3.49178087178303	3.6068555295507	3.72193018731836	3.48096089150953	3.59368453727505	3.7091798096584	2.32679346614656	9.97448620289264	-0.307335293476437	62.0178677175748	0.447371132528289	0.455240891881853	0.440072106480384	0.47388416851702	0.481898092093894	0.466451433346573	0.473645014067841	0.480247949807189	0.466190906886628	0.000786170714061394	0.000804818433830205	0.00144763568427144
236	29.6045667991337	0.24	2.32776135701573	2.23875660351868	2.41676611051279	0.301035561674778	29.6805344490733	28.7173542988487	30.6437145992978	8.04	5.18	12.47	3.36691899823442	3.4798454716402	3.59277194504598	3.42762496191302	3.54258751352458	3.65755006513614	3.4224052809884	3.53463924367995	3.64862499712686	2.32776135701573	9.96855459774955	0.189140997386875	62.779273397352	0.447371132528289	0.455240891881853	0.440072106480384	0.47388416851702	0.481898092093894	0.466451433346573	0.473645014067841	0.480247949807189	0.466190906886628	0.000786170714061394	0.000804818433830205	0.00144763568427144
236	29.6045667991337	0.24	2.32782754630106	2.23859967167614	2.41705542092599	0.29663885871124	29.9099470972104	28.9290849439669	30.8908092504539	8.09	5.24	12.57	3.37172913251819	3.48605011790302	3.60037110328785	3.43131155612766	3.54765272792454	3.66399389972143	3.42790373614335	3.5414935286276	3.65677370412624	2.32782754630106	10.067228574892	-0.289216025187999	62.4934138750962	0.447371132528289	0.455240891881853	0.440072106480384	0.47388416851702	0.481898092093894	0.466451433346573	0.473645014067841	0.480247949807189	0.466190906886628	0.000786170714061394	0.000804818433830205	0.00144763568427144
236	29.6045667991337	0.24	2.3289604949641	2.24002882168322	2.41789216824499	0.305948278304214	29.8926299291952	28.9337743388792	30.8514855195111	7.9	5.08	12.4	3.44890958822455	3.56320529677716	3.67750100532977	3.51459847421925	3.63107109045145	3.74754370668364	3.5032601232766	3.6205366175407	3.737421747021	2.3289604949641	9.83531001451752	0.284173759790557	62.3865156833202	0.447371132528289	0.455240891881853	0.440072106480384	0.47388416851702	0.481898092093894	0.466451433346573	0.473645014067841	0.480247949807189	0.466190906886628	0.000786170714061394	0.000804818433830205	0.00144763568427144
236	29.6045667991337	0.24	2.33038069922597	2.2418935491713	2.41886784928065	0.295950879931262	29.3618634829014	28.3973852175627	30.3263417482401	8.06	5.16	12.41	3.32108397073646	3.43388003567694	3.54667610061742	3.38045856451504	3.49527120614995	3.61008384778487	3.37391270171787	3.49180501660322	3.60288039333318	2.33038069922597	9.96495483246321	0.720242575860629	63.2270812814853	0.447371132528289	0.455240891881853	0.440072106480384	0.47388416851702	0.481898092093894	0.466451433346573	0.473645014067841	0.480247949807189	0.466190906886628	0.000786170714061394	0.000804818433830205	0.00144763568427144
236	29.6045667991337	0.24	2.33386458029998	2.24492443442003	2.42280472617993	0.301121747171917	29.6653646924101	28.7028739475573	30.6278554372628	7.96	5.19	12.55	3.39780060400994	3.51173872881897	3.625676853628	3.46106559618807	3.57712517996862	3.69318476374918	3.4556175973409	3.57047546795564	3.68471965281379	2.33386458029998	9.97854689470357	0.100019285252658	62.6968764357265	0.447371132528289	0.455240891881853	0.440072106480384	0.47388416851702	0.481898092093894	0.466451433346573	0.473645014067841	0.480247949807189	0.466190906886628	0.000786170714061394	0.000804818433830205	0.00144763568427144
236	29.6045667991337	0.24	2.33520661384947	2.2466365640331	2.42377666366583	0.302314539078382	29.4052180844579	28.4538646464571	30.3565715224587	7.96	5.13	12.42	3.36619446083471	3.47874299204778	3.59129152326086	3.42874017091561	3.54337991458987	3.65801965826413	3.4217971654675	3.5350393737353	3.65191406162125	2.33520661384947	9.89237171746163	-0.089704490016154	62.1734643686446	0.447371132528289	0.455240891881853	0.440072106480384	0.47388416851702	0.481898092093894	0.466451433346573	0.473645014067841	0.480247949807189	0.466190906886628	0.000786170714061394	0.000804818433830205	0.00144763568427144
236	29.6045667991337	0.24	2.33584827445246	2.2466168043933	2.42507974451163	0.300788960419475	29.8669046057955	28.8971081901327	30.8367010214583	8.11	5.25	12.61	3.35881132346708	3.47153413160946	3.58425693975183	3.41761139436465	3.53230755214541	3.64700370992617	3.410146288425	3.52650337094656	3.63846298871981	2.33584827445246	10.0806478473897	0.326387965073423	63.2230966556858	0.447371132528289	0.455240891881853	0.440072106480384	0.47388416851702	0.481898092093894	0.466451433346573	0.473645014067841	0.480247949807189	0.466190906886628	0.000786170714061394	0.000804818433830205	0.00144763568427144
236	29.6045667991337	0.24	2.33713537096879	2.24857681268404	2.42569392925355	0.299786726480251	29.3483012285362	28.3930686946497	30.3035337624227	8.04	5.21	12.41	3.33032072778245	3.44236323863841	3.55440574949437	3.39045338325425	3.50451894661903	3.6185845099838	3.38483752096903	3.5018551626652	3.61653687483071	2.33713537096879	9.9367465104882	0.0979531794133234	62.6145667534282	0.447371132528289	0.455240891881853	0.440072106480384	0.47388416851702	0.481898092093894	0.466451433346573	0.473645014067841	0.480247949807189	0.466190906886628	0.000786170714061394	0.000804818433830205	0.00144763568427144
236	29.6045667991337	0.24	2.33809721096028	2.24853182629946	2.42766259562109	0.299826952723517	29.8273616500013	28.8566296040795	30.7980936959231	7.88	5.14	12.35	3.4484159676722	3.56442008642814	3.68042420518409	3.51463588844559	3.63286763392216	3.75109937939873	3.50821318397633	3.62553282686222	3.74668208868897	2.33809721096028	9.80750170698162	-0.454014456640869	61.6788210174097	0.447371132528289	0.455240891881853	0.440072106480384	0.47388416851702	0.481898092093894	0.466451433346573	0.473645014067841	0.480247949807189	0.466190906886628	0.000786170714061394	0.000804818433830205	0.00144763568427144
236	29.6045667991337	0.24	2.33862382189964	2.24982120422679	2.42742643957248	0.300808453520688	29.9821725956086	29.0086784732587	30.9556667179585	8.09	5.17	12.43	3.37976541528029	3.49318601697126	3.60660661866223	3.43941488286327	3.55483724434302	3.67025960582277	3.4315453547018	3.54874786268841	3.65998005133684	2.33862382189964	10.0291951317414	0.146864476271864	62.8132383393313	0.447371132528289	0.455240891881853	0.440072106480384	0.47388416851702	0.481898092093894	0.466451433346573	0.473645014067841	0.480247949807189	0.466190906886628	0.000786170714061394	0.000804818433830205	0.00144763568427144
236	29.6045667991337	0.24	2.33903825446501	2.25078110284685	2.42729540608318	0.311968382886966	30.3618035191132	29.4015329017501	31.3220741364763	8.14	5.26	12.7	3.40863430726439	3.51996222276933	3.63129013827427	3.46777706723966	3.58103661858223	3.69429616992479	3.46014889078299	3.57332058649417	3.68541286972557	2.33903825446501	10.1309526510315	0.0624553895948991	63.0320967492783	0.447371132528289	0.455240891881853	0.440072106480384	0.47388416851702	0.481898092093894	0.466451433346573	0.473645014067841	0.480247949807189	0.466190906886628	0.000786170714061394	0.000804818433830205	0.00144763568427144
236	29.6045667991337	0.24	2.33945374024025	2.24999890290824	2.42890857757226	0.291598479263683	29.021463176908	28.058114317713	29.984812036103	8	5.12	12.36	3.30595447653547	3.41946130160071	3.53296812666595	3.36655977604611	3.48214742683911	3.59773507763211	3.36050452168808	3.47430660825092	3.58963133057243	2.33945374024025	9.90267591509689	-0.0107782019198551	62.36249638264	0.447371132528289	0.455240891881853	0.440072106480384	0.47388416851702	0.481898092093894	0.466451433346573	0.473645014067841	0.480247949807189	0.466190906886628	0.000786170714061394	0.000804818433830205	0.00144763568427144
236	29.6045667991337	0.24	2.34013414369096	2.25197479406055	2.42829349332138	0.318068875593214	30.309071968801	29.3639247158659	31.254219221736	7.87	5.07	12.43	3.51295070898905	3.6260233225591	3.73909593612915	3.58065315705484	3.69590493377919	3.81115671050354	3.56588925871358	3.68115047527879	3.8008216480937	2.34013414369096	9.8785111944819	-0.14547979282568	61.9658222921943	0.447371132528289	0.455240891881853	0.440072106480384	0.47388416851702	0.481898092093894	0.466451433346573	0.473645014067841	0.480247949807189	0.466190906886628	0.000786170714061394	0.000804818433830205	0.00144763568427144
236	29.6045667991337	0.24	2.34020538687319	2.25142037731041	2.42899039643598	0.307402447379522	30.2041922472934	29.2386501588941	31.1697343356927	7.84	5.03	12.24	3.50998009544348	3.62588946517078	3.74179883489808	3.57837522425352	3.69654319262161	3.81471116098971	3.5711663252711	3.68707559254132	3.80287120717493	2.34020538687319	9.81710566961029	-0.0859804787283754	61.9029850144028	0.447371132528289	0.455240891881853	0.440072106480384	0.47388416851702	0.481898092093894	0.466451433346573	0.473645014067841	0.480247949807189	0.466190906886628	0.000786170714061394	0.000804818433830205	0.00144763568427144
236	29.6045667991337	0.24	2.34174499497846	2.25248551409029	2.43100447586662	0.297324109705373	29.845081087259	28.867950982594	30.8222111919241	8.02	5.2	12.4	3.39063798355984	3.50540520239553	3.62017242123121	3.45214116172321	3.5689901565378	3.6858391513524	3.44797485575212	3.56499283250709	3.68092594649553	2.34174499497846	9.95641183604697	-0.360741243010606	62.1208442853164	0.447371132528289	0.455240891881853	0.440072106480384	0.47388416851702	0.481898092093894	0.466451433346573	0.473645014067841	0.480247949807189	0.466190906886628	0.000786170714061394	0.000804818433830205	0.00144763568427144
236	29.6045667991337	0.24	2.34208683315271	2.25366139648382	2.43051226982159	0.309002313033141	30.0727565784647	29.1150161101753	31.0304970467542	8.07	5.16	12.57	3.40122138931878	3.51310480211978	3.62498821492077	3.46179898745393	3.57567510453461	3.68955122161529	3.45205921284236	3.5636420911329	3.67923169998316	2.34208683315271	10.0206729597895	0.0737725011066972	62.747023025778	0.447371132528289	0.455240891881853	0.440072106480384	0.47388416851702	0.481898092093894	0.466451433346573	0.473645014067841	0.480247949807189	0.466190906886628	0.000786170714061394	0.000804818433830205	0.00144763568427144
236	29.6045667991337	0.24	2.34272494943934	2.25365113648092	2.43179876239775	0.302155456962148	29.9431803470063	28.9740566428106	30.9123040512019	8.03	5.23	12.43	3.39875601712917	3.51243754476554	3.62611907240192	3.46014195482354	3.57587671815477	3.691611481486	3.45949567618746	3.57645719760561	3.68926667610294	2.34272494943934	10.0159087775588	0.242669086020911	62.8888505451435	0.447371132528289	0.455240891881853	0.440072106480384	0.47388416851702	0.481898092093894	0.466451433346573	0.473645014067841	0.480247949807189	0.466190906886628	0.000786170714061394	0.000804818433830205	0.00144763568427144
236	29.6045667991337	0.24	2.34281925291429	2.25365521299527	2.43198329283331	0.299392919150098	29.7859613769669	28.8155736644405	30.7563490894934	7.94	5.11	12.48	3.41875559257083	3.53388494789079	3.64901430321075	3.48287993940072	3.60016873388237	3.71745752836402	3.47242504647662	3.58963422591884	3.70564378546831	2.34281925291429	9.90073191114676	-0.221237400252369	62.1832949745158	0.447371132528289	0.455240891881853	0.440072106480384	0.47388416851702	0.481898092093894	0.466451433346573	0.473645014067841	0.480247949807189	0.466190906886628	0.000786170714061394	0.000804818433830205	0.00144763568427144
236	29.6045667991337	0.24	2.34315727229752	2.25428632596367	2.43202821863136	0.30281637558132	30.0321919386627	29.0617085433736	31.0026753339518	8	5.22	12.42	3.42101644424225	3.53525747894236	3.64949851364247	3.48353633055103	3.59986514723573	3.71619396392042	3.48154501547036	3.59603232835332	3.71307441214754	2.34315727229752	9.95340293239746	-0.574234668276013	62.0331642967747	0.447371132528289	0.455240891881853	0.440072106480384	0.47388416851702	0.481898092093894	0.466451433346573	0.473645014067841	0.480247949807189	0.466190906886628	0.000786170714061394	0.000804818433830205	0.00144763568427144
236	29.6045667991337	0.24	2.34329029457639	2.253999651403	2.43258093774979	0.295855306904258	29.1891544355021	28.2301293759567	30.1481794950474	8.02	5.13	12.34	3.31564980643279	3.42828801686033	3.54092622728788	3.37578826132817	3.49046947639515	3.60515069146214	3.37177785830103	3.48697113444504	3.60093469278947	2.34329029457639	9.91784275668901	-0.282886918055173	62.163598359222	0.447371132528289	0.455240891881853	0.440072106480384	0.47388416851702	0.481898092093894	0.466451433346573	0.473645014067841	0.480247949807189	0.466190906886628	0.000786170714061394	0.000804818433830205	0.00144763568427144
236	29.6045667991337	0.24	2.3435543891572	2.25413098030225	2.43297779801216	0.298142914663545	29.4691010316013	28.5061678474537	30.4320342157489	7.87	5.12	12.24	3.40801633144446	3.52313850553767	3.63826067963088	3.47355249433876	3.59088846813842	3.70822444193808	3.46917772825975	3.58769193411249	3.70606685103402	2.3435543891572	9.85412466922394	-0.0223763490366835	62.1835389396391	0.447371132528289	0.455240891881853	0.440072106480384	0.47388416851702	0.481898092093894	0.466451433346573	0.473645014067841	0.480247949807189	0.466190906886628	0.000786170714061394	0.000804818433830205	0.00144763568427144
236	29.6045667991337	0.24	2.34412512609131	2.2548627794998	2.43338747268281	0.301284838079035	29.8202350217792	28.8530942880292	30.7873757555291	8.12	5.24	12.55	3.35060847071614	3.46291912629188	3.57522978186763	3.40907903821681	3.52334959684457	3.63762015547234	3.4084514874642	3.52198259674976	3.63180499589346	2.34412512609131	10.0033686072523	0.291358748846289	63.0063274160399	0.447371132528289	0.455240891881853	0.440072106480384	0.47388416851702	0.481898092093894	0.466451433346573	0.473645014067841	0.480247949807189	0.466190906886628	0.000786170714061394	0.000804818433830205	0.00144763568427144
236	29.6045667991337	0.24	2.34417098187461	2.25417166036487	2.43417030338435	0.304922992105228	29.7953770441817	28.8373286913322	30.7534253970312	7.9	5.19	12.36	3.43749471484812	3.55169690690064	3.66589909895316	3.50297123589602	3.61934872212407	3.73572620835213	3.50096995763303	3.62009585739528	3.73147863165979	2.34417098187461	9.90284710789687	-0.0296126303651021	62.2820103949742	0.447371132528289	0.455240891881853	0.440072106480384	0.47388416851702	0.481898092093894	0.466451433346573	0.473645014067841	0.480247949807189	0.466190906886628	0.000786170714061394	0.000804818433830205	0.00144763568427144
236	29.6045667991337	0.24	2.3445826117795	2.25528276570532	2.43388245785368	0.302117914443537	29.5289402962084	28.5731385586168	30.4847420337999	8.07	5.21	12.6	3.33651915095723	3.44812924921263	3.55973934746803	3.39585955305713	3.50945465059149	3.62304974812585	3.3897110393497	3.50316081057519	3.61240842682696	2.3445826117795	10.0450381625648	0.174677067217564	62.9012720128051	0.447371132528289	0.455240891881853	0.440072106480384	0.47388416851702	0.481898092093894	0.466451433346573	0.473645014067841	0.480247949807189	0.466190906886628	0.000786170714061394	0.000804818433830205	0.00144763568427144
236	29.6045667991337	0.24	2.34502479011675	2.2553755976406	2.4346739825929	0.297013917583163	29.41894225381	28.4550484575355	30.3828360500844	8.16	5.28	12.53	3.2889245840949	3.40033448057617	3.51174437705744	3.34539223920507	3.45871493588881	3.57203763257255	3.34709799151328	3.45605534113131	3.57123565298048	2.34502479011675	10.0254282554087	0.0756052021410113	62.9723786341264	0.447371132528289	0.455240891881853	0.440072106480384	0.47388416851702	0.481898092093894	0.466451433346573	0.473645014067841	0.480247949807189	0.466190906886628	0.000786170714061394	0.000804818433830205	0.00144763568427144
236	29.6045667991337	0.24	2.34572654021655	2.25660882417182	2.43484425626128	0.30175205551591	29.9855290762832	29.0141055921191	30.9569525604472	8.05	5.17	12.42	3.39787714702157	3.51164173116294	3.62540631530431	3.458908287218	3.57471625962319	3.69052423202838	3.45432323418412	3.56928059818253	3.68374355178176	2.34572654021655	9.91092629616105	0.29128533176099	62.7907664035652	0.447371132528289	0.455240891881853	0.440072106480384	0.47388416851702	0.481898092093894	0.466451433346573	0.473645014067841	0.480247949807189	0.466190906886628	0.000786170714061394	0.000804818433830205	0.00144763568427144
236	29.6045667991337	0.24	2.3458337845081	2.25575854087591	2.43590902814029	0.299968006198766	29.9442750301035	28.9700653350697	30.9184847251373	7.91	5.16	12.22	3.44686432525302	3.56277599491234	3.67868766457167	3.51212037472074	3.63022648458294	3.74833259444514	3.50443604051748	3.63087931082732	3.74547503604502	2.3458337845081	9.80118618670624	0.176418668384824	62.3577086552857	0.447371132528289	0.455240891881853	0.440072106480384	0.47388416851702	0.481898092093894	0.466451433346573	0.473645014067841	0.480247949807189	0.466190906886628	0.000786170714061394	0.000804818433830205	0.00144763568427144
236	29.6045667991337	0.24	2.34598072377224	2.2563020984993	2.43565934904518	0.306638797442655	29.7995023425459	28.8451859232177	30.753818761874	7.94	5.14	12.48	3.42307252218471	3.53632172505577	3.64957092792682	3.48732738029074	3.60270239598462	3.71807741167849	3.47751849944637	3.59155464655779	3.70383476548463	2.34598072377224	9.88637559691089	-0.305366969511409	61.8831042397087	0.447371132528289	0.455240891881853	0.440072106480384	0.47388416851702	0.481898092093894	0.466451433346573	0.473645014067841	0.480247949807189	0.466190906886628	0.000786170714061394	0.000804818433830205	0.00144763568427144
236	29.6045667991337	0.24	2.34632136033313	2.25682593938822	2.43581678127804	0.304183763433228	29.8947093145812	28.9317880719099	30.8576305572526	7.98	5.18	12.46	3.41730678499916	3.53104318068344	3.64477957636772	3.48046926719575	3.59630786602406	3.71214646485236	3.47512956483142	3.58799689328776	3.7058119945097	2.34632136033313	9.992724563894	0.259498036885489	62.7825147040754	0.447371132528289	0.455240891881853	0.440072106480384	0.47388416851702	0.481898092093894	0.466451433346573	0.473645014067841	0.480247949807189	0.466190906886628	0.000786170714061394	0.000804818433830205	0.00144763568427144
236	29.6045667991337	0.24	2.34672452985575	2.25691901584618	2.43653004386532	0.301781838715466	29.7997663505976	28.8344291399593	30.7651035612359	7.99	5.11	12.27	3.39842760397635	3.51220230739964	3.62597701082293	3.46078954771989	3.57665204364051	3.69251453956113	3.45497739373611	3.56945026510339	3.68622877098533	2.34672452985575	9.86117936531924	-0.526463946443332	61.7009040666811	0.447371132528289	0.455240891881853	0.440072106480384	0.47388416851702	0.481898092093894	0.466451433346573	0.473645014067841	0.480247949807189	0.466190906886628	0.000786170714061394	0.000804818433830205	0.00144763568427144
236	29.6045667991337	0.24	2.34679603915076	2.25783399050671	2.4357580877948	0.309283629569278	30.1710775933897	29.2108384679273	31.1313167188521	8.08	5.15	12.47	3.40665645090129	3.51864244592009	3.63062844093889	3.46698242782354	3.58095150057515	3.69492057332676	3.45734057373417	3.57171319339536	3.68403097748299	2.34679603915076	10.0075314188805	0.193966354552176	62.7922772896332	0.447371132528289	0.455240891881853	0.440072106480384	0.47388416851702	0.481898092093894	0.466451433346573	0.473645014067841	0.480247949807189	0.466190906886628	0.000786170714061394	0.000804818433830205	0.00144763568427144
236	29.6045667991337	0.24	2.34717222823417	2.25775680286206	2.43658765360628	0.301802237440619	29.7056975935948	28.7434542350395	30.66794095215	8	5.22	12.59	3.38726788047056	3.50066329895359	3.61405871743662	3.44939827881991	3.56487363392737	3.68034898903483	3.4417718286461	3.55645476606851	3.67465273138324	2.34717222823417	9.95786890443382	-0.208961797787802	62.4131459220205	0.447371132528289	0.455240891881853	0.440072106480384	0.47388416851702	0.481898092093894	0.466451433346573	0.473645014067841	0.480247949807189	0.466190906886628	0.000786170714061394	0.000804818433830205	0.00144763568427144
236	29.6045667991337	0.24	2.34749866446449	2.25797934273576	2.43701798619321	0.303531358902437	29.9490518530971	28.9828914245336	30.9152122816605	8.06	5.21	12.56	3.39050698813291	3.50353138023787	3.61655577234283	3.45118026557151	3.5662272343364	3.68127420310128	3.44556057750651	3.56069986816205	3.6755974364362	2.34749866446449	9.95249097773998	0.276955091355308	62.8738268019803	0.447371132528289	0.455240891881853	0.440072106480384	0.47388416851702	0.481898092093894	0.466451433346573	0.473645014067841	0.480247949807189	0.466190906886628	0.000786170714061394	0.000804818433830205	0.00144763568427144
236	29.6045667991337	0.24	2.34788192716917	2.25856470625113	2.4371991480872	0.303078820395692	29.4250364440023	28.4747638274072	30.3753090605975	7.93	5.11	12.33	3.38081473971751	3.49364080873806	3.6064668777586	3.44438124686002	3.55932868592726	3.67427612499449	3.43855639196641	3.54966881046525	3.66812477820924	2.34788192716917	9.8764944413989	0.203299386851298	62.3617761911446	0.447371132528289	0.455240891881853	0.440072106480384	0.47388416851702	0.481898092093894	0.466451433346573	0.473645014067841	0.480247949807189	0.466190906886628	0.000786170714061394	0.000804818433830205	0.00144763568427144
236	29.6045667991337	0.24	2.34824394867785	2.25828883732683	2.43819906002888	0.296327001740527	29.7696376132827	28.7926466524229	30.7466285741425	8.04	5.25	12.24	3.37512795452699	3.48965266436434	3.60417737420169	3.43594429715289	3.55253262475124	3.66912095234959	3.44166471032844	3.55650868836419	3.67368360606737	2.34824394867785	9.91919853162045	0.135928280118774	62.7028654826048	0.447371132528289	0.455240891881853	0.440072106480384	0.47388416851702	0.481898092093894	0.466451433346573	0.473645014067841	0.480247949807189	0.466190906886628	0.000786170714061394	0.000804818433830205	0.00144763568427144
236	29.6045667991337	0.24	2.34836252969878	2.25818112154464	2.43854393785292	0.303565527546935	29.8767285528397	28.9129791698361	30.8404779358433	8.05	5.17	12.56	3.38448953606943	3.49730391202872	3.61011828798801	3.44518639400427	3.56002396373551	3.67486153346675	3.43754729202011	3.5496075197269	3.66539347787514	2.34836252969878	9.99214866518262	0.150839046766992	62.6883311412724	0.447371132528289	0.455240891881853	0.440072106480384	0.47388416851702	0.481898092093894	0.466451433346573	0.473645014067841	0.480247949807189	0.466190906886628	0.000786170714061394	0.000804818433830205	0.00144763568427144
236	29.6045667991337	0.24	2.3486800192396	2.25975548604653	2.43760455243266	0.297352632668111	29.5662969007144	28.5983602841837	30.5342335172451	8.06	5.23	12.38	3.34554596052214	3.45877890133751	3.57201184215289	3.40541602996009	3.52067532584853	3.63593462173697	3.40612131667005	3.51970676911831	3.63637452549516	2.3486800192396	9.97465612714032	0.638377196982243	63.255282896391	0.447371132528289	0.455240891881853	0.440072106480384	0.47388416851702	0.481898092093894	0.466451433346573	0.473645014067841	0.480247949807189	0.466190906886628	0.000786170714061394	0.000804818433830205	0.00144763568427144
236	29.6045667991337	0.24	2.34897184536059	2.26032817254501	2.43761551817617	0.309052775323382	30.3389736116478	29.3728689748896	31.3050782484059	8.16	5.24	12.63	3.39613719208354	3.50783972584501	3.61954225960647	3.45451319295887	3.56813577495155	3.68175835694423	3.45025995741359	3.56057643681579	3.67585330573714	2.34897184536059	10.0740726410125	0.309483687092614	63.1352643504601	0.447371132528289	0.455240891881853	0.440072106480384	0.47388416851702	0.481898092093894	0.466451433346573	0.473645014067841	0.480247949807189	0.466190906886628	0.000786170714061394	0.000804818433830205	0.00144763568427144
236	29.6045667991337	0.24	2.34991773922477	2.26022913181599	2.43960634663354	0.298465177057054	29.235934406958	28.2813552892232	30.1905135246928	8.12	5.2	12.46	3.28359329551137	3.39442424964968	3.50525520378799	3.34085700210675	3.45362077516273	3.5663845482187	3.33646601947011	3.44623588020875	3.56023348173506	2.34991773922477	9.93710218837508	0.169046186886161	62.7661280241892	0.447371132528289	0.455240891881853	0.440072106480384	0.47388416851702	0.481898092093894	0.466451433346573	0.473645014067841	0.480247949807189	0.466190906886628	0.000786170714061394	0.000804818433830205	0.00144763568427144
236	29.6045667991337	0.24	2.35023619522	2.26029094901575	2.44018144142425	0.292199991314605	29.0691709468657	28.1056414903795	30.0327004033519	8.13	5.22	12.47	3.25877760037217	3.37049638861512	3.48221517685807	3.31534312414908	3.42900111553739	3.54265910692571	3.31262800571987	3.42615724052658	3.53418240108371	2.35023619522	10.0189781760816	0.257595104136201	62.9988800228959	0.447371132528289	0.455240891881853	0.440072106480384	0.47388416851702	0.481898092093894	0.466451433346573	0.473645014067841	0.480247949807189	0.466190906886628	0.000786170714061394	0.000804818433830205	0.00144763568427144
236	29.6045667991337	0.24	2.35049379358183	2.26107303148381	2.43991455567986	0.295263774776381	29.5489388506868	28.5767127607759	30.5211649405977	7.98	5.23	12.39	3.37482391031252	3.48964089020548	3.60445787009845	3.43716789017453	3.55410591331967	3.67104393646481	3.43866471624702	3.55292810952512	3.66892973142007	2.35049379358183	9.91838442595109	0.0978277500002893	62.6045590678012	0.447371132528289	0.455240891881853	0.440072106480384	0.47388416851702	0.481898092093894	0.466451433346573	0.473645014067841	0.480247949807189	0.466190906886628	0.000786170714061394	0.000804818433830205	0.00144763568427144
236	29.6045667991337	0.24	2.35169161619065	2.26159452115117	2.44178871123012	0.293954001065117	29.7629645633864	28.7806057058411	30.7453234209318	8.1	5.27	12.49	3.35019102633533	3.46454198415835	3.57889294198137	3.40913728865018	3.52550023967084	3.6418631906915	3.40839028001645	3.52565961214294	3.64125738883026	2.35169161619065	10.0233855471568	0.122467989389326	62.9631092608231	0.447371132528289	0.455240891881853	0.440072106480384	0.47388416851702	0.481898092093894	0.466451433346573	0.473645014067841	0.480247949807189	0.466190906886628	0.000786170714061394	0.000804818433830205	0.00144763568427144
236	29.6045667991337	0.24	2.35267083321521	2.26458618959894	2.44075547683149	0.301887560234049	29.7596986731788	28.7959012140872	30.7234961322704	8.01	5.23	12.48	3.38584308269805	3.4991670914077	3.61249110011734	3.44748312152961	3.56287021943943	3.67825731734925	3.44349300761887	3.55958925658002	3.67446741149495	2.35267083321521	9.97156261822983	-0.414108046540886	62.1444575166395	0.447371132528289	0.455240891881853	0.440072106480384	0.47388416851702	0.481898092093894	0.466451433346573	0.473645014067841	0.480247949807189	0.466190906886628	0.000786170714061394	0.000804818433830205	0.00144763568427144
236	29.6045667991337	0.24	2.35286173895582	2.26339818071756	2.44232529719408	0.304951520428871	30.154808052474	29.1852677126615	31.1243483922865	8.05	5.17	12.5	3.41654392892562	3.5300421909408	3.64354045295598	3.47782663327187	3.59336071879162	3.70889480431137	3.46960126963269	3.58653613377475	3.7058061754868	2.35286173895582	10.0274049347375	-0.248600767242317	62.4213097990616	0.447371132528289	0.455240891881853	0.440072106480384	0.47388416851702	0.481898092093894	0.466451433346573	0.473645014067841	0.480247949807189	0.466190906886628	0.000786170714061394	0.000804818433830205	0.00144763568427144
236	29.6045667991337	0.24	2.35315633359405	2.26292038715911	2.443392280029	0.298285610265129	29.918182676486	28.9409085131268	30.8954568398452	7.91	5.12	12.21	3.44338450388095	3.55966042205498	3.67593634022901	3.50857400963546	3.62705124155426	3.74552847347305	3.50730223419855	3.62187518827791	3.74437599384862	2.35315633359405	9.86500180422742	-0.144855145332134	62.1693772608729	0.447371132528289	0.455240891881853	0.440072106480384	0.47388416851702	0.481898092093894	0.466451433346573	0.473645014067841	0.480247949807189	0.466190906886628	0.000786170714061394	0.000804818433830205	0.00144763568427144
236	29.6045667991337	0.24	2.3538719464942	2.26375191467917	2.44399197830923	0.295435367156162	29.0301211847991	28.0753590343223	29.9848833352759	7.97	5.06	12.39	3.31691651098884	3.42971529433163	3.54251407767442	3.37827056431246	3.49315582241129	3.60804108051012	3.36594687562439	3.48435072863114	3.59564119678467	2.3538719464942	9.85950660924361	-0.366907760653074	61.7742168462563	0.447371132528289	0.455240891881853	0.440072106480384	0.47388416851702	0.481898092093894	0.466451433346573	0.473645014067841	0.480247949807189	0.466190906886628	0.000786170714061394	0.000804818433830205	0.00144763568427144
236	29.6045667991337	0.24	2.35461231425848	2.26498328527959	2.44424134323738	0.301215901793485	29.4263117197955	28.4717905646804	30.3808328749106	7.9	5.11	12.2	3.39247898292131	3.50621236228589	3.61994574165048	3.45700874184367	3.57290549129508	3.68880224074649	3.45285281409695	3.56982758143245	3.68514993804894	2.35461231425848	9.84740814414513	0.204605745188866	62.3143190815911	0.447371132528289	0.455240891881853	0.440072106480384	0.47388416851702	0.481898092093894	0.466451433346573	0.473645014067841	0.480247949807189	0.466190906886628	0.000786170714061394	0.000804818433830205	0.00144763568427144
236	29.6045667991337	0.24	2.35485779243703	2.26471182550035	2.4450037593737	0.303287232511132	30.3044630796685	29.3262722610961	31.2826538982409	7.99	5.27	12.48	3.45742440202229	3.57274832644936	3.68807225087644	3.52093188199091	3.63837412658029	3.75581637116967	3.52205582304648	3.63762471871463	3.75557249328481	2.35485779243703	9.92594366724392	0.319677369734875	62.9134865113326	0.447371132528289	0.455240891881853	0.440072106480384	0.47388416851702	0.481898092093894	0.466451433346573	0.473645014067841	0.480247949807189	0.466190906886628	0.000786170714061394	0.000804818433830205	0.00144763568427144
236	29.6045667991337	0.24	2.35488483455178	2.26569829438876	2.44407137471481	0.296303489149344	29.5903127189272	28.6191521545092	30.5614732833452	8.12	5.27	12.4	3.3235425483602	3.43632343857341	3.54910432878661	3.38154687543389	3.49629608094572	3.61104528645756	3.38251776377319	3.4977237488819	3.61440017318067	2.35488483455178	10.0470463389586	-0.354768511321231	62.5222912773629	0.447371132528289	0.455240891881853	0.440072106480384	0.47388416851702	0.481898092093894	0.466451433346573	0.473645014067841	0.480247949807189	0.466190906886628	0.000786170714061394	0.000804818433830205	0.00144763568427144
236	29.6045667991337	0.24	2.35508996531827	2.26683888902246	2.44334104161409	0.309125545906936	30.5747173256951	29.6012716113762	31.5481630400141	8.01	5.14	12.35	3.4810332093725	3.59550791517411	3.70998262097571	3.54443636630503	3.66099610183781	3.77755583737059	3.53793048232216	3.65630032257364	3.77292539516086	2.35508996531827	9.95066188639003	-0.301469336173373	62.1225841291931	0.447371132528289	0.455240891881853	0.440072106480384	0.47388416851702	0.481898092093894	0.466451433346573	0.473645014067841	0.480247949807189	0.466190906886628	0.000786170714061394	0.000804818433830205	0.00144763568427144
236	29.6045667991337	0.24	2.35675349253064	2.26633453274161	2.44717245231968	0.292023355421443	29.2627876126155	28.2924261616763	30.2331490635546	8.02	5.2	12.46	3.32535647472232	3.43940811933074	3.55345976393916	3.38581678344074	3.50194206968586	3.61806735593098	3.38049753386371	3.49792042529607	3.61119530317165	2.35675349253064	9.9722748110758	0.432190853762961	63.1239642160033	0.447371132528289	0.455240891881853	0.440072106480384	0.47388416851702	0.481898092093894	0.466451433346573	0.473645014067841	0.480247949807189	0.466190906886628	0.000786170714061394	0.000804818433830205	0.00144763568427144
236	29.6045667991337	0.24	2.35706878942349	2.26695194273711	2.44718563610987	0.291335339704371	28.6288511067465	27.6779291151473	29.5797730983458	8.04	5.17	12.63	3.24574295753537	3.35725593759101	3.46876891764664	3.30430607337369	3.41783108816341	3.53135610295313	3.29301435021555	3.40705794285548	3.51955140588828	2.35706878942349	9.98409969129272	-0.508278996557649	62.0733382306652	0.447371132528289	0.455240891881853	0.440072106480384	0.47388416851702	0.481898092093894	0.466451433346573	0.473645014067841	0.480247949807189	0.466190906886628	0.000786170714061394	0.000804818433830205	0.00144763568427144
236	29.6045667991337	0.24	2.35790079422542	2.26885003385056	2.44695155460027	0.300760535712224	29.878216667279	28.9079873778828	30.8484459566753	8.01	5.19	12.36	3.4022088847041	3.5163961045003	3.6305833242965	3.46434154722955	3.58061410517892	3.69688666312829	3.46276824867605	3.57954224098012	3.69391846751916	2.35790079422542	9.94807455796882	0.189482181636628	62.709831124776	0.447371132528289	0.455240891881853	0.440072106480384	0.47388416851702	0.481898092093894	0.466451433346573	0.473645014067841	0.480247949807189	0.466190906886628	0.000786170714061394	0.000804818433830205	0.00144763568427144
236	29.6045667991337	0.24	2.3580603266181	2.26955038568829	2.44657026754792	0.306511079618154	29.8965535036254	28.9388414181997	30.8542655890511	7.97	5.2	12.48	3.41887014989016	3.53201542802116	3.64516070615215	3.48210632672518	3.59734436489158	3.71258240305799	3.47731104155842	3.59212263642421	3.7086160373989	2.3580603266181	9.97766154704106	-0.196513527806265	62.3750301603913	0.447371132528289	0.455240891881853	0.440072106480384	0.47388416851702	0.481898092093894	0.466451433346573	0.473645014067841	0.480247949807189	0.466190906886628	0.000786170714061394	0.000804818433830205	0.00144763568427144
236	29.6045667991337	0.24	2.35844103700932	2.2678589800922	2.44902309392645	0.296122501997734	29.2947042718453	28.3328281985184	30.2565803451723	8.08	5.18	12.55	3.30763291173803	3.41992431218904	3.53221571264005	3.36640960797511	3.48069642862857	3.59498324928202	3.35871990812327	3.47099322647153	3.58872467180979	2.35844103700932	9.9606577975325	-0.5532018999229	61.9643857504074	0.447371132528289	0.455240891881853	0.440072106480384	0.47388416851702	0.481898092093894	0.466451433346573	0.473645014067841	0.480247949807189	0.466190906886628	0.000786170714061394	0.000804818433830205	0.00144763568427144
236	29.6045667991337	0.24	2.35927895718234	2.26997825114453	2.44857966322014	0.30798768812858	30.7552554657461	29.7734470749591	31.737063856533	7.99	5.18	12.52	3.51006889412737	3.62581683167111	3.74156476921486	3.57453876600531	3.69241266031192	3.81028655461853	3.56553071358969	3.68346266782093	3.80104709710341	2.35927895718234	10.0434432607686	0.511755612347958	63.1911640054536	0.447371132528289	0.455240891881853	0.440072106480384	0.47388416851702	0.481898092093894	0.466451433346573	0.473645014067841	0.480247949807189	0.466190906886628	0.000786170714061394	0.000804818433830205	0.00144763568427144
236	29.6045667991337	0.24	2.35986019260281	2.27073561965307	2.44898476555255	0.302281481676097	29.8244482909934	28.8594557859799	30.7894407960069	7.98	5.13	12.21	3.40716450047374	3.52109208908414	3.63501967769455	3.47004151666405	3.5860715652034	3.70210161374276	3.46558562722528	3.5842854004798	3.69917660659507	2.35986019260281	9.87588758040355	0.0522816116161318	62.2579806940232	0.447371132528289	0.455240891881853	0.440072106480384	0.47388416851702	0.481898092093894	0.466451433346573	0.473645014067841	0.480247949807189	0.466190906886628	0.000786170714061394	0.000804818433830205	0.00144763568427144
236	29.6045667991337	0.24	2.35986087150541	2.26963693583486	2.45008480717597	0.304105195829469	30.2780417514099	29.3025921668003	31.2534913360195	8.07	5.23	12.5	3.42489763481543	3.5389085372023	3.65291943958916	3.48600386320634	3.60204892164198	3.71809398007762	3.48151213923853	3.60004992505212	3.71116320103536	2.35986087150541	10.000773025552	0.55023860118869	63.2354658680886	0.447371132528289	0.455240891881853	0.440072106480384	0.47388416851702	0.481898092093894	0.466451433346573	0.473645014067841	0.480247949807189	0.466190906886628	0.000786170714061394	0.000804818433830205	0.00144763568427144
236	29.6045667991337	0.24	2.36068832130157	2.27011098849197	2.45126565411116	0.303806077836148	30.4365305002732	29.455281566639	31.4177794339073	7.89	5.09	12.33	3.51300348537286	3.630032783364	3.74706208135514	3.58003274748431	3.69929500297817	3.81855725847204	3.56957023850693	3.69043039346147	3.80861567227541	2.36068832130157	9.84340864154565	0.243068982672225	62.5193550716147	0.447371132528289	0.455240891881853	0.440072106480384	0.47388416851702	0.481898092093894	0.466451433346573	0.473645014067841	0.480247949807189	0.466190906886628	0.000786170714061394	0.000804818433830205	0.00144763568427144
236	29.6045667991337	0.24	2.36089114999804	2.27087694025457	2.4509053597415	0.304030060027642	30.1286005624284	29.1577931000289	31.099408024828	7.89	5.13	12.32	3.47848780342284	3.5943039046567	3.71012000589055	3.54491828877877	3.66294619015446	3.78097409153015	3.53766599842514	3.65839405297856	3.77440907540629	2.36089114999804	9.90776150200697	0.42096924242126	62.7467357015228	0.447371132528289	0.455240891881853	0.440072106480384	0.47388416851702	0.481898092093894	0.466451433346573	0.473645014067841	0.480247949807189	0.466190906886628	0.000786170714061394	0.000804818433830205	0.00144763568427144
236	29.6045667991337	0.24	2.36105137222737	2.27087217272703	2.45123057172771	0.291848927217684	29.1881011793633	28.2198078968057	30.1563944619208	8.07	5.27	12.61	3.29705009580274	3.41018025854857	3.52331042129439	3.35579702262332	3.47094294163578	3.58608886064824	3.35228735146745	3.46813261607589	3.58202894194971	2.36105137222737	10.0430453566593	-0.199848053987148	62.5861983847835	0.447371132528289	0.455240891881853	0.440072106480384	0.47388416851702	0.481898092093894	0.466451433346573	0.473645014067841	0.480247949807189	0.466190906886628	0.000786170714061394	0.000804818433830205	0.00144763568427144
236	29.6045667991337	0.24	2.36115085469426	2.27085037150148	2.45145133788704	0.303357317949757	30.0523672224321	29.0824745983242	31.0222598465401	8.02	5.14	12.45	3.41597489106426	3.52989672532152	3.64381855957878	3.4779462170036	3.59393477813898	3.70992333927437	3.47073322687707	3.58236447659882	3.69965210510479	2.36115085469426	9.93199981849896	0.00252254324815844	62.4414715992671	0.447371132528289	0.455240891881853	0.440072106480384	0.47388416851702	0.481898092093894	0.466451433346573	0.473645014067841	0.480247949807189	0.466190906886628	0.000786170714061394	0.000804818433830205	0.00144763568427144
236	29.6045667991337	0.24	2.36133072507689	2.27109898708021	2.45156246307358	0.295659524317624	29.6788291780038	28.7032571978588	30.6544011581488	7.98	5.16	12.33	3.39054765748532	3.50578626156387	3.62102486564242	3.45322990203773	3.57059896263612	3.68796802323451	3.44962771128634	3.56622713870932	3.6844508887187	2.36133072507689	9.94081135797907	0.880037257567719	63.2863207927795	0.447371132528289	0.455240891881853	0.440072106480384	0.47388416851702	0.481898092093894	0.466451433346573	0.473645014067841	0.480247949807189	0.466190906886628	0.000786170714061394	0.000804818433830205	0.00144763568427144
236	29.6045667991337	0.24	2.36173050184999	2.2715815022072	2.45187950149279	0.297226201625903	30.0249411070277	29.0416919857157	31.0081902283396	8	5.2	12.45	3.41935792586855	3.53512530876466	3.65089269166077	3.48189014978064	3.59977465292737	3.7176591560741	3.47635606761664	3.59379889417184	3.71240530511814	2.36173050184999	9.9591499065751	0.263649714185376	62.8288491211112	0.447371132528289	0.455240891881853	0.440072106480384	0.47388416851702	0.481898092093894	0.466451433346573	0.473645014067841	0.480247949807189	0.466190906886628	0.000786170714061394	0.000804818433830205	0.00144763568427144
236	29.6045667991337	0.24	2.36184640697643	2.27112542082948	2.45256739312338	0.308294302268153	30.1872095604224	29.2242277922273	31.1501913286176	8.01	5.16	12.48	3.43671410181909	3.5499589425752	3.66320378333131	3.4993112729365	3.61461878357581	3.72992629421511	3.49104565806709	3.60624944120658	3.72242605994313	2.36184640697643	9.91005716608688	0.123655157436213	62.4572310881235	0.447371132528289	0.455240891881853	0.440072106480384	0.47388416851702	0.481898092093894	0.466451433346573	0.473645014067841	0.480247949807189	0.466190906886628	0.000786170714061394	0.000804818433830205	0.00144763568427144
236	29.6045667991337	0.24	2.36245853114362	2.27298753920615	2.45192952308108	0.303970339551081	29.6938657526326	28.7369313287815	30.6508001764837	8.04	5.18	12.47	3.36903307247266	3.48122124194895	3.59340941142525	3.42976612860961	3.54397669746523	3.65818726632085	3.42423699085558	3.5369550753301	3.64634172297194	2.36245853114362	9.91469163754195	0.0236341552679769	62.4612868997213	0.447371132528289	0.455240891881853	0.440072106480384	0.47388416851702	0.481898092093894	0.466451433346573	0.473645014067841	0.480247949807189	0.466190906886628	0.000786170714061394	0.000804818433830205	0.00144763568427144
236	29.6045667991337	0.24	2.36272111368379	2.27212001268479	2.4533222146828	0.295435429517116	29.2063554750422	28.2457973565845	30.1669135934998	8.06	5.16	12.45	3.30388314283323	3.41623868143671	3.5285942200402	3.36298222858588	3.47734755667757	3.59171288476925	3.35951308261042	3.46973964349537	3.58339006419969	2.36272111368379	9.94402064022734	0.0420445957124375	62.5705417795816	0.447371132528289	0.455240891881853	0.440072106480384	0.47388416851702	0.481898092093894	0.466451433346573	0.473645014067841	0.480247949807189	0.466190906886628	0.000786170714061394	0.000804818433830205	0.00144763568427144
236	29.6045667991337	0.24	2.36325020322715	2.27319765541275	2.45330275104155	0.300483027488005	29.6545127929274	28.6909120723412	30.6181135135136	7.93	5.14	12.42	3.40637257063032	3.52077754511731	3.63518251960429	3.47041311279321	3.58696892558117	3.70352473836912	3.46286195432943	3.57855108879933	3.69649474842532	2.36325020322715	9.90192976391627	0.522100486228668	62.8747201951729	0.447371132528289	0.455240891881853	0.440072106480384	0.47388416851702	0.481898092093894	0.466451433346573	0.473645014067841	0.480247949807189	0.466190906886628	0.000786170714061394	0.000804818433830205	0.00144763568427144
236	29.6045667991337	0.24	2.36406945306538	2.27433580625895	2.45380309987181	0.304810871630756	30.0626394388999	29.0957417204032	31.0295371573966	7.93	5.19	12.21	3.45513424499382	3.56995384473758	3.68477344448133	3.52013455452985	3.63711421781816	3.75409388110647	3.52080778548052	3.63777712137118	3.75681503424609	2.36406945306538	9.86825860882041	-0.0595391259865007	62.2452088024506	0.447371132528289	0.455240891881853	0.440072106480384	0.47388416851702	0.481898092093894	0.466451433346573	0.473645014067841	0.480247949807189	0.466190906886628	0.000786170714061394	0.000804818433830205	0.00144763568427144
236	29.6045667991337	0.24	2.36413703399518	2.27342340057973	2.45485066741063	0.297125800050717	29.4704064620671	28.5050851096584	30.4357278144758	8.02	5.15	12.32	3.35056208929239	3.46402848011082	3.57749487092924	3.41149353161388	3.52702335855536	3.64255318549684	3.40611812613682	3.52453520861905	3.63987718461829	2.36413703399518	9.91643952021659	0.935396961488431	63.3371607830406	0.447371132528289	0.455240891881853	0.440072106480384	0.47388416851702	0.481898092093894	0.466451433346573	0.473645014067841	0.480247949807189	0.466190906886628	0.000786170714061394	0.000804818433830205	0.00144763568427144
236	29.6045667991337	0.24	2.36441578193546	2.27536256261947	2.45346900125146	0.308872104818017	30.3686602668141	29.4012010457177	31.3361194879105	8.03	5.19	12.34	3.45069935140432	3.56424610419025	3.67779285697617	3.51313539892722	3.62873663682792	3.74433787472862	3.51263997716972	3.62537097437713	3.74242524211433	2.36441578193546	9.94937445004032	-0.338882142616026	62.2115277599486	0.447371132528289	0.455240891881853	0.440072106480384	0.47388416851702	0.481898092093894	0.466451433346573	0.473645014067841	0.480247949807189	0.466190906886628	0.000786170714061394	0.000804818433830205	0.00144763568427144
236	29.6045667991337	0.24	2.36446206821031	2.27449590815539	2.45442822826522	0.297785374020321	29.6014661202252	28.6333807807095	30.5695514597409	7.94	5.14	12.44	3.39780224130404	3.51268083568211	3.62755943006018	3.46157441064105	3.57860912143014	3.69564383221923	3.45268705305439	3.56966117905601	3.68756645360045	2.36446206821031	9.9271868171853	-0.0431086848104692	62.3390150162421	0.447371132528289	0.455240891881853	0.440072106480384	0.47388416851702	0.481898092093894	0.466451433346573	0.473645014067841	0.480247949807189	0.466190906886628	0.000786170714061394	0.000804818433830205	0.00144763568427144
236	29.6045667991337	0.24	2.36516413238902	2.27618530473314	2.4541429600449	0.303419002658229	29.8441612337734	28.881128678622	30.8071937889249	8	5.17	12.53	3.40230311014647	3.51575188474333	3.62920065934019	3.46463657178062	3.58016383692046	3.6956911020603	3.45632041274839	3.57209056113737	3.68612801920712	2.36516413238902	9.96392705613498	0.240644292611373	62.7099887594199	0.447371132528289	0.455240891881853	0.440072106480384	0.47388416851702	0.481898092093894	0.466451433346573	0.473645014067841	0.480247949807189	0.466190906886628	0.000786170714061394	0.000804818433830205	0.00144763568427144
236	29.6045667991337	0.24	2.36531722276685	2.27595004860025	2.45468439693344	0.297506312093546	29.1404454666838	28.1868010393181	30.0940898940495	7.95	5.15	12.6	3.3414804207223	3.45453277376969	3.56758512681708	3.40399056850953	3.51915782824704	3.63432508798454	3.39184457456487	3.50839454618694	3.62386830277047	2.36531722276685	9.98938154560444	0.276965997603751	62.8250353892898	0.447371132528289	0.455240891881853	0.440072106480384	0.47388416851702	0.481898092093894	0.466451433346573	0.473645014067841	0.480247949807189	0.466190906886628	0.000786170714061394	0.000804818433830205	0.00144763568427144
236	29.6045667991337	0.24	2.36532188654785	2.27498828108385	2.45565549201186	0.305446832306158	30.2917329114684	29.3189269526082	31.2645388703286	8.03	5.22	12.43	3.44219634212548	3.55640888198409	3.6706214218427	3.50454880590428	3.62083020893826	3.73711161197224	3.50295851958199	3.61644800829598	3.73860213776102	2.36532188654785	9.95769719555721	-0.189323259768132	62.4507886710307	0.447371132528289	0.455240891881853	0.440072106480384	0.47388416851702	0.481898092093894	0.466451433346573	0.473645014067841	0.480247949807189	0.466190906886628	0.000786170714061394	0.000804818433830205	0.00144763568427144
236	29.6045667991337	0.24	2.36564539891685	2.27495272435978	2.45633807347392	0.294481233825236	28.9234905020369	27.9700505558743	29.8769304481996	7.97	5.04	12.38	3.30475413277581	3.41740622098496	3.5300583091941	3.36590033969046	3.48063677294261	3.59537320619476	3.35338633920332	3.46499254738688	3.58189745859652	2.36564539891685	9.87948923053934	0.44087109031153	62.689361031034	0.447371132528289	0.455240891881853	0.440072106480384	0.47388416851702	0.481898092093894	0.466451433346573	0.473645014067841	0.480247949807189	0.466190906886628	0.000786170714061394	0.000804818433830205	0.00144763568427144
236	29.6045667991337	0.24	2.36573440219294	2.27616052406793	2.45530828031794	0.301957573432802	29.5739851177074	28.6163612445565	30.5316089908584	8.09	5.13	12.63	3.33551980014713	3.44714032949016	3.55876085883318	3.39447681825228	3.50807029752925	3.62166377680622	3.38260959313105	3.49332301910891	3.60824775378155	2.36573440219294	9.97627758082336	-0.104202854182472	62.4960213835927	0.447371132528289	0.455240891881853	0.440072106480384	0.47388416851702	0.481898092093894	0.466451433346573	0.473645014067841	0.480247949807189	0.466190906886628	0.000786170714061394	0.000804818433830205	0.00144763568427144
236	29.6045667991337	0.24	2.36615511653848	2.27684910423366	2.45546112884331	0.301637679163597	29.807855639957	28.8419259692382	30.7737853106759	7.92	5.11	12.25	3.42883609253753	3.54366942653006	3.6585027605226	3.49357898705183	3.61058059104291	3.727582195034	3.48719577974489	3.60529521750241	3.72417775826798	2.36615511653848	9.8928661062458	-0.295421328811571	62.0148858068541	0.447371132528289	0.455240891881853	0.440072106480384	0.47388416851702	0.481898092093894	0.466451433346573	0.473645014067841	0.480247949807189	0.466190906886628	0.000786170714061394	0.000804818433830205	0.00144763568427144
236	29.6045667991337	0.24	2.36619564282566	2.27617365264741	2.4562176330039	0.294652048563052	29.5178858054365	28.5452519366302	30.4905196742428	7.96	5.18	12.42	3.37883924159097	3.49396779224867	3.60909634290637	3.44173259965157	3.55900414103531	3.67627568241905	3.4384215346158	3.55157433529459	3.67101142071646	2.36619564282566	9.93782170964109	0.513846208383254	62.9701745935067	0.447371132528289	0.455240891881853	0.440072106480384	0.47388416851702	0.481898092093894	0.466451433346573	0.473645014067841	0.480247949807189	0.466190906886628	0.000786170714061394	0.000804818433830205	0.00144763568427144
236	29.6045667991337	0.24	2.36641348407501	2.27776937644598	2.45505759170403	0.304944747214274	30.0098763233776	29.0449804257476	30.9747722210076	8	5.15	12.35	3.42262568377311	3.53632785994907	3.65003003612503	3.4853938897653	3.6011812725269	3.7169686552885	3.47988478359783	3.59527652325161	3.71334096503996	2.36641348407501	9.90798276538748	0.0136065765614692	62.3940327829221	0.447371132528289	0.455240891881853	0.440072106480384	0.47388416851702	0.481898092093894	0.466451433346573	0.473645014067841	0.480247949807189	0.466190906886628	0.000786170714061394	0.000804818433830205	0.00144763568427144
236	29.6045667991337	0.24	2.36693397201871	2.27801439181694	2.45585355222049	0.300316290102743	29.6598095698902	28.6956543376744	30.6239648021061	7.96	5.19	12.31	3.39708546540372	3.51122531693703	3.62536516847034	3.46034571948432	3.57661107421214	3.69287642893996	3.45966629662446	3.57283963837267	3.69089019004457	2.36693397201871	9.88307921320276	-0.289685191622063	62.0746317834007	0.447371132528289	0.455240891881853	0.440072106480384	0.47388416851702	0.481898092093894	0.466451433346573	0.473645014067841	0.480247949807189	0.466190906886628	0.000786170714061394	0.000804818433830205	0.00144763568427144
236	29.6045667991337	0.24	2.36704746416576	2.2779156676875	2.45617926064401	0.307502826484042	29.9759666407663	29.0179461212465	30.9339871602861	8.09	5.2	12.46	3.38091495635086	3.49253505135697	3.60415514636307	3.44058892924219	3.5541791461264	3.66776936301061	3.43827691070977	3.55156356074505	3.66297802132493	2.36704746416576	10.0031596656925	-0.522849396361301	62.150394233872	0.447371132528289	0.455240891881853	0.440072106480384	0.47388416851702	0.481898092093894	0.466451433346573	0.473645014067841	0.480247949807189	0.466190906886628	0.000786170714061394	0.000804818433830205	0.00144763568427144
236	29.6045667991337	0.24	2.36714352336762	2.2776000896632	2.45668695707204	0.307147600349309	30.200599597862	29.2345942454998	31.1666049502242	8.05	5.18	12.47	3.4217879485476	3.53485486663743	3.64792178472726	3.4831325052015	3.59822644544078	3.71332038568007	3.47633515780441	3.59045890517067	3.70659322282698	2.36714352336762	9.99239023039526	-0.546583790517095	62.0647466955354	0.447371132528289	0.455240891881853	0.440072106480384	0.47388416851702	0.481898092093894	0.466451433346573	0.473645014067841	0.480247949807189	0.466190906886628	0.000786170714061394	0.000804818433830205	0.00144763568427144
236	29.6045667991337	0.24	2.36719967233699	2.27706604775744	2.45733329691654	0.302598960483533	29.6598035202523	28.700860026439	30.6187470140657	8.09	5.22	12.45	3.34647315772683	3.45828439470256	3.57009563167828	3.40569056642289	3.51948035556525	3.6332701447076	3.4040475729875	3.51681484612126	3.63121865947936	2.36719967233699	9.98213021675365	0.0304429975342802	62.6371294169044	0.447371132528289	0.455240891881853	0.440072106480384	0.47388416851702	0.481898092093894	0.466451433346573	0.473645014067841	0.480247949807189	0.466190906886628	0.000786170714061394	0.000804818433830205	0.00144763568427144
236	29.6045667991337	0.24	2.36728094382395	2.27778506089784	2.45677682675006	0.301338666242584	29.6256470192482	28.6649400629261	30.5863539755704	7.93	5.11	12.37	3.40444561099547	3.51854578262408	3.6326459542527	3.46852128575192	3.58476895695089	3.70101662814987	3.45899073968428	3.57860594546657	3.69142185572433	2.36728094382395	9.8891722356483	0.447925251055727	62.6761279538866	0.447371132528289	0.455240891881853	0.440072106480384	0.47388416851702	0.481898092093894	0.466451433346573	0.473645014067841	0.480247949807189	0.466190906886628	0.000786170714061394	0.000804818433830205	0.00144763568427144
236	29.6045667991337	0.24	2.36728860742682	2.27651805517776	2.45805915967588	0.292125206450682	29.4049286137879	28.4300938570864	30.3797633704894	7.95	5.21	12.47	3.36945418491541	3.4849888386904	3.60052349246539	3.43243421126704	3.55012837668395	3.66782254210087	3.42820919349679	3.54641864258052	3.66558245580968	2.36728860742682	9.93485020951551	-0.296004492674388	62.2788536184097	0.447371132528289	0.455240891881853	0.440072106480384	0.47388416851702	0.481898092093894	0.466451433346573	0.473645014067841	0.480247949807189	0.466190906886628	0.000786170714061394	0.000804818433830205	0.00144763568427144
236	29.6045667991337	0.24	2.36735787814142	2.27871804807522	2.45599770820761	0.30361759021317	29.8371658580485	28.8748111659941	30.7995205501028	8.06	5.13	12.38	3.37613328101617	3.48865480315908	3.60117632530199	3.43644437825587	3.55097597994797	3.66550758164008	3.42898094698108	3.54768280383421	3.65874705392604	2.36735787814142	9.94680442901102	-0.293680782767908	62.1576610628327	0.447371132528289	0.455240891881853	0.440072106480384	0.47388416851702	0.481898092093894	0.466451433346573	0.473645014067841	0.480247949807189	0.466190906886628	0.000786170714061394	0.000804818433830205	0.00144763568427144
236	29.6045667991337	0.24	2.36754717197415	2.27721941905869	2.4578749248896	0.299494566003132	29.6936448625946	28.7264990435805	30.6607906816087	8.08	5.22	12.57	3.35088871497483	3.46370434230739	3.57651996963994	3.4102705521407	3.52508541006008	3.63990026797945	3.40621642139088	3.5178366232343	3.63449065469849	2.36754717197415	10.0260348216585	0.564185898524623	63.3408865732639	0.447371132528289	0.455240891881853	0.440072106480384	0.47388416851702	0.481898092093894	0.466451433346573	0.473645014067841	0.480247949807189	0.466190906886628	0.000786170714061394	0.000804818433830205	0.00144763568427144
236	29.6045667991337	0.24	2.36774446386363	2.27702530244218	2.45846362528507	0.302914494177959	29.8391021732984	28.8750824518638	30.8031218947331	8.01	5.15	12.33	3.39768584224993	3.51112053683924	3.62455523142855	3.45969617269302	3.57520113605401	3.690706099415	3.45695918907994	3.57086556435381	3.68452454453331	2.36774446386363	9.85195301875649	0.0086102207584928	62.2584536091935	0.447371132528289	0.455240891881853	0.440072106480384	0.47388416851702	0.481898092093894	0.466451433346573	0.473645014067841	0.480247949807189	0.466190906886628	0.000786170714061394	0.000804818433830205	0.00144763568427144
236	29.6045667991337	0.24	2.3678788725216	2.27933002147409	2.45642772356911	0.304931991270744	29.7593298458039	28.8024608783429	30.7161988132649	8	5.15	12.58	3.39407334678212	3.50683049876785	3.61958765075358	3.45631950889198	3.57114458907031	3.68596966924863	3.44476175058026	3.55870867861484	3.6756284663835	2.3678788725216	9.97722455774677	0.220532763815737	62.8093521416137	0.447371132528289	0.455240891881853	0.440072106480384	0.47388416851702	0.481898092093894	0.466451433346573	0.473645014067841	0.480247949807189	0.466190906886628	0.000786170714061394	0.000804818433830205	0.00144763568427144
236	29.6045667991337	0.24	2.36810041023121	2.27780068640421	2.4584001340582	0.308410367166214	30.5963543087245	29.6205862393182	31.5721223781308	8.1	5.23	12.34	3.4481669581652	3.56175725609433	3.67534755402345	3.50884907875198	3.62443838085928	3.74002768296658	3.50816088435291	3.62588892186696	3.74058532532795	2.36810041023121	9.93500509764316	0.0396956695665931	62.6185408669571	0.447371132528289	0.455240891881853	0.440072106480384	0.47388416851702	0.481898092093894	0.466451433346573	0.473645014067841	0.480247949807189	0.466190906886628	0.000786170714061394	0.000804818433830205	0.00144763568427144
236	29.6045667991337	0.24	2.36818451654855	2.27854494527309	2.45782408782401	0.305766367392974	30.0769867687191	29.1118042208286	31.0421693166096	7.93	5.19	12.34	3.45902325038388	3.5737048705505	3.68838649071712	3.52421903722721	3.64106218043719	3.75790532364717	3.52048058000946	3.63845965691615	3.75693768142029	2.36818451654855	9.89514845244812	-0.171680003264171	62.2312255987567	0.447371132528289	0.455240891881853	0.440072106480384	0.47388416851702	0.481898092093894	0.466451433346573	0.473645014067841	0.480247949807189	0.466190906886628	0.000786170714061394	0.000804818433830205	0.00144763568427144
236	29.6045667991337	0.24	2.36855682285403	2.27830451578056	2.45880912992751	0.301782999379998	30.016826709655	29.0444606977454	30.9891927215646	8.07	5.25	12.38	3.39389110038208	3.50751360446218	3.62113610854229	3.45439343212839	3.5700414656767	3.68568949922501	3.45425821630993	3.57142225206946	3.68429458577257	2.36855682285403	9.90273341008457	0.6665468826876	63.214045476665	0.447371132528289	0.455240891881853	0.440072106480384	0.47388416851702	0.481898092093894	0.466451433346573	0.473645014067841	0.480247949807189	0.466190906886628	0.000786170714061394	0.000804818433830205	0.00144763568427144
236	29.6045667991337	0.24	2.36874982579445	2.27795575862728	2.45954389296163	0.300384105284399	29.8340813411233	28.8644175089436	30.803745173303	8.02	5.17	12.44	3.39298681766012	3.5069699458188	3.62095307397748	3.45470123471209	3.57075758115487	3.68681392759764	3.44950741543272	3.56340902084766	3.67946374351699	2.36874982579445	9.92916065497113	-0.0241271559948878	62.4477221732214	0.447371132528289	0.455240891881853	0.440072106480384	0.47388416851702	0.481898092093894	0.466451433346573	0.473645014067841	0.480247949807189	0.466190906886628	0.000786170714061394	0.000804818433830205	0.00144763568427144
236	29.6045667991337	0.24	2.36884038799809	2.27933826561609	2.45834251038009	0.310137743488574	30.5193063028787	29.5499226164007	31.4886899893567	8	5.24	12.35	3.47979892841932	3.59395355268764	3.70810817695596	3.54347328942495	3.65971674782009	3.77596020621523	3.54609567209034	3.66151517236284	3.77464793644483	2.36884038799809	9.94250143652834	-0.405900691713473	62.1949109435004	0.447371132528289	0.455240891881853	0.440072106480384	0.47388416851702	0.481898092093894	0.466451433346573	0.473645014067841	0.480247949807189	0.466190906886628	0.000786170714061394	0.000804818433830205	0.00144763568427144
236	29.6045667991337	0.24	2.36898516133755	2.279279305836	2.4586910168391	0.301881381063309	29.8681745313159	28.9008497927842	30.8354992698476	8.06	5.27	12.45	3.37859682385516	3.4916800138884	3.60476320392165	3.43891669102256	3.55401881476033	3.66912093849809	3.43769330777981	3.55284075476308	3.66707493310364	2.36898516133755	10.0208840181075	-0.439844350174233	62.2625933179282	0.447371132528289	0.455240891881853	0.440072106480384	0.47388416851702	0.481898092093894	0.466451433346573	0.473645014067841	0.480247949807189	0.466190906886628	0.000786170714061394	0.000804818433830205	0.00144763568427144
236	29.6045667991337	0.24	2.36910126115075	2.28002323781395	2.45817928448754	0.304482179094035	29.7532263160723	28.7955374793052	30.7109151528393	8.06	5.13	12.25	3.36868448774969	3.48072099794946	3.59275750814924	3.42897300103038	3.5430146009492	3.65705620086803	3.42756206537143	3.54225645175264	3.6525337448013	2.36910126115075	9.92561091568563	0.0665528663879388	62.4158713235781	0.447371132528289	0.455240891881853	0.440072106480384	0.47388416851702	0.481898092093894	0.466451433346573	0.473645014067841	0.480247949807189	0.466190906886628	0.000786170714061394	0.000804818433830205	0.00144763568427144
236	29.6045667991337	0.24	2.3692993920933	2.27980125641606	2.45879752777054	0.30724029905663	30.4572625848586	29.483259676049	31.4312654936681	8.08	5.21	12.6	3.44194497481092	3.55565236179133	3.66935974877173	3.50310890241699	3.6188368883426	3.73456487426821	3.49683357676277	3.61018112147581	3.72732694757524	2.3692993920933	10.0084405240658	-0.543727879772763	62.169515204846	0.447371132528289	0.455240891881853	0.440072106480384	0.47388416851702	0.481898092093894	0.466451433346573	0.473645014067841	0.480247949807189	0.466190906886628	0.000786170714061394	0.000804818433830205	0.00144763568427144
236	29.6045667991337	0.24	2.36984889669575	2.27966165111132	2.46003614228019	0.298370197632095	29.7683949928326	28.7962100724101	30.740579913255	8.08	5.21	12.5	3.36128634729589	3.47476627718409	3.58824620707228	3.42098965673392	3.53648522190846	3.651980787083	3.41184347840064	3.53221881147245	3.64672312310664	2.36984889669575	9.93717289981442	0.281077278167172	62.8166647303206	0.447371132528289	0.455240891881853	0.440072106480384	0.47388416851702	0.481898092093894	0.466451433346573	0.473645014067841	0.480247949807189	0.466190906886628	0.000786170714061394	0.000804818433830205	0.00144763568427144
236	29.6045667991337	0.24	2.36999769266234	2.27936438084123	2.46063100448346	0.299303274429612	29.8145245295401	28.842998668474	30.7860503906062	7.9	5.1	12.42	3.43815649260998	3.55396476848851	3.66977304436704	3.50364474562153	3.62165887853068	3.73967301143982	3.4944673023811	3.61200177514031	3.73050445947936	2.36999769266234	9.91499867467867	-0.608843738948485	61.6883933909763	0.447371132528289	0.455240891881853	0.440072106480384	0.47388416851702	0.481898092093894	0.466451433346573	0.473645014067841	0.480247949807189	0.466190906886628	0.000786170714061394	0.000804818433830205	0.00144763568427144
236	29.6045667991337	0.24	2.37070362739224	2.27998983880894	2.46141741597554	0.291760350669495	29.328369286474	28.3552141800328	30.3015243929151	7.99	5.14	12.38	3.34200490957733	3.45670300788325	3.57140110618916	3.40333500888753	3.5201379651904	3.63694092149327	3.3984091817677	3.51192547881883	3.63066248612921	2.37070362739224	9.89153682629578	-0.178769289947014	62.154990473506	0.447371132528289	0.455240891881853	0.440072106480384	0.47388416851702	0.481898092093894	0.466451433346573	0.473645014067841	0.480247949807189	0.466190906886628	0.000786170714061394	0.000804818433830205	0.00144763568427144
236	29.6045667991337	0.24	2.37099707036451	2.28192682827534	2.46006731245369	0.302753467853103	29.7326382199759	28.7716916684167	30.6935847715351	7.95	5.2	12.35	3.40993734860586	3.52382594347679	3.63771453834773	3.4736739388382	3.58969127390619	3.70570860897418	3.47031415891919	3.58648556278516	3.70546579363869	2.37099707036451	9.93296673141894	0.611081590908254	63.0880263810508	0.447371132528289	0.455240891881853	0.440072106480384	0.47388416851702	0.481898092093894	0.466451433346573	0.473645014067841	0.480247949807189	0.466190906886628	0.000786170714061394	0.000804818433830205	0.00144763568427144
236	29.6045667991337	0.24	2.37102112480466	2.28128404617958	2.46075820342974	0.306259066055844	30.1339655997783	29.1680756672213	31.0998555323353	8	5.17	12.47	3.43370969429784	3.54741570846499	3.66112172263214	3.4964720750776	3.61225644204492	3.72804080901224	3.49021989367787	3.60672221861771	3.72133420713858	2.37102112480466	9.98244567591809	-0.487925692144766	62.026819348081	0.447371132528289	0.455240891881853	0.440072106480384	0.47388416851702	0.481898092093894	0.466451433346573	0.473645014067841	0.480247949807189	0.466190906886628	0.000786170714061394	0.000804818433830205	0.00144763568427144
236	29.6045667991337	0.24	2.37107351991999	2.28085836317453	2.46128867666545	0.305439097911647	30.0939150128429	29.1274442731673	31.0603857525184	8.1	5.24	12.42	3.39246432582622	3.50502887064365	3.61759341546108	3.45226914624925	3.56681806046374	3.68136697467824	3.45385842450583	3.56410808312397	3.67758789686974	2.37107351991999	9.97904204360169	-0.00308443593128521	62.6060901354216	0.447371132528289	0.455240891881853	0.440072106480384	0.47388416851702	0.481898092093894	0.466451433346573	0.473645014067841	0.480247949807189	0.466190906886628	0.000786170714061394	0.000804818433830205	0.00144763568427144
236	29.6045667991337	0.24	2.37113108626398	2.28127521766761	2.46098695486035	0.301868650658474	29.9578245377934	28.9875670476512	30.9280820279356	8.03	5.18	12.47	3.40347335447829	3.51739272926588	3.63131210405348	3.46513537809641	3.58111867360472	3.69710196911304	3.45930661719873	3.57643570710647	3.68774805117746	2.37113108626398	9.94597645370188	0.0271406632834179	62.5325145578528	0.447371132528289	0.455240891881853	0.440072106480384	0.47388416851702	0.481898092093894	0.466451433346573	0.473645014067841	0.480247949807189	0.466190906886628	0.000786170714061394	0.000804818433830205	0.00144763568427144
236	29.6045667991337	0.24	2.37130245311922	2.28261790825234	2.45998699798609	0.302940233158942	29.7234944775532	28.7632682480272	30.6837207070791	8.15	5.21	12.71	3.32769197167162	3.43878286327088	3.54987375487014	3.38501368825184	3.49801819464991	3.61102270104799	3.3750105291754	3.48582374829945	3.59936389874795	2.37130245311922	10.1230664059909	-0.214757531609124	62.7911986622711	0.447371132528289	0.455240891881853	0.440072106480384	0.47388416851702	0.481898092093894	0.466451433346573	0.473645014067841	0.480247949807189	0.466190906886628	0.000786170714061394	0.000804818433830205	0.00144763568427144
236	29.6045667991337	0.24	2.37147715170943	2.28158139547391	2.46137290794495	0.302567088472007	29.9318042659765	28.9639935194496	30.8996150125033	7.95	5.17	12.32	3.4307820063733	3.54541908818763	3.66005617000196	3.49478846659596	3.61156427765732	3.72834008871867	3.49417211843704	3.60772845986396	3.72806884055758	2.37147715170943	9.84835728865325	-0.0139561570159005	62.2810753561002	0.447371132528289	0.455240891881853	0.440072106480384	0.47388416851702	0.481898092093894	0.466451433346573	0.473645014067841	0.480247949807189	0.466190906886628	0.000786170714061394	0.000804818433830205	0.00144763568427144
236	29.6045667991337	0.24	2.37182688032124	2.28077920206094	2.46287455858153	0.293748403977551	29.0386499653126	28.0797229522465	29.9975769783787	8.02	5.13	12.39	3.30107925541617	3.4138116379854	3.52654402055463	3.36114227801842	3.47592582238002	3.59070936674161	3.35371924296476	3.46752801880254	3.58273901356534	2.37182688032124	9.91765435761767	0.416986913735217	62.8505607707334	0.447371132528289	0.455240891881853	0.440072106480384	0.47388416851702	0.481898092093894	0.466451433346573	0.473645014067841	0.480247949807189	0.466190906886628	0.000786170714061394	0.000804818433830205	0.00144763568427144
236	29.6045667991337	0.24	2.37194504153213	2.28284822820804	2.46104185485623	0.31342296218741	30.1863252037798	29.2348299063319	31.1378205012277	8.04	5.21	12.49	3.42595449728947	3.53745778305804	3.64896106882661	3.48762544207573	3.6011359094883	3.71464637690087	3.48365895635265	3.59682317444265	3.70954302039491	2.37194504153213	9.95318922440244	-0.221646588541279	62.2659298658801	0.447371132528289	0.455240891881853	0.440072106480384	0.47388416851702	0.481898092093894	0.466451433346573	0.473645014067841	0.480247949807189	0.466190906886628	0.000786170714061394	0.000804818433830205	0.00144763568427144
236	29.6045667991337	0.24	2.37195932116293	2.28141270560864	2.46250593671723	0.304678764490559	30.0106454544446	29.0451190440727	30.9761718648166	7.86	5.12	12.3	3.47749946372371	3.59309952613643	3.70869958854915	3.54468604140628	3.66251953984233	3.78035303827838	3.54172033095583	3.65674316519698	3.77482912899774	2.37195932116293	9.81854433342602	-0.157223332831144	61.9508864307661	0.447371132528289	0.455240891881853	0.440072106480384	0.47388416851702	0.481898092093894	0.466451433346573	0.473645014067841	0.480247949807189	0.466190906886628	0.000786170714061394	0.000804818433830205	0.00144763568427144
236	29.6045667991337	0.24	2.37229564361328	2.28146500071195	2.46312628651461	0.297332267453788	29.4382092065829	28.4744189330838	30.4019994800819	7.97	5.15	12.51	3.36643010840417	3.48037563271914	3.59432115703411	3.42884536938419	3.54490349945916	3.66096162953412	3.41912632063471	3.53542277635744	3.65096141748942	2.37229564361328	9.90942338502009	0.0150457712716638	62.4043167537665	0.447371132528289	0.455240891881853	0.440072106480384	0.47388416851702	0.481898092093894	0.466451433346573	0.473645014067841	0.480247949807189	0.466190906886628	0.000786170714061394	0.000804818433830205	0.00144763568427144
236	29.6045667991337	0.24	2.37240888877933	2.28209937589575	2.4627184016629	0.300769970926296	29.6316387954345	28.6694381639012	30.5938394269678	7.95	5.11	12.24	3.39584375738041	3.50981470404703	3.62378565071365	3.45919542626895	3.57529257490244	3.69138972353593	3.4558325150691	3.56886290623186	3.68698846135479	2.37240888877933	9.86549684548123	0.23390067307428	62.4468942358742	0.447371132528289	0.455240891881853	0.440072106480384	0.47388416851702	0.481898092093894	0.466451433346573	0.473645014067841	0.480247949807189	0.466190906886628	0.000786170714061394	0.000804818433830205	0.00144763568427144
236	29.6045667991337	0.24	2.37246922210088	2.28163330263661	2.46330514156515	0.297453267451911	29.5392768888594	28.572457692563	30.5060960851559	8.1	5.22	12.59	3.3263952241257	3.4389519664178	3.5515087087099	3.38494898130002	3.49948703360264	3.61402508590525	3.37899517061744	3.49289802572567	3.60949245446248	2.37246922210088	9.99091164209637	-0.106973396058863	62.630425226659	0.447371132528289	0.455240891881853	0.440072106480384	0.47388416851702	0.481898092093894	0.466451433346573	0.473645014067841	0.480247949807189	0.466190906886628	0.000786170714061394	0.000804818433830205	0.00144763568427144
236	29.6045667991337	0.24	2.37351164402096	2.284474057076	2.46254923096592	0.299307039092259	29.788033999758	28.8173800620304	30.7586879374856	8.05	5.24	12.63	3.37439749991826	3.48805711136467	3.60171672281108	3.43498012030181	3.55068033220901	3.6663805441162	3.43090690953913	3.54300204416121	3.66118166212754	2.37351164402096	10.0674364383169	-0.391799511365313	62.4607529959853	0.447371132528289	0.455240891881853	0.440072106480384	0.47388416851702	0.481898092093894	0.466451433346573	0.473645014067841	0.480247949807189	0.466190906886628	0.000786170714061394	0.000804818433830205	0.00144763568427144
236	29.6045667991337	0.24	2.37392377937264	2.2836161793186	2.46423137942668	0.288953899769058	28.6895605822556	27.7310968948497	29.6480242696615	7.93	5.1	12.29	3.29159611981574	3.40536281885445	3.51912951789316	3.35342822204501	3.46933201017642	3.58523579830784	3.34502466858036	3.46200801055783	3.5771531944273	2.37392377937264	9.83676079576048	0.235054433323112	62.3147694061071	0.447371132528289	0.455240891881853	0.440072106480384	0.47388416851702	0.481898092093894	0.466451433346573	0.473645014067841	0.480247949807189	0.466190906886628	0.000786170714061394	0.000804818433830205	0.00144763568427144
236	29.6045667991337	0.24	2.37396158498636	2.28355267844519	2.46437049152753	0.296583437579494	29.5721771831411	28.6022629887839	30.5420913774983	8	5.19	12.44	3.36755921160268	3.48175449331702	3.59594977503135	3.42914045729737	3.54542398371909	3.6617075101408	3.42269716816996	3.53888509518052	3.65601826705163	2.37396158498636	9.94142236724388	0.469143970570264	62.9165353446612	0.447371132528289	0.455240891881853	0.440072106480384	0.47388416851702	0.481898092093894	0.466451433346573	0.473645014067841	0.480247949807189	0.466190906886628	0.000786170714061394	0.000804818433830205	0.00144763568427144
236	29.6045667991337	0.24	2.37418106199188	2.28481248626985	2.46354963771392	0.297635977434802	29.357467000393	28.3970183186794	30.3179156821066	8.15	5.19	12.58	3.285885722731	3.39702149674931	3.50815727076762	3.34252125720892	3.45557256770423	3.56862387819954	3.33473619493145	3.44705298990288	3.55958633354404	2.37418106199188	9.99729954576961	-0.0112038561504139	62.6876981315598	0.447371132528289	0.455240891881853	0.440072106480384	0.47388416851702	0.481898092093894	0.466451433346573	0.473645014067841	0.480247949807189	0.466190906886628	0.000786170714061394	0.000804818433830205	0.00144763568427144
236	29.6045667991337	0.24	2.37421139763092	2.28465443196509	2.46376836329675	0.292890322843749	29.1719138964277	28.2065901939623	30.1372375988932	7.98	5.12	12.66	3.33175079764077	3.44577443515082	3.55979807266086	3.39333816266199	3.5094695254525	3.62560088824301	3.38043013695826	3.49282857436459	3.61064820366414	2.37421139763092	9.98883073561569	-0.5184011805144	62.0420935148166	0.447371132528289	0.455240891881853	0.440072106480384	0.47388416851702	0.481898092093894	0.466451433346573	0.473645014067841	0.480247949807189	0.466190906886628	0.000786170714061394	0.000804818433830205	0.00144763568427144
236	29.6045667991337	0.24	2.37425225337256	2.28478945257858	2.46371505416654	0.293807832805937	29.2382052213074	28.2728266795434	30.2035837630714	7.93	5.1	12.41	3.35630121147069	3.47090245760625	3.5855037037418	3.41937366657477	3.53612852810308	3.6528833896314	3.41029241324688	3.52673889291855	3.64331554222287	2.37425225337256	9.91506393391909	-0.0765605488893998	62.2562379842418	0.447371132528289	0.455240891881853	0.440072106480384	0.47388416851702	0.481898092093894	0.466451433346573	0.473645014067841	0.480247949807189	0.466190906886628	0.000786170714061394	0.000804818433830205	0.00144763568427144
236	29.6045667991337	0.24	2.37438933123788	2.28379671526909	2.46498194720668	0.294192175259349	29.343859405048	28.3758890058281	30.311829804268	7.98	5.22	12.35	3.34949852257413	3.46375804133024	3.57801756008636	3.4112760590882	3.52764295945516	3.64400985982212	3.41252597480506	3.52375806579386	3.64317071261737	2.37438933123788	9.90613836144225	0.00827863061523345	62.4736401510958	0.447371132528289	0.455240891881853	0.440072106480384	0.47388416851702	0.481898092093894	0.466451433346573	0.473645014067841	0.480247949807189	0.466190906886628	0.000786170714061394	0.000804818433830205	0.00144763568427144
236	29.6045667991337	0.24	2.37442279151295	2.28434281863845	2.46450276438746	0.303853983383252	29.6127115868104	28.6581300088472	30.5672931647737	7.88	5.14	12.35	3.42230277828443	3.53629720797521	3.65029163766599	3.48787277687215	3.60405129577948	3.72022981468681	3.48501394854976	3.59695283433913	3.7155873472399	2.37442279151295	9.86107466792661	0.0225570571212584	62.1783861656282	0.447371132528289	0.455240891881853	0.440072106480384	0.47388416851702	0.481898092093894	0.466451433346573	0.473645014067841	0.480247949807189	0.466190906886628	0.000786170714061394	0.000804818433830205	0.00144763568427144
236	29.6045667991337	0.24	2.37447297396071	2.28409051232418	2.46485543559725	0.298175148585108	29.9399310879949	28.9616883934532	30.9181737825366	8.07	5.24	12.45	3.38423831984472	3.49854817526477	3.61285803068483	3.44456974278499	3.56091742048048	3.67726509817598	3.44382904406999	3.55805279703419	3.67427487489229	2.37447297396071	9.93041458718357	0.292846817045968	62.9412606884247	0.447371132528289	0.455240891881853	0.440072106480384	0.47388416851702	0.481898092093894	0.466451433346573	0.473645014067841	0.480247949807189	0.466190906886628	0.000786170714061394	0.000804818433830205	0.00144763568427144
236	29.6045667991337	0.24	2.37488245169571	2.28551617282344	2.46424873056798	0.304939953278028	29.6776471523827	28.7234224989976	30.6318718057678	8.12	5.19	12.65	3.33584101960076	3.4466614394441	3.55748185928743	3.39407140244393	3.50682630160939	3.61958120077485	3.38486546074092	3.49686470941743	3.60938358860472	2.37488245169571	10.012560780149	-0.268219688247535	62.3378822950432	0.447371132528289	0.455240891881853	0.440072106480384	0.47388416851702	0.481898092093894	0.466451433346573	0.473645014067841	0.480247949807189	0.466190906886628	0.000786170714061394	0.000804818433830205	0.00144763568427144
236	29.6045667991337	0.24	2.37517624121646	2.28591847514304	2.46443400728989	0.306588834333663	30.2199863898568	29.2520904223733	31.1878823573402	8.02	5.19	12.59	3.43589205092328	3.54957917593823	3.66326630095319	3.49822436454967	3.61397394712344	3.72972352969722	3.48975028061145	3.60504791356183	3.7216482277197	2.37517624121646	10.0008609086164	-0.216207759920762	62.3903991288667	0.447371132528289	0.455240891881853	0.440072106480384	0.47388416851702	0.481898092093894	0.466451433346573	0.473645014067841	0.480247949807189	0.466190906886628	0.000786170714061394	0.000804818433830205	0.00144763568427144
236	29.6045667991337	0.24	2.37532841651709	2.28620032046047	2.4644565125737	0.30732154924381	29.9494849169335	28.9919031745949	30.9070666592722	8.02	5.16	12.42	3.40763757053204	3.52018939241133	3.63274121429063	3.46959802470532	3.58419635589123	3.69879468707714	3.46316158998491	3.58033692293385	3.69233416728364	2.37532841651709	9.94268526135305	0.126631498158752	62.6043364225669	0.447371132528289	0.455240891881853	0.440072106480384	0.47388416851702	0.481898092093894	0.466451433346573	0.473645014067841	0.480247949807189	0.466190906886628	0.000786170714061394	0.000804818433830205	0.00144763568427144
236	29.6045667991337	0.24	2.3755963036955	2.28435427140871	2.46683833598228	0.291962564645701	29.7581277184508	28.7711955688884	30.7450598680131	8.02	5.29	12.54	3.38128755949962	3.49727514129459	3.61326272308955	3.44274397232591	3.56083968026634	3.67893538820677	3.4406172451332	3.56135494531588	3.67849906961412	2.3755963036955	9.99467818004277	0.0873441385620785	62.810000588142	0.447371132528289	0.455240891881853	0.440072106480384	0.47388416851702	0.481898092093894	0.466451433346573	0.473645014067841	0.480247949807189	0.466190906886628	0.000786170714061394	0.000804818433830205	0.00144763568427144
236	29.6045667991337	0.24	2.3756740068797	2.28555844404799	2.46578956971142	0.319249791961353	30.9939126783605	30.0300344895799	31.9577908671411	7.92	5.17	12.31	3.57008861621711	3.68467824648808	3.79926787675906	3.63749897919131	3.75425228924731	3.8710055993033	3.63562409848333	3.75250640274435	3.86821874170289	2.3756740068797	9.87216628722918	-0.508191621593407	61.6397744960479	0.447371132528289	0.455240891881853	0.440072106480384	0.47388416851702	0.481898092093894	0.466451433346573	0.473645014067841	0.480247949807189	0.466190906886628	0.000786170714061394	0.000804818433830205	0.00144763568427144
236	29.6045667991337	0.24	2.37576814531478	2.28589863279096	2.4656376578386	0.294940394631205	29.7294886786721	28.7505614783012	30.7084158790431	7.98	5.17	12.33	3.39265759272376	3.50817411234265	3.62369063196154	3.45516574773183	3.57281060606955	3.69045546440727	3.4513488311899	3.57026426321597	3.68934991151492	2.37576814531478	9.94194227074085	-0.153473349303091	62.3253551247203	0.447371132528289	0.455240891881853	0.440072106480384	0.47388416851702	0.481898092093894	0.466451433346573	0.473645014067841	0.480247949807189	0.466190906886628	0.000786170714061394	0.000804818433830205	0.00144763568427144
236	29.6045667991337	0.24	2.37603960068222	2.2851289977619	2.46695020360254	0.289449247620942	29.2782105556077	28.3012589817118	30.2551621295037	8.03	5.15	12.32	3.32313154093651	3.43784511573822	3.55255869053993	3.3833525246179	3.50014491099571	3.61693729737351	3.38028254639139	3.49503180312468	3.61286223951289	2.37603960068222	9.89214339253315	-0.417612725709849	61.965364809625	0.447371132528289	0.455240891881853	0.440072106480384	0.47388416851702	0.481898092093894	0.466451433346573	0.473645014067841	0.480247949807189	0.466190906886628	0.000786170714061394	0.000804818433830205	0.00144763568427144
236	29.6045667991337	0.24	2.37606898461963	2.28576464054848	2.46637332869079	0.292867119335572	28.9388829084727	27.9812167548656	29.8965490620798	8.1	5.14	12.54	3.25725739713349	3.36873808041287	3.48021876369226	3.31457567561937	3.42801809543688	3.54146051525438	3.30522054121265	3.42263634490291	3.53003580573829	2.37606898461963	9.97558504372337	0.305168460454668	62.8665098215943	0.447371132528289	0.455240891881853	0.440072106480384	0.47388416851702	0.481898092093894	0.466451433346573	0.473645014067841	0.480247949807189	0.466190906886628	0.000786170714061394	0.000804818433830205	0.00144763568427144
236	29.6045667991337	0.24	2.37626638025875	2.28611543062804	2.46641732988945	0.311270680986628	30.1641585901611	29.2085862703279	31.1197309099943	7.98	5.16	12.46	3.44885437582594	3.56168523132074	3.67451608681554	3.51252964899609	3.6274436703085	3.74235769162092	3.50368978685892	3.62289312937663	3.73667555253063	2.37626638025875	9.92219636211067	0.0489959642488604	62.3220605961044	0.447371132528289	0.455240891881853	0.440072106480384	0.47388416851702	0.481898092093894	0.466451433346573	0.473645014067841	0.480247949807189	0.466190906886628	0.000786170714061394	0.000804818433830205	0.00144763568427144
236	29.6045667991337	0.24	2.37686110415826	2.28600804883116	2.46771415948536	0.293958179667935	29.4748587905837	28.5020189692147	30.4476986119526	8.1	5.27	12.65	3.31636003564578	3.4295550730976	3.54275011054942	3.37462642141321	3.48981022535849	3.60499402930377	3.37148458790494	3.48254824065717	3.59823289013498	2.37686110415826	9.99532776672401	0.650982983182063	63.4665423361811	0.447371132528289	0.455240891881853	0.440072106480384	0.47388416851702	0.481898092093894	0.466451433346573	0.473645014067841	0.480247949807189	0.466190906886628	0.000786170714061394	0.000804818433830205	0.00144763568427144
236	29.6045667991337	0.24	2.37731046162548	2.28715007278872	2.46747085046225	0.302460874036701	29.475681148131	28.5223787121398	30.4289835841222	7.92	5.14	12.32	3.39025979890311	3.50357233000564	3.61688486110816	3.45423803153311	3.56968890479959	3.68513977806607	3.4490780049955	3.56378649466099	3.67894107265118	2.37731046162548	9.84876708912862	0.305849635523739	62.5790729151765	0.447371132528289	0.455240891881853	0.440072106480384	0.47388416851702	0.481898092093894	0.466451433346573	0.473645014067841	0.480247949807189	0.466190906886628	0.000786170714061394	0.000804818433830205	0.00144763568427144
236	29.6045667991337	0.24	2.37738197847097	2.28667214714325	2.46809180979869	0.300052751084588	29.8527111556129	28.8816763528011	30.8237459584248	8.05	5.22	12.63	3.38264096450145	3.49636920041907	3.6100974363367	3.44341501680371	3.55918654547113	3.67495807413854	3.43785206077968	3.54982155837843	3.66867445948991	2.37738197847097	9.96610201483857	0.0363367747009744	62.5874490876086	0.447371132528289	0.455240891881853	0.440072106480384	0.47388416851702	0.481898092093894	0.466451433346573	0.473645014067841	0.480247949807189	0.466190906886628	0.000786170714061394	0.000804818433830205	0.00144763568427144
236	29.6045667991337	0.24	2.37840617456598	2.28886030512743	2.46795204400453	0.303621192700068	29.811607790804	28.8500856286821	30.773129952926	7.79	5.02	12.2	3.48550202912693	3.60166762704789	3.71783322496885	3.55481301728503	3.67328862745518	3.79176423762533	3.54599982026397	3.66177477630916	3.78342709785868	2.37840617456598	9.78718341199549	-0.598591976462285	61.3392514297034	0.447371132528289	0.455240891881853	0.440072106480384	0.47388416851702	0.481898092093894	0.466451433346573	0.473645014067841	0.480247949807189	0.466190906886628	0.000786170714061394	0.000804818433830205	0.00144763568427144
236	29.6045667991337	0.24	2.37844149005627	2.28805349200254	2.46882948811	0.306830109367341	30.2985394616944	29.3286779627613	31.2684009606274	7.91	5.16	12.41	3.4924879115803	3.60797997587421	3.72347204016812	3.55879058881899	3.6764751970118	3.79415980520461	3.5528259425397	3.67157240439361	3.7888640516801	2.37844149005627	9.91462117030168	-0.39312211847828	61.9313688622302	0.447371132528289	0.455240891881853	0.440072106480384	0.47388416851702	0.481898092093894	0.466451433346573	0.473645014067841	0.480247949807189	0.466190906886628	0.000786170714061394	0.000804818433830205	0.00144763568427144
236	29.6045667991337	0.24	2.37873105638184	2.28810616248568	2.469355950278	0.305732757569627	30.0479079197332	29.0835821822308	31.0122336572355	8.01	5.12	12.4	3.4203610538894	3.5337701303625	3.6471792068356	3.48267175845783	3.59814687396838	3.71362198947892	3.47515974323016	3.59075336041546	3.70558401592665	2.37873105638184	9.86355915257318	0.479872513774653	62.7995339267219	0.447371132528289	0.455240891881853	0.440072106480384	0.47388416851702	0.481898092093894	0.466451433346573	0.473645014067841	0.480247949807189	0.466190906886628	0.000786170714061394	0.000804818433830205	0.00144763568427144
236	29.6045667991337	0.24	2.379032548014	2.28836010099632	2.46970499503167	0.293205705204158	29.4531603987036	28.4792715799082	30.4270492174991	8.18	5.19	12.6	3.28407599790359	3.39637960389501	3.50868320988644	3.34000325405688	3.45421937137363	3.56843548869038	3.32947991148232	3.44631093688398	3.55789913268256	2.379032548014	9.94757069236891	0.105685846371843	62.8362310898519	0.447371132528289	0.455240891881853	0.440072106480384	0.47388416851702	0.481898092093894	0.466451433346573	0.473645014067841	0.480247949807189	0.466190906886628	0.000786170714061394	0.000804818433830205	0.00144763568427144
236	29.6045667991337	0.24	2.37934707443465	2.28857999039741	2.47011415847189	0.295511992508294	29.5855888002616	28.6127371232252	30.5584404772979	7.96	5.1	12.23	3.38554787142058	3.50065870161533	3.61576953181007	3.44848748077959	3.56573829863973	3.68298911649987	3.44405529249985	3.56217512262872	3.6791163515755	2.37934707443465	9.84348254099394	0.247162082797595	62.4748388236724	0.447371132528289	0.455240891881853	0.440072106480384	0.47388416851702	0.481898092093894	0.466451433346573	0.473645014067841	0.480247949807189	0.466190906886628	0.000786170714061394	0.000804818433830205	0.00144763568427144
236	29.6045667991337	0.24	2.37970205935745	2.28877745609351	2.47062666262139	0.306143597637467	30.3904492917114	29.4160734721205	31.3648251113023	7.97	5.16	12.37	3.47799060592427	3.59319530686401	3.70840000780375	3.54248849799141	3.6598296222884	3.7771707465854	3.53601553776643	3.65491336358129	3.7715919216049	2.37970205935745	9.8795392435508	0.205445886943023	62.5581832398409	0.447371132528289	0.455240891881853	0.440072106480384	0.47388416851702	0.481898092093894	0.466451433346573	0.473645014067841	0.480247949807189	0.466190906886628	0.000786170714061394	0.000804818433830205	0.00144763568427144
236	29.6045667991337	0.24	2.38044705650106	2.29014356156292	2.4707505514392	0.297288327875777	29.4323771651111	28.4686764914951	30.396077838727	7.97	5.1	12.54	3.36401017797248	3.47788617342072	3.59176216886896	3.42627373913059	3.54225743480325	3.6582411304759	3.41420560606409	3.52971889135048	3.64552824288585	2.38044705650106	9.94888943683651	-0.337414274006369	62.0521830924292	0.447371132528289	0.455240891881853	0.440072106480384	0.47388416851702	0.481898092093894	0.466451433346573	0.473645014067841	0.480247949807189	0.466190906886628	0.000786170714061394	0.000804818433830205	0.00144763568427144
236	29.6045667991337	0.24	2.38047871980329	2.29077789217268	2.47017954743391	0.305410677863659	30.1116014278759	29.1444979079371	31.0787049478148	7.96	5.13	12.37	3.4506892933648	3.56519371105523	3.67969812874567	3.51497654769073	3.63161421297191	3.7482518782531	3.50791474727646	3.62291096547221	3.73873914057773	2.38047871980329	9.91416723603703	-0.157049565448531	62.2068752081315	0.447371132528289	0.455240891881853	0.440072106480384	0.47388416851702	0.481898092093894	0.466451433346573	0.473645014067841	0.480247949807189	0.466190906886628	0.000786170714061394	0.000804818433830205	0.00144763568427144
236	29.6045667991337	0.24	2.38193000667795	2.2904094214271	2.4734505919288	0.288554443489379	29.4472563605397	28.4625223052642	30.4319904158152	7.93	5.14	12.36	3.38010324200386	3.49704659428479	3.61398994656573	3.44370214323178	3.56284586283242	3.68198958243307	3.43706963546603	3.55709229765207	3.67289848113528	2.38193000667795	9.88279216075717	-0.506729075164244	61.8214612856833	0.447371132528289	0.455240891881853	0.440072106480384	0.47388416851702	0.481898092093894	0.466451433346573	0.473645014067841	0.480247949807189	0.466190906886628	0.000786170714061394	0.000804818433830205	0.00144763568427144
236	29.6045667991337	0.24	2.38234802773716	2.29114145021347	2.47355460526084	0.29396565129846	29.648750109851	28.670188489078	30.6273117306241	8.04	5.24	12.37	3.36293458136928	3.47771717917997	3.59249977699065	3.42366278329416	3.54051813649412	3.65737348969408	3.42533647051413	3.53815254430763	3.65721040624218	2.38234802773716	9.84049798111905	0.566096033204812	63.0127441297063	0.447371132528289	0.455240891881853	0.440072106480384	0.47388416851702	0.481898092093894	0.466451433346573	0.473645014067841	0.480247949807189	0.466190906886628	0.000786170714061394	0.000804818433830205	0.00144763568427144
236	29.6045667991337	0.24	2.38249946899021	2.29303465702071	2.47196428095971	0.306969944142382	29.7439066569523	28.7921119512897	30.6957013626149	8.06	5.22	12.48	3.36909039802398	3.48046404123441	3.59183768444485	3.42943515215245	3.54280364095084	3.65617212974923	3.42762557228645	3.54016005051015	3.65118202147758	2.38249946899021	9.94552512697035	0.504296856057653	63.1016526172953	0.447371132528289	0.455240891881853	0.440072106480384	0.47388416851702	0.481898092093894	0.466451433346573	0.473645014067841	0.480247949807189	0.466190906886628	0.000786170714061394	0.000804818433830205	0.00144763568427144
236	29.6045667991337	0.24	2.38272368192356	2.29337406538292	2.4720732984642	0.299830503036543	29.5097474599854	28.5493602948104	30.4701346251604	7.98	5.17	12.38	3.37098179864265	3.48438005415605	3.59777830966945	3.43321728787204	3.5487091162171	3.66420094456215	3.42806267106407	3.54349085675843	3.66149897661047	2.38272368192356	9.89074090316608	-0.560049173173073	61.8135608482473	0.447371132528289	0.455240891881853	0.440072106480384	0.47388416851702	0.481898092093894	0.466451433346573	0.473645014067841	0.480247949807189	0.466190906886628	0.000786170714061394	0.000804818433830205	0.00144763568427144
236	29.6045667991337	0.24	2.38295320071234	2.29330791294832	2.47259848847635	0.300956142570525	29.5762700554495	28.6162922839673	30.5362478269318	7.95	5.18	12.33	3.39234850911132	3.50615008513494	3.61995166115855	3.4558073617535	3.57173776310976	3.68766816446601	3.45200276162927	3.56966117905601	3.68564890120904	2.38295320071234	9.86075503611104	-0.349962076960734	61.9520934213626	0.447371132528289	0.455240891881853	0.440072106480384	0.47388416851702	0.481898092093894	0.466451433346573	0.473645014067841	0.480247949807189	0.466190906886628	0.000786170714061394	0.000804818433830205	0.00144763568427144
236	29.6045667991337	0.24	2.38330768748977	2.29404784779227	2.47256752718727	0.302281944316853	29.72574754844	28.7639496352359	30.6875454616442	8	5.12	12.34	3.38981544494263	3.50316279335751	3.61651014177238	3.45200066542125	3.56742733938241	3.68285401334357	3.4453910808583	3.55936759382187	3.67448872686236	2.38330768748977	9.89883809207107	0.115916331406148	62.3981847110236	0.447371132528289	0.455240891881853	0.440072106480384	0.47388416851702	0.481898092093894	0.466451433346573	0.473645014067841	0.480247949807189	0.466190906886628	0.000786170714061394	0.000804818433830205	0.00144763568427144
236	29.6045667991337	0.24	2.38336569130759	2.29284721284863	2.47388416976655	0.307172379848224	30.3377202748091	29.3673854333228	31.3080551162955	7.99	5.14	12.29	3.46257873733443	3.57698663373548	3.69139453013653	3.52619970539802	3.64270971749818	3.75921972959834	3.52064266493146	3.63605932147961	3.75530428120878	2.38336569130759	9.88542375103457	0.96532529692705	63.3521310094532	0.447371132528289	0.455240891881853	0.440072106480384	0.47388416851702	0.481898092093894	0.466451433346573	0.473645014067841	0.480247949807189	0.466190906886628	0.000786170714061394	0.000804818433830205	0.00144763568427144
236	29.6045667991337	0.24	2.38351106985927	2.29266757681181	2.47435456290672	0.295241257536143	29.1657478752644	28.2060777003402	30.1254180501885	8.05	5.15	12.53	3.30275503489928	3.41512640165742	3.52749776841556	3.36204768025227	3.47643639178065	3.59082510330902	3.35151812897989	3.46466317705007	3.58177424676818	2.38351106985927	9.94045586793517	-0.549724065521376	62.0011806333453	0.447371132528289	0.455240891881853	0.440072106480384	0.47388416851702	0.481898092093894	0.466451433346573	0.473645014067841	0.480247949807189	0.466190906886628	0.000786170714061394	0.000804818433830205	0.00144763568427144
236	29.6045667991337	0.24	2.38413894669691	2.29430176672822	2.47397612666559	0.306477636485893	30.0548626296474	29.0920034941551	31.0177217651397	7.94	5.13	12.53	3.45277011716377	3.56704657979151	3.68132304241926	3.51760756323633	3.63402995325905	3.75045234328177	3.50739191943056	3.62133947741069	3.73929153586535	2.38413894669691	9.94817197291304	-0.0120922525698633	62.4292064390767	0.447371132528289	0.455240891881853	0.440072106480384	0.47388416851702	0.481898092093894	0.466451433346573	0.473645014067841	0.480247949807189	0.466190906886628	0.000786170714061394	0.000804818433830205	0.00144763568427144
236	29.6045667991337	0.24	2.38419410410281	2.29295614954185	2.47543205866377	0.295975794815617	29.5624447701183	28.591435866168	30.5334536740687	7.97	5.15	12.32	3.38117318659625	3.4960030008578	3.61083281511936	3.44391758955899	3.56087829973759	3.6778390099162	3.43997851604394	3.55650013935308	3.6749710726117	2.38419410410281	9.8844709520897	0.0365248700010094	62.435940608983	0.447371132528289	0.455240891881853	0.440072106480384	0.47388416851702	0.481898092093894	0.466451433346573	0.473645014067841	0.480247949807189	0.466190906886628	0.000786170714061394	0.000804818433830205	0.00144763568427144
236	29.6045667991337	0.24	2.38432140112321	2.29376698860641	2.47487581364002	0.296879415393522	29.7475486522957	28.7725742477356	30.7225230568558	8.06	5.16	12.5	3.36497045653456	3.47899431964025	3.59301818274594	3.42513014169346	3.54119254861213	3.65725495553081	3.41643082611217	3.53473686620286	3.64832668962733	2.38432140112321	9.95097543778281	0.0738356269206527	62.6372179901004	0.447371132528289	0.455240891881853	0.440072106480384	0.47388416851702	0.481898092093894	0.466451433346573	0.473645014067841	0.480247949807189	0.466190906886628	0.000786170714061394	0.000804818433830205	0.00144763568427144
236	29.6045667991337	0.24	2.38467066368981	2.29306920792094	2.47627211945867	0.296200699443579	29.1846245469705	28.226542606256	30.1427064876849	7.95	5.09	12.19	3.34375286853644	3.45724849859801	3.57074412865958	3.40615546986002	3.52176920578442	3.63738294170882	3.40230331973039	3.52161309905369	3.63486126386782	2.38467066368981	9.75063726434902	-0.136930181839908	61.8414898793785	0.447371132528289	0.455240891881853	0.440072106480384	0.47388416851702	0.481898092093894	0.466451433346573	0.473645014067841	0.480247949807189	0.466190906886628	0.000786170714061394	0.000804818433830205	0.00144763568427144
236	29.6045667991337	0.24	2.38480926277462	2.29320617491593	2.47641235063331	0.295776474576627	29.7446434854257	28.767182602773	30.7221043680784	8.05	5.15	12.45	3.36952898905269	3.48401996389866	3.59851093874462	3.43008555472623	3.54663414066853	3.66318272661083	3.42478343790524	3.53944104407799	3.65346521225793	2.38480926277462	9.9394697723135	-0.0538283923577395	62.433370226098	0.447371132528289	0.455240891881853	0.440072106480384	0.47388416851702	0.481898092093894	0.466451433346573	0.473645014067841	0.480247949807189	0.466190906886628	0.000786170714061394	0.000804818433830205	0.00144763568427144
236	29.6045667991337	0.24	2.38485103728891	2.29375654456869	2.47594553000913	0.293913358344255	29.3831479852737	28.4132304182279	30.3530655523195	7.97	5.15	12.4	3.35986314460294	3.47455585074203	3.58924855688112	3.42219761851036	3.53901818200271	3.65583874549507	3.41822833374784	3.53367705518678	3.64915252016522	2.38485103728891	9.84596430616725	0.270026863647036	62.5236213456259	0.447371132528289	0.455240891881853	0.440072106480384	0.47388416851702	0.481898092093894	0.466451433346573	0.473645014067841	0.480247949807189	0.466190906886628	0.000786170714061394	0.000804818433830205	0.00144763568427144
236	29.6045667991337	0.24	2.38489020409345	2.29537550860862	2.47440489957829	0.299139565758471	29.8310278677034	28.8585847031697	30.8034710322372	8.07	5.22	12.44	3.37006345926278	3.48362395464788	3.59718445003299	3.43001332057866	3.54559393695899	3.66117455333933	3.42747333497485	3.54279651870734	3.65913207394127	2.38489020409345	9.96120718417469	0.0906867145247795	62.7196688226943	0.447371132528289	0.455240891881853	0.440072106480384	0.47388416851702	0.481898092093894	0.466451433346573	0.473645014067841	0.480247949807189	0.466190906886628	0.000786170714061394	0.000804818433830205	0.00144763568427144
236	29.6045667991337	0.24	2.38517255952288	2.29476942150192	2.47557569754384	0.307188659387083	30.433963648774	29.460587746854	31.407339550694	7.95	5.19	12.38	3.49153361724869	3.60689366074058	3.72225370423246	3.55679229902361	3.67430848511443	3.79182467120526	3.55198874442863	3.67277212751387	3.78917374333124	2.38517255952288	9.92677828673134	0.0778181258956571	62.5209244182264	0.447371132528289	0.455240891881853	0.440072106480384	0.47388416851702	0.481898092093894	0.466451433346573	0.473645014067841	0.480247949807189	0.466190906886628	0.000786170714061394	0.000804818433830205	0.00144763568427144
236	29.6045667991337	0.24	2.38582629592746	2.29483186521513	2.4768207266398	0.302320210653679	29.8400112790774	28.8746038617104	30.8054186964443	8.04	5.16	12.33	3.38388520415173	3.49702365243148	3.61016210071123	3.44480765369244	3.55998301250272	3.675158371313	3.43853260893262	3.5570255380107	3.67292281511052	2.38582629592746	9.90520030336397	-0.234314551869207	62.1236529409395	0.447371132528289	0.455240891881853	0.440072106480384	0.47388416851702	0.481898092093894	0.466451433346573	0.473645014067841	0.480247949807189	0.466190906886628	0.000786170714061394	0.000804818433830205	0.00144763568427144
236	29.6045667991337	0.24	2.3858305637516	2.29611166677404	2.47554946072916	0.309675932496127	30.3339993836548	29.3694607625271	31.2985380047825	7.81	5.06	12.4	3.53845406338109	3.65466238027235	3.77087069716362	3.60820414034793	3.72670315789608	3.84520217544423	3.59760754478723	3.71354534100017	3.83056029223062	2.3858305637516	9.8870023914404	-0.136387516193052	62.0674824892681	0.447371132528289	0.455240891881853	0.440072106480384	0.47388416851702	0.481898092093894	0.466451433346573	0.473645014067841	0.480247949807189	0.466190906886628	0.000786170714061394	0.000804818433830205	0.00144763568427144
236	29.6045667991337	0.24	2.38651241491642	2.2952682879408	2.47775654189204	0.292879262163637	29.3952700018332	28.4225292788431	30.3680107248233	8.04	5.12	12.37	3.33165948715578	3.44568314868491	3.55970681021405	3.39168754700589	3.50776562592221	3.62384370483853	3.38506152332047	3.49887139045332	3.61694537324902	2.38651241491642	9.84103741079036	0.577219907584279	62.8843049958715	0.447371132528289	0.455240891881853	0.440072106480384	0.47388416851702	0.481898092093894	0.466451433346573	0.473645014067841	0.480247949807189	0.466190906886628	0.000786170714061394	0.000804818433830205	0.00144763568427144
236	29.6045667991337	0.24	2.38679122653409	2.29539292935651	2.47818952371166	0.290455319330442	29.3632658534414	28.3858672095071	30.3406644973758	7.98	5.1	12.38	3.34990851665783	3.46525450969442	3.58060050273101	3.41164656481725	3.52911835813694	3.64659015145664	3.40027615530631	3.51949470248128	3.6385914490953	2.38679122653409	9.84832116339607	0.134675634840083	62.3802394123557	0.447371132528289	0.455240891881853	0.440072106480384	0.47388416851702	0.481898092093894	0.466451433346573	0.473645014067841	0.480247949807189	0.466190906886628	0.000786170714061394	0.000804818433830205	0.00144763568427144
236	29.6045667991337	0.24	2.38747935176036	2.29697441041556	2.47798429310516	0.295320418934301	29.4082322167634	28.440767372154	30.3756970613728	8.02	5.22	12.32	3.34069429678825	3.45433413802172	3.5679739792552	3.40130559127665	3.51700723681506	3.63270888235348	3.40015467919052	3.51700431974756	3.6317616499011	2.38747935176036	9.89963256782213	-0.405717202063079	62.1476443281367	0.447371132528289	0.455240891881853	0.440072106480384	0.47388416851702	0.481898092093894	0.466451433346573	0.473645014067841	0.480247949807189	0.466190906886628	0.000786170714061394	0.000804818433830205	0.00144763568427144
236	29.6045667991337	0.24	2.38771041526739	2.29696531526618	2.47845551526859	0.308773208332454	30.308653967308	29.3428826711352	31.2744252634809	7.92	5.16	12.35	3.48763146495412	3.60242094894015	3.71721043292617	3.55343758252969	3.67039296344477	3.78734834435985	3.54849674804087	3.66524892826936	3.7836013671558	2.38771041526739	9.8654021874	0.168779766797861	62.4707549701823	0.447371132528289	0.455240891881853	0.440072106480384	0.47388416851702	0.481898092093894	0.466451433346573	0.473645014067841	0.480247949807189	0.466190906886628	0.000786170714061394	0.000804818433830205	0.00144763568427144
236	29.6045667991337	0.24	2.38788924864791	2.29798747392347	2.47779102337236	0.304561452823504	30.1680785894065	29.1972183160357	31.1389388627773	7.99	5.19	12.44	3.44169548248312	3.55613807700753	3.67058067153193	3.50488258448591	3.6214262643418	3.73796994419769	3.50393685137406	3.6185866779582	3.73445387284313	2.38788924864791	9.92186784981673	-0.591150262800983	61.9329935934877	0.447371132528289	0.455240891881853	0.440072106480384	0.47388416851702	0.481898092093894	0.466451433346573	0.473645014067841	0.480247949807189	0.466190906886628	0.000786170714061394	0.000804818433830205	0.00144763568427144
236	29.6045667991337	0.24	2.38848621982654	2.29707069699747	2.47990174265561	0.291617194775385	29.4706520422823	28.4924369609632	30.4488671236015	7.93	5.14	12.31	3.38246609876146	3.49859443676191	3.61472277476236	3.44603609024881	3.56434694161158	3.68265779297434	3.44234609305938	3.56028368988005	3.67749535455239	2.38848621982654	9.82784383051947	0.360077126366314	62.5631438771728	0.447371132528289	0.455240891881853	0.440072106480384	0.47388416851702	0.481898092093894	0.466451433346573	0.473645014067841	0.480247949807189	0.466190906886628	0.000786170714061394	0.000804818433830205	0.00144763568427144
236	29.6045667991337	0.24	2.38858071979098	2.2979527264363	2.47920871314566	0.31126591987058	30.1029557690417	29.1493117077599	31.0565998303235	7.97	5.15	12.42	3.44563204788015	3.55835877613934	3.67108550439854	3.50947964200436	3.62429519759416	3.73911075318397	3.50241907417319	3.61585918585835	3.72991937916597	2.38858071979098	9.87152246051418	-0.202819848710516	62.1677470863935	0.447371132528289	0.455240891881853	0.440072106480384	0.47388416851702	0.481898092093894	0.466451433346573	0.473645014067841	0.480247949807189	0.466190906886628	0.000786170714061394	0.000804818433830205	0.00144763568427144
236	29.6045667991337	0.24	2.38892133208685	2.29914455251394	2.47869811165975	0.298746619477624	29.1424006327802	28.1915145823623	30.0932866831981	8	5.11	12.36	3.31978397723699	3.43175867320918	3.54373336918137	3.3805273542096	3.49455089468958	3.60857443516957	3.37451814512682	3.4861839617927	3.60004253207191	2.38892133208685	9.84826447734783	0.16813924496335	62.4274624377881	0.447371132528289	0.455240891881853	0.440072106480384	0.47388416851702	0.481898092093894	0.466451433346573	0.473645014067841	0.480247949807189	0.466190906886628	0.000786170714061394	0.000804818433830205	0.00144763568427144
236	29.6045667991337	0.24	2.38901763076746	2.29885168519267	2.47918357634226	0.304313120871327	29.6414725442058	28.6869998465065	30.5959452419051	8.02	5.17	12.55	3.37181720628818	3.48400417189123	3.59619113749428	3.43312739643379	3.54735427220165	3.66158114796951	3.42587020334763	3.53818548800017	3.65473310746979	2.38901763076746	9.98495961714212	-0.306539684802663	62.2766084778995	0.447371132528289	0.455240891881853	0.440072106480384	0.47388416851702	0.481898092093894	0.466451433346573	0.473645014067841	0.480247949807189	0.466190906886628	0.000786170714061394	0.000804818433830205	0.00144763568427144
236	29.6045667991337	0.24	2.38906639105604	2.29769010633734	2.48044267577474	0.290507867018077	29.0323669772394	28.066105966135	29.9986279883438	8.08	5.2	12.45	3.27554403745011	3.38831459768966	3.5010851579292	3.33369292461624	3.44846543705305	3.56323794948987	3.32873003645572	3.44362077054949	3.56170186672718	2.38906639105604	9.92696560201246	0.0485983930617036	62.5875694014592	0.447371132528289	0.455240891881853	0.440072106480384	0.47388416851702	0.481898092093894	0.466451433346573	0.473645014067841	0.480247949807189	0.466190906886628	0.000786170714061394	0.000804818433830205	0.00144763568427144
236	29.6045667991337	0.24	2.38908919414419	2.29792037642938	2.48025801185901	0.299505353158266	29.6155101197466	28.6509340098018	30.5800862296914	8	5.2	12.36	3.37399866433779	3.48758932443608	3.60117998453438	3.43574101319819	3.55141032087783	3.66707962855746	3.43509576212271	3.54726130745246	3.6632938346049	2.38908919414419	9.91305624782597	-0.193550335275616	62.2795463610926	0.447371132528289	0.455240891881853	0.440072106480384	0.47388416851702	0.481898092093894	0.466451433346573	0.473645014067841	0.480247949807189	0.466190906886628	0.000786170714061394	0.000804818433830205	0.00144763568427144
236	29.6045667991337	0.24	2.38915501219999	2.29787252374848	2.4804375006515	0.299462255237688	29.8413102323632	28.8692799836184	30.813340481108	7.96	5.15	12.44	3.41650652256817	3.53154048555078	3.64657444853339	3.48005877815967	3.59723254909197	3.71440632002428	3.47168591247176	3.59138254148879	3.70582229627768	2.38915501219999	9.91063828447336	0.304805892082919	62.601978387293	0.447371132528289	0.455240891881853	0.440072106480384	0.47388416851702	0.481898092093894	0.466451433346573	0.473645014067841	0.480247949807189	0.466190906886628	0.000786170714061394	0.000804818433830205	0.00144763568427144
236	29.6045667991337	0.24	2.38925465860027	2.29880290026912	2.47970641693141	0.300740213476877	29.6530523407321	28.690088240246	30.6160164412182	8.03	5.2	12.54	3.36670140856901	3.4797025456293	3.59270368268959	3.42758488241235	3.54262953356479	3.65767418471723	3.42374251580992	3.53452527584383	3.64910620566564	2.38925465860027	9.93518706094563	0.319852973867802	62.911461944042	0.447371132528289	0.455240891881853	0.440072106480384	0.47388416851702	0.481898092093894	0.466451433346573	0.473645014067841	0.480247949807189	0.466190906886628	0.000786170714061394	0.000804818433830205	0.00144763568427144
236	29.6045667991337	0.24	2.38931083590814	2.2979281520553	2.48069351976098	0.303142312276907	30.0417450707441	29.0717018327791	31.0117883087091	7.93	5.14	12.44	3.45071318271199	3.56585405091092	3.68099491910985	3.51553374117918	3.63283749426128	3.75014124734339	3.50672376509935	3.62659939484407	3.74216571872911	2.38931083590814	9.90181280227974	-0.226026928393236	62.1305558448651	0.447371132528289	0.455240891881853	0.440072106480384	0.47388416851702	0.481898092093894	0.466451433346573	0.473645014067841	0.480247949807189	0.466190906886628	0.000786170714061394	0.000804818433830205	0.00144763568427144
236	29.6045667991337	0.24	2.38956728784981	2.30000672647224	2.47912784922739	0.302855870330612	30.4007430413329	29.4184418839632	31.3830441987027	7.99	5.22	12.48	3.47058795367978	3.58647317211181	3.70235839054384	3.53447793522851	3.65249648223951	3.7705150292505	3.53177745281074	3.64687557229109	3.76517002296587	2.38956728784981	9.99247883270398	-0.194746669834395	62.4758091899593	0.447371132528289	0.455240891881853	0.440072106480384	0.47388416851702	0.481898092093894	0.466451433346573	0.473645014067841	0.480247949807189	0.466190906886628	0.000786170714061394	0.000804818433830205	0.00144763568427144
236	29.6045667991337	0.24	2.38958884973393	2.29860263707951	2.48057506238834	0.3037634117533	30.0865820947782	29.1165173712121	31.0566468183442	8.12	5.27	12.51	3.38252676048441	3.49522120965326	3.60791565882211	3.44163432330199	3.55629803826092	3.67096175321985	3.43929583163479	3.5539119963417	3.67041936878494	2.38958884973393	9.99239258413839	-0.225752875950847	62.5914871427326	0.447371132528289	0.455240891881853	0.440072106480384	0.47388416851702	0.481898092093894	0.466451433346573	0.473645014067841	0.480247949807189	0.466190906886628	0.000786170714061394	0.000804818433830205	0.00144763568427144
236	29.6045667991337	0.24	2.38991767988744	2.30054181668835	2.47929354308653	0.311416869784443	30.1441271443661	29.1895148956069	31.0987393931253	8.08	5.16	12.46	3.40703951221355	3.51846314025251	3.62988676829147	3.46754604474006	3.58094847500599	3.69435090527193	3.46063367829737	3.57261623864184	3.68547917032217	2.38991767988744	9.93017545801886	0.0669184012638579	62.5562408321285	0.447371132528289	0.455240891881853	0.440072106480384	0.47388416851702	0.481898092093894	0.466451433346573	0.473645014067841	0.480247949807189	0.466190906886628	0.000786170714061394	0.000804818433830205	0.00144763568427144
236	29.6045667991337	0.24	2.38993340924747	2.29853350414757	2.48133331434737	0.301101652969503	29.6626440098399	28.7001955887284	30.6250924309514	8.14	5.17	12.55	3.32644805553682	3.43799902629809	3.54954999705935	3.38411208000599	3.49759678843582	3.61108149686565	3.37452229253855	3.48922305576214	3.60296894446233	2.38993340924747	9.98280617144082	0.43778899204836	63.0489247694456	0.447371132528289	0.455240891881853	0.440072106480384	0.47388416851702	0.481898092093894	0.466451433346573	0.473645014067841	0.480247949807189	0.466190906886628	0.000786170714061394	0.000804818433830205	0.00144763568427144
236	29.6045667991337	0.24	2.39012351201541	2.29911944309915	2.48112758093168	0.299773259810571	29.6558296621594	28.6905566881186	30.6211026362002	7.97	5.18	12.48	3.3926416426191	3.50678461041943	3.62092757821976	3.45558330480451	3.57184389918523	3.68810449356595	3.44821030182085	3.56635245055859	3.68187746602362	2.39012351201541	9.87554636573694	-0.243679840784256	62.1055589419065	0.447371132528289	0.455240891881853	0.440072106480384	0.47388416851702	0.481898092093894	0.466451433346573	0.473645014067841	0.480247949807189	0.466190906886628	0.000786170714061394	0.000804818433830205	0.00144763568427144
236	29.6045667991337	0.24	2.3902515748238	2.29897666537817	2.48152648426943	0.297860154830778	29.3887390985301	28.4277826059278	30.3496955911324	7.95	5.11	12.47	3.36821433030224	3.4820715197302	3.59592870915816	3.43111173853518	3.54709507595179	3.66307841336839	3.41873721289602	3.53566324069372	3.65102424154677	2.3902515748238	9.91838224021323	0.0695239199465226	62.4375502469278	0.447371132528289	0.455240891881853	0.440072106480384	0.47388416851702	0.481898092093894	0.466451433346573	0.473645014067841	0.480247949807189	0.466190906886628	0.000786170714061394	0.000804818433830205	0.00144763568427144
236	29.6045667991337	0.24	2.39045262585586	2.29972336293751	2.48118188877421	0.302439605638676	29.9482241182465	28.9795898752088	30.9168583612842	7.97	5.15	12.47	3.42453553824028	3.53899962841972	3.65346371859916	3.48792874298337	3.6045117323313	3.72109472167924	3.47877571499011	3.59395000788005	3.71032080099887	2.39045262585586	9.91448736935163	-0.457357868705616	61.9999551147377	0.447371132528289	0.455240891881853	0.440072106480384	0.47388416851702	0.481898092093894	0.466451433346573	0.473645014067841	0.480247949807189	0.466190906886628	0.000786170714061394	0.000804818433830205	0.00144763568427144
236	29.6045667991337	0.24	2.39052862402856	2.29943549866094	2.48162174939618	0.294561888491517	29.7836364197045	28.8020329808534	30.7652398585557	8.02	5.19	12.47	3.38500163482447	3.50036603453435	3.61573043424424	3.44653104040449	3.56399242667598	3.68145381294747	3.44059549508083	3.56158191213533	3.67483530714767	2.39052862402856	9.90887987867067	-0.286443705696334	62.1925431150271	0.447371132528289	0.455240891881853	0.440072106480384	0.47388416851702	0.481898092093894	0.466451433346573	0.473645014067841	0.480247949807189	0.466190906886628	0.000786170714061394	0.000804818433830205	0.00144763568427144
236	29.6045667991337	0.24	2.39055833199493	2.29893009353903	2.48218657045084	0.294242266482412	29.8532054544665	28.8685519475788	30.8378589613543	8.02	5.21	12.39	3.3903848367035	3.5060246625327	3.62166448836189	3.45186368956166	3.56960044661817	3.68733720367468	3.44897826189302	3.56936041906734	3.67864059481497	2.39055833199493	9.94758074906439	-0.454224108404783	62.1245784737448	0.447371132528289	0.455240891881853	0.440072106480384	0.47388416851702	0.481898092093894	0.466451433346573	0.473645014067841	0.480247949807189	0.466190906886628	0.000786170714061394	0.000804818433830205	0.00144763568427144
236	29.6045667991337	0.24	2.39094142950729	2.3000693074875	2.48181355152708	0.302922311378334	29.6663200751774	28.7079002111702	30.6247399391845	7.92	5.13	12.51	3.41358326802185	3.52754653205193	3.64150979608201	3.47808020937131	3.59419671865103	3.71031322793075	3.46635588478853	3.58191276184304	3.70281308356665	2.39094142950729	9.90884887660712	-0.63386175764525	61.7037087014469	0.447371132528289	0.455240891881853	0.440072106480384	0.47388416851702	0.481898092093894	0.466451433346573	0.473645014067841	0.480247949807189	0.466190906886628	0.000786170714061394	0.000804818433830205	0.00144763568427144
236	29.6045667991337	0.24	2.39101842452402	2.30056512624591	2.48147172280214	0.296284399241721	29.3097532993697	28.3477567191695	30.2717498795698	7.91	5.14	12.31	3.3747391735582	3.48926278740858	3.60378640125895	3.43874834053096	3.55544414036202	3.67213994019308	3.43430798147004	3.54947466901985	3.66593170557209	2.39101842452402	9.87095560339958	0.107608946936564	62.4188292363045	0.447371132528289	0.455240891881853	0.440072106480384	0.47388416851702	0.481898092093894	0.466451433346573	0.473645014067841	0.480247949807189	0.466190906886628	0.000786170714061394	0.000804818433830205	0.00144763568427144
236	29.6045667991337	0.24	2.39102698683484	2.30021351980574	2.48184045386394	0.294111111593888	29.4403180200578	28.4689761235191	30.4116599165965	8.23	5.27	12.73	3.26483561197992	3.37622955890194	3.48762350582396	3.31936240533773	3.43261676896889	3.54587113260006	3.31449682437897	3.42523716848901	3.53763790844232	2.39102698683484	10.0583981262728	0.42232426311959	63.3871753544538	0.447371132528289	0.455240891881853	0.440072106480384	0.47388416851702	0.481898092093894	0.466451433346573	0.473645014067841	0.480247949807189	0.466190906886628	0.000786170714061394	0.000804818433830205	0.00144763568427144
236	29.6045667991337	0.24	2.39105946008943	2.30145816949551	2.48066075068335	0.301089982184311	29.6315878808528	28.6701204608567	30.5930553008488	8.08	5.19	12.4	3.34389433073187	3.45603356848979	3.56817280624771	3.4031269323538	3.51725256625327	3.63137820015273	3.40266572056038	3.51631179527241	3.62566941820802	2.39105946008943	9.96130119075357	-0.114549573749437	62.3776949202849	0.447371132528289	0.455240891881853	0.440072106480384	0.47388416851702	0.481898092093894	0.466451433346573	0.473645014067841	0.480247949807189	0.466190906886628	0.000786170714061394	0.000804818433830205	0.00144763568427144
236	29.6045667991337	0.24	2.39147924034608	2.30107386753619	2.48188461315597	0.301788096150536	29.7213996359413	28.75861534198	30.6841839299026	8.17	5.23	12.55	3.32025975389759	3.43141579896135	3.54257184402511	3.37704085941109	3.49009782897807	3.60315479854504	3.37416768926296	3.48478492007183	3.59879830980002	2.39147924034608	10.0377796800018	-0.0654475946834635	62.7285223398888	0.447371132528289	0.455240891881853	0.440072106480384	0.47388416851702	0.481898092093894	0.466451433346573	0.473645014067841	0.480247949807189	0.466190906886628	0.000786170714061394	0.000804818433830205	0.00144763568427144
236	29.6045667991337	0.24	2.39152272915028	2.3013897199417	2.48165573835886	0.303272737906269	30.0217974897455	29.0526975309236	30.9908974485674	7.97	5.18	12.25	3.43396167166136	3.54850704601294	3.66305242036453	3.49757767044075	3.61424505985588	3.73091244927102	3.49876248199068	3.611763876199	3.7310127544998	2.39152272915028	9.85385183750776	0.0982405419384968	62.4038553089997	0.447371132528289	0.455240891881853	0.440072106480384	0.47388416851702	0.481898092093894	0.466451433346573	0.473645014067841	0.480247949807189	0.466190906886628	0.000786170714061394	0.000804818433830205	0.00144763568427144
236	29.6045667991337	0.24	2.39160649897262	2.29991610168056	2.48329689626468	0.296417885614504	28.8697466995677	27.92249512865	29.8169982704855	8.01	5.08	12.56	3.28312730529319	3.39450515613113	3.50588300696908	3.34289615631514	3.45630162459062	3.56970709286611	3.32725711918598	3.44280091117582	3.5523366798873	2.39160649897262	9.88302155221775	0.561320079546031	62.837148407792	0.447371132528289	0.455240891881853	0.440072106480384	0.47388416851702	0.481898092093894	0.466451433346573	0.473645014067841	0.480247949807189	0.466190906886628	0.000786170714061394	0.000804818433830205	0.00144763568427144
236	29.6045667991337	0.24	2.39185837025258	2.30076051892808	2.48295622157708	0.300771981786891	29.6714717155497	28.7079822328892	30.6349611982103	8.06	5.23	12.48	3.35883228309069	3.47156049758258	3.58428871207448	3.41896818419004	3.53371466341993	3.64846114264982	3.41581988536033	3.52901761666439	3.64337078752023	2.39185837025258	9.90288873318246	0.527157820143667	63.0784997361661	0.447371132528289	0.455240891881853	0.440072106480384	0.47388416851702	0.481898092093894	0.466451433346573	0.473645014067841	0.480247949807189	0.466190906886628	0.000786170714061394	0.000804818433830205	0.00144763568427144
236	29.6045667991337	0.24	2.39189684738688	2.30041419866494	2.48337949610882	0.294462028557281	29.5352312946577	28.5615807966499	30.5088817926654	8.01	5.14	12.28	3.35995170627008	3.47449083753818	3.58902996880627	3.42122176591649	3.53784956393285	3.6544773619492	3.41994000454687	3.53265787793009	3.64948873858958	2.39189684738688	9.84997627341575	-0.0672707587054067	62.2050774100504	0.447371132528289	0.455240891881853	0.440072106480384	0.47388416851702	0.481898092093894	0.466451433346573	0.473645014067841	0.480247949807189	0.466190906886628	0.000786170714061394	0.000804818433830205	0.00144763568427144
236	29.6045667991337	0.24	2.39210433217812	2.30105564917535	2.4831530151809	0.287587617133265	28.8899989192309	27.9216199879327	29.8583778505291	8.08	5.1	12.39	3.25910924032574	3.37214181954194	3.48517439875815	3.31699228040007	3.43203236192135	3.54707244344264	3.31032086030077	3.42428281953131	3.53901054905246	2.39210433217812	9.86592492533542	-0.294892249461061	62.060205223401	0.447371132528289	0.455240891881853	0.440072106480384	0.47388416851702	0.481898092093894	0.466451433346573	0.473645014067841	0.480247949807189	0.466190906886628	0.000786170714061394	0.000804818433830205	0.00144763568427144
236	29.6045667991337	0.24	2.39231108640641	2.30228903863378	2.48233313417903	0.305132678566179	29.958804031866	28.9959771142698	30.9216309494623	8.01	5.19	12.56	3.41153880225436	3.52482077155272	3.63810274085107	3.47377920739483	3.58912790261159	3.70447659782834	3.46637195162519	3.58297035709956	3.69743711286642	2.39231108640641	9.93865783503787	0.260043723261604	62.7862705042621	0.447371132528289	0.455240891881853	0.440072106480384	0.47388416851702	0.481898092093894	0.466451433346573	0.473645014067841	0.480247949807189	0.466190906886628	0.000786170714061394	0.000804818433830205	0.00144763568427144
236	29.6045667991337	0.24	2.39260146914312	2.30312328937587	2.48207964891036	0.294630657249416	29.52259608606	28.5497569454591	30.4954352266609	7.94	5.19	12.52	3.38549430554709	3.50085575597939	3.6162172064117	3.44888858532554	3.56641020954764	3.68393183376974	3.44150566112227	3.55862818591549	3.67526544513074	2.39260146914312	9.95853092871204	0.298514443431277	62.8551277040182	0.447371132528289	0.455240891881853	0.440072106480384	0.47388416851702	0.481898092093894	0.466451433346573	0.473645014067841	0.480247949807189	0.466190906886628	0.000786170714061394	0.000804818433830205	0.00144763568427144
236	29.6045667991337	0.24	2.39269728510577	2.30317500614494	2.48221956406661	0.306992111879588	29.8173906326613	28.8632941746162	30.7714870907063	7.98	5.16	12.48	3.4072389190068	3.51986759419095	3.6324962693751	3.47009409333476	3.58480049044606	3.69950688755735	3.46356384138166	3.57874379759607	3.69285792833868	2.39269728510577	9.95595083417389	0.0893624687262918	62.6083795946323	0.447371132528289	0.455240891881853	0.440072106480384	0.47388416851702	0.481898092093894	0.466451433346573	0.473645014067841	0.480247949807189	0.466190906886628	0.000786170714061394	0.000804818433830205	0.00144763568427144
236	29.6045667991337	0.24	2.39294526019403	2.30252787967301	2.48336264071505	0.304317331320182	29.8439324901614	28.8829500202442	30.8049149600786	8.04	5.19	12.42	3.38441196365419	3.49701682450705	3.6096216853599	3.44531645148466	3.55994770317029	3.67457895485591	3.44197743389238	3.55598393649161	3.670716236383	2.39294526019403	9.92905303451099	-0.145023329081114	62.4300636932298	0.447371132528289	0.455240891881853	0.440072106480384	0.47388416851702	0.481898092093894	0.466451433346573	0.473645014067841	0.480247949807189	0.466190906886628	0.000786170714061394	0.000804818433830205	0.00144763568427144
236	29.6045667991337	0.24	2.39301443629406	2.30255838725338	2.48347048533473	0.30169650992725	30.0474343397267	29.073877021104	31.0209916583495	8.03	5.18	12.36	3.41419957721845	3.52852622802002	3.6428528788216	3.47609204094499	3.59249120037638	3.70889035980778	3.47355356821117	3.59045238382255	3.70389049553611	2.39301443629406	9.90286543214243	-0.100857214848988	62.3198931595617	0.447371132528289	0.455240891881853	0.440072106480384	0.47388416851702	0.481898092093894	0.466451433346573	0.473645014067841	0.480247949807189	0.466190906886628	0.000786170714061394	0.000804818433830205	0.00144763568427144
236	29.6045667991337	0.24	2.39320716298635	2.3021344265158	2.4842798994569	0.295350575233624	29.6920023116907	28.7152728362766	30.6687317871049	8.02	5.18	12.35	3.37437728969861	3.48915432068168	3.60393135166475	3.43568748639485	3.55254993988455	3.66941239337425	3.43338118426375	3.54765565688238	3.66657672275654	2.39320716298635	9.90764048259713	0.377657028990056	62.8806130529987	0.447371132528289	0.455240891881853	0.440072106480384	0.47388416851702	0.481898092093894	0.466451433346573	0.473645014067841	0.480247949807189	0.466190906886628	0.000786170714061394	0.000804818433830205	0.00144763568427144
236	29.6045667991337	0.24	2.39321490468485	2.30149513872975	2.48493467063994	0.298594599821084	29.6924339722811	28.7232492816962	30.661618662866	7.99	5.1	12.27	3.38900938839463	3.50336191109386	3.61771443379308	3.45142427343971	3.56788280964935	3.684341345859	3.44603435375207	3.55913689773704	3.67707822990155	2.39321490468485	9.80562987659102	-0.395268952697361	61.7608851364794	0.447371132528289	0.455240891881853	0.440072106480384	0.47388416851702	0.481898092093894	0.466451433346573	0.473645014067841	0.480247949807189	0.466190906886628	0.000786170714061394	0.000804818433830205	0.00144763568427144
236	29.6045667991337	0.24	2.39326060375299	2.30256517879513	2.48395602871085	0.305377059926689	30.1754401650689	29.2062095184856	31.1446708116523	7.99	5.21	12.49	3.44202927579588	3.55625567886359	3.6704820819313	3.50517808062188	3.62150012560757	3.73782217059327	3.49923417963555	3.61786835362632	3.73612793663082	2.39326060375299	9.9098906536463	0.333839986769545	62.7546659256355	0.447371132528289	0.455240891881853	0.440072106480384	0.47388416851702	0.481898092093894	0.466451433346573	0.473645014067841	0.480247949807189	0.466190906886628	0.000786170714061394	0.000804818433830205	0.00144763568427144
236	29.6045667991337	0.24	2.39361858853184	2.30182548879023	2.48541168827346	0.299780294700551	29.6348130680972	28.6702403303376	30.5993858058567	8.08	5.14	12.56	3.34371695389271	3.45621193751852	3.56870692114433	3.40293483647191	3.51742212830531	3.63190942013872	3.39035725045909	3.50466089880692	3.61976069632214	2.39361858853184	9.92910795346709	0.571895085487232	62.9920207091896	0.447371132528289	0.455240891881853	0.440072106480384	0.47388416851702	0.481898092093894	0.466451433346573	0.473645014067841	0.480247949807189	0.466190906886628	0.000786170714061394	0.000804818433830205	0.00144763568427144
236	29.6045667991337	0.24	2.39380739428457	2.30424161772421	2.48337317084494	0.307935157183099	29.9072585396055	28.9524033145088	30.8621137647022	8.02	5.11	12.37	3.4025697234586	3.51478705629646	3.62700438913433	3.46441209638976	3.57866900128954	3.69292590618933	3.45282163479154	3.56988323719672	3.6845019931171	2.39380739428457	9.91380271479707	0.212806005953281	62.5910194873899	0.447371132528289	0.455240891881853	0.440072106480384	0.47388416851702	0.481898092093894	0.466451433346573	0.473645014067841	0.480247949807189	0.466190906886628	0.000786170714061394	0.000804818433830205	0.00144763568427144
236	29.6045667991337	0.24	2.3940164829928	2.30349014712825	2.48454281885734	0.300426600490153	29.5518660423821	28.5914718407269	30.5122602440373	7.97	5.11	12.39	3.38026942336756	3.49381346098546	3.60735749860336	3.4429413065573	3.55859050733565	3.67423970811401	3.43458651078395	3.54885809050051	3.66615291404407	2.3940164829928	9.91604405879759	0.288388676622784	62.6246321661128	0.447371132528289	0.455240891881853	0.440072106480384	0.47388416851702	0.481898092093894	0.466451433346573	0.473645014067841	0.480247949807189	0.466190906886628	0.000786170714061394	0.000804818433830205	0.00144763568427144
236	29.6045667991337	0.24	2.39409380967851	2.30308389734442	2.4851037220126	0.298571167911989	30.0465747500337	29.0657757563177	31.0273737437496	8.06	5.25	12.41	3.40026090463719	3.51499971297314	3.62973852130909	3.46111224063074	3.57790442368509	3.69469660673944	3.46104132577873	3.57865559123433	3.69628998879232	2.39409380967851	9.95510705198109	-0.166407094655325	62.5078959231304	0.447371132528289	0.455240891881853	0.440072106480384	0.47388416851702	0.481898092093894	0.466451433346573	0.473645014067841	0.480247949807189	0.466190906886628	0.000786170714061394	0.000804818433830205	0.00144763568427144
236	29.6045667991337	0.24	2.39422043214195	2.30259038675328	2.48585047753063	0.297054503617047	29.6161398270215	28.6458792727014	30.5864003813417	7.98	5.18	12.35	3.38349832138695	3.49810031791141	3.61270231443587	3.4460335832909	3.56275370288995	3.67947382248901	3.44325382301652	3.55856836485061	3.67570732469328	2.39422043214195	9.87636415651427	-0.1389495846049	62.153607055838	0.447371132528289	0.455240891881853	0.440072106480384	0.47388416851702	0.481898092093894	0.466451433346573	0.473645014067841	0.480247949807189	0.466190906886628	0.000786170714061394	0.000804818433830205	0.00144763568427144
236	29.6045667991337	0.24	2.39430926270818	2.30358832951864	2.48503019589771	0.300281017820748	29.9982055542899	29.0229681883726	30.9734429202072	8.1	5.25	12.44	3.37857829312736	3.49210616435505	3.60563403558273	3.43803460421715	3.55356034195656	3.66908607969597	3.43679957031412	3.55334575396972	3.66771373602297	2.39430926270818	9.9687275444199	0.322829905634892	63.0168785965394	0.447371132528289	0.455240891881853	0.440072106480384	0.47388416851702	0.481898092093894	0.466451433346573	0.473645014067841	0.480247949807189	0.466190906886628	0.000786170714061394	0.000804818433830205	0.00144763568427144
236	29.6045667991337	0.24	2.3945671461862	2.30336157108471	2.48577272128769	0.302356677115068	30.0018856914791	29.031325087285	30.9724462956732	7.98	5.08	12.33	3.42863516981943	3.54325956991058	3.65788397000172	3.49198075620083	3.6087228939566	3.72546503171237	3.48094274099799	3.6012117297028	3.71468091112609	2.3945671461862	9.8480374128247	-0.161596293488072	62.0537236605109	0.447371132528289	0.455240891881853	0.440072106480384	0.47388416851702	0.481898092093894	0.466451433346573	0.473645014067841	0.480247949807189	0.466190906886628	0.000786170714061394	0.000804818433830205	0.00144763568427144
236	29.6045667991337	0.24	2.39474587009494	2.30342531893052	2.48606642125937	0.299896391785369	29.5991992079745	28.6360520063594	30.5623464095895	7.92	5.1	12.23	3.40444685271431	3.51895228308965	3.63345771346499	3.46873453354174	3.58540222077685	3.70206990801195	3.46594701176525	3.57982258819243	3.69515659358615	2.39474587009494	9.81240119706911	0.454648309822544	62.5742394568946	0.447371132528289	0.455240891881853	0.440072106480384	0.47388416851702	0.481898092093894	0.466451433346573	0.473645014067841	0.480247949807189	0.466190906886628	0.000786170714061394	0.000804818433830205	0.00144763568427144
236	29.6045667991337	0.24	2.39475842814221	2.30458907909786	2.48492777718657	0.298358608562834	29.6920961335378	28.722376162404	30.6618161046717	7.97	5.19	12.35	3.3942108768589	3.50880564627907	3.62340041569923	3.45704704980665	3.57376328339372	3.6904795169808	3.45650996666817	3.56984154254205	3.68885394087883	2.39475842814221	9.90358473149722	0.179576120423826	62.6053616432806	0.447371132528289	0.455240891881853	0.440072106480384	0.47388416851702	0.481898092093894	0.466451433346573	0.473645014067841	0.480247949807189	0.466190906886628	0.000786170714061394	0.000804818433830205	0.00144763568427144
236	29.6045667991337	0.24	2.39478406032502	2.30512659358319	2.48444152706686	0.30526314216352	29.7067691042672	28.7523358260126	30.6612023825217	8.02	5.08	12.65	3.37970248912487	3.49189165336321	3.60408081760155	3.44116861569637	3.55539814691708	3.66962767813778	3.42299354627235	3.53509169729898	3.65040783276608	2.39478406032502	9.96624668405416	0.0136944158486061	62.4886111045416	0.447371132528289	0.455240891881853	0.440072106480384	0.47388416851702	0.481898092093894	0.466451433346573	0.473645014067841	0.480247949807189	0.466190906886628	0.000786170714061394	0.000804818433830205	0.00144763568427144
236	29.6045667991337	0.24	2.39479271035742	2.30489591203952	2.48468950867532	0.298504017589495	29.6296420377205	28.6622977392562	30.5969863361847	7.97	5.11	12.4	3.38857754836461	3.50294106524431	3.61730458212401	3.45139945485126	3.56788319299205	3.68436693113284	3.44388149354862	3.55865195162048	3.67585340141261	2.39479271035742	9.89016551742579	-0.354270464419081	61.937276706231	0.447371132528289	0.455240891881853	0.440072106480384	0.47388416851702	0.481898092093894	0.466451433346573	0.473645014067841	0.480247949807189	0.466190906886628	0.000786170714061394	0.000804818433830205	0.00144763568427144
236	29.6045667991337	0.24	2.39497669081908	2.30317156332941	2.48678181830875	0.301487362576682	30.0910619764398	29.1156069282795	31.0665170246	7.92	5.15	12.36	3.46116674324274	3.57712560271413	3.69308446218552	3.52650740565658	3.64465536182647	3.76280331799637	3.52363287790186	3.63759480569744	3.75643010324723	2.39497669081908	9.85464367547682	0.0172764003216201	62.3216803899841	0.447371132528289	0.455240891881853	0.440072106480384	0.47388416851702	0.481898092093894	0.466451433346573	0.473645014067841	0.480247949807189	0.466190906886628	0.000786170714061394	0.000804818433830205	0.00144763568427144
236	29.6045667991337	0.24	2.39542632087531	2.3041557209776	2.48669692077301	0.294119351745618	29.970865663357	28.9820387169309	30.959692609783	8.1	5.32	12.54	3.37487000265624	3.49001588427988	3.60516176590351	3.43432485545721	3.55149925416068	3.66867365286414	3.4353373293296	3.55584054943869	3.66813049085349	2.39542632087531	10.0368983988768	-0.307893825145163	62.621470847618	0.447371132528289	0.455240891881853	0.440072106480384	0.47388416851702	0.481898092093894	0.466451433346573	0.473645014067841	0.480247949807189	0.466190906886628	0.000786170714061394	0.000804818433830205	0.00144763568427144
236	29.6045667991337	0.24	2.39554871140678	2.30514490059745	2.4859525222161	0.31236214662698	30.5181182932968	29.5537884469559	31.4824481396377	8.01	5.12	12.34	3.47886159582929	3.59237564070948	3.70588968558966	3.54243370726749	3.658022088051	3.77361046883451	3.53455388611862	3.65277756597954	3.76394693488875	2.39554871140678	9.81500740502117	-0.036631853167441	62.0832234556641	0.447371132528289	0.455240891881853	0.440072106480384	0.47388416851702	0.481898092093894	0.466451433346573	0.473645014067841	0.480247949807189	0.466190906886628	0.000786170714061394	0.000804818433830205	0.00144763568427144
236	29.6045667991337	0.24	2.39563904174707	2.303648083917	2.48762999957713	0.299263158818693	29.8986512831356	28.9242909091182	30.873011657153	7.87	5.11	12.25	3.46183171469853	3.57844897784657	3.6950662409946	3.52864084660424	3.64750868076734	3.76637651493045	3.52535379697938	3.64323358273898	3.76086559945857	2.39563904174707	9.75668341512495	-0.146091715016283	61.8112358027465	0.447371132528289	0.455240891881853	0.440072106480384	0.47388416851702	0.481898092093894	0.466451433346573	0.473645014067841	0.480247949807189	0.466190906886628	0.000786170714061394	0.000804818433830205	0.00144763568427144
236	29.6045667991337	0.24	2.39599673163669	2.30546098645689	2.48653247681649	0.311074504422772	30.1527302247872	29.1970827211266	31.1083777284478	7.96	5.12	12.4	3.45550530459359	3.56860718705774	3.68170906952189	3.51979561541929	3.63500177917883	3.75020794293838	3.51103303798609	3.62730141313663	3.74350414113293	2.39599673163669	9.84656227360276	0.013470366170399	62.1581315976307	0.447371132528289	0.455240891881853	0.440072106480384	0.47388416851702	0.481898092093894	0.466451433346573	0.473645014067841	0.480247949807189	0.466190906886628	0.000786170714061394	0.000804818433830205	0.00144763568427144
236	29.6045667991337	0.24	2.39602208168324	2.30422350907669	2.4878206542898	0.293711631049101	29.6260085708057	28.647598832416	30.6044183091954	8.01	5.17	12.35	3.36992802639581	3.48502215410913	3.60011628182246	3.43137129184056	3.54856390919071	3.66575652654085	3.4293137870165	3.54562076868522	3.66000349641604	2.39602208168324	9.86820932172357	0.624194843793076	62.9988175434523	0.447371132528289	0.455240891881853	0.440072106480384	0.47388416851702	0.481898092093894	0.466451433346573	0.473645014067841	0.480247949807189	0.466190906886628	0.000786170714061394	0.000804818433830205	0.00144763568427144
236	29.6045667991337	0.24	2.39625744193744	2.30579575883115	2.48671912504373	0.300752989731883	30.3246182853731	29.3398754195567	31.3093611511895	8.14	5.31	12.61	3.40094648595305	3.51509345287688	3.62924041980071	3.45992342274965	3.57604984994479	3.69217627713994	3.46067404688402	3.57164725694093	3.69126819411651	2.39625744193744	10.0927971147387	0.218698931683226	63.2904310676072	0.447371132528289	0.455240891881853	0.440072106480384	0.47388416851702	0.481898092093894	0.466451433346573	0.473645014067841	0.480247949807189	0.466190906886628	0.000786170714061394	0.000804818433830205	0.00144763568427144
236	29.6045667991337	0.24	2.39664944760984	2.30686936674819	2.4864295284715	0.310371482345165	30.2458264751107	29.2856538387853	31.2059991114362	8.08	5.13	12.45	3.41781408321021	3.5298720750451	3.64193006687999	3.47848490732401	3.592532080123	3.70657925292199	3.46894130977459	3.58129344723526	3.6970746397972	2.39664944760984	9.93337574774345	-0.154745333437275	62.2198088387951	0.447371132528289	0.455240891881853	0.440072106480384	0.47388416851702	0.481898092093894	0.466451433346573	0.473645014067841	0.480247949807189	0.466190906886628	0.000786170714061394	0.000804818433830205	0.00144763568427144
236	29.6045667991337	0.24	2.39736112728512	2.30543337809379	2.48928887647645	0.289885547911499	29.836895177757	28.8423564716983	30.8314338838158	8	5.25	12.37	3.39874128789738	3.51593628082421	3.63313127375104	3.46107101858075	3.58041525786904	3.69975949715734	3.46257056007168	3.58197493895509	3.70063665671496	2.39736112728512	9.92402731305794	-0.791811536087974	61.7767879676726	0.447371132528289	0.455240891881853	0.440072106480384	0.47388416851702	0.481898092093894	0.466451433346573	0.473645014067841	0.480247949807189	0.466190906886628	0.000786170714061394	0.000804818433830205	0.00144763568427144
236	29.6045667991337	0.24	2.39751250319956	2.30672243181339	2.48830257458573	0.311036864614104	30.6466018128148	29.6752164544147	31.6179871712149	7.98	5.12	12.3	3.50285685873489	3.61751900013403	3.73218114153318	3.56746200920796	3.68423892868608	3.80101584816421	3.56062658270418	3.67998373901275	3.79561180924082	2.39751250319956	9.84972424258698	0.446296143548114	62.6166098395596	0.447371132528289	0.455240891881853	0.440072106480384	0.47388416851702	0.481898092093894	0.466451433346573	0.473645014067841	0.480247949807189	0.466190906886628	0.000786170714061394	0.000804818433830205	0.00144763568427144
236	29.6045667991337	0.24	2.39794818643699	2.30808850752714	2.48780786534684	0.307567100070399	30.2308261364156	29.2648061945628	31.1968460782685	8.16	5.22	12.45	3.38486528427707	3.49659837908583	3.60833147389459	3.44312083281598	3.55677692076668	3.67043300871737	3.4399544033912	3.55160467426707	3.66741701690227	2.39794818643699	10.0312453279752	0.16856252897191	62.9538743417043	0.447371132528289	0.455240891881853	0.440072106480384	0.47388416851702	0.481898092093894	0.466451433346573	0.473645014067841	0.480247949807189	0.466190906886628	0.000786170714061394	0.000804818433830205	0.00144763568427144
236	29.6045667991337	0.24	2.39804169048386	2.30652777539081	2.48955560557691	0.296441244326178	29.8022952445658	28.824500377718	30.7800901114136	8	5.14	12.46	3.39585299556402	3.51104831843591	3.6262436413078	3.45808179615189	3.57538806634247	3.69269433653305	3.44780075359052	3.56874326535069	3.6842850182408	2.39804169048386	9.86172722535307	0.0963221622742838	62.4614405153623	0.447371132528289	0.455240891881853	0.440072106480384	0.47388416851702	0.481898092093894	0.466451433346573	0.473645014067841	0.480247949807189	0.466190906886628	0.000786170714061394	0.000804818433830205	0.00144763568427144
236	29.6045667991337	0.24	2.39851981247606	2.30818555205619	2.48885407289593	0.299853592909098	29.6695559917184	28.7040209974349	30.6350909860019	7.95	5.15	12.38	3.40062924353266	3.51501832294102	3.62940740234937	3.46411259775815	3.58063710620847	3.6971616146588	3.45716690616474	3.5728607724692	3.68958383424062	2.39851981247606	9.92060199574763	0.337048549832157	62.7823815949828	0.447371132528289	0.455240891881853	0.440072106480384	0.47388416851702	0.481898092093894	0.466451433346573	0.473645014067841	0.480247949807189	0.466190906886628	0.000786170714061394	0.000804818433830205	0.00144763568427144
236	29.6045667991337	0.24	2.39857582792058	2.30714611301471	2.49000554282645	0.292804875251324	29.7010901749533	28.7180527875051	30.6841275624015	8.14	5.21	12.47	3.32649369734298	3.44036171262227	3.55422972790156	3.38403695382584	3.4998747117244	3.61571246962296	3.37893569739176	3.49730333559929	3.61071465583653	2.39857582792058	10.0097776674517	0.16717442942545	62.8929031569085	0.447371132528289	0.455240891881853	0.440072106480384	0.47388416851702	0.481898092093894	0.466451433346573	0.473645014067841	0.480247949807189	0.466190906886628	0.000786170714061394	0.000804818433830205	0.00144763568427144
236	29.6045667991337	0.24	2.39872818145725	2.30664040905218	2.49081595386231	0.29255561463728	29.3466752296561	28.3747832300106	30.3185672293016	7.98	5.15	12.38	3.35087823214845	3.46565238634065	3.58042654053284	3.41277382298719	3.52966802261063	3.64656222223408	3.40818119721976	3.52297640897381	3.63904620748374	2.39872818145725	9.88261832568305	0.233812303104173	62.6384191582536	0.447371132528289	0.455240891881853	0.440072106480384	0.47388416851702	0.481898092093894	0.466451433346573	0.473645014067841	0.480247949807189	0.466190906886628	0.000786170714061394	0.000804818433830205	0.00144763568427144
236	29.6045667991337	0.24	2.39887359344056	2.30855514891226	2.48919203796886	0.301706054737558	29.8268437810036	28.8604556380809	30.7932319239262	7.95	5.11	12.32	3.41984925376416	3.53436240667017	3.64887555957618	3.48373368232074	3.60038599598875	3.71703830965677	3.47961986569313	3.59124946484945	3.71069231602515	2.39887359344056	9.87020898868059	-0.31586485145861	61.9091666493435	0.447371132528289	0.455240891881853	0.440072106480384	0.47388416851702	0.481898092093894	0.466451433346573	0.473645014067841	0.480247949807189	0.466190906886628	0.000786170714061394	0.000804818433830205	0.00144763568427144
236	29.6045667991337	0.24	2.39907687452629	2.30850527248855	2.48964847656402	0.303994446819656	30.2076119036126	29.2341766104848	31.1810471967403	7.91	5.13	12.31	3.47959122545342	3.59545413993343	3.71131705441344	3.54554743408245	3.66360654865168	3.78166566322091	3.54288075843019	3.6599036689991	3.77524669900092	2.39907687452629	9.85554031091188	0.568382523951333	62.8425434664624	0.447371132528289	0.455240891881853	0.440072106480384	0.47388416851702	0.481898092093894	0.466451433346573	0.473645014067841	0.480247949807189	0.466190906886628	0.000786170714061394	0.000804818433830205	0.00144763568427144
236	29.6045667991337	0.24	2.39909175622457	2.30745865910508	2.49072485334406	0.301347909331143	29.9936741054006	29.0210540368789	30.9662941739222	7.94	5.01	12.27	3.44415308051997	3.55958143129309	3.67500978206621	3.50881660261626	3.62641210552701	3.74400760843775	3.49790645095999	3.61296580345134	3.73002888188561	2.39909175622457	9.74345180884072	0.276182103910754	62.2113102092355	0.447371132528289	0.455240891881853	0.440072106480384	0.47388416851702	0.481898092093894	0.466451433346573	0.473645014067841	0.480247949807189	0.466190906886628	0.000786170714061394	0.000804818433830205	0.00144763568427144
236	29.6045667991337	0.24	2.3993726754058	2.30869793104085	2.49004741977074	0.295827130210223	29.5838434915676	28.6117849781893	30.5559020049459	8.09	5.23	12.4	3.33396594975996	3.44723431058569	3.56050267141141	3.39283382445578	3.50810216601693	3.62337050757808	3.39128365326874	3.50846574455899	3.62089665333422	2.3993726754058	9.92328900670714	-0.044528063728628	62.5510652968933	0.447371132528289	0.455240891881853	0.440072106480384	0.47388416851702	0.481898092093894	0.466451433346573	0.473645014067841	0.480247949807189	0.466190906886628	0.000786170714061394	0.000804818433830205	0.00144763568427144
236	29.6045667991337	0.24	2.39994665793885	2.30906013987491	2.4908331760028	0.303295086939106	30.0827538005841	29.1117375319791	31.0537700691892	8.11	5.18	12.57	3.38589245605427	3.49882823170024	3.6117640073462	3.44529533679827	3.56021248382548	3.6751296308527	3.43485464729757	3.55148206502374	3.66640615278878	2.39994665793885	10.0303071673056	0.243959821426785	63.0227211866518	0.447371132528289	0.455240891881853	0.440072106480384	0.47388416851702	0.481898092093894	0.466451433346573	0.473645014067841	0.480247949807189	0.466190906886628	0.000786170714061394	0.000804818433830205	0.00144763568427144
236	29.6045667991337	0.24	2.39995539050762	2.30976878053743	2.4901420004778	0.311146075118102	30.384891219229	29.4220464867053	31.3477359517527	8.05	5.21	12.4	3.44615418488729	3.55893054821343	3.67170691153957	3.50808300245599	3.6228860037257	3.7376890049954	3.50596446961361	3.62276370429146	3.73584923280057	2.39995539050762	9.94517587051124	-0.140141225267253	62.4647272776306	0.447371132528289	0.455240891881853	0.440072106480384	0.47388416851702	0.481898092093894	0.466451433346573	0.473645014067841	0.480247949807189	0.466190906886628	0.000786170714061394	0.000804818433830205	0.00144763568427144
236	29.6045667991337	0.24	2.40016553464423	2.30984149775311	2.49048957153534	0.30452142443667	30.0002202440507	29.0346707010767	30.9657697870248	8.04	5.23	12.45	3.40323277711227	3.51640746699959	3.62958215688692	3.46453937855555	3.5797528227864	3.69496626701726	3.4640559914031	3.57827193964255	3.69024845434238	2.40016553464423	9.93812072891101	-0.207814140983064	62.3170634484525	0.447371132528289	0.455240891881853	0.440072106480384	0.47388416851702	0.481898092093894	0.466451433346573	0.473645014067841	0.480247949807189	0.466190906886628	0.000786170714061394	0.000804818433830205	0.00144763568427144
236	29.6045667991337	0.24	2.40024044981506	2.30824515716214	2.49223574246799	0.305642595345164	30.807836921331	29.8189127984673	31.7967610441947	8.04	5.25	12.44	3.49448480911063	3.61037703992623	3.72626927074183	3.55739443096424	3.6753730169408	3.79335160291735	3.55877775104615	3.67402998754649	3.79177359453122	2.40024044981506	9.93069229505908	-0.211001965635517	62.4695905126803	0.447371132528289	0.455240891881853	0.440072106480384	0.47388416851702	0.481898092093894	0.466451433346573	0.473645014067841	0.480247949807189	0.466190906886628	0.000786170714061394	0.000804818433830205	0.00144763568427144
236	29.6045667991337	0.24	2.4003015335982	2.30954919395063	2.49105387324577	0.302328428736638	29.566667893487	28.6101225301831	30.5232132567908	7.86	5.12	12.19	3.4258331547051	3.54037180500723	3.65491045530936	3.49204733560117	3.60879977816002	3.72555222071887	3.49062487029171	3.60847456806806	3.7223393272514	2.4003015335982	9.75075011809501	0.712574039576532	62.6849909437927	0.447371132528289	0.455240891881853	0.440072106480384	0.47388416851702	0.481898092093894	0.466451433346573	0.473645014067841	0.480247949807189	0.466190906886628	0.000786170714061394	0.000804818433830205	0.00144763568427144
236	29.6045667991337	0.24	2.40057437827613	2.31045811946271	2.49069063708955	0.297360161478884	29.141909355326	28.1878834580942	30.0959352525577	7.99	5.16	12.38	3.32283505253366	3.43529722788852	3.54775940324338	3.38384714921448	3.49837429409302	3.61290143897155	3.37793349908532	3.49351602575298	3.60586110184152	2.40057437827613	9.8886870484721	-0.0241583413787259	62.3121787652487	0.447371132528289	0.455240891881853	0.440072106480384	0.47388416851702	0.481898092093894	0.466451433346573	0.473645014067841	0.480247949807189	0.466190906886628	0.000786170714061394	0.000804818433830205	0.00144763568427144
236	29.6045667991337	0.24	2.40070203062196	2.30988161958308	2.49152244166084	0.30457023621691	29.896764783187	28.9346558004272	30.8588737659469	8.1	5.19	12.49	3.3698115545505	3.48186147797808	3.59391140140565	3.42920502894824	3.54322985042297	3.6572546718977	3.42466469429165	3.53569638965058	3.64898472202806	2.40070203062196	9.99456718181527	-0.0977829726823264	62.5135989149143	0.447371132528289	0.455240891881853	0.440072106480384	0.47388416851702	0.481898092093894	0.466451433346573	0.473645014067841	0.480247949807189	0.466190906886628	0.000786170714061394	0.000804818433830205	0.00144763568427144
236	29.6045667991337	0.24	2.40105816494171	2.3101172959815	2.49199903390192	0.294150856287475	29.6028486418307	28.6262377576651	30.5794595259964	8.06	5.17	12.52	3.34965346709846	3.46393002910583	3.5782065911132	3.40964842505424	3.5259717711843	3.64229511731436	3.40046544527753	3.51671762139683	3.634786944464	2.40105816494171	9.92935139742135	-0.0793032853185846	62.4707869643988	0.447371132528289	0.455240891881853	0.440072106480384	0.47388416851702	0.481898092093894	0.466451433346573	0.473645014067841	0.480247949807189	0.466190906886628	0.000786170714061394	0.000804818433830205	0.00144763568427144
236	29.6045667991337	0.24	2.40107611252726	2.31002794156026	2.49212428349426	0.304734854487869	30.2929130123306	29.3184342700181	31.2673917546432	8.09	5.24	12.36	3.41725342341014	3.5308352329822	3.64441704255425	3.47764908341087	3.59323830873564	3.70882753406041	3.47654228068832	3.59501181832161	3.70977151907586	2.40107611252726	9.9197979424146	0.270534075123328	62.7861395170158	0.447371132528289	0.455240891881853	0.440072106480384	0.47388416851702	0.481898092093894	0.466451433346573	0.473645014067841	0.480247949807189	0.466190906886628	0.000786170714061394	0.000804818433830205	0.00144763568427144
236	29.6045667991337	0.24	2.40113705274003	2.31075735065054	2.49151675482952	0.30286700813286	29.8373744192365	28.8733021155449	30.8014467229282	8.11	5.22	12.51	3.359132583218	3.47129317624436	3.58345376927072	3.41812461854636	3.53225494081154	3.64638526307672	3.4131117559065	3.52656010869018	3.64186672201606	2.40113705274003	10.0029507959403	-0.348299716793106	62.3092625785019	0.447371132528289	0.455240891881853	0.440072106480384	0.47388416851702	0.481898092093894	0.466451433346573	0.473645014067841	0.480247949807189	0.466190906886628	0.000786170714061394	0.000804818433830205	0.00144763568427144
236	29.6045667991337	0.24	2.4011627782769	2.31067096137474	2.49165459517905	0.311460867464263	30.3979650962151	29.4354129881841	31.360517204246	8.02	5.23	12.54	3.45941401564128	3.57253851145332	3.68566300726535	3.52229440090529	3.63747511544318	3.75265582998107	3.51725734251622	3.63167464835583	3.74561853868287	2.4011627782769	9.96693433345022	-0.322886473522031	62.3489361547729	0.447371132528289	0.455240891881853	0.440072106480384	0.47388416851702	0.481898092093894	0.466451433346573	0.473645014067841	0.480247949807189	0.466190906886628	0.000786170714061394	0.000804818433830205	0.00144763568427144
236	29.6045667991337	0.24	2.40177441111991	2.31106212941822	2.49248669282159	0.304259786587465	30.0003249004704	29.0341752505191	30.9664745504216	7.99	5.2	12.61	3.42319091769514	3.537102013096	3.65101310849687	3.48608202847862	3.60208590675154	3.71808978502447	3.47616328669331	3.59495331025438	3.70585390003879	2.40177441111991	9.97950529599662	0.227475975592054	62.8495001281745	0.447371132528289	0.455240891881853	0.440072106480384	0.47388416851702	0.481898092093894	0.466451433346573	0.473645014067841	0.480247949807189	0.466190906886628	0.000786170714061394	0.000804818433830205	0.00144763568427144
236	29.6045667991337	0.24	2.40202156430909	2.31012848164494	2.49391464697323	0.289690481182274	29.2099590444764	28.2358561794766	30.1840619094763	8.14	5.2	12.58	3.27124523145565	3.38409923282977	3.49695323420388	3.32786915881402	3.44267661715139	3.55748407548876	3.31897111656676	3.43384714520457	3.54728692359481	2.40202156430909	10.0026754449152	0.175538785574458	62.9375889315583	0.447371132528289	0.455240891881853	0.440072106480384	0.47388416851702	0.481898092093894	0.466451433346573	0.473645014067841	0.480247949807189	0.466190906886628	0.000786170714061394	0.000804818433830205	0.00144763568427144
236	29.6045667991337	0.24	2.40208887916072	2.31020549895285	2.4939722593686	0.298556854309689	29.8959258384346	28.9200110700939	30.8718406067753	7.99	5.15	12.53	3.4117353788755	3.52686545036286	3.64199552185022	3.47453881503409	3.59178820800792	3.70903760098174	3.46682658517456	3.5833612740918	3.69938494631166	2.40208887916072	9.89101248579778	-0.0045153353670994	62.425006491596	0.447371132528289	0.455240891881853	0.440072106480384	0.47388416851702	0.481898092093894	0.466451433346573	0.473645014067841	0.480247949807189	0.466190906886628	0.000786170714061394	0.000804818433830205	0.00144763568427144
236	29.6045667991337	0.24	2.4022571510174	2.3109886541055	2.49352564792929	0.30592837417951	30.2444276208722	29.2742420671321	31.2146131746122	7.95	5.14	12.48	3.46648834479793	3.58137217019702	3.69625599559611	3.53109684164248	3.64812187466511	3.76514690768774	3.5250689728653	3.63667679160589	3.75585323288162	2.4022571510174	9.87530124781083	-0.0440903364344217	62.2255225013946	0.447371132528289	0.455240891881853	0.440072106480384	0.47388416851702	0.481898092093894	0.466451433346573	0.473645014067841	0.480247949807189	0.466190906886628	0.000786170714061394	0.000804818433830205	0.00144763568427144
236	29.6045667991337	0.24	2.40245102596696	2.31178123288871	2.49312081904522	0.30214514705819	30.1066121434377	29.132175077438	31.0810492094374	8	5.14	12.25	3.43198609292876	3.54678199986175	3.66157790679475	3.49487002922475	3.61176933002448	3.72866863082421	3.49351602575298	3.60800743565296	3.73038109490913	2.40245102596696	9.84087748042906	-0.370263864488417	61.9091955714676	0.447371132528289	0.455240891881853	0.440072106480384	0.47388416851702	0.481898092093894	0.466451433346573	0.473645014067841	0.480247949807189	0.466190906886628	0.000786170714061394	0.000804818433830205	0.00144763568427144
236	29.6045667991337	0.24	2.40259791556046	2.31112753005963	2.4940683010613	0.300259807746989	30.204633920315	29.2226360334827	31.1866318071472	8	5.19	12.5	3.44058478378129	3.55620224495999	3.67181970613869	3.50350046591662	3.62123214659402	3.73896382727143	3.49541568978119	3.61286800822691	3.73013256030817	2.40259791556046	9.94134110644627	0.939709062303629	63.4959489910827	0.447371132528289	0.455240891881853	0.440072106480384	0.47388416851702	0.481898092093894	0.466451433346573	0.473645014067841	0.480247949807189	0.466190906886628	0.000786170714061394	0.000804818433830205	0.00144763568427144
236	29.6045667991337	0.24	2.40269300927203	2.31231227761377	2.49307374093029	0.308655141756302	29.9175312913361	28.9639591989186	30.8711033837535	7.89	5.12	12.15	3.45619261954556	3.56997985441161	3.68376708927765	3.52224872768762	3.63821070879003	3.75417268989243	3.52245743390576	3.63759811100758	3.75366724985496	2.40269300927203	9.78083087792993	0.0236653648121973	62.0079319496049	0.447371132528289	0.455240891881853	0.440072106480384	0.47388416851702	0.481898092093894	0.466451433346573	0.473645014067841	0.480247949807189	0.466190906886628	0.000786170714061394	0.000804818433830205	0.00144763568427144
236	29.6045667991337	0.24	2.40293548125659	2.31188618635664	2.49398477615654	0.30335669191855	29.7060524431852	28.7473351608668	30.6647697255035	7.98	5.16	12.4	3.39263923232815	3.50578300188116	3.61892677143417	3.45516925309054	3.57039838503395	3.68562751697735	3.4543130538295	3.56733214023086	3.68107373793449	2.40293548125659	9.86214782107842	0.166352931030759	62.4601833044036	0.447371132528289	0.455240891881853	0.440072106480384	0.47388416851702	0.481898092093894	0.466451433346573	0.473645014067841	0.480247949807189	0.466190906886628	0.000786170714061394	0.000804818433830205	0.00144763568427144
236	29.6045667991337	0.24	2.40298340157145	2.31203456317946	2.49393223996345	0.299271955750477	29.5943735741868	28.6299494659219	30.5587976824516	8.07	5.22	12.37	3.34568583774983	3.45838810026856	3.57109036278728	3.40534282951598	3.52005468835461	3.63476654719324	3.40178518528761	3.5198796761475	3.63223007673732	2.40298340157145	9.92599355580726	-0.0583323816492762	62.4347370394551	0.447371132528289	0.455240891881853	0.440072106480384	0.47388416851702	0.481898092093894	0.466451433346573	0.473645014067841	0.480247949807189	0.466190906886628	0.000786170714061394	0.000804818433830205	0.00144763568427144
236	29.6045667991337	0.24	2.40303272727418	2.31127732643225	2.4947881281161	0.298096451994724	29.8952158052658	28.9182504211686	30.872181189363	8.04	5.2	12.37	3.3918644803141	3.50645419914405	3.621043917974	3.45310493038186	3.56976357796618	3.68642222555051	3.4484717695946	3.5679617163769	3.68718488913738	2.40303272727418	9.94011054450551	0.065371575264043	62.5834200036024	0.447371132528289	0.455240891881853	0.440072106480384	0.47388416851702	0.481898092093894	0.466451433346573	0.473645014067841	0.480247949807189	0.466190906886628	0.000786170714061394	0.000804818433830205	0.00144763568427144
236	29.6045667991337	0.24	2.4032963234829	2.31132370971895	2.49526893724685	0.296923677751591	29.4439858719229	28.4790630259085	30.4089087179373	8.18	5.18	12.56	3.28570124706874	3.39702682669158	3.50835240631442	3.34175480424035	3.45497958110384	3.56820435796734	3.33506564693509	3.44920536109272	3.55976836180531	2.4032963234829	9.97228220619139	0.598972318626019	63.2734382322065	0.447371132528289	0.455240891881853	0.440072106480384	0.47388416851702	0.481898092093894	0.466451433346573	0.473645014067841	0.480247949807189	0.466190906886628	0.000786170714061394	0.000804818433830205	0.00144763568427144
236	29.6045667991337	0.24	2.40342770607096	2.31174392928279	2.49511148285914	0.298858375571163	29.8182855777934	28.8456055531259	30.7909656024608	8.09	5.16	12.45	3.36123374735977	3.47457527240675	3.58791679745373	3.42058442185688	3.53592726441572	3.65127010697457	3.41272226071939	3.52838748773559	3.64558269298331	2.40342770607096	9.9131681394729	-0.1010881629363	62.4406074892899	0.447371132528289	0.455240891881853	0.440072106480384	0.47388416851702	0.481898092093894	0.466451433346573	0.473645014067841	0.480247949807189	0.466190906886628	0.000786170714061394	0.000804818433830205	0.00144763568427144
236	29.6045667991337	0.24	2.40369499923547	2.31220514722194	2.495184851249	0.294005923934059	29.2952731238082	28.3284718651546	30.2620743824619	8.03	5.25	12.3	3.32451062387986	3.43797036399129	3.55143010410272	3.38464597325726	3.50015802779442	3.61567008233157	3.38894192489548	3.50225996151436	3.6179472836195	2.40369499923547	9.88926211818264	-0.165092191882797	62.3897406950888	0.447371132528289	0.455240891881853	0.440072106480384	0.47388416851702	0.481898092093894	0.466451433346573	0.473645014067841	0.480247949807189	0.466190906886628	0.000786170714061394	0.000804818433830205	0.00144763568427144
236	29.6045667991337	0.24	2.40393699258786	2.31375806666549	2.49411591851023	0.310756660068945	30.5522821008131	29.5832528430645	31.5213113585618	7.98	5.18	12.34	3.49198447674069	3.60636794712905	3.72075141751741	3.55638805893185	3.672881133554	3.78937420817615	3.55361979444667	3.66934999218892	3.78613377108755	2.40393699258786	9.90658992838223	-0.38611217574999	62.0491702733719	0.447371132528289	0.455240891881853	0.440072106480384	0.47388416851702	0.481898092093894	0.466451433346573	0.473645014067841	0.480247949807189	0.466190906886628	0.000786170714061394	0.000804818433830205	0.00144763568427144
236	29.6045667991337	0.24	2.40416244131342	2.31345467144586	2.49487021118099	0.297346757291848	29.6047433858861	28.6355344871713	30.5739522846009	8.02	5.19	12.46	3.36436920754382	3.47824089294834	3.59211257835286	3.42545866302043	3.54139800474518	3.65733734646993	3.41930289238739	3.5342047992828	3.6529418244831	2.40416244131342	9.94767844858858	0.0496527578286027	62.5245946659327	0.447371132528289	0.455240891881853	0.440072106480384	0.47388416851702	0.481898092093894	0.466451433346573	0.473645014067841	0.480247949807189	0.466190906886628	0.000786170714061394	0.000804818433830205	0.00144763568427144
236	29.6045667991337	0.24	2.40418731279855	2.31243249172824	2.49594213386887	0.297807796091355	30.0980195197904	29.1137476851383	31.0822913544425	8	5.24	12.29	3.42871681216906	3.54463419332226	3.66055157447546	3.49147368963921	3.60951274291764	3.72755179619607	3.4951008345397	3.61180217687039	3.73185561903556	2.40418731279855	9.86698022894659	0.0279510530049351	62.5464772061028	0.447371132528289	0.455240891881853	0.440072106480384	0.47388416851702	0.481898092093894	0.466451433346573	0.473645014067841	0.480247949807189	0.466190906886628	0.000786170714061394	0.000804818433830205	0.00144763568427144
236	29.6045667991337	0.24	2.40426373755392	2.31436337012547	2.49416410498237	0.297466592235303	29.8451975158554	28.8683966930635	30.8219983386474	8.05	5.19	12.4	3.38000633164681	3.4943733677139	3.60874040378099	3.44066747473352	3.55708706173056	3.67350664872761	3.43829200227964	3.552913863322	3.67007981675579	2.40426373755392	9.88788042511388	-0.0585550632239709	62.4408118917872	0.447371132528289	0.455240891881853	0.440072106480384	0.47388416851702	0.481898092093894	0.466451433346573	0.473645014067841	0.480247949807189	0.466190906886628	0.000786170714061394	0.000804818433830205	0.00144763568427144
236	29.6045667991337	0.24	2.40438141207232	2.31265177032683	2.49611105381781	0.293369838434066	29.3873648792958	28.4160362986905	30.3586934599011	7.98	5.21	12.33	3.35314258109531	3.46776107290843	3.58237956472154	3.41492024078863	3.5316504418448	3.64838064290097	3.41622865136522	3.5334812472729	3.65042623679174	2.40438141207232	9.88662169833357	-0.51982411010749	61.9150332615169	0.447371132528289	0.455240891881853	0.440072106480384	0.47388416851702	0.481898092093894	0.466451433346573	0.473645014067841	0.480247949807189	0.466190906886628	0.000786170714061394	0.000804818433830205	0.00144763568427144
236	29.6045667991337	0.24	2.40455111807025	2.31456192375597	2.49454031238453	0.310517140594081	30.4190979329895	29.4537531656777	31.3844427003014	7.9	5.11	12.26	3.51172054376601	3.62681694700254	3.74191335023907	3.57865713234817	3.69594737774688	3.8132376231456	3.57690998191197	3.69013261025189	3.80879484727588	2.40455111807025	9.8308574090783	-0.0255667652090547	62.1959621016462	0.447371132528289	0.455240891881853	0.440072106480384	0.47388416851702	0.481898092093894	0.466451433346573	0.473645014067841	0.480247949807189	0.466190906886628	0.000786170714061394	0.000804818433830205	0.00144763568427144
236	29.6045667991337	0.24	2.4048471774469	2.31359688854106	2.49609746635273	0.295683970782091	29.8143051168707	28.8343374317477	30.7942728019937	8.07	5.24	12.42	3.36809714930558	3.48256575377714	3.59703435824871	3.42806446671581	3.54457112853357	3.66107779035134	3.42878335399477	3.54406166957431	3.66210580790505	2.4048471774469	9.96721267669459	-0.123879252676379	62.5802794403015	0.447371132528289	0.455240891881853	0.440072106480384	0.47388416851702	0.481898092093894	0.466451433346573	0.473645014067841	0.480247949807189	0.466190906886628	0.000786170714061394	0.000804818433830205	0.00144763568427144
236	29.6045667991337	0.24	2.40524450946387	2.31510412468796	2.49538489423978	0.311197868553449	30.8116957044906	29.8354442312217	31.7879471777595	8	5.14	12.31	3.51469504656294	3.62970007852111	3.74470511047929	3.57908580518581	3.69619777989581	3.81330975460581	3.57572042299812	3.69661985783844	3.80696199403515	2.40524450946387	9.93849877126314	0.130538348475356	62.5907333940663	0.447371132528289	0.455240891881853	0.440072106480384	0.47388416851702	0.481898092093894	0.466451433346573	0.473645014067841	0.480247949807189	0.466190906886628	0.000786170714061394	0.000804818433830205	0.00144763568427144
236	29.6045667991337	0.24	2.40531343938699	2.31372840345373	2.49689847532024	0.299800599124643	30.2447827757996	29.2604039650127	31.2291615865865	7.93	5.15	12.32	3.47451360278316	3.59140322510212	3.70829284742108	3.53986773375672	3.65895600042128	3.77804426708585	3.53411341158002	3.65332862312215	3.7732031210987	2.40531343938699	9.88520869767856	0.649136497278785	63.0042132647331	0.447371132528289	0.455240891881853	0.440072106480384	0.47388416851702	0.481898092093894	0.466451433346573	0.473645014067841	0.480247949807189	0.466190906886628	0.000786170714061394	0.000804818433830205	0.00144763568427144
236	29.6045667991337	0.24	2.40544613943137	2.31473706174683	2.49615521711592	0.310176589171002	30.3196269318639	29.3566730734734	31.2825807902543	7.94	5.14	12.29	3.48376780561445	3.59804191432414	3.71231602303383	3.54916178713116	3.6655809409098	3.78200009468844	3.54553692770255	3.66041052958225	3.7778660742009	2.40544613943137	9.82304966019929	0.575219775659528	62.7505768824885	0.447371132528289	0.455240891881853	0.440072106480384	0.47388416851702	0.481898092093894	0.466451433346573	0.473645014067841	0.480247949807189	0.466190906886628	0.000786170714061394	0.000804818433830205	0.00144763568427144
236	29.6045667991337	0.24	2.40548201282065	2.31455241156701	2.49641161407429	0.301053729676282	29.7716376671286	28.8055427824397	30.7377325518175	7.98	5.15	12.52	3.40269998705377	3.51682146278682	3.63094293851987	3.46561118560042	3.58184260897669	3.69807403235297	3.45516330727175	3.57107757314388	3.68633857116385	2.40548201282065	9.90608008683591	0.0392093786864919	62.4371447634154	0.447371132528289	0.455240891881853	0.440072106480384	0.47388416851702	0.481898092093894	0.466451433346573	0.473645014067841	0.480247949807189	0.466190906886628	0.000786170714061394	0.000804818433830205	0.00144763568427144
236	29.6045667991337	0.24	2.40557706448699	2.3141752246163	2.49697890435768	0.300662635037877	29.8007473584058	28.832808421779	30.7686862950326	8.05	5.18	12.48	3.37489803103395	3.48819588130217	3.60149373157038	3.43541031047027	3.5507396032034	3.66606889593652	3.42922517103164	3.54259554981257	3.65794929078839	2.40557706448699	9.92891723243319	-0.557403843289215	62.0047283005101	0.447371132528289	0.455240891881853	0.440072106480384	0.47388416851702	0.481898092093894	0.466451433346573	0.473645014067841	0.480247949807189	0.466190906886628	0.000786170714061394	0.000804818433830205	0.00144763568427144
236	29.6045667991337	0.24	2.40584216310789	2.31443533876222	2.49724898745356	0.302558298127884	30.0169801046744	29.0463950790712	30.9875651302777	8.07	5.22	12.35	3.39146488599145	3.50479065410283	3.61811642221422	3.45176330338233	3.56710394255871	3.68244458173508	3.45248078874033	3.56590322340945	3.68612215959893	2.40584216310789	9.90125155265279	0.0208922253477726	62.5387886852436	0.447371132528289	0.455240891881853	0.440072106480384	0.47388416851702	0.481898092093894	0.466451433346573	0.473645014067841	0.480247949807189	0.466190906886628	0.000786170714061394	0.000804818433830205	0.00144763568427144
236	29.6045667991337	0.24	2.40617835816773	2.31464818207409	2.49770853426137	0.297930008302533	30.1751595317896	29.1886533214194	31.1616657421598	7.98	5.2	12.39	3.44700608952463	3.56350659665849	3.68000710379235	3.5106782255603	3.62933069760104	3.74798316964178	3.50642444488167	3.62525524076799	3.74568617424874	2.40617835816773	9.93523983382265	0.0266602684153944	62.5409394034242	0.447371132528289	0.455240891881853	0.440072106480384	0.47388416851702	0.481898092093894	0.466451433346573	0.473645014067841	0.480247949807189	0.466190906886628	0.000786170714061394	0.000804818433830205	0.00144763568427144
236	29.6045667991337	0.24	2.40625206455451	2.31620314394418	2.49630098516485	0.316326069499166	30.5071181270344	29.5519597938531	31.4622764602158	8.01	5.1	12.39	3.4786471437223	3.59108160934495	3.7035160749676	3.54221538542549	3.65670446049578	3.77119353556606	3.53587917509468	3.6469019187089	3.76154636146501	2.40625206455451	9.87536219464423	0.00324647442575714	62.2857344292233	0.447371132528289	0.455240891881853	0.440072106480384	0.47388416851702	0.481898092093894	0.466451433346573	0.473645014067841	0.480247949807189	0.466190906886628	0.000786170714061394	0.000804818433830205	0.00144763568427144
236	29.6045667991337	0.24	2.40644770066549	2.31465278443929	2.49824261689168	0.296281897984265	29.9276627332917	28.9453794093649	30.9099460572184	8.05	5.24	12.39	3.39105952496634	3.50613769252837	3.6212158600904	3.45204304594332	3.56919073537421	3.68633842480509	3.45181269953762	3.56827917922151	3.68664909698386	2.40644770066549	9.96688559130746	0.433760798121538	63.0964573438135	0.447371132528289	0.455240891881853	0.440072106480384	0.47388416851702	0.481898092093894	0.466451433346573	0.473645014067841	0.480247949807189	0.466190906886628	0.000786170714061394	0.000804818433830205	0.00144763568427144
236	29.6045667991337	0.24	2.40646338845091	2.31480380010397	2.49812297679784	0.299861505296058	29.9045455622043	28.9313816517517	30.8777094726568	7.95	5.1	12.27	3.42760735036495	3.54290166339597	3.65819597642699	3.49159693087863	3.60904365927476	3.72649038767088	3.48593585669865	3.60338772534443	3.72149593648114	2.40646338845091	9.79227041866385	-0.104720004385394	61.9442496171183	0.447371132528289	0.455240891881853	0.440072106480384	0.47388416851702	0.481898092093894	0.466451433346573	0.473645014067841	0.480247949807189	0.466190906886628	0.000786170714061394	0.000804818433830205	0.00144763568427144
236	29.6045667991337	0.24	2.40650273122206	2.31509509683555	2.49791036560857	0.297879491919549	29.7475837545555	28.7749386823375	30.7202288267735	8.11	5.21	12.63	3.34493335356701	3.45799816246759	3.57106297136817	3.40350989873258	3.51855470100976	3.63359950328693	3.39873327049756	3.51216249986109	3.62482696313522	2.40650273122206	9.98611775912673	0.198421693203607	62.9770760238301	0.447371132528289	0.455240891881853	0.440072106480384	0.47388416851702	0.481898092093894	0.466451433346573	0.473645014067841	0.480247949807189	0.466190906886628	0.000786170714061394	0.000804818433830205	0.00144763568427144
236	29.6045667991337	0.24	2.40668996834033	2.31551605657706	2.4978638801036	0.307297823021837	29.854926219026	28.9003146252882	30.8095378127637	7.96	5.06	12.24	3.42122304123919	3.53423008708886	3.64723713293852	3.48492720210936	3.60003847178235	3.71514974145533	3.47620423045746	3.59457946783115	3.7086979686917	2.40668996834033	9.75001878699163	0.138093917903069	62.0660408556136	0.447371132528289	0.455240891881853	0.440072106480384	0.47388416851702	0.481898092093894	0.466451433346573	0.473645014067841	0.480247949807189	0.466190906886628	0.000786170714061394	0.000804818433830205	0.00144763568427144
236	29.6045667991337	0.24	2.40677293289188	2.31656852469878	2.49697734108498	0.299995936843329	29.6743638190368	28.7089996417802	30.6397279962935	7.89	5.16	12.3	3.4259044593328	3.54110336842091	3.65630227750901	3.49139009071611	3.60879100905048	3.72619192738486	3.48622278899226	3.60522910990656	3.72114168765322	2.40677293289188	9.85940664045055	-0.483005081488531	61.7448804033663	0.447371132528289	0.455240891881853	0.440072106480384	0.47388416851702	0.481898092093894	0.466451433346573	0.473645014067841	0.480247949807189	0.466190906886628	0.000786170714061394	0.000804818433830205	0.00144763568427144
236	29.6045667991337	0.24	2.4068288902595	2.3145039214151	2.4991538591039	0.301931308392982	29.9867943855615	29.015742993177	30.957845777946	8.1	5.28	12.55	3.37703701019947	3.49005415718961	3.60307130417975	3.43642393021273	3.55142854143503	3.66643315265733	3.43315972651584	3.55118007600233	3.6654025207764	2.4068288902595	9.98666315871668	-0.0113136853567293	62.8187812099075	0.447371132528289	0.455240891881853	0.440072106480384	0.47388416851702	0.481898092093894	0.466451433346573	0.473645014067841	0.480247949807189	0.466190906886628	0.000786170714061394	0.000804818433830205	0.00144763568427144
236	29.6045667991337	0.24	2.40700358533783	2.31572632565636	2.4982808450193	0.292098471280812	29.8241255161478	28.8353295879313	30.8129214443643	8.05	5.24	12.45	3.37445569900602	3.49016958550589	3.60588347200576	3.43491526818046	3.5527023814017	3.67048949462295	3.43446352955008	3.54995416873767	3.67007981675579	2.40700358533783	9.93954275852027	0.185863304850124	62.8974138564579	0.447371132528289	0.455240891881853	0.440072106480384	0.47388416851702	0.481898092093894	0.466451433346573	0.473645014067841	0.480247949807189	0.466190906886628	0.000786170714061394	0.000804818433830205	0.00144763568427144
236	29.6045667991337	0.24	2.40723100443196	2.31560326305544	2.49885874580848	0.294574309269819	29.4626960942665	28.4916991661058	30.4336930224272	7.97	5.17	12.27	3.36601940384207	3.48073332392824	3.59544724401441	3.42827651940737	3.54511216159996	3.66194780379254	3.42812098382057	3.5458135920879	3.65996867499113	2.40723100443196	9.85371198058013	-0.0138346392248167	62.2545071716577	0.447371132528289	0.455240891881853	0.440072106480384	0.47388416851702	0.481898092093894	0.466451433346573	0.473645014067841	0.480247949807189	0.466190906886628	0.000786170714061394	0.000804818433830205	0.00144763568427144
236	29.6045667991337	0.24	2.40729299887066	2.31666043665832	2.497925561083	0.30137635232609	29.7612149305834	28.7961981194759	30.7262317416909	7.95	5.17	12.3	3.41237182510896	3.52672706614866	3.64108230718836	3.47612499357173	3.59261672773711	3.7091084619025	3.47582415767733	3.59125090169049	3.70882464531569	2.40729299887066	9.84309390940367	-0.233073601769523	62.0686327603989	0.447371132528289	0.455240891881853	0.440072106480384	0.47388416851702	0.481898092093894	0.466451433346573	0.473645014067841	0.480247949807189	0.466190906886628	0.000786170714061394	0.000804818433830205	0.00144763568427144
236	29.6045667991337	0.24	2.40733630286074	2.316744765808	2.49792783991348	0.308711747488015	30.5474540316967	29.5739333143443	31.5209747490492	7.93	5.15	12.36	3.51224294235744	3.62785966578805	3.74347638921866	3.57833755901752	3.69612999840516	3.8139224377928	3.57195053627476	3.6909128911416	3.81161782633747	2.40733630286074	9.89853531682806	0.59443369060343	62.9655330449747	0.447371132528289	0.455240891881853	0.440072106480384	0.47388416851702	0.481898092093894	0.466451433346573	0.473645014067841	0.480247949807189	0.466190906886628	0.000786170714061394	0.000804818433830205	0.00144763568427144
236	29.6045667991337	0.24	2.40751155519044	2.31562833084329	2.49939477953759	0.294395277677814	29.1153262522075	28.1553640164754	30.0752884879396	7.94	5.13	12.4	3.33823956612137	3.452057448761	3.56587533140063	3.40071901222714	3.51666714289822	3.63261527356931	3.39142115935767	3.50933970880866	3.6267432794483	2.40751155519044	9.84939434534229	-0.0561750751749957	62.2246944253147	0.447371132528289	0.455240891881853	0.440072106480384	0.47388416851702	0.481898092093894	0.466451433346573	0.473645014067841	0.480247949807189	0.466190906886628	0.000786170714061394	0.000804818433830205	0.00144763568427144
236	29.6045667991337	0.24	2.40760029606264	2.31731029333615	2.49789029878914	0.303825559979605	29.8657567371609	28.9029534268554	30.8285600474665	8.03	5.09	12.6	3.39034282932526	3.50328053679539	3.61621824426552	3.45157239811368	3.56654975982424	3.6815271215348	3.43429631902471	3.55146493068276	3.66354738196233	2.40760029606264	9.98967988234104	-0.239424674196164	62.2848452182501	0.447371132528289	0.455240891881853	0.440072106480384	0.47388416851702	0.481898092093894	0.466451433346573	0.473645014067841	0.480247949807189	0.466190906886628	0.000786170714061394	0.000804818433830205	0.00144763568427144
236	29.6045667991337	0.24	2.40774633761147	2.31730376675984	2.49818890846309	0.304242558356964	29.6843483893455	28.7283357462542	30.6403610324368	8.01	5.18	12.64	3.38009848345273	3.49258035200287	3.60506222055301	3.44176829273091	3.5563023900592	3.6708364873875	3.42867493020852	3.54499633347796	3.65896555697691	2.40774633761147	9.97362462979613	-0.230817242664781	62.3423026604193	0.447371132528289	0.455240891881853	0.440072106480384	0.47388416851702	0.481898092093894	0.466451433346573	0.473645014067841	0.480247949807189	0.466190906886628	0.000786170714061394	0.000804818433830205	0.00144763568427144
236	29.6045667991337	0.24	2.40777384284281	2.31683727638734	2.49871040929828	0.299336489174993	29.9128512058268	28.9381984868451	30.8875039248086	8.09	5.16	12.54	3.37392980852282	3.48756541935827	3.60120103019373	3.43361997419356	3.54926597908633	3.6649119839791	3.42537879544133	3.53836465848097	3.6554071583199	2.40777384284281	9.96303071373972	-0.0759454586822627	62.4979251621858	0.447371132528289	0.455240891881853	0.440072106480384	0.47388416851702	0.481898092093894	0.466451433346573	0.473645014067841	0.480247949807189	0.466190906886628	0.000786170714061394	0.000804818433830205	0.00144763568427144
236	29.6045667991337	0.24	2.40783688252261	2.31633815000137	2.49933561504385	0.299526552921356	29.6344601972592	28.6693156464843	30.5996047480342	7.95	5.2	12.32	3.39600332732464	3.51032883638795	3.62465434545126	3.4593686831267	3.57582736929875	3.6922860554708	3.45895679028546	3.57866197191	3.69159451946352	2.40783688252261	9.85411732079319	0.546808045234518	62.8636246240665	0.447371132528289	0.455240891881853	0.440072106480384	0.47388416851702	0.481898092093894	0.466451433346573	0.473645014067841	0.480247949807189	0.466190906886628	0.000786170714061394	0.000804818433830205	0.00144763568427144
236	29.6045667991337	0.24	2.40785307782778	2.31582005863234	2.49988609702322	0.295985652717103	29.8778839570858	28.8965373417543	30.8592305724174	7.92	5.13	12.35	3.43447029046436	3.55110730323661	3.66774431600885	3.49926657679325	3.61810411676095	3.73694165672864	3.49233896255489	3.61282644699087	3.72920087558356	2.40785307782778	9.84150371856114	-0.104596663610516	62.1711425129659	0.447371132528289	0.455240891881853	0.440072106480384	0.47388416851702	0.481898092093894	0.466451433346573	0.473645014067841	0.480247949807189	0.466190906886628	0.000786170714061394	0.000804818433830205	0.00144763568427144
236	29.6045667991337	0.24	2.40789289247827	2.31682265185475	2.49896313310179	0.297578018965524	29.9266653179045	28.9474592020394	30.9058714337695	8.01	5.13	12.32	3.40499920148665	3.52018015810672	3.63536111472679	3.46706954477363	3.58435015578258	3.70163076679153	3.46142323723669	3.5800181321846	3.69535376921078	2.40789289247827	9.91203181292613	0.0324180534617121	62.4356785525372	0.447371132528289	0.455240891881853	0.440072106480384	0.47388416851702	0.481898092093894	0.466451433346573	0.473645014067841	0.480247949807189	0.466190906886628	0.000786170714061394	0.000804818433830205	0.00144763568427144
236	29.6045667991337	0.24	2.40794311841218	2.31623891054484	2.49964732627952	0.294261620848382	29.5252097544116	28.5514199662109	30.4989995426124	8.01	5.17	12.39	3.35791162247875	3.47243832733337	3.58696503218799	3.41909290680148	3.53570629280796	3.65231967881444	3.41370673385861	3.52958096355815	3.65560064670697	2.40794311841218	9.90159580296033	0.00422676542963323	62.4641465667295	0.447371132528289	0.455240891881853	0.440072106480384	0.47388416851702	0.481898092093894	0.466451433346573	0.473645014067841	0.480247949807189	0.466190906886628	0.000786170714061394	0.000804818433830205	0.00144763568427144
236	29.6045667991337	0.24	2.40803107034967	2.31719815993967	2.49886398075968	0.299260736959313	29.8770079298778	28.9033472638442	30.8506685959115	8.02	5.19	12.42	3.39555979319747	3.50994526487388	3.62433073655028	3.45719885883083	3.57366075207704	3.69012264532325	3.45223634451198	3.56784231241443	3.68608254332472	2.40803107034967	9.89274479831492	0.140842600556597	62.5968535468738	0.447371132528289	0.455240891881853	0.440072106480384	0.47388416851702	0.481898092093894	0.466451433346573	0.473645014067841	0.480247949807189	0.466190906886628	0.000786170714061394	0.000804818433830205	0.00144763568427144
236	29.6045667991337	0.24	2.40830421917238	2.31655932162649	2.50004911671826	0.294616231042351	29.7238590367298	28.7443538110162	30.7033642624434	7.99	5.25	12.32	3.38917464295834	3.50466564670327	3.6201566504482	3.45145024927262	3.56906338393135	3.68667651859007	3.45515899868451	3.57337621893621	3.69088922828598	2.40830421917238	9.90490692299471	-0.459941805754606	62.0003911156587	0.447371132528289	0.455240891881853	0.440072106480384	0.47388416851702	0.481898092093894	0.466451433346573	0.473645014067841	0.480247949807189	0.466190906886628	0.000786170714061394	0.000804818433830205	0.00144763568427144
236	29.6045667991337	0.24	2.40844799854652	2.31616811450249	2.50072788259055	0.294135893839538	29.4326706731521	28.4616390460905	30.4037023002137	8.04	5.23	12.56	3.33573613528955	3.44954213506535	3.56334813484116	3.39580676351451	3.51166220534	3.62751764716548	3.39205182077885	3.5073025069267	3.6231283752379	2.40844799854652	9.92955949332294	-0.00262159435796168	62.5953725568143	0.447371132528289	0.455240891881853	0.440072106480384	0.47388416851702	0.481898092093894	0.466451433346573	0.473645014067841	0.480247949807189	0.466190906886628	0.000786170714061394	0.000804818433830205	0.00144763568427144
236	29.6045667991337	0.24	2.4084571431028	2.31698963348656	2.49992465271904	0.295233511177359	29.5546183893611	28.5821347114031	30.527102067319	7.91	5.15	12.21	3.40133894721101	3.51706671362048	3.63279448002995	3.46577210545101	3.58369215719328	3.70161220893555	3.46417733067044	3.58024783283171	3.70349010852832	2.4084571431028	9.81539651052177	0.349697483455932	62.5050057507041	0.447371132528289	0.455240891881853	0.440072106480384	0.47388416851702	0.481898092093894	0.466451433346573	0.473645014067841	0.480247949807189	0.466190906886628	0.000786170714061394	0.000804818433830205	0.00144763568427144
236	29.6045667991337	0.24	2.40865388847877	2.31762023897801	2.49968753797953	0.298220496977249	29.8135839706154	28.8395750157679	30.7875929254629	7.96	5.1	12.38	3.41126224843721	3.52647198975602	3.64168173107483	3.47461075003587	3.59195998223829	3.7093092144407	3.46535195078965	3.58327010910157	3.69882385603503	2.40865388847877	9.87527530939445	0.269086723200109	62.490462302429	0.447371132528289	0.455240891881853	0.440072106480384	0.47388416851702	0.481898092093894	0.466451433346573	0.473645014067841	0.480247949807189	0.466190906886628	0.000786170714061394	0.000804818433830205	0.00144763568427144
236	29.6045667991337	0.24	2.40865520875954	2.31713727779436	2.50017313972472	0.295097780096298	29.161328600377	28.2014729131474	30.1211842876067	7.99	5.12	12.66	3.32530288907562	3.43848176096186	3.5516606328481	3.38641330737454	3.50167211255837	3.6169309177422	3.37016782574497	3.48723003609366	3.60368933615647	2.40865520875954	9.92117986434056	-0.506831624315934	61.9089516468893	0.447371132528289	0.455240891881853	0.440072106480384	0.47388416851702	0.481898092093894	0.466451433346573	0.473645014067841	0.480247949807189	0.466190906886628	0.000786170714061394	0.000804818433830205	0.00144763568427144
236	29.6045667991337	0.24	2.40865663371196	2.31655619107353	2.50075707635039	0.289816683808892	28.9107823867768	27.9469521336668	29.8746126398868	8	5.13	12.51	3.29129025181405	3.4047997716104	3.51830929140676	3.35153094748675	3.46711803927307	3.58270513105939	3.34001769750487	3.45576948921953	3.57335407247072	2.40865663371196	9.85460023720946	-0.0726019456177457	62.2346958098047	0.447371132528289	0.455240891881853	0.440072106480384	0.47388416851702	0.481898092093894	0.466451433346573	0.473645014067841	0.480247949807189	0.466190906886628	0.000786170714061394	0.000804818433830205	0.00144763568427144
236	29.6045667991337	0.24	2.40870862478921	2.31622841268419	2.50118883689423	0.299721459196853	29.617952029467	28.6537929770505	30.5821110818836	7.92	5.06	12.23	3.40883293977423	3.523535280916	3.63823762205776	3.47334417832192	3.59021723015034	3.70709028197875	3.46536903597749	3.58289091388567	3.69754121157864	2.40870862478921	9.75188118618846	0.745125600671554	62.7312522295778	0.447371132528289	0.455240891881853	0.440072106480384	0.47388416851702	0.481898092093894	0.466451433346573	0.473645014067841	0.480247949807189	0.466190906886628	0.000786170714061394	0.000804818433830205	0.00144763568427144
236	29.6045667991337	0.24	2.40892007641908	2.31716971542856	2.50067043740961	0.296835677050441	29.7921124370492	28.8155751493063	30.7686497247922	8.04	5.18	12.47	3.37828757584292	3.49277509758891	3.60726261933489	3.43918956262339	3.55574100503313	3.67229244744287	3.43081713585373	3.55039096879225	3.66681653129925	2.40892007641908	9.88241669170535	-0.0854105806254957	62.3880147216916	0.447371132528289	0.455240891881853	0.440072106480384	0.47388416851702	0.481898092093894	0.466451433346573	0.473645014067841	0.480247949807189	0.466190906886628	0.000786170714061394	0.000804818433830205	0.00144763568427144
236	29.6045667991337	0.24	2.40904828147356	2.31813983143141	2.49995673151572	0.303971815765993	29.5618336135944	28.609157469547	30.5145097576418	8.03	5.08	12.52	3.35703884430687	3.46882720525444	3.58061556620201	3.41773749735908	3.53154710478342	3.64535671220776	3.40214568138334	3.51665304992782	3.62919916220831	2.40904828147356	9.90868480447636	-0.105195774514376	62.15408518134	0.447371132528289	0.455240891881853	0.440072106480384	0.47388416851702	0.481898092093894	0.466451433346573	0.473645014067841	0.480247949807189	0.466190906886628	0.000786170714061394	0.000804818433830205	0.00144763568427144
236	29.6045667991337	0.24	2.40916089139601	2.31690890370213	2.50141287908989	0.290835718898322	29.5347826122075	28.5525813193567	30.5169839050583	7.98	5.18	12.27	3.37138263006425	3.48735730643086	3.60333198279748	3.43362677680917	3.55174263546405	3.66985849411893	3.43272628515838	3.54779490844546	3.66529674587499	2.40916089139601	9.85591321439614	0.204620630422261	62.5768631304401	0.447371132528289	0.455240891881853	0.440072106480384	0.47388416851702	0.481898092093894	0.466451433346573	0.473645014067841	0.480247949807189	0.466190906886628	0.000786170714061394	0.000804818433830205	0.00144763568427144
236	29.6045667991337	0.24	2.4092208031389	2.3186662845925	2.4997753216853	0.30302650096181	29.6211795779046	28.6644540900738	30.5779050657353	8.06	5.18	12.39	3.3512308796618	3.4630839778615	3.5749370760612	3.4110785115413	3.52492912745495	3.63877974336859	3.40949489196195	3.52350357131234	3.63123421739997	2.4092208031389	9.88539192467287	0.227975665030091	62.6632534129151	0.447371132528289	0.455240891881853	0.440072106480384	0.47388416851702	0.481898092093894	0.466451433346573	0.473645014067841	0.480247949807189	0.466190906886628	0.000786170714061394	0.000804818433830205	0.00144763568427144
236	29.6045667991337	0.24	2.40935733270521	2.31878426321174	2.49993040219869	0.304155333551113	29.9070642776019	28.9436803753849	30.8704481798189	8.01	5.14	12.55	3.40599483759135	3.519362610971	3.63273038435066	3.46817130238449	3.58360860543355	3.6990459084826	3.45477045534538	3.57309288505015	3.68869004426906	2.40935733270521	9.95524522597291	-0.316378825346128	62.174976910992	0.447371132528289	0.455240891881853	0.440072106480384	0.47388416851702	0.481898092093894	0.466451433346573	0.473645014067841	0.480247949807189	0.466190906886628	0.000786170714061394	0.000804818433830205	0.00144763568427144
236	29.6045667991337	0.24	2.40945118976677	2.31886524745502	2.50003713207853	0.305411569521524	30.1646707125444	29.1958647862163	31.1334766388724	7.96	5.15	12.3	3.45467330244934	3.56930967282054	3.68394604319174	3.51890586314031	3.63567366157218	3.75244146000404	3.51674804111244	3.63135767944631	3.74915445150829	2.40945118976677	9.84645598619764	-0.342576502767576	61.8893661106903	0.447371132528289	0.455240891881853	0.440072106480384	0.47388416851702	0.481898092093894	0.466451433346573	0.473645014067841	0.480247949807189	0.466190906886628	0.000786170714061394	0.000804818433830205	0.00144763568427144
236	29.6045667991337	0.24	2.40971995889554	2.31950392449348	2.4999359932976	0.30373344975862	30.1155682935165	29.1445001991001	31.0866363879328	8.04	5.15	12.31	3.41654363921557	3.53037974889523	3.64421585857488	3.47811663786077	3.59400430354768	3.70989196923459	3.47602913330735	3.59346238356257	3.70383007030192	2.40971995889554	9.90140991065965	-0.064779779462461	62.3306631783194	0.447371132528289	0.455240891881853	0.440072106480384	0.47388416851702	0.481898092093894	0.466451433346573	0.473645014067841	0.480247949807189	0.466190906886628	0.000786170714061394	0.000804818433830205	0.00144763568427144
236	29.6045667991337	0.24	2.40984493039481	2.31887285380868	2.50081700698094	0.302621954734772	30.1130034272928	29.1394603772172	31.0865464773684	8.04	5.18	12.4	3.41479918342293	3.52888688337994	3.64297458333695	3.47627058497567	3.59241203112377	3.70855347727187	3.47547301631098	3.58890416868636	3.7045962184166	2.40984493039481	9.90800827946462	-0.393223900051545	62.0807487773707	0.447371132528289	0.455240891881853	0.440072106480384	0.47388416851702	0.481898092093894	0.466451433346573	0.473645014067841	0.480247949807189	0.466190906886628	0.000786170714061394	0.000804818433830205	0.00144763568427144
236	29.6045667991337	0.24	2.40995753323029	2.31884301261064	2.50107205384994	0.310285590742474	30.6754391440336	29.70143276275	31.6494455253172	7.87	5.08	12.18	3.55274869023847	3.66925485083451	3.78576101143054	3.62118208773558	3.73993240154764	3.8586827153597	3.61719207071939	3.73385486451891	3.85121981390698	2.40995753323029	9.79561710248271	0.0245556834373939	62.0888378932886	0.447371132528289	0.455240891881853	0.440072106480384	0.47388416851702	0.481898092093894	0.466451433346573	0.473645014067841	0.480247949807189	0.466190906886628	0.000786170714061394	0.000804818433830205	0.00144763568427144
236	29.6045667991337	0.24	2.40997492164368	2.31853435322503	2.50141549006233	0.296448429311898	29.5464251515704	28.5770419217184	30.5158083814225	8.02	5.17	12.54	3.35969910219451	3.47366597028176	3.58763283836901	3.42083814234321	3.53687895357587	3.65291976480852	3.4070774903796	3.52825078633007	3.64300160823338	2.40997492164368	9.95889675980693	-0.18139524836852	62.431394438425	0.447371132528289	0.455240891881853	0.440072106480384	0.47388416851702	0.481898092093894	0.466451433346573	0.473645014067841	0.480247949807189	0.466190906886628	0.000786170714061394	0.000804818433830205	0.00144763568427144
236	29.6045667991337	0.24	2.41019473053539	2.31929999274805	2.50108946832274	0.302737829165074	30.1281005482325	29.1543367479793	31.1018643484857	8.04	5.21	12.29	3.41873196213901	3.53291865951707	3.64710535689513	3.48040739619399	3.59665407200911	3.71290074782423	3.48352952272303	3.59729534665228	3.71217496096558	2.41019473053539	9.91938300110075	0.19202781577258	62.6947671812412	0.447371132528289	0.455240891881853	0.440072106480384	0.47388416851702	0.481898092093894	0.466451433346573	0.473645014067841	0.480247949807189	0.466190906886628	0.000786170714061394	0.000804818433830205	0.00144763568427144
236	29.6045667991337	0.24	2.41033338556464	2.31772460540918	2.5029421657201	0.296863609992978	29.8954578034285	28.9155985878536	30.8753170190033	8.02	5.22	12.42	3.39930210148802	3.51449381991453	3.62968553834104	3.46114963104435	3.57843716884711	3.69572470664988	3.46004814298175	3.57847158107089	3.69184710511539	2.41033338556464	9.91783426130733	0.0668148443028896	62.5633903620897	0.447371132528289	0.455240891881853	0.440072106480384	0.47388416851702	0.481898092093894	0.466451433346573	0.473645014067841	0.480247949807189	0.466190906886628	0.000786170714061394	0.000804818433830205	0.00144763568427144
236	29.6045667991337	0.24	2.41049528891638	2.31915180937777	2.50183876845499	0.296701282939319	29.5211790142348	28.5532108661543	30.4891471623153	8.11	5.22	12.65	3.31876011805586	3.43126774812439	3.54377537819293	3.37685429260879	3.49133134428878	3.60580839596877	3.36930766106041	3.48372799632253	3.59570002865771	2.41049528891638	10.0132370829703	0.0179660959560512	62.8665100304819	0.447371132528289	0.455240891881853	0.440072106480384	0.47388416851702	0.481898092093894	0.466451433346573	0.473645014067841	0.480247949807189	0.466190906886628	0.000786170714061394	0.000804818433830205	0.00144763568427144
236	29.6045667991337	0.24	2.41061799520309	2.31948302248588	2.50175296792031	0.298635623607545	29.9567054494236	28.9789904844939	30.9344204143532	7.86	5.17	12.4	3.47118133775265	3.58829466306745	3.70540798838226	3.53834543018235	3.65772478813586	3.77710414608937	3.53342405663188	3.6522709725334	3.77305965927872	2.41061799520309	9.88069163232395	0.481420611303234	62.8095636139798	0.447371132528289	0.455240891881853	0.440072106480384	0.47388416851702	0.481898092093894	0.466451433346573	0.473645014067841	0.480247949807189	0.466190906886628	0.000786170714061394	0.000804818433830205	0.00144763568427144
236	29.6045667991337	0.24	2.41065892103239	2.31832441358705	2.50299342847773	0.296744389118809	30.186938496195	29.1972430255934	31.1766339667966	7.98	5.17	12.41	3.44744276996868	3.56430032708822	3.68115788420776	3.51108755245346	3.63010246918731	3.74911738592116	3.50642444488167	3.62371559761639	3.74461820302624	2.41065892103239	9.85272394954529	0.565258901797342	63.0333277388615	0.447371132528289	0.455240891881853	0.440072106480384	0.47388416851702	0.481898092093894	0.466451433346573	0.473645014067841	0.480247949807189	0.466190906886628	0.000786170714061394	0.000804818433830205	0.00144763568427144
236	29.6045667991337	0.24	2.41089927235245	2.32003594118961	2.50176260351528	0.303709227422868	29.825133842638	28.8633756476587	30.7868920376174	8	5.14	12.31	3.40124757993364	3.51458074557188	3.62791391121012	3.46362507371513	3.57903672340038	3.69444837308563	3.46074084560126	3.57596003281749	3.69143719226155	2.41089927235245	9.87097201931661	0.0356796140534713	62.2652506675452	0.447371132528289	0.455240891881853	0.440072106480384	0.47388416851702	0.481898092093894	0.466451433346573	0.473645014067841	0.480247949807189	0.466190906886628	0.000786170714061394	0.000804818433830205	0.00144763568427144
236	29.6045667991337	0.24	2.41104205080458	2.31844111628221	2.50364298532695	0.291623912574628	29.4951491402646	28.5161368489139	30.4741614316153	8.01	5.24	12.36	3.35409802648473	3.46925048250364	3.58440293852255	3.41523034325217	3.53248158599773	3.6497328287433	3.41567594258613	3.5342726559185	3.64946954170562	2.41104205080458	9.8735692580846	0.163397904613836	62.6464633152288	0.447371132528289	0.455240891881853	0.440072106480384	0.47388416851702	0.481898092093894	0.466451433346573	0.473645014067841	0.480247949807189	0.466190906886628	0.000786170714061394	0.000804818433830205	0.00144763568427144
236	29.6045667991337	0.24	2.41159294382238	2.32019133364528	2.50299455399948	0.297570111212584	29.4858121039213	28.5210125382055	30.4506116696371	8.03	5.14	12.41	3.34630524365591	3.45950297257619	3.57270070149647	3.40678604096792	3.52202969469198	3.63727334841604	3.39992043052195	3.51552364703766	3.63224785296927	2.41159294382238	9.85970249850463	-0.100376382122809	62.1928702580992	0.447371132528289	0.455240891881853	0.440072106480384	0.47388416851702	0.481898092093894	0.466451433346573	0.473645014067841	0.480247949807189	0.466190906886628	0.000786170714061394	0.000804818433830205	0.00144763568427144
236	29.6045667991337	0.24	2.41175221375878	2.32061918818646	2.50288523933111	0.300846433624343	29.4984469566098	28.5407454415154	30.4561484717042	8.01	5.1	12.45	3.35706119829308	3.46970936308815	3.58235752788322	3.41825171591182	3.53295316454816	3.6476546131845	3.40878756451799	3.52210425432149	3.63470471070134	2.41175221375878	9.8695435987561	0.0162807450143698	62.2987184367208	0.447371132528289	0.455240891881853	0.440072106480384	0.47388416851702	0.481898092093894	0.466451433346573	0.473645014067841	0.480247949807189	0.466190906886628	0.000786170714061394	0.000804818433830205	0.00144763568427144
236	29.6045667991337	0.24	2.41202297372513	2.3215651745491	2.50248077290116	0.304789176208284	30.1179623728859	29.1492357245876	31.0866890211842	8.03	5.14	12.36	3.42165012298134	3.53536300679768	3.64907589061402	3.48359241893664	3.59936385253163	3.71513528612663	3.47882923689948	3.59437346583993	3.71048578164793	2.41202297372513	9.88563733107787	0.323314203914498	62.7055504105842	0.447371132528289	0.455240891881853	0.440072106480384	0.47388416851702	0.481898092093894	0.466451433346573	0.473645014067841	0.480247949807189	0.466190906886628	0.000786170714061394	0.000804818433830205	0.00144763568427144
236	29.6045667991337	0.24	2.41231434024786	2.32112650865593	2.50350217183978	0.29911274548712	29.7118227980892	28.7432035703903	30.6804420257881	8.05	5.19	12.44	3.36445355523003	3.47783251093046	3.59121146663089	3.42478122607123	3.54019316817125	3.65560511027126	3.419871915179	3.53464173115653	3.64950926193366	2.41231434024786	9.94550824726907	0.137574629537192	62.6206190228921	0.447371132528289	0.455240891881853	0.440072106480384	0.47388416851702	0.481898092093894	0.466451433346573	0.473645014067841	0.480247949807189	0.466190906886628	0.000786170714061394	0.000804818433830205	0.00144763568427144
236	29.6045667991337	0.24	2.4123849710157	2.3217578117022	2.5030121303292	0.302333123187394	29.8482954181367	28.8826495439765	30.8139412922968	8.13	5.23	12.51	3.34961763613794	3.46160682346736	3.57359601079679	3.40780492744836	3.52173951517109	3.63567410289382	3.40407908685504	3.51685559250031	3.63363665621962	2.4123849710157	9.97645194711038	-0.167041771033048	62.5549552338031	0.447371132528289	0.455240891881853	0.440072106480384	0.47388416851702	0.481898092093894	0.466451433346573	0.473645014067841	0.480247949807189	0.466190906886628	0.000786170714061394	0.000804818433830205	0.00144763568427144
236	29.6045667991337	0.24	2.41245521345051	2.32086715102549	2.50404327587553	0.302999310149018	29.9425911025441	28.9754221835107	30.9097600215776	8.03	5.24	12.57	3.40262478475815	3.51620079804653	3.62977681133492	3.46430662529955	3.57994151312866	3.69557640095777	3.45806488744841	3.57416454599364	3.69164793040354	2.41245521345051	9.96459190495653	-0.278655627839153	62.3825536437496	0.447371132528289	0.455240891881853	0.440072106480384	0.47388416851702	0.481898092093894	0.466451433346573	0.473645014067841	0.480247949807189	0.466190906886628	0.000786170714061394	0.000804818433830205	0.00144763568427144
236	29.6045667991337	0.24	2.41246598833088	2.31990735618233	2.50502462047944	0.302866088499217	30.3417042892163	29.3613345004684	31.3220740779642	8	5.12	12.3	3.45959986580894	3.57511529612909	3.69063072644923	3.52302751529109	3.6406607836585	3.75829405202591	3.51762405158019	3.63368021714019	3.7529837616174	2.41246598833088	9.83028337404073	-0.276639619517903	61.8735970019793	0.447371132528289	0.455240891881853	0.440072106480384	0.47388416851702	0.481898092093894	0.466451433346573	0.473645014067841	0.480247949807189	0.466190906886628	0.000786170714061394	0.000804818433830205	0.00144763568427144
[truncated: 1,347 more rows]
