# Supplementary material for: Re-expressing coefficients from regression models for inclusion in a meta-analysis
Source: BMC Med Res Methodol. 2024 Jan 8;24:6. doi: 10.1186/s12874-023-02132-y (PMC10773134; doi:10.1186/s12874-023-02132-y)
Supplement: Supplementary file 2 — Additional file 2. [file 12874_2023_2132_MOESM2_ESM.zip › Supp_Files_R1/simdata/simdata_scenario_237.csv]

ex_no	errsd	rsquare	beta	b_low_ci	b_hi_ci	lrsquare	lbeta	lb_low_ci	lb_hi_ci	x_median	x_25	x_75	rbl	rb	rbu	altl	alt	altu	dzl	dz	dzu	observed_beta	xlog	error	ylog	RelBias_rb	RelBias_rbl	RelBias_rbu	RelBias_alt	RelBias_altl	RelBias_altu	RelBias_dz	RelBias_dzl	RelBias_dzu	MC_SE_RelBias_rb	MC_SE_RelBias_alt	MC_SE_RelBias_dz
237	27.2519279267591	0.11	0.66891239196063	0.365191538865046	0.972633245056214	0.158328439973336	19.8353898892132	12.6950635178098	26.9757162606166	15.99	10.28	24.86	0.770123966107234	1.20327945656468	1.63643494702212	0.761820987259513	1.19030647518058	1.61879196310165	0.760189149223558	1.18928621030189	1.61464627039753	0.66891239196063	19.5460460994887	-1.92124728827921	81.440865706161	0.465008412988735	0.539023294451494	0.422625085811498	0.449389373727029	0.522613404738867	0.407458799241784	0.477008916209006	0.53900361495533	0.4211542615516	0.00510988479580564	0.00507214421200594	0.00747107835451401
237	27.2519279267591	0.11	0.778796093712423	0.432145535008981	1.12544665241587	0.176855569667612	22.0653702666594	14.6330343126376	29.4977062206812	16.35	10.72	23.04	0.86850166559158	1.30962659001886	1.75075151444614	0.858569373259968	1.29464953856041	1.73072970386084	0.865940010693945	1.30525383425389	1.74501777651876	0.778796093712423	19.2619943748311	-4.36170088415741	78.9674757982329	0.465008412988735	0.539023294451494	0.422625085811498	0.449389373727029	0.522613404738867	0.407458799241784	0.477008916209006	0.53900361495533	0.4211542615516	0.00510988479580564	0.00507214421200594	0.00747107835451401
237	27.2519279267591	0.12	0.816514972292892	0.474775209248934	1.15825473533685	0.208802155429193	25.5411076941835	17.7786320808524	33.3035833075145	15.97	11.05	24.21	1.07992576162039	1.55144108128408	2.02295640094776	1.06832567188287	1.53477618041314	2.00122668894342	1.07623154344198	1.54650576923484	2.01540920412943	0.816514972292892	19.7006759746071	0.65469346460515	84.5115537881905	0.465008412988735	0.539023294451494	0.422625085811498	0.449389373727029	0.522613404738867	0.407458799241784	0.477008916209006	0.53900361495533	0.4211542615516	0.00510988479580564	0.00507214421200594	0.00747107835451401
237	27.2519279267591	0.13	0.902346946596185	0.540562366171524	1.26413152702085	0.194047048318104	21.749804257995	14.8292299059497	28.6703786100403	17.16	11.69	24.22	0.839791220830553	1.23170891452151	1.62362660821247	0.829047528168297	1.21595130513153	1.60285508209477	0.839507547902716	1.22957231234024	1.62322781116576	0.902346946596185	19.7838059370082	-2.57363870173216	81.6351380079376	0.465008412988735	0.539023294451494	0.422625085811498	0.449389373727029	0.522613404738867	0.407458799241784	0.477008916209006	0.53900361495533	0.4211542615516	0.00510988479580564	0.00507214421200594	0.00747107835451401
237	27.2519279267591	0.14	0.548306279819584	0.33845012435005	0.758162435289117	0.256322622018433	28.6768671016821	21.0505302819355	36.3032039214288	17.28	12.02	26.23	1.18413434048896	1.61313100705498	2.04212767362101	1.16876189413308	1.59218932077577	2.01561674741846	1.17750494685365	1.60352307337868	2.02846622650256	0.548306279819584	21.9570981945158	-0.840207478158915	85.4904002051266	0.465008412988735	0.539023294451494	0.422625085811498	0.449389373727029	0.522613404738867	0.407458799241784	0.477008916209006	0.53900361495533	0.4211542615516	0.00510988479580564	0.00507214421200594	0.00747107835451401
237	27.2519279267591	0.14	0.71649653765444	0.442595480219469	0.990397595089411	0.222941104336937	23.0619700948396	16.3397340161746	29.7842061735047	16.9	11.46	25	0.939440885686535	1.32593086216252	1.7124208386385	0.927826634825165	1.30953845909318	1.6912502833612	0.933849464259723	1.31951566381062	1.70243647120004	0.71649653765444	21.2327412763194	-2.29089642172796	82.923502175652	0.465008412988735	0.539023294451494	0.422625085811498	0.449389373727029	0.522613404738867	0.407458799241784	0.477008916209006	0.53900361495533	0.4211542615516	0.00510988479580564	0.00507214421200594	0.00747107835451401
237	27.2519279267591	0.14	0.790528462707931	0.483259485100568	1.09779744031529	0.247510064855598	25.6514052389584	18.6682686160946	32.6345418618222	13.36	9.14	21.19	1.34760332961261	1.8516938994257	2.35578446923879	1.34086292696	1.84243215140442	2.34400137584884	1.34395351291678	1.84432215536059	2.34676203323735	0.790528462707931	17.5313170343412	1.29984799758144	80.8430190152816	0.465008412988735	0.539023294451494	0.422625085811498	0.449389373727029	0.522613404738867	0.407458799241784	0.477008916209006	0.53900361495533	0.4211542615516	0.00510988479580564	0.00507214421200594	0.00747107835451401
237	27.2519279267591	0.14	0.895603010673053	0.555206640188075	1.23599938115803	0.219800761661623	22.1196549333076	15.6130869217785	28.6262229448366	15.74	10.12	25.57	0.961727553757504	1.36251605691738	1.76330456007726	0.951807873243393	1.34846246769956	1.74511706215573	0.946042898272811	1.34001395577502	1.7326674079666	0.895603010673053	19.3072539550286	0.757435303600042	83.555417923882	0.465008412988735	0.539023294451494	0.422625085811498	0.449389373727029	0.522613404738867	0.407458799241784	0.477008916209006	0.53900361495533	0.4211542615516	0.00510988479580564	0.00507214421200594	0.00747107835451401
237	27.2519279267591	0.14	0.914427585853382	0.564356145306284	1.26449902640048	0.174853894578796	19.6475141259402	12.9837311699415	26.3112970819389	15.56	9.83	22.62	0.808758080970683	1.22384587391387	1.63893366685706	0.800696283426809	1.21164643146928	1.62259657951175	0.802806619940822	1.21479067481291	1.62720401949628	0.914427585853382	18.6290932510091	-3.72324810773659	77.8956455701581	0.465008412988735	0.539023294451494	0.422625085811498	0.449389373727029	0.522613404738867	0.407458799241784	0.477008916209006	0.53900361495533	0.4211542615516	0.00510988479580564	0.00507214421200594	0.00747107835451401
237	27.2519279267591	0.14	0.925361110827435	0.56831391324612	1.28240830840875	0.206304357415855	23.4133007766277	16.2432719228936	30.5833296303619	15.73	10.57	23.97	1.00134733530166	1.44335737618533	1.885367417069	0.991043714203267	1.42850557902216	1.86596744384104	0.994766966789581	1.43452533940046	1.8729465044792	0.925361110827435	18.7790352452482	-4.38645526557097	77.6249304602459	0.465008412988735	0.539023294451494	0.422625085811498	0.449389373727029	0.522613404738867	0.407458799241784	0.477008916209006	0.53900361495533	0.4211542615516	0.00510988479580564	0.00507214421200594	0.00747107835451401
237	27.2519279267591	0.14	1.02643419352449	0.632875893321904	1.41999249372708	0.203572942235166	24.7735999379241	17.1231397771406	32.4240600987076	16.58	10.43	22.97	1.00267839911338	1.45066581534272	1.89865323157206	0.990813747236951	1.43350014696561	1.87618654669426	0.997707257891297	1.44248808737712	1.88778380065939	1.02643419352449	18.7019665257131	-0.56420487133301	81.7217036064754	0.465008412988735	0.539023294451494	0.422625085811498	0.449389373727029	0.522613404738867	0.407458799241784	0.477008916209006	0.53900361495533	0.4211542615516	0.00510988479580564	0.00507214421200594	0.00747107835451401
237	27.2519279267591	0.15	0.657813466558601	0.412594731166832	0.90303220195037	0.279061237691215	24.4235911165017	18.2945235009807	30.5526587320228	15.81	10.72	22.92	1.1219335311003	1.49780593203304	1.87367833296578	1.11020924499455	1.48215375229934	1.85409825960413	1.11976418076889	1.49463886948316	1.87021015019148	0.657813466558601	19.9579360319549	0.609572555909288	83.7763371589002	0.465008412988735	0.539023294451494	0.422625085811498	0.449389373727029	0.522613404738867	0.407458799241784	0.477008916209006	0.53900361495533	0.4211542615516	0.00510988479580564	0.00507214421200594	0.00747107835451401
237	27.2519279267591	0.15	0.78721115485928	0.489580929099645	1.08484138061891	0.176908068652071	21.5180097700667	14.2713493030664	28.7646702370671	16.5	11.21	23.66	0.839938622883863	1.26643999173841	1.69294136059296	0.830124536894108	1.25164254030427	1.67316054371443	0.839004028526826	1.26562253143952	1.69178520433764	0.78721115485928	20.6227040967943	-0.373058211969722	84.1671854972001	0.465008412988735	0.539023294451494	0.422625085811498	0.449389373727029	0.522613404738867	0.407458799241784	0.477008916209006	0.53900361495533	0.4211542615516	0.00510988479580564	0.00507214421200594	0.00747107835451401
237	27.2519279267591	0.15	0.821967152747968	0.522023080982995	1.12191122451294	0.214635911682842	22.9427018278176	16.0907492572628	29.7946543983723	16.82	11.12	24.95	0.92953945771263	1.32536690955309	1.72119436139355	0.918174748086561	1.30916274527572	1.70015074246488	0.922669976136546	1.31577447002657	1.70848325185769	0.821967152747968	20.7630863699217	-1.56278693757848	82.7788510831313	0.465008412988735	0.539023294451494	0.422625085811498	0.449389373727029	0.522613404738867	0.407458799241784	0.477008916209006	0.53900361495533	0.4211542615516	0.00510988479580564	0.00507214421200594	0.00747107835451401
237	27.2519279267591	0.15	0.846769720974531	0.528620062809364	1.1649193791397	0.235336385177621	22.6911810210151	16.3051174774649	29.0772445645652	16.21	10.92	23.62	0.976237991890582	1.35859143757764	1.7409448832647	0.965327536560043	1.34340779248774	1.72148804841544	0.973406783254061	1.35353771729249	1.73391060114439	0.846769720974531	19.189319971996	1.23554713208344	84.0546620675382	0.465008412988735	0.539023294451494	0.422625085811498	0.449389373727029	0.522613404738867	0.407458799241784	0.477008916209006	0.53900361495533	0.4211542615516	0.00510988479580564	0.00507214421200594	0.00747107835451401
237	27.2519279267591	0.15	0.891960322245884	0.561840040186244	1.22208060430552	0.257100145751256	24.4532585360621	17.9633858644974	30.9431312076268	17.27	11.07	26.83	1.01124407214801	1.37658974348305	1.74193541481809	0.998137619678614	1.35874814763122	1.71935867558383	0.996370376360495	1.35628996365996	1.71504878998869	0.891960322245884	20.172588669703	3.38993173396904	87.8049799957028	0.465008412988735	0.539023294451494	0.422625085811498	0.449389373727029	0.522613404738867	0.407458799241784	0.477008916209006	0.53900361495533	0.4211542615516	0.00510988479580564	0.00507214421200594	0.00747107835451401
237	27.2519279267591	0.15	1.03555904356778	0.647300508793209	1.42381757834235	0.239256608598745	26.3030782467946	18.9802447174847	33.6259117761045	15.7	10.31	20.88	1.17203953202215	1.62422813709647	2.07641674217078	1.16004023475344	1.6075993496565	2.05515846455957	1.17466731308442	1.6301613258344	2.08534605691827	1.03555904356778	18.0438970481797	3.30931535964904	85.2371764738099	0.465008412988735	0.539023294451494	0.422625085811498	0.449389373727029	0.522613404738867	0.407458799241784	0.477008916209006	0.53900361495533	0.4211542615516	0.00510988479580564	0.00507214421200594	0.00747107835451401
237	27.2519279267591	0.15	1.05761394263518	0.661075797120152	1.45415208815021	0.186586324778155	23.2823085235798	15.6925609662973	30.8720560808623	15.74	10.2	22.73	0.966646033075163	1.4341668784009	1.90168772372664	0.956676331782882	1.41937530538275	1.88207427898262	0.960909078241571	1.42566596232283	1.89102983074244	1.05761394263518	18.6166181359024	0.245946929318018	82.7409312909343	0.465008412988735	0.539023294451494	0.422625085811498	0.449389373727029	0.522613404738867	0.407458799241784	0.477008916209006	0.53900361495533	0.4211542615516	0.00510988479580564	0.00507214421200594	0.00747107835451401
237	27.2519279267591	0.15	1.10302918115572	0.689518755728937	1.5165396065825	0.238404897121812	29.2976906456816	21.1220209758574	37.4733603155058	15.24	10.49	22.73	1.34252314247557	1.86217160554264	2.3818200686097	1.3299940021288	1.84479282922404	2.35959165631929	1.34035514057823	1.85810421701045	2.37694539186401	1.10302918115572	18.2568960534822	0.53309281139997	82.1556156541062	0.465008412988735	0.539023294451494	0.422625085811498	0.449389373727029	0.522613404738867	0.407458799241784	0.477008916209006	0.53900361495533	0.4211542615516	0.00510988479580564	0.00507214421200594	0.00747107835451401
237	27.2519279267591	0.15	1.11038776152663	0.704344811382414	1.51643071167085	0.234351390669688	27.8239951287666	19.9718931440202	35.6760971135131	14.71	10.75	25	1.313510245663	1.82992680830836	2.34634337095372	1.30270446938584	1.81487265874276	2.32704084809968	1.30364494695091	1.81870337786631	2.33051237859995	1.11038776152663	19.1198115221756	-1.258091221344	81.1197553473815	0.465008412988735	0.539023294451494	0.422625085811498	0.449389373727029	0.522613404738867	0.407458799241784	0.477008916209006	0.53900361495533	0.4211542615516	0.00510988479580564	0.00507214421200594	0.00747107835451401
237	27.2519279267591	0.15	1.16664562368167	0.739088236231648	1.5942030111317	0.180097865497491	24.4092344523247	16.2778153421218	32.5406535625275	15.81	10.87	20.61	0.998416463325426	1.49716537644384	1.99591428956225	0.987987843843496	1.48152724487653	1.97506664590956	1.00705910730674	1.50823743601673	2.01453356580529	1.16664562368167	17.6695134541103	-0.120408678076459	81.4633870789911	0.465008412988735	0.539023294451494	0.422625085811498	0.449389373727029	0.522613404738867	0.407458799241784	0.477008916209006	0.53900361495533	0.4211542615516	0.00510988479580564	0.00507214421200594	0.00747107835451401
237	27.2519279267591	0.16	0.646798703893661	0.415398608329438	0.878198799457883	0.24757020870108	24.7395927247114	18.0057680117322	31.4734174376906	17.38	10.96	25.44	1.00707575804675	1.38370349327908	1.76033122851141	0.993840739672337	1.36551882245173	1.73719690523112	0.996780509064038	1.36938896445419	1.73878977016117	0.646798703893661	21.3972420398554	-0.296764619572439	84.6889699201797	0.465008412988735	0.539023294451494	0.422625085811498	0.449389373727029	0.522613404738867	0.407458799241784	0.477008916209006	0.53900361495533	0.4211542615516	0.00510988479580564	0.00507214421200594	0.00747107835451401
237	27.2519279267591	0.16	0.804407014589961	0.51928589732302	1.0895281318569	0.263934335286293	26.0173945699708	19.2338044492151	32.8009846907266	15.65	10.91	23.8	1.19152904293784	1.61177063713771	2.03201223133758	1.17944891240952	1.59542995304466	2.0114109936798	1.1882194601374	1.60681569360414	2.02509423921515	0.804407014589961	20.1695603073967	-0.692667250783904	82.4454622732305	0.465008412988735	0.539023294451494	0.422625085811498	0.449389373727029	0.522613404738867	0.407458799241784	0.477008916209006	0.53900361495533	0.4211542615516	0.00510988479580564	0.00507214421200594	0.00747107835451401
237	27.2519279267591	0.16	0.850331238356926	0.546307119949929	1.15435535676392	0.280463451569623	29.6453291823498	22.2317141483005	37.0589442163991	15.79	9.99	22.77	1.36486376197983	1.8200052071129	2.27514665224597	1.35064617110415	1.80104647280758	2.251446774511	1.35499896459104	1.80616848372285	2.25716627310654	0.850331238356926	19.0696792630258	0.486592899460343	82.8044314862276	0.465008412988735	0.539023294451494	0.422625085811498	0.449389373727029	0.522613404738867	0.407458799241784	0.477008916209006	0.53900361495533	0.4211542615516	0.00510988479580564	0.00507214421200594	0.00747107835451401
237	27.2519279267591	0.16	0.885908844129526	0.569532848424196	1.20228483983486	0.245741904219972	23.6882916812388	17.20882017901	30.1677631834675	15.28	10.37	22.36	1.09058848038653	1.50121726875301	1.91184605711949	1.08030869428951	1.48706693369494	1.89382517310037	1.0901644459115	1.50039915261604	1.908767328621	0.885908844129526	18.5910466155169	-0.197739335731142	80.7827228410394	0.465008412988735	0.539023294451494	0.422625085811498	0.449389373727029	0.522613404738867	0.407458799241784	0.477008916209006	0.53900361495533	0.4211542615516	0.00510988479580564	0.00507214421200594	0.00747107835451401
237	27.2519279267591	0.16	0.894018355030104	0.576001486173704	1.2120352238865	0.278460074021742	25.0396879959443	18.7466103350701	31.3327656568184	15.52	10.93	21.86	1.17089958752952	1.56396062126873	1.95702165500794	1.1593269889595	1.54850319977673	1.93767941059395	1.17573144510994	1.57080503525294	1.96753900099354	0.894018355030104	18.4613740900412	0.712959970134713	82.6637402486585	0.465008412988735	0.539023294451494	0.422625085811498	0.449389373727029	0.522613404738867	0.407458799241784	0.477008916209006	0.53900361495533	0.4211542615516	0.00510988479580564	0.00507214421200594	0.00747107835451401
237	27.2519279267591	0.16	0.903278010861652	0.584801808664231	1.22175421305907	0.236236754409168	23.8148182192059	17.1292492060994	30.5003872323124	16.97	10.92	23.99	0.98100999296543	1.36389951320092	1.7467890334364	0.968772663941254	1.34688593819288	1.7249992124445	0.975422074515748	1.35694270249671	1.73468567375307	0.903278010861652	20.3540277350872	0.960229133462229	85.2068091440189	0.465008412988735	0.539023294451494	0.422625085811498	0.449389373727029	0.522613404738867	0.407458799241784	0.477008916209006	0.53900361495533	0.4211542615516	0.00510988479580564	0.00507214421200594	0.00747107835451401
237	27.2519279267591	0.16	0.933204421349997	0.599154739769993	1.26725410293	0.197201105695479	22.177805314564	15.191416717999	29.164193911129	16.12	10.71	22.98	0.914463739928651	1.33501694857312	1.75557015721758	0.904391172592133	1.32031210296497	1.73623303333781	0.912179673675442	1.33107659983679	1.75215952193563	0.933204421349997	18.8383367981217	0.10852237756214	82.916647831658	0.465008412988735	0.539023294451494	0.422625085811498	0.449389373727029	0.522613404738867	0.407458799241784	0.477008916209006	0.53900361495533	0.4211542615516	0.00510988479580564	0.00507214421200594	0.00747107835451401
237	27.2519279267591	0.16	0.968054301838235	0.626312580592485	1.30979602308399	0.301413901722443	28.6821537088011	21.8646473686144	35.4996600489878	15.43	11.06	21.99	1.37272038256091	1.8007414593996	2.22876253623829	1.35937515561636	1.7832351239875	2.20709509235863	1.38039245606404	1.81025295216553	2.23859622389684	0.968054301838235	19.5243225058117	-1.4534745756944	81.82667997537	0.465008412988735	0.539023294451494	0.422625085811498	0.449389373727029	0.522613404738867	0.407458799241784	0.477008916209006	0.53900361495533	0.4211542615516	0.00510988479580564	0.00507214421200594	0.00747107835451401
237	27.2519279267591	0.16	0.989630045682117	0.631991761515712	1.34726832984852	0.196278039010426	22.7046099954102	15.5313500316127	29.8778699592077	17.11	10.29	22.21	0.882183809428771	1.28962641989118	1.69706903035359	0.870972240135471	1.27323671083674	1.675501181538	0.877995307156193	1.28371342505883	1.68885902098087	0.989630045682117	18.93838419643	-0.725085750005835	81.9512134450418	0.465008412988735	0.539023294451494	0.422625085811498	0.449389373727029	0.522613404738867	0.407458799241784	0.477008916209006	0.53900361495533	0.4211542615516	0.00510988479580564	0.00507214421200594	0.00747107835451401
237	27.2519279267591	0.16	1.02601594119883	0.658420277716159	1.39361160468149	0.19307565898153	22.5512920593878	15.3533302798168	29.7492538389588	15.68	10.98	23.54	0.949438019453652	1.39455438518981	1.83967075092597	0.939759827637972	1.38033885499119	1.8209178823444	0.948501614247075	1.39435698566204	1.83657459828599	1.02601594119883	18.7009867378401	0.816491198248107	83.439256796508	0.465008412988735	0.539023294451494	0.422625085811498	0.449389373727029	0.522613404738867	0.407458799241784	0.477008916209006	0.53900361495533	0.4211542615516	0.00510988479580564	0.00507214421200594	0.00747107835451401
237	27.2519279267591	0.16	1.05967897217533	0.677528264206672	1.44182968014399	0.184411013998839	23.1995002041461	15.5821076236701	30.8168927846221	14.31	10.69	22.89	1.05226858537095	1.56667543638618	2.08108228740142	1.04454233144258	1.55517216392026	2.06580199639794	1.05328227812299	1.5677659735898	2.0819813478673	1.05967897217533	18.158376523485	-1.6970679991584	80.1140754810546	0.465008412988735	0.539023294451494	0.422625085811498	0.449389373727029	0.522613404738867	0.407458799241784	0.477008916209006	0.53900361495533	0.4211542615516	0.00510988479580564	0.00507214421200594	0.00747107835451401
237	27.2519279267591	0.17	0.661994321636605	0.435866522714454	0.888122120558756	0.27412871675537	24.0555228874486	17.9439526945226	30.1670930803746	17.03	9.09	27.14	1.02378508787524	1.37247829575081	1.72117150362637	1.01090372388327	1.35520963975256	1.69951555562185	0.985844758115528	1.32058586255313	1.65704478489102	0.661994321636605	20.8620381427028	-2.58533374303443	80.7303235730793	0.465008412988735	0.539023294451494	0.422625085811498	0.449389373727029	0.522613404738867	0.407458799241784	0.477008916209006	0.53900361495533	0.4211542615516	0.00510988479580564	0.00507214421200594	0.00747107835451401
237	27.2519279267591	0.17	0.665388663930867	0.438502510747443	0.892274817114292	0.309944346114314	27.2770531581154	20.9225278803954	33.6315784358354	16.73	10.29	25.26	1.21458610480369	1.5834764295801	1.95236675435651	1.19990779834326	1.56434007340549	1.92877234846773	1.19573183974606	1.56050899316243	1.92262676504434	0.665388663930867	21.9766481450792	4.19257006520957	88.8617639815391	0.465008412988735	0.539023294451494	0.422625085811498	0.449389373727029	0.522613404738867	0.407458799241784	0.477008916209006	0.53900361495533	0.4211542615516	0.00510988479580564	0.00507214421200594	0.00747107835451401
237	27.2519279267591	0.17	0.680624654210938	0.443314537164944	0.917934771256932	0.281066526121523	26.0537878897491	19.5480565579189	32.5595192215793	17.86	10.96	28.74	1.06479999824123	1.41917296059509	1.77354592294896	1.05003258915992	1.39949085343802	1.74894911771612	1.03932310953298	1.38461652868647	1.73214084852936	0.680624654210938	22.4800588111965	-0.200277295293154	85.7188822364491	0.465008412988735	0.539023294451494	0.422625085811498	0.449389373727029	0.522613404738867	0.407458799241784	0.477008916209006	0.53900361495533	0.4211542615516	0.00510988479580564	0.00507214421200594	0.00747107835451401
237	27.2519279267591	0.17	0.725698361385421	0.477166003841802	0.97423071892904	0.29307203519226	24.8441902394411	18.8198332603375	30.8685472185448	14.41	8.87	24.84	1.26254078715287	1.66668870372963	2.07083662030639	1.25298871929347	1.65407895380272	2.05516918831197	1.23213312919538	1.62561872712253	2.01945318486512	0.725698361385421	19.7675515733105	1.49103017705539	82.2856215451324	0.465008412988735	0.539023294451494	0.422625085811498	0.449389373727029	0.522613404738867	0.407458799241784	0.477008916209006	0.53900361495533	0.4211542615516	0.00510988479580564	0.00507214421200594	0.00747107835451401
237	27.2519279267591	0.17	0.776619787040423	0.512933514696721	1.04030605938412	0.275584175328618	26.4418860453786	19.7485178262377	33.1352542645195	14.57	9.9	23.82	1.31115453241107	1.75554434205861	2.19993415170615	1.30077878767358	1.74165194454308	2.18252510141258	1.29802209433192	1.73800027358007	2.18005805628003	0.776619787040423	20.4078924078265	0.512542753120215	83.4532250508548	0.465008412988735	0.539023294451494	0.422625085811498	0.449389373727029	0.522613404738867	0.407458799241784	0.477008916209006	0.53900361495533	0.4211542615516	0.00510988479580564	0.00507214421200594	0.00747107835451401
237	27.2519279267591	0.17	0.813548675593849	0.535594800377924	1.09150255080978	0.278790392381875	24.0499711433163	18.0105978886439	30.0893443979887	15.46	9.77	24.76	1.12917933237497	1.50781948090519	1.88645962943541	1.11815238779579	1.49309494479773	1.86803750179968	1.11051313556719	1.48337475686568	1.85487789411085	0.813548675593849	19.5534208914399	-1.10032158898851	81.280604590591	0.465008412988735	0.539023294451494	0.422625085811498	0.449389373727029	0.522613404738867	0.407458799241784	0.477008916209006	0.53900361495533	0.4211542615516	0.00510988479580564	0.00507214421200594	0.00747107835451401
237	27.2519279267591	0.17	0.86865751956159	0.567508444134203	1.16980659498898	0.246719160306838	22.8251476863846	16.5981876411404	29.0521077316288	15.93	9.5	26.33	1.01053903843838	1.38965188814002	1.76876473784166	0.999754751884067	1.37482177905724	1.74988880623042	0.98328958102283	1.35297084515434	1.72080313805457	0.86865751956159	19.776929293734	3.17910889727669	85.3898809057043	0.465008412988735	0.539023294451494	0.422625085811498	0.449389373727029	0.522613404738867	0.407458799241784	0.477008916209006	0.53900361495533	0.4211542615516	0.00510988479580564	0.00507214421200594	0.00747107835451401
237	27.2519279267591	0.17	0.875065063894675	0.569561794028326	1.18056833376102	0.307371687413096	26.8331008237634	20.5442033660262	33.1219982815006	15.88	9.96	25.15	1.25445145346637	1.63845838797742	2.02246532248848	1.24117613513126	1.62111928998433	2.00106244483741	1.2329164840514	1.61121043176487	1.98736852391682	0.875065063894675	19.3355699401687	-1.13631042895146	81.1464347686409	0.465008412988735	0.539023294451494	0.422625085811498	0.449389373727029	0.522613404738867	0.407458799241784	0.477008916209006	0.53900361495533	0.4211542615516	0.00510988479580564	0.00507214421200594	0.00747107835451401
237	27.2519279267591	0.17	0.875929401330771	0.576324490797177	1.17553431186437	0.214240515303653	22.2687360695696	15.6102569309454	28.9272152081937	15.43	10	23.49	0.980127278958197	1.39819580076467	1.81626432257115	0.970601065782868	1.38460622771137	1.79861138963988	0.971119787094057	1.38948395841907	1.80043233442034	0.875929401330771	18.6696561109225	0.501481193120239	82.0164470795532	0.465008412988735	0.539023294451494	0.422625085811498	0.449389373727029	0.522613404738867	0.407458799241784	0.477008916209006	0.53900361495533	0.4211542615516	0.00510988479580564	0.00507214421200594	0.00747107835451401
237	27.2519279267591	0.17	0.890089001314487	0.588005152197213	1.19217285043176	0.285044810193612	26.1398856279215	19.6763226164369	32.603448639406	15.97	9.8	23.7	1.19524057471909	1.58787048423918	1.98050039375928	1.18240314632654	1.57081603171371	1.95922891710088	1.1806657348557	1.56647382191655	1.95459685376225	0.890089001314487	19.6794336572685	3.72898448789379	86.3341553477533	0.465008412988735	0.539023294451494	0.422625085811498	0.449389373727029	0.522613404738867	0.407458799241784	0.477008916209006	0.53900361495533	0.4211542615516	0.00510988479580564	0.00507214421200594	0.00747107835451401
237	27.2519279267591	0.17	0.890733147923871	0.585571477758716	1.19589481808903	0.298463366326877	28.1599230366941	21.419353616909	34.9004924564793	15.54	10.45	22.96	1.33563425567503	1.75595204774479	2.17626983981455	1.32236479032583	1.73850674432179	2.15464869831775	1.33004108849338	1.75022731102797	2.1698524692841	0.890733147923871	18.8878826312597	0.747455031227167	82.895542851485	0.465008412988735	0.539023294451494	0.422625085811498	0.449389373727029	0.522613404738867	0.407458799241784	0.477008916209006	0.53900361495533	0.4211542615516	0.00510988479580564	0.00507214421200594	0.00747107835451401
237	27.2519279267591	0.17	0.908372867964662	0.597213264500588	1.21953247142874	0.238163380683739	24.8295262392093	17.8961091996159	31.7629432788027	17.06	11.81	23.64	1.01954757631428	1.41454676074289	1.80954594517151	1.00667671694755	1.39668939650786	1.78670207606817	1.0225887128593	1.4161400722095	1.81358349867446	0.908372867964662	20.2255422872187	-1.12259933871523	84.0070681331706	0.465008412988735	0.539023294451494	0.422625085811498	0.449389373727029	0.522613404738867	0.407458799241784	0.477008916209006	0.53900361495533	0.4211542615516	0.00510988479580564	0.00507214421200594	0.00747107835451401
237	27.2519279267591	0.17	0.917387323388936	0.604142530336012	1.23063211644186	0.292359937238392	25.5446920323356	19.3398117169586	31.7495723477127	14.11	9.44	22.03	1.32404409239181	1.74884321897118	2.17364234555054	1.31494158217511	1.73682030873762	2.15869903530013	1.31751155807374	1.74008190250584	2.16010366377466	0.917387323388936	17.8205905437308	-3.42346026377954	76.2369116583611	0.465008412988735	0.539023294451494	0.422625085811498	0.449389373727029	0.522613404738867	0.407458799241784	0.477008916209006	0.53900361495533	0.4211542615516	0.00510988479580564	0.00507214421200594	0.00747107835451401
237	27.2519279267591	0.17	0.922975852641039	0.609877662399562	1.23607404288252	0.239155024068963	22.0201781966878	15.8880020016062	28.1523543917693	15.96	9.68	24.67	0.965272282607112	1.33783138176741	1.71039048092771	0.954909484015983	1.32346892942318	1.69202837483038	0.947570056052955	1.31401640090502	1.68026271185237	0.922975852641039	19.4003886229929	-0.229030495892255	82.5424481699847	0.465008412988735	0.539023294451494	0.422625085811498	0.449389373727029	0.522613404738867	0.407458799241784	0.477008916209006	0.53900361495533	0.4211542615516	0.00510988479580564	0.00507214421200594	0.00747107835451401
237	27.2519279267591	0.17	0.92474736679913	0.606778278758606	1.24271645483965	0.279407370685864	27.943970879808	20.9374961475776	34.9504456120385	15.31	10.33	23.25	1.32478781371269	1.76811170864837	2.21143560358405	1.3122339489193	1.75135684790747	2.19047974689565	1.31893382988849	1.75848121849437	2.20003222707486	0.92474736679913	19.124328074206	-2.47124875760655	79.7979099020525	0.465008412988735	0.539023294451494	0.422625085811498	0.449389373727029	0.522613404738867	0.407458799241784	0.477008916209006	0.53900361495533	0.4211542615516	0.00510988479580564	0.00507214421200594	0.00747107835451401
237	27.2519279267591	0.17	0.934056279332709	0.615984254837918	1.2521283038275	0.235001515293383	22.0846230012026	15.863476800353	28.3057692020522	15.63	10.05	24.55	0.984077023131872	1.37000043140162	1.75592383967136	0.974141644988569	1.35616871699054	1.73819578899251	0.971575143100712	1.35167757299159	1.73306846449517	0.934056279332709	18.9226824591824	-3.70230811415436	78.1265736353203	0.465008412988735	0.539023294451494	0.422625085811498	0.449389373727029	0.522613404738867	0.407458799241784	0.477008916209006	0.53900361495533	0.4211542615516	0.00510988479580564	0.00507214421200594	0.00747107835451401
237	27.2519279267591	0.17	0.977694292556499	0.634366018439564	1.32102256667343	0.22180943569964	25.5847017833041	18.1026830275632	33.0667205390449	14.9	10.42	23.22	1.17561591817138	1.66150965756421	2.14740339695705	1.1654576294134	1.64715284713418	2.12884806485496	1.17175942800545	1.65579886794307	2.14171020662878	0.977694292556499	19.0447529604977	1.1888680080518	83.6504790093684	0.465008412988735	0.539023294451494	0.422625085811498	0.449389373727029	0.522613404738867	0.407458799241784	0.477008916209006	0.53900361495533	0.4211542615516	0.00510988479580564	0.00507214421200594	0.00747107835451401
237	27.2519279267591	0.17	0.996589424201428	0.649494100965859	1.343684747437	0.235909579032469	24.9066534512805	17.908226572042	31.905080330519	16.12	11.23	23.71	1.0775551997099	1.49865726937469	1.91975933903949	1.0656727057944	1.48213116854055	1.8985896312867	1.07584241353432	1.49704250220347	1.91717701467142	0.996589424201428	19.4179888377985	0.229821394375341	84.118969056972	0.465008412988735	0.539023294451494	0.422625085811498	0.449389373727029	0.522613404738867	0.407458799241784	0.477008916209006	0.53900361495533	0.4211542615516	0.00510988479580564	0.00507214421200594	0.00747107835451401
237	27.2519279267591	0.17	1.01697370467642	0.668759222343907	1.36518818700892	0.224124723337224	26.4126997047346	18.7399800781713	34.0854193312979	17.41	11.55	25.73	1.04690394339632	1.4755383603016	1.90417277720689	1.03311109122264	1.45609829360912	1.87908549599561	1.03775293623475	1.46403861282552	1.88886896846664	1.01697370467642	20.6909576535065	-0.0229745270398231	85.6597774434835	0.465008412988735	0.539023294451494	0.422625085811498	0.449389373727029	0.522613404738867	0.407458799241784	0.477008916209006	0.53900361495533	0.4211542615516	0.00510988479580564	0.00507214421200594	0.00747107835451401
237	27.2519279267591	0.17	1.02729321258856	0.666927418573912	1.3876590066032	0.226642640345442	24.9297412201103	17.7398464719162	32.1196359683043	14.68	9.62	23.59	1.16905850960326	1.64287363826486	2.11668876692646	1.15951857374398	1.62946720137123	2.09941582899849	1.15495911189658	1.62378787686186	2.0917098951979	1.02729321258856	18.4867700395003	1.97700373138441	83.6337191814548	0.465008412988735	0.539023294451494	0.422625085811498	0.449389373727029	0.522613404738867	0.407458799241784	0.477008916209006	0.53900361495533	0.4211542615516	0.00510988479580564	0.00507214421200594	0.00747107835451401
237	27.2519279267591	0.17	1.03318196925097	0.678553354357611	1.38781058414434	0.272653208694207	26.3165313431584	19.6056499213469	33.02741276497	14.72	9.78	24.17	1.28869453286231	1.72980595909254	2.17091738532277	1.27806889612075	1.71554323873018	2.15301758133962	1.27332068820537	1.70789467937337	2.14297136288396	1.03318196925097	18.7507125597443	-0.888159212296806	80.7973854820652	0.465008412988735	0.539023294451494	0.422625085811498	0.449389373727029	0.522613404738867	0.407458799241784	0.477008916209006	0.53900361495533	0.4211542615516	0.00510988479580564	0.00507214421200594	0.00747107835451401
237	27.2519279267591	0.17	1.05599709525818	0.69618184169268	1.41581234882368	0.234891407922748	25.1434704547937	18.0584899918131	32.2284509177742	16.61	10.15	26.09	1.05552576074966	1.46964562328934	1.88376548582903	1.0429796678685	1.4521772571179	1.86137484636729	1.03375663961458	1.44095674935936	1.84674554005677	1.05599709525818	19.80638518313	5.03591686830487	88.5076779513788	0.465008412988735	0.539023294451494	0.422625085811498	0.449389373727029	0.522613404738867	0.407458799241784	0.477008916209006	0.53900361495533	0.4211542615516	0.00510988479580564	0.00507214421200594	0.00747107835451401
237	27.2519279267591	0.17	1.09507894117217	0.714078644568402	1.47607923777593	0.151746675078063	20.2452048491636	12.7719321427645	27.7184775555627	15.81	10.11	23.85	0.783513919299656	1.24197338516074	1.70043285102183	0.775334112063741	1.2290073067893	1.68268050151487	0.776165113671786	1.22870860004343	1.68383858679494	1.09507894117217	19.0220369855003	-2.77596150436242	79.9880401790104	0.465008412988735	0.539023294451494	0.422625085811498	0.449389373727029	0.522613404738867	0.407458799241784	0.477008916209006	0.53900361495533	0.4211542615516	0.00510988479580564	0.00507214421200594	0.00747107835451401
237	27.2519279267591	0.17	1.10526223106961	0.721177235279192	1.48934722686002	0.246353750199346	24.9373258817355	18.127444855699	31.747206907772	16.78	10.64	24.03	1.04924977049597	1.44341817980862	1.83758658912127	1.03648072819149	1.42585223095707	1.81522373372265	1.0412954458363	1.43246109434921	1.82226212007166	1.10526223106961	18.7636608845923	-2.25147052232585	80.4434186287601	0.465008412988735	0.539023294451494	0.422625085811498	0.449389373727029	0.522613404738867	0.407458799241784	0.477008916209006	0.53900361495533	0.4211542615516	0.00510988479580564	0.00507214421200594	0.00747107835451401
237	27.2519279267591	0.17	1.10731693654965	0.722027724187009	1.49260614891229	0.212820508139255	24.1322078433271	16.8859686405121	31.3784470461422	15.02	9.11	21.69	1.08852545910019	1.55564203517094	2.02275861124169	1.07885892579604	1.54182732333614	2.00479572087624	1.07772194841971	1.54170750504875	2.00382982904718	1.10731693654965	18.1729005418373	-1.89446782898436	78.471106688864	0.465008412988735	0.539023294451494	0.422625085811498	0.449389373727029	0.522613404738867	0.407458799241784	0.477008916209006	0.53900361495533	0.4211542615516	0.00510988479580564	0.00507214421200594	0.00747107835451401
237	27.2519279267591	0.17	1.11932194334132	0.736865387210871	1.50177849947178	0.21937761744349	24.0678374655228	16.9794593919581	31.1562155390874	17.09	10.73	25.83	0.965581137722233	1.36868020035314	1.77177926298405	0.953342113337377	1.35133177701224	1.74932144068711	0.952192200606119	1.34873449319992	1.74689029259441	1.11932194334132	19.6182931530289	0.0563719230810567	84.2591171127294	0.465008412988735	0.539023294451494	0.422625085811498	0.449389373727029	0.522613404738867	0.407458799241784	0.477008916209006	0.53900361495533	0.4211542615516	0.00510988479580564	0.00507214421200594	0.00747107835451401
237	27.2519279267591	0.17	1.14328368693932	0.746157153548087	1.54041022033056	0.246837561100711	26.2625950667642	19.1001417846549	33.4250483488736	15.26	10.86	21.83	1.21210534191501	1.66663850624137	2.12117167056774	1.20073276972817	1.65100127895909	2.10126978819002	1.2167099140102	1.67403845739949	2.12912183725979	1.14328368693932	18.494267552794	-0.512232700315824	80.8557824461018	0.465008412988735	0.539023294451494	0.422625085811498	0.449389373727029	0.522613404738867	0.407458799241784	0.477008916209006	0.53900361495533	0.4211542615516	0.00510988479580564	0.00507214421200594	0.00747107835451401
237	27.2519279267591	0.17	1.15674700313597	0.755997850321313	1.55749615595062	0.192544121668636	22.1083597381242	15.0397134169828	29.1770060592655	14.56	9.91	25.31	0.999103146555216	1.4686803642543	1.93825758195338	0.991216065311758	1.45708636478239	1.92295666425302	0.984036200886396	1.44548448684492	1.90694549079197	1.15674700313597	18.4967806153083	-2.61657172918723	79.5293428679705	0.465008412988735	0.539023294451494	0.422625085811498	0.449389373727029	0.522613404738867	0.407458799241784	0.477008916209006	0.53900361495533	0.4211542615516	0.00510988479580564	0.00507214421200594	0.00747107835451401
237	27.2519279267591	0.17	1.17210336899011	0.772033210074526	1.57217352790569	0.214438044600448	24.4393966423345	17.1361621787955	31.7426311058735	16.55	10.43	25.52	1.00543579322178	1.43394091935902	1.86244604549626	0.993596909384405	1.41705643992394	1.84051597046347	0.989672500406627	1.41182479953519	1.83352957427067	1.17210336899011	19.4496171191846	1.92935873288393	85.7671329308569	0.465008412988735	0.539023294451494	0.422625085811498	0.449389373727029	0.522613404738867	0.407458799241784	0.477008916209006	0.53900361495533	0.4211542615516	0.00510988479580564	0.00507214421200594	0.00747107835451401
237	27.2519279267591	0.18	0.707800673445056	0.47080706701028	0.944794279879833	0.297682950966901	25.7485421531835	19.573673402222	31.923410904145	14.98	9.47	23.27	1.26462982758894	1.66358014434585	2.06253046110276	1.25349152415451	1.6489280619491	2.04436459974369	1.24885090079615	1.64362616956531	2.03611577978054	0.707800673445056	19.0335969632484	-1.16539891055365	80.3334204459844	0.465008412988735	0.539023294451494	0.422625085811498	0.449389373727029	0.522613404738867	0.407458799241784	0.477008916209006	0.53900361495533	0.4211542615516	0.00510988479580564	0.00507214421200594	0.00747107835451401
237	27.2519279267591	0.18	0.756970587293577	0.504693598567287	1.00924757601987	0.233754456290863	22.7900901023763	16.3478703492334	29.2323098555192	18.14	11.53	25.02	0.877150947325446	1.22281059831558	1.56847024930571	0.864630176922024	1.20535575682557	1.54608133672911	0.871196045299929	1.21520001813448	1.55681816382928	0.756970587293577	22.0389331333517	1.82880976173646	87.9500057816727	0.465008412988735	0.539023294451494	0.422625085811498	0.449389373727029	0.522613404738867	0.407458799241784	0.477008916209006	0.53900361495533	0.4211542615516	0.00510988479580564	0.00507214421200594	0.00747107835451401
237	27.2519279267591	0.18	0.774817157789755	0.519644525419558	1.02998979015995	0.296469097132736	28.6292045057286	21.743527984261	35.5148810271961	16.46	11.67	24.74	1.28212257229014	1.68814137936009	2.09416018643004	1.26721278805309	1.66851000848193	2.06980722891076	1.27999416008999	1.68797974982104	2.09080412875706	0.774817157789755	21.5127643013625	-1.21423858340054	83.9548104425952	0.465008412988735	0.539023294451494	0.422625085811498	0.449389373727029	0.522613404738867	0.407458799241784	0.477008916209006	0.53900361495533	0.4211542615516	0.00510988479580564	0.00507214421200594	0.00747107835451401
237	27.2519279267591	0.18	0.778253015158678	0.515580640664869	1.04092538965249	0.238036106306773	24.7431017276117	17.8313937682655	31.6548096869579	15.66	10.61	26.04	1.10364124505395	1.53142866744141	1.95921608982886	1.09242092937679	1.51585919397097	1.93929745856516	1.08875650816172	1.5103773047094	1.93172485181518	0.778253015158678	21.0657702447656	-2.51582686759192	81.9226293786339	0.465008412988735	0.539023294451494	0.422625085811498	0.449389373727029	0.522613404738867	0.407458799241784	0.477008916209006	0.53900361495533	0.4211542615516	0.00510988479580564	0.00507214421200594	0.00747107835451401
237	27.2519279267591	0.18	0.786003121743563	0.524112646328136	1.04789359715899	0.301067136819444	28.8262543606599	21.9688504562619	35.6836582650578	15.92	10.95	23.77	1.33833095022797	1.7560804315557	2.17382991288343	1.32407326409988	1.73737232082678	2.15067137755368	1.33519052706057	1.75145151690034	2.16739372794666	0.786003121743563	20.6140794470562	1.0713440582399	84.8095859833494	0.465008412988735	0.539023294451494	0.422625085811498	0.449389373727029	0.522613404738867	0.407458799241784	0.477008916209006	0.53900361495533	0.4211542615516	0.00510988479580564	0.00507214421200594	0.00747107835451401
237	27.2519279267591	0.18	0.792620202133332	0.527395447291639	1.05784495697502	0.295865249948889	25.9548437646201	19.7033357853946	32.2063517438457	17.51	10.22	25.2	1.09413226037881	1.44128040983869	1.78842855929856	1.07953497720021	1.42205167575959	1.76456837431897	1.0746694915305	1.41587913597118	1.75674333512623	0.792620202133332	21.4637199083428	-1.75395186895531	82.8491282528975	0.465008412988735	0.539023294451494	0.422625085811498	0.449389373727029	0.522613404738867	0.407458799241784	0.477008916209006	0.53900361495533	0.4211542615516	0.00510988479580564	0.00507214421200594	0.00747107835451401
237	27.2519279267591	0.18	0.796887870606896	0.533515316968967	1.06026042424483	0.245401961359307	24.4914609831615	17.7861492134469	31.1967727528761	14.53	10.11	22.82	1.18408392825303	1.63047914315667	2.07687435806032	1.17482113575095	1.61772431250518	2.06062748925941	1.17954114178361	1.62530549622767	2.07027189985552	0.796887870606896	19.1253227017988	2.99855855431715	84.7530617981072	0.465008412988735	0.539023294451494	0.422625085811498	0.449389373727029	0.522613404738867	0.407458799241784	0.477008916209006	0.53900361495533	0.4211542615516	0.00510988479580564	0.00507214421200594	0.00747107835451401
237	27.2519279267591	0.18	0.820891985143212	0.543614371501889	1.09816959878453	0.321630988473568	27.3751574258473	21.1679516276891	33.5823632240055	16.28	10.63	25.29	1.26211172094782	1.63220833350541	2.002304946063	1.24784917021731	1.6137634892234	1.97967780822949	1.24697398436235	1.61255974590159	1.97843182135638	0.820891985143212	20.5115015216407	0.956608851868386	84.7160574782722	0.465008412988735	0.539023294451494	0.422625085811498	0.449389373727029	0.522613404738867	0.407458799241784	0.477008916209006	0.53900361495533	0.4211542615516	0.00510988479580564	0.00507214421200594	0.00747107835451401
237	27.2519279267591	0.18	0.918342044121521	0.615393044157811	1.22129104408523	0.310409266638538	29.2672647026686	22.4564985890047	36.0780308163325	13.9	9.36	22.52	1.56061426298924	2.0339284217723	2.50724258055535	1.55069523400536	2.02100107935006	2.49130692469476	1.54897553606025	2.01897831722949	2.48562569814005	0.918342044121521	19.2672208880551	-0.701075801448483	80.7963864236244	0.465008412988735	0.539023294451494	0.422625085811498	0.449389373727029	0.522613404738867	0.407458799241784	0.477008916209006	0.53900361495533	0.4211542615516	0.00510988479580564	0.00507214421200594	0.00747107835451401
237	27.2519279267591	0.18	0.918935816573578	0.616123514547313	1.22174811859984	0.206966652456338	23.6062627440804	16.3917295566686	30.8207959314923	18.26	11.19	23.7	0.873892639689727	1.25852120676559	1.64314977384145	0.861269627923056	1.2403423970582	1.61941516619334	0.869820090312111	1.25332699387144	1.63596414765956	0.918935816573578	20.8668769862615	-2.63112628914719	83.1990373415232	0.465008412988735	0.539023294451494	0.422625085811498	0.449389373727029	0.522613404738867	0.407458799241784	0.477008916209006	0.53900361495533	0.4211542615516	0.00510988479580564	0.00507214421200594	0.00747107835451401
237	27.2519279267591	0.18	0.940906883518641	0.623924822947718	1.25788894408956	0.253873955977791	23.9258072343385	17.521840231535	30.3297742371421	17.32	9.85	26.3	0.983650064609097	1.34315925273222	1.70266844085535	0.970824704369064	1.32564641773549	1.68046813110191	0.95968126522622	1.3086596979117	1.65917161469363	0.940906883518641	20.5874891179379	0.32616965987659	84.660601556224	0.465008412988735	0.539023294451494	0.422625085811498	0.449389373727029	0.522613404738867	0.407458799241784	0.477008916209006	0.53900361495533	0.4211542615516	0.00510988479580564	0.00507214421200594	0.00747107835451401
237	27.2519279267591	0.18	0.951380529459407	0.63875090286684	1.26401015605197	0.247288178954118	24.5776821095567	17.882859497538	31.2725047215755	16.29	11.53	25.62	1.06563914788758	1.46458345903158	1.86352777017557	1.05357889858751	1.44800820307209	1.84243750755667	1.05863845558698	1.45736196946969	1.85366457801078	0.951380529459407	20.5630639347273	1.04272001466314	85.6433501135035	0.465008412988735	0.539023294451494	0.422625085811498	0.449389373727029	0.522613404738867	0.407458799241784	0.477008916209006	0.53900361495533	0.4211542615516	0.00510988479580564	0.00507214421200594	0.00747107835451401
237	27.2519279267591	0.18	0.960371958791402	0.645643362434948	1.27510055514786	0.210607337399515	24.3097145127144	16.9616135643633	31.6578154610655	15.81	10.48	22.72	1.04055693349304	1.49134643891357	1.9421359443341	1.02969425237487	1.47577783302456	1.92186141367424	1.03768061488964	1.48590339711653	1.93622284714674	0.960371958791402	19.8836848666102	-2.77175446784902	80.5333225656652	0.465008412988735	0.539023294451494	0.422625085811498	0.449389373727029	0.522613404738867	0.407458799241784	0.477008916209006	0.53900361495533	0.4211542615516	0.00510988479580564	0.00507214421200594	0.00747107835451401
237	27.2519279267591	0.18	0.961632154483664	0.636755921976546	1.28650838699078	0.147826056310541	16.8472024734405	10.5317875813799	23.1626173655011	14.89	9.38	23.05	0.684507054953481	1.09497356077408	1.50544006659468	0.678610478958829	1.08554108704497	1.49247169513111	0.676043459127514	1.08114178259389	1.48761311414863	0.961632154483664	18.2421161086067	-1.41767081823632	79.8058286891336	0.465008412988735	0.539023294451494	0.422625085811498	0.449389373727029	0.522613404738867	0.407458799241784	0.477008916209006	0.53900361495533	0.4211542615516	0.00510988479580564	0.00507214421200594	0.00747107835451401
237	27.2519279267591	0.18	0.968647793855096	0.650390299924459	1.28690528778573	0.257360823676454	27.4008489647052	20.1336476796036	34.6680502498067	17.24	10.65	26.82	1.13492588461844	1.54457519300231	1.95422450138618	1.1202587589728	1.52461399665289	1.92896923433299	1.11223327194012	1.51614296618326	1.91591011975835	0.968647793855096	20.7395964242155	-3.76882754685439	81.1869851226794	0.465008412988735	0.539023294451494	0.422625085811498	0.449389373727029	0.522613404738867	0.407458799241784	0.477008916209006	0.53900361495533	0.4211542615516	0.00510988479580564	0.00507214421200594	0.00747107835451401
237	27.2519279267591	0.18	0.973666574659825	0.653281467585806	1.29405168173384	0.310493492867461	29.6624666869705	22.7610911813722	36.5638421925689	15.59	11.6	23.67	1.41490222098342	1.8439137939744	2.27292536696539	1.40070849597908	1.8254163989352	2.25012430189132	1.41709453550815	1.84974252180826	2.28158602975992	0.973666574659825	19.1397544470189	1.14086039839757	84.1845141608992	0.465008412988735	0.539023294451494	0.422625085811498	0.449389373727029	0.522613404738867	0.407458799241784	0.477008916209006	0.53900361495533	0.4211542615516	0.00510988479580564	0.00507214421200594	0.00747107835451401
237	27.2519279267591	0.18	0.990897088623999	0.663376451988537	1.31841772525946	0.239761221713867	25.7376112205238	18.5821235849571	32.8930988560904	15.99	11.06	24.14	1.12690497021137	1.5608464701664	1.99478797012143	1.11474488762084	1.54400385921864	1.97326283081645	1.1221943624037	1.55589570917643	1.98805782096215	0.990897088623999	19.5863153450859	-2.78654186272436	80.4324439909401	0.465008412988735	0.539023294451494	0.422625085811498	0.449389373727029	0.522613404738867	0.407458799241784	0.477008916209006	0.53900361495533	0.4211542615516	0.00510988479580564	0.00507214421200594	0.00747107835451401
237	27.2519279267591	0.18	1.02973760372181	0.687998591457707	1.3714766159859	0.240317709321282	23.9944513232178	17.3337586076832	30.6551440387523	16.03	10.48	24.53	1.0490002071408	1.45209039643188	1.85518058572296	1.03761431120168	1.43632934125246	1.83504437130325	1.0393548231087	1.43683368659207	1.8369284454181	1.02973760372181	19.1701157317261	-2.38864634977836	80.5390843535457	0.465008412988735	0.539023294451494	0.422625085811498	0.449389373727029	0.522613404738867	0.407458799241784	0.477008916209006	0.53900361495533	0.4211542615516	0.00510988479580564	0.00507214421200594	0.00747107835451401
237	27.2519279267591	0.18	1.08300676914556	0.727121634544103	1.43889190374701	0.245767972851994	25.5868937421991	18.5885887020463	32.585198782352	16.2	10.46	23.41	1.11310817292386	1.53217551911517	1.95124286530648	1.10067258891228	1.51505813748784	1.92944368606339	1.10679411110572	1.52357463674245	1.93750759020363	1.08300676914556	19.0513500035503	0.753414926815692	83.2992469201191	0.465008412988735	0.539023294451494	0.422625085811498	0.449389373727029	0.522613404738867	0.407458799241784	0.477008916209006	0.53900361495533	0.4211542615516	0.00510988479580564	0.00507214421200594	0.00747107835451401
237	27.2519279267591	0.18	1.0837663468508	0.72571612887291	1.44181656482869	0.257584084123957	29.6864861287668	21.8176884149793	37.5552838425544	15.56	10.22	22.51	1.35909412687419	1.84926689655345	2.33943966623272	1.34554862762116	1.83083605878394	2.31612348994672	1.35330122908638	1.8434071746841	2.33226611039149	1.0837663468508	19.1459445114892	0.72763069762572	83.1591656889841	0.465008412988735	0.539023294451494	0.422625085811498	0.449389373727029	0.522613404738867	0.407458799241784	0.477008916209006	0.53900361495533	0.4211542615516	0.00510988479580564	0.00507214421200594	0.00747107835451401
237	27.2519279267591	0.18	1.08690192139354	0.723049856678721	1.45075398610836	0.173114702333011	20.6759115223633	13.6207691054841	27.7310539392425	14.55	10.42	20.66	0.905534289590532	1.37457339648329	1.84361250337604	0.898408964427826	1.3637573704945	1.82910577656118	0.911474202222777	1.38368633731744	1.85731235713184	1.08690192139354	17.7348883033688	3.78887589899527	84.3453701422476	0.465008412988735	0.539023294451494	0.422625085811498	0.449389373727029	0.522613404738867	0.407458799241784	0.477008916209006	0.53900361495533	0.4211542615516	0.00510988479580564	0.00507214421200594	0.00747107835451401
237	27.2519279267591	0.18	1.09137026289617	0.728340253296613	1.45440027249572	0.21086175125166	20.7635588302073	14.4921531277063	27.0349645327083	16.04	10.18	23.87	0.876588862493613	1.25592824309133	1.63526762368904	0.867060918398375	1.2422771295536	1.61749334070883	0.86727415815986	1.24361289228591	1.61768495111433	1.09137026289617	18.5329038699994	0.599852185952035	82.8732351315061	0.465008412988735	0.539023294451494	0.422625085811498	0.449389373727029	0.522613404738867	0.407458799241784	0.477008916209006	0.53900361495533	0.4211542615516	0.00510988479580564	0.00507214421200594	0.00747107835451401
237	27.2519279267591	0.18	1.12915423189395	0.74793810089046	1.51037036289745	0.27424879322917	26.4325070479541	19.7190635378335	33.1459505580748	15.97	10.62	26.38	1.19744740864426	1.60512374270799	2.01280007677171	1.18457446120057	1.5878681426446	1.99116182408863	1.17859981518806	1.57921603133508	1.98245770939271	1.12915423189395	19.1644244929324	-1.11775262825383	81.7759492122694	0.465008412988735	0.539023294451494	0.422625085811498	0.449389373727029	0.522613404738867	0.407458799241784	0.477008916209006	0.53900361495533	0.4211542615516	0.00510988479580564	0.00507214421200594	0.00747107835451401
237	27.2519279267591	0.18	1.16946707961262	0.780291867220442	1.55864229200481	0.245607572781708	26.0604718516972	18.9295525808623	33.1913911225321	15.44	10.16	23.52	1.18771035827555	1.63513068930651	2.08255102033748	1.17614061427354	1.61920252689444	2.06226443951535	1.17884435112323	1.62318741618708	2.06779683487304	1.16946707961262	18.5584276686303	-1.76253574880091	80.3306427980491	0.465008412988735	0.539023294451494	0.422625085811498	0.449389373727029	0.522613404738867	0.407458799241784	0.477008916209006	0.53900361495533	0.4211542615516	0.00510988479580564	0.00507214421200594	0.00747107835451401
237	27.2519279267591	0.18	1.52037034457116	1.01977725505019	2.02096343409213	0.23523000359395	28.6917241441284	20.6145179203378	36.768930367919	16.63	10.28	22.63	1.20370456840945	1.67534159960919	2.14697863080893	1.18936161011633	1.65537876543828	2.12139592076023	1.19784321139322	1.66797741582934	2.13454181145968	1.52037034457116	17.9154307652074	-1.49264655578098	80.4649626186674	0.465008412988735	0.539023294451494	0.422625085811498	0.449389373727029	0.522613404738867	0.407458799241784	0.477008916209006	0.53900361495533	0.4211542615516	0.00510988479580564	0.00507214421200594	0.00747107835451401
237	27.2519279267591	0.19	0.766885302384124	0.520622681821536	1.01314792294671	0.265649210614556	23.9838928223746	17.7579854585793	30.2098001861699	14.99	10.91	25.31	1.14686788867435	1.54895703612031	1.95104618356628	1.13675213572911	1.53529472431011	1.9338373128911	1.13851392433041	1.5403108253257	1.93634946330704	0.766885302384124	20.6105858929783	1.31151758940055	85.1628167520533	0.465008412988735	0.539023294451494	0.422625085811498	0.449389373727029	0.522613404738867	0.407458799241784	0.477008916209006	0.53900361495533	0.4211542615516	0.00510988479580564	0.00507214421200594	0.00747107835451401
237	27.2519279267591	0.19	0.820712053000987	0.554742537020235	1.08668156898174	0.285605155755374	26.1653794479611	19.7043959318755	32.6263629640467	17.76	10.28	26.7	1.07917944123602	1.43303756532319	1.78689568941036	1.06437240161159	1.41337536346663	1.76237832532166	1.05390893704355	1.40065125674335	1.7447165273525	0.820712053000987	20.9782914751841	0.176605123457102	85.0052924837333	0.465008412988735	0.539023294451494	0.422625085811498	0.449389373727029	0.522613404738867	0.407458799241784	0.477008916209006	0.53900361495533	0.4211542615516	0.00510988479580564	0.00507214421200594	0.00747107835451401
237	27.2519279267591	0.19	0.829631603874643	0.565891460153605	1.09337174759568	0.298215051723776	25.7368900229886	19.5726608980297	31.9011191479475	16.85	10.27	23.95	1.12862420198749	1.48407399050987	1.83952377903225	1.11476620994026	1.46585155161323	1.8169368932862	1.11593771691842	1.46844158422253	1.81790761312267	0.829631603874643	20.7875334451217	-0.835769078343761	82.7481860919205	0.465008412988735	0.539023294451494	0.422625085811498	0.449389373727029	0.522613404738867	0.407458799241784	0.477008916209006	0.53900361495533	0.4211542615516	0.00510988479580564	0.00507214421200594	0.00747107835451401
237	27.2519279267591	0.19	0.856217331647608	0.580835035728199	1.13159962756702	0.255375867035456	24.8682371551735	18.238304934516	31.498169375831	16.5	10.6	28.1	1.07294359667448	1.46297673561372	1.85300987455296	1.06039322343414	1.44586408949626	1.83133495555838	2.51689237600113	1.4300873879199	1.81040644812896	0.856217331647608	22.0203251647904	0.431880302275862	85.8319600989274	0.465008412988735	0.539023294451494	0.422625085811498	0.449389373727029	0.522613404738867	0.407458799241784	0.477008916209006	0.53900361495533	0.4211542615516	0.00510988479580564	0.00507214421200594	0.00747107835451401
237	27.2519279267591	0.19	0.883530306308357	0.595642455646721	1.17141815696999	0.185363460494848	21.6516002444219	14.564879161113	28.7383213277309	16.83	10.99	22.78	0.840853354672964	1.2499808956993	1.65910843672564	0.830557426738293	1.23467535740263	1.63879328806696	0.839782049748679	1.25017557504045	1.65860194963616	0.883530306308357	19.406025043158	0.0304222141773667	82.6712589584634	0.465008412988735	0.539023294451494	0.422625085811498	0.449389373727029	0.522613404738867	0.407458799241784	0.477008916209006	0.53900361495533	0.4211542615516	0.00510988479580564	0.00507214421200594	0.00747107835451401
237	27.2519279267591	0.19	0.891939668570901	0.606592934677074	1.17728640246473	0.234631354559327	24.0468702326043	17.2659859875503	30.8277544776582	16.35	10.32	25.17	1.02481171797618	1.42728682930675	1.82976194063732	1.01309299350206	1.41096580096096	1.80883860841986	1.00770218254122	1.40760278570896	1.80184387766465	0.891939668570901	20.6282752956773	-2.12120362412481	81.7199727584682	0.465008412988735	0.539023294451494	0.422625085811498	0.449389373727029	0.522613404738867	0.407458799241784	0.477008916209006	0.53900361495533	0.4211542615516	0.00510988479580564	0.00507214421200594	0.00747107835451401
237	27.2519279267591	0.19	0.904002647464227	0.60926880727517	1.19873648765328	0.300763784610377	24.438971298265	18.6210536563133	30.2568889402167	16.66	9.74	25.88	1.08526581454668	1.42434368012802	1.76342154570935	1.07227487953593	1.40729388833185	1.74231289712777	1.05900828177201	1.39056075732962	1.72244770864843	0.904002647464227	19.8270720328242	0.847139805399588	83.7263951070713	0.465008412988735	0.539023294451494	0.422625085811498	0.449389373727029	0.522613404738867	0.407458799241784	0.477008916209006	0.53900361495533	0.4211542615516	0.00510988479580564	0.00507214421200594	0.00747107835451401
237	27.2519279267591	0.19	0.90514159110376	0.612058965037867	1.19822421716965	0.284849101771419	24.7755257408804	18.6463826900462	30.9046687917145	17.19	11.38	26.25	1.05444804223035	1.40104947146906	1.74765090070776	1.0409155916888	1.38306884850843	1.72522210532805	1.04390495513585	1.38653338973869	1.72969757163314	0.90514159110376	20.8883459748533	-0.494935668135585	84.1913628693524	0.465008412988735	0.539023294451494	0.422625085811498	0.449389373727029	0.522613404738867	0.407458799241784	0.477008916209006	0.53900361495533	0.4211542615516	0.00510988479580564	0.00507214421200594	0.00747107835451401
237	27.2519279267591	0.19	0.926501112139342	0.628315501763655	1.22468672251503	0.293178070767323	28.4017165866143	21.5164728767572	35.2869602964714	16.67	11.87	24.13	1.25355202243594	1.65468706101279	2.05582209958964	1.23853318153334	1.63486221029407	2.0311912390548	1.25423604432548	1.65526180698781	2.06066937142929	0.926501112139342	20.3141588757166	-0.0315126594540855	84.5086442838366	0.465008412988735	0.539023294451494	0.422625085811498	0.449389373727029	0.522613404738867	0.407458799241784	0.477008916209006	0.53900361495533	0.4211542615516	0.00510988479580564	0.00507214421200594	0.00747107835451401
237	27.2519279267591	0.19	0.930533486742117	0.634614527628004	1.22645244585623	0.238599943881031	24.8046023669973	17.8864676528251	31.7227370811696	16.22	10.6	22.62	1.07032852500652	1.48431059615329	1.89829266730006	1.05834888813759	1.46769747081169	1.8770460534858	1.06753302808718	1.48216035570941	1.89222773757473	0.930533486742117	20.0248104405403	-1.47019803580903	82.1686497021484	0.465008412988735	0.539023294451494	0.422625085811498	0.449389373727029	0.522613404738867	0.407458799241784	0.477008916209006	0.53900361495533	0.4211542615516	0.00510988479580564	0.00507214421200594	0.00747107835451401
237	27.2519279267591	0.19	0.933584138304545	0.629844863065812	1.23732341354328	0.244459335999928	22.7949665662025	16.5381988941722	29.0517342382329	15.58	10.3	24.89	1.02853291129041	1.41764973774537	1.80676656420033	1.01822956723885	1.40344840997815	1.78866725271746	1.01567966671473	1.39994168653075	1.78390780002561	0.933584138304545	19.9026790507908	-2.44841639191886	81.237510135778	0.465008412988735	0.539023294451494	0.422625085811498	0.449389373727029	0.522613404738867	0.407458799241784	0.477008916209006	0.53900361495533	0.4211542615516	0.00510988479580564	0.00507214421200594	0.00747107835451401
237	27.2519279267591	0.19	0.950460808825881	0.645128894643362	1.2557927230084	0.21790910500741	22.9222204627102	16.1421677058594	29.7022732195609	15.36	10.27	22.78	1.01809298668167	1.44571363137215	1.87333427606263	1.00834194327914	1.43186694295415	1.85539194262915	1.01351828705907	1.44002264876297	1.8637231303455	0.950460808825881	19.2474188734462	-1.46172859098245	81.3480897335386	0.465008412988735	0.539023294451494	0.422625085811498	0.449389373727029	0.522613404738867	0.407458799241784	0.477008916209006	0.53900361495533	0.4211542615516	0.00510988479580564	0.00507214421200594	0.00747107835451401
237	27.2519279267591	0.19	0.955535490444222	0.647778391318319	1.26329258957012	0.296998401278084	28.7999501676874	21.8819861562389	35.7179141791358	15.4	10.33	24.43	1.37671899169203	1.81196707065527	2.24721514961851	1.36342649727612	1.79447216987025	2.22551784246438	1.36376734315675	1.7943349073441	2.22625091837731	0.955535490444222	19.1587729554146	0.128956548654994	82.5470547137899	0.465008412988735	0.539023294451494	0.422625085811498	0.449389373727029	0.522613404738867	0.407458799241784	0.477008916209006	0.53900361495533	0.4211542615516	0.00510988479580564	0.00507214421200594	0.00747107835451401
237	27.2519279267591	0.19	0.966292420818894	0.658301412720597	1.27428342891719	0.272152748921682	26.5948694909215	19.8044424807949	33.3852965010481	15.47	10.66	22.76	1.24035025525039	1.66563402092253	2.09091778659466	1.22819711193643	1.64931388160769	2.07043065127895	1.2383708275954	1.66493393706236	2.08729241058806	0.966292420818894	19.6681439062731	-2.02640735427217	80.9276914580813	0.465008412988735	0.539023294451494	0.422625085811498	0.449389373727029	0.522613404738867	0.407458799241784	0.477008916209006	0.53900361495533	0.4211542615516	0.00510988479580564	0.00507214421200594	0.00747107835451401
237	27.2519279267591	0.19	0.979408462460059	0.662334724671131	1.29648220024899	0.329899551752104	28.593056921303	22.2305957951087	34.9555180474972	15.86	10.58	24.92	1.35951630469697	1.74861382231568	2.13771133993439	1.34519306451915	1.73019122917078	2.11518939382242	1.346782198894	1.72982626253486	2.1149916890445	0.979408462460059	19.4184960211769	-1.40426313817352	81.6138042261148	0.465008412988735	0.539023294451494	0.422625085811498	0.449389373727029	0.522613404738867	0.407458799241784	0.477008916209006	0.53900361495533	0.4211542615516	0.00510988479580564	0.00507214421200594	0.00747107835451401
237	27.2519279267591	0.19	0.987068174677493	0.670956778799192	1.30317957055579	0.243940556266285	27.213353049206	19.7333205669156	34.6933855314964	17.74	12.23	26.06	1.08201417793067	1.49215808502299	1.90230199211531	1.06720236861026	1.47173177131836	1.87626117402647	1.07770605204291	1.4843451709408	1.89506649426292	0.987068174677493	21.7758825221996	-1.79632298113575	85.0751713383784	0.465008412988735	0.539023294451494	0.422625085811498	0.449389373727029	0.522613404738867	0.407458799241784	0.477008916209006	0.53900361495533	0.4211542615516	0.00510988479580564	0.00507214421200594	0.00747107835451401
237	27.2519279267591	0.19	0.990155480176024	0.670426140507999	1.30988481984405	0.298787271374607	25.6561234136027	19.5196289471469	31.7926178800586	16.31	10.24	25.61	1.16169857765916	1.52690822958428	1.8921178815094	1.14850734333629	1.50956999345891	1.87063264358153	1.14193059438158	1.50023627728536	1.85770738477978	0.990155480176024	19.8522991039018	0.776845754825133	84.0889472234452	0.465008412988735	0.539023294451494	0.422625085811498	0.449389373727029	0.522613404738867	0.407458799241784	0.477008916209006	0.53900361495533	0.4211542615516	0.00510988479580564	0.00507214421200594	0.00747107835451401
237	27.2519279267591	0.19	0.990951146994871	0.676467175155884	1.30543511883386	0.289671508091596	29.5786920141001	22.3469794817473	36.8104045464529	16.16	11.11	24.32	1.34138799370808	1.77547495265345	2.20956191159882	1.3264986785466	1.75576730188024	2.18503592521389	1.33637755738905	4.48022918701161	2.20083335705172	0.990951146994871	20.4291895885723	0.224010507548099	84.1583212241293	0.465008412988735	0.539023294451494	0.422625085811498	0.449389373727029	0.522613404738867	0.407458799241784	0.477008916209006	0.53900361495533	0.4211542615516	0.00510988479580564	0.00507214421200594	0.00747107835451401
237	27.2519279267591	0.19	1.00169240695382	0.675762549397852	1.32762226450979	0.278722284873633	28.1909213270739	21.1104830457775	35.2713596083703	17.84	11.89	26.79	1.15141843760642	1.53760321441804	1.92378799122965	1.13549076569306	1.51633341472376	1.89717606375447	1.14160038722725	1.52190572723029	1.90649110145126	1.00169240695382	20.9698920056086	2.79134498911657	88.2129000231337	0.465008412988735	0.539023294451494	0.422625085811498	0.449389373727029	0.522613404738867	0.407458799241784	0.477008916209006	0.53900361495533	0.4211542615516	0.00510988479580564	0.00507214421200594	0.00747107835451401
237	27.2519279267591	0.19	1.00923232027597	0.687986144609044	1.33047849594289	0.273798782894746	27.7170849288639	20.6694119555359	34.764757902192	16.75	12.16	24.5	1.19876732679024	1.60751238971234	2.01625745263444	1.18424765047589	1.58804192280161	1.99183619512733	1.20113630205228	1.61073319049853	2.01911912341594	1.00923232027597	20.0153754011364	-0.882010198120394	83.734493570544	0.465008412988735	0.539023294451494	0.422625085811498	0.449389373727029	0.522613404738867	0.407458799241784	0.477008916209006	0.53900361495533	0.4211542615516	0.00510988479580564	0.00507214421200594	0.00747107835451401
237	27.2519279267591	0.19	1.01130177412519	0.683604086016633	1.33899946223376	0.199108337201713	21.2857404707576	14.6204913263443	27.9509896151709	16.04	10.65	25.36	0.884186731964766	1.28727338118775	1.69036003041073	0.87457122105851	1.27327431199945	1.6719774029404	0.874290701397555	1.2724024913248	1.66970257140666	1.01130177412519	19.7684152937284	0.435146594222093	83.7490332204154	0.465008412988735	0.539023294451494	0.422625085811498	0.449389373727029	0.522613404738867	0.407458799241784	0.477008916209006	0.53900361495533	0.4211542615516	0.00510988479580564	0.00507214421200594	0.00747107835451401
237	27.2519279267591	0.19	1.01289172175468	0.683701117856727	1.34208232565263	0.247271192815575	23.6920598288098	17.2381812752069	30.1459383824128	16.96	11.19	27.04	0.987310505734419	1.35695403117239	1.72659755661035	0.97499634885146	1.34002952289888	1.7050626969463	0.973169498062332	1.33702648858478	1.70116989101645	1.01289172175468	20.4396140098683	0.058123741470007	85.0402499321012	0.465008412988735	0.539023294451494	0.422625085811498	0.449389373727029	0.522613404738867	0.407458799241784	0.477008916209006	0.53900361495533	0.4211542615516	0.00510988479580564	0.00507214421200594	0.00747107835451401
237	27.2519279267591	0.19	1.01838628319698	0.689096042050584	1.34767652434337	0.276659504245278	28.4058988677018	21.2346863885637	35.5771113468399	16.14	11.93	24.02	1.27679238985388	1.70798074610481	2.13916910235573	1.26268525291803	1.68910945703654	2.11553366115504	1.28162237196795	1.71108535503269	2.14466404522387	1.01838628319698	20.3660452538502	-1.02809474930948	83.5998483095887	0.465008412988735	0.539023294451494	0.422625085811498	0.449389373727029	0.522613404738867	0.407458799241784	0.477008916209006	0.53900361495533	0.4211542615516	0.00510988479580564	0.00507214421200594	0.00747107835451401
237	27.2519279267591	0.19	1.06843834972434	0.721178461077713	1.41569823837096	0.255777555970956	24.8302380886039	18.2174209974618	31.443055179746	15.21	10.33	22.74	1.16002075724204	1.58110149587341	2.00218223450478	1.14926224555267	1.566437707472	1.98361316939134	1.15826100077542	1.57730888748856	1.99758395478397	1.06843834972434	18.7374043305145	-0.411801390282444	81.3134988236102	0.465008412988735	0.539023294451494	0.422625085811498	0.449389373727029	0.522613404738867	0.407458799241784	0.477008916209006	0.53900361495533	0.4211542615516	0.00510988479580564	0.00507214421200594	0.00747107835451401
237	27.2519279267591	0.19	1.0738993537662	0.724634024054756	1.42316468347765	0.2933247706028	27.2997908850512	20.6840216776666	33.9155600924357	15.09	11.19	23.79	1.32759685352285	1.75222773625107	2.17685861897928	1.3156219928162	1.73642272510461	2.15722345739301	1.32790419125845	1.75261343005144	2.17454639102227	1.0738993537662	18.8633768466838	0.156202759996971	82.7171087708808	0.465008412988735	0.539023294451494	0.422625085811498	0.449389373727029	0.522613404738867	0.407458799241784	0.477008916209006	0.53900361495533	0.4211542615516	0.00510988479580564	0.00507214421200594	0.00747107835451401
237	27.2519279267591	0.19	1.09752391576889	0.74672916924529	1.44831866229249	0.22726398246443	24.5422413420929	17.4766265699263	31.6078561142595	16.44	10.81	24.15	1.03168871270465	1.44878951757664	1.86589032244862	1.01972560068589	1.43198984624464	1.84425409180339	1.02457635769176	1.44004403584306	1.85328588606844	1.09752391576889	19.3769015738426	1.72328524249839	85.2415025769315	0.465008412988735	0.539023294451494	0.422625085811498	0.449389373727029	0.522613404738867	0.407458799241784	0.477008916209006	0.53900361495533	0.4211542615516	0.00510988479580564	0.00507214421200594	0.00747107835451401
237	27.2519279267591	0.19	1.10148401396979	0.743468104871536	1.45949992306804	0.251183384984243	26.6564365775878	19.4705586393906	33.8423145157851	15.66	9.57	22.87	1.20545714742035	1.65034771689614	2.09523828637192	1.19321293861816	1.6335846141304	2.07395628964264	1.19149925070861	1.63333642335792	2.07136913741236	1.10148401396979	18.2701010998187	-0.7626971367392	80.4775391792825	0.465008412988735	0.539023294451494	0.422625085811498	0.449389373727029	0.522613404738867	0.407458799241784	0.477008916209006	0.53900361495533	0.4211542615516	0.00510988479580564	0.00507214421200594	0.00747107835451401
237	27.2519279267591	0.19	1.11036197945803	0.757232234211506	1.46349172470456	0.256469697788024	26.120017334181	19.1763288517992	33.0637058165629	14.65	9.41	22.81	1.26646509043059	1.72504812421792	2.18363115800525	1.25622108487193	1.7110947964026	2.16596850793326	1.25429976713809	1.70575143145776	2.15954538199286	1.11036197945803	18.436743587956	-1.43602026526839	79.7235254897031	0.465008412988735	0.539023294451494	0.422625085811498	0.449389373727029	0.522613404738867	0.407458799241784	0.477008916209006	0.53900361495533	0.4211542615516	0.00510988479580564	0.00507214421200594	0.00747107835451401
237	27.2519279267591	0.19	1.14086266110275	0.77550001938207	1.50622530282342	0.226929188790267	25.0909794324567	17.8604926987239	32.3214661661895	15.85	10.06	25.06	1.09242638849598	1.53467479915512	1.97692320981426	1.0809221157589	1.51851323656552	1.95610435737214	1.07521644730955	1.50996315063285	1.9470852391807	1.14086266110275	19.4101095906674	2.05962744445941	84.9041920800712	0.465008412988735	0.539023294451494	0.422625085811498	0.449389373727029	0.522613404738867	0.407458799241784	0.477008916209006	0.53900361495533	0.4211542615516	0.00510988479580564	0.00507214421200594	0.00747107835451401
237	27.2519279267591	0.19	1.15835577928552	0.783648458442968	1.53306310012808	0.252230686054554	25.664549360814	18.7652662978324	32.5638324237955	15.57	10.7	24.02	1.16802319738681	1.59746142304265	2.02689964869848	1.15635320022177	1.58150080657555	2.00664841292932	1.16251259852309	3.86862182617174	2.01617991955225	1.15835577928552	18.5390273136987	0.460778165227683	82.5082958072243	0.465008412988735	0.539023294451494	0.422625085811498	0.449389373727029	0.522613404738867	0.407458799241784	0.477008916209006	0.53900361495533	0.4211542615516	0.00510988479580564	0.00507214421200594	0.00747107835451401
237	27.2519279267591	0.19	1.16813383351854	0.790503927770623	1.54576373926646	0.255182908891101	25.5188348468083	18.71199820927	32.3256714843467	16.12	10.76	23.46	1.12634599797599	1.53607525937414	1.9458045207723	1.11393831448258	1.51915405072723	1.92436978697187	1.12260021705462	1.52963366456137	1.93837784080075	1.16813383351854	18.5335460824616	3.83372419698098	86.2825224607818	0.465008412988735	0.539023294451494	0.422625085811498	0.449389373727029	0.522613404738867	0.407458799241784	0.477008916209006	0.53900361495533	0.4211542615516	0.00510988479580564	0.00507214421200594	0.00747107835451401
237	27.2519279267591	0.19	1.19543887231651	0.806339529805178	1.58453821482785	0.240700319773388	27.2576213328129	19.699015637936	34.8162270276897	15	10.27	23.66	1.27127033124961	1.7590627845439	2.24685523783818	1.26002641860545	1.74350452930989	2.22698264001433	1.26243114118911	1.74789135498304	2.23547096324149	1.19543887231651	18.3447437332684	1.13135563887435	83.1163086899045	0.465008412988735	0.539023294451494	0.422625085811498	0.449389373727029	0.522613404738867	0.407458799241784	0.477008916209006	0.53900361495533	0.4211542615516	0.00510988479580564	0.00507214421200594	0.00747107835451401
237	27.2519279267591	0.19	1.19661579249585	0.810563800135946	1.58266778485576	0.252432516096538	27.4045458507595	20.0414471123456	34.7676445891734	14.87	10.04	21.39	1.30452560605442	1.7837999214431	2.26307423683178	1.29335138779696	1.76852036728385	2.24368934677074	1.30587089844302	1.78610760940892	2.26646268284933	1.19661579249585	17.7632426194004	0.110344966889043	81.1677941578642	0.465008412988735	0.539023294451494	0.422625085811498	0.449389373727029	0.522613404738867	0.407458799241784	0.477008916209006	0.53900361495533	0.4211542615516	0.00510988479580564	0.00507214421200594	0.00747107835451401
237	27.2519279267591	0.19	1.20087878707088	0.817246220805312	1.58451135333644	0.22531772500762	25.8960055099808	18.399094232892	33.3929167870696	15.9	9.76	24.4	1.12223187711941	1.57949747446847	2.03676307181753	1.11031808086672	1.56272927221356	2.0151404635604	1.10375661454259	1.55381822396523	2.00444623935363	1.20087878707088	19.0404058050041	-2.10389018158929	80.476112719443	0.465008412988735	0.539023294451494	0.422625085811498	0.449389373727029	0.522613404738867	0.407458799241784	0.477008916209006	0.53900361495533	0.4211542615516	0.00510988479580564	0.00507214421200594	0.00747107835451401
237	27.2519279267591	0.19	1.21922993080931	0.832253078240248	1.60620678337838	0.197891111728557	24.1240747449193	16.5410993430864	31.7070501467523	18.31	10.99	27.87	0.879493939015252	1.2826824313449	1.68587092367454	0.866727583484641	1.26406356517084	1.66139954685704	0.860386764641947	1.25491821289991	1.64944878107208	1.21922993080931	20.4217195311605	0.0889550735509932	85.7645520044829	0.465008412988735	0.539023294451494	0.422625085811498	0.449389373727029	0.522613404738867	0.407458799241784	0.477008916209006	0.53900361495533	0.4211542615516	0.00510988479580564	0.00507214421200594	0.00747107835451401
237	27.2519279267591	0.19	1.23282632394289	0.829984375845211	1.63566827204056	0.230135213712748	25.3357663534876	18.1008219809911	32.5707107259841	15.19	9.5	23.36	1.15411000710468	1.6154106988585	2.07671139061231	1.14345463729128	1.60049635075399	2.0575380642167	1.13942307538959	1.59516243812525	2.05173340753214	1.23282632394289	17.6702566034978	0.78433793277398	81.1318910089949	0.465008412988735	0.539023294451494	0.422625085811498	0.449389373727029	0.522613404738867	0.407458799241784	0.477008916209006	0.53900361495533	0.4211542615516	0.00510988479580564	0.00507214421200594	0.00747107835451401
237	27.2519279267591	0.19	1.24411452335247	0.840239603511336	1.6479894431936	0.218157000979015	26.6367271514534	18.7637041161019	34.5097501868048	15.37	10.1	22.68	1.18265508277251	1.67888283460288	2.17511058643324	1.17130332630398	1.66276801857983	2.15423271085568	1.17622178002533	1.6717931437588	2.16451387714987	1.24411452335247	18.3706833370838	-0.86438761395751	81.5877006568245	0.465008412988735	0.539023294451494	0.422625085811498	0.449389373727029	0.522613404738867	0.407458799241784	0.477008916209006	0.53900361495533	0.4211542615516	0.00510988479580564	0.00507214421200594	0.00747107835451401
237	27.2519279267591	0.19	1.26475780309106	0.856098088328881	1.67341751785324	0.30551417804372	30.3501015478534	23.205769726554	37.4944333691529	14.88	9.26	21.11	1.5097338735952	1.97453378680289	2.43933370001058	1.49677705859235	1.9575879730804	2.41839888756844	1.50119863105435	1.96383490010431	2.42710243459108	1.26475780309106	17.4889118204631	-1.11478707816923	78.8323491564972	0.465008412988735	0.539023294451494	0.422625085811498	0.449389373727029	0.522613404738867	0.407458799241784	0.477008916209006	0.53900361495533	0.4211542615516	0.00510988479580564	0.00507214421200594	0.00747107835451401
237	27.2519279267591	0.19	1.29465502910891	0.874963720669336	1.71434633754848	0.245912451345698	28.2969919323006	20.5604593672988	36.0335244973023	15.56	10.67	24.53	1.28046258279462	1.76227771606021	2.2440928493258	1.26769096762493	1.74470037087725	2.22170977412957	1.2701596004048	1.75093192650961	2.22679219123924	1.29465502910891	18.4944734264813	-1.28143407125929	81.4382173055928	0.465008412988735	0.539023294451494	0.422625085811498	0.449389373727029	0.522613404738867	0.407458799241784	0.477008916209006	0.53900361495533	0.4211542615516	0.00510988479580564	0.00507214421200594	0.00747107835451401
237	27.2519279267591	0.19	1.31982229739171	0.890587345357889	1.74905724942554	0.210923161759532	26.3413808355467	18.386722875867	34.2960387952264	15.77	9.78	23.9	1.13044398725176	1.61950858684753	2.1085731864433	1.11871854366568	1.60271035819896	2.08670217273224	1.11472566165196	3.87692871093764	2.07974063844111	1.31982229739171	18.243266437711	0.106505674652659	82.2622235501146	0.465008412988735	0.539023294451494	0.422625085811498	0.449389373727029	0.522613404738867	0.407458799241784	0.477008916209006	0.53900361495533	0.4211542615516	0.00510988479580564	0.00507214421200594	0.00747107835451401
237	27.2519279267591	0.19	1.3813682689311	0.941786522392599	1.82095001546961	0.206514948820491	26.8890127666244	18.6598823241564	35.1181432090925	15.49	10.75	22.8	1.16707337845319	1.68176038989218	2.19644740133117	1.15558836534943	1.66521041071187	2.1748324560743	1.16768283037465	1.68100650281249	2.19693152007725	1.3813682689311	17.7857120504205	0.918778849280178	82.926275525548	0.465008412988735	0.539023294451494	0.422625085811498	0.449389373727029	0.522613404738867	0.407458799241784	0.477008916209006	0.53900361495533	0.4211542615516	0.00510988479580564	0.00507214421200594	0.00747107835451401
237	27.2519279267591	0.19	1.46562735078864	0.990101178188272	1.94115352338901	0.24525365998357	29.2306198171831	21.2246076611699	37.2366319731962	16.76	11.4	23	1.23009163475786	1.69408742389551	2.15808321303316	1.21516724908819	1.67353349656364	2.13189974403908	1.23122054922494	1.69435486231848	2.15976736722098	1.46562735078864	18.4771125190752	1.11627612426897	84.0713857331536	0.465008412988735	0.539023294451494	0.422625085811498	0.449389373727029	0.522613404738867	0.407458799241784	0.477008916209006	0.53900361495533	0.4211542615516	0.00510988479580564	0.00507214421200594	0.00747107835451401
237	27.2519279267591	0.19	1.57714954756713	1.074350324566	2.07994877056825	0.215070210716436	29.3004870582901	20.5610073842217	38.0399667323586	14.07	10.21	19.37	1.41207043112305	2.01227258078149	2.61247473043993	1.40251524790533	1.99865595602287	2.5947966641404	1.42824178913434	2.03521972127417	2.64514570666914	1.57714954756713	16.116661312196	1.00615053465155	80.1344286289902	0.465008412988735	0.539023294451494	0.422625085811498	0.449389373727029	0.522613404738867	0.407458799241784	0.477008916209006	0.53900361495533	0.4211542615516	0.00510988479580564	0.00507214421200594	0.00747107835451401
237	27.2519279267591	0.2	0.777781941355981	0.534084880173219	1.02147900253874	0.290817265909705	24.9499194825231	18.8668385693368	31.0330003957094	15.89	10.47	25.41	1.15144891371638	1.52270119765339	1.8939534815904	1.13924591238845	1.50656368211478	1.87388145184112	1.13587125999103	1.50298724475909	1.86891885256364	0.777781941355981	20.5763610831771	-0.93902363003776	82.6008267134723	0.465008412988735	0.539023294451494	0.422625085811498	0.449389373727029	0.522613404738867	0.407458799241784	0.477008916209006	0.53900361495533	0.4211542615516	0.00510988479580564	0.00507214421200594	0.00747107835451401
237	27.2519279267591	0.2	0.779461248797766	0.539270509729949	1.01965198786558	0.254875601733806	25.053419568787	18.3653199521916	31.7415191853824	13.87	9.08	22.52	1.27877873760929	1.74447166356861	2.21016458952792	1.27073783481551	1.73350250474487	2.19626717467422	1.26393695588646	1.7243936693292	2.18659880863492	0.779461248797766	19.2580449801322	1.56489620781578	83.0042527412081	0.465008412988735	0.539023294451494	0.422625085811498	0.449389373727029	0.522613404738867	0.407458799241784	0.477008916209006	0.53900361495533	0.4211542615516	0.00510988479580564	0.00507214421200594	0.00747107835451401
237	27.2519279267591	0.2	0.779708028403819	0.537022599693776	1.02239345711386	0.399422101035366	29.8386362313981	24.1260461867757	35.5512262760206	18.01	10.67	27.23	1.30382491728244	1.61254592298461	1.92126692868678	1.28546449451268	1.5898381004164	1.89421170632013	1.27589077026227	1.57692924059178	1.87916204490405	0.779708028403819	21.1288440650209	-1.83094715195066	82.7460052804604	0.465008412988735	0.539023294451494	0.422625085811498	0.449389373727029	0.522613404738867	0.407458799241784	0.477008916209006	0.53900361495533	0.4211542615516	0.00510988479580564	0.00507214421200594	0.00747107835451401
237	27.2519279267591	0.2	0.799059569049109	0.553366162289557	1.04475297580866	0.298796827947559	24.7532738593178	18.8328601863512	30.6736875322843	15.55	9.84	22.26	1.17359961751485	1.54253960609708	1.91147959467932	1.16191657717017	1.52718381338692	1.89245104960366	1.16625741963434	1.53395266839768	1.90039919493117	0.799059569049109	20.4761602810693	-2.23718094681532	80.4114024279146	0.465008412988735	0.539023294451494	0.422625085811498	0.449389373727029	0.522613404738867	0.407458799241784	0.477008916209006	0.53900361495533	0.4211542615516	0.00510988479580564	0.00507214421200594	0.00747107835451401
237	27.2519279267591	0.2	0.863589107715419	0.594206664988441	1.1329715504424	0.308279488231271	26.2190915627302	20.0871767313882	32.3510063940723	15.14	9.75	23.43	1.28508276594907	1.67737373731848	2.06966470868788	1.27335664356868	1.66206803853967	2.05077943351066	1.27202184599008	1.65938680845259	2.04704134442767	0.863589107715419	19.9907577776722	1.77646420664909	84.2914621122753	0.465008412988735	0.539023294451494	0.422625085811498	0.449389373727029	0.522613404738867	0.407458799241784	0.477008916209006	0.53900361495533	0.4211542615516	0.00510988479580564	0.00507214421200594	0.00747107835451401
237	27.2519279267591	0.2	0.87574855469657	0.601193742421896	1.15030336697124	0.312865378842657	31.5855813461914	24.2772791342842	38.8938835580987	16.52	11.05	25.61	1.42690319769773	1.85645050150514	2.28599780531256	1.41017414793797	1.83468542811663	2.25919670829528	1.41350136856081	1.83910878269254	2.26198938361633	0.87574855469657	20.6253693673935	-0.638479999659036	84.1756585832734	0.465008412988735	0.539023294451494	0.422625085811498	0.449389373727029	0.522613404738867	0.407458799241784	0.477008916209006	0.53900361495533	0.4211542615516	0.00510988479580564	0.00507214421200594	0.00747107835451401
237	27.2519279267591	0.2	0.884853555541137	0.606942304270801	1.16276480681147	0.284487905963641	27.3942218359641	20.6112343628039	34.1772093091243	15.94	10.91	24.35	1.25392290921701	1.66657861123923	2.07923431326146	1.24051268735499	1.64875519581001	2.05699770426502	1.24790293079192	1.65827697719303	2.06942198480814	0.884853555541137	20.1777048327136	0.701570223486311	84.3025645075672	0.465008412988735	0.539023294451494	0.422625085811498	0.449389373727029	0.522613404738867	0.407458799241784	0.477008916209006	0.53900361495533	0.4211542615516	0.00510988479580564	0.00507214421200594	0.00747107835451401
237	27.2519279267591	0.2	0.890461993802853	0.615749884531454	1.16517410307425	0.262698046489028	24.5204497507321	18.1067568113051	30.9341426901591	14.94	10.34	25.22	1.17341165217989	1.58905218389172	2.00469271560354	1.16319225040077	1.5752129121536	1.98723357390644	1.16023029791483	1.57100957515745	1.98098407194277	0.890461993802853	19.9767863714829	0.0403638000528119	82.4425902524895	0.465008412988735	0.539023294451494	0.422625085811498	0.449389373727029	0.522613404738867	0.407458799241784	0.477008916209006	0.53900361495533	0.4211542615516	0.00510988479580564	0.00507214421200594	0.00747107835451401
237	27.2519279267591	0.2	0.898126069895252	0.614754203015978	1.18149793677453	0.282936634692574	26.1155710930212	19.624458167155	32.6066840188875	16.49	10.38	23.66	1.15571505221631	1.53798685050806	1.9202586487998	1.14223249683304	1.52004471775574	1.89785693867843	1.14653571764049	1.52582094611194	1.90522174966783	0.898126069895252	20.5771660973767	0.148799429853113	84.1809762760176	0.465008412988735	0.539023294451494	0.422625085811498	0.449389373727029	0.522613404738867	0.407458799241784	0.477008916209006	0.53900361495533	0.4211542615516	0.00510988479580564	0.00507214421200594	0.00747107835451401
237	27.2519279267591	0.2	0.901219708530475	0.620699049531269	1.18174036752968	0.22557512707207	22.6860430811147	16.1232568954368	29.2488292667925	16.34	10.6	24.14	0.957549716813582	1.34730931032241	1.73706890383124	0.94661685267087	1.33192634963711	1.71723584660335	0.949778780383799	1.33629178333296	1.72302768696318	0.901219708530475	20.7788302942853	-0.639931106883725	83.4372325330831	0.465008412988735	0.539023294451494	0.422625085811498	0.449389373727029	0.522613404738867	0.407458799241784	0.477008916209006	0.53900361495533	0.4211542615516	0.00510988479580564	0.00507214421200594	0.00747107835451401
237	27.2519279267591	0.2	0.928768037498633	0.640593191526117	1.21694288347115	0.314896786071231	27.1522505316731	20.8992972759031	33.4052037874431	15.87	10.57	24.45	1.27711251174665	1.65921745685016	2.04132240195366	1.2636272675455	1.64169750274852	2.01976773795153	1.26555034362598	1.64645976682707	2.02300819889685	0.928768037498633	19.749795408257	-0.202046073780144	82.5765674447693	0.465008412988735	0.539023294451494	0.422625085811498	0.449389373727029	0.522613404738867	0.407458799241784	0.477008916209006	0.53900361495533	0.4211542615516	0.00510988479580564	0.00507214421200594	0.00747107835451401
237	27.2519279267591	0.2	0.934693920537815	0.646516162722002	1.22287167835363	0.29094187835476	27.0230562285936	20.4365102903509	33.6096021668362	17.09	10.43	23.98	1.16209328648504	1.53662791628291	1.91116254608079	1.1473610879647	1.51714763205974	1.88693417615478	1.15002499255531	1.52082346595049	1.89274539580573	0.934693920537815	20.4623564106185	-2.35579482947125	81.992655519409	0.465008412988735	0.539023294451494	0.422625085811498	0.449389373727029	0.522613404738867	0.407458799241784	0.477008916209006	0.53900361495533	0.4211542615516	0.00510988479580564	0.00507214421200594	0.00747107835451401
237	27.2519279267591	0.2	0.945866473485245	0.651346173652433	1.24038677331806	0.236304442670244	25.4010303472518	18.2714989876125	32.5305617068911	19.78	11.77	27.28	0.901326512294104	1.25302374518298	1.60472097807185	0.886524655704817	1.23244621026507	1.57836776482532	0.88764120456006	1.23423400480908	1.5807427203691	0.945866473485245	22.1295326314301	0.157712258994814	87.1637938991899	0.465008412988735	0.539023294451494	0.422625085811498	0.449389373727029	0.522613404738867	0.407458799241784	0.477008916209006	0.53900361495533	0.4211542615516	0.00510988479580564	0.00507214421200594	0.00747107835451401
237	27.2519279267591	0.2	0.952295718691998	0.658379643517654	1.24621179386634	0.349721908920841	31.0386583294589	24.4305592995972	37.6467573593206	16.38	10.89	24.59	1.44811447052409	1.8398076655283	2.2315008605325	1.4314977013593	1.81869631010165	2.20589491884401	1.43974738780384	1.82663967514901	2.21492574372722	0.952295718691998	20.5149442835368	-3.68365540573767	81.227360905188	0.465008412988735	0.539023294451494	0.422625085811498	0.449389373727029	0.522613404738867	0.407458799241784	0.477008916209006	0.53900361495533	0.4211542615516	0.00510988479580564	0.00507214421200594	0.00747107835451401
237	27.2519279267591	0.2	0.969980755848637	0.669468349511299	1.27049316218597	0.252399000562653	24.0503948507438	17.5879210774004	30.5128686240872	16.54	10.88	25.16	1.03234270374531	1.41166483162482	1.79098695950433	1.02019872960831	1.39505869768967	1.76991866577104	1.02264721758913	1.39735793294302	1.77543678391513	0.969980755848637	20.0797650191119	2.97111947641475	86.9587614950576	0.465008412988735	0.539023294451494	0.422625085811498	0.449389373727029	0.522613404738867	0.407458799241784	0.477008916209006	0.53900361495533	0.4211542615516	0.00510988479580564	0.00507214421200594	0.00747107835451401
237	27.2519279267591	0.2	0.972416758145816	0.667329012415267	1.27750450387637	0.202428253470486	21.0114359270317	14.4997939944313	27.5230778596321	16.73	9.83	25.82	0.841831509290848	1.21988552565741	1.59793954202398	0.83166071323116	1.20514717628382	1.57863363933649	0.822905752030689	1.19286789673222	1.56199460054982	0.972416758145816	20.1567759613734	1.22169292469628	85.3005965675277	0.465008412988735	0.539023294451494	0.422625085811498	0.449389373727029	0.522613404738867	0.407458799241784	0.477008916209006	0.53900361495533	0.4211542615516	0.00510988479580564	0.00507214421200594	0.00747107835451401
237	27.2519279267591	0.2	0.991350761494284	0.68433603501326	1.29836548797531	0.267460086769906	25.351978925398	18.8013427014267	31.9026151493693	17.03	11.78	23.39	1.07307108946801	1.44694323579254	1.82081538211707	1.05958007110866	1.42875176837663	1.7979234656446	1.07522277855054	1.45618713963926	1.82543248826017	0.991350761494284	19.9141236825968	1.30789566078334	84.9623004832061	0.465008412988735	0.539023294451494	0.422625085811498	0.449389373727029	0.522613404738867	0.407458799241784	0.477008916209006	0.53900361495533	0.4211542615516	0.00510988479580564	0.00507214421200594	0.00747107835451401
237	27.2519279267591	0.2	0.997258520599368	0.681968028750693	1.31254901244804	0.312540924449205	31.0292000388963	23.8442124974313	38.2141875803614	16.45	10.93	26.69	1.40679813933094	1.83070927103797	2.254620402745	1.3904622720221	1.80945090930388	2.22843954658566	1.38560785972222	1.80285773412275	2.22027614758918	0.997258520599368	21.1192945339283	1.23063602310727	86.1311049032013	0.465008412988735	0.539023294451494	0.422625085811498	0.449389373727029	0.522613404738867	0.407458799241784	0.477008916209006	0.53900361495533	0.4211542615516	0.00510988479580564	0.00507214421200594	0.00747107835451401
237	27.2519279267591	0.2	1.00442814733349	0.691228129013016	1.31762816565396	0.283897839379551	28.0712071020754	21.1105057912719	35.0319084128788	16.09	10.4	23.7	1.27262113043304	1.692238531283	2.11185593213295	1.25865930387555	1.67367311514878	2.08868692642202	1.26144248309751	1.68011664875567	2.09700463235118	1.00442814733349	19.4138203707324	-1.10823717678893	81.5421615232161	0.465008412988735	0.539023294451494	0.422625085811498	0.449389373727029	0.522613404738867	0.407458799241784	0.477008916209006	0.53900361495533	0.4211542615516	0.00510988479580564	0.00507214421200594	0.00747107835451401
237	27.2519279267591	0.2	1.00476802422562	0.689710168857024	1.31982587959421	0.28219825644307	27.442676280579	20.6092735710332	34.2760789901247	15.24	11.26	23.06	1.31016940482587	1.74458137621552	2.17899334760516	1.29794973828818	1.72831004322095	2.15867034815371	1.31388721293297	1.7509590700153	2.18409154283579	1.00476802422562	19.8743670973402	-1.95485514258931	81.5727619336569	0.465008412988735	0.539023294451494	0.422625085811498	0.449389373727029	0.522613404738867	0.407458799241784	0.477008916209006	0.53900361495533	0.4211542615516	0.00510988479580564	0.00507214421200594	0.00747107835451401
237	27.2519279267591	0.2	1.00571884570121	0.688548635328397	1.32288905607402	0.286515831429707	28.9487868263561	21.8164197217013	36.081153931011	15.59	10.09	23.14	1.35662653750869	1.80014378794937	2.24366103839004	1.34303134649127	1.78210396786672	2.22117658924218	1.34579080137535	1.78571749167387	2.22863129940838	1.00571884570121	19.1182311270419	-3.05498556867439	79.39539683503	0.465008412988735	0.539023294451494	0.422625085811498	0.449389373727029	0.522613404738867	0.407458799241784	0.477008916209006	0.53900361495533	0.4211542615516	0.00510988479580564	0.00507214421200594	0.00747107835451401
237	27.2519279267591	0.2	1.00659327683598	0.68980080370133	1.32338574997062	0.316674693005838	28.7046774390565	22.121353796178	35.288001081935	16.35	10.42	21.88	1.31356279331928	1.70447960037105	2.09539640742281	1.29855891056804	1.68501055617619	2.07146220178434	1.3128984710956	1.70185662824936	2.09275345054093	1.00659327683598	19.3614341328441	-3.34668976221048	78.8337210338093	0.465008412988735	0.539023294451494	0.422625085811498	0.449389373727029	0.522613404738867	0.407458799241784	0.477008916209006	0.53900361495533	0.4211542615516	0.00510988479580564	0.00507214421200594	0.00747107835451401
237	27.2519279267591	0.2	1.00794985543014	0.695233662392287	1.32066604846799	0.26659312347911	25.4687341301675	18.8733387050617	32.0641295552732	14.9	10.57	23.17	1.22619269499008	1.65469269794222	2.08319270089436	1.215614608889	1.6404180395617	2.06522147023441	1.22421783844341	1.6523478846014	2.08055455440736	1.00794985543014	19.6506462180992	-0.101228214935124	82.5884683206834	0.465008412988735	0.539023294451494	0.422625085811498	0.449389373727029	0.522613404738867	0.407458799241784	0.477008916209006	0.53900361495533	0.4211542615516	0.00510988479580564	0.00507214421200594	0.00747107835451401
237	27.2519279267591	0.2	1.02079659103486	0.706818082628632	1.3347750994411	0.263771271689668	23.8476989172963	17.6272092223765	30.068188612216	17.71	10.69	26	0.968074598520196	1.30969975245347	1.65132490638675	0.954864676617314	1.29182816335013	1.62879165008295	0.951653699133273	1.28748290877828	1.62375076686874	1.02079659103486	20.2477394068749	1.16325565692507	85.3266723552716	0.465008412988735	0.539023294451494	0.422625085811498	0.449389373727029	0.522613404738867	0.407458799241784	0.477008916209006	0.53900361495533	0.4211542615516	0.00510988479580564	0.00507214421200594	0.00747107835451401
237	27.2519279267591	0.2	1.02492978437619	0.708790737426495	1.34106883132589	0.272181940768503	27.2166040654558	20.2679425385349	34.1652655923767	16.11	10.91	26.39	1.22089368207469	1.63946487848318	2.05803607489167	1.20747123532186	1.62144068001474	2.03541012470763	1.20518165793205	1.61973275757949	2.03109850020854	1.02492978437619	20.7041645856168	1.66961113781202	86.0060302162972	0.465008412988735	0.539023294451494	0.422625085811498	0.449389373727029	0.522613404738867	0.407458799241784	0.477008916209006	0.53900361495533	0.4211542615516	0.00510988479580564	0.00507214421200594	0.00747107835451401
237	27.2519279267591	0.2	1.02726627912235	0.70810470940612	1.34642784883858	0.248281303740763	25.3014324658948	18.4278010744312	32.1750638573584	14.75	10.01	23.1	1.20910071812048	1.6600993271214	2.11109793612231	1.19905988510519	1.64631322983222	2.09356657455926	1.20089405534758	1.64988056901214	2.09695705661945	1.02726627912235	19.3198971868443	-1.69679199575749	80.3487751539841	0.465008412988735	0.539023294451494	0.422625085811498	0.449389373727029	0.522613404738867	0.407458799241784	0.477008916209006	0.53900361495533	0.4211542615516	0.00510988479580564	0.00507214421200594	0.00747107835451401
237	27.2519279267591	0.2	1.03034723166989	0.712024337230706	1.34867012610907	0.234341940256829	24.3020541680363	17.4436849003694	31.1604234357033	15.85	10.34	25.12	1.06731684417155	1.48695599064423	1.90659513711692	1.05608874893661	1.47131332224236	1.8865378955481	1.05293528839701	1.46794243772621	1.88109781411884	1.03034723166989	19.3633740572949	1.12769439757234	83.7334757343511	0.465008412988735	0.539023294451494	0.422625085811498	0.449389373727029	0.522613404738867	0.407458799241784	0.477008916209006	0.53900361495533	0.4211542615516	0.00510988479580564	0.00507214421200594	0.00747107835451401
237	27.2519279267591	0.2	1.05953247625112	0.732874811152541	1.38619014134969	0.282083905868972	27.451884779288	20.6142591404227	34.2895104181532	17.25	11.05	25.92	1.16165105011947	1.546963709168	1.93227636821652	1.14662824912941	1.5269579355415	1.90728762195358	1.14678133667325	1.52709096050371	1.90633318560535	1.05953247625112	20.8063153014431	-0.525687238143157	84.5255591987459	0.465008412988735	0.539023294451494	0.422625085811498	0.449389373727029	0.522613404738867	0.407458799241784	0.477008916209006	0.53900361495533	0.4211542615516	0.00510988479580564	0.00507214421200594	0.00747107835451401
237	27.2519279267591	0.2	1.06662856794908	0.736138190470777	1.39711894542738	0.305776551597661	29.9990225195996	22.9416975564908	37.0563474827084	18.4	12.47	25.89	1.21439668572602	1.58796939211305	1.96154209850008	1.19662645546006	1.56473268364306	1.93283891182605	1.20988425793441	1.57982337069834	1.95543880022484	1.06662856794908	21.3418899272948	1.75009294012491	87.4968767151995	0.465008412988735	0.539023294451494	0.422625085811498	0.449389373727029	0.522613404738867	0.407458799241784	0.477008916209006	0.53900361495533	0.4211542615516	0.00510988479580564	0.00507214421200594	0.00747107835451401
237	27.2519279267591	0.2	1.07545155808018	0.74327538223311	1.40762773392725	0.231559016594828	24.8573523350662	17.787428404115	31.9272762660173	15.51	10.54	24.98	1.11112789360494	1.55276507166534	1.99440224972575	1.10015036466902	1.53742433222123	1.97469829977343	1.09902337684544	1.53815905479446	1.97587158672293	1.07545155808018	19.1202178979992	1.80965789463784	84.9297254308347	0.465008412988735	0.539023294451494	0.422625085811498	0.449389373727029	0.522613404738867	0.407458799241784	0.477008916209006	0.53900361495533	0.4211542615516	0.00510988479580564	0.00507214421200594	0.00747107835451401
237	27.2519279267591	0.2	1.07769851691009	0.737645390562778	1.41775164325741	0.306018928423299	29.4001700148378	22.4876727742213	36.3126672554543	17.61	9.99	25.44	1.24191626180347	1.62366953698606	2.00542281216864	1.22515951426724	1.60176192425053	1.97836433423382	1.21553536145271	1.59054667898659	1.96266155118585	1.07769851691009	20.0298737960745	-2.24174952964874	81.6836926161075	0.465008412988735	0.539023294451494	0.422625085811498	0.449389373727029	0.522613404738867	0.407458799241784	0.477008916209006	0.53900361495533	0.4211542615516	0.00510988479580564	0.00507214421200594	0.00747107835451401
237	27.2519279267591	0.2	1.07940760163285	0.740635365938737	1.41817983732695	0.205422432839265	23.3874653772554	16.2060039059048	30.5689268486061	16.09	10.49	22.45	0.976909176839319	1.40981266465869	1.84271615247805	0.966190076535749	1.39434354662807	1.82249701672039	0.974889174542347	1.40567202942484	1.83863904760946	1.07940760163285	19.5389922567235	2.04836542957271	84.8854847065772	0.465008412988735	0.539023294451494	0.422625085811498	0.449389373727029	0.522613404738867	0.407458799241784	0.477008916209006	0.53900361495533	0.4211542615516	0.00510988479580564	0.00507214421200594	0.00747107835451401
237	27.2519279267591	0.2	1.08411940508474	0.740654935126804	1.42758387504268	0.263543388541877	26.6074529630082	19.6630280814316	33.5518778445848	16.19	9.71	24.15	1.1786001686547	1.59484838346375	2.0110965982728	1.1654674288483	1.57707753172987	1.98868763461143	1.15913870212433	1.5693478830262	1.97960053141453	1.08411940508474	19.2092854357184	-4.1154963785361	78.1016762524821	0.465008412988735	0.539023294451494	0.422625085811498	0.449389373727029	0.522613404738867	0.407458799241784	0.477008916209006	0.53900361495533	0.4211542615516	0.00510988479580564	0.00507214421200594	0.00747107835451401
237	27.2519279267591	0.2	1.08560898146231	0.750673708744269	1.42054425418035	0.296726888457609	30.3896323820683	23.0850656092369	37.6941991548998	17.85	11.1	24.43	1.25815825390645	1.65626416064346	2.05437006738048	1.24072803936683	1.6333186849335	2.02590933050018	1.24790091263554	1.64276661084373	2.03679300213475	1.08560898146231	20.8278894992971	1.05349557778096	85.8786800098631	0.465008412988735	0.539023294451494	0.422625085811498	0.449389373727029	0.522613404738867	0.407458799241784	0.477008916209006	0.53900361495533	0.4211542615516	0.00510988479580564	0.00507214421200594	0.00747107835451401
237	27.2519279267591	0.2	1.08898797075236	0.752299658657742	1.42567628284697	0.318726262288213	28.9683703280671	22.3559352008106	35.5808054553236	15.96	10.86	22.25	1.35844195070906	1.7602417051153	2.16204145952154	1.34386465902591	1.74135274430625	2.13884082958658	1.3605003123125	1.76260121664098	2.1642770316031	1.08898797075236	19.3546358623422	2.26372109001032	85.5127871773621	0.465008412988735	0.539023294451494	0.422625085811498	0.449389373727029	0.522613404738867	0.407458799241784	0.477008916209006	0.53900361495533	0.4211542615516	0.00510988479580564	0.00507214421200594	0.00747107835451401
237	27.2519279267591	0.2	1.09028464799654	0.750190207214313	1.43037908877877	0.278369916158026	28.4061604265373	21.2654049322424	35.5469159208322	15.98	10.28	25.26	1.29094740699181	1.72443737902361	2.1579273510554	1.27705710672885	1.70588282532949	2.13470854393012	1.2713244022487	1.69990067168406	2.12838927032366	1.09028464799654	19.8579801195392	-1.63801689393092	82.0950207533459	0.465008412988735	0.539023294451494	0.422625085811498	0.449389373727029	0.522613404738867	0.407458799241784	0.477008916209006	0.53900361495533	0.4211542615516	0.00510988479580564	0.00507214421200594	0.00747107835451401
237	27.2519279267591	0.2	1.10470644210006	0.761091481585354	1.44832140261476	0.239791753946932	25.6748748520437	18.5374267598581	32.8123229442293	16.47	11.82	26.52	1.09247613098302	1.51311119419083	1.93374625739865	1.07975420210699	1.49549095293512	1.91122770376326	1.08479815807425	1.50239513237389	1.92059942026075	1.10470644210006	20.5680567238317	-0.0774884307740428	84.7994379597803	0.465008412988735	0.539023294451494	0.422625085811498	0.449389373727029	0.522613404738867	0.407458799241784	0.477008916209006	0.53900361495533	0.4211542615516	0.00510988479580564	0.00507214421200594	0.00747107835451401
237	27.2519279267591	0.2	1.10544504921815	0.755579981167291	1.45531011726901	0.259523029087169	26.9762183611568	19.8618826086029	34.0905541137107	16.3	10.95	24.6	1.18267098975587	1.60629238918374	2.02991378861161	1.16925954799297	1.58807709767974	2.00689464736651	1.17418417643105	1.59521751646122	2.01759209809589	1.10544504921815	19.5022969997986	-1.52457725221638	82.0423868622033	0.465008412988735	0.539023294451494	0.422625085811498	0.449389373727029	0.522613404738867	0.407458799241784	0.477008916209006	0.53900361495533	0.4211542615516	0.00510988479580564	0.00507214421200594	0.00747107835451401
237	27.2519279267591	0.2	1.11083074879752	0.76652669260143	1.45513480499362	0.252380250007607	24.2278562202025	17.7173741236785	30.7383383167265	15.89	10.23	25.91	1.08141313606366	1.47879261296249	1.87617208986133	1.06995592069985	1.46312529315649	1.85629466561314	1.06224198424346	1.45435133207931	1.84312306471215	1.11083074879752	19.594293399738	0.547439223123341	84.0506349404535	0.465008412988735	0.539023294451494	0.422625085811498	0.449389373727029	0.522613404738867	0.407458799241784	0.477008916209006	0.53900361495533	0.4211542615516	0.00510988479580564	0.00507214421200594	0.00747107835451401
237	27.2519279267591	0.2	1.1124692833831	0.765747054672251	1.45919151209396	0.298244853963052	27.7009237933506	21.0667623242763	34.335085262425	17.28	11.45	24.11	1.18538854189157	1.55868078630243	1.9319730307133	1.17000937475085	1.53845854567463	1.90690771659841	1.18232914485511	1.55563373271395	1.92713714615956	1.1124692833831	19.5835077280651	1.03328072346553	84.3707112388337	0.465008412988735	0.539023294451494	0.422625085811498	0.449389373727029	0.522613404738867	0.407458799241784	0.477008916209006	0.53900361495533	0.4211542615516	0.00510988479580564	0.00507214421200594	0.00747107835451401
237	27.2519279267591	0.2	1.11415123079652	0.767746709853333	1.46055575173971	0.250749353151937	26.7467742207097	19.5282149657611	33.9653334756582	15.55	11.01	21.91	1.21686602003175	1.66667771487091	2.11648940971008	1.20475021917954	1.65008333640543	2.09541645363132	1.22225598885051	1.67408157410167	2.12612926646292	1.11415123079652	18.2861051294289	0.764790018954813	82.3793113245228	0.465008412988735	0.539023294451494	0.422625085811498	0.449389373727029	0.522613404738867	0.407458799241784	0.477008916209006	0.53900361495533	0.4211542615516	0.00510988479580564	0.00507214421200594	0.00747107835451401
237	27.2519279267591	0.2	1.12467598606783	0.775464006198664	1.473887965937	0.238676664484699	23.991476276477	17.3015393254427	30.6814132275113	17.04	10.91	25.84	0.986707392894723	1.36823473120953	1.74976206952434	0.974280462417775	1.3510027149063	1.72772496739482	0.973501152999064	1.34902221400871	1.72633297056964	1.12467598606783	19.9317306917454	1.61267034649257	85.7493966008626	0.465008412988735	0.539023294451494	0.422625085811498	0.449389373727029	0.522613404738867	0.407458799241784	0.477008916209006	0.53900361495533	0.4211542615516	0.00510988479580564	0.00507214421200594	0.00747107835451401
237	27.2519279267591	0.2	1.12758291864094	0.779272541723958	1.47589329555792	0.291527095910865	28.5318382077462	21.5873959116135	35.476280503879	15.3	10.19	23.6	1.36636967070559	1.80591668101897	2.24546369133235	1.35343635701205	1.78882285389387	2.22420935077569	1.35627692327088	1.79187212190986	2.22985139006051	1.12758291864094	18.4740066398477	0.485434150892768	82.4875052807062	0.465008412988735	0.539023294451494	0.422625085811498	0.449389373727029	0.522613404738867	0.407458799241784	0.477008916209006	0.53900361495533	0.4211542615516	0.00510988479580564	0.00507214421200594	0.00747107835451401
237	27.2519279267591	0.2	1.12924380694129	0.774242111282618	1.48424550259997	0.2441714313225	23.7059811723549	17.1940826549861	30.2178796897237	13.69	9.66	20.94	1.21241769506911	1.67159549183646	2.13077328860381	1.20533266802056	1.66182715925433	2.11832165048809	1.21472621414325	1.67577626203127	2.13295391082974	1.12924380694129	17.2677984375759	-3.2150467626368	76.2460881446402	0.465008412988735	0.539023294451494	0.422625085811498	0.449389373727029	0.522613404738867	0.407458799241784	0.477008916209006	0.53900361495533	0.4211542615516	0.00510988479580564	0.00507214421200594	0.00747107835451401
237	27.2519279267591	0.2	1.13122794327496	0.780090987723555	1.48236489882637	0.255755160278197	27.2350055667226	19.9813213760516	34.4886897573935	16.72	10.61	23.02	1.16075353905229	1.58213405924053	2.00351457942876	1.14674915203327	1.56304575415582	1.97934235627838	1.15558329305913	1.57270378535051	1.99879759896916	1.13122794327496	19.3956025689872	-0.198697930711232	83.2707102953638	0.465008412988735	0.539023294451494	0.422625085811498	0.449389373727029	0.522613404738867	0.407458799241784	0.477008916209006	0.53900361495533	0.4211542615516	0.00510988479580564	0.00507214421200594	0.00747107835451401
237	27.2519279267591	0.2	1.14075802500755	0.784291226882271	1.49722482313284	0.258180440679527	27.3582003959329	20.1178354167643	34.5985653751014	16.71	10.72	25.93	1.16946232620476	1.59034926039521	2.01123619458566	1.15537543728155	1.57119253094929	1.98700962461703	1.15232375585234	1.56674457078461	1.98412869893475	1.14075802500755	20.1633262147747	1.26231705451753	85.1683188767635	0.465008412988735	0.539023294451494	0.422625085811498	0.449389373727029	0.522613404738867	0.407458799241784	0.477008916209006	0.53900361495533	0.4211542615516	0.00510988479580564	0.00507214421200594	0.00747107835451401
237	27.2519279267591	0.2	1.14360787358874	0.788140213570185	1.4990755336073	0.241659810542659	25.3927633859516	18.3697216643119	32.4158051075914	14.56	10.55	22.43	1.22047548011877	1.68708299730096	2.15369051448315	1.21084606723396	1.67377210411499	2.13669814099602	1.22313410777238	1.6909114951573	2.15768637478939	1.14360787358874	18.2575205537897	-2.16982719330155	79.2196118685038	0.465008412988735	0.539023294451494	0.422625085811498	0.449389373727029	0.522613404738867	0.407458799241784	0.477008916209006	0.53900361495533	0.4211542615516	0.00510988479580564	0.00507214421200594	0.00747107835451401
237	27.2519279267591	0.2	1.14663317165264	0.783355351593212	1.50991099171207	0.208033370717684	24.5138259374275	17.0461837973797	31.9814680774753	15.4	10.32	23.5	1.07267477362713	1.54259528119174	2.01251578875634	1.06232428899735	1.52771042593038	1.99309656286341	1.06601345553605	1.53351146018179	2.00021242156139	1.14663317165264	18.4648226818641	2.93381124647496	85.3894024231194	0.465008412988735	0.539023294451494	0.422625085811498	0.449389373727029	0.522613404738867	0.407458799241784	0.477008916209006	0.53900361495533	0.4211542615516	0.00510988479580564	0.00507214421200594	0.00747107835451401
237	27.2519279267591	0.2	1.14666503444461	0.785134284274902	1.50819578461433	0.257336588905427	27.0877173421169	19.9031087300098	34.272325954224	17.78	10.74	25.47	1.08931739613565	1.48253833723385	1.87575927833206	1.07435095984265	1.46216932848135	1.84998769712005	1.07408866537125	1.46218388528423	1.85037305974059	1.14666503444461	19.9139333085535	-3.11435922232118	80.939448904948	0.465008412988735	0.539023294451494	0.422625085811498	0.449389373727029	0.522613404738867	0.407458799241784	0.477008916209006	0.53900361495533	0.4211542615516	0.00510988479580564	0.00507214421200594	0.00747107835451401
237	27.2519279267591	0.2	1.14799070879429	0.790767070142723	1.50521434744587	0.246819524330097	26.1234307398535	18.9985853556844	33.2482761240226	16.68	10.28	23.38	1.1064359734622	1.52137135369262	1.93630673392303	1.0931674272328	1.50312684011683	1.91308625300087	1.09784262146303	1.50844475640476	1.9186739243703	1.14799070879429	18.9746589581965	2.90017263168504	85.6884058308683	0.465008412988735	0.539023294451494	0.422625085811498	0.449389373727029	0.522613404738867	0.407458799241784	0.477008916209006	0.53900361495533	0.4211542615516	0.00510988479580564	0.00507214421200594	0.00747107835451401
237	27.2519279267591	0.2	1.15273144113948	0.787685316804621	1.51777756547433	0.263757268517571	24.4070251555244	18.0404099501663	30.7736403608825	14.51	9.71	22.66	1.20212822460359	1.62636957248276	2.05061092036193	1.19276162130125	1.6136974146408	2.03463320798036	1.19474527366467	1.61512382183717	2.0381760795772	1.15273144113948	17.4527199725043	-2.22844424808577	77.8711326034201	0.465008412988735	0.539023294451494	0.422625085811498	0.449389373727029	0.522613404738867	0.407458799241784	0.477008916209006	0.53900361495533	0.4211542615516	0.00510988479580564	0.00507214421200594	0.00747107835451401
237	27.2519279267591	0.2	1.15660283630564	0.796329839285969	1.5168758333253	0.282159714022163	28.5378580379366	21.4310719191358	35.6446441567373	15.16	9.63	22.63	1.36930055966914	1.82337613025382	2.27745170083849	1.35674971646208	1.80666328532236	2.25657685418264	1.35679769948544	1.80680950504893	2.26127512386185	1.15660283630564	18.2134700047918	-3.06534690613449	78.452912411168	0.465008412988735	0.539023294451494	0.422625085811498	0.449389373727029	0.522613404738867	0.407458799241784	0.477008916209006	0.53900361495533	0.4211542615516	0.00510988479580564	0.00507214421200594	0.00747107835451401
237	27.2519279267591	0.2	1.16432910030514	0.795497338834548	1.53316086177574	0.29404796308152	28.9436730866321	21.9417454844897	35.9456006887745	17.72	10.08	23.29	1.20426115218449	1.58855826326113	1.97285537433777	1.18780743846645	1.56685393206959	1.94590042567273	1.19074367330297	1.57160604622933	1.94986868704708	1.16432910030514	19.8280126353793	2.90419785622489	86.4339094391017	0.465008412988735	0.539023294451494	0.422625085811498	0.449389373727029	0.522613404738867	0.407458799241784	0.477008916209006	0.53900361495533	0.4211542615516	0.00510988479580564	0.00507214421200594	0.00747107835451401
237	27.2519279267591	0.2	1.16953701607908	0.807866365405567	1.5312076667526	0.327288897463694	30.4732695469279	23.6521890325575	37.2943500612983	15.44	9.31	23.3	1.48389731641232	1.91184007707493	2.33978283773754	1.46943830906137	1.89321122087139	2.31698413268141	1.46124146369875	1.88287762667094	2.30355472028154	1.16953701607908	18.967517604754	0.6525365189703	82.9263952927016	0.465008412988735	0.539023294451494	0.422625085811498	0.449389373727029	0.522613404738867	0.407458799241784	0.477008916209006	0.53900361495533	0.4211542615516	0.00510988479580564	0.00507214421200594	0.00747107835451401
237	27.2519279267591	0.2	1.17114493934488	0.805234870555849	1.5370550081339	0.249601243760195	26.8525985531824	19.5832672757098	34.121929830655	14.87	9.83	22.06	1.27440422891052	1.74746454060086	2.2205248522912	1.26347831081376	1.73248290917305	2.20148750753233	1.269025362306	1.7400418682638	2.21156023665852	1.17114493934488	18.4157857473447	-4.21829937239368	76.5760953937615	0.465008412988735	0.539023294451494	0.422625085811498	0.449389373727029	0.522613404738867	0.407458799241784	0.477008916209006	0.53900361495533	0.4211542615516	0.00510988479580564	0.00507214421200594	0.00747107835451401
237	27.2519279267591	0.2	1.18650590413045	0.812985492267298	1.56002631599359	0.248052801757349	28.3884293165316	20.6714305591058	36.1054280739575	14.63	10.39	22.51	1.36643169500965	1.8765440291486	2.38665636328756	1.35541970936659	1.86142108082779	2.36742245228899	1.366247285297	1.87724847347039	2.38416911291512	1.18650590413045	18.2456832039822	-0.702964805836484	81.2530948511142	0.465008412988735	0.539023294451494	0.422625085811498	0.449389373727029	0.522613404738867	0.407458799241784	0.477008916209006	0.53900361495533	0.4211542615516	0.00510988479580564	0.00507214421200594	0.00747107835451401
237	27.2519279267591	0.2	1.19365237454291	0.821993024048506	1.56531172503731	0.279611388847745	30.6734989419831	22.9865362837069	38.3604616002593	15.21	10.13	22.87	1.46328037130399	1.95261819210369	2.44195601290339	1.44969589663667	1.93449091254349	2.41928592845031	1.45621685148902	1.94353162788846	2.42928176419816	1.19365237454291	18.7456233733464	-0.452868484553268	81.700935578771	0.465008412988735	0.539023294451494	0.422625085811498	0.449389373727029	0.522613404738867	0.407458799241784	0.477008916209006	0.53900361495533	0.4211542615516	0.00510988479580564	0.00507214421200594	0.00747107835451401
237	27.2519279267591	0.2	1.21697159168484	0.837110135311739	1.59683304805794	0.230727449422091	24.4248460264798	17.4616634666002	31.3880285863593	14.46	9.22	24.08	1.16803820341373	1.63381646462237	2.09959472583102	1.15908738211423	1.62129632686638	2.08350527161852	1.14743433783868	1.60459784040622	2.06452613105168	1.21697159168484	17.82844735897	0.384772378048091	80.7082897837908	0.465008412988735	0.539023294451494	0.422625085811498	0.449389373727029	0.522613404738867	0.407458799241784	0.477008916209006	0.53900361495533	0.4211542615516	0.00510988479580564	0.00507214421200594	0.00747107835451401
237	27.2519279267591	0.2	1.24782882773459	0.854768729347922	1.64088892612126	0.226452496643392	26.6452477208254	18.9564194413585	34.3340760002923	16.17	11.12	22.11	1.13719771222615	1.59845137651428	2.05970504080242	1.12455481364722	1.58068044853989	2.03680608343256	1.14205939230429	1.6038514389183	2.06863591225897	1.24782882773459	18.5303832062293	-0.685645849242853	81.6411136603588	0.465008412988735	0.539023294451494	0.422625085811498	0.449389373727029	0.522613404738867	0.407458799241784	0.477008916209006	0.53900361495533	0.4211542615516	0.00510988479580564	0.00507214421200594	0.00747107835451401
237	27.2519279267591	0.2	1.2506066051282	0.857876293785407	1.643336916471	0.238019154174563	27.1355969922607	19.5552180650624	34.715975919459	14.96	10.53	24.63	1.26509127433252	1.75549088046455	2.24589048659659	1.25400250356307	1.74010366188493	2.22620482020679	1.25541004374802	1.74213016370763	2.22923889885433	1.2506066051282	18.5365080968194	-1.44259511919309	81.1450167204186	0.465008412988735	0.539023294451494	0.422625085811498	0.449389373727029	0.522613404738867	0.407458799241784	0.477008916209006	0.53900361495533	0.4211542615516	0.00510988479580564	0.00507214421200594	0.00747107835451401
237	27.2519279267591	0.2	1.28457629830563	0.889483716488838	1.67966888012243	0.222458152647644	26.8063802868901	18.9817944575802	34.6309661162	15.42	10.42	22.02	1.19242508342417	1.68396093010744	2.17549677679071	1.18085457294661	1.66762087834531	2.15438718374402	1.19308451004266	1.68696983118207	2.1770773969461	1.28457629830563	18.2936656963174	-2.87154627259872	79.0830576515377	0.465008412988735	0.539023294451494	0.422625085811498	0.449389373727029	0.522613404738867	0.407458799241784	0.477008916209006	0.53900361495533	0.4211542615516	0.00510988479580564	0.00507214421200594	0.00747107835451401
237	27.2519279267591	0.2	1.34717453427809	0.929966713218908	1.76438235533727	0.238645721632333	27.089463044291	19.5350204025021	34.6439056860798	15.35	10.23	23.26	1.23255879109585	1.70920506522893	2.185851339362	1.22076871501514	1.69285561569178	2.16494251636842	1.22604073627539	1.69774256501346	2.17383266075442	1.34717453427809	17.9746038223168	0.891660791318232	82.3358211866437	0.465008412988735	0.539023294451494	0.422625085811498	0.449389373727029	0.522613404738867	0.407458799241784	0.477008916209006	0.53900361495533	0.4211542615516	0.00510988479580564	0.00507214421200594	0.00747107835451401
237	27.2519279267591	0.2	1.38546699336983	0.955385175328586	1.81554881141108	0.218173024382712	26.3910193781339	18.590986620447	34.1910521358208	14.22	9.37	23.75	1.26362565497456	1.79379232678608	2.32395899859761	1.25462613362972	1.78101696703491	2.3074078004401	1.24493574374805	1.77075843670176	2.28929489905353	1.38546699336983	17.7027970169802	-0.290275545573529	80.3611875471703	0.465008412988735	0.539023294451494	0.422625085811498	0.449389373727029	0.522613404738867	0.407458799241784	0.477008916209006	0.53900361495533	0.4211542615516	0.00510988479580564	0.00507214421200594	0.00747107835451401
237	27.2519279267591	0.2	1.41028967318659	0.975874787949639	1.84470455842355	0.263227580733812	27.1112578045743	20.0295808419661	34.1929347671826	14.81	8.7	21.01	1.30859809167577	1.77126723249559	2.2339363733154	1.29754761477739	1.75630973885558	2.21507186293378	1.29485984394	1.75142721880024	2.21121871207774	1.41028967318659	16.678580122617	5.45746953331791	84.2023835668601	0.465008412988735	0.539023294451494	0.422625085811498	0.449389373727029	0.522613404738867	0.407458799241784	0.477008916209006	0.53900361495533	0.4211542615516	0.00510988479580564	0.00507214421200594	0.00747107835451401
237	27.2519279267591	0.2	1.42706347096366	0.983744443313624	1.8703824986137	0.207215472322067	23.6720530733448	16.4428923530325	30.9012137936572	14.37	9.49	22.3	1.10617791031283	1.59251192790651	2.07884594550019	1.0979133507934	1.58061383313271	2.06331431547202	1.09877021562876	1.58084623138441	2.0654966534226	1.42706347096366	17.0002338124989	-0.900457957819523	78.5852730254892	0.465008412988735	0.539023294451494	0.422625085811498	0.449389373727029	0.522613404738867	0.407458799241784	0.477008916209006	0.53900361495533	0.4211542615516	0.00510988479580564	0.00507214421200594	0.00747107835451401
237	27.2519279267591	0.21	0.74403052125644	0.517462505219436	0.970598537293443	0.366477653647108	29.2608680572079	23.254251796284	35.2674843181318	16.77	9.92	27.55	1.3471149939912	1.69507728919327	2.04303958439534	1.33075327152943	1.67448930354933	2.01822533556923	1.30909098109592	1.64655525054853	1.9838207544705	0.74403052125644	22.124054046008	-0.105462029203239	84.174224468477	0.465008412988735	0.539023294451494	0.422625085811498	0.449389373727029	0.522613404738867	0.407458799241784	0.477008916209006	0.53900361495533	0.4211542615516	0.00510988479580564	0.00507214421200594	0.00747107835451401
237	27.2519279267591	0.21	0.815304626339533	0.567229837315305	1.06337941536376	0.26316361105118	25.3023657425651	18.6920956502351	31.9126358348951	15.81	10.26	25.47	1.14648400294137	1.55192644544688	1.9573688879524	1.13450834019219	1.53571571099746	1.93692308180272	1.12969343375392	1.52757140830686	1.92916540454124	0.815304626339533	20.3764630287048	-1.05239411076389	82.301722181678	0.465008412988735	0.539023294451494	0.422625085811498	0.449389373727029	0.522613404738867	0.407458799241784	0.477008916209006	0.53900361495533	0.4211542615516	0.00510988479580564	0.00507214421200594	0.00747107835451401
237	27.2519279267591	0.21	0.827412972668156	0.576364688142256	1.07846125719406	0.27015718033999	23.4265338832809	17.4147977480358	29.4382700185259	15.23	10.87	22.88	1.10745436201056	1.48975701648638	1.87205967096219	1.09713695139021	1.47587794806524	1.85461894474026	1.10813117047678	1.49206989677315	1.87455122282542	0.827412972668156	20.0485844420601	0.207975813656491	83.4386442775821	0.465008412988735	0.539023294451494	0.422625085811498	0.449389373727029	0.522613404738867	0.407458799241784	0.477008916209006	0.53900361495533	0.4211542615516	0.00510988479580564	0.00507214421200594	0.00747107835451401
237	27.2519279267591	0.21	0.850932004302929	0.596266815894932	1.10559719271093	0.377207281067641	33.215729941492	26.5520981407167	39.8793617422672	15.48	10.38	23.42	1.66260994815143	2.07986588265695	2.49712181716248	1.6463086223699	2.05947350417228	2.47263838597467	1.65241413872544	2.06861056643654	2.48456456700256	0.850932004302929	19.2896393098249	-4.0046584248543	78.1686711343484	0.465008412988735	0.539023294451494	0.422625085811498	0.449389373727029	0.522613404738867	0.407458799241784	0.477008916209006	0.53900361495533	0.4211542615516	0.00510988479580564	0.00507214421200594	0.00747107835451401
237	27.2519279267591	0.21	0.864954524405965	0.600080607634646	1.12982844117728	0.30409801420744	25.3140497200011	19.3352454485631	31.2928539914391	16.4	9.87	25.86	1.14455927532605	1.49847750731529	1.85239573930453	1.13138046739997	1.48122357588842	1.83106668437688	1.11985181030102	1.46567958014545	1.81292668773307	0.864954524405965	20.41034147566	3.94599984068835	87.1012486239132	0.465008412988735	0.539023294451494	0.422625085811498	0.449389373727029	0.522613404738867	0.407458799241784	0.477008916209006	0.53900361495533	0.4211542615516	0.00510988479580564	0.00507214421200594	0.00747107835451401
237	27.2519279267591	0.21	0.878135757959666	0.613150190146283	1.14312132577305	0.32946503841118	27.6408361627782	21.484211413277	33.7974609122795	16.92	10.06	25.02	1.23342915160373	1.58688687436785	1.94034459713198	1.2181291193407	1.56720238714454	1.91627565494837	1.21217698852318	3.89354248046876	1.90758524995535	0.878135757959666	21.0413608748166	-1.03415117889311	83.1969120598798	0.465008412988735	0.539023294451494	0.422625085811498	0.449389373727029	0.522613404738867	0.407458799241784	0.477008916209006	0.53900361495533	0.4211542615516	0.00510988479580564	0.00507214421200594	0.00747107835451401
237	27.2519279267591	0.21	0.88703823590008	0.620534467317606	1.15354200448255	0.273957465251621	22.6149613349879	16.8669082065258	28.36301446345	15.71	10.39	25.13	1.04061141726586	1.39524011621225	1.74986881515864	1.02992903495752	1.38091729783258	1.73190556070764	1.02669930226592	1.37812812362214	1.72871912862495	0.88703823590008	20.2277414839772	0.923779262151612	84.2301452621431	0.465008412988735	0.539023294451494	0.422625085811498	0.449389373727029	0.522613404738867	0.407458799241784	0.477008916209006	0.53900361495533	0.4211542615516	0.00510988479580564	0.00507214421200594	0.00747107835451401
237	27.2519279267591	0.21	0.894956209575097	0.627454477411909	1.16245794173829	0.324399383474718	29.4335182717104	22.8016995302559	36.0653370131649	16.52	9.12	23.03	1.34025874824697	1.7300697390123	2.11988072977764	1.32454795791171	1.70978950359467	2.09503104927763	1.31543677352902	1.69766914762315	2.07983712350055	0.894956209575097	19.7298972622975	0.475417692171962	82.4681353446565	0.465008412988735	0.539023294451494	0.422625085811498	0.449389373727029	0.522613404738867	0.407458799241784	0.477008916209006	0.53900361495533	0.4211542615516	0.00510988479580564	0.00507214421200594	0.00747107835451401
237	27.2519279267591	0.21	0.911415905074758	0.637665757035259	1.18516605311426	0.312125948003556	29.9520885632278	23.0098089905639	36.8943681358918	15.58	9.84	23.33	1.43119639491888	1.86300204358769	2.29480769225649	1.41686512802302	1.84434689632139	2.27182866461977	1.41700601140275	1.84337547876435	2.27092099247376	0.911415905074758	19.6883696713651	0.438912158788375	82.7056145158522	0.465008412988735	0.539023294451494	0.422625085811498	0.449389373727029	0.522613404738867	0.407458799241784	0.477008916209006	0.53900361495533	0.4211542615516	0.00510988479580564	0.00507214421200594	0.00747107835451401
237	27.2519279267591	0.21	0.927080806927986	0.648777266092158	1.20538434776381	0.303330330717887	29.0605258225318	22.1843897562424	35.9366618888212	14.99	10.16	24.35	1.43283526737011	1.87694801364219	2.32106075991427	1.42020029166233	1.86039677910937	2.30059326655641	1.41748190798146	1.85629649209158	2.29615113818356	0.927080806927986	20.1528579278892	2.31267337409565	85.1755557967717	0.465008412988735	0.539023294451494	0.422625085811498	0.449389373727029	0.522613404738867	0.407458799241784	0.477008916209006	0.53900361495533	0.4211542615516	0.00510988479580564	0.00507214421200594	0.00747107835451401
237	27.2519279267591	0.21	0.933874257333046	0.649167422679711	1.21858109198638	0.324490386280052	28.1721083710197	21.8258220529535	34.518394689086	16.13	10.59	25.5	1.31288908104271	1.69463736030317	2.07638563956362	1.29839973158205	1.67593494798436	2.05347016438667	1.29605364870395	1.67255735874188	2.05082919530561	0.933874257333046	19.9105241660691	-0.997938271015559	81.8951620334834	0.465008412988735	0.539023294451494	0.422625085811498	0.449389373727029	0.522613404738867	0.407458799241784	0.477008916209006	0.53900361495533	0.4211542615516	0.00510988479580564	0.00507214421200594	0.00747107835451401
237	27.2519279267591	0.21	0.944901863420154	0.655681332254207	1.2341223945861	0.319149141127165	25.4474193922293	19.6443419842715	31.2504968001871	15.52	9.7	23.37	1.22653970921801	1.58886820473213	1.95119670024626	1.21440371317582	1.57314714971919	1.93189058626255	1.21222154459383	1.57083875694957	1.92746854664929	0.944901863420154	19.2580221987884	2.54268203773539	84.9198551225205	0.465008412988735	0.539023294451494	0.422625085811498	0.449389373727029	0.522613404738867	0.407458799241784	0.477008916209006	0.53900361495533	0.4211542615516	0.00510988479580564	0.00507214421200594	0.00747107835451401
237	27.2519279267591	0.21	0.957963645736267	0.66568376698061	1.25024352449192	0.255308085932677	25.7524514731302	18.88556174551	32.6193412007505	16.88	11.28	27.39	1.08693141010709	1.48214539607532	1.87735938204355	1.07352588136322	1.4638655464685	1.85420521157379	1.07086296494562	1.4607389148375	1.84999801360489	0.957963645736267	21.0596097372386	-5.40997629137855	80.0880767014887	0.465008412988735	0.539023294451494	0.422625085811498	0.449389373727029	0.522613404738867	0.407458799241784	0.477008916209006	0.53900361495533	0.4211542615516	0.00510988479580564	0.00507214421200594	0.00747107835451401
237	27.2519279267591	0.21	0.967510488848215	0.678572029678458	1.25644894801797	0.298956422906466	30.6367834601864	23.3119594989573	37.9616074214154	16.7	9.96	26.42	1.35540724734302	1.78128819840618	2.20716914946933	1.33908832428383	1.75984172531625	2.18059512634867	1.32443007332246	1.74038378577737	2.15708092423135	0.967510488848215	20.6592406673935	-0.327711581293443	83.5292139464287	0.465008412988735	0.539023294451494	0.422625085811498	0.449389373727029	0.522613404738867	0.407458799241784	0.477008916209006	0.53900361495533	0.4211542615516	0.00510988479580564	0.00507214421200594	0.00747107835451401
237	27.2519279267591	0.21	0.967629443240412	0.67758112556977	1.25767776091105	0.362699244617113	29.3828010915227	23.3017654653261	35.4638367177193	17.15	9.95	26.25	1.32073618524422	1.66540722775506	2.0100782702659	1.30387177626551	1.64414173286005	1.9844116894546	1.28938722021439	1.62565724842123	1.96160797174774	0.967629443240412	20.9854976931909	-2.77987961066214	80.8536837473487	0.465008412988735	0.539023294451494	0.422625085811498	0.449389373727029	0.522613404738867	0.407458799241784	0.477008916209006	0.53900361495533	0.4211542615516	0.00510988479580564	0.00507214421200594	0.00747107835451401
237	27.2519279267591	0.21	0.97427201706438	0.67607295678889	1.27247107733987	0.309454372806772	24.6265804438565	18.8829372773186	30.3702236103944	14.51	9.16	25.29	1.25843821614373	1.64121871022217	2.02399920430061	1.24863847689482	1.62843817383645	2.00823787077807	1.22870437183581	1.6032242450971	1.97574104443185	0.97427201706438	19.0350214314003	2.23619816560467	82.6749429269964	0.465008412988735	0.539023294451494	0.422625085811498	0.449389373727029	0.522613404738867	0.407458799241784	0.477008916209006	0.53900361495533	0.4211542615516	0.00510988479580564	0.00507214421200594	0.00747107835451401
237	27.2519279267591	0.21	0.985361448773638	0.691301611362399	1.27942128618488	0.302843245711824	29.5654508121962	22.5617716861451	36.5691299382474	15.47	10.67	23.88	1.41362424387524	1.85244486251436	2.29126548115348	1.39979160109996	1.83431825768632	2.26884491427268	1.4061285486677	1.84270804983705	2.28053708051563	0.985361448773638	19.0423220922202	-1.11241079812439	81.7758587095707	0.465008412988735	0.539023294451494	0.422625085811498	0.449389373727029	0.522613404738867	0.407458799241784	0.477008916209006	0.53900361495533	0.4211542615516	0.00510988479580564	0.00507214421200594	0.00747107835451401
237	27.2519279267591	0.21	0.997890581483834	0.698019503962195	1.29776165900547	0.288514059010296	26.2135457524792	19.7865072454546	32.6405842595038	15.45	8.84	23.26	1.24076114559327	1.64378425431195	2.04680736303063	1.22865210541086	1.62774196474045	2.02683182407004	1.21471965836182	1.60963394651594	2.00441133575339	0.997890581483834	18.4881013238381	0.696274181977292	81.151368682016	0.465008412988735	0.539023294451494	0.422625085811498	0.449389373727029	0.522613404738867	0.407458799241784	0.477008916209006	0.53900361495533	0.4211542615516	0.00510988479580564	0.00507214421200594	0.00747107835451401
237	27.2519279267591	0.21	0.998607198464982	0.694821407002807	1.30239298992716	0.309242201621707	30.9632186379548	23.7380983642592	38.1883389116504	16.37	11.01	22.63	1.40737849016026	1.83573962953991	2.26410076891955	1.39123831419242	1.81468689862277	2.23813548305311	1.40881083123023	1.83643830760519	2.26733306796867	0.998607198464982	20.3038552644454	-0.436689162426797	84.2103386123848	0.465008412988735	0.539023294451494	0.422625085811498	0.449389373727029	0.522613404738867	0.407458799241784	0.477008916209006	0.53900361495533	0.4211542615516	0.00510988479580564	0.00507214421200594	0.00747107835451401
237	27.2519279267591	0.21	1.00148660306837	0.695929036147993	1.30704416998875	0.268343531959936	27.0737770027424	20.0939870830235	34.0535669224613	15.16	10.01	23.25	1.28381230426069	1.72975367682484	2.17569504938899	1.27204319420525	1.71389648233949	2.15574977047373	1.27303297177711	1.71658751651402	2.16008613406124	1.00148660306837	19.0871207847969	-2.40336342102266	79.8521276309006	0.465008412988735	0.539023294451494	0.422625085811498	0.449389373727029	0.522613404738867	0.407458799241784	0.477008916209006	0.53900361495533	0.4211542615516	0.00510988479580564	0.00507214421200594	0.00747107835451401
237	27.2519279267591	0.21	1.00212311030739	0.695558171090515	1.30868804952426	0.293326007975376	27.4371400115511	20.7881057747958	34.0861742483065	17.51	10.93	25.11	1.15422983976052	1.52340795559237	1.89258607142423	1.13882689815037	1.50307841378006	1.86732992940975	1.14120905993761	1.50856581574747	1.87160723230773	1.00212311030739	20.3207156193974	-0.187646352912257	84.304260456317	0.465008412988735	0.539023294451494	0.422625085811498	0.449389373727029	0.522613404738867	0.407458799241784	0.477008916209006	0.53900361495533	0.4211542615516	0.00510988479580564	0.00507214421200594	0.00747107835451401
237	27.2519279267591	0.21	1.00277109674422	0.703386663934607	1.30215552955384	0.304197712445493	27.0461421339004	20.6597476412152	33.4325366265856	16.52	9.64	24.45	1.21404802260609	1.58933767957941	1.96462733655272	1.1998076354789	1.57069526724348	1.94158289900805	1.19109663918602	1.55859836212948	1.92721471263829	1.00277109674422	20.1883723684039	-1.45922540432427	80.9428336342212	0.465008412988735	0.539023294451494	0.422625085811498	0.449389373727029	0.522613404738867	0.407458799241784	0.477008916209006	0.53900361495533	0.4211542615516	0.00510988479580564	0.00507214421200594	0.00747107835451401
237	27.2519279267591	0.21	1.00612684662314	0.701305448043456	1.31094824520282	0.332623352510309	28.4167226538511	22.1322537032298	34.7011916044725	16.16	9.79	24.7	1.32897045626107	1.70633254873731	2.08369464121355	1.31423311331849	1.68741052693738	2.06058794055627	1.30692406984302	1.67605486239279	2.04832436285136	1.00612684662314	19.81013254234	-0.144458116116372	82.6336478244047	0.465008412988735	0.539023294451494	0.422625085811498	0.449389373727029	0.522613404738867	0.407458799241784	0.477008916209006	0.53900361495533	0.4211542615516	0.00510988479580564	0.00507214421200594	0.00747107835451401
237	27.2519279267591	0.21	1.01377843406262	0.70696594284443	1.32059092528081	0.285401638721062	26.0989734361832	19.6511718663302	32.5467750060362	15.46	9.64	24.7	1.23191614737996	1.63612363805961	2.04033112873925	1.21988218631196	1.62014117999643	2.0204001736809	1.20961433569702	1.6077445120674	2.00298919053684	1.01377843406262	19.3470132798355	-0.0397868633956935	81.9631752257108	0.465008412988735	0.539023294451494	0.422625085811498	0.449389373727029	0.522613404738867	0.407458799241784	0.477008916209006	0.53900361495533	0.4211542615516	0.00510988479580564	0.00507214421200594	0.00747107835451401
237	27.2519279267591	0.21	1.01758296803312	0.70858964465346	1.32657629141278	0.275868315494033	25.6911114522681	19.1924155011725	32.1898074033637	18.17	12.36	24.65	1.02811705039044	1.37624520092035	1.72437335145026	1.01339714348011	1.3565410230394	1.69968490259868	1.02751710286502	1.37622269171742	1.72358221610769	1.01758296803312	21.1082935474592	1.67588203040085	87.0626507604645	0.465008412988735	0.539023294451494	0.422625085811498	0.449389373727029	0.522613404738867	0.407458799241784	0.477008916209006	0.53900361495533	0.4211542615516	0.00510988479580564	0.00507214421200594	0.00747107835451401
237	27.2519279267591	0.21	1.02417024810126	0.716240938573844	1.33209955762867	0.31490746099439	28.6324661819777	22.0387938444941	35.2261385194613	17.71	11	26.32	1.21030534558108	1.57241031980861	1.93451529403615	1.19378866755444	1.55095210261337	1.9081155376723	1.1932643903999	1.54839952915695	1.90587785602436	1.02417024810126	20.9286434451759	-0.99904363358263	84.2366598371161	0.465008412988735	0.539023294451494	0.422625085811498	0.449389373727029	0.522613404738867	0.407458799241784	0.477008916209006	0.53900361495533	0.4211542615516	0.00510988479580564	0.00507214421200594	0.00747107835451401
237	27.2519279267591	0.21	1.02425780668224	0.715494837238439	1.33302077612604	0.223368109243456	24.1420249279781	17.1136295976692	31.170420258287	16.56	11.48	26.6	1.00315011608022	1.41513376637596	1.8271174166717	0.991309963845354	1.39843098285632	1.80555200186729	0.99406546719884	1.40188389238083	1.809187312426	1.02425780668224	20.7981365229953	0.382981978611308	85.6696419768348	0.465008412988735	0.539023294451494	0.422625085811498	0.449389373727029	0.522613404738867	0.407458799241784	0.477008916209006	0.53900361495533	0.4211542615516	0.00510988479580564	0.00507214421200594	0.00747107835451401
237	27.2519279267591	0.21	1.03010666151449	0.716238052183414	1.34397527084556	0.282374157916748	26.2768153741305	19.7365593195391	32.8170714287219	17.34	10.59	25.52	1.10645838046857	1.47311403735649	1.83976969424441	1.09198925971649	1.45385017233965	1.81571108496281	1.09005622364434	1.45118665615744	1.81358826967524	1.03010666151449	20.7169593863208	-5.25109718392389	79.2471409563635	0.465008412988735	0.539023294451494	0.422625085811498	0.449389373727029	0.522613404738867	0.407458799241784	0.477008916209006	0.53900361495533	0.4211542615516	0.00510988479580564	0.00507214421200594	0.00747107835451401
237	27.2519279267591	0.21	1.04049873306957	0.722079717595383	1.35891774854375	0.230468137420247	23.6704649425697	16.9174127327878	30.4235171523516	16.67	10.56	25.8	0.985710535085131	1.3791841005944	1.77265766610368	0.973903623977536	1.36266413504963	1.75142464612172	0.970187685053133	1.35980392185297	1.74579236519773	1.04049873306957	19.9778373174043	-2.3725338705894	81.736784076023	0.465008412988735	0.539023294451494	0.422625085811498	0.449389373727029	0.522613404738867	0.407458799241784	0.477008916209006	0.53900361495533	0.4211542615516	0.00510988479580564	0.00507214421200594	0.00747107835451401
237	27.2519279267591	0.21	1.04242214666054	0.72487529069184	1.35996900262923	0.322475698843275	32.2166610980472	24.9257814002227	39.5075407958716	18.39	11.53	26.79	1.31978090483519	1.70582151275584	2.09186212067649	1.30047802907144	1.68087247718848	2.06126692530552	1.30317477201265	1.68290237753981	2.06331118055229	1.04242214666054	21.893866114569	2.32159840067776	88.5241910820288	0.465008412988735	0.539023294451494	0.422625085811498	0.449389373727029	0.522613404738867	0.407458799241784	0.477008916209006	0.53900361495533	0.4211542615516	0.00510988479580564	0.00507214421200594	0.00747107835451401
237	27.2519279267591	0.21	1.0575540211621	0.741444962698946	1.37366307962525	0.266760183073276	27.5341500551632	20.4069384482648	34.6613616620616	16.42	10.12	25.12	1.20659976189743	1.62800995283214	2.04942014376685	1.1926653181303	1.60920884424881	2.02575237036731	1.1864213354854	1.6014348444859	2.01503886129205	1.0575540211621	20.6851868440539	0.938583905490567	85.2722593530476	0.465008412988735	0.539023294451494	0.422625085811498	0.449389373727029	0.522613404738867	0.407458799241784	0.477008916209006	0.53900361495533	0.4211542615516	0.00510988479580564	0.00507214421200594	0.00747107835451401
237	27.2519279267591	0.21	1.06190309941716	0.741644479697581	1.38216171913673	0.302436773643244	27.4116515969838	20.9119240047494	33.9113791892181	16.39	10.93	24.53	1.23851155147592	1.62345880466032	2.00840605784471	1.22426927634123	1.60478982499819	1.98531037365515	1.22926008767178	1.61358967435924	1.99366012511441	1.06190309941716	19.8040130659992	0.593734442192204	84.1654175037101	0.465008412988735	0.539023294451494	0.422625085811498	0.449389373727029	0.522613404738867	0.407458799241784	0.477008916209006	0.53900361495533	0.4211542615516	0.00510988479580564	0.00507214421200594	0.00747107835451401
237	27.2519279267591	0.21	1.06613505857042	0.740591532125106	1.39167858501572	0.217332199060064	24.8963223136008	17.5198731149653	32.2727715122363	17.52	12.46	24.97	0.972434915349358	1.38186235269345	1.79128979003755	0.959448840035886	1.36340870782563	1.76736857561538	0.972582492040014	1.38116081628378	1.79422768463795	1.06613505857042	20.8475893160544	-0.356057040962511	85.7581253541187	0.465008412988735	0.539023294451494	0.422625085811498	0.449389373727029	0.522613404738867	0.407458799241784	0.477008916209006	0.53900361495533	0.4211542615516	0.00510988479580564	0.00507214421200594	0.00747107835451401
237	27.2519279267591	0.21	1.06895471090792	0.748613866423869	1.38929555539196	0.321588712452542	30.7004824821781	23.7385982614791	37.6623667028772	16.35	10.34	23.04	1.40937532930767	1.82270672141735	2.23603811352704	1.39327055235562	1.80187885208615	2.21048715181669	1.40198052279334	1.81133901435075	2.22443571284175	1.06895471090792	19.9563142604102	-2.47836428719739	80.2018483124627	0.465008412988735	0.539023294451494	0.422625085811498	0.449389373727029	0.522613404738867	0.407458799241784	0.477008916209006	0.53900361495533	0.4211542615516	0.00510988479580564	0.00507214421200594	0.00747107835451401
237	27.2519279267591	0.21	1.08217617368397	0.75616919937411	1.40818314799382	0.250276281987688	25.4994760357941	18.6088687981343	32.390083273454	15.55	10.32	25.95	1.1597708043758	1.58921792366871	2.01866504296162	1.14822946701587	1.57340298840193	1.99857650978799	1.13998818788981	1.56230099046858	1.98602671887644	1.08217617368397	20.0503241183305	-1.5115603844885	82.2092382814671	0.465008412988735	0.539023294451494	0.422625085811498	0.449389373727029	0.522613404738867	0.407458799241784	0.477008916209006	0.53900361495533	0.4211542615516	0.00510988479580564	0.00507214421200594	0.00747107835451401
237	27.2519279267591	0.21	1.08429398747051	0.757103386367295	1.41148458857371	0.328940167310322	30.5673113994431	23.7507575413792	37.383865257507	17.62	10.43	25.4	1.31103193597171	1.68730287325122	2.06357381053072	1.29332504539116	1.66451404062772	2.03570303586428	1.28873955797048	1.65997429082156	2.02977452896448	1.08429398747051	20.0710860254422	1.46502244408077	85.6423274813013	0.465008412988735	0.539023294451494	0.422625085811498	0.449389373727029	0.522613404738867	0.407458799241784	0.477008916209006	0.53900361495533	0.4211542615516	0.00510988479580564	0.00507214421200594	0.00747107835451401
237	27.2519279267591	0.21	1.08463440167927	0.75523675285621	1.41403205050233	0.297251388142619	28.6888794396422	21.8017681717685	35.5759907075159	16.39	10.5	23.34	1.29131884363316	1.69924248030039	2.10716611696761	1.27647244870888	1.67970615504731	2.08293986138573	1.28402516869661	1.69075998377021	2.09606766244504	1.08463440167927	19.6872735880162	-0.0821614147126751	82.5653885809585	0.465008412988735	0.539023294451494	0.422625085811498	0.449389373727029	0.522613404738867	0.407458799241784	0.477008916209006	0.53900361495533	0.4211542615516	0.00510988479580564	0.00507214421200594	0.00747107835451401
237	27.2519279267591	0.21	1.08706021382715	0.754578306318032	1.41954212133627	0.275416875456576	28.4666299000759	21.2577074993168	35.6755523008349	16.33	11.04	24.69	1.26332529535738	1.69174468260504	2.12016406985271	1.24892626128885	1.67246264225517	2.0959990232215	1.25548337822169	1.67963258284953	2.10577618365369	1.08706021382715	20.055123889803	-0.75109679337567	83.4862791639257	0.465008412988735	0.539023294451494	0.422625085811498	0.449389373727029	0.522613404738867	0.407458799241784	0.477008916209006	0.53900361495533	0.4211542615516	0.00510988479580564	0.00507214421200594	0.00747107835451401
237	27.2519279267591	0.21	1.09038668076032	0.762738627259254	1.41803473426139	0.273665394578951	22.6496681599005	16.888563946222	28.4107723735791	14.19	8.03	22.87	1.15043849976926	1.5428813450996	1.93532419042994	1.14233149545599	1.53200884237816	1.92168618930033	1.1205800929933	1.50200363750528	1.8850880316638	1.09038668076032	17.5694857585397	-0.369253755417069	78.5924982660501	0.465008412988735	0.539023294451494	0.422625085811498	0.449389373727029	0.522613404738867	0.407458799241784	0.477008916209006	0.53900361495533	0.4211542615516	0.00510988479580564	0.00507214421200594	0.00747107835451401
237	27.2519279267591	0.21	1.09284319012089	0.762826074357073	1.42286030588471	0.264379435137796	26.0824223564741	19.289659071942	32.8751856410062	16.1	10.38	24.76	1.16269346968194	1.57213054073462	1.9815676117873	1.14993282979483	1.55487630115303	1.95981977251123	1.14864239982438	1.55340737678897	1.95900704696644	1.09284319012089	19.2877571391909	-4.11345281963748	78.886082315079	0.465008412988735	0.539023294451494	0.422625085811498	0.449389373727029	0.522613404738867	0.407458799241784	0.477008916209006	0.53900361495533	0.4211542615516	0.00510988479580564	0.00507214421200594	0.00747107835451401
237	27.2519279267591	0.21	1.09364692631853	0.762554445157399	1.42473940747967	0.322976328571578	29.9260581575306	23.1613111805613	36.6908051344998	14.46	9.87	24.51	1.54870601631941	2.00103810842064	2.45337020052187	1.53681827762076	1.98567830616748	2.4345383347142	1.53014408006604	1.97613938338652	2.42410834091257	1.09364692631853	18.8775127206889	-1.17103457320917	80.0160359597769	0.465008412988735	0.539023294451494	0.422625085811498	0.449389373727029	0.522613404738867	0.407458799241784	0.477008916209006	0.53900361495533	0.4211542615516	0.00510988479580564	0.00507214421200594	0.00747107835451401
237	27.2519279267591	0.21	1.09760400658962	0.766401725320944	1.42880628785829	0.285306309249549	27.2070034940626	20.4838897298563	33.9301172582688	15.89	9.74	26.01	1.25010635092551	1.66040963440681	2.07071291788811	1.23685681629143	1.6428114077107	2.04876599912996	1.22131534947818	1.62188259464007	2.02390093748244	1.09760400658962	19.6939429719811	1.00253060334114	83.6842837074132	0.465008412988735	0.539023294451494	0.422625085811498	0.449389373727029	0.522613404738867	0.407458799241784	0.477008916209006	0.53900361495533	0.4211542615516	0.00510988479580564	0.00507214421200594	0.00747107835451401
237	27.2519279267591	0.21	1.10710382276311	0.768098620043291	1.44610902548294	0.262330880502001	24.6899470432871	18.2257927641742	31.1541013223999	16.9	10.06	24.62	1.04767022328752	1.41924813183673	1.79082604038594	1.03471197276687	1.40169396981656	1.76867596686624	1.03041117070561	1.39572095131174	1.76291961702273	1.10710382276311	18.8871976310534	-0.400147178240069	81.9744437699714	0.465008412988735	0.539023294451494	0.422625085811498	0.449389373727029	0.522613404738867	0.407458799241784	0.477008916209006	0.53900361495533	0.4211542615516	0.00510988479580564	0.00507214421200594	0.00747107835451401
237	27.2519279267591	0.21	1.14685267660484	0.802157012358756	1.49154834085093	0.261298067703848	26.8894327800333	19.8305881793731	33.9482773806935	17.75	11.45	25.32	1.08664130489104	1.47343931806661	1.86023733124218	1.07174689553951	1.45324313349389	1.83473937144827	1.07788082645612	1.46327874755921	1.84683660810133	1.14685267660484	20.5001895827531	-1.9320176770935	82.9312197612941	0.465008412988735	0.539023294451494	0.422625085811498	0.449389373727029	0.522613404738867	0.407458799241784	0.477008916209006	0.53900361495533	0.4211542615516	0.00510988479580564	0.00507214421200594	0.00747107835451401
237	27.2519279267591	0.21	1.15205318299674	0.801513997939535	1.50259236805395	0.280948803472978	27.278119787303	20.4646833778335	34.0915561967726	15.6	10.53	23.86	1.2715366503017	1.69487738561572	2.11821812092973	1.25876204654454	1.67784965227191	2.09693725799928	1.26488352461785	1.68352417054384	2.10301534345719	1.15205318299674	18.4692216631528	-0.897730198948165	81.383679122777	0.465008412988735	0.539023294451494	0.422625085811498	0.449389373727029	0.522613404738867	0.407458799241784	0.477008916209006	0.53900361495533	0.4211542615516	0.00510988479580564	0.00507214421200594	0.00747107835451401
237	27.2519279267591	0.21	1.15969953403137	0.813182049775754	1.50621701828699	0.328424105538837	29.016388049414	22.5381209674337	35.4946551313944	14.93	9.8	22.79	1.461635549948	1.8817622092539	2.30188886855981	1.44894003529767	1.86541754679899	2.2818950583003	1.45041812907875	1.86756357217777	2.28772699376911	1.15969953403137	17.8673867114474	1.87784819864646	82.5948279132285	0.465008412988735	0.539023294451494	0.422625085811498	0.449389373727029	0.522613404738867	0.407458799241784	0.477008916209006	0.53900361495533	0.4211542615516	0.00510988479580564	0.00507214421200594	0.00747107835451401
237	27.2519279267591	0.21	1.15998528676746	0.806231370980729	1.51373920255419	0.264167527430835	27.4238392487836	20.2778316252602	34.5698468723069	15.88	10.21	22.94	1.23799452769843	1.67426988969486	2.1105452516913	1.22488750868671	1.65654389270215	2.08820027671759	1.22985218032254	1.66369879159353	2.09911480402489	1.15998528676746	18.5911380924748	0.0475422161729721	81.9474787301464	0.465008412988735	0.539023294451494	0.422625085811498	0.449389373727029	0.522613404738867	0.407458799241784	0.477008916209006	0.53900361495533	0.4211542615516	0.00510988479580564	0.00507214421200594	0.00747107835451401
237	27.2519279267591	0.21	1.17349857888821	0.816439148587128	1.5305580091893	0.248195118700315	27.3094652556579	19.8885988969873	34.7303316143285	15.43	10.81	25.14	1.24870136999556	1.71461885551686	2.18053634103815	1.23656315947677	1.69795161615295	2.15934007282913	1.23852808035373	1.69945166712918	2.16354275939459	1.17349857888821	19.1525110483835	-0.534147334222645	82.4927946646821	0.465008412988735	0.539023294451494	0.422625085811498	0.449389373727029	0.522613404738867	0.407458799241784	0.477008916209006	0.53900361495533	0.4211542615516	0.00510988479580564	0.00507214421200594	0.00747107835451401
237	27.2519279267591	0.21	1.19505326208568	0.828189624047949	1.56191690012341	0.276663998197583	27.348296036675	20.4441582489961	34.2524338243538	17.22	11.46	25.2	1.15394945175033	1.5436463968565	1.93334334196267	1.13907922424173	1.52375438765343	1.90842955106513	1.14859748810793	1.53308024451646	1.92140728998067	1.19505326208568	19.7762967308341	0.749211226686612	84.8939356325133	0.465008412988735	0.539023294451494	0.422625085811498	0.449389373727029	0.522613404738867	0.407458799241784	0.477008916209006	0.53900361495533	0.4211542615516	0.00510988479580564	0.00507214421200594	0.00747107835451401
237	27.2519279267591	0.21	1.19660184130953	0.833680875406907	1.55952280721215	0.24748928209301	27.2698539885811	19.8457094038548	34.6939985733074	15.85	11.46	23.65	1.21410372566974	1.66829165197668	2.12247957828362	1.20132580421847	1.65073359722727	2.10014139023608	1.21562972297395	1.67146467642694	2.124739529382	1.19660184130953	19.2937209448798	2.97206945807604	86.859857722454	0.465008412988735	0.539023294451494	0.422625085811498	0.449389373727029	0.522613404738867	0.407458799241784	0.477008916209006	0.53900361495533	0.4211542615516	0.00510988479580564	0.00507214421200594	0.00747107835451401
237	27.2519279267591	0.21	1.23678591031885	0.860888023739878	1.61268379689782	0.266700437774734	26.3158205355182	19.5029329013685	33.1287081696679	13.24	9.06	20.75	1.41991904261352	1.915934125875	2.41194920913648	1.41325924511626	1.90694788587576	2.40063652663526	1.41805039736703	1.9140079741681	2.4072947668868	1.23678591031885	16.8234998685168	1.27309855906372	79.5975350165307	0.465008412988735	0.539023294451494	0.422625085811498	0.449389373727029	0.522613404738867	0.407458799241784	0.477008916209006	0.53900361495533	0.4211542615516	0.00510988479580564	0.00507214421200594	0.00747107835451401
237	27.2519279267591	0.21	1.24874923572823	0.870651014776975	1.62684745667949	0.268169006655321	27.6461072092136	20.5155978085561	34.7766166098712	17.28	10.12	25.66	1.15446547716773	1.5557175885854	1.95696970000308	1.13949002604496	1.53553719067013	1.9315843552953	1.13157757036129	1.52482171426567	1.92023104233192	1.24874923572823	19.6226742416502	0.292414968495519	83.7287732671364	0.465008412988735	0.539023294451494	0.422625085811498	0.449389373727029	0.522613404738867	0.407458799241784	0.477008916209006	0.53900361495533	0.4211542615516	0.00510988479580564	0.00507214421200594	0.00747107835451401
237	27.2519279267591	0.21	1.2633275679792	0.880420385887425	1.64623475007098	0.266691387330994	26.3694613444582	19.5425287074666	33.1963939814499	15.4	10.42	23.19	1.22935368040781	1.65881267667247	2.08827167293712	1.21747846015945	1.64278900000383	2.0680995398482	1.22385549432881	1.65068771116197	2.07782729388515	1.2633275679792	18.402954429582	-0.522850349911851	81.3452976951634	0.465008412988735	0.539023294451494	0.422625085811498	0.449389373727029	0.522613404738867	0.407458799241784	0.477008916209006	0.53900361495533	0.4211542615516	0.00510988479580564	0.00507214421200594	0.00747107835451401
237	27.2519279267591	0.21	1.26450631937917	0.88520200226664	1.6438106364917	0.229334936890928	26.9447956366523	19.2329543828069	34.6566368904976	17.26	10.48	26.56	1.08311083210205	1.5174059815232	1.95170113094435	1.06908406446846	1.49775489829348	1.92642573211851	1.06251472350267	1.48709970788769	1.91249005949451	1.26450631937917	20.0190337435976	-1.4849562513936	83.1877752511771	0.465008412988735	0.539023294451494	0.422625085811498	0.449389373727029	0.522613404738867	0.407458799241784	0.477008916209006	0.53900361495533	0.4211542615516	0.00510988479580564	0.00507214421200594	0.00747107835451401
237	27.2519279267591	0.21	1.26603001301994	0.882546265021956	1.64951376101793	0.251620932473476	27.7295249459477	20.2630549701766	35.1959949217189	14.46	10.18	20.01	1.35489575751411	1.85414369957754	2.35339164164097	1.34449517915766	1.8399107471717	2.33532631518574	1.3665275053003	1.87128552310408	2.36836123442925	1.26603001301994	17.0077936959446	-2.5945264564848	77.454920653872	0.465008412988735	0.539023294451494	0.422625085811498	0.449389373727029	0.522613404738867	0.407458799241784	0.477008916209006	0.53900361495533	0.4211542615516	0.00510988479580564	0.00507214421200594	0.00747107835451401
237	27.2519279267591	0.21	1.26814370589035	0.881008945331581	1.65527846644911	0.24024216172679	28.0520064234211	20.2633531228852	35.840659723957	16.76	11.53	26.49	1.17413777876157	1.625442754319	2.07674772987643	1.15988523146146	1.60571193553554	2.05153863960963	1.16200062906062	1.61087995017399	2.05628045985286	1.26814370589035	20.4959909100077	1.65955374132946	86.5746903343446	0.465008412988735	0.539023294451494	0.422625085811498	0.449389373727029	0.522613404738867	0.407458799241784	0.477008916209006	0.53900361495533	0.4211542615516	0.00510988479580564	0.00507214421200594	0.00747107835451401
237	27.2519279267591	0.21	1.28756800428337	0.896568616881524	1.67856739168522	0.275677804040774	27.4071312664959	20.4710521550108	34.3432103779809	14.78	9.71	22.14	1.34059757476902	1.79482390201654	2.24905022926405	1.32938048887885	1.77980620077228	2.23023191266572	1.33413199128984	1.78591534506412	2.23664903177997	1.28756800428337	17.8571125824591	0.714767319733936	81.1603923789925	0.465008412988735	0.539023294451494	0.422625085811498	0.449389373727029	0.522613404738867	0.407458799241784	0.477008916209006	0.53900361495533	0.4211542615516	0.00510988479580564	0.00507214421200594	0.00747107835451401
237	27.2519279267591	0.21	1.34801766957884	0.942947443710957	1.75308789544672	0.252240803848153	26.6703009438985	19.5008385958841	33.8397632919129	15.62	9.52	22.93	1.21012362082988	1.65502426924681	2.09992491766374	1.19791864428569	1.63833214619546	2.07874564810524	1.19684165693288	1.6353811516671	2.07469135829092	1.34801766957884	18.1266507724242	4.00731021912755	84.9265312265714	0.465008412988735	0.539023294451494	0.422625085811498	0.449389373727029	0.522613404738867	0.407458799241784	0.477008916209006	0.53900361495533	0.4211542615516	0.00510988479580564	0.00507214421200594	0.00747107835451401
237	27.2519279267591	0.21	1.35788521865805	0.943205902483216	1.77256453483289	0.252260797496634	28.8911136323979	21.1250680194829	36.6571592453129	15.53	10.65	22.81	1.31857756237391	1.80331604861774	2.28805453486158	1.30551795083865	1.78545543294956	2.26539291506047	1.31707382747044	1.80301111753769	2.28462570371038	1.35788521865805	18.6388417415718	1.36181178820863	83.7053285879392	0.465008412988735	0.539023294451494	0.422625085811498	0.449389373727029	0.522613404738867	0.407458799241784	0.477008916209006	0.53900361495533	0.4211542615516	0.00510988479580564	0.00507214421200594	0.00747107835451401
237	27.2519279267591	0.21	1.36692797765443	0.954666961213245	1.77918899409562	0.236105443456303	28.5092640639154	20.502902923007	36.5156252048238	16.55	11.85	23.73	1.2030178771335	1.67279504085853	2.14257220458356	1.18885378160299	1.65309988153293	2.11734598146287	1.20762654578374	1.67815251908023	2.14709133432816	1.36692797765443	19.0176918132712	0.334359179896335	84.5383688681869	0.465008412988735	0.539023294451494	0.422625085811498	0.449389373727029	0.522613404738867	0.407458799241784	0.477008916209006	0.53900361495533	0.4211542615516	0.00510988479580564	0.00507214421200594	0.00747107835451401
237	27.2519279267591	0.21	1.39154134055811	0.973319574660201	1.80976310645602	0.243994422216023	27.7799744643369	20.1453117684586	35.4146371602153	16.05	10.64	22.66	1.2176601702118	1.67912856467607	2.14059695914034	1.20439867363629	1.66084123110383	2.11728378857138	1.21494714599783	1.67550341180183	2.1366308706053	1.39154134055811	18.1894907256813	-1.23874892001819	81.1989500468652	0.465008412988735	0.539023294451494	0.422625085811498	0.449389373727029	0.522613404738867	0.407458799241784	0.477008916209006	0.53900361495533	0.4211542615516	0.00510988479580564	0.00507214421200594	0.00747107835451401
237	27.2519279267591	0.21	1.42920294630554	0.997591525073008	1.86081436753806	0.240031323200761	29.0650557599825	20.9904652189411	37.1396463010239	15.98	10.61	22.17	1.27424669639229	1.76442260313484	2.25459850987739	1.2605357858062	1.74543739358621	2.23033900136622	1.27497427005575	1.76308116924838	2.25353408399362	1.42920294630554	18.436255703407	-1.33413108818267	81.3813532711202	0.465008412988735	0.539023294451494	0.422625085811498	0.449389373727029	0.522613404738867	0.407458799241784	0.477008916209006	0.53900361495533	0.4211542615516	0.00510988479580564	0.00507214421200594	0.00747107835451401
237	27.2519279267591	0.21	1.43823861367519	0.997093179288415	1.87938404806196	0.25755638665038	30.5677518986001	22.4647761824955	38.6707276147048	15.68	10.17	22.24	1.38868848520118	1.88958415321978	2.39047982123838	1.37451680645301	1.87030079350849	2.36608478056397	1.38282190922553	1.88334320306064	2.38538760921615	1.43823861367519	18.2479138133794	3.8357625121513	85.2734677650267	0.465008412988735	0.539023294451494	0.422625085811498	0.449389373727029	0.522613404738867	0.407458799241784	0.477008916209006	0.53900361495533	0.4211542615516	0.00510988479580564	0.00507214421200594	0.00747107835451401
237	27.2519279267591	0.21	1.67498968790869	1.17283906933117	2.17714030648621	0.227051056042154	28.6603781549044	20.4041626803449	36.916593629464	15.51	10.96	23.39	1.2752116057933	1.79120542323284	2.30719924067238	1.26263250142395	1.7735363870796	2.28444027273525	1.27587606363573	1.79072324485589	2.30387705593188	1.67498968790869	17.4854507952655	1.75552028284925	83.8143404201001	0.465008412988735	0.539023294451494	0.422625085811498	0.449389373727029	0.522613404738867	0.407458799241784	0.477008916209006	0.53900361495533	0.4211542615516	0.00510988479580564	0.00507214421200594	0.00747107835451401
237	27.2519279267591	0.22	0.643794014556383	0.455765337431343	0.831822691681423	0.374641156439102	30.8017785886703	24.5885381311426	37.015019046198	14.77	10.57	25.09	1.6112551913494	2.01840082517681	2.42554645900422	1.59780675139799	2.00155411930365	2.40530148720931	1.59702707538433	2.0002078086062	2.40351891504436	0.643794014556383	21.5884108639536	-0.590528106589576	83.044615641351	0.465008412988735	0.539023294451494	0.422625085811498	0.449389373727029	0.522613404738867	0.407458799241784	0.477008916209006	0.53900361495533	0.4211542615516	0.00510988479580564	0.00507214421200594	0.00747107835451401
237	27.2519279267591	0.22	0.711698483098185	0.50095164070104	0.922445325495329	0.329974567328713	27.4498457245638	21.3428055161661	33.5568859329616	17.23	11.48	24.08	1.20393472659424	1.54842916421765	1.89292360184105	1.18839963168301	1.52844885008758	1.86849806849216	1.2023942261949	1.54546346074385	1.88956317062474	0.711698483098185	21.5350695944052	-2.3580866530533	82.7106413769448	0.465008412988735	0.539023294451494	0.422625085811498	0.449389373727029	0.522613404738867	0.407458799241784	0.477008916209006	0.53900361495533	0.4211542615516	0.00510988479580564	0.00507214421200594	0.00747107835451401
237	27.2519279267591	0.22	0.846302528508174	0.595419908000581	1.09718514901577	0.269848652311309	23.4938746043121	17.4601368998148	29.5276123088093	15.19	10.38	25.72	1.1131874398226	1.49787405862577	1.88256067742895	1.10290757744759	1.48404176172148	1.86517594599536	1.09847212193976	1.47839019233389	1.85484385893371	0.846302528508174	20.7627694214589	0.860724958733466	84.3197232323536	0.465008412988735	0.539023294451494	0.422625085811498	0.449389373727029	0.522613404738867	0.407458799241784	0.477008916209006	0.53900361495533	0.4211542615516	0.00510988479580564	0.00507214421200594	0.00747107835451401
237	27.2519279267591	0.22	0.857706604739784	0.605544889317901	1.10986832016167	0.275903367843862	22.6419791508061	16.9150790082973	28.368879293315	15.48	10.56	25.15	1.05901379515435	1.41756170683796	1.77610961852158	1.04862564068093	1.40365645833827	1.7586872759956	1.04704638590267	1.40214158784396	1.75745763997594	0.857706604739784	20.0178648142219	-0.878610499282616	82.582096951546	0.465008412988735	0.539023294451494	0.422625085811498	0.449389373727029	0.522613404738867	0.407458799241784	0.477008916209006	0.53900361495533	0.4211542615516	0.00510988479580564	0.00507214421200594	0.00747107835451401
237	27.2519279267591	0.22	0.890985668509257	0.626897240255018	1.1550740967635	0.335473822038837	29.4642399827071	22.9897221206155	35.9387578447987	16.04	10.3	24.85	1.39024534615166	1.78177545161027	2.17330555706888	1.37512410937737	1.7623956719498	2.14966723452222	1.37147268012059	1.75945094682882	2.14474568850725	0.890985668509257	20.9743173139492	4.02603762159695	87.8547712490276	0.465008412988735	0.539023294451494	0.422625085811498	0.449389373727029	0.522613404738867	0.407458799241784	0.477008916209006	0.53900361495533	0.4211542615516	0.00510988479580564	0.00507214421200594	0.00747107835451401
237	27.2519279267591	0.22	0.901737179576024	0.638943853172913	1.16453050597914	0.347277504180455	31.2217520395794	24.5387945841043	37.9047094950544	15.52	10.1	22.24	1.53242884542992	1.94977439769209	2.36711994995426	1.51727537350701	1.93049399085327	2.34371260819952	1.52791852081486	1.94195764817045	2.36046672651861	0.901737179576024	19.2099791310308	2.90116763564242	84.8418464652232	0.465008412988735	0.539023294451494	0.422625085811498	0.449389373727029	0.522613404738867	0.407458799241784	0.477008916209006	0.53900361495533	0.4211542615516	0.00510988479580564	0.00507214421200594	0.00747107835451401
237	27.2519279267591	0.22	0.902751384860597	0.636150820991683	1.16935194872951	0.29224032031414	30.5074484944382	23.0949573161414	37.9199396727349	16.64	10.83	23.02	1.347499361361	1.7799888867635	2.212478412166	1.33141269693884	1.75873909272455	2.18606548851025	1.3434968714611	1.77513269080949	2.20410911094244	0.902751384860597	19.7929513060656	0.330171096692653	83.5630312146091	0.465008412988735	0.539023294451494	0.422625085811498	0.449389373727029	0.522613404738867	0.407458799241784	0.477008916209006	0.53900361495533	0.4211542615516	0.00510988479580564	0.00507214421200594	0.00747107835451401
237	27.2519279267591	0.22	0.922359739441076	0.65309212629403	1.19162735258812	0.343456888063165	28.5183294510187	22.3622381435978	34.6744207584396	16.52	10.84	23.83	1.31400032840603	1.67573093639369	2.03746154438135	1.29858481449298	1.65607169201904	2.0135585695451	1.30635201899577	1.66577527258586	2.02731772788749	0.922359739441076	20.3710421046443	-0.207340683682962	82.7637481708658	0.465008412988735	0.539023294451494	0.422625085811498	0.449389373727029	0.522613404738867	0.407458799241784	0.477008916209006	0.53900361495533	0.4211542615516	0.00510988479580564	0.00507214421200594	0.00747107835451401
237	27.2519279267591	0.22	0.928982734192884	0.659275336124536	1.19869013226123	0.298995597566903	23.5238489656359	17.9001531764867	29.1475447547852	17.72	10.37	28.78	0.982748990938948	1.29149949757672	1.6002500042145	0.969330207789009	1.27386493182695	1.57839965586489	0.953848963058865	1.25252814073857	1.55309519941409	0.928982734192884	21.339930443976	-1.56499310358218	83.1603949417269	0.465008412988735	0.539023294451494	0.422625085811498	0.449389373727029	0.522613404738867	0.407458799241784	0.477008916209006	0.53900361495533	0.4211542615516	0.00510988479580564	0.00507214421200594	0.00747107835451401
237	27.2519279267591	0.22	0.950609297732451	0.669763673017633	1.23145492244727	0.286036681560866	26.7859073410322	20.1786852074605	33.3931294746039	16.76	10.62	24.46	1.16973821183857	1.552752274662	1.93576633748542	1.15555371009253	1.53392326050463	1.91229281091673	1.15987002972491	1.53727440578937	1.91777901813641	0.950609297732451	21.0309625551051	0.383483074722078	84.6105867679403	0.465008412988735	0.539023294451494	0.422625085811498	0.449389373727029	0.522613404738867	0.407458799241784	0.477008916209006	0.53900361495533	0.4211542615516	0.00510988479580564	0.00507214421200594	0.00747107835451401
237	27.2519279267591	0.22	0.952819014269955	0.671769620511859	1.23386840802805	0.336521538045986	28.930926089615	22.5885092819377	35.2733428972923	17.71	10.32	25.97	1.24080403676942	1.58919782759532	1.93759161842121	1.22387962565172	1.56752136895676	1.91116311226181	1.21586727075382	1.5577660434123	1.90002469349397	0.952819014269955	20.8536084164052	1.46373092150432	86.0872310672748	0.465008412988735	0.539023294451494	0.422625085811498	0.449389373727029	0.522613404738867	0.407458799241784	0.477008916209006	0.53900361495533	0.4211542615516	0.00510988479580564	0.00507214421200594	0.00747107835451401
237	27.2519279267591	0.22	0.953167749864276	0.669450628858334	1.23688487087022	0.266742544395067	24.6147436728322	18.2429327785303	30.986554567134	17.2	10.86	24.94	1.03122971218717	1.39141306616932	1.75159642015147	1.01798387860437	1.37354078640313	1.72909769420189	1.02049724462589	1.37791706288622	1.7341506007794	0.953167749864276	20.4177345784556	0.890801946392695	85.3322516710441	0.465008412988735	0.539023294451494	0.422625085811498	0.449389373727029	0.522613404738867	0.407458799241784	0.477008916209006	0.53900361495533	0.4211542615516	0.00510988479580564	0.00507214421200594	0.00747107835451401
237	27.2519279267591	0.22	0.957834134363852	0.674504643992781	1.24116362473492	0.241149162797551	24.6390327282927	17.814947448689	31.4631180078963	15.15	10.02	21.91	1.13899616106602	1.57529309422524	2.01159002738446	1.12857999709313	1.56088697791362	1.9931939587341	1.13530825126954	1.57248630020672	2.00634741348731	0.957834134363852	18.5432143564967	2.27384628987345	83.7015192433604	0.465008412988735	0.539023294451494	0.422625085811498	0.449389373727029	0.522613404738867	0.407458799241784	0.477008916209006	0.53900361495533	0.4211542615516	0.00510988479580564	0.00507214421200594	0.00747107835451401
237	27.2519279267591	0.22	0.958571929297229	0.680288200236092	1.23685565835837	0.344272164920978	28.3426836417213	22.235551947085	34.4498153363577	16.68	10.69	28.84	1.29437417178244	1.64988203360763	2.00538989543282	1.2788351282726	1.6300750958108	1.98131506334899	1.26270500678713	1.60881413736602	1.95432097762549	0.958571929297229	21.199661074971	1.09653784834624	86.049275325985	0.465008412988735	0.539023294451494	0.422625085811498	0.449389373727029	0.522613404738867	0.407458799241784	0.477008916209006	0.53900361495533	0.4211542615516	0.00510988479580564	0.00507214421200594	0.00747107835451401
237	27.2519279267591	0.22	0.961245799985785	0.677063930352477	1.24542766961909	0.296081138133734	24.7852385393201	18.8185345197134	30.7519425589268	16.18	9.42	24.65	1.12835185739073	1.48611306116413	1.84387426493753	1.11579011267312	1.46956842327164	1.82334673387016	1.10386688028971	1.4561380069971	1.80541268068129	0.961245799985785	19.4826837222775	-4.12683653875658	77.9743595679154	0.465008412988735	0.539023294451494	0.422625085811498	0.449389373727029	0.522613404738867	0.407458799241784	0.477008916209006	0.53900361495533	0.4211542615516	0.00510988479580564	0.00507214421200594	0.00747107835451401
237	27.2519279267591	0.22	0.963190761536766	0.68305206975483	1.2433294533187	0.311956138671758	30.8936127409018	23.7302745713481	38.0569509104555	16.69	10.57	23.81	1.38108948023705	1.7979919884489	2.21489449666076	1.36450083976472	1.77639581883404	2.18829079790335	1.36969514991806	1.7842193814708	2.19715701791806	0.963190761536766	20.268511651419	-1.01483198499129	82.7498583657516	0.465008412988735	0.539023294451494	0.422625085811498	0.449389373727029	0.522613404738867	0.407458799241784	0.477008916209006	0.53900361495533	0.4211542615516	0.00510988479580564	0.00507214421200594	0.00747107835451401
237	27.2519279267591	0.22	0.968348266755837	0.68594908914649	1.25074744436518	0.287674322913926	26.8150834345306	20.2270868684322	33.403080000629	16.89	11.68	27.28	1.16348944871174	1.54243993934158	1.92139042997141	1.14912101702156	1.5233916850328	1.89766235304404	1.15190142214456	1.52608284151794	1.89872725058642	0.968348266755837	21.3202118264604	0.366445885573499	85.9264720276994	0.465008412988735	0.539023294451494	0.422625085811498	0.449389373727029	0.522613404738867	0.407458799241784	0.477008916209006	0.53900361495533	0.4211542615516	0.00510988479580564	0.00507214421200594	0.00747107835451401
237	27.2519279267591	0.22	0.970074975605834	0.686423292500791	1.25372665871088	0.294754101657127	27.1173663373872	20.5683914423227	33.6663412324518	17.57	11.74	25.52	1.13875565969014	1.50133540968352	1.8639151596769	1.12346894935316	1.48118141147399	1.83889387359482	1.13139698888713	1.4931646112531	1.85342410651031	0.970074975605834	21.1516552104867	2.90174074892993	88.8673338311077	0.465008412988735	0.539023294451494	0.422625085811498	0.449389373727029	0.522613404738867	0.407458799241784	0.477008916209006	0.53900361495533	0.4211542615516	0.00510988479580564	0.00507214421200594	0.00747107835451401
237	27.2519279267591	0.22	0.970161612318326	0.683387608072304	1.25693561656435	0.296039419770186	23.7951783928373	18.0662443173877	29.5241124682869	15.53	10.23	23.75	1.12772322093063	1.48533224439807	1.84294126786551	1.11655608686909	1.47062393300457	1.82469177914006	1.11828087721566	1.47342755818734	1.82601017005962	0.970161612318326	18.8303818027116	0.95738621480128	82.8310174175946	0.465008412988735	0.539023294451494	0.422625085811498	0.449389373727029	0.522613404738867	0.407458799241784	0.477008916209006	0.53900361495533	0.4211542615516	0.00510988479580564	0.00507214421200594	0.00747107835451401
237	27.2519279267591	0.22	0.983546184087427	0.694787695425647	1.27230467274921	0.256234310796689	24.7374610930728	18.1572471492646	31.3176750368809	16.82	11.73	28.15	1.04880339368486	1.42889133646081	1.80897927923675	1.03597723962066	1.4114169646836	1.78685668974654	1.03425856872936	1.40877691034399	1.78297522224353	0.983546184087427	21.3411261918465	-3.23744756492073	83.0072260532872	0.465008412988735	0.539023294451494	0.422625085811498	0.449389373727029	0.522613404738867	0.407458799241784	0.477008916209006	0.53900361495533	0.4211542615516	0.00510988479580564	0.00507214421200594	0.00747107835451401
237	27.2519279267591	0.22	0.985693607340422	0.695007485971921	1.27637972870892	0.277373774195243	26.5736976344198	19.8769857848821	33.2704094839575	16.11	10.39	25.72	1.19681944911069	1.60003727465808	2.00325510020548	1.18364591766697	1.58242547751986	1.98120503737274	1.17761798617403	1.57476905398836	1.97217726887422	0.985693607340422	20.7844776564178	0.300399703085373	84.539809465576	0.465008412988735	0.539023294451494	0.422625085811498	0.449389373727029	0.522613404738867	0.407458799241784	0.477008916209006	0.53900361495533	0.4211542615516	0.00510988479580564	0.00507214421200594	0.00747107835451401
237	27.2519279267591	0.22	0.993852715851614	0.698321358776639	1.28938407292659	0.321549177130433	26.0920370689254	20.174664230727	32.0094099071238	15.91	9.92	26.22	1.22980851234464	1.5905201159633	1.95123171958195	1.21673066435001	1.57360644192366	1.9304822194973	1.2068647083861	1.55559903111983	1.90950489891804	0.993852715851614	19.9807603565792	2.4832442046612	85.5578093115063	0.465008412988735	0.539023294451494	0.422625085811498	0.449389373727029	0.522613404738867	0.407458799241784	0.477008916209006	0.53900361495533	0.4211542615516	0.00510988479580564	0.00507214421200594	0.00747107835451401
237	27.2519279267591	0.22	0.99797355425498	0.707067412698141	1.28887969581182	0.339910510266115	28.989834726096	22.6824356073875	35.2972338448046	16.04	11.19	25.76	1.37164139016062	1.75305941092491	2.13447743168921	1.35672185051998	1.73399113290318	2.11126041528639	1.35980039435524	1.7383613306918	2.11545930215429	0.99797355425498	20.5682002016391	1.45502038622785	85.6970446074173	0.465008412988735	0.539023294451494	0.422625085811498	0.449389373727029	0.522613404738867	0.407458799241784	0.477008916209006	0.53900361495533	0.4211542615516	0.00510988479580564	0.00507214421200594	0.00747107835451401
237	27.2519279267591	0.22	1.00400933880156	0.713071677511138	1.29494700009197	0.299782665559284	26.7467321331498	20.3645475531082	33.1289167131914	15.65	9.78	25.75	1.26140354105147	1.65672340798757	2.05204327492368	1.2486095868082	1.63991986908369	2.03123015135918	1.23567354981932	1.62441261838007	2.00943538375858	1.00400933880156	20.3976979933813	5.3390561758443	88.5753945576448	0.465008412988735	0.539023294451494	0.422625085811498	0.449389373727029	0.522613404738867	0.407458799241784	0.477008916209006	0.53900361495533	0.4211542615516	0.00510988479580564	0.00507214421200594	0.00747107835451401
237	27.2519279267591	0.22	1.00792638565915	0.714987107636569	1.30086566368172	0.265634812824357	26.5164021238295	19.6328341876159	33.3999700600431	14.56	9.71	22.52	1.30410547156225	1.76134452954549	2.21858358752872	1.29380654628777	1.74743464565345	2.20106274501912	1.29517695715607	1.75186434831285	2.20538949645716	1.00792638565915	19.3365900376992	-0.424018925572184	81.5810776257687	0.465008412988735	0.539023294451494	0.422625085811498	0.449389373727029	0.522613404738867	0.407458799241784	0.477008916209006	0.53900361495533	0.4211542615516	0.00510988479580564	0.00507214421200594	0.00747107835451401
237	27.2519279267591	0.22	1.01569482301295	0.714490448749764	1.31689919727614	0.266576098432631	23.7271164968609	17.5824636740522	29.8717693196697	16.86	11.24	26	1.01322734340273	1.367326198444	1.72142505348526	1.00076800969451	1.35051262397295	1.70025723825139	1.00321701479406	1.3533792147233	1.70420699064779	1.01569482301295	20.179001446159	0.337554730552582	84.3305283593908	0.465008412988735	0.539023294451494	0.422625085811498	0.449389373727029	0.522613404738867	0.407458799241784	0.477008916209006	0.53900361495533	0.4211542615516	0.00510988479580564	0.00507214421200594	0.00747107835451401
237	27.2519279267591	0.22	1.02603122467439	0.72225235858465	1.32981009076413	0.363925085199593	30.8626296866191	24.4922322574669	37.2330271157713	15.68	10	24.22	1.51443079627973	1.90833225653998	2.30223371680023	1.49898866180254	1.88887364317511	2.27875862454768	1.49573157072734	1.88561185302255	2.27355574322651	1.02603122467439	19.3976272534128	0.596170977153961	83.1098041493467	0.465008412988735	0.539023294451494	0.422625085811498	0.449389373727029	0.522613404738867	0.407458799241784	0.477008916209006	0.53900361495533	0.4211542615516	0.00510988479580564	0.00507214421200594	0.00747107835451401
237	27.2519279267591	0.22	1.02977294094381	0.730724409854692	1.32882147203293	0.311308159186383	28.3311523702707	21.7520458415991	34.9102588989423	15.75	10.3	21.88	1.3390869538921	1.74410613162673	2.14912530936136	1.32525085492618	1.72608517714418	2.12691949936219	1.33786213089176	1.74080753399866	2.14734888626224	1.02977294094381	19.3523765407185	-3.70295802419253	78.2463549804614	0.465008412988735	0.539023294451494	0.422625085811498	0.449389373727029	0.522613404738867	0.407458799241784	0.477008916209006	0.53900361495533	0.4211542615516	0.00510988479580564	0.00507214421200594	0.00747107835451401
237	27.2519279267591	0.22	1.038870165566	0.731824466608695	1.34591586452331	0.270119911434094	27.1404280717835	20.1749711038751	34.1058850396918	17.68	11.6	27.18	1.11011281212962	1.49338191237271	1.8766510126158	1.09502267050467	1.47308186330417	1.85114105610367	1.09616149791714	1.47332655635173	1.85273597191935	1.038870165566	21.3783531361377	-3.72703086203486	82.3436404380899	0.465008412988735	0.539023294451494	0.422625085811498	0.449389373727029	0.522613404738867	0.407458799241784	0.477008916209006	0.53900361495533	0.4211542615516	0.00510988479580564	0.00507214421200594	0.00747107835451401
237	27.2519279267591	0.22	1.05185650928753	0.738921886784683	1.36479113179037	0.281572226577116	27.1877874927764	20.407377156012	33.9681978295408	15.7	10.14	24.89	1.26040198976521	1.67917421191552	2.09794643406582	1.24750533842545	1.66199261070761	2.07647988298977	1.24279574089088	1.65541800563578	2.06970773907181	1.05185650928753	19.4293838784263	-0.386617757709376	82.1205679673233	0.465008412988735	0.539023294451494	0.422625085811498	0.449389373727029	0.522613404738867	0.407458799241784	0.477008916209006	0.53900361495533	0.4211542615516	0.00510988479580564	0.00507214421200594	0.00747107835451401
237	27.2519279267591	0.22	1.0558178664673	0.74365675834741	1.36797897458719	0.256869901880248	26.2449865142988	19.2753900846389	33.2145829439586	15.49	10.15	26.23	1.20612230036909	1.64223205697965	2.07834181359021	1.19427029960495	1.62609460923637	2.05791891886778	1.18443472585396	1.6108678498843	2.0402863390809	1.0558178664673	20.057016865307	-0.0159724017847768	83.6523758469849	0.465008412988735	0.539023294451494	0.422625085811498	0.449389373727029	0.522613404738867	0.407458799241784	0.477008916209006	0.53900361495533	0.4211542615516	0.00510988479580564	0.00507214421200594	0.00747107835451401
237	27.2519279267591	0.22	1.05840333870561	0.745561501001857	1.37124517640937	0.268893951360854	26.1777522898125	19.438410424606	32.9170941550191	16.16	10.21	25.47	1.16745068532119	1.57220853883321	1.97696639234523	1.1545115858907	1.5547834236954	1.95505526150011	1.14835272724731	1.5455281296251	1.9434336877337	1.05840333870561	19.6934520213152	2.08732338392752	85.1926993676721	0.465008412988735	0.539023294451494	0.422625085811498	0.449389373727029	0.522613404738867	0.407458799241784	0.477008916209006	0.53900361495533	0.4211542615516	0.00510988479580564	0.00507214421200594	0.00747107835451401
237	27.2519279267591	0.22	1.05884921090455	0.750925226320955	1.36677319548814	0.292649926787414	28.3818994108579	21.4926816974185	35.2711171242973	15.38	10.31	23.96	1.35360042345881	1.78748057603798	2.22136072861715	1.3405744670393	1.77027930771634	2.19998414839339	1.34227690322917	1.77297757421167	2.20205754407776	1.05884921090455	19.0700275777702	0.433808333186429	82.2601943927952	0.465008412988735	0.539023294451494	0.422625085811498	0.449389373727029	0.522613404738867	0.407458799241784	0.477008916209006	0.53900361495533	0.4211542615516	0.00510988479580564	0.00507214421200594	0.00747107835451401
237	27.2519279267591	0.22	1.06564449741168	0.754685282704561	1.3766037121188	0.268075747872825	25.3028894489842	18.7751939829783	31.8305849149901	17.89	9.97	28.27	1.0211718727584	1.37620942975308	1.73124698674776	1.00696813798962	1.35706738888026	1.7071666397709	0.988302329448386	1.33179441803346	1.67409024092035	1.06564449741168	21.2721075132396	0.264278819259383	85.3149926946216	0.465008412988735	0.539023294451494	0.422625085811498	0.449389373727029	0.522613404738867	0.407458799241784	0.477008916209006	0.53900361495533	0.4211542615516	0.00510988479580564	0.00507214421200594	0.00747107835451401
237	27.2519279267591	0.22	1.07342726801789	0.75597737757103	1.39087715846475	0.294272202006391	30.2330837946031	22.9231759495851	37.5429916396211	17.07	11.4	24.94	1.30503840142949	1.72119846884947	2.13735853626944	1.28853786229955	1.699436118673	2.11033437504644	1.29830609777418	1.71277007875098	2.12554277850709	1.07342726801789	20.6635423005189	-0.185688437034421	85.3652834479525	0.465008412988735	0.539023294451494	0.422625085811498	0.449389373727029	0.522613404738867	0.407458799241784	0.477008916209006	0.53900361495533	0.4211542615516	0.00510988479580564	0.00507214421200594	0.00747107835451401
237	27.2519279267591	0.22	1.07358509020383	0.758341615064291	1.38882856534336	0.303505866750917	27.3752849946404	20.9005902681548	33.849979721126	15.8	9.87	25.06	1.28270323367824	1.68006578450517	2.07742833533211	1.26932802071221	1.66254712775379	2.05576623479536	1.26003788515141	1.64977803030466	2.04078877640055	1.07358509020383	19.9328682495226	3.05675476602614	85.9603836232979	0.465008412988735	0.539023294451494	0.422625085811498	0.449389373727029	0.522613404738867	0.407458799241784	0.477008916209006	0.53900361495533	0.4211542615516	0.00510988479580564	0.00507214421200594	0.00747107835451401
237	27.2519279267591	0.22	1.07656905613856	0.764072098812193	1.38906601346492	0.259630172347661	24.3656304033776	17.9415659630841	30.789694843671	14.08	10.25	22.75	1.23069858684284	1.67135616627174	2.11201374570063	1.22231984748768	1.65997737877938	2.09763491007107	1.2307988381873	1.66964421727857	2.1099021046582	1.07656905613856	18.5870637017139	-0.932275390399226	80.099397383404	0.465008412988735	0.539023294451494	0.422625085811498	0.449389373727029	0.522613404738867	0.407458799241784	0.477008916209006	0.53900361495533	0.4211542615516	0.00510988479580564	0.00507214421200594	0.00747107835451401
237	27.2519279267591	0.22	1.0780210951094	0.757119134587159	1.39892305563164	0.228697801542084	24.6561885528079	17.5866235211781	31.7257535844377	18.43	11.61	24.86	0.929170554690136	1.30268350639159	1.67619645809305	0.915527802162287	1.28355656719824	1.65158533223419	0.922262478160683	1.2959533988718	1.66651319666064	1.0780210951094	21.220330008232	0.897508532293951	87.2508222059051	0.465008412988735	0.539023294451494	0.422625085811498	0.449389373727029	0.522613404738867	0.407458799241784	0.477008916209006	0.53900361495533	0.4211542615516	0.00510988479580564	0.00507214421200594	0.00747107835451401
237	27.2519279267591	0.22	1.08030617524264	0.761836393500857	1.39877595698443	0.297044782379811	28.3103370200677	21.5107370046512	35.1099370354842	16.15	10.61	25.17	1.29268874905187	1.70131103084915	2.10993331264643	1.27838490820472	1.68248570864022	2.08658650907572	1.27845006721441	1.68216612650483	2.08496247690448	1.08030617524264	19.9503964212942	3.90536483262054	87.7903817562877	0.465008412988735	0.539023294451494	0.422625085811498	0.449389373727029	0.522613404738867	0.407458799241784	0.477008916209006	0.53900361495533	0.4211542615516	0.00510988479580564	0.00507214421200594	0.00747107835451401
237	27.2519279267591	0.22	1.08336834245999	0.763746251353702	1.40299043356629	0.278691947956177	23.5597061631413	17.641998449745	29.4774138765375	14.83	8.91	25.18	1.15158641778076	1.53786645553022	1.92414649327968	1.14182835897277	1.52483522219837	1.90784208542397	1.12099905171233	1.49687803570326	1.8730516729494	1.08336834245999	18.7191632428264	-0.821159071492824	79.7212507131655	0.465008412988735	0.539023294451494	0.422625085811498	0.449389373727029	0.522613404738867	0.407458799241784	0.477008916209006	0.53900361495533	0.4211542615516	0.00510988479580564	0.00507214421200594	0.00747107835451401
237	27.2519279267591	0.22	1.09092395015419	0.770020933476119	1.41182696683226	0.361716324205237	30.8050166133688	24.4160631736088	37.1939700531288	16.92	10.43	28.47	1.40237423979421	1.76933363285674	2.13629302591928	1.38499642022355	1.74740855768096	2.10982069513836	1.36458384249145	1.72467020033435	2.07987453727623	1.09092395015419	21.6822387301806	-2.45242532769852	82.8229544450855	0.465008412988735	0.539023294451494	0.422625085811498	0.449389373727029	0.522613404738867	0.407458799241784	0.477008916209006	0.53900361495533	0.4211542615516	0.00510988479580564	0.00507214421200594	0.00747107835451401
237	27.2519279267591	0.22	1.09423820006257	0.773895270162295	1.41458112996284	0.27929864811795	27.3384440851666	20.4819436644711	34.1949445058622	17.21	11.03	24.61	1.15676234762629	1.54399813213353	1.93123391664076	1.14187500924683	1.52412713382735	1.90637925840788	1.14784825563343	3.88523559570337	1.91505868109434	1.09423820006257	20.4523650254268	-3.90291501051865	80.9203213947796	0.465008412988735	0.539023294451494	0.422625085811498	0.449389373727029	0.522613404738867	0.407458799241784	0.477008916209006	0.53900361495533	0.4211542615516	0.00510988479580564	0.00507214421200594	0.00747107835451401
237	27.2519279267591	0.22	1.09922257666227	0.779572424516521	1.41887272880802	0.353128889070048	31.1779872430144	24.5896504725107	37.7663240135182	15.25	10.18	24.79	1.56189942592444	1.98038115388354	2.39886288184264	1.54729027999782	1.96185776064375	2.37642524128968	1.54302778413865	1.95731952451283	2.37099814441367	1.09922257666227	19.6634303894255	0.764509140659935	83.1724936034015	0.465008412988735	0.539023294451494	0.422625085811498	0.449389373727029	0.522613404738867	0.407458799241784	0.477008916209006	0.53900361495533	0.4211542615516	0.00510988479580564	0.00507214421200594	0.00747107835451401
237	27.2519279267591	0.22	1.10932062817456	0.785070451371984	1.43357080497713	0.294339350393606	25.7549197860547	19.5287716465356	31.9810679255738	15.91	9.79	24.18	1.19026256120037	1.56974116666973	1.94921977213909	1.17759995998162	1.55304148455073	1.92848300911984	1.17193327063699	1.5482550164347	1.92098680727401	1.10932062817456	19.1396150717387	2.04078196578939	84.5769803424522	0.465008412988735	0.539023294451494	0.422625085811498	0.449389373727029	0.522613404738867	0.407458799241784	0.477008916209006	0.53900361495533	0.4211542615516	0.00510988479580564	0.00507214421200594	0.00747107835451401
237	27.2519279267591	0.22	1.11142629714668	0.788936865590599	1.43391572870277	0.266362107470685	24.1849948447606	17.9183350716079	30.4516546179134	16.75	8.85	25.87	1.03876678046931	1.40205935038944	1.76535192030957	1.02617216716302	1.38505996642507	1.74394776568713	1.0030892139198	1.35389368981301	1.70502577527266	1.11142629714668	19.4271637246997	-0.0341310533132644	82.3169943203135	0.465008412988735	0.539023294451494	0.422625085811498	0.449389373727029	0.522613404738867	0.407458799241784	0.477008916209006	0.53900361495533	0.4211542615516	0.00510988479580564	0.00507214421200594	0.00747107835451401
237	27.2519279267591	0.22	1.11726705582809	0.790700748662601	1.44383336299358	0.297545978367914	27.0147448836127	20.5340997450737	33.4953900221518	15.91	9.23	24.38	1.25144407238034	1.64640489581604	2.04136571925175	1.23812777775754	1.6288859246171	2.01964407147667	1.22428164209116	1.61160067037506	1.99843040377726	1.11726705582809	19.2038258650854	1.35183420437547	83.3544261255133	0.465008412988735	0.539023294451494	0.422625085811498	0.449389373727029	0.522613404738867	0.407458799241784	0.477008916209006	0.53900361495533	0.4211542615516	0.00510988479580564	0.00507214421200594	0.00747107835451401
237	27.2519279267591	0.22	1.11875621745994	0.79186179862541	1.44565063629447	0.257464904593036	27.4669843339087	20.184225732078	34.7497429357395	19.7	13.08	28.62	0.999521387663196	1.36016306301611	1.72080473836902	0.983201255211021	1.33795439232735	1.69270752944369	0.9907829718011	1.34675934043439	1.70359488860321	1.11875621745994	22.6819355749279	3.55313865332595	92.1740979014261	0.465008412988735	0.539023294451494	0.422625085811498	0.449389373727029	0.522613404738867	0.407458799241784	0.477008916209006	0.53900361495533	0.4211542615516	0.00510988479580564	0.00507214421200594	0.00747107835451401
237	27.2519279267591	0.22	1.12193226080547	0.792136491924112	1.45172802968683	0.272995552155201	24.821097811649	18.4970201313061	31.1451754919919	16.95	10.78	24.83	1.06020994670044	1.42269266082464	1.78517537494884	1.04700941195786	1.40497890143606	1.76294839091426	1.05045915000412	1.40683724713306	1.76780355622038	1.12193226080547	19.5800724405318	0.149537732181688	83.4299428258883	0.465008412988735	0.539023294451494	0.422625085811498	0.449389373727029	0.522613404738867	0.407458799241784	0.477008916209006	0.53900361495533	0.4211542615516	0.00510988479580564	0.00507214421200594	0.00747107835451401
237	27.2519279267591	0.22	1.12635710008246	0.797625648943134	1.45508855122179	0.269944168820082	24.9138764389933	18.5170019510721	31.3107509269144	14.66	9.81	24.97	1.22156456723892	1.64356566850611	2.0655667697733	1.21163887719504	1.63021105440722	2.0487832316194	1.20266836638685	1.6182890920998	2.03567143980313	1.12635710008246	19.0355806487648	1.1589393310226	82.4033893648838	0.465008412988735	0.539023294451494	0.422625085811498	0.449389373727029	0.522613404738867	0.407458799241784	0.477008916209006	0.53900361495533	0.4211542615516	0.00510988479580564	0.00507214421200594	0.00747107835451401
237	27.2519279267591	0.22	1.13601108298047	0.803266605640723	1.46875556032022	0.270028515922341	27.6246891505515	20.5333052993538	34.7160730017492	17.35	10.34	25.87	1.1506600010507	1.54805202492164	1.94544404879258	1.13559987724668	1.52779073563628	1.91998159402587	1.12956872516719	1.51770105436484	1.9079241622133	1.13601108298047	20.7148331346558	-2.73973793444388	82.5035280379867	0.465008412988735	0.539023294451494	0.422625085811498	0.449389373727029	0.522613404738867	0.407458799241784	0.477008916209006	0.53900361495533	0.4211542615516	0.00510988479580564	0.00507214421200594	0.00747107835451401
237	27.2519279267591	0.22	1.15209449516213	0.816676783282807	1.48751220704145	0.27592923108263	26.9903070830749	20.1640138584013	33.8166003077485	16.45	10.23	23.58	1.19012778339143	1.59303175287446	1.99593572235749	1.17632145430438	1.57455145106718	1.97278144782997	1.17908754972064	1.57735418630793	1.97642855659943	1.15209449516213	19.3046147317948	-1.86375533790946	81.6183940072737	0.465008412988735	0.539023294451494	0.422625085811498	0.449389373727029	0.522613404738867	0.407458799241784	0.477008916209006	0.53900361495533	0.4211542615516	0.00510988479580564	0.00507214421200594	0.00747107835451401
237	27.2519279267591	0.22	1.15249966493569	0.815827039919452	1.48917228995192	0.307707877105114	26.2397181685362	20.0947446492608	32.3846916878117	18.7	11.18	26.14	1.04689262219958	1.36703241761509	1.6871722130306	1.03113848663997	1.34646066692662	1.66178284721327	1.03272998316822	1.34731855231086	1.6623530427769	1.15249966493569	20.7248064277413	1.78845390204349	87.3603338753151	0.465008412988735	0.539023294451494	0.422625085811498	0.449389373727029	0.522613404738867	0.407458799241784	0.477008916209006	0.53900361495533	0.4211542615516	0.00510988479580564	0.00507214421200594	0.00747107835451401
237	27.2519279267591	0.22	1.15766016959434	0.815334941451433	1.49998539773726	0.262013407873875	25.203344487382	18.5993589277794	31.8073300469847	14.29	9.98	22.85	1.25818176309344	1.70491835369789	2.15165494430233	1.24901681855154	1.69249925606155	2.13598169357156	1.25274607324185	1.69669964591403	2.14087599759019	1.15766016959434	17.5899228518281	-0.428345051415491	79.9797202070074	0.465008412988735	0.539023294451494	0.422625085811498	0.449389373727029	0.522613404738867	0.407458799241784	0.477008916209006	0.53900361495533	0.4211542615516	0.00510988479580564	0.00507214421200594	0.00747107835451401
237	27.2519279267591	0.22	1.16335630346117	0.823732218943398	1.50298038797893	0.23968885718659	27.159972029091	19.6075450459388	34.7123990122432	16.13	11.15	24.77	1.17907805040359	1.6332348998331	2.0873917492626	1.16605420906459	1.61519454008128	2.06433487109798	1.17206271547043	1.62489008614456	2.07632345435257	1.16335630346117	19.7104757303839	-1.54452810199173	82.9863032588541	0.465008412988735	0.539023294451494	0.422625085811498	0.449389373727029	0.522613404738867	0.407458799241784	0.477008916209006	0.53900361495533	0.4211542615516	0.00510988479580564	0.00507214421200594	0.00747107835451401
237	27.2519279267591	0.22	1.16654413965158	0.82069065835354	1.51239762094962	0.245538660094737	24.6439466057619	17.8993764697227	31.3885167418011	15.71	9.35	23.76	1.1048670347879	1.52118618533091	1.93750533587393	1.09354222767379	1.50559413706529	1.91764604645679	1.08592046589613	1.49540184373717	1.90479408056047	1.16654413965158	18.7831991347807	-0.671627336491111	81.2029528852489	0.465008412988735	0.539023294451494	0.422625085811498	0.449389373727029	0.522613404738867	0.407458799241784	0.477008916209006	0.53900361495533	0.4211542615516	0.00510988479580564	0.00507214421200594	0.00747107835451401
237	27.2519279267591	0.22	1.1701840343746	0.830423422354548	1.50994464639465	0.279012800642013	26.7088944763003	20.00552609329	33.4122628593105	14.08	10.03	22.91	1.3730574161964	1.83313577798843	2.29321413978047	1.36373643417667	1.82069156012486	2.27764668607304	1.36903265855289	1.82708448426224	2.28394311015074	1.1701840343746	18.1828806738858	-2.63111823068713	78.3400272805333	0.465008412988735	0.539023294451494	0.422625085811498	0.449389373727029	0.522613404738867	0.407458799241784	0.477008916209006	0.53900361495533	0.4211542615516	0.00510988479580564	0.00507214421200594	0.00747107835451401
237	27.2519279267591	0.22	1.17240868226762	0.825352443373941	1.51946492116131	0.272747799543558	25.0019063864347	18.6277827875145	31.376029985355	17.2	10.74	27.21	1.05249620907151	1.41264325397444	1.77279029887736	1.03896347188107	1.39447983472873	1.74999619757638	1.03114305554805	1.38549650608606	1.73813771957842	1.17240868226762	19.7605472859403	1.59757654469692	85.2842535450234	0.465008412988735	0.539023294451494	0.422625085811498	0.449389373727029	0.522613404738867	0.407458799241784	0.477008916209006	0.53900361495533	0.4211542615516	0.00510988479580564	0.00507214421200594	0.00747107835451401
237	27.2519279267591	0.22	1.17398803456732	0.826327094578781	1.52164897455587	0.320016299757893	28.4196770044853	21.95170992346	34.8876440855106	16.47	10.91	23.83	1.2938836061481	1.6751202660905	2.05635692603289	1.27882191747388	1.65562072237586	2.03241952727784	1.2874448144004	1.66765836727259	2.04609736589208	1.17398803456732	19.1565442688955	0.391849127971001	83.7996839845528	0.465008412988735	0.539023294451494	0.422625085811498	0.449389373727029	0.522613404738867	0.407458799241784	0.477008916209006	0.53900361495533	0.4211542615516	0.00510988479580564	0.00507214421200594	0.00747107835451401
237	27.2519279267591	0.22	1.17779838108468	0.835189870690785	1.52040689147857	0.233893170753351	24.7080152704135	17.7263468544847	31.6896836863424	15.19	10.05	22.28	1.12993612147414	1.57497081452582	2.0200055075775	1.11949444983479	1.56041660409366	2.00133875835252	1.12632872333216	1.56827429238541	2.01500977194759	1.17779838108468	17.9980956201327	3.38394817031637	84.9486618739757	0.465008412988735	0.539023294451494	0.422625085811498	0.449389373727029	0.522613404738867	0.407458799241784	0.477008916209006	0.53900361495533	0.4211542615516	0.00510988479580564	0.00507214421200594	0.00747107835451401
237	27.2519279267591	0.22	1.17891702618002	0.83186509576613	1.52596895659392	0.287824022814765	28.108912150316	21.2055661609235	35.0122581397086	16.05	10.63	24.15	1.28140787494811	1.69856259023225	2.11571730551639	1.2674418968828	1.68005007104027	2.09265824519774	1.27165029519298	1.68523166495713	2.09885989610585	1.17891702618002	19.2730412073872	2.44503067433803	85.9497396220796	0.465008412988735	0.539023294451494	0.422625085811498	0.449389373727029	0.522613404738867	0.407458799241784	0.477008916209006	0.53900361495533	0.4211542615516	0.00510988479580564	0.00507214421200594	0.00747107835451401
237	27.2519279267591	0.22	1.17944199588431	0.833625926701419	1.52525806506721	0.319866269242641	32.9624170869241	25.4579916581349	40.4668425157132	17.81	11.2	26.76	1.3907721323034	1.80073949718679	2.21070686207018	1.37159407003132	1.77590818700253	2.18022230397375	1.36958215959926	1.77504775833184	2.17699465260758	1.17944199588431	20.3167057507379	-1.05870579601961	83.5112513466578	0.465008412988735	0.539023294451494	0.422625085811498	0.449389373727029	0.522613404738867	0.407458799241784	0.477008916209006	0.53900361495533	0.4211542615516	0.00510988479580564	0.00507214421200594	0.00747107835451401
237	27.2519279267591	0.22	1.18806809158135	0.841754585388816	1.53438159777389	0.339084306193949	29.856616437699	23.3486510010464	36.3645818743516	15.25	9.52	22.76	1.48269508988818	1.89596643467184	2.3092377794555	1.4688147677292	1.87821725272922	2.28761973772924	1.46659823148082	1.87459786084499	2.28640409402359	1.18806809158135	18.4330948283167	0.905999904272567	81.4259340545068	0.465008412988735	0.539023294451494	0.422625085811498	0.449389373727029	0.522613404738867	0.407458799241784	0.477008916209006	0.53900361495533	0.4211542615516	0.00510988479580564	0.00507214421200594	0.00747107835451401
237	27.2519279267591	0.22	1.20035126716549	0.851329984450853	1.54937254988013	0.354046337131597	32.494164758731	25.6414687036126	39.3468608138493	16.21	9.97	23.4	1.53456744720931	1.94468140804973	2.35479536889015	1.51739716186421	1.92292235487664	2.32844754788906	1.51833098512086	1.92337850678182	2.32590991395187	1.20035126716549	19.0681279376277	4.43626857613083	86.9566060924088	0.465008412988735	0.539023294451494	0.422625085811498	0.449389373727029	0.522613404738867	0.407458799241784	0.477008916209006	0.53900361495533	0.4211542615516	0.00510988479580564	0.00507214421200594	0.00747107835451401
237	27.2519279267591	0.22	1.20287533216811	0.850973637187683	1.55477702714854	0.355654416669534	32.3987900242505	25.5901624771939	39.2074175713071	16.88	9.88	25.2	1.47277419961805	1.86462677167773	2.25647934373742	1.4546090422145	1.84162851517977	2.22864798814504	1.44395243202376	1.82860543438589	2.2132331681023	1.20287533216811	19.4296661474319	-1.19386828276632	81.915121990821	0.465008412988735	0.539023294451494	0.422625085811498	0.449389373727029	0.522613404738867	0.407458799241784	0.477008916209006	0.53900361495533	0.4211542615516	0.00510988479580564	0.00507214421200594	0.00747107835451401
237	27.2519279267591	0.22	1.20490533906595	0.850114695551334	1.55969598258057	0.257914722811512	26.9464032130881	19.8100702283726	34.0827361978035	15.77	10.74	23.24	1.21833555801162	1.65722588645869	2.09611621490576	1.2057102094644	1.64005241212281	2.07439461478121	1.21558592352824	1.65197369606511	2.08882715221466	1.20490533906595	18.8477149614885	0.0140983157253732	83.4829667843939	0.465008412988735	0.539023294451494	0.422625085811498	0.449389373727029	0.522613404738867	0.407458799241784	0.477008916209006	0.53900361495533	0.4211542615516	0.00510988479580564	0.00507214421200594	0.00747107835451401
237	27.2519279267591	0.22	1.21662098722239	0.856945540191607	1.57629643425317	0.281535133980737	28.2484259551279	21.2028551705118	35.2939967397441	15.58	10.35	24.54	1.31934861914639	1.7577595789453	2.19617053874422	1.30615425795295	1.74018081739642	2.17420737683988	1.30652334993788	1.73816714860761	2.17320209096204	1.21662098722239	18.5306312298017	-0.0890990143821288	82.087569525769	0.465008412988735	0.539023294451494	0.422625085811498	0.449389373727029	0.522613404738867	0.407458799241784	0.477008916209006	0.53900361495533	0.4211542615516	0.00510988479580564	0.00507214421200594	0.00747107835451401
237	27.2519279267591	0.22	1.24124902810628	0.875672437217532	1.60682561899504	0.288523445792192	30.0028734844054	22.6469355944842	37.3588113743265	16.46	10.61	23.56	1.33602779920932	1.76998220638243	2.20393661355553	1.32050985127284	1.74942388286296	2.17833791445308	1.32714595617892	4.48022918701164	2.19009279670582	1.24124902810628	19.6958396376045	2.86545015493359	86.3591150755955	0.465008412988735	0.539023294451494	0.422625085811498	0.449389373727029	0.522613404738867	0.407458799241784	0.477008916209006	0.53900361495533	0.4211542615516	0.00510988479580564	0.00507214421200594	0.00747107835451401
237	27.2519279267591	0.22	1.24648198705796	0.874911129899288	1.61805284421662	0.234979600231448	28.1094301365488	20.1906382308032	36.0282220422944	16.71	10.56	24.66	1.17343770677995	1.63366134647498	2.09388498617001	1.15929549124144	1.61397253747788	2.06864958371432	1.15897382894634	1.61655923479262	2.07132046024813	1.24648198705796	19.7497073608476	5.19653205765077	89.2540837346138	0.465008412988735	0.539023294451494	0.422625085811498	0.449389373727029	0.522613404738867	0.407458799241784	0.477008916209006	0.53900361495533	0.4211542615516	0.00510988479580564	0.00507214421200594	0.00747107835451401
237	27.2519279267591	0.22	1.2467747258514	0.881601223404326	1.61194822829847	0.334560827482243	30.4056878429814	23.7105899610136	37.1007857249493	14.29	9.52	21.11	1.60335992122976	2.05609650983039	2.50883309843102	1.59166095738442	2.04109413986184	2.49052732233925	1.60165090141692	2.05355134215509	2.50498718563097	1.2467747258514	17.3424617362679	-4.97624095637271	74.7267238750268	0.465008412988735	0.539023294451494	0.422625085811498	0.449389373727029	0.522613404738867	0.407458799241784	0.477008916209006	0.53900361495533	0.4211542615516	0.00510988479580564	0.00507214421200594	0.00747107835451401
237	27.2519279267591	0.22	1.24812534215561	0.88357709250881	1.61267359180241	0.330872547067023	27.7528540233469	21.590918214754	33.9147898319398	15.84	10.29	24.98	1.32170577494883	1.69891373164962	2.07612168835042	1.30782093993258	1.68106623690616	2.05431153387975	1.30443077717887	1.67657793316055	2.04818713024589	1.24812534215561	18.7662430918843	0.37564001638491	82.110052741638	0.465008412988735	0.539023294451494	0.422625085811498	0.449389373727029	0.522613404738867	0.407458799241784	0.477008916209006	0.53900361495533	0.4211542615516	0.00510988479580564	0.00507214421200594	0.00747107835451401
237	27.2519279267591	0.22	1.2580432543647	0.886375084976606	1.62971142375279	0.276978379651077	29.0199220067812	21.6995287995988	36.3403152139636	15.51	10.63	24.51	1.35582456498629	1.81321555385607	2.27060654272584	1.3424395057607	1.79531500963826	2.24819051351582	1.34537915763333	1.79839513674098	2.25291339865593	1.2580432543647	19.4786466296001	0.562280375375665	84.2466520135626	0.465008412988735	0.539023294451494	0.422625085811498	0.449389373727029	0.522613404738867	0.407458799241784	0.477008916209006	0.53900361495533	0.4211542615516	0.00510988479580564	0.00507214421200594	0.00747107835451401
237	27.2519279267591	0.22	1.26081307469569	0.890342432750799	1.63128371664058	0.263042456175509	25.5553540135101	18.876904120093	32.2338039069272	15.92	9.83	24.48	1.1496411060842	1.55637202305821	1.96310294003222	1.1373835507161	1.53977787367973	1.94217219664337	1.13195625596589	1.53184700234891	1.93270391969618	1.26081307469569	18.7284122686502	-3.79601906438554	78.1408747831754	0.465008412988735	0.539023294451494	0.422625085811498	0.449389373727029	0.522613404738867	0.407458799241784	0.477008916209006	0.53900361495533	0.4211542615516	0.00510988479580564	0.00507214421200594	0.00747107835451401
237	27.2519279267591	0.22	1.26716166628049	0.898217771189609	1.63610556137137	0.235482942076102	27.5177262461143	19.7764623832943	35.2589901089344	16.82	10.59	26.14	1.14212051202274	1.58919016863512	2.03625982524751	1.12814703663334	1.56974694046723	2.01134684430111	1.12264345123493	3.89354248046874	2.00466765839801	1.26716166628049	19.3223955191794	1.88001235782502	85.3538479582959	0.465008412988735	0.539023294451494	0.422625085811498	0.449389373727029	0.522613404738867	0.407458799241784	0.477008916209006	0.53900361495533	0.4211542615516	0.00510988479580564	0.00507214421200594	0.00747107835451401
237	27.2519279267591	0.22	1.27187427276141	0.900465855587568	1.64328268993525	0.276440126843225	28.7837611310766	21.5131703967149	36.0543518654383	15.62	10.15	23.97	1.33458886213759	1.78562649333312	2.23666412452864	1.32111584660601	1.76760013768097	2.21408442875593	1.32185751857373	1.76734200029717	2.21242028619518	1.27187427276141	19.3099043239352	-3.89533201306447	79.0909944536823	0.465008412988735	0.539023294451494	0.422625085811498	0.449389373727029	0.522613404738867	0.407458799241784	0.477008916209006	0.53900361495533	0.4211542615516	0.00510988479580564	0.00507214421200594	0.00747107835451401
237	27.2519279267591	0.22	1.28299970377235	0.905988296009743	1.66001111153495	0.283284808549737	27.7207375337246	20.8365624912872	34.6049125761621	16.38	11.48	25.6	1.23499375251236	1.64302234034526	2.05105092817815	1.22081990197809	1.62416560278756	2.02751130359703	1.22861629586902	1.63289749851598	2.03804552479933	1.28299970377235	19.8423531651628	3.6330632039962	88.2661966333891	0.465008412988735	0.539023294451494	0.422625085811498	0.449389373727029	0.522613404738867	0.407458799241784	0.477008916209006	0.53900361495533	0.4211542615516	0.00510988479580564	0.00507214421200594	0.00747107835451401
237	27.2519279267591	0.22	1.28651964723187	0.907183516589593	1.66585577787415	0.298590057531758	30.4769366903931	23.1839560275606	37.7699173532257	14.73	9.58	23.95	1.5227362173965	2.00174358675425	2.48075095611199	1.51014254597771	1.98518832215343	2.46023409832914	1.50166227024487	1.97394146250174	6.15386955984323	1.28651964723187	18.5110277840014	-0.993467662297382	80.8998559366232	0.465008412988735	0.539023294451494	0.422625085811498	0.449389373727029	0.522613404738867	0.407458799241784	0.477008916209006	0.53900361495533	0.4211542615516	0.00510988479580564	0.00507214421200594	0.00747107835451401
237	27.2519279267591	0.22	1.29914138470376	0.914116037150646	1.68416673225688	0.307720748693546	31.2526412410126	23.9339326438863	38.5713498381388	17.28	11.51	24.44	1.34672882245421	1.75854229070224	2.17035575895026	1.32925670994849	1.7357274164403	2.14219812293211	1.34149542694568	1.75415059197739	2.16505270905166	1.29914138470376	19.8714892358268	-1.72752487402433	83.0111357861919	0.465008412988735	0.539023294451494	0.422625085811498	0.449389373727029	0.522613404738867	0.407458799241784	0.477008916209006	0.53900361495533	0.4211542615516	0.00510988479580564	0.00507214421200594	0.00747107835451401
237	27.2519279267591	0.22	1.30439038497649	0.919966841323854	1.68881392862913	0.32269394652038	32.299954170997	24.9938739407354	39.6060344012586	13.36	9.51	21.1	1.8040726484342	2.33142985372115	2.85878705900811	1.79504341644419	2.31976124323812	2.84447907003206	1.80580895980682	2.33460113451223	2.85987982578481	1.30439038497649	17.5161723367447	-2.76314029404801	77.5332837261019	0.465008412988735	0.539023294451494	0.422625085811498	0.449389373727029	0.522613404738867	0.407458799241784	0.477008916209006	0.53900361495533	0.4211542615516	0.00510988479580564	0.00507214421200594	0.00747107835451401
237	27.2519279267591	0.22	1.30713264741582	0.926019299671149	1.6882459951605	0.278734358418179	29.8312664752337	22.339063707845	37.3234692426224	15.41	10.48	22.02	1.40492978224682	1.87612315633796	2.3473165304291	1.39134770864402	1.85798584932141	2.32462398999881	1.40621078235528	1.87764332495281	2.35048016077424	1.30713264741582	18.3003376470743	3.42818972610811	85.1931565336128	0.465008412988735	0.539023294451494	0.422625085811498	0.449389373727029	0.522613404738867	0.407458799241784	0.477008916209006	0.53900361495533	0.4211542615516	0.00510988479580564	0.00507214421200594	0.00747107835451401
237	27.2519279267591	0.22	1.32459342837423	0.934290205429315	1.71489665131914	0.238016754409283	25.9333526900401	18.6887749910847	33.1779303889955	15.82	10.51	22.69	1.14553270083383	1.58959073362858	2.03364876642333	1.13354406980648	1.57295479056376	2.01236551132103	1.1423927438928	1.58662921527707	2.02911936436153	1.32459342837423	18.4041924711117	-0.684696759278413	81.6443689856521	0.465008412988735	0.539023294451494	0.422625085811498	0.449389373727029	0.522613404738867	0.407458799241784	0.477008916209006	0.53900361495533	0.4211542615516	0.00510988479580564	0.00507214421200594	0.00747107835451401
237	27.2519279267591	0.22	1.35172238009397	0.950449727852782	1.75299503233515	0.295225724728456	31.117469212821	23.6109663735086	38.6239720521333	16.81	11.46	25.08	1.36425426969793	1.79798401997709	2.23171377025624	1.34758280634012	1.77601229126583	2.20444177619154	1.35667592113954	1.78766414145896	2.21885912573182	1.35172238009397	19.2190074879303	-0.12237177448575	83.3471366736052	0.465008412988735	0.539023294451494	0.422625085811498	0.449389373727029	0.522613404738867	0.407458799241784	0.477008916209006	0.53900361495533	0.4211542615516	0.00510988479580564	0.00507214421200594	0.00747107835451401
237	27.2519279267591	0.22	1.36807253582676	0.961201231618232	1.77494384003528	0.251298485331624	26.0463394495151	19.027075428999	33.0656034700312	16.44	10.8	23.46	1.12342526552078	1.53786723141483	1.95230919730888	1.11040458679939	1.52004310394416	1.92968162108894	1.11967143198902	1.5319967054509	1.94329633067032	1.36807253582676	18.5619338862074	-1.74551589265253	80.7786722723407	0.465008412988735	0.539023294451494	0.422625085811498	0.449389373727029	0.522613404738867	0.407458799241784	0.477008916209006	0.53900361495533	0.4211542615516	0.00510988479580564	0.00507214421200594	0.00747107835451401
237	27.2519279267591	0.22	1.38984761653378	0.975614892409874	1.80408034065768	0.236921368880767	28.4141568495071	20.4525126677569	36.3758010312572	14.06	9.96	20.06	1.40571907528631	1.95292983998478	2.50014060468326	1.39624483821637	1.93976752284029	2.48329020746421	1.41586911400704	1.96516624248932	2.51542300947895	1.38984761653378	16.9501498097332	-2.04438726877001	77.9440033979322	0.465008412988735	0.539023294451494	0.422625085811498	0.449389373727029	0.522613404738867	0.407458799241784	0.477008916209006	0.53900361495533	0.4211542615516	0.00510988479580564	0.00507214421200594	0.00747107835451401
237	27.2519279267591	0.22	1.4096258790611	0.98927781313413	1.82997394498808	0.28212191289966	30.3245265772465	22.7721014325362	37.8769517219568	14.98	9.74	20.29	1.47188713647498	1.96004223505568	2.44819733363637	1.45894318474924	1.94280538894006	2.42666759313088	1.47600796535685	1.96628369082846	4.85301524552934	1.4096258790611	17.1644784065153	-0.0109987926779695	79.8144323475316	0.465008412988735	0.539023294451494	0.422625085811498	0.449389373727029	0.522613404738867	0.407458799241784	0.477008916209006	0.53900361495533	0.4211542615516	0.00510988479580564	0.00507214421200594	0.00747107835451401
237	27.2519279267591	0.22	1.58723318947148	1.123505530385	2.05096084855797	0.293892641491707	30.7879532841694	23.3370780181322	38.2388285502066	13.74	9.96	21.71	1.63935954519367	2.16276112434317	2.68616270349267	1.62955975199185	2.14983253169512	2.67010531139839	1.64188260431688	2.1648267720798	2.69067439284753	1.58723318947148	16.6890781518875	-1.23694634411339	78.1373943732974	0.465008412988735	0.539023294451494	0.422625085811498	0.449389373727029	0.522613404738867	0.407458799241784	0.477008916209006	0.53900361495533	0.4211542615516	0.00510988479580564	0.00507214421200594	0.00747107835451401
237	27.2519279267591	0.23	0.706198512259226	0.506608142863671	0.90578888165478	0.370429522088155	28.1993201747191	22.4595634998853	33.939076849553	15.87	9.42	26.76	1.37231805936468	1.72302708989742	2.07373612043017	1.35782327723144	1.70482802729141	2.05183277735139	1.33241810217754	1.67205789707078	2.0136396778931	0.706198512259226	21.9197166669064	-0.866411695117541	81.9978249225553	0.465008412988735	0.539023294451494	0.422625085811498	0.449389373727029	0.522613404738867	0.407458799241784	0.477008916209006	0.53900361495533	0.4211542615516	0.00510988479580564	0.00507214421200594	0.00747107835451401
237	27.2519279267591	0.23	0.709610242602939	0.509210719730902	0.910009765474976	0.413962424503651	29.6502857767443	24.1422517357035	35.1583198177851	16.21	10.14	26.55	1.44560840036439	1.77542271786843	2.10523703537246	1.42945634396127	1.75558558364095	2.08171482332062	1.41444454780361	1.73714238573715	2.05987294237936	0.709610242602939	21.2528373744872	0.942144466177917	84.4597904877229	0.465008412988735	0.539023294451494	0.422625085811498	0.449389373727029	0.522613404738867	0.407458799241784	0.477008916209006	0.53900361495533	0.4211542615516	0.00510988479580564	0.00507214421200594	0.00747107835451401
237	27.2519279267591	0.23	0.721358195637128	0.512755097899665	0.929961293374591	0.309318768502289	28.7432922587473	22.0373831394262	35.4492013780684	18.4	11.36	27.42	1.1665310065031	1.5215028679527	1.87647472940229	1.14946128101052	1.49923887655654	1.84901647210256	1.14595405568489	1.49192272473318	1.84492041529633	0.721358195637128	23.2888162926346	1.89547942190931	88.9365593275324	0.465008412988735	0.539023294451494	0.422625085811498	0.449389373727029	0.522613404738867	0.407458799241784	0.477008916209006	0.53900361495533	0.4211542615516	0.00510988479580564	0.00507214421200594	0.00747107835451401
237	27.2519279267591	0.23	0.835668244457268	0.595624290989034	1.0757121979255	0.340167621349682	28.0304833676466	21.9353056429652	34.125661092328	16.41	10.25	26.39	1.29780584554115	1.65842800460555	2.01905016366995	1.28284286420263	1.63930724985673	1.99577163551082	1.27071515607771	1.62557929611833	1.97812258199619	0.835668244457268	21.3366909963618	2.17600868711569	86.6237782931177	0.465008412988735	0.539023294451494	0.422625085811498	0.449389373727029	0.522613404738867	0.407458799241784	0.477008916209006	0.53900361495533	0.4211542615516	0.00510988479580564	0.00507214421200594	0.00747107835451401
237	27.2519279267591	0.23	0.862364050685628	0.617676302674685	1.10705179869657	0.269774690366249	25.0884787669261	18.6440024841884	31.5329550496637	15.03	10.39	24.49	1.20120381619114	1.6164113077554	2.03161879931966	1.19051566831451	1.60202870019632	2.01354173207813	1.1914588231895	1.60332907401205	2.01264738109678	0.862364050685628	21.2109385972385	0.12159697311164	84.2906261087128	0.465008412988735	0.539023294451494	0.422625085811498	0.449389373727029	0.522613404738867	0.407458799241784	0.477008916209006	0.53900361495533	0.4211542615516	0.00510988479580564	0.00507214421200594	0.00747107835451401
237	27.2519279267591	0.23	0.913587847106273	0.649831473348776	1.17734422086377	0.293072434431194	25.9227300074069	19.6368487826878	32.2086112321261	15.86	11.04	22.92	1.20072437925247	1.58508395319082	1.96944352712916	1.18806887736421	1.56837734398951	1.9486858106148	1.20097208558914	1.58694474400459	1.97359175796873	0.913587847106273	19.9042464355211	-3.1312435416152	80.023098064979	0.465008412988735	0.539023294451494	0.422625085811498	0.449389373727029	0.522613404738867	0.407458799241784	0.477008916209006	0.53900361495533	0.4211542615516	0.00510988479580564	0.00507214421200594	0.00747107835451401
237	27.2519279267591	0.23	0.919399992061279	0.655059908186814	1.18374007593575	0.297081760688336	28.9294707095399	21.9817818487597	35.87715957032	15.61	11.16	25.91	1.36525423799932	1.79676437338064	2.22827450876195	1.35152117615628	1.77869076073749	2.2058603453187	1.35441024788903	1.78337303186302	2.21304212965368	0.919399992061279	20.8000539381721	2.36863813974537	86.5540344890482	0.465008412988735	0.539023294451494	0.422625085811498	0.449389373727029	0.522613404738867	0.407458799241784	0.477008916209006	0.53900361495533	0.4211542615516	0.00510988479580564	0.00507214421200594	0.00747107835451401
237	27.2519279267591	0.23	0.920093212822018	0.659288453418516	1.18089797222552	0.306392587460076	25.4918092165479	19.5035049771222	31.4801134559737	15	10.12	23.43	1.25875909383013	1.64524513451055	2.03173117519096	1.24762926484713	1.63069803247015	2.01376680009317	1.24969754056418	1.63420110592532	2.0156545284349	0.920093212822018	19.657282704537	0.741745672024544	82.6750541310236	0.465008412988735	0.539023294451494	0.422625085811498	0.449389373727029	0.522613404738867	0.407458799241784	0.477008916209006	0.53900361495533	0.4211542615516	0.00510988479580564	0.00507214421200594	0.00747107835451401
237	27.2519279267591	0.23	0.951329151077085	0.682128619188481	1.22052968296569	0.256478283974408	23.551662089453	17.2908805176132	29.8124436612927	15.48	10.09	23.75	1.08245140599338	1.47439164340072	1.86633188080807	1.07183051299552	1.45992507631532	1.84801963963511	1.07163250138651	1.4591576012699	1.84706595856604	0.951329151077085	20.316692374908	-1.22875772312824	82.6212348143561	0.465008412988735	0.539023294451494	0.422625085811498	0.449389373727029	0.522613404738867	0.407458799241784	0.477008916209006	0.53900361495533	0.4211542615516	0.00510988479580564	0.00507214421200594	0.00747107835451401
237	27.2519279267591	0.23	0.959956709377106	0.682262932132224	1.23765048662199	0.243118057241815	24.6914599538742	17.8894432369633	31.493476670785	18.38	11.91	29.44	0.947815299855725	1.30819853977912	1.66858177970252	0.933968458219604	1.28908678033434	1.64420510244908	0.930048831392523	1.28392508225536	4.24140624999992	0.959956709377106	23.2795009227198	-0.514679913583563	87.5093451374505	0.465008412988735	0.539023294451494	0.422625085811498	0.449389373727029	0.522613404738867	0.407458799241784	0.477008916209006	0.53900361495533	0.4211542615516	0.00510988479580564	0.00507214421200594	0.00747107835451401
237	27.2519279267591	0.23	0.96862983525716	0.688632434371975	1.24862723614234	0.352279538502482	32.7066497258055	25.7824175719773	39.6308818796337	16.37	11.86	23.83	1.52886140852946	1.93945871943457	2.35005603033969	1.51133631805245	1.917227018546	2.32311771903955	1.53283049828113	1.943359270126	2.35428081195632	0.96862983525716	20.6852789321153	3.42032041544133	88.6194382388835	0.465008412988735	0.539023294451494	0.422625085811498	0.449389373727029	0.522613404738867	0.407458799241784	0.477008916209006	0.53900361495533	0.4211542615516	0.00510988479580564	0.00507214421200594	0.00747107835451401
237	27.2519279267591	0.23	0.968967250473772	0.692780504821275	1.24515399612627	0.309429894051867	29.2086985407096	22.3959804102909	36.0214166711284	16.4	10.81	25.8	1.32523554925549	1.72836397177098	2.13149239428647	1.30996145185682	1.70844358881716	2.1069257257775	1.3073374746846	1.70659931776398	2.10392698018114	0.968967250473772	21.4392501049643	1.85803362169	87.0752223776085	0.465008412988735	0.539023294451494	0.422625085811498	0.449389373727029	0.522613404738867	0.407458799241784	0.477008916209006	0.53900361495533	0.4211542615516	0.00510988479580564	0.00507214421200594	0.00747107835451401
237	27.2519279267591	0.23	0.970219906005556	0.695635696854572	1.24480411515654	0.33537659583909	27.250937481161	21.2614681139944	33.2404068483277	16.52	10.01	23.38	1.24946316809835	1.6014436301532	1.95342409220804	1.23480900569671	1.58266131176836	1.93051361784002	1.23567954645503	1.58496627643264	1.93201584743195	0.970219906005556	20.0629725700135	1.62720716703523	84.7393222523416	0.465008412988735	0.539023294451494	0.422625085811498	0.449389373727029	0.522613404738867	0.407458799241784	0.477008916209006	0.53900361495533	0.4211542615516	0.00510988479580564	0.00507214421200594	0.00747107835451401
237	27.2519279267591	0.23	1.02196512741452	0.726690966427334	1.3172392884017	0.325103892370116	30.2282715989299	23.4283147885357	37.0282284093241	17.12	10.05	25.23	1.33002097697434	1.71605323247269	2.10208548797104	1.31309775581759	1.69421812695732	2.07533849809705	1.30483758573834	1.6812447472499	2.06121834101982	1.02196512741452	20.5425293472288	-1.07686434566501	82.3514535702959	0.465008412988735	0.539023294451494	0.422625085811498	0.449389373727029	0.522613404738867	0.407458799241784	0.477008916209006	0.53900361495533	0.4211542615516	0.00510988479580564	0.00507214421200594	0.00747107835451401
237	27.2519279267591	0.23	1.03026154153244	0.739680554648871	1.32084252841601	0.325927578894856	27.4831128209473	21.3122753732882	33.6539502686064	15.4	10.12	23.65	1.3404890402732	1.72861934654083	2.11674965280847	1.32753419774768	1.71191350953046	2.09629282131323	1.3294756225127	1.71244428388469	2.09809846840345	1.03026154153244	19.4373323394276	3.43202558412405	85.6531911852398	0.465008412988735	0.539023294451494	0.422625085811498	0.449389373727029	0.522613404738867	0.407458799241784	0.477008916209006	0.53900361495533	0.4211542615516	0.00510988479580564	0.00507214421200594	0.00747107835451401
237	27.2519279267591	0.23	1.03323283371212	0.734797508751757	1.33166815867248	0.29888149413751	28.240808913654	21.4876215968754	34.9939962304325	17.44	11.4	26.94	1.19810628329679	1.57465033774389	1.95119439219099	1.18225766105758	1.55382076802235	1.92538387498712	1.18256009418844	1.55492837645425	1.92480322248314	1.03323283371212	22.0885641875774	-1.22072515676702	84.920808460386	0.465008412988735	0.539023294451494	0.422625085811498	0.449389373727029	0.522613404738867	0.407458799241784	0.477008916209006	0.53900361495533	0.4211542615516	0.00510988479580564	0.00507214421200594	0.00747107835451401
237	27.2519279267591	0.23	1.0357861954345	0.742216680216027	1.32935571065297	0.33000257443038	29.2558320971089	22.7474083738408	35.7642558203771	16.65	10.52	25.08	1.32643296399494	1.70594818736946	2.08546341074397	1.31057486424467	1.6855528132658	2.06053076228693	1.30910807857101	1.68332750463629	2.06010835406686	1.0357861954345	20.6531593086393	0.174937995738201	84.1710676660225	0.465008412988735	0.539023294451494	0.422625085811498	0.449389373727029	0.522613404738867	0.407458799241784	0.477008916209006	0.53900361495533	0.4211542615516	0.00510988479580564	0.00507214421200594	0.00747107835451401
237	27.2519279267591	0.23	1.03834526436301	0.738233177805196	1.33845735092082	0.264110656862908	27.0836443133511	20.0252509588008	34.1420376679014	17.46	11.03	27.07	1.11545238819855	1.50862108008541	1.90178977197228	1.10066618735161	1.48862311824673	1.87658004914185	1.097436260345	1.4831191501279	1.87011307905222	1.03834526436301	21.8903497306211	1.32775107775036	87.2776558230694	0.465008412988735	0.539023294451494	0.422625085811498	0.449389373727029	0.522613404738867	0.407458799241784	0.477008916209006	0.53900361495533	0.4211542615516	0.00510988479580564	0.00507214421200594	0.00747107835451401
237	27.2519279267591	0.23	1.04390056519218	0.748416005485289	1.33938512489907	0.292224244898131	28.9886834260968	21.9449376752008	36.0324291769929	17.05	10.68	27.18	1.25056633884508	1.65196512456175	2.05336391027843	1.23478917721305	1.63112391048848	2.02745864376392	1.22628602437469	1.61810677199788	2.01367532818514	1.04390056519218	21.4892220812637	-0.77978022813863	84.6005585760414	0.465008412988735	0.539023294451494	0.422625085811498	0.449389373727029	0.522613404738867	0.407458799241784	0.477008916209006	0.53900361495533	0.4211542615516	0.00510988479580564	0.00507214421200594	0.00747107835451401
237	27.2519279267591	0.23	1.04623432366491	0.746266409989619	1.3462022373402	0.279131515899648	24.8223985551976	18.5943385472015	31.0504585631938	15.4	10.53	21.78	1.16966617781776	1.56143871257506	1.95321124733235	1.15836626034897	1.54635395683938	1.93434165332978	1.17214904631535	1.5643627660464	1.95634119571989	1.04623432366491	18.7725585997172	2.57948135712309	84.1688363399614	0.465008412988735	0.539023294451494	0.422625085811498	0.449389373727029	0.522613404738867	0.407458799241784	0.477008916209006	0.53900361495533	0.4211542615516	0.00510988479580564	0.00507214421200594	0.00747107835451401
237	27.2519279267591	0.23	1.04764721736439	0.752093964043492	1.34320047068529	0.300691830901799	27.3288100318809	20.8218270730747	33.835792990687	17	11.03	25.61	1.19030306566681	1.56228203451168	1.93426100335656	1.17539271659351	1.54271208534712	1.91003145410074	1.17629795559243	3.88523559570333	1.9125610031689	1.04764721736439	20.2309510429687	1.28234333066637	85.9182801159602	0.465008412988735	0.539023294451494	0.422625085811498	0.449389373727029	0.522613404738867	0.407458799241784	0.477008916209006	0.53900361495533	0.4211542615516	0.00510988479580564	0.00507214421200594	0.00747107835451401
237	27.2519279267591	0.23	1.05148585073786	0.748426403215475	1.35454529826025	0.29993032308995	27.1659591360488	20.6860196468522	33.6458986252455	17.15	10.34	26.16	1.17239024228594	1.5396439700418	1.90689769779766	1.15741761596934	1.5199811368037	1.88254465763807	1.14917379974299	1.50903456229169	1.87001418404753	1.05148585073786	20.6021957017078	-2.13767967580709	82.6016854452485	0.465008412988735	0.539023294451494	0.422625085811498	0.449389373727029	0.522613404738867	0.407458799241784	0.477008916209006	0.53900361495533	0.4211542615516	0.00510988479580564	0.00507214421200594	0.00747107835451401
237	27.2519279267591	0.23	1.05478189043607	0.756818409108535	1.35274537176361	0.208554915606081	22.9038909506278	15.9377075098887	29.8700743913668	17.42	11.91	25.47	0.889514873777331	1.27831130388838	1.66710773399943	0.877772235225622	1.26143609691811	1.6450999586106	0.885657545331236	1.2723340836275	1.65887912495239	1.05478189043607	20.7620545746581	-2.80656294739626	82.9657034250083	0.465008412988735	0.539023294451494	0.422625085811498	0.449389373727029	0.522613404738867	0.407458799241784	0.477008916209006	0.53900361495533	0.4211542615516	0.00510988479580564	0.00507214421200594	0.00747107835451401
237	27.2519279267591	0.23	1.054891657105	0.753256180751442	1.35652713345856	0.318997620214164	27.0490901758203	20.8786134792546	33.219566872386	16.63	10.59	26.39	1.21885560120621	1.57907684344504	1.93929808568387	1.20432425099347	1.56025089014735	1.91617752930124	1.19821973715317	1.55177350877571	1.90764432364268	1.054891657105	20.4908651690638	-2.7927272689191	81.7874945182727	0.465008412988735	0.539023294451494	0.422625085811498	0.449389373727029	0.522613404738867	0.407458799241784	0.477008916209006	0.53900361495533	0.4211542615516	0.00510988479580564	0.00507214421200594	0.00747107835451401
237	27.2519279267591	0.23	1.08180647931817	0.775241932872453	1.38837102576389	0.262285366551839	26.4815169185618	19.5474905482746	33.4155432888491	15.31	10.39	24.13	1.23653682288447	1.67517005391417	2.11380328494387	1.22480972159977	1.65928303095797	2.09375634031617	1.22695535610786	1.662991967194	2.0964508738836	1.08180647931817	19.8059567956016	1.57654027404948	84.6526067009507	0.465008412988735	0.539023294451494	0.422625085811498	0.449389373727029	0.522613404738867	0.407458799241784	0.477008916209006	0.53900361495533	0.4211542615516	0.00510988479580564	0.00507214421200594	0.00747107835451401
237	27.2519279267591	0.23	1.08586008103048	0.77179515612409	1.39992500593687	0.316882845437118	29.6495879785963	22.8528213972924	36.4463545599003	15.79	10.23	23.15	1.40302919857958	1.82031080261947	2.23759240665936	1.38841508778044	1.80135023944283	2.21428539110521	1.3940359762285	1.80980128927768	2.22468004439624	1.08586008103048	19.9526939720663	-3.98534980587273	79.2632276182494	0.465008412988735	0.539023294451494	0.422625085811498	0.449389373727029	0.522613404738867	0.407458799241784	0.477008916209006	0.53900361495533	0.4211542615516	0.00510988479580564	0.00507214421200594	0.00747107835451401
237	27.2519279267591	0.23	1.08777443635363	0.773631371099104	1.40191750160815	0.318249205384259	27.4180695535382	21.1526306734204	33.683508433656	15.01	10.37	26.21	1.36452953474623	1.76870509721236	2.17288065967849	1.35244302576029	1.75303854730884	2.15363406885739	1.34334354345922	1.74074484119635	2.13729988096521	1.08777443635363	19.8446734276518	-2.99228306183632	79.7763704874968	0.465008412988735	0.539023294451494	0.422625085811498	0.449389373727029	0.522613404738867	0.407458799241784	0.477008916209006	0.53900361495533	0.4211542615516	0.00510988479580564	0.00507214421200594	0.00747107835451401
237	27.2519279267591	0.23	1.09751522308765	0.782652615469931	1.41237783070537	0.304083692941367	28.6774583741572	21.9040375168649	35.4508792314495	14.98	10.39	24.51	1.41545020666495	1.85315215749941	2.29085410833388	1.40299191324725	1.83684136591024	2.27069081857322	1.40291399676085	1.83692176842674	2.27147045455832	1.09751522308765	19.8065531653403	-2.15849040746585	81.0619759804076	0.465008412988735	0.539023294451494	0.422625085811498	0.449389373727029	0.522613404738867	0.407458799241784	0.477008916209006	0.53900361495533	0.4211542615516	0.00510988479580564	0.00507214421200594	0.00747107835451401
237	27.2519279267591	0.23	1.09977611283553	0.785287881960962	1.4142643437101	0.30991143322367	27.6483806169257	21.2068544123967	34.0899068214548	15.47	9.47	25.28	1.32875077265023	1.73235532214492	2.1359598716396	1.31574925903309	1.71540463299072	2.11506000694835	1.29979199065614	1.69498652618983	2.08972258455362	1.09977611283553	19.4099603835499	1.42079198828672	83.7830772245157	0.465008412988735	0.539023294451494	0.422625085811498	0.449389373727029	0.522613404738867	0.407458799241784	0.477008916209006	0.53900361495533	0.4211542615516	0.00510988479580564	0.00507214421200594	0.00747107835451401
237	27.2519279267591	0.23	1.10087225264522	0.790544667255823	1.41119983803462	0.343302787122481	31.1302192559537	24.4080171908049	37.8524213211024	14.71	9.2	23.67	1.60521074893742	2.04730118697477	2.48939162501212	1.59200346955554	2.03045649616197	2.4689095227684	1.57929427313131	2.01261435601067	2.44707034349492	1.10087225264522	19.038263402054	-0.981570877236567	80.618667699383	0.465008412988735	0.539023294451494	0.422625085811498	0.449389373727029	0.522613404738867	0.407458799241784	0.477008916209006	0.53900361495533	0.4211542615516	0.00510988479580564	0.00507214421200594	0.00747107835451401
237	27.2519279267591	0.23	1.10815907959312	0.792981591944448	1.42333656724179	0.276503771563344	27.9778991808391	20.9119880918419	35.0438102698362	15.56	11.16	22.89	1.30259431038699	1.74272537500914	2.18285643963129	1.28960940216714	1.72535302134042	2.16109664051371	1.30509179993421	1.74524659021808	2.18683116994483	1.10815907959312	20.0205138036957	-1.55920662789167	82.2587087241803	0.465008412988735	0.539023294451494	0.422625085811498	0.449389373727029	0.522613404738867	0.407458799241784	0.477008916209006	0.53900361495533	0.4211542615516	0.00510988479580564	0.00507214421200594	0.00747107835451401
237	27.2519279267591	0.23	1.10889506662871	0.793609990542438	1.42418014271498	0.340380677334866	28.6131776960609	22.3942459692091	34.8321094229127	16.68	9.89	25.59	1.30376867750295	1.66582812813803	2.02788757877311	1.2881214005181	1.64583556766323	2.00354973480836	1.27583317574299	1.63136494772154	1.98528742046727	1.10889506662871	20.0837972653185	4.79200275057803	87.8386272561549	0.465008412988735	0.539023294451494	0.422625085811498	0.449389373727029	0.522613404738867	0.407458799241784	0.477008916209006	0.53900361495533	0.4211542615516	0.00510988479580564	0.00507214421200594	0.00747107835451401
237	27.2519279267591	0.23	1.11406453049238	0.796398951652699	1.43173010933206	0.332239987919886	27.3410046213543	21.2892099745551	33.3927992681536	17.03	10.46	23.77	1.21488384279804	1.5602337897954	1.90558373679275	1.19960478012702	1.54061141190548	1.88161804368394	1.20437342791757	1.54461502839614	1.89019087494646	1.11406453049238	19.1981673581171	-0.113909812791499	82.6471286878313	0.465008412988735	0.539023294451494	0.422625085811498	0.449389373727029	0.522613404738867	0.407458799241784	0.477008916209006	0.53900361495533	0.4211542615516	0.00510988479580564	0.00507214421200594	0.00747107835451401
237	27.2519279267591	0.23	1.11669827954261	0.801437925210662	1.43195863387456	0.308697053370745	27.4811593742048	21.0603692510527	33.901949497357	15.23	9.83	24.72	1.33915739121312	1.74743363976074	2.15570988830836	1.32667725947676	1.73114862190709	2.13561998433741	1.31779691718877	1.72099419305796	2.10328253685334	1.11669827954261	19.8905438747591	3.88768171557555	86.4191570584041	0.465008412988735	0.539023294451494	0.422625085811498	0.449389373727029	0.522613404738867	0.407458799241784	0.477008916209006	0.53900361495533	0.4211542615516	0.00510988479580564	0.00507214421200594	0.00747107835451401
237	27.2519279267591	0.23	1.11915383769047	0.798341602783234	1.4399660725977	0.31733866005425	27.7075532216181	21.3626529503798	34.0524534928565	15.91	10.12	22.11	1.30195160973172	1.68864296032913	2.07533431092653	1.28809823157762	1.67067500413026	2.0532517766829	1.2966210557847	1.68179985815648	2.06893458614762	1.11915383769047	18.9462462759532	2.2706761732406	84.5473585354169	0.465008412988735	0.539023294451494	0.422625085811498	0.449389373727029	0.522613404738867	0.407458799241784	0.477008916209006	0.53900361495533	0.4211542615516	0.00510988479580564	0.00507214421200594	0.00747107835451401
237	27.2519279267591	0.23	1.13626240573763	0.809514165081422	1.46301064639383	0.243630552133309	25.3737255247239	18.3934781577288	32.353972891719	14.55	9.41	21.42	1.22296765313498	1.68707871834581	2.15118978355664	1.21334905084016	1.6738098970567	2.13427074327323	1.21818708813589	1.67853600223712	2.14193940083995	1.13626240573763	18.4283350400918	-2.65291860693857	78.3320522263812	0.465008412988735	0.539023294451494	0.422625085811498	0.449389373727029	0.522613404738867	0.407458799241784	0.477008916209006	0.53900361495533	0.4211542615516	0.00510988479580564	0.00507214421200594	0.00747107835451401
237	27.2519279267591	0.23	1.13744014973694	0.812116805559435	1.46276349391444	0.254612522045195	26.6798282101181	19.5526165357509	33.8070398844852	17.02	10.81	25.77	1.1162726011795	1.52317011795715	1.9300676347348	1.10224763453984	1.5040328480212	1.90581806150256	1.10099738987926	1.50259679653004	1.90541985701958	1.13744014973694	20.8998159143437	4.13005005752811	89.2528456216926	0.465008412988735	0.539023294451494	0.422625085811498	0.449389373727029	0.522613404738867	0.407458799241784	0.477008916209006	0.53900361495533	0.4211542615516	0.00510988479580564	0.00507214421200594	0.00747107835451401
237	27.2519279267591	0.23	1.13791094624156	0.816411078596512	1.4594108138866	0.318177221179708	28.3677213933386	21.8841973548554	34.8512454318219	17.48	11.47	26.09	1.21744851653248	1.57813602974405	1.93882354295563	1.20126729974961	1.55716088306362	1.91305446637763	1.20583439562308	1.56312285084814	1.91967556486792	1.13791094624156	20.3891425280353	-0.103800406551535	84.1871474005085	0.465008412988735	0.539023294451494	0.422625085811498	0.449389373727029	0.522613404738867	0.407458799241784	0.477008916209006	0.53900361495533	0.4211542615516	0.00510988479580564	0.00507214421200594	0.00747107835451401
237	27.2519279267591	0.23	1.13969746380391	0.813296908833949	1.46609801877387	0.357756957801867	31.6587533608137	25.036055677309	38.2814510443184	14.34	10.26	20.96	1.68714904290261	2.13344450582112	2.57973996873963	1.67464112785378	2.11762791703044	2.56061470620709	1.69698919026964	2.14582376494929	2.59251994373856	1.13969746380391	18.1378449934088	2.18739379235025	82.4460683738937	0.465008412988735	0.539023294451494	0.422625085811498	0.449389373727029	0.522613404738867	0.407458799241784	0.477008916209006	0.53900361495533	0.4211542615516	0.00510988479580564	0.00507214421200594	0.00747107835451401
237	27.2519279267591	0.23	1.14321747693566	0.820392846131527	1.46604210773979	0.291563089558679	29.3956557395375	22.2415899025129	36.5497215765621	15.09	10.95	23.72	1.42717020264093	1.88622324853759	2.34527629443425	1.41428438537556	1.86919267428837	2.32410096320118	1.42544845964072	1.88238952235936	2.34183290974354	1.14321747693566	19.2548147942139	-1.17605228137034	81.9690826760479	0.465008412988735	0.539023294451494	0.422625085811498	0.449389373727029	0.522613404738867	0.407458799241784	0.477008916209006	0.53900361495533	0.4211542615516	0.00510988479580564	0.00507214421200594	0.00747107835451401
237	27.2519279267591	0.23	1.14446365644513	0.813680925763746	1.47524638712652	0.258743866044349	26.235106289229	19.3021668232442	33.1680457552138	14.83	9.96	22.17	1.2596551827806	1.71209729511978	2.16453940745897	1.24897160955711	1.69757640315809	2.14618119675906	1.2562433645383	3.26661443710308	2.16037428393307	1.14446365644513	18.6701938390748	1.04408611829982	82.6767935385557	0.465008412988735	0.539023294451494	0.422625085811498	0.449389373727029	0.522613404738867	0.407458799241784	0.477008916209006	0.53900361495533	0.4211542615516	0.00510988479580564	0.00507214421200594	0.00747107835451401
237	27.2519279267591	0.23	1.14579112289939	0.821473573176866	1.47010867262192	0.302816905173508	27.3309143877252	20.8561646167482	33.8056641587023	14.27	9.42	23.68	1.41225290823708	1.85068367257938	2.28911443692168	1.40201346053692	1.83726541118697	2.27251736183702	1.39337640418604	1.82503242118972	2.25745543896996	1.14579112289939	18.978783782318	4.41687825157883	86.1940227048881	0.465008412988735	0.539023294451494	0.422625085811498	0.449389373727029	0.522613404738867	0.407458799241784	0.477008916209006	0.53900361495533	0.4211542615516	0.00510988479580564	0.00507214421200594	0.00747107835451401
237	27.2519279267591	0.23	1.14798775412028	0.820311401753814	1.47566410648675	0.330057206610295	29.8861746690063	23.2383425742001	36.5340067638125	16.45	10.61	26.16	1.3712637709355	1.76354352487074	2.15582327880598	1.35534676597796	1.74307311529442	2.13079946461089	1.35024947261305	1.73495946100555	2.12202628173836	1.14798775412028	19.7134739826702	-5.19225054836449	78.3611741801674	0.465008412988735	0.539023294451494	0.422625085811498	0.449389373727029	0.522613404738867	0.407458799241784	0.477008916209006	0.53900361495533	0.4211542615516	0.00510988479580564	0.00507214421200594	0.00747107835451401
237	27.2519279267591	0.23	1.15242425262913	0.818755871452576	1.48609263380568	0.241211138875766	25.010629746802	18.0847988665987	31.9364606270053	15.32	10.9	24.51	1.14320067668267	1.58100563139861	2.01881058611455	1.13233316308441	1.56597624893882	1.99961933479324	1.13829906338791	1.57315751793272	2.00872979629019	1.15242425262913	19.3778712772284	-0.0661798816663601	82.7624451824668	0.465008412988735	0.539023294451494	0.422625085811498	0.449389373727029	0.522613404738867	0.407458799241784	0.477008916209006	0.53900361495533	0.4211542615516	0.00510988479580564	0.00507214421200594	0.00747107835451401
237	27.2519279267591	0.23	1.15271160943125	0.826957516239362	1.47846570262315	0.31106295381628	27.3150267281654	20.9682573915542	33.6617960647765	16.78	10.86	24.15	1.21385401536199	1.58126897502979	1.94868393469759	1.19908677934493	1.56203192356791	1.9249770677909	1.20538090163723	1.568770543239	1.93319254962819	1.15271160943125	19.7324470710745	0.949431525174533	84.5914892436517	0.465008412988735	0.539023294451494	0.422625085811498	0.449389373727029	0.522613404738867	0.407458799241784	0.477008916209006	0.53900361495533	0.4211542615516	0.00510988479580564	0.00507214421200594	0.00747107835451401
237	27.2519279267591	0.23	1.15285594677554	0.822498707769942	1.48321318578113	0.295589165151415	27.2619340875715	20.6912455212296	33.8326226539134	15.28	10.63	25.19	1.31198613101148	1.72861896548204	2.1452517999526	1.29964178527372	1.71235456324914	2.12506734122456	1.29978584520706	1.71121893359099	2.12736984366874	1.15285594677554	19.5474288233844	-1.22361505993013	82.4199178437556	0.465008412988735	0.539023294451494	0.422625085811498	0.449389373727029	0.522613404738867	0.407458799241784	0.477008916209006	0.53900361495533	0.4211542615516	0.00510988479580564	0.00507214421200594	0.00747107835451401
237	27.2519279267591	0.23	1.15465799793122	0.825898519989404	1.48341747587304	0.331744572875935	28.6456891611338	22.2980231127357	34.993355209532	16.34	10.58	24.73	1.32482382030605	1.70196663434605	2.07910944838604	1.30971416096745	1.68255564878217	2.05539713659689	1.30952778338694	1.68317561551965	2.05811986204514	1.15465799793122	20.3214103569285	-1.14274714352149	82.6434676396098	0.465008412988735	0.539023294451494	0.422625085811498	0.449389373727029	0.522613404738867	0.407458799241784	0.477008916209006	0.53900361495533	0.4211542615516	0.00510988479580564	0.00507214421200594	0.00747107835451401
237	27.2519279267591	0.23	1.15551725579306	0.829414157043189	1.48162035454292	0.262037638831659	26.9712314431612	19.9044525298826	34.0380103564398	14.94	9.73	21.92	1.28954283156852	1.74737577503766	2.2052087185068	1.27830005655009	1.73214142048155	2.18598278441301	1.28392653898865	1.74017523537467	2.19655306018687	1.15551725579306	18.816894792694	0.383638270444799	81.8930938589328	0.465008412988735	0.539023294451494	0.422625085811498	0.449389373727029	0.522613404738867	0.407458799241784	0.477008916209006	0.53900361495533	0.4211542615516	0.00510988479580564	0.00507214421200594	0.00747107835451401
237	27.2519279267591	0.23	1.16451618465318	0.830922797541613	1.49810957176475	0.321474526063349	28.5952204321993	22.1090447678163	35.0813960965823	14.35	10.24	23.68	1.48953992296591	1.92652929545714	2.36351866794836	1.47848478945991	1.9122308948328	2.3459770002057	1.48115604260038	1.91580244488739	2.35184218221275	1.16451618465318	18.6463828016986	-0.69138646334332	80.6844849248869	0.465008412988735	0.539023294451494	0.422625085811498	0.449389373727029	0.522613404738867	0.407458799241784	0.477008916209006	0.53900361495533	0.4211542615516	0.00510988479580564	0.00507214421200594	0.00747107835451401
237	27.2519279267591	0.23	1.16594022376407	0.831149615342033	1.50073083218611	0.299248268227054	27.3546629355293	20.8190985684962	33.8902273025624	16.92	10.82	24.8	1.19550350623673	1.57079785869476	1.9460922111528	1.18068133924369	1.55132269358448	1.92196404792528	1.18491494768938	1.55632732246014	1.92903792176268	1.16594022376407	19.3001448203541	0.961099596683805	84.0645853249262	0.465008412988735	0.539023294451494	0.422625085811498	0.449389373727029	0.522613404738867	0.407458799241784	0.477008916209006	0.53900361495533	0.4211542615516	0.00510988479580564	0.00507214421200594	0.00747107835451401
237	27.2519279267591	0.23	1.16771896475546	0.832640471057612	1.50279745845331	0.230711617913432	25.3156118837935	18.0981625332404	32.5330612343466	18.61	12.1	28.08	0.947377693742586	1.32518679496335	1.70299589618412	0.933238199844737	1.30540854735983	1.67757889487493	0.934344468752025	1.30652603833661	1.68228397499002	1.16771896475546	21.4322381423729	1.71451314210635	88.203976708029	0.465008412988735	0.539023294451494	0.422625085811498	0.449389373727029	0.522613404738867	0.407458799241784	0.477008916209006	0.53900361495533	0.4211542615516	0.00510988479580564	0.00507214421200594	0.00747107835451401
237	27.2519279267591	0.23	1.17444351951414	0.840786961064553	1.50810007796374	0.293997980136404	26.7934398093714	20.3109068582649	33.2759727604779	14.87	9.78	26.58	1.32164299798345	1.74346533924147	2.16528768049949	1.31030839304424	1.72851312379776	2.14671785455129	1.2913507257807	1.70455549638247	5.28956868789778	1.17444351951414	19.9304565214156	-0.381891240737201	82.7319257307807	0.465008412988735	0.539023294451494	0.422625085811498	0.449389373727029	0.522613404738867	0.407458799241784	0.477008916209006	0.53900361495533	0.4211542615516	0.00510988479580564	0.00507214421200594	0.00747107835451401
237	27.2519279267591	0.23	1.18095318455254	0.841023685493094	1.52088268361198	0.298251344852957	28.6291173243015	21.7727668524079	35.4854677961952	16.37	11	25.89	1.29106290619551	1.69762491212445	2.10418691805338	1.2762627199923	1.67816407510242	2.08006543021255	1.27729349269941	1.67705280304303	2.08020218020916	1.18095318455254	19.9912447046209	1.43525638683948	85.8595731581698	0.465008412988735	0.539023294451494	0.422625085811498	0.449389373727029	0.522613404738867	0.407458799241784	0.477008916209006	0.53900361495533	0.4211542615516	0.00510988479580564	0.00507214421200594	0.00747107835451401
237	27.2519279267591	0.23	1.18514193163509	0.849611650689197	1.52067221258098	0.276991652011541	25.4334251351443	19.0179529261516	31.848897344137	15.55	10.06	24.36	1.18541695809352	1.58530277021266	1.9851885823318	1.17362510016402	1.56953307423019	1.96544104829637	1.17116410436414	1.56649866770797	1.9592179608401	1.18514193163509	18.8700314383883	1.71220533804356	84.1745015226265	0.465008412988735	0.539023294451494	0.422625085811498	0.449389373727029	0.522613404738867	0.407458799241784	0.477008916209006	0.53900361495533	0.4211542615516	0.00510988479580564	0.00507214421200594	0.00747107835451401
237	27.2519279267591	0.23	1.19715124392704	0.859272206796111	1.53503028105798	0.307273789478601	28.3856074168419	21.731317699022	35.0398971346617	16.78	10.82	25.77	1.25766717001697	1.6427741310302	2.02788109204344	1.24235651851073	1.6227752451379	2.00319397176507	1.24117686437865	1.62238115220176	2.00266735068761	1.19715124392704	20.1209231624883	1.79502289203656	85.8817850150752	0.465008412988735	0.539023294451494	0.422625085811498	0.449389373727029	0.522613404738867	0.407458799241784	0.477008916209006	0.53900361495533	0.4211542615516	0.00510988479580564	0.00507214421200594	0.00747107835451401
237	27.2519279267591	0.23	1.19812951247674	0.858280224368131	1.53797880058535	0.264756502375499	26.2669174532675	19.4327305877252	33.1011043188097	16.68	10.31	23.36	1.13122747082134	1.52906244764705	1.92689742447275	1.11764733057378	1.51070638485513	1.90376543913649	1.12153783818373	1.51812148751487	1.91048958382387	1.19812951247674	19.0718045517979	1.70832950446162	83.8868167344188	0.465008412988735	0.539023294451494	0.422625085811498	0.449389373727029	0.522613404738867	0.407458799241784	0.477008916209006	0.53900361495533	0.4211542615516	0.00510988479580564	0.00507214421200594	0.00747107835451401
237	27.2519279267591	0.23	1.20194338008821	0.854211075703104	1.54967568447333	0.244647378498314	25.9408854713211	18.8242479671405	33.0575229755017	18.54	11.4	26.21	0.989105727626227	1.36304400814144	1.73698228865666	0.974440565721556	1.34283458006487	1.71122859440819	0.978727959981295	1.34752453497201	1.71632400707646	1.20194338008821	21.3380970646809	0.491725889880136	86.3691142145191	0.465008412988735	0.539023294451494	0.422625085811498	0.449389373727029	0.522613404738867	0.407458799241784	0.477008916209006	0.53900361495533	0.4211542615516	0.00510988479580564	0.00507214421200594	0.00747107835451401
237	27.2519279267591	0.23	1.20590085584283	0.861034739246785	1.55076697243887	0.343179776602792	30.9026767530477	24.2277888726247	37.5775646334706	15.35	9.59	21.73	1.52948381180018	1.95086493792613	2.37224606405207	1.5148798888826	1.93223755465062	2.34959522041863	1.51999071881026	1.93935793852203	2.35985529646407	1.20590085584283	18.1383620511565	-0.113625652483042	80.7293601561622	0.465008412988735	0.539023294451494	0.422625085811498	0.449389373727029	0.522613404738867	0.407458799241784	0.477008916209006	0.53900361495533	0.4211542615516	0.00510988479580564	0.00507214421200594	0.00747107835451401
237	27.2519279267591	0.23	1.20674280861493	0.860950020221108	1.55253559700876	0.338014926223395	29.4267219761364	22.9971286139169	35.8563153383559	14.96	11.03	24.07	1.48792393546654	1.90392134190683	2.31991874834712	1.47488731412011	1.88723991013724	2.29959250615436	1.48567948197164	1.90026273848875	2.31805402973103	1.20674280861493	18.9922037882171	4.43070954958693	86.3836657260905	0.465008412988735	0.539023294451494	0.422625085811498	0.449389373727029	0.522613404738867	0.407458799241784	0.477008916209006	0.53900361495533	0.4211542615516	0.00510988479580564	0.00507214421200594	0.00747107835451401
237	27.2519279267591	0.23	1.20796552584159	0.861274770888612	1.55465628079457	0.333821211841294	29.9135241284345	23.3158406368669	36.5112076200021	16.92	10.1	23.71	1.33897366408106	1.71786304562808	2.09675242717511	1.32237554287905	1.69656815402216	2.07076076516526	1.32304766353667	1.69809675557912	2.07229376346376	1.20796552584159	19.4766638178378	2.65247040297532	85.176964085239	0.465008412988735	0.539023294451494	0.422625085811498	0.449389373727029	0.522613404738867	0.407458799241784	0.477008916209006	0.53900361495533	0.4211542615516	0.00510988479580564	0.00507214421200594	0.00747107835451401
237	27.2519279267591	0.23	1.21205895629719	0.868768405810922	1.55534950678345	0.291518952388692	30.2358929774649	22.8765510371529	37.5952349177768	16.11	10.68	23.8	1.37785360394292	1.82110642639151	2.26435924884009	1.36270023522579	1.80107824845353	2.23945626168127	1.3693809877194	1.80961110963931	2.25110588238838	1.21205895629719	19.8119194926916	-3.45640853503847	80.1766461500986	0.465008412988735	0.539023294451494	0.422625085811498	0.449389373727029	0.522613404738867	0.407458799241784	0.477008916209006	0.53900361495533	0.4211542615516	0.00510988479580564	0.00507214421200594	0.00747107835451401
237	27.2519279267591	0.23	1.22109403384605	0.869965233182682	1.57222283450942	0.28777988794085	26.5130861835623	20.0009624737315	33.0252098933931	16.5	9.57	24.94	1.17716574159785	1.56043974385289	1.94371374610793	1.1634117309784	1.54220755780674	1.92100338463508	1.15185204456298	1.52684479223399	1.9015688889309	1.22109403384605	19.4106488037788	0.57246951508671	83.1753688403241	0.465008412988735	0.539023294451494	0.422625085811498	0.449389373727029	0.522613404738867	0.407458799241784	0.477008916209006	0.53900361495533	0.4211542615516	0.00510988479580564	0.00507214421200594	0.00747107835451401
237	27.2519279267591	0.23	1.23367378163814	0.879679791658896	1.58766777161738	0.289621964837459	25.5441837038172	19.2981186250046	31.7902487826298	16.6	10.38	25.56	1.12915253264561	1.49461614802998	1.86007976341435	1.11576545617298	1.47689618540985	1.83802691464672	1.11251335551167	1.47026157174741	1.83229819212592	1.23367378163814	19.5076921993335	-2.53480487903646	80.6781135310385	0.465008412988735	0.539023294451494	0.422625085811498	0.449389373727029	0.522613404738867	0.407458799241784	0.477008916209006	0.53900361495533	0.4211542615516	0.00510988479580564	0.00507214421200594	0.00747107835451401
237	27.2519279267591	0.23	1.23675393935293	0.880373406107386	1.59313447259848	0.26897228155313	28.8557361176193	21.4284393329333	36.2830329023054	15.4	11.11	25.98	1.34776264687385	1.81490974135504	2.28205683583622	1.33473647750789	1.79736858028364	2.26000068305939	1.33518314044115	1.80047992036176	2.26128861743872	1.23675393935293	19.804010145437	2.74043400948671	86.9858943081028	0.465008412988735	0.539023294451494	0.422625085811498	0.449389373727029	0.522613404738867	0.407458799241784	0.477008916209006	0.53900361495533	0.4211542615516	0.00510988479580564	0.00507214421200594	0.00747107835451401
237	27.2519279267591	0.23	1.23685723788392	0.888352594630969	1.58536188113688	0.209889989464302	21.4522971516155	14.9538860095733	27.9507082936577	15.84	10.91	23.69	0.915705697945033	1.31363785461308	1.71157001128112	0.906094905940361	1.29985056441877	1.69360622289717	0.911718073291556	1.30992686798788	1.70659837571103	1.23685723788392	18.8934580973829	-3.68578928104882	78.9439281347201	0.465008412988735	0.539023294451494	0.422625085811498	0.449389373727029	0.522613404738867	0.407458799241784	0.477008916209006	0.53900361495533	0.4211542615516	0.00510988479580564	0.00507214421200594	0.00747107835451401
237	27.2519279267591	0.23	1.2428339569473	0.89028649461307	1.59538141928153	0.274109940307959	25.2146291593941	18.8082730091764	31.6209853096118	14.66	9.19	23.43	1.24072359247861	1.66333109150404	2.08593859052947	1.23064037253784	1.64981338834145	2.06898640414505	1.22111450293278	1.63588172633859	2.05425007669239	1.2428339569473	17.880804193077	1.2330945517052	81.9545060404853	0.465008412988735	0.539023294451494	0.422625085811498	0.449389373727029	0.522613404738867	0.407458799241784	0.477008916209006	0.53900361495533	0.4211542615516	0.00510988479580564	0.00507214421200594	0.00747107835451401
237	27.2519279267591	0.23	1.24733335105904	0.891163556750248	1.60350314536782	0.291863162382922	28.7703460090401	21.7735453931882	35.7671466248919	16.81	11	24.88	1.25817360341486	1.66248028311506	2.06678696281526	1.24280095971884	1.64216773087695	2.04153450203505	1.24741939462656	1.64802445374281	2.04947155459561	1.24733335105904	19.8997075979318	-3.70062300913876	79.93825284788	0.465008412988735	0.539023294451494	0.422625085811498	0.449389373727029	0.522613404738867	0.407458799241784	0.477008916209006	0.53900361495533	0.4211542615516	0.00510988479580564	0.00507214421200594	0.00747107835451401
237	27.2519279267591	0.23	1.25356735023078	0.898224133431982	1.60891056702957	0.278865615474315	27.6389400825192	20.6996113175812	34.5782688474572	15.51	9.95	23.97	1.29369643222889	1.72739466585894	2.16109289948899	1.28093561243232	1.71035591434086	2.13977621624939	1.27725806561261	1.70757152616739	2.13580356388448	1.25356735023078	18.6997002686043	-0.444780375937392	81.6124744795414	0.465008412988735	0.539023294451494	0.422625085811498	0.449389373727029	0.522613404738867	0.407458799241784	0.477008916209006	0.53900361495533	0.4211542615516	0.00510988479580564	0.00507214421200594	0.00747107835451401
237	27.2519279267591	0.23	1.25490676528188	0.900027078926552	1.60978645163721	0.257234993747562	27.3516477513356	20.0951068210445	34.6081886816266	16.72	11.38	25.83	1.16712007259431	1.58857862231824	2.01003717204218	1.15303182091447	1.56940296424333	1.98577410757219	1.15725968602052	1.57605706796159	1.99194893112534	1.25490676528188	19.880360023163	0.238644732164761	85.2387216052922	0.465008412988735	0.539023294451494	0.422625085811498	0.449389373727029	0.522613404738867	0.407458799241784	0.477008916209006	0.53900361495533	0.4211542615516	0.00510988479580564	0.00507214421200594	0.00747107835451401
237	27.2519279267591	0.23	1.27691293310117	0.910687338395995	1.64313852780634	0.303512276581608	29.0524448240061	22.1811790282007	35.9237106198115	15.37	9.66	21.53	1.3983754223967	1.83156290974321	2.26475039708973	1.38496318556354	1.81399584218263	2.24302849880171	1.39297124627804	1.82447937238612	2.25782156068181	1.27691293310117	17.8127044211873	-3.27129063733864	77.7856737767894	0.465008412988735	0.539023294451494	0.422625085811498	0.449389373727029	0.522613404738867	0.407458799241784	0.477008916209006	0.53900361495533	0.4211542615516	0.00510988479580564	0.00507214421200594	0.00747107835451401
237	27.2519279267591	0.23	1.28585606952701	0.922108989619937	1.64960314943409	0.268578658391048	29.2264614600381	21.6962050804776	36.7567178395985	15.08	10.8	22.97	1.39264087687745	1.87599466195847	2.3593484470395	1.38008180946816	1.85907662959982	2.33807144973147	1.39368810698183	1.87759085149727	2.35991606802996	1.28585606952701	18.5768356584968	-0.301404238589397	82.0976514357901	0.465008412988735	0.539023294451494	0.422625085811498	0.449389373727029	0.522613404738867	0.407458799241784	0.477008916209006	0.53900361495533	0.4211542615516	0.00510988479580564	0.00507214421200594	0.00747107835451401
237	27.2519279267591	0.23	1.2898309406276	0.919199511646352	1.66046236960885	0.241313103408946	24.3966590421215	17.6427274510067	31.1505906332364	14.22	10	23.58	1.19865615266271	1.65752180588069	2.11638745909867	1.19010172468524	1.64569259958329	2.10128347448133	1.19031894477405	1.64628099989009	2.10280278022	1.2898309406276	17.9153785965161	-0.358186937986628	80.1495175938735	0.465008412988735	0.539023294451494	0.422625085811498	0.449389373727029	0.522613404738867	0.407458799241784	0.477008916209006	0.53900361495533	0.4211542615516	0.00510988479580564	0.00507214421200594	0.00747107835451401
237	27.2519279267591	0.23	1.2904896757906	0.924530831951056	1.65644851963015	0.243502838024026	27.2755305343403	19.7695003553742	34.7815607133064	15.11	10.39	23.93	1.26707975710374	1.74816115648226	2.22924255586079	1.25559237970045	1.73231228283899	2.20903218597753	1.25806519692754	1.73598268317258	2.21372303860552	1.2904896757906	19.1183364107365	3.22694507160126	85.8249769809276	0.465008412988735	0.539023294451494	0.422625085811498	0.449389373727029	0.522613404738867	0.407458799241784	0.477008916209006	0.53900361495533	0.4211542615516	0.00510988479580564	0.00507214421200594	0.00747107835451401
237	27.2519279267591	0.23	1.29958142010448	0.933192571378113	1.66597026883086	0.303291370046393	29.4328406474715	22.4679675275185	36.3977137674245	15.25	9.81	22.29	1.42703467207262	1.86940291996092	2.31177116784922	1.41368384545172	1.85191345403732	2.29014306262293	1.41855057891205	1.85669839749884	2.29644307425731	1.29958142010448	18.4054881248039	-4.15536947661636	76.9096350488809	0.465008412988735	0.539023294451494	0.422625085811498	0.449389373727029	0.522613404738867	0.407458799241784	0.477008916209006	0.53900361495533	0.4211542615516	0.00510988479580564	0.00507214421200594	0.00747107835451401
237	27.2519279267591	0.23	1.30460217338762	0.929503191888316	1.67970115488692	0.263392617084892	25.3900096785327	18.7607571502036	32.0192622068619	15.41	9.57	23.42	1.17930256443214	1.59601786245208	2.01273316047202	1.16788338092863	1.58056362585845	1.99324387078826	1.16458131698524	1.57481511614902	1.98864266126203	1.30460217338762	18.3230139929185	-0.724200795295936	80.8776933841061	0.465008412988735	0.539023294451494	0.422625085811498	0.449389373727029	0.522613404738867	0.407458799241784	0.477008916209006	0.53900361495533	0.4211542615516	0.00510988479580564	0.00507214421200594	0.00747107835451401
237	27.2519279267591	0.23	1.30489313757652	0.933903455026376	1.67588282012666	0.313066257379339	28.4769163258344	21.8909771597131	35.0628554919557	16.4	9.71	23.14	1.29583536431984	1.68568972378741	2.07554408325498	1.28091437139471	1.66627972377108	2.05164507614746	1.27917967814478	1.66402537200283	2.04906879113548	1.30489313757652	18.7858154376336	-0.235508136891772	81.7066996208347	0.465008412988735	0.539023294451494	0.422625085811498	0.449389373727029	0.522613404738867	0.407458799241784	0.477008916209006	0.53900361495533	0.4211542615516	0.00510988479580564	0.00507214421200594	0.00747107835451401
237	27.2519279267591	0.23	1.30622306210607	0.93468109495757	1.67776502925456	0.264118667949249	28.5484823238663	21.1084841181074	35.9884805296252	15.17	10.83	23.23	1.34774982320516	1.82278423166165	2.29781864011814	1.33536647557735	1.80603618955285	2.27670590352835	1.34652136085119	1.82132642678351	2.29525274958668	1.30622306210607	18.5374953941429	-1.74553300930958	80.7111787593329	0.465008412988735	0.539023294451494	0.422625085811498	0.449389373727029	0.522613404738867	0.407458799241784	0.477008916209006	0.53900361495533	0.4211542615516	0.00510988479580564	0.00507214421200594	0.00747107835451401
237	27.2519279267591	0.23	1.31366995451803	0.942172010999022	1.68516789803704	0.282803455913856	28.4253587000737	21.3578206838416	35.4928967163058	15.97	10.42	25.8	1.29709526794228	1.72631837326559	2.1555414785889	1.28315513147688	1.70776529216135	2.13237545284582	1.2769104632172	1.6994025599747	2.12120502189651	1.31366995451803	19.960852848293	-1.93775935633449	81.8112814523247	0.465008412988735	0.539023294451494	0.422625085811498	0.449389373727029	0.522613404738867	0.407458799241784	0.477008916209006	0.53900361495533	0.4211542615516	0.00510988479580564	0.00507214421200594	0.00747107835451401
237	27.2519279267591	0.23	1.3187680563928	0.94338443214384	1.69415168064176	0.272930258958792	28.6973470800729	21.3844509720881	36.0102431880577	14.76	9.71	20.56	1.40164347118747	1.88096712081532	2.36029077044317	1.38995600078882	1.86528285588115	2.34060971097347	1.40370963166373	1.88309367517074	2.36286038389096	1.3187680563928	17.6645494954057	-0.374629435455799	80.2224169887093	0.465008412988735	0.539023294451494	0.422625085811498	0.449389373727029	0.522613404738867	0.407458799241784	0.477008916209006	0.53900361495533	0.4211542615516	0.00510988479580564	0.00507214421200594	0.00747107835451401
237	27.2519279267591	0.23	1.32144146258893	0.941299805529224	1.70158311964864	0.265396850906751	26.2230129409565	19.4114533407069	33.034572541206	16.52	10.49	24.21	1.14090147629105	1.54124854291034	1.94159560952963	1.12752517832245	1.52317844642781	1.91883171453317	1.12937740983117	1.52714321296722	1.92366787725719	1.32144146258893	18.5737015083836	-1.38547013348379	80.771928615934	0.465008412988735	0.539023294451494	0.422625085811498	0.449389373727029	0.522613404738867	0.407458799241784	0.477008916209006	0.53900361495533	0.4211542615516	0.00510988479580564	0.00507214421200594	0.00747107835451401
237	27.2519279267591	0.23	1.33895072092358	0.958236853282161	1.719664588565	0.312405686695713	30.6460599112848	23.5475567420187	37.7445630805509	15.5	10.66	22.91	1.47228576160603	1.91611206848468	2.35993837536334	1.45778202920663	1.89723612917094	2.33669022913525	1.47099020698218	1.91168210221605	2.35926844872528	1.33895072092358	18.4516897172982	0.199961515226522	82.5701779791026	0.465008412988735	0.539023294451494	0.422625085811498	0.449389373727029	0.522613404738867	0.407458799241784	0.477008916209006	0.53900361495533	0.4211542615516	0.00510988479580564	0.00507214421200594	0.00747107835451401
237	27.2519279267591	0.23	1.34851341927157	0.967135487393068	1.72989135115008	0.274366228134801	27.2779013681463	20.3517842122742	34.2040185240183	17.56	11.05	24.9	1.12702627172652	1.51057573914941	1.89412520657231	1.11190426602566	1.49030741398962	1.86871056195357	1.11586208193587	1.49803253359859	1.87563588897162	1.34851341927157	19.4630554989885	0.0584613123960121	83.6125088982948	0.465008412988735	0.539023294451494	0.422625085811498	0.449389373727029	0.522613404738867	0.407458799241784	0.477008916209006	0.53900361495533	0.4211542615516	0.00510988479580564	0.00507214421200594	0.00747107835451401
237	27.2519279267591	0.23	1.35205310259285	0.970973920396045	1.73313228478965	0.286685825531279	29.5917503611387	22.3040009215263	36.879499800751	18.61	11.55	26.99	1.16767114894572	1.54920335885375	1.93073556876179	1.15024723657912	1.52608624785286	1.90192525912661	1.15072238643275	1.52973412443029	1.9031420235422	1.35205310259285	21.0189191342177	-1.54573931412666	84.5588386761879	0.465008412988735	0.539023294451494	0.422625085811498	0.449389373727029	0.522613404738867	0.407458799241784	0.477008916209006	0.53900361495533	0.4211542615516	0.00510988479580564	0.00507214421200594	0.00747107835451401
237	27.2519279267591	0.23	1.36525410004959	0.975681055612697	1.75482714448649	0.272766396804127	26.8316535270727	19.9913647854753	33.67194226867	15.52	10.32	23.2	1.2482625251163	1.67537073852425	2.1024789519322	1.23591333075187	1.65879611702738	2.0816789033029	1.2421307866285	1.66918545216949	2.090439566284	1.36525410004959	18.3395056722045	-0.984973895827825	80.7230429111256	0.465008412988735	0.539023294451494	0.422625085811498	0.449389373727029	0.522613404738867	0.407458799241784	0.477008916209006	0.53900361495533	0.4211542615516	0.00510988479580564	0.00507214421200594	0.00747107835451401
237	27.2519279267591	0.23	1.41222984248246	1.01282053438143	1.81163915058349	0.294328834026018	31.4033142715252	23.8114973196045	38.9951312234459	15.36	9.8	22.58	1.50210325565388	1.98101866390162	2.45993407214936	1.48772603304945	1.9620575530677	2.43638907308595	1.49201543580829	1.96666515301213	2.44341749769378	1.41222984248246	18.0334075839676	-0.368558871041777	81.1030317448759	0.465008412988735	0.539023294451494	0.422625085811498	0.449389373727029	0.522613404738867	0.407458799241784	0.477008916209006	0.53900361495533	0.4211542615516	0.00510988479580564	0.00507214421200594	0.00747107835451401
237	27.2519279267591	0.23	1.4182578339507	1.01315870285735	1.82335696504405	0.266373060742628	28.6192780377406	21.2038432471588	36.0347128283224	15.43	10.59	23.48	1.33117364967607	1.79671337655725	2.26225310343843	1.31823045389618	1.77924367003265	2.24025688616912	1.32518332138507	1.78887287789023	2.25209491387329	1.4182578339507	18.7118626362495	-0.963731933978211	81.4212624725352	0.465008412988735	0.539023294451494	0.422625085811498	0.449389373727029	0.522613404738867	0.407458799241784	0.477008916209006	0.53900361495533	0.4211542615516	0.00510988479580564	0.00507214421200594	0.00747107835451401
237	27.2519279267591	0.23	1.48847705428609	1.06444733113394	1.91250677743824	0.247127461118334	31.3536137390991	22.8093766702552	39.8978508079429	15.67	11.19	25.9	1.41129700621979	1.93995924763108	2.46862148904237	1.39693502833055	1.92021737069256	2.44349971305456	1.39844988499018	1.9229012805066	2.44754268525437	1.48847705428609	19.5272245971133	-0.283777324780593	83.784333347059	0.465008412988735	0.539023294451494	0.422625085811498	0.449389373727029	0.522613404738867	0.407458799241784	0.477008916209006	0.53900361495533	0.4211542615516	0.00510988479580564	0.00507214421200594	0.00747107835451401
237	27.2519279267591	0.23	1.52437520575633	1.08965049804199	1.95909991347066	0.296532619796897	30.3499691310068	23.0515389131304	37.6483993488832	14.25	10.36	22.98	1.56294967283398	2.05780076126755	2.55265184970113	1.55168701942952	2.04297219886889	2.53425737830826	1.56257483523481	2.05277770844525	2.54752767852505	1.52437520575633	17.6578412466689	4.48310464610462	85.4349369138857	0.465008412988735	0.539023294451494	0.422625085811498	0.449389373727029	0.522613404738867	0.407458799241784	0.477008916209006	0.53900361495533	0.4211542615516	0.00510988479580564	0.00507214421200594	0.00747107835451401
237	27.2519279267591	0.24	0.737314812847135	0.532147280163105	0.942482345531165	0.358018766671209	26.9320260036633	21.3013212332371	32.5627307740896	15.9	10.29	22.99	1.29941137849344	1.64289250661299	1.98637363473254	1.28562153767375	1.62545751525842	1.9652934928431	1.29058074937916	1.63375633645161	1.97461277810259	0.737314812847135	20.6996485209328	-2.97992660212731	79.7815131015417	0.465008412988735	0.539023294451494	0.422625085811498	0.449389373727029	0.522613404738867	0.407458799241784	0.477008916209006	0.53900361495533	0.4211542615516	0.00510988479580564	0.00507214421200594	0.00747107835451401
237	27.2519279267591	0.24	0.827166231554965	0.598305671775438	1.05602679133449	0.36277996501506	30.7928989061906	24.4211434209584	37.1646543914229	17.59	11.44	27.26	1.34995501328482	1.70217370806273	2.05439240284065	1.33177520460699	1.67925057948106	2.02672595435512	1.32996854726156	1.67713741569065	2.02258028975776	0.827166231554965	22.7425972348251	-2.34833401151869	84.1006158479337	0.465008412988735	0.539023294451494	0.422625085811498	0.449389373727029	0.522613404738867	0.407458799241784	0.477008916209006	0.53900361495533	0.4211542615516	0.00510988479580564	0.00507214421200594	0.00747107835451401
237	27.2519279267591	0.24	0.842586465942523	0.606460658748289	1.07871227313676	0.313076662928004	27.6078605112306	21.2230648737734	33.9926561486879	16.78	10.17	24.4	1.22847312026455	1.59804979854589	1.96762647682723	1.21352423221558	1.57860365264243	1.94368307306928	1.21225414388902	1.57643835346492	1.94298268052672	0.842586465942523	20.7283552831629	-4.57457577790562	79.3380246099031	0.465008412988735	0.539023294451494	0.422625085811498	0.449389373727029	0.522613404738867	0.407458799241784	0.477008916209006	0.53900361495533	0.4211542615516	0.00510988479580564	0.00507214421200594	0.00747107835451401
237	27.2519279267591	0.24	0.848423009492797	0.61205877378454	1.08478724520105	0.318071950204496	27.2091125034314	20.9888827057295	33.4293423011333	15.46	10.33	23.4	1.31536145208348	1.70517974845066	2.09499804481785	1.30249935408945	1.68850586083805	2.07451236758665	1.30746042461286	1.6963757697575	2.08335853708089	0.848423009492797	20.1854202086403	-1.72010163803999	80.9003883244493	0.465008412988735	0.539023294451494	0.422625085811498	0.449389373727029	0.522613404738867	0.407458799241784	0.477008916209006	0.53900361495533	0.4211542615516	0.00510988479580564	0.00507214421200594	0.00747107835451401
237	27.2519279267591	0.24	0.849908608329413	0.611524513473081	1.08829270318575	0.304485423158114	28.6049704897232	21.8550783854998	35.3548625939465	15.76	10.71	24.3	1.34443494055736	1.75966066658043	2.17488639260349	1.33051299017453	1.74143895294317	2.15236491571181	1.33658289397967	1.74842363918856	2.16208367302802	0.849908608329413	20.4009116574364	2.1159290218754	85.0943642048491	0.465008412988735	0.539023294451494	0.422625085811498	0.449389373727029	0.522613404738867	0.407458799241784	0.477008916209006	0.53900361495533	0.4211542615516	0.00510988479580564	0.00507214421200594	0.00747107835451401
237	27.2519279267591	0.24	0.866221287104311	0.626294194227448	1.10614837998117	0.385755878236108	31.2539093620588	25.0964147844567	37.4114039396608	16.39	10.82	25.99	1.48657099030687	1.85130646709315	2.21604194387943	1.46948302445421	1.83002590807593	2.19056879169766	1.46833624064516	1.82776347306527	2.18544329447905	0.866221287104311	21.9387321743231	-0.341571647484163	84.2720993413099	0.465008412988735	0.539023294451494	0.422625085811498	0.449389373727029	0.522613404738867	0.407458799241784	0.477008916209006	0.53900361495533	0.4211542615516	0.00510988479580564	0.00507214421200594	0.00747107835451401
237	27.2519279267591	0.24	0.876211716593377	0.635793074885397	1.11663035830136	0.397725704427471	31.0723484981946	25.1024784844511	37.0422185119381	15.92	10.14	22.35	1.52922174495701	1.8929011738723	2.25658060278758	1.51293018601407	1.87273515730275	2.23254012859143	1.52200917782045	1.88661883175321	2.24677979616995	0.876211716593377	19.782737292156	-0.583484201122432	81.2313735367587	0.465008412988735	0.539023294451494	0.422625085811498	0.449389373727029	0.522613404738867	0.407458799241784	0.477008916209006	0.53900361495533	0.4211542615516	0.00510988479580564	0.00507214421200594	0.00747107835451401
237	27.2519279267591	0.24	0.897373684210962	0.64915222894384	1.14559513947808	0.34891085561951	26.0871464136797	20.5233014036714	31.650991423688	16.77	10.26	24.42	1.1888427499003	1.51113674498503	1.83343074006976	1.17440137699847	1.49278033137035	1.81115928574223	1.17375552075949	1.49124017680867	1.80823796391823	0.897373684210962	20.3695391790055	1.55902210660216	84.8156028511844	0.465008412988735	0.539023294451494	0.422625085811498	0.449389373727029	0.522613404738867	0.407458799241784	0.477008916209006	0.53900361495533	0.4211542615516	0.00510988479580564	0.00507214421200594	0.00747107835451401
237	27.2519279267591	0.24	0.923381042391491	0.666583753786367	1.18017833099661	0.28049594618273	24.6187762803176	18.4626821568341	30.7748704038012	16.57	10.59	29.29	1.08173537737282	1.44242320935958	1.80311104134634	1.06895329782557	1.4253791442504	1.78180499067524	2.49344482421875	1.40236522788541	1.75342264468031	0.923381042391491	22.4183810745555	-0.596049359807009	85.2805060728742	0.465008412988735	0.539023294451494	0.422625085811498	0.449389373727029	0.522613404738867	0.407458799241784	0.477008916209006	0.53900361495533	0.4211542615516	0.00510988479580564	0.00507214421200594	0.00747107835451401
237	27.2519279267591	0.24	0.941753187151854	0.678784237925122	1.20472213637859	0.311498984531186	32.0255521715856	24.5918344984221	39.4592698447492	16.67	11.1	25.9	1.43267901453323	1.86575493292352	2.2988308513138	1.41551277235692	1.84339961069481	2.27128644903269	1.41704200312954	1.84572384621823	2.27503822548654	0.941753187151854	21.4032539598723	1.32886032818212	86.3298224650999	0.465008412988735	0.539023294451494	0.422625085811498	0.449389373727029	0.522613404738867	0.407458799241784	0.477008916209006	0.53900361495533	0.4211542615516	0.00510988479580564	0.00507214421200594	0.00747107835451401
237	27.2519279267591	0.24	0.968540674068624	0.696883981579942	1.24019736655731	0.298869096342563	27.3193839659331	20.7863425209885	33.8524254108777	15.72	10.67	24	1.28215034235935	1.68512365605442	2.0880969697495	1.26898004758645	1.66781400480231	2.06664796201817	1.27595864572025	1.6738802456469	2.07476185701411	0.968540674068624	20.4797244218152	1.62397660591917	85.3991366599562	0.465008412988735	0.539023294451494	0.422625085811498	0.449389373727029	0.522613404738867	0.407458799241784	0.477008916209006	0.53900361495533	0.4211542615516	0.00510988479580564	0.00507214421200594	0.00747107835451401
237	27.2519279267591	0.24	0.976389388930909	0.703757621963152	1.24902115589867	0.311802077972414	26.1231235058463	20.0637497563285	32.1824972553641	15.64	11.41	26.25	1.24354067115208	1.61909747338243	1.99465427561278	1.23095172333169	1.60270658719642	1.97446145106114	1.23189588611905	1.60485580338891	1.97938780759934	0.976389388930909	20.8883381531867	1.47840785887673	85.8032446469116	0.465008412988735	0.539023294451494	0.422625085811498	0.449389373727029	0.522613404738867	0.407458799241784	0.477008916209006	0.53900361495533	0.4211542615516	0.00510988479580564	0.00507214421200594	0.00747107835451401
237	27.2519279267591	0.24	0.978689808159564	0.703850019661103	1.25352959665802	0.252156043284758	23.8822832964671	17.4608479989371	30.3037185939971	15.75	10.71	22.85	1.07477425882863	1.4700353230644	1.86529638730016	1.06366484600257	1.45484029104845	1.84601573609433	1.07362322910875	1.46764756200173	1.86357203292955	0.978689808159564	20.0410788603678	3.46236749309797	86.7872939170021	0.465008412988735	0.539023294451494	0.422625085811498	0.449389373727029	0.522613404738867	0.407458799241784	0.477008916209006	0.53900361495533	0.4211542615516	0.00510988479580564	0.00507214421200594	0.00747107835451401
237	27.2519279267591	0.24	1.00108242689067	0.72296193402955	1.27920291975179	0.388019889611359	33.1364177431317	26.639121360961	39.6337141253025	18.04	10.65	28.15	1.43724811618111	1.78779372386133	2.13833933154155	1.41694472437792	1.76253832360706	2.10813192283621	1.40112909925292	1.74347082073332	2.08310665982487	1.00108242689067	22.7057059089066	2.39002869954443	88.2303818853704	0.465008412988735	0.539023294451494	0.422625085811498	0.449389373727029	0.522613404738867	0.407458799241784	0.477008916209006	0.53900361495533	0.4211542615516	0.00510988479580564	0.00507214421200594	0.00747107835451401
237	27.2519279267591	0.24	1.00615686997243	0.723082585354355	1.2892311545905	0.308238093865788	27.4614555321038	21.0383629789837	33.8845480852239	16.95	10.19	29.17	1.2060109837327	1.57421074225634	1.94241050077998	1.19099900452096	1.55461554846755	1.91823209241415	1.16677618059873	1.52359431820192	1.88025811260341	1.00615686997243	21.8083686118602	1.63673559433346	87.1178305376149	0.465008412988735	0.539023294451494	0.422625085811498	0.449389373727029	0.522613404738867	0.407458799241784	0.477008916209006	0.53900361495533	0.4211542615516	0.00510988479580564	0.00507214421200594	0.00747107835451401
237	27.2519279267591	0.24	1.02424517660886	0.739234809426968	1.30925554379076	0.268260634950484	27.7499009452036	20.5942914074286	34.9055104829786	19.82	12.36	30.52	1.01364203372795	1.36583801177539	1.71803398982283	0.996940374455204	1.34333326124671	1.68972614803821	0.993122409580344	1.33840200334169	1.68335488689064	1.02424517660886	23.81398370066	0.416495750678197	89.907979523414	0.465008412988735	0.539023294451494	0.422625085811498	0.449389373727029	0.522613404738867	0.407458799241784	0.477008916209006	0.53900361495533	0.4211542615516	0.00510988479580564	0.00507214421200594	0.00747107835451401
237	27.2519279267591	0.24	1.03894399881369	0.748728225586348	1.32915977204103	0.265694165637399	25.8635510533281	19.1504823003435	32.5766198063128	17.18	10.87	25.04	1.08333295366524	1.46308780716041	1.84284266065557	1.06944046326913	1.44432540060674	1.81921033794436	1.07250003678105	1.44893731363451	1.82465835824281	1.03894399881369	20.8703701820228	-2.41414599712133	82.2819427692093	0.465008412988735	0.539023294451494	0.422625085811498	0.449389373727029	0.522613404738867	0.407458799241784	0.477008916209006	0.53900361495533	0.4211542615516	0.00510988479580564	0.00507214421200594	0.00747107835451401
237	27.2519279267591	0.24	1.04540562221412	0.750945625046818	1.33986561938142	0.318184616294118	28.7826284387753	22.2043883262604	35.3608685512903	14.29	8.86	21.57	1.50186555968347	1.94680608779656	2.39174661590965	1.49091931228648	1.9326169209077	2.37431452952891	1.48656404432941	1.926329548206	2.36786697307768	1.04540562221412	18.5927036797568	0.186675596592234	80.4328309805064	0.465008412988735	0.539023294451494	0.422625085811498	0.449389373727029	0.522613404738867	0.407458799241784	0.477008916209006	0.53900361495533	0.4211542615516	0.00510988479580564	0.00507214421200594	0.00747107835451401
237	27.2519279267591	0.24	1.04674415390749	0.757608900403164	1.33587940741182	0.276948215249913	26.1783667444806	19.5742700252325	32.7824634637287	16.09	10.56	24.48	1.17988883970971	1.57796754227996	1.97604624485021	1.16694069303997	1.56065086422531	1.95436103541065	1.16970817935355	1.56416060987466	1.95897870322525	1.04674415390749	19.9902921350571	-0.504546441419139	82.2490615795467	0.465008412988735	0.539023294451494	0.422625085811498	0.449389373727029	0.522613404738867	0.407458799241784	0.477008916209006	0.53900361495533	0.4211542615516	0.00510988479580564	0.00507214421200594	0.00747107835451401
237	27.2519279267591	0.24	1.05647141030867	0.762330435476554	1.3506123851408	0.314587385826825	28.4870271271115	21.9219779317284	35.0520763224945	15.46	10.63	22.77	1.37439612496522	1.78599120103184	2.19758627709846	1.36097426945796	1.76854985686471	2.17612544427146	1.37284793803008	1.78139792688382	2.1957317270876	1.05647141030867	19.3440152096032	4.01687347107134	86.7705153232863	0.465008412988735	0.539023294451494	0.422625085811498	0.449389373727029	0.522613404738867	0.407458799241784	0.477008916209006	0.53900361495533	0.4211542615516	0.00510988479580564	0.00507214421200594	0.00747107835451401
237	27.2519279267591	0.24	1.05900257791467	0.764352032715956	1.35365312311338	0.276298543377888	25.3025961314035	18.9090622531954	31.6961300096116	16.03	11.05	24.98	1.14419379595932	1.5310687080912	1.91794362022309	1.13177042475066	1.51444474546026	1.89711906616987	1.13681447013549	1.52087337663418	1.90399501821445	1.05900257791467	20.4679757234115	-2.84262934657663	81.6323526072537	0.465008412988735	0.539023294451494	0.422625085811498	0.449389373727029	0.522613404738867	0.407458799241784	0.477008916209006	0.53900361495533	0.4211542615516	0.00510988479580564	0.00507214421200594	0.00747107835451401
237	27.2519279267591	0.24	1.06438618340932	0.769591926534026	1.35918044028461	0.306218926010932	27.8474464146862	21.3031034933328	34.3917893360395	15.77	10.5	25.47	1.30959398962576	1.71190307846517	2.11421216730458	1.29600560744907	1.69414032644896	2.09227504544885	1.29254388428171	1.68883934851638	2.08763064671975	1.06438618340932	20.3061585816609	3.45200329950098	87.8801238562674	0.465008412988735	0.539023294451494	0.422625085811498	0.449389373727029	0.522613404738867	0.407458799241784	0.477008916209006	0.53900361495533	0.4211542615516	0.00510988479580564	0.00507214421200594	0.00747107835451401
237	27.2519279267591	0.24	1.0697223678409	0.773955956708244	1.36548877897356	0.243000955577401	26.1841357935258	18.968620009195	33.3996515778565	16.11	10.83	26.57	1.14220783994716	1.57669483447443	2.01118182900171	1.12963789971292	1.55934338656466	1.9890488734164	1.12594044631222	1.55460741880114	1.98490765052776	1.0697223678409	20.5327739155073	-2.43908130656716	81.720518742377	0.465008412988735	0.539023294451494	0.422625085811498	0.449389373727029	0.522613404738867	0.407458799241784	0.477008916209006	0.53900361495533	0.4211542615516	0.00510988479580564	0.00507214421200594	0.00747107835451401
237	27.2519279267591	0.24	1.07042980167894	0.774420664698974	1.3664389386589	0.338926957066165	30.059241805684	23.5048084601409	36.6136751512271	17.44	11.26	25.43	1.31034033465942	1.67573528769918	2.04113024073894	1.29300040537094	1.65356003244195	2.01411965951296	1.29809978510578	1.66061163183151	2.02110141800749	1.07042980167894	20.9169634056462	1.44187979407476	85.8543914468791	0.465008412988735	0.539023294451494	0.422625085811498	0.449389373727029	0.522613404738867	0.407458799241784	0.477008916209006	0.53900361495533	0.4211542615516	0.00510988479580564	0.00507214421200594	0.00747107835451401
237	27.2519279267591	0.24	1.07320520649746	0.771315122030697	1.37509529096421	0.274973438174371	26.7513922022528	19.9693039474819	33.5334804570238	16.18	11.57	27.6	1.19763426573595	1.60438160698133	2.0111289482267	1.18430967966553	1.58653164942448	1.98875361918342	1.18413468202757	1.58568733547679	1.98766644829642	1.07320520649746	20.8915961187006	-2.57320017067522	82.8414161751925	0.465008412988735	0.539023294451494	0.422625085811498	0.449389373727029	0.522613404738867	0.407458799241784	0.477008916209006	0.53900361495533	0.4211542615516	0.00510988479580564	0.00507214421200594	0.00747107835451401
237	27.2519279267591	0.24	1.07356796017168	0.771798355952134	1.37533756439123	0.305741938879901	26.8291469359075	20.5170264020443	33.1412674697707	16.3	10.71	24.89	1.22176054841499	1.59763859691942	1.97351664542384	1.20790818655143	1.57952451720026	1.95114084784908	1.2105718800875	1.58138509439943	1.95245431471584	1.07356796017168	20.5553374685264	1.09148661549721	85.5499585167072	0.465008412988735	0.539023294451494	0.422625085811498	0.449389373727029	0.522613404738867	0.407458799241784	0.477008916209006	0.53900361495533	0.4211542615516	0.00510988479580564	0.00507214421200594	0.00747107835451401
237	27.2519279267591	0.24	1.07380730035643	0.774983866383792	1.37263073432907	0.280089954347716	28.1640492322853	21.1143448354133	35.2137536291573	15.59	10.43	23.45	1.31271725479897	1.75101021037695	2.18930316595494	1.29955426849087	1.73345233693522	2.16735040537958	1.30600018436221	1.74265007487268	2.17783228553327	1.07380730035643	19.912154128861	0.103697653938875	83.2051278262242	0.465008412988735	0.539023294451494	0.422625085811498	0.449389373727029	0.522613404738867	0.407458799241784	0.477008916209006	0.53900361495533	0.4211542615516	0.00510988479580564	0.00507214421200594	0.00747107835451401
237	27.2519279267591	0.24	1.07621045555094	0.773853466276588	1.37856744482529	0.258077225102528	25.3124261680404	18.6116710530302	32.0131812830506	16.5	11.82	24.48	1.0953070182426	1.48965012070145	1.88399322316031	1.08250676287134	1.47224139269988	1.86197602252842	1.09387786861087	3.38725585937493	1.88426160722838	1.07621045555094	20.4338039673601	-1.40960189525396	83.1966752771879	0.465008412988735	0.539023294451494	0.422625085811498	0.449389373727029	0.522613404738867	0.407458799241784	0.477008916209006	0.53900361495533	0.4211542615516	0.00510988479580564	0.00507214421200594	0.00747107835451401
237	27.2519279267591	0.24	1.07754589291677	0.780872209212214	1.37421957662133	0.30325317790617	25.8269052429299	19.7147743161433	31.9390361697165	15.2	10.88	24.96	1.25602016040806	1.64542150703222	2.03482285365638	1.24439214590385	1.63018848311077	2.0159848203177	1.24765444409471	1.63526955470209	2.02088163984656	1.07754589291677	19.9666207234971	-1.10550436788638	82.0766683762555	0.465008412988735	0.539023294451494	0.422625085811498	0.449389373727029	0.522613404738867	0.407458799241784	0.477008916209006	0.53900361495533	0.4211542615516	0.00510988479580564	0.00507214421200594	0.00747107835451401
237	27.2519279267591	0.24	1.08135832458528	0.784713567882758	1.3780030812878	0.351161790465894	31.185714834114	24.5672731571782	37.8041565110498	15.77	10.56	24.84	1.51021491965367	1.91706794324394	2.32392096683421	1.49454360766901	1.89717476814456	2.29980592862011	1.49426536072909	1.89627648713464	2.30011995075618	1.08135832458528	20.6180940811268	2.07300282281079	86.3704985068444	0.465008412988735	0.539023294451494	0.422625085811498	0.449389373727029	0.522613404738867	0.407458799241784	0.477008916209006	0.53900361495533	0.4211542615516	0.00510988479580564	0.00507214421200594	0.00747107835451401
237	27.2519279267591	0.24	1.08489180768996	0.785712173861815	1.38407144151811	0.315592361096368	28.3350391346893	21.8202035307952	34.8498747385835	15.39	10.47	25.73	1.37382283100756	1.78400369298986	2.19418455497216	1.36058951787215	1.7668193232362	2.17304912860024	1.35594762404879	1.7590294004043	2.16518192107534	1.08489180768996	20.4992197084498	-2.24419634409066	81.3823545734572	0.465008412988735	0.539023294451494	0.422625085811498	0.449389373727029	0.522613404738867	0.407458799241784	0.477008916209006	0.53900361495533	0.4211542615516	0.00510988479580564	0.00507214421200594	0.00747107835451401
237	27.2519279267591	0.24	1.08693322495226	0.782488310205648	1.39137813969886	0.322138528647476	27.0530107072602	20.925977903051	33.1800435114693	15.17	9.41	24.5	1.33605771679701	1.72724944494743	2.11844117309785	1.32378054133643	1.71137756738315	2.09897459342987	1.31116189899221	1.69496492404176	2.07866012803064	1.08693322495226	19.0911321074185	1.26731550963318	82.9196906918385	0.465008412988735	0.539023294451494	0.422625085811498	0.449389373727029	0.522613404738867	0.407458799241784	0.477008916209006	0.53900361495533	0.4211542615516	0.00510988479580564	0.00507214421200594	0.00747107835451401
237	27.2519279267591	0.24	1.09165189171458	0.785781669890533	1.39752211353862	0.331913616324566	29.114184298901	22.6651622162315	35.5632063815705	15.81	9.76	24.26	1.38998156624998	1.78547936722447	2.18097716819896	1.37545656931933	1.7668215066036	2.15818644388787	1.36859630844755	1.75816962293105	2.14836214313607	1.09165189171458	19.4462895233463	-1.39174273920598	80.4173335059193	0.465008412988735	0.539023294451494	0.422625085811498	0.449389373727029	0.522613404738867	0.407458799241784	0.477008916209006	0.53900361495533	0.4211542615516	0.00510988479580564	0.00507214421200594	0.00747107835451401
237	27.2519279267591	0.24	1.09460042892524	0.787560441326233	1.40164041652426	0.328976511540884	31.0605994087744	24.1346118075449	37.986587010004	16.55	10.8	23.47	1.41573999391924	1.8220194784471	2.22829896297496	1.39906051559065	1.80055343628149	2.20204635697232	1.41022019141056	1.81330386487019	2.21902065390378	1.09460042892524	20.4753091815222	-0.657322430266729	83.2764020569888	0.465008412988735	0.539023294451494	0.422625085811498	0.449389373727029	0.522613404738867	0.407458799241784	0.477008916209006	0.53900361495533	0.4211542615516	0.00510988479580564	0.00507214421200594	0.00747107835451401
237	27.2519279267591	0.24	1.10838284171011	0.80001699897646	1.41674868444377	0.284854314761709	28.1265454197987	21.168492684151	35.0845981554464	17.08	10.99	27.47	1.20442367485293	1.6003159838015	1.99620829275007	1.1891748949761	1.58005495217295	1.9709350093698	1.18284975217511	1.57222708932708	1.96129719094451	1.10838284171011	21.0740106331929	0.10986046720152	85.9664992774539	0.465008412988735	0.539023294451494	0.422625085811498	0.449389373727029	0.522613404738867	0.407458799241784	0.477008916209006	0.53900361495533	0.4211542615516	0.00510988479580564	0.00507214421200594	0.00747107835451401
237	27.2519279267591	0.24	1.10949300735825	0.798810061617463	1.42017595309904	0.298199260576967	25.2895604493246	19.2322424751296	31.3468784235195	18.64	11.52	29.62	1.0051771384234	1.32176411759109	1.63835109675879	0.990134336481051	1.30198348880898	1.6138326411369	0.981471381230573	1.292115170254	2.61104019549489	1.10949300735825	22.1540985042635	4.09210335002783	90.9607234369123	0.465008412988735	0.539023294451494	0.422625085811498	0.449389373727029	0.522613404738867	0.407458799241784	0.477008916209006	0.53900361495533	0.4211542615516	0.00510988479580564	0.00507214421200594	0.00747107835451401
237	27.2519279267591	0.24	1.13187337450602	0.816314186386673	1.44743256262536	0.33482888405284	31.0344685591814	24.2050299120347	37.8639072063282	15.49	10.36	25.18	1.51394225449761	1.94110040220449	2.36825854991137	1.49904532443279	1.92200030981026	2.34495529518773	1.49472333734908	1.91745316393341	2.33734227926759	1.13187337450602	20.2235774358846	-2.03836820061652	81.6962018702443	0.465008412988735	0.539023294451494	0.422625085811498	0.449389373727029	0.522613404738867	0.407458799241784	0.477008916209006	0.53900361495533	0.4211542615516	0.00510988479580564	0.00507214421200594	0.00747107835451401
237	27.2519279267591	0.24	1.1413345935141	0.827794136625886	1.45487505040232	0.331440991750623	30.0837061892672	23.4128195190322	36.7545928595022	15.44	10.98	23.12	1.46903455832868	1.88759854398206	2.30616252963544	1.45472523443448	1.86921214265819	2.28369905088191	1.47012110889632	1.88606182851985	2.30970635921391	1.1413345935141	19.5776441991447	0.347525497439452	82.9922678023584	0.465008412988735	0.539023294451494	0.422625085811498	0.449389373727029	0.522613404738867	0.407458799241784	0.477008916209006	0.53900361495533	0.4211542615516	0.00510988479580564	0.00507214421200594	0.00747107835451401
237	27.2519279267591	0.24	1.14460088050546	0.826106577119902	1.46309518389103	0.281253662126916	25.6861181775306	19.275164080105	32.0970722749561	16.17	10.83	24.43	1.15669803306966	1.54141787066866	1.92613770826766	1.14384968967477	1.52429614524753	1.90474260082029	1.14956762569176	1.53253006513782	1.91200967464544	1.14460088050546	19.7963127132124	-3.05061538851614	80.0525566124553	0.465008412988735	0.539023294451494	0.422625085811498	0.449389373727029	0.522613404738867	0.407458799241784	0.477008916209006	0.53900361495533	0.4211542615516	0.00510988479580564	0.00507214421200594	0.00747107835451401
237	27.2519279267591	0.24	1.14629207802041	0.830366283391151	1.46221787264968	0.32181243961217	26.2907770419833	20.3319280519131	32.2496260320535	14.13	8.93	23.92	1.39071857791895	1.79830815684846	2.20589773577796	1.38111482809569	1.78588975537046	2.19066468264524	1.36374823196225	1.76356860956297	2.16265301721575	1.14629207802041	18.4765895795076	-0.115820446379207	80.5156822802054	0.465008412988735	0.539023294451494	0.422625085811498	0.449389373727029	0.522613404738867	0.407458799241784	0.477008916209006	0.53900361495533	0.4211542615516	0.00510988479580564	0.00507214421200594	0.00747107835451401
237	27.2519279267591	0.24	1.15010970323694	0.833971247001885	1.46624815947199	0.327931332159926	27.5443916713119	21.3878898174139	33.7008935252099	16.01	10.17	24.5	1.29556621770922	1.66849481839241	2.0414234190756	1.28154097409502	1.65043240986624	2.01932384563745	1.27950888733731	1.64676875133509	2.01713311887858	1.15010970323694	19.7779882213263	0.670227057544435	83.8164219058714	0.465008412988735	0.539023294451494	0.422625085811498	0.449389373727029	0.522613404738867	0.407458799241784	0.477008916209006	0.53900361495533	0.4211542615516	0.00510988479580564	0.00507214421200594	0.00747107835451401
237	27.2519279267591	0.24	1.15328707346995	0.833258461806557	1.47331568513335	0.353234602067423	31.5374533116535	24.8746982039175	38.2002084193895	16.46	10.63	25.27	1.46672231219413	1.85958784556019	2.25245337892624	1.44966488059438	1.83796153482935	2.22625818906432	1.44793396880251	1.83750581527229	2.22344884484311	1.15328707346995	20.5474431151516	1.87108054713978	85.9566658150649	0.465008412988735	0.539023294451494	0.422625085811498	0.449389373727029	0.522613404738867	0.407458799241784	0.477008916209006	0.53900361495533	0.4211542615516	0.00510988479580564	0.00507214421200594	0.00747107835451401
237	27.2519279267591	0.24	1.15432776397241	0.833615466464835	1.47504006148	0.267767371806202	24.1586253804419	17.9212283161876	30.3960224446963	14.71	9.84	24.39	1.17858622548055	1.58878747581242	1.99898872614429	1.16888857359671	1.57571460297144	1.98254063234617	1.16580121063873	1.56794914294286	1.97431752508753	1.15432776397241	18.9939551230858	2.28127262092136	83.9819801087295	0.465008412988735	0.539023294451494	0.422625085811498	0.449389373727029	0.522613404738867	0.407458799241784	0.477008916209006	0.53900361495533	0.4211542615516	0.00510988479580564	0.00507214421200594	0.00747107835451401
237	27.2519279267591	0.24	1.15488393032489	0.83247047062128	1.47729739002851	0.314771979339084	30.4695472632995	23.4506160334779	37.488478493121	15.16	10.82	22.04	1.49819668003046	1.94661728658802	2.39503789314559	1.48445994137919	1.92876904725048	2.37307815312177	1.50297787021787	1.9528733501855	3.19783445380133	1.15488393032489	18.7550755395878	1.49213023037236	83.6671207532387	0.465008412988735	0.539023294451494	0.422625085811498	0.449389373727029	0.522613404738867	0.407458799241784	0.477008916209006	0.53900361495533	0.4211542615516	0.00510988479580564	0.00507214421200594	0.00747107835451401
237	27.2519279267591	0.24	1.15637104331264	0.833221786210671	1.47952030041461	0.313723570896389	27.2655044777284	20.9693559333758	33.561653022081	15.77	10.03	23.66	1.28894916895242	1.67596226843096	2.06297536790949	1.2755710676209	1.65856732874291	2.04156358986492	1.27652119793464	1.6594188972281	2.04048485587705	1.15637104331264	19.3506572857155	-4.28260463140543	77.9028064698831	0.465008412988735	0.539023294451494	0.422625085811498	0.449389373727029	0.522613404738867	0.407458799241784	0.477008916209006	0.53900361495533	0.4211542615516	0.00510988479580564	0.00507214421200594	0.00747107835451401
237	27.2519279267591	0.24	1.16000126190859	0.838846217432751	1.48115630638443	0.307800562041128	29.6532116326074	22.7103563071494	36.5960669580655	16.71	10.78	26.73	1.31999158105445	1.72353040951389	2.12706923797334	1.30408638458401	1.70276278479602	2.10143918500803	1.29697418659326	1.6924604079741	4.84012222290052	1.16000126190859	21.3810682692997	1.42197619131698	86.9565882925422	0.465008412988735	0.539023294451494	0.422625085811498	0.449389373727029	0.522613404738867	0.407458799241784	0.477008916209006	0.53900361495533	0.4211542615516	0.00510988479580564	0.00507214421200594	0.00747107835451401
237	27.2519279267591	0.24	1.16394124114826	0.844739058990514	1.483143423306	0.301108191385419	29.3531737516708	22.3711034575356	36.335244045806	15	10.66	24.53	1.44384143706661	1.89446750592905	2.34509357479149	1.43107535746212	1.87771710497232	2.32435885248252	1.4331890291121	1.88210720751021	2.33138809908877	1.16394124114826	19.6950196357966	-0.150410110207805	83.1828853246605	0.465008412988735	0.539023294451494	0.422625085811498	0.449389373727029	0.522613404738867	0.407458799241784	0.477008916209006	0.53900361495533	0.4211542615516	0.00510988479580564	0.00507214421200594	0.00747107835451401
237	27.2519279267591	0.24	1.17415086429214	0.844894531553356	1.50340719703093	0.341507798563619	29.4772657051446	23.0865770058337	35.8679544044555	16.4	10.08	24.19	1.3666591370431	1.74496957694523	2.12328001684736	1.35092412457253	1.72487889207014	2.09883365956775	1.34894324780692	1.72622336021793	2.09536512463354	1.17415086429214	19.0160959568356	1.39286423640021	83.5414275984142	0.465008412988735	0.539023294451494	0.422625085811498	0.449389373727029	0.522613404738867	0.407458799241784	0.477008916209006	0.53900361495533	0.4211542615516	0.00510988479580564	0.00507214421200594	0.00747107835451401
237	27.2519279267591	0.24	1.17560280800571	0.846748947255791	1.50445666875563	0.263215173170687	28.2505871867075	20.8710722361782	35.6301021372367	15.71	11.58	25.56	1.28764011080826	1.74291904142974	2.19819797205121	1.27442155066441	1.72502671267917	2.17563187469392	1.28225382988998	1.7348687203478	2.19035979338027	1.17560280800571	20.3864671523641	-1.11949262266073	83.901623457832	0.465008412988735	0.539023294451494	0.422625085811498	0.449389373727029	0.522613404738867	0.407458799241784	0.477008916209006	0.53900361495533	0.4211542615516	0.00510988479580564	0.00507214421200594	0.00747107835451401
237	27.2519279267591	0.24	1.17730503931654	0.849935225934145	1.50467485269894	0.294451493194163	29.3699906140577	22.2718299157451	36.4681513123703	16.49	10.16	22.63	1.31112026640558	1.7289818602202	2.14684345403481	1.29580998991668	1.70879211027693	2.12177423063719	1.30270667245159	1.71828273046766	2.1324972900803	1.17730503931654	19.2458673713067	-0.862916710415309	82.2915028714986	0.465008412988735	0.539023294451494	0.422625085811498	0.449389373727029	0.522613404738867	0.407458799241784	0.477008916209006	0.53900361495533	0.4211542615516	0.00510988479580564	0.00507214421200594	0.00747107835451401
237	27.2519279267591	0.24	1.18446808344764	0.852046994520775	1.5168891723745	0.297788116152397	27.7246513422519	21.0775551883718	34.3717474961319	16.06	12.1	27.6	1.27328823629674	1.67483714757361	2.07638605885048	1.25939915975842	1.65656796022957	2.05373676070071	1.26434574497038	1.66084844758712	2.06015728459619	1.18446808344764	20.8432638176904	-3.05714372488511	81.6061373680432	0.465008412988735	0.539023294451494	0.422625085811498	0.449389373727029	0.522613404738867	0.407458799241784	0.477008916209006	0.53900361495533	0.4211542615516	0.00510988479580564	0.00507214421200594	0.00747107835451401
237	27.2519279267591	0.24	1.18587514288966	0.854953790583713	1.51679649519561	0.324624836107137	29.1521551833512	22.5871087825981	35.7172015841043	17.24	10.54	28.34	1.27347628566239	1.64361798844081	2.01375969121923	1.25702562973468	1.62238587418093	1.98774611862718	1.24068925028017	1.60073980380521	1.9624998342674	1.18587514288966	20.7697799758318	-5.9899689049218	78.7137254827617	0.465008412988735	0.539023294451494	0.422625085811498	0.449389373727029	0.522613404738867	0.407458799241784	0.477008916209006	0.53900361495533	0.4211542615516	0.00510988479580564	0.00507214421200594	0.00747107835451401
237	27.2519279267591	0.24	1.18613514687341	0.857400900624847	1.51486939312198	0.357356440507762	29.8259652737285	23.5812269834423	36.0707035640147	14.05	9.52	21.3	1.62179415895441	2.05127478311771	2.480755407281	1.61089940803235	2.0374949037715	2.46409039951065	1.61945774084649	2.04892443008559	2.47643262123075	1.18613514687341	17.5066088831868	-0.398390784352129	79.0408692028939	0.465008412988735	0.539023294451494	0.422625085811498	0.449389373727029	0.522613404738867	0.407458799241784	0.477008916209006	0.53900361495533	0.4211542615516	0.00510988479580564	0.00507214421200594	0.00747107835451401
237	27.2519279267591	0.24	1.19630234744367	0.867391412434621	1.52521328245272	0.372217000586553	30.8293489638626	24.5782483665336	37.0804495611917	16.02	10.95	23.37	1.48853627700215	1.86712265433668	2.2457090316712	1.47241339538641	1.84689916500489	2.22138493462337	1.48659620840021	1.86293941672717	2.2410223879026	1.19630234744367	19.5581325533102	1.42088746716313	84.0786005016768	0.465008412988735	0.539023294451494	0.422625085811498	0.449389373727029	0.522613404738867	0.407458799241784	0.477008916209006	0.53900361495533	0.4211542615516	0.00510988479580564	0.00507214421200594	0.00747107835451401
237	27.2519279267591	0.24	1.19687881739539	0.868445471315275	1.5253121634755	0.3382950198316	29.7747793068715	23.2732067722823	36.2763518414607	15.97	11.16	25.9	1.41365373582111	1.80857019027293	2.20348664472476	1.39846802271961	1.78914221626666	2.17981640981371	1.40003968053157	1.79146229853574	2.18334827049345	1.19687881739539	20.1964176959832	3.31284359546375	87.2204250237983	0.465008412988735	0.539023294451494	0.422625085811498	0.449389373727029	0.522613404738867	0.407458799241784	0.477008916209006	0.53900361495533	0.4211542615516	0.00510988479580564	0.00507214421200594	0.00747107835451401
237	27.2519279267591	0.24	1.19783304565111	0.865201585942838	1.53046450535939	0.275479961076261	26.9884552753181	20.1549476444405	33.8219629061957	15.2	10.64	25.13	1.28418342733308	1.7195840746053	2.15498472187753	1.27229851017079	1.70366959241741	2.13504067466403	1.27258640507907	1.70408554272376	2.13708794471461	1.19783304565111	19.8018471411028	0.959622755858923	84.7993474002247	0.465008412988735	0.539023294451494	0.422625085811498	0.449389373727029	0.522613404738867	0.407458799241784	0.477008916209006	0.53900361495533	0.4211542615516	0.00510988479580564	0.00507214421200594	0.00747107835451401
237	27.2519279267591	0.24	1.20309912036972	0.86858295243563	1.5376152883038	0.248123643814464	25.860815670223	18.8322481845477	32.8893831558982	15.37	10.49	25.57	1.18738192345059	1.63053634125882	2.07369075906705	1.17599762434299	1.61490319656621	2.05380876878942	1.17194111290498	1.61107532791824	2.04692551463097	1.20309912036972	19.2062457220877	-0.914254489672069	81.8316109200324	0.465008412988735	0.539023294451494	0.422625085811498	0.449389373727029	0.522613404738867	0.407458799241784	0.477008916209006	0.53900361495533	0.4211542615516	0.00510988479580564	0.00507214421200594	0.00747107835451401
237	27.2519279267591	0.24	1.20673704175746	0.871024363639264	1.54244971987565	0.242459745014467	25.5708819885736	18.5139780559146	32.6277859212325	16.5	12.22	25.23	1.08938517129303	1.50462205211142	1.91985893292981	1.07664905461018	1.48703135735602	1.89741366010186	1.08877935110932	1.50487890501264	1.922864395364	1.20673704175746	20.7077682376565	-3.21534370486626	81.9413087888511	0.465008412988735	0.539023294451494	0.422625085811498	0.449389373727029	0.522613404738867	0.407458799241784	0.477008916209006	0.53900361495533	0.4211542615516	0.00510988479580564	0.00507214421200594	0.00747107835451401
237	27.2519279267591	0.24	1.20888985329472	0.871462634752175	1.54631707183727	0.307049391001302	25.3083374718639	19.3723073147248	31.244367629003	15.62	9.3	23.86	1.20209224762408	1.57043535294618	1.93877845826827	1.18996655512777	1.5545941259415	1.91922169675524	1.18085901004451	1.54175888752	1.90399824524413	1.20888985329472	18.3609469070751	2.2943450609979	83.8143774115807	0.465008412988735	0.539023294451494	0.422625085811498	0.449389373727029	0.522613404738867	0.407458799241784	0.477008916209006	0.53900361495533	0.4211542615516	0.00510988479580564	0.00507214421200594	0.00747107835451401
237	27.2519279267591	0.24	1.21885917467737	0.880541220942896	1.55717712841185	0.26170645055829	27.9024847163494	20.5854407638129	35.2195286688858	16.61	10.7	23.76	1.20356553243187	1.63136992105798	2.05917430968409	1.18926969655966	1.61199266571967	2.03471563487969	1.1949533684258	1.62220321813858	2.04586919660744	1.21885917467737	20.0855148281471	0.276517022704755	84.367104520607	0.465008412988735	0.539023294451494	0.422625085811498	0.449389373727029	0.522613404738867	0.407458799241784	0.477008916209006	0.53900361495533	0.4211542615516	0.00510988479580564	0.00507214421200594	0.00747107835451401
237	27.2519279267591	0.24	1.22438748570629	0.887791717956023	1.56098325345655	0.286191383565625	28.6964051322361	21.6206047483498	35.7722055161224	16.55	9.98	25.84	1.26823740321038	1.68329492861007	2.09835245400977	1.25329482589908	1.66346207669702	2.07362932749496	1.24262347317558	1.6484779137231	2.05433888426246	1.22438748570629	20.0768573142542	1.00989426506023	84.7622882100152	0.465008412988735	0.539023294451494	0.422625085811498	0.449389373727029	0.522613404738867	0.407458799241784	0.477008916209006	0.53900361495533	0.4211542615516	0.00510988479580564	0.00507214421200594	0.00747107835451401
237	27.2519279267591	0.24	1.22630704453989	0.888577904688845	1.56403618439093	0.292927681831909	28.2001394491845	21.3596303081702	35.0406485901988	16.9	10.29	23.84	1.2279312852036	1.62118131152825	2.01443133785289	1.21274686771405	1.60113402210976	1.98952117650547	1.21509437781867	1.60411221077452	1.99402732121034	1.22630704453989	19.1134802198396	2.66587401087914	84.7771928946224	0.465008412988735	0.539023294451494	0.422625085811498	0.449389373727029	0.522613404738867	0.407458799241784	0.477008916209006	0.53900361495533	0.4211542615516	0.00510988479580564	0.00507214421200594	0.00747107835451401
237	27.2519279267591	0.24	1.23717632751683	0.890745738810508	1.58360691622314	0.326464709520298	30.3447830820479	23.5397293906906	37.1498367734053	15.68	9.66	25.84	1.45543056681354	1.87617810332199	2.29692563983045	1.44058682188696	1.85704320960906	2.27349959733115	1.42309837680552	1.83486145059633	2.24428664541373	1.23717632751683	19.6691618199374	2.49833771220596	84.9778181716445	0.465008412988735	0.539023294451494	0.422625085811498	0.449389373727029	0.522613404738867	0.407458799241784	0.477008916209006	0.53900361495533	0.4211542615516	0.00510988479580564	0.00507214421200594	0.00747107835451401
237	27.2519279267591	0.24	1.23979409335325	0.896480850661022	1.58310733604548	0.333678873843834	30.5608146661262	23.8182080144554	37.303421317797	16.39	10.69	27.16	1.41079771646804	1.81017511973222	2.20955252299641	1.39457899774228	1.78936510510815	2.18415121247403	1.38536422877573	1.77751500058537	2.16837029404875	1.23979409335325	20.2497346102138	3.25855219436648	87.3848866396758	0.465008412988735	0.539023294451494	0.422625085811498	0.449389373727029	0.522613404738867	0.407458799241784	0.477008916209006	0.53900361495533	0.4211542615516	0.00510988479580564	0.00507214421200594	0.00747107835451401
237	27.2519279267591	0.24	1.24361708572431	0.90265216860137	1.58458200284726	0.237226566621705	24.8963671990096	17.9262904542094	31.8664439438098	14.97	10.33	22.88	1.15886621116412	1.60945505158274	2.06004389200137	1.14868117849908	1.59530988787414	2.0419385972492	1.15553254042919	1.60519206475574	2.05480884200006	1.24361708572431	18.9423636165007	-0.115094609369241	81.7330346128164	0.465008412988735	0.539023294451494	0.422625085811498	0.449389373727029	0.522613404738867	0.407458799241784	0.477008916209006	0.53900361495533	0.4211542615516	0.00510988479580564	0.00507214421200594	0.00747107835451401
237	27.2519279267591	0.24	1.24698607949045	0.901025040774611	1.5929471182063	0.277195217447549	27.6963000411084	20.7135763180768	34.6790237641401	16.52	11.27	23.26	1.21754222568981	1.62798612260864	2.03843001952747	1.20327056141258	1.60890335824973	2.01453615508688	1.21821530485562	1.62877921280192	2.03901298408849	1.24698607949045	19.1590016344337	1.02727755010369	84.2009406825071	0.465008412988735	0.539023294451494	0.422625085811498	0.449389373727029	0.522613404738867	0.407458799241784	0.477008916209006	0.53900361495533	0.4211542615516	0.00510988479580564	0.00507214421200594	0.00747107835451401
237	27.2519279267591	0.24	1.25509867118955	0.905288679982333	1.60490866239676	0.294434451951719	29.7571221201882	22.5651042265115	36.9491400138649	18.68	11.65	25.87	1.17686591675864	1.55196016169645	1.92705440663426	1.15918886055724	1.52864902097091	1.89810918138459	1.1653139634848	1.53776384374695	1.90870915749083	1.25509867118955	20.7484736357089	-0.213286165144306	85.7819741660288	0.465008412988735	0.539023294451494	0.422625085811498	0.449389373727029	0.522613404738867	0.407458799241784	0.477008916209006	0.53900361495533	0.4211542615516	0.00510988479580564	0.00507214421200594	0.00747107835451401
237	27.2519279267591	0.24	1.2567450347269	0.902953973704831	1.61053609574897	0.290019568166531	27.5340940597337	20.8079557733515	34.260232346116	16.33	10.65	27.28	1.23643575245404	1.63611162373226	2.03578749501048	1.22233841555899	1.61745734532605	2.01257627509312	1.21326411222496	1.60466458088823	1.99619084807729	1.2567450347269	19.7544544888181	-0.975028328376999	83.0340943937993	0.465008412988735	0.539023294451494	0.422625085811498	0.449389373727029	0.522613404738867	0.407458799241784	0.477008916209006	0.53900361495533	0.4211542615516	0.00510988479580564	0.00507214421200594	0.00747107835451401
237	27.2519279267591	0.24	1.25743810887427	0.910521243347454	1.60435497440108	0.259767306047737	27.9187120568153	20.5604927550609	35.2769313585696	18.07	11.5	26.5	1.10760616724499	1.5039978868237	1.90038960640241	1.09191435350591	1.48269026376965	1.87346617403338	1.09467254249996	1.48554920664854	1.87691837717377	1.25743810887427	20.6053733669455	0.160910096525569	85.6531400593607	0.465008412988735	0.539023294451494	0.422625085811498	0.449389373727029	0.522613404738867	0.407458799241784	0.477008916209006	0.53900361495533	0.4211542615516	0.00510988479580564	0.00507214421200594	0.00747107835451401
237	27.2519279267591	0.24	1.25886359920244	0.912259875123192	1.60546732328168	0.304677193063321	29.0192663824757	22.1747123687042	35.8638203962472	16.61	10.31	23.68	1.29630246908471	1.69642546145136	2.09654845381802	1.2808997834133	1.67626850829354	2.07163723317378	1.28467520366876	4.21648559570311	2.0787002137349	1.25886359920244	19.5132307665693	-2.77039574122811	80.5719334812614	0.465008412988735	0.539023294451494	0.422625085811498	0.449389373727029	0.522613404738867	0.407458799241784	0.477008916209006	0.53900361495533	0.4211542615516	0.00510988479580564	0.00507214421200594	0.00747107835451401
237	27.2519279267591	0.24	1.26822412368174	0.91160403896636	1.62484420839711	0.302249556368721	26.9196282307024	20.5337336630967	33.305522798308	13.76	9.04	21.39	1.44098666491969	1.88912673854111	2.33726681216253	1.43232167207897	1.87776697369167	2.32321227530437	1.43132000001475	1.87738398286455	2.32340417265312	1.26822412368174	17.2053517738712	1.06730449957791	80.0497045094109	0.465008412988735	0.539023294451494	0.422625085811498	0.449389373727029	0.522613404738867	0.407458799241784	0.477008916209006	0.53900361495533	0.4211542615516	0.00510988479580564	0.00507214421200594	0.00747107835451401
237	27.2519279267591	0.24	1.27434178144647	0.921154773666952	1.62752878922598	0.319718062775396	30.1247262311517	23.2640100452784	36.9854424170251	15.05	10.39	24.12	1.49623841618161	1.93748939139369	2.37874036660577	1.48284052482924	1.9201403699533	2.35744021507737	1.48543294922622	1.92169955599036	2.36051966615413	1.27434178144647	19.1317461269467	-1.62546964680907	80.6645752486669	0.465008412988735	0.539023294451494	0.422625085811498	0.449389373727029	0.522613404738867	0.407458799241784	0.477008916209006	0.53900361495533	0.4211542615516	0.00510988479580564	0.00507214421200594	0.00747107835451401
237	27.2519279267591	0.24	1.27461346886257	0.921075680504266	1.62815125722087	0.324374479604037	29.9092175462341	23.1698336344853	36.6486014579829	16.28	10.06	25.27	1.38114068487125	1.78287155002642	2.18460241518159	1.36552320130478	1.76271142626882	2.15989965123285	1.35804264463703	1.75105080809788	2.14650500144889	1.27461346886257	19.4176074516272	4.07529664220609	86.7332637705146	0.465008412988735	0.539023294451494	0.422625085811498	0.449389373727029	0.522613404738867	0.407458799241784	0.477008916209006	0.53900361495533	0.4211542615516	0.00510988479580564	0.00507214421200594	0.00747107835451401
237	27.2519279267591	0.24	1.2766861540815	0.920276924643552	1.63309538351944	0.247143929213022	25.79018639511	18.7623612529937	32.8180115372264	15.75	10.93	24.56	1.15525477589158	1.58797901833017	2.02070326076876	1.14332480215658	1.57158042957229	1.99983605698801	1.14851918275575	1.57980647846823	2.00398944537186	1.2766861540815	18.882514430931	1.07590083339323	84.2781385557154	0.465008412988735	0.539023294451494	0.422625085811498	0.449389373727029	0.522613404738867	0.407458799241784	0.477008916209006	0.53900361495533	0.4211542615516	0.00510988479580564	0.00507214421200594	0.00747107835451401
237	27.2519279267591	0.24	1.27713443200998	0.921464958302349	1.63280390571761	0.320503285783634	29.7227068199193	22.9657482416358	36.4796653982028	16.77	10.01	24.57	1.3301974181636	1.72156671999964	2.11293602183568	1.31403526216589	1.70064935126236	2.08726344035883	1.30954672303927	1.69772018740569	2.08128964595957	1.27713443200998	19.804836755665	3.36396809122505	87.1039240616939	0.465008412988735	0.539023294451494	0.422625085811498	0.449389373727029	0.522613404738867	0.407458799241784	0.477008916209006	0.53900361495533	0.4211542615516	0.00510988479580564	0.00507214421200594	0.00747107835451401
237	27.2519279267591	0.24	1.2772302317797	0.925150651548277	1.62930981201113	0.29882957368393	28.6580034302964	21.8042038687419	35.511802991851	16.45	11.2	26.08	1.28677062610902	1.6912462036691	2.09572178122919	1.27183831023127	1.67162015530601	2.07140200038075	1.27397391099371	1.67467726958544	2.07261097925391	1.2772302317797	20.1575773661374	-0.543260427241544	84.318617383155	0.465008412988735	0.539023294451494	0.422625085811498	0.449389373727029	0.522613404738867	0.407458799241784	0.477008916209006	0.53900361495533	0.4211542615516	0.00510988479580564	0.00507214421200594	0.00747107835451401
237	27.2519279267591	0.24	1.27869045811069	0.918801059864983	1.63857985635639	0.265544828188256	26.7800709185301	19.8264516628622	33.733690174198	15.65	10.15	24.56	1.22825634101667	1.65903574062996	2.08981514024326	1.2158042580532	1.64221640903621	2.06862856001923	1.21255204033058	1.63752134008495	2.06379085140627	1.27869045811069	18.7937970867974	0.412623157672962	82.5249599953476	0.465008412988735	0.539023294451494	0.422625085811498	0.449389373727029	0.522613404738867	0.407458799241784	0.477008916209006	0.53900361495533	0.4211542615516	0.00510988479580564	0.00507214421200594	0.00747107835451401
237	27.2519279267591	0.24	1.27940097921891	0.923656884302924	1.63514507413489	0.301378501114342	30.6743558120201	23.3827068704986	37.9660047535417	15.74	11.2	24.59	1.44006880895258	1.88913898139551	2.33820915383844	1.42520766717248	1.86964355029507	2.31407943341766	1.43544146664144	1.8831002834071	2.33255565648336	1.27940097921891	19.6904734117547	-0.26213364236877	83.5189204651217	0.465008412988735	0.539023294451494	0.422625085811498	0.449389373727029	0.522613404738867	0.407458799241784	0.477008916209006	0.53900361495533	0.4211542615516	0.00510988479580564	0.00507214421200594	0.00747107835451401
237	27.2519279267591	0.24	1.28121390765194	0.928090333816367	1.6343374814875	0.288055394969677	27.2975879242551	20.5972789498987	33.9978968986115	15.57	9.7	22.83	1.28208608990227	1.69914957459679	2.1162130592913	1.26927743757571	1.68217425888028	2.09507108018484	1.2715572006758	1.68319827470389	2.09585521270606	1.28121390765194	18.5928076929961	0.0906762525792068	81.5206480076491	0.465008412988735	0.539023294451494	0.422625085811498	0.449389373727029	0.522613404738867	0.407458799241784	0.477008916209006	0.53900361495533	0.4211542615516	0.00510988479580564	0.00507214421200594	0.00747107835451401
237	27.2519279267591	0.24	1.28324013781217	0.922667360321174	1.64381291530318	0.28444685958187	28.3127518531557	21.3016234890978	35.3238802172135	16.12	10.45	23.52	1.28229162591684	1.70433979487732	2.12638796383781	1.26816805808444	1.68556765426914	2.10296725045385	1.27389277281432	1.69384192805224	2.11282700954916	1.28324013781217	19.1185626708965	-0.578345847313461	82.1404115358216	0.465008412988735	0.539023294451494	0.422625085811498	0.449389373727029	0.522613404738867	0.407458799241784	0.477008916209006	0.53900361495533	0.4211542615516	0.00510988479580564	0.00507214421200594	0.00747107835451401
237	27.2519279267591	0.24	1.28338871267052	0.925504089396472	1.64127333594458	0.296528116680098	27.6876781887139	21.0293923947294	34.3459639826983	16.14	9.49	23.28	1.26431346223494	1.66461796018382	2.06492245813271	1.25034014773209	1.6462204417048	2.04210073567751	1.24724689949693	1.63962598178809	2.0353336481427	1.28338871267052	18.916568255783	-0.275294296252636	81.4055418883093	0.465008412988735	0.539023294451494	0.422625085811498	0.449389373727029	0.522613404738867	0.407458799241784	0.477008916209006	0.53900361495533	0.4211542615516	0.00510988479580564	0.00507214421200594	0.00747107835451401
237	27.2519279267591	0.24	1.28545081605914	0.927586634954213	1.64331499716406	0.284945432585675	27.2649865983857	20.5215777322137	34.0083954645578	16.55	9.28	22	1.20372999240262	1.59927674856177	1.99482350472092	1.18954628488386	1.58043226201884	1.97131823915383	1.18856200928075	1.5790278535281	1.97164526465932	1.28545081605914	18.0482090612185	-0.241360428433746	80.6140962303753	0.465008412988735	0.539023294451494	0.422625085811498	0.449389373727029	0.522613404738867	0.407458799241784	0.477008916209006	0.53900361495533	0.4211542615516	0.00510988479580564	0.00507214421200594	0.00747107835451401
237	27.2519279267591	0.24	1.2988047183964	0.940409124539783	1.65720031225302	0.290082614115252	29.4487343007835	22.2559812308964	36.6414873706707	15.93	11.22	24.57	1.35465400665708	1.79245504827061	2.23025608988414	1.34018687715893	1.77331238957289	2.20643790198684	1.34880625525095	1.78547823791582	2.22362799586522	1.2988047183964	19.5268578671159	-0.761814377891134	82.8312922637947	0.465008412988735	0.539023294451494	0.422625085811498	0.449389373727029	0.522613404738867	0.407458799241784	0.477008916209006	0.53900361495533	0.4211542615516	0.00510988479580564	0.00507214421200594	0.00747107835451401
237	27.2519279267591	0.24	1.30050577508555	0.943541371417747	1.65747017875336	0.300593965574387	28.1332188170741	21.4331472101579	34.8332904239904	16.57	10.36	24.91	1.25621835551091	1.64891630384846	2.04161425218601	1.24138747237299	1.6294492383504	2.01751100432782	1.23932774641291	1.62582933501996	2.01287580433093	1.30050577508555	19.4328859650269	-1.75256084991875	81.305223522101	0.465008412988735	0.539023294451494	0.422625085811498	0.449389373727029	0.522613404738867	0.407458799241784	0.477008916209006	0.53900361495533	0.4211542615516	0.00510988479580564	0.00507214421200594	0.00747107835451401
237	27.2519279267591	0.24	1.30059059440402	0.936648708700339	1.66453248010771	0.268199961028209	26.6653772702217	19.7883609803827	33.5423935600607	14.28	8.92	21.87	1.33940404143659	1.804884907728	2.27036577401941	1.32967430711354	1.7917738149639	2.25387332281427	1.32454658348561	1.78664258290176	2.24682686698545	1.30059059440402	17.109934017459	-2.07283862065649	77.0584094547331	0.465008412988735	0.539023294451494	0.422625085811498	0.449389373727029	0.522613404738867	0.407458799241784	0.477008916209006	0.53900361495533	0.4211542615516	0.00510988479580564	0.00507214421200594	0.00747107835451401
237	27.2519279267591	0.24	1.30608623962376	0.938571955106965	1.67360052414055	0.271850448242448	27.6981654811256	20.6206352404736	34.7756957217776	15.01	9.92	22.74	1.32986219136141	1.7863049616979	2.2427477320344	1.31807147953445	1.77046737553652	2.22286327153859	1.32260705787014	1.77461272620112	2.22718846787892	1.30608623962376	18.3434347658973	-3.81271943554676	77.7786809068637	0.465008412988735	0.539023294451494	0.422625085811498	0.449389373727029	0.522613404738867	0.407458799241784	0.477008916209006	0.53900361495533	0.4211542615516	0.00510988479580564	0.00507214421200594	0.00747107835451401
237	27.2519279267591	0.24	1.30681414748016	0.93882103355749	1.67480726140282	0.303440452559171	29.1385723690583	22.2457653842569	36.0313793538596	15.93	10.58	25.28	1.35455381913921	1.7742596761676	2.19396553319599	1.34010363032789	1.75533212455712	2.17056061878635	1.33953746030192	1.75365490224734	2.1655726394352	1.30681414748016	19.4876368328999	1.72468356683615	84.7448344973894	0.465008412988735	0.539023294451494	0.422625085811498	0.449389373727029	0.522613404738867	0.407458799241784	0.477008916209006	0.53900361495533	0.4211542615516	0.00510988479580564	0.00507214421200594	0.00747107835451401
237	27.2519279267591	0.24	1.31032062104907	0.945387530593319	1.67525371150482	0.28687388230187	26.7218191295897	20.1438906461273	33.2997476130521	16.62	10.2	25.98	1.17716546999291	1.56156540597566	1.9459653419584	1.16316618549454	1.54299469613212	1.9228232067697	1.15417664694109	1.53232287491689	1.9102315569926	1.31032062104907	19.4388420223911	-0.402066063750203	81.8879530999604	0.465008412988735	0.539023294451494	0.422625085811498	0.449389373727029	0.522613404738867	0.407458799241784	0.477008916209006	0.53900361495533	0.4211542615516	0.00510988479580564	0.00507214421200594	0.00747107835451401
237	27.2519279267591	0.24	1.34265959830694	0.968759145463395	1.71656005115048	0.294342852762083	27.6817931177532	20.989887530697	34.3736987048094	15.23	10.36	22.21	1.33485603163007	1.76042908545978	2.1860021392895	1.32242172690397	1.74403052922705	2.16563933155012	1.33330981291052	1.76037201338859	2.18254801982123	1.34265959830694	17.9895100171853	-0.0237368982800157	81.4722035916454	0.465008412988735	0.539023294451494	0.422625085811498	0.449389373727029	0.522613404738867	0.407458799241784	0.477008916209006	0.53900361495533	0.4211542615516	0.00510988479580564	0.00507214421200594	0.00747107835451401
237	27.2519279267591	0.24	1.345439746434	0.976495327458516	1.71438416540948	0.276203271997634	26.5350056244652	19.8284652450676	33.2415460038628	15.62	10.47	26.1	1.23079783299514	1.64708801298828	2.06337819298143	1.21839500010861	1.63049019584329	2.04258539157798	1.21165040557392	1.62164723871511	2.03081470875146	1.345439746434	18.8727972265727	2.98650436524475	85.1374250110299	0.465008412988735	0.539023294451494	0.422625085811498	0.449389373727029	0.522613404738867	0.407458799241784	0.477008916209006	0.53900361495533	0.4211542615516	0.00510988479580564	0.00507214421200594	0.00747107835451401
237	27.2519279267591	0.24	1.36762728011567	0.984932905827369	1.75032165440397	0.332035755025982	29.5728967379161	23.0240698574036	36.1217236184286	17.13	9.48	23.5	1.30600479284072	1.67747688037364	2.04894896790656	1.28935698731099	1.65609387394199	2.02283076057299	1.28430200226971	1.64780537899045	2.01253596568523	1.36762728011567	19.0607135044237	3.28861597858654	85.4918706025689	0.465008412988735	0.539023294451494	0.422625085811498	0.449389373727029	0.522613404738867	0.407458799241784	0.477008916209006	0.53900361495533	0.4211542615516	0.00510988479580564	0.00507214421200594	0.00747107835451401
237	27.2519279267591	0.24	1.37181646855072	0.987865657805556	1.75576727929588	0.274219308814805	27.4684988111035	20.4914128149437	34.4455848072634	15.53	11.03	23.65	1.27867539596341	1.71404938795602	2.14942337994862	1.26600003624262	1.69705821674859	2.12811639725456	1.27684891461759	1.7106830224101	2.14665381691133	1.37181646855072	18.5693790261037	0.669747251724265	82.9047759469119	0.465008412988735	0.539023294451494	0.422625085811498	0.449389373727029	0.522613404738867	0.407458799241784	0.477008916209006	0.53900361495533	0.4211542615516	0.00510988479580564	0.00507214421200594	0.00747107835451401
237	27.2519279267591	0.24	1.38334198956109	0.998677883234996	1.76800609588718	0.323186829217117	29.6221564002164	22.9293277547571	36.3149850456757	14.51	9.49	21.29	1.52854330969745	1.97470896088388	2.42087461207031	1.51665480300652	1.95935032462858	2.40204584625065	1.52454365378231	1.97008234442793	2.41430440865324	1.38334198956109	17.0533966503705	0.00367032536177148	79.9708423940069	0.465008412988735	0.539023294451494	0.422625085811498	0.449389373727029	0.522613404738867	0.407458799241784	0.477008916209006	0.53900361495533	0.4211542615516	0.00510988479580564	0.00507214421200594	0.00747107835451401
237	27.2519279267591	0.24	1.38493375255666	1.00291696045586	1.76695054465746	0.240231629592094	27.235475177034	19.6733139997322	34.7976363543359	15.61	11.17	25.38	1.22136364385386	1.690839642206	2.16031564055815	1.20906197744485	1.67380937825947	2.13855677907408	1.21298745058791	1.68135737602202	2.14857562013964	1.38493375255666	18.9694461185455	0.925568958689314	84.4704904703994	0.465008412988735	0.539023294451494	0.422625085811498	0.449389373727029	0.522613404738867	0.407458799241784	0.477008916209006	0.53900361495533	0.4211542615516	0.00510988479580564	0.00507214421200594	0.00747107835451401
237	27.2519279267591	0.24	1.38732226842341	1.00691894799438	1.76772558885244	0.287324820757777	29.832251138331	22.4967340600062	37.1677682166558	15.37	10.82	25.35	1.41761787204884	1.87986097290141	2.34210407375397	1.40400054142105	1.86180343503665	2.31960632865224	1.40609303015715	1.86428516417105	2.32235394327343	1.38732226842341	19.3120253161707	3.71703932727473	87.0806029822273	0.465008412988735	0.539023294451494	0.422625085811498	0.449389373727029	0.522613404738867	0.407458799241784	0.477008916209006	0.53900361495533	0.4211542615516	0.00510988479580564	0.00507214421200594	0.00747107835451401
237	27.2519279267591	0.24	1.38812526462979	0.999885533241951	1.77636499601764	0.280316308272675	29.0688631755298	21.7967578967818	36.3409684542779	16.44	11.08	24.17	1.2874408843525	1.71697291363462	2.14650494291675	1.2725335013437	1.6970919442244	2.1216503871051	1.28151361752269	1.70925459116828	2.13843021479576	1.38812526462979	19.3945570589149	2.57286350281833	86.192406588466	0.465008412988735	0.539023294451494	0.422625085811498	0.449389373727029	0.522613404738867	0.407458799241784	0.477008916209006	0.53900361495533	0.4211542615516	0.00510988479580564	0.00507214421200594	0.00747107835451401
237	27.2519279267591	0.24	1.39307969722083	1.0025119799006	1.78364741454106	0.300147998764835	28.6714061219118	21.8359132879102	35.5068989559134	14.7	10.49	21.81	1.43718611956776	1.8870814498845	2.33697678020124	1.42539864505073	1.87160403593009	2.31780942680945	1.440536027326	1.892791549105	2.34379890689771	1.39307969722083	18.0238768147038	3.44548864062261	84.8903131656105	0.465008412988735	0.539023294451494	0.422625085811498	0.449389373727029	0.522613404738867	0.407458799241784	0.477008916209006	0.53900361495533	0.4211542615516	0.00510988479580564	0.00507214421200594	0.00747107835451401
237	27.2519279267591	0.24	1.41385310927917	1.02585010526581	1.80185611329254	0.346648099157383	33.3974688757975	26.2388674388669	40.5560703127282	15.91	9.62	23.14	1.59923555663403	2.03554592637022	2.47185629610642	1.58222204315353	2.0138907124683	2.44555938178307	1.57885744575369	2.01106615163564	2.43959397676219	1.41385310927917	18.4695381632921	-0.0408287421883719	81.8143197699038	0.465008412988735	0.539023294451494	0.422625085811498	0.449389373727029	0.522613404738867	0.407458799241784	0.477008916209006	0.53900361495533	0.4211542615516	0.00510988479580564	0.00507214421200594	0.00747107835451401
237	27.2519279267591	0.24	1.43796774341697	1.0361957398026	1.83973974703134	0.218474558476513	24.9853657048648	17.6073037611974	32.3634276485322	18.73	12.17	26.22	0.915843840312553	1.29961370514805	1.68338356998355	0.902024104228772	1.28000302740425	1.65798195057973	0.908808792088668	1.29120750640982	1.67110495871276	1.43796774341697	19.9041446835933	0.45802710800797	85.318122165674	0.465008412988735	0.539023294451494	0.422625085811498	0.449389373727029	0.522613404738867	0.407458799241784	0.477008916209006	0.53900361495533	0.4211542615516	0.00510988479580564	0.00507214421200594	0.00747107835451401
237	27.2519279267591	0.24	1.4647199273542	1.06038695494231	1.86905289976608	0.269331500814609	28.4029379894906	21.098860975303	35.7070150036782	15.63	9.06	22.38	1.30840670503665	1.76135548509894	2.21430426516122	1.29518311686655	1.74355410922212	2.1919251015777	1.28869570668935	1.73462931498967	2.18262091689743	1.4647199273542	17.6842246530149	-1.60349196880181	79.4187867484776	0.465008412988735	0.539023294451494	0.422625085811498	0.449389373727029	0.522613404738867	0.407458799241784	0.477008916209006	0.53900361495533	0.4211542615516	0.00510988479580564	0.00507214421200594	0.00747107835451401
237	27.2519279267591	0.24	1.51149070201984	1.09321465691036	1.92976674712932	0.24196472338433	26.6538130431689	19.2881221363426	34.0195039499952	15.66	10.48	23.46	1.19420726099644	1.65024758991025	2.10628791882407	1.1820787165936	1.63348743292276	2.08489614925192	1.18719456572379	1.64029571455465	2.09414342783401	1.51149070201984	18.0972745116342	-0.775790129806927	81.2537504723953	0.465008412988735	0.539023294451494	0.422625085811498	0.449389373727029	0.522613404738867	0.407458799241784	0.477008916209006	0.53900361495533	0.4211542615516	0.00510988479580564	0.00507214421200594	0.00747107835451401
237	27.2519279267591	0.24	1.52642530915843	1.10752673498912	1.94532388332774	0.325448694948694	32.6300600508154	25.2955761298467	39.9645439717842	16.42	9.93	22.69	1.49507805686612	1.92857780845861	2.36207756005111	1.47779524568821	1.90628382457434	2.33477240346048	1.48154325659286	1.91301265044166	2.34006645084536	1.52642530915843	18.2603854514931	0.593238740163409	82.3562520301886	0.465008412988735	0.539023294451494	0.422625085811498	0.449389373727029	0.522613404738867	0.407458799241784	0.477008916209006	0.53900361495533	0.4211542615516	0.00510988479580564	0.00507214421200594	0.00747107835451401
237	27.2519279267591	0.25	0.792019679248443	0.579033784670047	1.00500557382684	0.319950007601666	26.3370517281093	20.3421512751546	32.331952181064	15.02	9.63	23.4	1.31075093223951	1.69703364398941	2.08331635573931	1.29909250461644	1.68193943850327	2.06478637239011	1.29559418978691	1.67763360126872	2.05948747016	0.792019679248443	19.6414095455051	3.12825087330548	85.4182599385822	0.465008412988735	0.539023294451494	0.422625085811498	0.449389373727029	0.522613404738867	0.407458799241784	0.477008916209006	0.53900361495533	0.4211542615516	0.00510988479580564	0.00507214421200594	0.00747107835451401
237	27.2519279267591	0.25	0.878535022050161	0.642408033185738	1.11466201091458	0.313921079570728	26.1872151811596	20.1428377301573	32.2315926321618	17.53	10.85	28.93	1.11734208128934	1.45262936164556	1.78791664200179	1.1024021186963	1.43320627834104	1.76401043798578	1.09002435259244	1.41551776669186	1.74267378416805	0.878535022050161	22.603758863844	0.031394276557642	85.9627529980515	0.465008412988735	0.539023294451494	0.422625085811498	0.449389373727029	0.522613404738867	0.407458799241784	0.477008916209006	0.53900361495533	0.4211542615516	0.00510988479580564	0.00507214421200594	0.00747107835451401
237	27.2519279267591	0.25	0.904554411574362	0.657336408414464	1.15177241473426	0.313250264235291	26.789676785571	20.5966000247363	32.9827535464056	17.21	11.14	30.17	1.16314609027762	1.51288599941324	1.86262590854886	1.14817401349197	1.49341205238244	1.83865009127291	1.13205545565071	1.47296059784445	1.81414827522844	0.904554411574362	22.6252235231291	-0.919559781309943	85.6885985461588	0.465008412988735	0.539023294451494	0.422625085811498	0.449389373727029	0.522613404738867	0.407458799241784	0.477008916209006	0.53900361495533	0.4211542615516	0.00510988479580564	0.00507214421200594	0.00747107835451401
237	27.2519279267591	0.25	0.909715565554592	0.666896335312786	1.1525347957964	0.290478003825362	24.147344234403	18.2550945614493	30.0395939073567	14.84	10.1	27.09	1.19036914577532	1.57458803800176	1.95880693022819	1.18024202566461	1.56119215804105	1.9421422904175	1.16547566139081	1.54145873708825	1.91648131904953	0.909715565554592	21.3653109390379	1.28590678316196	85.7841434451	0.465008412988735	0.539023294451494	0.422625085811498	0.449389373727029	0.522613404738867	0.407458799241784	0.477008916209006	0.53900361495533	0.4211542615516	0.00510988479580564	0.00507214421200594	0.00747107835451401
237	27.2519279267591	0.25	0.929992133067237	0.675728179750665	1.18425608638381	0.266166600233733	25.1400184045441	18.6226388878565	31.6573979212318	17.04	10.42	28.27	1.06197662659377	1.43363741833455	1.80529821007533	1.0485996514406	1.41557889271028	1.78255813397996	1.03342796374361	1.39586313446192	1.75650063882644	0.929992133067237	21.9038430271386	3.09504046041165	88.4596066648305	0.465008412988735	0.539023294451494	0.422625085811498	0.449389373727029	0.522613404738867	0.407458799241784	0.477008916209006	0.53900361495533	0.4211542615516	0.00510988479580564	0.00507214421200594	0.00747107835451401
237	27.2519279267591	0.25	0.953305873892401	0.693957665137593	1.21265408264721	0.342840626537465	30.0856997830395	23.5823847523624	36.5890148137166	15.6	11.13	24.87	1.46493217147964	1.86891656532902	2.2729009591784	1.45020474548134	1.85012775657135	2.25005076766137	1.45672273026428	1.86046468682365	2.26313880914016	0.953305873892401	20.8244495121882	1.15779512259961	85.1597275547595	0.465008412988735	0.539023294451494	0.422625085811498	0.449389373727029	0.522613404738867	0.407458799241784	0.477008916209006	0.53900361495533	0.4211542615516	0.00510988479580564	0.00507214421200594	0.00747107835451401
237	27.2519279267591	0.25	0.963003613524087	0.701670107422022	1.22433711962615	0.321412711237063	25.2788551976102	19.5441090318281	31.0136013633923	14.78	8.98	24.92	1.279569961659	1.65502882343284	2.03048768520668	1.26885286084185	1.64116704854948	2.01348123625711	1.24802879999563	1.61314748749986	1.98105880666245	0.963003613524087	19.3837883826178	1.42446534052049	82.3450926672432	0.465008412988735	0.539023294451494	0.422625085811498	0.449389373727029	0.522613404738867	0.407458799241784	0.477008916209006	0.53900361495533	0.4211542615516	0.00510988479580564	0.00507214421200594	0.00747107835451401
237	27.2519279267591	0.25	0.975279062565924	0.711706878235669	1.23885124689618	0.267044502961547	23.0502491030959	17.0880281483512	29.0124700578407	17.84	11.04	29.43	0.932201244080198	1.25745760152776	1.58271395897531	0.919310841779866	1.2400695810094	1.56082832023893	0.908434963525886	1.22524490083347	1.54093831126975	0.975279062565924	21.8808717132472	0.46842287544415	86.3692006554853	0.465008412988735	0.539023294451494	0.422625085811498	0.449389373727029	0.522613404738867	0.407458799241784	0.477008916209006	0.53900361495533	0.4211542615516	0.00510988479580564	0.00507214421200594	0.00747107835451401
237	27.2519279267591	0.25	0.980527502724299	0.71524520333403	1.24580980211457	0.27787155058326	25.147506118085	18.8180620087515	31.4769502274185	15.53	9.87	23.55	1.17448201330532	1.56951834899049	1.96455468467566	1.16284652283134	1.5539692681263	1.94509201342126	1.16159175363891	1.55214217115965	1.94399066584867	0.980527502724299	19.9270953609814	0.56849914135936	83.1468359302875	0.465008412988735	0.539023294451494	0.422625085811498	0.449389373727029	0.522613404738867	0.407458799241784	0.477008916209006	0.53900361495533	0.4211542615516	0.00510988479580564	0.00507214421200594	0.00747107835451401
237	27.2519279267591	0.25	0.984990952310069	0.72181400785632	1.24816789676382	0.29709938946705	26.2810772811648	19.9696918143078	32.5924627480218	14.7	9.92	21.97	1.31459513820281	1.73007058605672	2.14554603391063	1.30382101901768	1.71589132572692	2.12796163243617	3.109134820908	1.72755594544773	2.14100309153214	0.984990952310069	19.1619220421129	0.945543346340135	82.9751553370907	0.465008412988735	0.539023294451494	0.422625085811498	0.449389373727029	0.522613404738867	0.407458799241784	0.477008916209006	0.53900361495533	0.4211542615516	0.00510988479580564	0.00507214421200594	0.00747107835451401
237	27.2519279267591	0.25	0.988092957395545	0.717592566130267	1.25859334866082	0.292675753120524	26.4548019303166	20.033754521905	32.8758493387283	15.8	10.84	24.29	1.22913393148713	1.62308541156226	2.01703689163739	1.21630595274262	1.60614591894338	1.99598588514414	1.22147415350648	1.61442504873395	2.00702190166101	0.988092957395545	20.5524422953239	1.00828423963494	84.657538391651	0.465008412988735	0.539023294451494	0.422625085811498	0.449389373727029	0.522613404738867	0.407458799241784	0.477008916209006	0.53900361495533	0.4211542615516	0.00510988479580564	0.00507214421200594	0.00747107835451401
237	27.2519279267591	0.25	1.00228881276827	0.730256004920853	1.27432162061568	0.385924884545723	29.2043304212092	23.4526854223784	34.9559754200399	15.94	9.87	26.76	1.42712864100594	1.77712426679034	2.12711989257473	1.41187641147955	1.75813150998118	2.10438660848281	1.3913322657191	1.73389863639873	2.07558080097234	1.00228881276827	20.5619576693721	1.41482155024241	84.247507346582	0.465008412988735	0.539023294451494	0.422625085811498	0.449389373727029	0.522613404738867	0.407458799241784	0.477008916209006	0.53900361495533	0.4211542615516	0.00510988479580564	0.00507214421200594	0.00747107835451401
237	27.2519279267591	0.25	1.00888821320438	0.738998491530611	1.27877793487816	0.350358675265338	29.2044941565979	22.9955817394466	35.4134065737493	15.49	9.31	22.14	1.43858359204683	1.82700775234749	2.21543191264815	1.4244371975022	1.80904176646826	2.19364633543432	1.42249024346992	1.80884695422213	2.1929455557874	1.00888821320438	18.6484595640274	-0.602925639474688	80.4288849599768	0.465008412988735	0.539023294451494	0.422625085811498	0.449389373727029	0.522613404738867	0.407458799241784	0.477008916209006	0.53900361495533	0.4211542615516	0.00510988479580564	0.00507214421200594	0.00747107835451401
237	27.2519279267591	0.25	1.01554909004248	0.738018075790126	1.29308010429483	0.34315824304647	27.5789915634799	21.6217254207478	33.536257706212	17.08	10.58	24.19	1.2303514967535	1.56934069269602	1.90832988863855	1.21477843086402	1.54947690086508	1.88417537086615	1.21705572344595	1.55425736544797	1.88998930509855	1.01554909004248	20.4926440934552	0.377843608675636	84.3614893722281	0.465008412988735	0.539023294451494	0.422625085811498	0.449389373727029	0.522613404738867	0.407458799241784	0.477008916209006	0.53900361495533	0.4211542615516	0.00510988479580564	0.00507214421200594	0.00747107835451401
237	27.2519279267591	0.25	1.01672090963558	0.740711205060622	1.29273061421054	0.348875022100986	31.6929466436683	24.9329680550468	38.4529252322898	14.8	10.91	22.52	1.6306165204314	2.07271923118899	2.51482194194659	1.61690129881732	2.0552854549189	2.49366961102048	1.63761644473895	2.07863520296072	4.97875377092	1.01672090963558	19.433625493046	-2.77049412518241	79.2622052166736	0.465008412988735	0.539023294451494	0.422625085811498	0.449389373727029	0.522613404738867	0.407458799241784	0.477008916209006	0.53900361495533	0.4211542615516	0.00510988479580564	0.00507214421200594	0.00747107835451401
237	27.2519279267591	0.25	1.01845160728238	0.741743627065026	1.29515958749973	0.402085247072167	33.0105495218089	26.72564360388	39.2954554397378	14.97	9.96	25.27	1.72826506768083	2.13469057842289	2.54111608916494	1.71309366349105	2.11595140803114	2.51880915257123	1.70079416279106	2.10287304012156	2.50219904564425	1.01845160728238	20.2326720970761	2.02434322100755	84.3943919427944	0.465008412988735	0.539023294451494	0.422625085811498	0.449389373727029	0.522613404738867	0.407458799241784	0.477008916209006	0.53900361495533	0.4211542615516	0.00510988479580564	0.00507214421200594	0.00747107835451401
237	27.2519279267591	0.25	1.03030833686233	0.750882788695925	1.30973388502874	0.314063416226188	28.4170820021236	21.860186687392	34.9739773168552	14.74	9.61	22.23	1.4349207778028	1.8653208223922	2.29572086698161	1.42302476736776	1.84985664045886	2.27668851354995	1.4266567066701	1.85377926784321	2.27999663051364	1.03030833686233	19.0714401237956	-0.463539406194029	80.8546132123447	0.465008412988735	0.539023294451494	0.422625085811498	0.449389373727029	0.522613404738867	0.407458799241784	0.477008916209006	0.53900361495533	0.4211542615516	0.00510988479580564	0.00507214421200594	0.00747107835451401
237	27.2519279267591	0.25	1.03441405461842	0.751008159174698	1.31781995006214	0.362944849347994	30.0288543485664	23.8174125262982	36.2402961708346	15.53	10.05	25.07	1.4863245110005	1.8739492464287	2.26157398185691	1.47159402456569	1.85537713532529	2.23916024608488	1.46318778358355	1.84526200615021	2.22670544214421	1.03441405461842	20.7052295330126	-0.107194144525703	83.4787609907623	0.465008412988735	0.539023294451494	0.422625085811498	0.449389373727029	0.522613404738867	0.407458799241784	0.477008916209006	0.53900361495533	0.4211542615516	0.00510988479580564	0.00507214421200594	0.00747107835451401
237	27.2519279267591	0.25	1.04900690742926	0.766442178835513	1.331571636023	0.390471901245485	32.5370091832115	26.1900593823757	38.8839589840473	16.97	11.19	23.88	1.49913406562553	1.8624371234892	2.22574018135287	1.48041077697018	1.83917639673693	2.19794201650368	1.4952319520196	1.85306278749778	2.2198219596319	1.04900690742926	19.9875441465327	-3.0101510609912	80.8069215516025	0.465008412988735	0.539023294451494	0.422625085811498	0.449389373727029	0.522613404738867	0.407458799241784	0.477008916209006	0.53900361495533	0.4211542615516	0.00510988479580564	0.00507214421200594	0.00747107835451401
237	27.2519279267591	0.25	1.05539934307486	0.769069552211735	1.34172913393798	0.355248193965389	27.0961537008212	21.3968283074455	32.7954790941969	15.82	9.99	24.77	1.31132342702169	1.66061159249958	2.00989975797748	1.2975935778096	1.64322461816889	1.98885565852818	1.29158700040328	1.63436770422204	1.97906338592434	1.05539934307486	19.5729868757544	-2.07758169040709	80.0125832312753	0.465008412988735	0.539023294451494	0.422625085811498	0.449389373727029	0.522613404738867	0.407458799241784	0.477008916209006	0.53900361495533	0.4211542615516	0.00510988479580564	0.00507214421200594	0.00747107835451401
237	27.2519279267591	0.25	1.06028382399879	0.777260541693635	1.34330710630395	0.345277407603255	27.8182804196133	21.8374660280992	33.7990948111275	15.94	11.1	23.62	1.32895560249106	1.69292808825632	2.05690057402159	1.3147560896014	1.67483963280649	2.03492317601159	1.32817549307264	1.68937103498705	2.05504405726135	1.06028382399879	20.2319834199135	0.133222728611366	83.6816527273603	0.465008412988735	0.539023294451494	0.422625085811498	0.449389373727029	0.522613404738867	0.407458799241784	0.477008916209006	0.53900361495533	0.4211542615516	0.00510988479580564	0.00507214421200594	0.00747107835451401
237	27.2519279267591	0.25	1.06745378133161	0.781054912904312	1.3538526497589	0.368894127490876	32.7049520944445	26.0261400958492	39.3837640930398	15.42	10.98	23.63	1.63532420171619	2.0549800884436	2.47463597517101	1.61946795662913	2.03505482353455	2.45064169043996	1.6344259827661	2.0507829037054	2.47016106607932	1.06745378133161	20.127868600799	0.766341213738269	84.336290041953	0.465008412988735	0.539023294451494	0.422625085811498	0.449389373727029	0.522613404738867	0.407458799241784	0.477008916209006	0.53900361495533	0.4211542615516	0.00510988479580564	0.00507214421200594	0.00747107835451401
237	27.2519279267591	0.25	1.07123013313339	0.785114695308793	1.357345570958	0.367018007148452	31.3776693387578	24.9440089106081	37.8113297669076	17.28	11.35	26.58	1.40353519761652	1.76554071536554	2.12754623311456	1.38532527540387	1.74263401580811	2.09994275621235	1.3851093050978	1.74316402302632	2.10226255430484	1.07123013313339	21.6532979140045	-1.73390656579352	83.866833984599	0.465008412988735	0.539023294451494	0.422625085811498	0.449389373727029	0.522613404738867	0.407458799241784	0.477008916209006	0.53900361495533	0.4211542615516	0.00510988479580564	0.00507214421200594	0.00747107835451401
237	27.2519279267591	0.25	1.07638485245225	0.786104058889308	1.3666656460152	0.327707443933058	25.4106077883355	19.7281461508628	31.0930694258082	16.43	9.94	26.81	1.1658948762139	1.50171725185672	1.83753962749954	1.1524137020865	1.48435298328035	1.81629226447419	1.13635531336144	1.46472749926998	1.79233859792036	1.07638485245225	19.9952539681763	2.3577649331157	85.1440514145996	0.465008412988735	0.539023294451494	0.422625085811498	0.449389373727029	0.522613404738867	0.407458799241784	0.477008916209006	0.53900361495533	0.4211542615516	0.00510988479580564	0.00507214421200594	0.00747107835451401
237	27.2519279267591	0.25	1.08252268094459	0.785992995120578	1.37905236676861	0.279660286637667	25.533755884647	19.1356202326754	31.9318915366187	15.48	9.86	24.98	1.19796277666431	1.59851045988091	1.99905814309751	1.18620931799159	1.58282714567942	1.97944497336724	1.17894983344914	1.5723596954886	1.96522420019832	1.08252268094459	19.3847574595878	-2.69698140594951	80.0659567276742	0.465008412988735	0.539023294451494	0.422625085811498	0.449389373727029	0.522613404738867	0.407458799241784	0.477008916209006	0.53900361495533	0.4211542615516	0.00510988479580564	0.00507214421200594	0.00747107835451401
237	27.2519279267591	0.25	1.084812786509	0.795113422547962	1.37451215047003	0.365312516872889	29.5873671419351	23.4984582936822	35.676275990188	17.23	10.25	24.42	1.32580541382849	1.66934745452025	2.01288949521201	1.30870538283551	1.64781647198495	1.98692756113439	1.30842633442421	1.64634018628631	1.98572984316166	1.084812786509	21.2618077448767	-1.61699858452856	83.1222336015742	0.465008412988735	0.539023294451494	0.422625085811498	0.449389373727029	0.522613404738867	0.407458799241784	0.477008916209006	0.53900361495533	0.4211542615516	0.00510988479580564	0.00507214421200594	0.00747107835451401
237	27.2519279267591	0.25	1.08639704362441	0.793922886176212	1.37887120107261	0.317818120138248	25.781105493758	19.8838796516332	31.6783313358828	14.88	9.62	23.98	1.29349657794691	1.67712600941664	2.06075544088636	1.2823916422512	1.66272753569378	2.04306342913636	1.27585849005831	1.65528565358569	2.03314001516288	1.08639704362441	19.1281707864996	-1.19007708072735	80.3284302777961	0.465008412988735	0.539023294451494	0.422625085811498	0.449389373727029	0.522613404738867	0.407458799241784	0.477008916209006	0.53900361495533	0.4211542615516	0.00510988479580564	0.00507214421200594	0.00747107835451401
237	27.2519279267591	0.25	1.09090933739833	0.794223975022854	1.38759469977381	0.301408220986608	27.2679088328637	20.7864691568176	33.7493485089098	15.67	10.41	25.58	1.28627419808288	1.68734801965563	2.08842184122837	1.27318889005543	1.67018257497858	2.06717625990173	1.26786396603076	1.66379590144796	2.05835040926157	1.09090933739833	20.0417747343883	3.63305267673515	86.9873470805755	0.465008412988735	0.539023294451494	0.422625085811498	0.449389373727029	0.522613404738867	0.407458799241784	0.477008916209006	0.53900361495533	0.4211542615516	0.00510988479580564	0.00507214421200594	0.00747107835451401
237	27.2519279267591	0.25	1.10255194663646	0.80810793111038	1.39699596216253	0.37908596472758	33.5593939842467	26.8536579005578	40.2651300679355	16.85	10.82	27.81	1.54804076340844	1.93460831575644	2.32117586810444	1.52902054599775	1.91083848253241	2.29265641906707	1.5169188257624	1.89359594289443	2.27260957289435	1.10255194663646	22.5155106883994	-0.960785800010299	85.5619738440417	0.465008412988735	0.539023294451494	0.422625085811498	0.449389373727029	0.522613404738867	0.407458799241784	0.477008916209006	0.53900361495533	0.4211542615516	0.00510988479580564	0.00507214421200594	0.00747107835451401
237	27.2519279267591	0.25	1.10284188803631	0.801023198357124	1.40466057771549	0.332605319803469	29.2330297798339	22.7677687299272	35.6982908297407	15.44	10.46	24.38	1.4291315371283	1.83495560235801	2.24077966758772	1.41522881368412	1.81710498496615	2.21898115624817	1.41625100910248	1.81984062733624	2.22109406005826	1.10284188803631	20.0473508915375	-0.267049214939929	82.0565226499371	0.465008412988735	0.539023294451494	0.422625085811498	0.449389373727029	0.522613404738867	0.407458799241784	0.477008916209006	0.53900361495533	0.4211542615516	0.00510988479580564	0.00507214421200594	0.00747107835451401
237	27.2519279267591	0.25	1.10857402939659	0.804747053093197	1.41240100569998	0.324287522116421	27.8314703858629	21.559016700007	34.1039240717187	15.84	11.17	24.55	1.31981356727251	1.70380461797189	2.08779566867126	1.30595046664856	1.6859081396751	2.06586581270164	1.31405497455937	1.69750264813602	2.07966807562158	1.10857402939659	19.9000685415532	-3.11547764540171	80.1686597561507	0.465008412988735	0.539023294451494	0.422625085811498	0.449389373727029	0.522613404738867	0.407458799241784	0.477008916209006	0.53900361495533	0.4211542615516	0.00510988479580564	0.00507214421200594	0.00747107835451401
237	27.2519279267591	0.25	1.11282516234546	0.813160077885609	1.41249024680531	0.381040744426554	31.976395944707	25.6134197754711	38.3393721139429	17.45	11.37	25.96	1.42691079875608	1.78138901711586	2.13586723547565	1.40800109194849	1.75778169418209	2.10756229641569	1.4119548402233	1.76419380220698	2.11615741396923	1.11282516234546	20.3987444983707	-0.394858296419085	84.2413014358959	0.465008412988735	0.539023294451494	0.422625085811498	0.449389373727029	0.522613404738867	0.407458799241784	0.477008916209006	0.53900361495533	0.4211542615516	0.00510988479580564	0.00507214421200594	0.00747107835451401
237	27.2519279267591	0.25	1.1151536240478	0.815195590758301	1.4151116573373	0.326699859730792	28.2807573898917	21.941967213922	34.6195475658614	16.27	10.59	25.24	1.30887466919232	1.68699399704309	2.06511332489387	1.29410193611916	1.6679535857639	2.04180523540864	1.29333062534216	1.66596273499701	2.04002090105121	1.1151536240478	20.1742164943587	0.325143876668201	83.814659345788	0.465008412988735	0.539023294451494	0.422625085811498	0.449389373727029	0.522613404738867	0.407458799241784	0.477008916209006	0.53900361495533	0.4211542615516	0.00510988479580564	0.00507214421200594	0.00747107835451401
237	27.2519279267591	0.25	1.1238229517368	0.820724242325224	1.42692166114838	0.315951165889508	27.4119738519569	21.1146019394706	33.7093457644433	16.19	10.96	24.91	1.26578508243201	1.64330199931268	2.02081891619335	1.25168619069046	1.62499815191509	1.99831011313972	1.25684652759194	1.63088287865748	2.00681381412614	1.1238229517368	19.9344402172495	-1.30668638941946	82.6662964421744	0.465008412988735	0.539023294451494	0.422625085811498	0.449389373727029	0.522613404738867	0.407458799241784	0.477008916209006	0.53900361495533	0.4211542615516	0.00510988479580564	0.00507214421200594	0.00747107835451401
237	27.2519279267591	0.25	1.13388379258657	0.824845876688654	1.44292170848449	0.262852117508142	26.9547774216073	19.9071524987417	34.0024023444729	16.72	11.22	25.33	1.15616166655768	1.56547152524334	1.97478138392899	1.14220447515052	1.54657314247188	1.95094180979325	1.14637265931742	1.55339308857391	1.95871783142728	1.13388379258657	20.4966899842542	3.41764309543628	88.3486215071813	0.465008412988735	0.539023294451494	0.422625085811498	0.449389373727029	0.522613404738867	0.407458799241784	0.477008916209006	0.53900361495533	0.4211542615516	0.00510988479580564	0.00507214421200594	0.00747107835451401
237	27.2519279267591	0.25	1.13779000078424	0.828302289023985	1.4472777125445	0.331239258758465	30.4639948686596	23.7057052617682	37.2222844755509	15.91	11.06	25.27	1.44512901793034	1.85712268420809	2.26911635048584	1.42976372738389	1.83737688347389	2.24499003956389	1.43350416818478	1.84461060298097	2.25405567511874	1.13779000078424	20.8062799405945	-0.195105434827137	84.5459679997326	0.465008412988735	0.539023294451494	0.422625085811498	0.449389373727029	0.522613404738867	0.407458799241784	0.477008916209006	0.53900361495533	0.4211542615516	0.00510988479580564	0.00507214421200594	0.00747107835451401
237	27.2519279267591	0.25	1.14615183367776	0.834206669326844	1.45809699802868	0.292655066235368	25.0360602054946	18.9590628256807	31.1130575853084	17.16	10.18	25.14	1.07381873544986	1.41801262845626	1.76220652146265	1.06008534356001	1.39987723698984	1.73966913041967	1.05567191211548	1.39465175084634	1.73155293562939	1.14615183367776	20.0054764748565	-1.36088720277157	82.6874476998279	0.465008412988735	0.539023294451494	0.422625085811498	0.449389373727029	0.522613404738867	0.407458799241784	0.477008916209006	0.53900361495533	0.4211542615516	0.00510988479580564	0.00507214421200594	0.00747107835451401
237	27.2519279267591	0.25	1.14737934011954	0.833844501671356	1.46091417856773	0.373404037878955	30.3997134784057	24.2513541243331	36.5480728324783	14.54	9.84	21.15	1.61316945352325	2.0221505540599	2.43113165459655	1.60050582514531	2.00627636112566	2.412046897106	1.61357963543487	2.0229990279836	2.43386751464101	1.14737934011954	17.7914852442174	-0.702043872754317	79.1041070540445	0.465008412988735	0.539023294451494	0.422625085811498	0.449389373727029	0.522613404738867	0.407458799241784	0.477008916209006	0.53900361495533	0.4211542615516	0.00510988479580564	0.00507214421200594	0.00747107835451401
237	27.2519279267591	0.25	1.15350385150258	0.840112172615604	1.46689553038955	0.324779628289067	33.2524173659166	25.7666373125978	40.7381974192355	16.9	10.37	23.81	1.48127958924354	1.91162418826991	2.34196878729627	1.46296220240211	1.88798519397993	2.31300818555775	1.46685018293823	1.89477611053314	2.31796038311873	1.15350385150258	19.6484069969788	1.22158167850439	85.0693337811753	0.465008412988735	0.539023294451494	0.422625085811498	0.449389373727029	0.522613404738867	0.407458799241784	0.477008916209006	0.53900361495533	0.4211542615516	0.00510988479580564	0.00507214421200594	0.00747107835451401
237	27.2519279267591	0.25	1.15604599888476	0.843516545234974	1.46857545253456	0.303312976193085	27.4331517381858	20.9418091105305	33.924494365841	17.23	10.14	25.52	1.18168974285194	1.54797867997059	1.91426761708923	1.16645222965775	1.52801798749351	1.88958374532927	1.16007790373841	1.51976031739116	1.87652678528709	1.15604599888476	20.2316841328886	1.77575253140617	85.7147836109371	0.465008412988735	0.539023294451494	0.422625085811498	0.449389373727029	0.522613404738867	0.407458799241784	0.477008916209006	0.53900361495533	0.4211542615516	0.00510988479580564	0.00507214421200594	0.00747107835451401
237	27.2519279267591	0.25	1.16064952443173	0.848319444851015	1.47297960401244	0.334338742441873	27.6929529639173	21.5921356865333	33.7937702413013	14.49	9.42	24.48	1.44059749407841	1.84763560319474	2.25467371231107	1.42943302032528	1.83331662840684	2.2372002364884	1.41478909807287	1.81486525699387	2.21503626321494	1.16064952443173	18.9306121284653	-3.09840959309488	78.6895659397471	0.465008412988735	0.539023294451494	0.422625085811498	0.449389373727029	0.522613404738867	0.407458799241784	0.477008916209006	0.53900361495533	0.4211542615516	0.00510988479580564	0.00507214421200594	0.00747107835451401
237	27.2519279267591	0.25	1.16250157278547	0.847050092980535	1.47795305259041	0.335348725395749	30.2392001961049	23.5925265892504	36.8858738029595	17.31	9.75	28.32	1.32531410763756	1.69869210370349	2.07207009976943	1.3080581434736	1.67657465252858	2.04509116158355	1.27989629003939	1.64137168409328	2.00090269756233	1.16250157278547	20.8391850392708	-1.21244043310909	82.6305459953881	0.465008412988735	0.539023294451494	0.422625085811498	0.449389373727029	0.522613404738867	0.407458799241784	0.477008916209006	0.53900361495533	0.4211542615516	0.00510988479580564	0.00507214421200594	0.00747107835451401
237	27.2519279267591	0.25	1.16433870730962	0.847622518615621	1.48105489600361	0.351095202533168	26.666722403534	21.0065045555435	32.3269402515246	16.06	9.54	25.26	1.26900838670038	1.61094361446086	1.95287884222133	1.25516636597274	1.59337185123524	1.93157733649774	1.24026377406112	1.57560632238297	1.90980948943231	1.16433870730962	19.4756166739847	-1.61117447630743	79.9421819153196	0.465008412988735	0.539023294451494	0.422625085811498	0.449389373727029	0.522613404738867	0.407458799241784	0.477008916209006	0.53900361495533	0.4211542615516	0.00510988479580564	0.00507214421200594	0.00747107835451401
237	27.2519279267591	0.25	1.16554361010706	0.846769432665944	1.48431778754817	0.246931216402511	23.7911812601321	17.3043770158239	30.2779855044402	15.61	9.98	23.37	1.07433374831166	1.47706380394895	1.87979385958625	1.06351419040649	1.46218837312351	1.86086255584052	1.06479429720109	1.46146786438737	1.86324930427595	1.16554361010706	18.9116599196182	5.68448925720685	88.2476672023171	0.465008412988735	0.539023294451494	0.422625085811498	0.449389373727029	0.522613404738867	0.407458799241784	0.477008916209006	0.53900361495533	0.4211542615516	0.00510988479580564	0.00507214421200594	0.00747107835451401
237	27.2519279267591	0.25	1.16972173381513	0.849793153513439	1.48965031411682	0.287171177912859	28.4033094339937	21.4165368468548	35.3900820211326	15.97	11.12	27.31	1.30041079749215	1.72464719840549	2.14888359931883	1.28642743189873	1.70610200303993	2.12577657418113	1.28059293471763	1.70075540343979	2.11738739622922	1.16972173381513	21.0815000114555	-2.46105342547854	82.5381930233326	0.465008412988735	0.539023294451494	0.422625085811498	0.449389373727029	0.522613404738867	0.407458799241784	0.477008916209006	0.53900361495533	0.4211542615516	0.00510988479580564	0.00507214421200594	0.00747107835451401
237	27.2519279267591	0.25	1.17624104870091	0.856139681169388	1.49634241623244	0.305341419664205	26.8658209828145	20.5391038142	33.1925381514289	16.22	10.54	28.15	1.22901780691874	1.60759557398714	1.98617334105553	1.21526070370864	1.58960083208271	1.96394096045678	1.1998202151685	1.56872575983073	1.94097894018535	1.17624104870091	20.5944204036586	0.775273534883311	85.0036510950102	0.465008412988735	0.539023294451494	0.422625085811498	0.449389373727029	0.522613404738867	0.407458799241784	0.477008916209006	0.53900361495533	0.4211542615516	0.00510988479580564	0.00507214421200594	0.00747107835451401
237	27.2519279267591	0.25	1.1807349314819	0.862563845556843	1.49890601740695	0.333555899054741	31.9324955172023	24.8853072709612	38.9796837634434	16.93	11.13	25.93	1.42847471757372	1.83299977045443	2.23752482333513	1.41074910768386	1.8102545034507	2.20975989921754	1.41343450843637	1.8111520171862	2.21435116592043	1.1807349314819	20.6090709079943	-4.47173237642561	80.51276522313	0.465008412988735	0.539023294451494	0.422625085811498	0.449389373727029	0.522613404738867	0.407458799241784	0.477008916209006	0.53900361495533	0.4211542615516	0.00510988479580564	0.00507214421200594	0.00747107835451401
237	27.2519279267591	0.25	1.18100677382141	0.865049307326109	1.49696424031671	0.302599819302162	26.9383500041147	20.5533169706869	33.3233830375425	16.46	10.96	26.05	1.2123452525461	1.58896886500079	1.96559247745547	1.19825880937506	1.57050636880147	1.94275392822789	1.19738986978177	3.885235595703	1.94364045350609	1.18100677382141	20.1883568760741	-0.500498174381282	83.9890949021086	0.465008412988735	0.539023294451494	0.422625085811498	0.449389373727029	0.522613404738867	0.407458799241784	0.477008916209006	0.53900361495533	0.4211542615516	0.00510988479580564	0.00507214421200594	0.00747107835451401
237	27.2519279267591	0.25	1.18326028190494	0.866929314587026	1.49959124922285	0.315556897453998	30.5940737862547	23.5592599641104	37.628887608399	16.91	10.48	25.59	1.35375582131767	1.75798838966326	2.16222095800886	1.33699746605895	1.73622597615356	2.13545448624817	1.33160202678949	1.73014323845027	2.13022653930264	1.18326028190494	20.5324593139771	1.21214227400629	85.6491207874382	0.465008412988735	0.539023294451494	0.422625085811498	0.449389373727029	0.522613404738867	0.407458799241784	0.477008916209006	0.53900361495533	0.4211542615516	0.00510988479580564	0.00507214421200594	0.00747107835451401
237	27.2519279267591	0.25	1.19060620708267	0.865576311334252	1.51563610283109	0.356019700605627	32.4131720787145	25.6069475487149	39.219396608714	16.61	10.63	26.24	1.49712823557684	1.89505894958143	2.29298966358601	1.47934464726177	1.87254855441868	2.26575246157558	1.47339299090094	1.86475616387546	2.25526750179893	1.19060620708267	20.6106252717587	1.38581217348265	85.9219054406363	0.465008412988735	0.539023294451494	0.422625085811498	0.449389373727029	0.522613404738867	0.407458799241784	0.477008916209006	0.53900361495533	0.4211542615516	0.00510988479580564	0.00507214421200594	0.00747107835451401
237	27.2519279267591	0.25	1.19653049574888	0.875927084598667	1.51713390689908	0.273931033884321	27.6068797241072	20.589562598232	34.6241968499825	14.99	10.4	24.62	1.32971617845383	1.78290890982438	2.23610164119492	1.31798686427341	1.76718202081057	2.21637717734773	1.31802438851857	1.76576168389957	2.21753313606256	1.19653049574888	19.4481778238455	-1.82924840816723	81.2899570293943	0.465008412988735	0.539023294451494	0.422625085811498	0.449389373727029	0.522613404738867	0.407458799241784	0.477008916209006	0.53900361495533	0.4211542615516	0.00510988479580564	0.00507214421200594	0.00747107835451401
237	27.2519279267591	0.25	1.19818003183117	0.878086221540134	1.5182738421222	0.318584450449897	27.3236439316944	21.084603340312	33.5626845230767	16.72	11.04	26.69	1.22486311040122	1.58730628949908	1.94974946859694	1.21008576266738	1.56815624995519	1.926226737243	1.2063851995831	1.56479497326558	1.92237662192934	1.19818003183117	19.8564626601033	2.17309103852247	85.983283562646	0.465008412988735	0.539023294451494	0.422625085811498	0.449389373727029	0.522613404738867	0.407458799241784	0.477008916209006	0.53900361495533	0.4211542615516	0.00510988479580564	0.00507214421200594	0.00747107835451401
237	27.2519279267591	0.25	1.19830075432337	0.872406031355556	1.52419547729118	0.354863721300113	30.1185559992886	23.778186925827	36.4589250727502	15.72	10.32	22.71	1.46604458919802	1.85696017088902	2.24787575258001	1.45096529862203	1.83786004104904	2.22475478347605	1.45969465051763	1.84874678023759	2.2407991209892	1.19830075432337	19.1807339927792	-2.97325774732466	79.3841968235931	0.465008412988735	0.539023294451494	0.422625085811498	0.449389373727029	0.522613404738867	0.407458799241784	0.477008916209006	0.53900361495533	0.4211542615516	0.00510988479580564	0.00507214421200594	0.00747107835451401
237	27.2519279267591	0.25	1.20158738980881	0.873120364445523	1.5300544151721	0.310003470722448	26.8671361345398	20.6089710900218	33.1253011790577	15.91	10.46	23.6	1.25618184136665	1.63763675509619	2.01909166882574	1.24282045628263	1.62021802271841	1.9976155891542	1.24733988306985	4.26925476577543	2.00595827521927	1.20158738980881	18.442391948505	-0.160338715621461	82.1841939843174	0.465008412988735	0.539023294451494	0.422625085811498	0.449389373727029	0.522613404738867	0.407458799241784	0.477008916209006	0.53900361495533	0.4211542615516	0.00510988479580564	0.00507214421200594	0.00747107835451401
237	27.2519279267591	0.25	1.20919460555613	0.881113345780387	1.53727586533187	0.302590965162886	28.4340247505426	21.6943396560702	35.173709845015	15.11	10.63	23.1	1.39061681464722	1.82263362485597	2.25465043506471	1.37801487176418	1.80611669179776	2.23421851183134	1.3885368671146	1.81892080315939	2.25255972031339	1.20919460555613	19.1545513298271	4.01959097174417	85.9853396441938	0.465008412988735	0.539023294451494	0.422625085811498	0.449389373727029	0.522613404738867	0.407458799241784	0.477008916209006	0.53900361495533	0.4211542615516	0.00510988479580564	0.00507214421200594	0.00747107835451401
237	27.2519279267591	0.25	1.20945665044394	0.882351371599345	1.53656192928853	0.319077706350087	30.0505913436965	23.1966713581826	36.9045113292103	17.21	10.76	23.86	1.31050926467449	1.69772540882118	2.08494155296788	1.29365524114231	1.67589152731974	2.05812781349717	1.30076527183205	1.68465471704948	2.06876012343369	1.20945665044394	20.6505596631908	-2.44329526330873	82.2336416029746	0.465008412988735	0.539023294451494	0.422625085811498	0.449389373727029	0.522613404738867	0.407458799241784	0.477008916209006	0.53900361495533	0.4211542615516	0.00510988479580564	0.00507214421200594	0.00747107835451401
237	27.2519279267591	0.25	1.21173213799781	0.886555046813029	1.5369092291826	0.345612740914839	33.1164419010172	26.0018224386294	40.231061363405	15.65	10.48	23.2	1.61056365952737	2.05124613801644	2.49192861650551	1.59422770788433	2.030440342778	2.46665297767167	1.60448976886828	2.04161717229274	2.47943502873091	1.21173213799781	19.2627061480436	0.589731475603626	83.3619565446277	0.465008412988735	0.539023294451494	0.422625085811498	0.449389373727029	0.522613404738867	0.407458799241784	0.477008916209006	0.53900361495533	0.4211542615516	0.00510988479580564	0.00507214421200594	0.00747107835451401
237	27.2519279267591	0.25	1.21533654391088	0.890186719448267	1.54048636837349	0.292198947511663	29.3975351990531	22.2540087183217	36.5410616797844	15.31	10.67	24.42	1.40792764221979	1.85987176260069	2.31181588298158	1.39458085212794	1.84224065907745	2.28990046602697	1.39900486682102	1.85176313803683	2.29518315000549	1.21533654391088	20.0750984943324	0.440882137368069	83.9345479979126	0.465008412988735	0.539023294451494	0.422625085811498	0.449389373727029	0.522613404738867	0.407458799241784	0.477008916209006	0.53900361495533	0.4211542615516	0.00510988479580564	0.00507214421200594	0.00747107835451401
237	27.2519279267591	0.25	1.21588331758745	0.88446889916794	1.54729773600695	0.304939505106937	29.4640393489551	22.5188801624019	36.4091985355083	15.85	10.28	24.15	1.37785808751538	1.80281011378227	2.22776214004917	1.3633633703855	1.78384500926612	2.20432664814673	1.36352666114681	1.78290338975859	2.2044170623514	1.21588331758745	19.3654725350287	-1.3011717030637	81.5775236852839	0.465008412988735	0.539023294451494	0.422625085811498	0.449389373727029	0.522613404738867	0.407458799241784	0.477008916209006	0.53900361495533	0.4211542615516	0.00510988479580564	0.00507214421200594	0.00747107835451401
237	27.2519279267591	0.25	1.21812609149715	0.885379196220526	1.55087298677377	0.30360728677889	27.5356675269071	21.0246017237771	34.0467333300372	14.89	9.81	26.06	1.36652825951252	1.78972559454029	2.21292292956807	1.35475805880144	1.7743103045023	2.19386255020316	1.33886718636857	1.75392019347147	2.16850505888453	1.21812609149715	19.0687786945219	-1.45586386611924	80.8578202343986	0.465008412988735	0.539023294451494	0.422625085811498	0.449389373727029	0.522613404738867	0.407458799241784	0.477008916209006	0.53900361495533	0.4211542615516	0.00510988479580564	0.00507214421200594	0.00747107835451401
237	27.2519279267591	0.25	1.22674839968898	0.894482479657735	1.55901431972023	0.324098721566337	29.8629701523034	23.1297713621472	36.5961689424596	15.15	9.97	22.93	1.47818258222555	1.90848935086742	2.3387961195093	1.4646448307842	1.89101068837257	2.31737654596094	1.46815973155638	1.89675459232866	2.32236031190421	1.22674839968898	18.851445638715	-0.184830414833288	82.0343882545317	0.465008412988735	0.539023294451494	0.422625085811498	0.449389373727029	0.522613404738867	0.407458799241784	0.477008916209006	0.53900361495533	0.4211542615516	0.00510988479580564	0.00507214421200594	0.00747107835451401
237	27.2519279267591	0.25	1.23132246696192	0.894939769216091	1.56770516470775	0.326542740620389	31.4999728571204	24.4371121092601	38.5628336049806	16.31	11.07	25	1.45436025088206	1.87470222432296	2.29504419776387	1.43784582765446	1.85341477099811	2.26898371434175	1.44352543145721	1.86229679361008	2.27712768246397	1.23132246696192	20.1980943279069	2.99010276985379	87.0198972723744	0.465008412988735	0.539023294451494	0.422625085811498	0.449389373727029	0.522613404738867	0.407458799241784	0.477008916209006	0.53900361495533	0.4211542615516	0.00510988479580564	0.00507214421200594	0.00747107835451401
237	27.2519279267591	0.25	1.2321525258503	0.898087946748899	1.5662171049517	0.334642366212095	28.937215626904	22.5666306547835	35.3078005990244	17.2	10.64	26.39	1.27560003000767	1.63570333944348	1.9958066488793	1.25921426159996	1.61469185036122	1.97016943912249	1.25374371406045	1.60815163460162	1.96125749461157	1.2321525258503	20.3837500856575	-3.11157571584111	81.3504248225956	0.465008412988735	0.539023294451494	0.422625085811498	0.449389373727029	0.522613404738867	0.407458799241784	0.477008916209006	0.53900361495533	0.4211542615516	0.00510988479580564	0.00507214421200594	0.00747107835451401
237	27.2519279267591	0.25	1.23255848668062	0.899027902948393	1.56608907041284	0.297106551722634	29.7614635645765	22.6143879115357	36.9085392176173	16.54	10.99	24.81	1.32756019528476	1.74712375750817	2.16668731973157	1.31194879894661	1.72657851855995	2.1412082381733	1.31761114503062	1.73495197939534	2.15045264071805	1.23255848668062	20.5802717089155	-1.35633587889797	83.3093771288783	0.465008412988735	0.539023294451494	0.422625085811498	0.449389373727029	0.522613404738867	0.407458799241784	0.477008916209006	0.53900361495533	0.4211542615516	0.00510988479580564	0.00507214421200594	0.00747107835451401
237	27.2519279267591	0.25	1.23459229672903	0.897429209149402	1.57175538430865	0.332590149117331	29.7346876227442	23.1582537546959	36.3111214907926	13.46	9.17	22.82	1.659467846993	2.1307201558891	2.60197246478519	1.65072556615798	2.11949525989767	2.58826495363735	1.64127479135469	2.10862863105452	2.57222926190255	1.23459229672903	17.4424360176192	-0.0477520295176421	79.5345875974721	0.465008412988735	0.539023294451494	0.422625085811498	0.449389373727029	0.522613404738867	0.407458799241784	0.477008916209006	0.53900361495533	0.4211542615516	0.00510988479580564	0.00507214421200594	0.00747107835451401
237	27.2519279267591	0.25	1.2347253432306	0.899180107821255	1.57027057863994	0.302145569692683	32.2972384181018	24.6337738168156	39.9607030193881	14.67	10.42	24.9	1.62462641453781	2.1300409365152	2.63545545849259	1.61141044819384	2.11271353799677	2.6140166277997	1.61031461248103	2.11093852809664	2.61165242964426	1.2347253432306	20.0124355673281	-0.686900908193023	82.4929382257571	0.465008412988735	0.539023294451494	0.422625085811498	0.449389373727029	0.522613404738867	0.407458799241784	0.477008916209006	0.53900361495533	0.4211542615516	0.00510988479580564	0.00507214421200594	0.00747107835451401
237	27.2519279267591	0.25	1.23586698567855	0.901609730861381	1.57012424049572	0.291081251702215	29.9910736859297	22.6835776321792	37.2985697396802	14.87	10.11	25.78	1.47666467528313	1.95237099737741	2.4280773194717	1.46402115049597	1.93565437138083	2.40728759226569	1.4525124810813	1.92068964141061	2.38846324949158	1.23586698567855	19.536804177963	0.538341016663799	83.4375582704208	0.465008412988735	0.539023294451494	0.422625085811498	0.449389373727029	0.522613404738867	0.407458799241784	0.477008916209006	0.53900361495533	0.4211542615516	0.00510988479580564	0.00507214421200594	0.00747107835451401
237	27.2519279267591	0.25	1.23727143757027	0.899410033758464	1.57513284138209	0.326915453570355	32.3855795932891	25.1302988869013	39.6408602996768	17.14	11.26	24.99	1.42479965779675	1.83614858421437	2.24749751063198	1.40661841286425	1.81271829564054	2.21881817841683	1.41581670090397	1.82401263708042	2.23289089006749	1.23727143757027	20.6166654554535	-1.6322385306899	83.4270579890442	0.465008412988735	0.539023294451494	0.422625085811498	0.449389373727029	0.522613404738867	0.407458799241784	0.477008916209006	0.53900361495533	0.4211542615516	0.00510988479580564	0.00507214421200594	0.00747107835451401
237	27.2519279267591	0.25	1.23798101957585	0.905782442833793	1.5701795963179	0.315075169391848	30.0653275149591	23.1443766340288	36.9862783958893	15.02	9.93	22.77	1.49189787680799	1.93802576731125	2.38415365781451	1.47864713017683	1.92081259956933	2.36297806896184	1.48304153409203	1.92530289710636	2.36894096799611	1.23798101957585	18.9481386874991	0.469514410978431	82.0667552446457	0.465008412988735	0.539023294451494	0.422625085811498	0.449389373727029	0.522613404738867	0.407458799241784	0.477008916209006	0.53900361495533	0.4211542615516	0.00510988479580564	0.00507214421200594	0.00747107835451401
237	27.2519279267591	0.25	1.24565138381374	0.904634459058877	1.5866683085686	0.257116429574742	26.5818983145784	19.5273872924806	33.6364093366762	15.21	10.37	24.44	1.24302300993176	1.69208049995561	2.14113798997945	1.23148157971187	1.67636958482319	2.1212575899345	1.23124640251113	1.67573361822942	2.12131095225828	1.24565138381374	19.2942592753343	-2.5297739763659	80.3756575964458	0.465008412988735	0.539023294451494	0.422625085811498	0.449389373727029	0.522613404738867	0.407458799241784	0.477008916209006	0.53900361495533	0.4211542615516	0.00510988479580564	0.00507214421200594	0.00747107835451401
237	27.2519279267591	0.25	1.25154100499654	0.91502135151119	1.58806065848188	0.307853027069163	27.8523634444113	21.3319525712549	34.3727743175678	16.07	9.75	22.7	1.28809084020104	1.68181389447868	2.07553694875631	1.27402324056539	1.66344633545969	2.052869430354	1.27612733504138	1.66604624516773	2.05464929196704	1.25154100499654	18.8186158417632	0.873446531357855	82.5412582584597	0.465008412988735	0.539023294451494	0.422625085811498	0.449389373727029	0.522613404738867	0.407458799241784	0.477008916209006	0.53900361495533	0.4211542615516	0.00510988479580564	0.00507214421200594	0.00747107835451401
237	27.2519279267591	0.25	1.25897374288173	0.916922001677902	1.60102548408556	0.290211699170859	26.5327135677242	20.0542191247115	33.0112080107368	16.25	10.16	22.96	1.19753109982181	1.58439226491054	1.97125342999926	1.18405273347155	1.56655972645523	1.94906671943892	1.18957501311694	1.57274997857118	1.95835903316855	1.25897374288173	18.8058500819841	0.174448125733554	82.3702589219993	0.465008412988735	0.539023294451494	0.422625085811498	0.449389373727029	0.522613404738867	0.407458799241784	0.477008916209006	0.53900361495533	0.4211542615516	0.00510988479580564	0.00507214421200594	0.00747107835451401
237	27.2519279267591	0.25	1.25921934291762	0.919506814804039	1.59893187103119	0.300224812870758	27.9197396611035	21.2646669615922	34.5748123606148	16.13	9.51	24.67	1.27940990391944	1.67981899278208	2.08022808164472	1.26529833194399	1.66129100847482	2.05728368500565	1.25347371522834	1.64496064787922	2.03715675738767	1.25921934291762	19.3329205552465	0.759677725050751	83.1793074874816	0.465008412988735	0.539023294451494	0.422625085811498	0.449389373727029	0.522613404738867	0.407458799241784	0.477008916209006	0.53900361495533	0.4211542615516	0.00510988479580564	0.00507214421200594	0.00747107835451401
237	27.2519279267591	0.25	1.26100334735231	0.920276952125373	1.60172974257925	0.298228824139735	27.0372540612543	20.5617884910846	33.5127196314241	16.16	10.34	24.15	1.23484363773791	1.62372943257925	2.0126152274206	1.22115532983853	1.60573030480373	1.99030527976894	1.2219775573874	1.60703504891174	1.98846838385031	1.26100334735231	18.946287778876	-4.54359459986218	77.5945463953877	0.465008412988735	0.539023294451494	0.422625085811498	0.449389373727029	0.522613404738867	0.407458799241784	0.477008916209006	0.53900361495533	0.4211542615516	0.00510988479580564	0.00507214421200594	0.00747107835451401
237	27.2519279267591	0.25	1.26481599898436	0.91869465696194	1.61093734100678	0.36208940635108	36.2513873433463	28.7389287544441	43.7638459322484	17.46	11.68	25.68	1.60075384747502	2.01919661870469	2.43763938993437	1.57953264137043	1.99242811355394	2.40532358573745	1.59034737491688	2.00706969810904	2.42234574371863	1.26481599898436	20.2978640503558	-2.58356263560643	82.1737394409215	0.465008412988735	0.539023294451494	0.422625085811498	0.449389373727029	0.522613404738867	0.407458799241784	0.477008916209006	0.53900361495533	0.4211542615516	0.00510988479580564	0.00507214421200594	0.00747107835451401
237	27.2519279267591	0.25	1.26545758483958	0.925341491987811	1.60557367769135	0.315389695466453	28.8994709597135	22.2517417567125	35.5472001627144	14.54	10.24	23.6	1.48052196903842	1.92282932802492	2.36513668701142	1.4689117982512	1.90775060757369	2.34658941689617	1.47094767056592	1.90684626860591	2.35042234766562	1.26545758483958	18.6986966523705	1.67464644831335	83.6930378670521	0.465008412988735	0.539023294451494	0.422625085811498	0.449389373727029	0.522613404738867	0.407458799241784	0.477008916209006	0.53900361495533	0.4211542615516	0.00510988479580564	0.00507214421200594	0.00747107835451401
237	27.2519279267591	0.25	1.27642926819347	0.933944018542801	1.61891451784413	0.326202221682777	29.1216763645886	22.5870138566209	35.6563388725562	15	10.36	22.73	1.45795914003769	1.87976217212642	2.30156520421516	1.44507414400227	1.86314941017018	2.28122467633809	1.45526998217817	1.87644417829124	2.29591890928529	1.27642926819347	18.4026871169201	1.26357437400842	82.6559195096034	0.465008412988735	0.539023294451494	0.422625085811498	0.449389373727029	0.522613404738867	0.407458799241784	0.477008916209006	0.53900361495533	0.4211542615516	0.00510988479580564	0.00507214421200594	0.00747107835451401
237	27.2519279267591	0.25	1.2776205691878	0.928785748540489	1.62645538983511	0.339489549629301	28.5692658715342	22.3475355362007	34.7909962068676	15.87	10.08	24.13	1.36545414530072	1.74560736011774	2.12576057493476	1.35103128717825	1.72716906442018	2.10330684166211	1.34954579928363	1.72448572705516	2.10068298318068	1.2776205691878	18.5152102319342	-1.34485801402569	80.6077797998354	0.465008412988735	0.539023294451494	0.422625085811498	0.449389373727029	0.522613404738867	0.407458799241784	0.477008916209006	0.53900361495533	0.4211542615516	0.00510988479580564	0.00507214421200594	0.00747107835451401
237	27.2519279267591	0.25	1.28116486368559	0.934425169038065	1.62790455833311	0.25201160525385	24.9883434770854	18.2669381175319	31.7097488366389	15.57	11.4	24.02	1.13708064696412	1.55547479192561	1.9738689368871	1.12572214954323	1.5399368822272	1.95415161491116	1.1367979432384	1.55464209075625	1.97353469001899	1.28116486368559	19.3524480981284	1.04194405983214	84.6451867363003	0.465008412988735	0.539023294451494	0.422625085811498	0.449389373727029	0.522613404738867	0.407458799241784	0.477008916209006	0.53900361495533	0.4211542615516	0.00510988479580564	0.00507214421200594	0.00747107835451401
237	27.2519279267591	0.25	1.28403748033111	0.933766423007556	1.63430853765466	0.359191399117371	29.1652287652626	23.0831498551057	35.2473076754195	15.88	9.97	25.63	1.40995391674997	1.78145655114721	2.15295918554445	1.39504737937339	1.76262235497318	2.13019733057296	1.38215339666157	1.74601904743379	2.11271043982404	1.28403748033111	19.3942324958125	-0.60909811665107	82.0600175959273	0.465008412988735	0.539023294451494	0.422625085811498	0.449389373727029	0.522613404738867	0.407458799241784	0.477008916209006	0.53900361495533	0.4211542615516	0.00510988479580564	0.00507214421200594	0.00747107835451401
237	27.2519279267591	0.25	1.28643164777137	0.939449935006369	1.63341336053637	0.308483944158842	31.4169017992585	24.0728848978937	38.7609187006233	15.88	10.35	24.06	1.4698821470344	1.91830531594922	2.36672848486403	1.45432596750966	1.89800334688429	2.34168072625893	1.45656882214174	1.90084919628487	2.34412638289077	1.28643164777137	19.2897455686947	-0.345697445338121	82.2607227612331	0.465008412988735	0.539023294451494	0.422625085811498	0.449389373727029	0.522613404738867	0.407458799241784	0.477008916209006	0.53900361495533	0.4211542615516	0.00510988479580564	0.00507214421200594	0.00747107835451401
237	27.2519279267591	0.25	1.29170338272172	0.943449115237588	1.63995765020585	0.276380347801051	27.4570613890891	20.5205498471639	34.3935729310142	15.79	11.98	26.06	1.2601145926166	1.68606806272021	2.11202153282381	1.24699748200373	1.6685170071185	2.09003653223327	1.25592282882754	1.68081436851452	2.10719437471194	1.29170338272172	19.5465741104776	1.04427931663204	84.0998031384997	0.465008412988735	0.539023294451494	0.422625085811498	0.449389373727029	0.522613404738867	0.407458799241784	0.477008916209006	0.53900361495533	0.4211542615516	0.00510988479580564	0.00507214421200594	0.00747107835451401
237	27.2519279267591	0.25	1.29343481125055	0.947835502068055	1.63903412043304	0.320950710627087	27.1551815559665	20.9882425787314	33.3221205332016	15.15	10.01	23.07	1.34195839803811	1.73626371062657	2.13056902321504	1.3296886355682	1.72038874509437	2.11108885462053	1.33174796166643	1.72468836810261	2.1149297436113	1.29343481125055	17.9685250842392	2.02941334589661	82.6358598858015	0.465008412988735	0.539023294451494	0.422625085811498	0.449389373727029	0.522613404738867	0.407458799241784	0.477008916209006	0.53900361495533	0.4211542615516	0.00510988479580564	0.00507214421200594	0.00747107835451401
237	27.2519279267591	0.25	1.30045808395326	0.95251210852698	1.64840405937953	0.3338372150439	30.0420731758626	23.4162754965449	36.6678708551803	18.69	11.49	27.14	1.22082031874328	1.56625990139538	1.91169948404748	1.20247170917594	1.54271942539702	1.8829671416181	1.2018900248317	1.54316826768049	1.88397944476535	1.30045808395326	21.0385060172564	-0.0529015008278892	86.0562992738277	0.465008412988735	0.539023294451494	0.422625085811498	0.449389373727029	0.522613404738867	0.407458799241784	0.477008916209006	0.53900361495533	0.4211542615516	0.00510988479580564	0.00507214421200594	0.00747107835451401
237	27.2519279267591	0.25	1.3024642321067	0.947746837474005	1.65718162673939	0.304318236648981	29.1537553852477	22.2716505000597	36.0358602704356	15.26	9.97	22.66	1.41371403613772	1.8505621392604	2.28741024238307	1.40046077056433	1.83321351650873	2.26596626245313	1.40141122769617	1.83996981094884	2.2757712987678	1.3024642321067	18.6587367711229	-2.42466426118426	79.1641209842381	0.465008412988735	0.539023294451494	0.422625085811498	0.449389373727029	0.522613404738867	0.407458799241784	0.477008916209006	0.53900361495533	0.4211542615516	0.00510988479580564	0.00507214421200594	0.00747107835451401
237	27.2519279267591	0.25	1.30461664407197	0.951798968526121	1.65743431961781	0.283569369360174	26.5978220116166	19.9971378714239	33.1985061518093	15.8	9.95	25.34	1.22730818692215	1.63241984523213	2.0375315035421	1.21451217192114	1.61540010312487	2.0162880343286	1.20512848121439	1.60369114150443	2.0019991635859	1.30461664407197	19.0094110948068	-4.1376744055494	78.5329689936105	0.465008412988735	0.539023294451494	0.422625085811498	0.449389373727029	0.522613404738867	0.407458799241784	0.477008916209006	0.53900361495533	0.4211542615516	0.00510988479580564	0.00507214421200594	0.00747107835451401
237	27.2519279267591	0.25	1.30612108197464	0.953110303836165	1.65913186011311	0.2837223500388	28.410440360964	21.3625789959611	35.458301725967	15.32	8.84	23.98	1.3506329921032	1.79622872682896	2.24182446155473	1.33780095000804	1.77916318587893	2.22052542174982	1.3191266511915	1.75520013524782	2.19022908042895	1.30612108197464	18.8586978490393	0.821578144189013	82.2193431259246	0.465008412988735	0.539023294451494	0.422625085811498	0.449389373727029	0.522613404738867	0.407458799241784	0.477008916209006	0.53900361495533	0.4211542615516	0.00510988479580564	0.00507214421200594	0.00747107835451401
237	27.2519279267591	0.25	1.31876393046118	0.961288886131553	1.6762389747908	0.288436899327417	27.4541305075698	20.7216600607139	34.1866009544257	14.54	9.4	25.3	1.37783827970655	1.82549814245364	2.27315800520073	1.36700401512976	1.81114382369862	2.25528363226748	1.35020571249664	1.78648596659585	2.22564323613534	1.31876393046118	19.1738402374047	-4.03849412911019	78.4302461174615	0.465008412988735	0.539023294451494	0.422625085811498	0.449389373727029	0.522613404738867	0.407458799241784	0.477008916209006	0.53900361495533	0.4211542615516	0.00510988479580564	0.00507214421200594	0.00747107835451401
237	27.2519279267591	0.25	1.32356530224673	0.965477464454738	1.68165314003872	0.259721041099364	28.1686847255805	20.7436897211616	35.5936797299995	17.63	10.93	23.93	1.14447594766369	1.55412959695694	1.96378324625018	1.12900299959892	1.53311826282735	1.93723352605578	1.13637832962671	1.54299482209178	1.95201876087018	1.32356530224673	19.9111933088273	0.169893758177712	84.8027307428961	0.465008412988735	0.539023294451494	0.422625085811498	0.449389373727029	0.522613404738867	0.407458799241784	0.477008916209006	0.53900361495533	0.4211542615516	0.00510988479580564	0.00507214421200594	0.00747107835451401
237	27.2519279267591	0.25	1.32386197412419	0.963685869149728	1.68403807909865	0.272169625181839	28.0969381216378	20.9232958308857	35.2705804123898	17.11	10.47	26.26	1.18828619862192	1.59569525104128	2.00310430346064	1.17317984782844	1.5754096226719	1.97763939751535	1.16615179069286	1.56521444843596	1.9650336991691	1.32386197412419	20.248125606637	-5.35013494092471	79.0927040281942	0.465008412988735	0.539023294451494	0.422625085811498	0.449389373727029	0.522613404738867	0.407458799241784	0.477008916209006	0.53900361495533	0.4211542615516	0.00510988479580564	0.00507214421200594	0.00747107835451401
237	27.2519279267591	0.25	1.32872339949193	0.972310608686679	1.68513619029718	0.317883536071133	29.3893516673306	22.6677818280498	36.1109215066114	15.67	9.91	26.39	1.40198953300705	1.81771484003232	2.23344014705758	1.38770537137108	1.79919506369173	2.21068475601239	1.37107454621499	1.77688026491193	2.18398116891201	1.32872339949193	19.3924349027255	-0.651285965766696	82.1340920736495	0.465008412988735	0.539023294451494	0.422625085811498	0.449389373727029	0.522613404738867	0.407458799241784	0.477008916209006	0.53900361495533	0.4211542615516	0.00510988479580564	0.00507214421200594	0.00747107835451401
237	27.2519279267591	0.25	1.3318588209772	0.975578933102816	1.68813870885157	0.358018696881598	31.1119470922946	24.6073411824981	37.6165530020911	15.3	10.49	24.5	1.55760281054958	1.96933329258241	2.38106377461525	1.54286212305453	1.95069611085487	2.3585300986552	1.5454796476493	1.95472680588726	2.36244727664567	1.3318588209772	19.0238065045547	-2.09596712362656	80.0155770213248	0.465008412988735	0.539023294451494	0.422625085811498	0.449389373727029	0.522613404738867	0.407458799241784	0.477008916209006	0.53900361495533	0.4211542615516	0.00510988479580564	0.00507214421200594	0.00747107835451401
237	27.2519279267591	0.25	1.33278143598834	0.974824123985373	1.69073874799131	0.300503249359777	30.3375461285531	23.1109434827345	37.5641487743718	16.72	11.18	26.06	1.34251411353511	1.76230727568661	2.18210043783811	1.32631549151133	1.74104347729463	2.15577146307793	1.32855452382964	1.74379775571881	2.15773561240645	1.33278143598834	19.9664029368395	-1.92835655013548	82.7119546601474	0.465008412988735	0.539023294451494	0.422625085811498	0.449389373727029	0.522613404738867	0.407458799241784	0.477008916209006	0.53900361495533	0.4211542615516	0.00510988479580564	0.00507214421200594	0.00747107835451401
237	27.2519279267591	0.25	1.33636313163446	0.975939238183092	1.69678702508583	0.277325110216982	27.9465952501771	20.9030509253263	34.9901395750279	16.12	11.14	24.83	1.25844264699215	1.68249062908036	2.10653861116857	1.24458608490929	1.66396492517848	2.08334376544766	1.25059724405193	1.67324894141808	2.09400724364774	1.33636313163446	19.5335100579859	-0.484856891206757	83.2409223633501	0.465008412988735	0.539023294451494	0.422625085811498	0.449389373727029	0.522613404738867	0.407458799241784	0.477008916209006	0.53900361495533	0.4211542615516	0.00510988479580564	0.00507214421200594	0.00747107835451401
237	27.2519279267591	0.25	1.34141886224296	0.977714157099935	1.70512356738599	0.300941899136552	28.6246636758182	21.813188755013	35.4361385966234	15.62	9.6	22.39	1.35368090518754	1.77638680298246	2.19909270077738	1.34003005085743	1.7584732774326	2.17691650400776	1.34220952655767	1.75898890225214	2.17837624061541	1.34141886224296	18.3556292574308	2.32511058700112	84.0313255288083	0.465008412988735	0.539023294451494	0.422625085811498	0.449389373727029	0.522613404738867	0.407458799241784	0.477008916209006	0.53900361495533	0.4211542615516	0.00510988479580564	0.00507214421200594	0.00747107835451401
237	27.2519279267591	0.25	1.3460666438019	0.981179729631577	1.71095355797222	0.372409779460625	32.6213623685292	26.0096325028423	39.2330922342162	16.31	10.47	25.36	1.54766013233495	1.94108017461251	2.33450021689008	1.53007773112466	1.91902827206729	2.30797881300992	1.52654072379705	1.9145223255764	2.302457126759	1.3460666438019	18.9445673750909	-1.13442987191916	81.3844086394114	0.465008412988735	0.539023294451494	0.422625085811498	0.449389373727029	0.522613404738867	0.407458799241784	0.477008916209006	0.53900361495533	0.4211542615516	0.00510988479580564	0.00507214421200594	0.00747107835451401
237	27.2519279267591	0.25	1.34783142218395	0.979308924811444	1.71635391955645	0.271819315524386	27.1397685143293	20.2043763933331	34.0751606353255	14.32	9.52	23.76	1.36407024756505	1.83230355817441	2.30053686878377	1.3540429830369	1.81883431602469	2.28362564901247	1.34629338867659	1.8090360088259	2.27128557079582	1.34783142218395	18.3400250656756	2.82671167707059	83.7304433775435	0.465008412988735	0.539023294451494	0.422625085811498	0.449389373727029	0.522613404738867	0.407458799241784	0.477008916209006	0.53900361495533	0.4211542615516	0.00510988479580564	0.00507214421200594	0.00747107835451401
237	27.2519279267591	0.25	1.37494846665965	1.00290172699776	1.74699520632155	0.30648495504192	30.1981644381808	23.1058273222821	37.2905015540795	14.6	10.38	22.93	1.53075398297145	2.00061914457371	2.47048430617598	1.51853077925724	1.98464402667058	2.45075727408391	1.52765730472436	1.99820899694438	2.46771459139126	1.37494846665965	18.0504498996819	-3.46288064178857	78.1651865109833	0.465008412988735	0.539023294451494	0.422625085811498	0.449389373727029	0.522613404738867	0.407458799241784	0.477008916209006	0.53900361495533	0.4211542615516	0.00510988479580564	0.00507214421200594	0.00747107835451401
237	27.2519279267591	0.25	1.38002404875491	1.00558945880314	1.75445863870669	0.328581072188661	31.3230244526594	24.332259988546	38.3137889167728	15.02	10.57	22.6	1.5686390624264	2.0193159095336	2.4699927566408	1.55471219336572	2.00138779022442	2.44806338708312	1.56803724619149	2.02092083847316	2.46831363816013	1.38002404875491	18.4784229757842	-0.246009249327868	81.7310552145898	0.465008412988735	0.539023294451494	0.422625085811498	0.449389373727029	0.522613404738867	0.407458799241784	0.477008916209006	0.53900361495533	0.4211542615516	0.00510988479580564	0.00507214421200594	0.00747107835451401
237	27.2519279267591	0.25	1.38818634207865	1.01671580439799	1.75965687975931	0.302179814279875	29.8148435526211	22.7409741862319	36.8887129190103	16.5	10.45	25.42	1.33809820884264	1.75433068205318	2.17056315526371	1.32245410941122	1.73382028644524	2.14518646347926	1.3200180277191	1.72948750885829	2.14082792934204	1.38818634207865	19.400399311086	1.40890837374004	84.9008118917151	0.465008412988735	0.539023294451494	0.422625085811498	0.449389373727029	0.522613404738867	0.407458799241784	0.477008916209006	0.53900361495533	0.4211542615516	0.00510988479580564	0.00507214421200594	0.00747107835451401
237	27.2519279267591	0.25	1.39526351935373	1.01725354974854	1.77327348895891	0.317209755251872	31.867884457568	24.5681160520415	39.1676528630944	15.4	10.51	23.16	1.54605976666842	2.00543069335548	2.46480162004255	1.53114299765413	1.98608179943051	2.44102060120688	1.5419724684845	1.9977842315273	2.45627725197033	1.39526351935373	18.4804344609542	3.58563087121175	86.5003946418193	0.465008412988735	0.539023294451494	0.422625085811498	0.449389373727029	0.522613404738867	0.407458799241784	0.477008916209006	0.53900361495533	0.4211542615516	0.00510988479580564	0.00507214421200594	0.00747107835451401
237	27.2519279267591	0.25	1.40206683905897	1.02033638645153	1.78379729166641	0.329699926720866	35.8360991589828	27.8583312183891	43.8138670995766	15.8	10.48	23.19	1.70937006172198	2.19888099366232	2.68839192560266	1.69153537838435	2.17593900637866	2.66034263437297	1.70143693596756	2.18772727977011	2.67656433949373	1.40206683905897	18.9821676398377	-1.29771127686806	81.7976086205002	0.465008412988735	0.539023294451494	0.422625085811498	0.449389373727029	0.522613404738867	0.407458799241784	0.477008916209006	0.53900361495533	0.4211542615516	0.00510988479580564	0.00507214421200594	0.00747107835451401
237	27.2519279267591	0.25	1.41592257614773	1.03677975129117	1.79506540100428	0.337097565303793	31.569399218592	24.6574780263097	38.4813204108743	15.91	10.19	21.68	1.50342541190683	1.92486177918197	2.34629814645711	1.48744867023857	1.90440647814107	2.32136428604357	1.50303711734167	1.92198702539857	2.34456568624397	1.41592257614773	18.4342850310158	2.14614113702003	83.6804720732128	0.465008412988735	0.539023294451494	0.422625085811498	0.449389373727029	0.522613404738867	0.407458799241784	0.477008916209006	0.53900361495533	0.4211542615516	0.00510988479580564	0.00507214421200594	0.00747107835451401
237	27.2519279267591	0.25	1.41803846853097	1.03395385321639	1.80212308384555	0.218726314117027	25.0780259788519	17.6780571426269	32.4779948150768	15.76	10.48	22.14	1.08782396241568	1.54318301891314	1.9985420754106	1.07656980964225	1.52721791973143	1.9778660298206	1.08659053557601	1.54161637454851	1.99841509227533	1.41803846853097	18.342612977714	2.19898468761727	84.6537282006658	0.465008412988735	0.539023294451494	0.422625085811498	0.449389373727029	0.522613404738867	0.407458799241784	0.477008916209006	0.53900361495533	0.4211542615516	0.00510988479580564	0.00507214421200594	0.00747107835451401
237	27.2519279267591	0.25	1.42262206247947	1.04183823585791	1.80340588910104	0.324451762382807	31.7057437831515	24.5628116933595	38.8486758729435	16.74	10.38	23.38	1.42552598815664	1.84007280196417	2.2546196157717	1.40828734124934	1.8178211099008	2.22735487855226	1.4137865844916	1.82574677615487	2.23704044251676	1.42262206247947	18.8693242022192	-1.69457504761034	81.002132402053	0.465008412988735	0.539023294451494	0.422625085811498	0.449389373727029	0.522613404738867	0.407458799241784	0.477008916209006	0.53900361495533	0.4211542615516	0.00510988479580564	0.00507214421200594	0.00747107835451401
237	27.2519279267591	0.25	1.42855403928123	1.04724341876842	1.80986465979405	0.326089390162535	30.3895626526914	23.5686462915158	37.210479013867	15.53	11.18	23.89	1.47054657989257	1.8961321270044	2.32171767411624	1.45596454618967	1.8773299598652	2.29869537354073	1.46759196868895	1.89377075297632	2.31834697758493	1.42855403928123	19.1179993077763	-2.61620254683978	80.0456081213176	0.465008412988735	0.539023294451494	0.422625085811498	0.449389373727029	0.522613404738867	0.407458799241784	0.477008916209006	0.53900361495533	0.4211542615516	0.00510988479580564	0.00507214421200594	0.00747107835451401
237	27.2519279267591	0.25	1.44637815248932	1.05934155746818	1.83341474751046	0.325873574462031	35.2425012781546	27.3284603966968	43.1565421596124	14.42	9.96	21.83	1.83288771050103	2.3636731283938	2.89445854628658	1.81900506440664	2.345770210863	2.87253535731936	1.82988120237476	2.36211305317213	2.89207004140355	1.44637815248932	18.0807697326385	-0.530563971058399	80.1775581322749	0.465008412988735	0.539023294451494	0.422625085811498	0.449389373727029	0.522613404738867	0.407458799241784	0.477008916209006	0.53900361495533	0.4211542615516	0.00510988479580564	0.00507214421200594	0.00747107835451401
237	27.2519279267591	0.25	1.47986064673596	1.08186869797396	1.87785259549795	0.323625027433394	30.0576625600831	23.273232329557	36.8420927906092	14.83	9.68	22.52	1.51872078444501	1.96144636101356	2.40417193758211	1.50583719744317	1.94480705173409	2.383776906025	1.50690703745093	1.94807691488472	2.38824065196589	1.47986064673596	17.8165548959862	2.32522985300512	83.2117916806078	0.465008412988735	0.539023294451494	0.422625085811498	0.449389373727029	0.522613404738867	0.407458799241784	0.477008916209006	0.53900361495533	0.4211542615516	0.00510988479580564	0.00507214421200594	0.00747107835451401
237	27.2519279267591	0.25	1.48974377900616	1.09071825438442	1.88876930362791	0.30542450250748	30.2396044927526	23.1197788232019	37.3594301623033	15.23	10.26	22.57	1.47019627961521	1.92294893313011	2.37570158664501	1.45649774725909	1.90503188453947	2.35356602181984	1.46698566811488	1.91800199466707	2.36779965851008	1.48974377900616	17.9891008632744	-0.0133293414878166	81.2756507225836	0.465008412988735	0.539023294451494	0.422625085811498	0.449389373727029	0.522613404738867	0.407458799241784	0.477008916209006	0.53900361495533	0.4211542615516	0.00510988479580564	0.00507214421200594	0.00747107835451401
237	27.2519279267591	0.25	1.49285050740778	1.09291109828154	1.89278991653402	0.314190691244755	30.7887439373116	23.6867145632028	37.8907733114204	17.06	11.05	23.78	1.34958622801358	1.75423504533564	2.15888386265769	1.33255307274969	1.73209480910891	2.13163654546813	1.34441934417311	1.74614645476374	2.15126666794338	1.49285050740778	19.1018215054804	2.31219275737418	85.8071309130409	0.465008412988735	0.539023294451494	0.422625085811498	0.449389373727029	0.522613404738867	0.407458799241784	0.477008916209006	0.53900361495533	0.4211542615516	0.00510988479580564	0.00507214421200594	0.00747107835451401
237	27.2519279267591	0.25	1.50925283256063	1.10636086470823	1.91214480041304	0.346861133891829	32.5730003503979	25.5944025418831	39.5515981589128	15.76	10.72	21.69	1.57493767030672	2.00436189916161	2.43378612801651	1.55864341402119	1.98362483312425	2.4086062522273	1.57864141749837	2.01207904989368	2.44322586856469	1.50925283256063	18.0061812489349	2.14095513331985	83.7045580495013	0.465008412988735	0.539023294451494	0.422625085811498	0.449389373727029	0.522613404738867	0.407458799241784	0.477008916209006	0.53900361495533	0.4211542615516	0.00510988479580564	0.00507214421200594	0.00747107835451401
237	27.2519279267591	0.25	1.52308591140228	1.1156289840634	1.93054283874115	0.328338300620994	32.1298750201236	24.9550879520948	39.3046620881525	16.24	10.38	24.42	1.49090386437764	1.91955063117507	2.3481973979725	1.47414499729983	1.89797345598248	2.32180191466513	1.47384208887082	1.89924962736167	2.3239741457304	1.52308591140228	18.5934677016623	1.44519340973783	83.6584771420063	0.465008412988735	0.539023294451494	0.422625085811498	0.449389373727029	0.522613404738867	0.407458799241784	0.477008916209006	0.53900361495533	0.4211542615516	0.00510988479580564	0.00507214421200594	0.00747107835451401
237	27.2519279267591	0.25	1.6069210980168	1.16935986953497	2.04448232649862	0.313013177892129	31.4890093003207	24.2055558144521	38.7724627861893	16.05	11.04	22.64	1.46332760601227	1.90364298793026	2.34395836984825	1.44739812326582	1.88292032267947	2.31844252209312	1.46468527437609	1.90612116564962	2.14936804263113	1.6069210980168	18.0070417646037	-4.47040322715714	77.5969199406291	0.465008412988735	0.539023294451494	0.422625085811498	0.449389373727029	0.522613404738867	0.407458799241784	0.477008916209006	0.53900361495533	0.4211542615516	0.00510988479580564	0.00507214421200594	0.00747107835451401
237	27.2519279267591	0.26	0.760895084659743	0.562420437301888	0.959369732017597	0.43269909484031	30.7405596998168	25.245012060829	36.2361073388047	17.5	11.24	25.67	1.40312881824125	1.70857376101654	2.01401870379183	1.38444410400059	1.68582160022514	1.98719909644968	1.38865163062812	1.69124921574246	1.99447648402333	0.760895084659743	22.2361724593794	2.47330322119593	87.622814854396	0.465008412988735	0.539023294451494	0.422625085811498	0.449389373727029	0.522613404738867	0.407458799241784	0.477008916209006	0.53900361495533	0.4211542615516	0.00510988479580564	0.00507214421200594	0.00747107835451401
237	27.2519279267591	0.26	0.853608866613363	0.628597678910382	1.07862005431634	0.32935572521303	26.3838355348427	20.5057365553338	32.2619345143516	14.78	9.78	23.56	1.34215206064089	1.72688843120286	2.11162480176483	1.33089844896653	1.7124089006194	2.09391935227227	1.32820933456792	1.70677167340697	2.08938602364866	0.853608866613363	20.2378508743276	0.572598464580941	82.7257785748092	0.465008412988735	0.539023294451494	0.422625085811498	0.449389373727029	0.522613404738867	0.407458799241784	0.477008916209006	0.53900361495533	0.4211542615516	0.00510988479580564	0.00507214421200594	0.00747107835451401
237	27.2519279267591	0.26	0.87637927170444	0.644699971823487	1.10805857158539	0.37892806116122	29.7072422666842	23.769239858647	35.6452446747214	16.12	10.71	25.84	1.43064566760617	1.78804781718324	2.14544996676032	1.41488240538613	1.76834659608955	2.12181078679298	1.41200354467209	1.76396469129176	2.11759598868676	0.87637927170444	21.3350588915328	-0.431106284364029	83.6666028339102	0.465008412988735	0.539023294451494	0.422625085811498	0.449389373727029	0.522613404738867	0.407458799241784	0.477008916209006	0.53900361495533	0.4211542615516	0.00510988479580564	0.00507214421200594	0.00747107835451401
237	27.2519279267591	0.26	0.90440294358465	0.663534785087644	1.14527110208166	0.324421841576253	26.8400591043496	20.7928959393812	32.887222269318	15.48	9.67	24.77	1.30134094097846	1.67980775129159	2.05827456160471	1.28856152047296	1.6633117132848	2.03806190609665	1.27786245258768	1.65171886602308	2.02073684065797	0.90440294358465	20.4770108507689	4.1010462988919	86.8062199131962	0.465008412988735	0.539023294451494	0.422625085811498	0.449389373727029	0.522613404738867	0.407458799241784	0.477008916209006	0.53900361495533	0.4211542615516	0.00510988479580564	0.00507214421200594	0.00747107835451401
237	27.2519279267591	0.26	0.91696179798867	0.678450092449219	1.15547350352812	0.429083709516321	32.305600812074	26.4875368922585	38.1236647318894	16.38	9.73	24.68	1.56965446942532	1.91443360356254	2.25921273769976	1.5516316174777	1.89245198017176	2.23327234286582	1.54026836658701	1.87957426998579	2.21653243810318	0.91696179798867	21.4214822017345	0.481542950963484	83.9375336263863	0.465008412988735	0.539023294451494	0.422625085811498	0.449389373727029	0.522613404738867	0.407458799241784	0.477008916209006	0.53900361495533	0.4211542615516	0.00510988479580564	0.00507214421200594	0.00747107835451401
237	27.2519279267591	0.26	0.926763725704069	0.683971921940061	1.16955552946808	0.34110195206043	26.5103530869817	20.7577026900234	32.2630034839401	16.56	9.84	24.95	1.21728124125276	1.55463039401177	1.89197954677077	1.20292910674255	1.53630080527551	1.86967250380847	1.19565751058369	1.52415559427536	1.85859010064685	0.926763725704069	20.3801945269036	1.46387212763829	84.6770212659753	0.465008412988735	0.539023294451494	0.422625085811498	0.449389373727029	0.522613404738867	0.407458799241784	0.477008916209006	0.53900361495533	0.4211542615516	0.00510988479580564	0.00507214421200594	0.00747107835451401
237	27.2519279267591	0.26	0.928470782893374	0.682663368817851	1.1742781969689	0.324281902201375	26.4088166714934	20.4569139732234	32.3607193697634	15.66	10.3	24.06	1.26621863893723	1.63462269751395	2.00302675609067	1.25334780022854	1.61800711119867	1.98266642216881	1.25437126819375	1.61892492571728	1.98500015599008	0.928470782893374	20.709650795751	-4.6530992560015	79.004892330297	0.465008412988735	0.539023294451494	0.422625085811498	0.449389373727029	0.522613404738867	0.407458799241784	0.477008916209006	0.53900361495533	0.4211542615516	0.00510988479580564	0.00507214421200594	0.00747107835451401
237	27.2519279267591	0.26	0.930911842354448	0.686485701566243	1.17533798314265	0.365465484462575	30.9445409881719	24.5784337782118	37.3106481981321	14.74	9.47	23.29	1.61374653348709	2.03172611406506	2.44970569464303	1.60038108452655	2.01489885456933	2.4294166246121	1.59374269266789	2.00656766680315	2.42160688095494	0.930911842354448	20.331172287087	-0.978870776390078	81.2272522509379	0.465008412988735	0.539023294451494	0.422625085811498	0.449389373727029	0.522613404738867	0.407458799241784	0.477008916209006	0.53900361495533	0.4211542615516	0.00510988479580564	0.00507214421200594	0.00747107835451401
237	27.2519279267591	0.26	0.945851822270299	0.699051462785864	1.19265218175473	0.38642639368682	30.0553820063373	24.1423850203778	35.9683789922968	16.07	10.83	23.89	1.45740700632886	1.81435778929686	2.17130857226487	1.44147859864166	1.7945281669382	2.14757773523474	1.45006379995167	1.80497646384528	2.16089412889683	0.945851822270299	20.292377004962	0.142535242450217	83.6051942637756	0.465008412988735	0.539023294451494	0.422625085811498	0.449389373727029	0.522613404738867	0.407458799241784	0.477008916209006	0.53900361495533	0.4211542615516	0.00510988479580564	0.00507214421200594	0.00747107835451401
[truncated: 1,345 more rows]
