# Supplementary material for: Re-expressing coefficients from regression models for inclusion in a meta-analysis
Source: BMC Med Res Methodol. 2024 Jan 8;24:6. doi: 10.1186/s12874-023-02132-y (PMC10773134; doi:10.1186/s12874-023-02132-y)
Supplement: Supplementary file 2 — Additional file 2. [file 12874_2023_2132_MOESM2_ESM.zip › Supp_Files_R1/simdata/simdata_scenario_238.csv]

ex_no	errsd	rsquare	beta	b_low_ci	b_hi_ci	lrsquare	lbeta	lb_low_ci	lb_hi_ci	x_median	x_25	x_75	rbl	rb	rbu	altl	alt	altu	dzl	dz	dzu	observed_beta	xlog	error	ylog	RelBias_rb	RelBias_rbl	RelBias_rbu	RelBias_alt	RelBias_altl	RelBias_altu	RelBias_dz	RelBias_dzl	RelBias_dzu	MC_SE_RelBias_rb	MC_SE_RelBias_alt	MC_SE_RelBias_dz
238	27.2519279267591	0.25	1.0733811023458	1.03368464637828	1.11307755831332	0.335852189829247	29.5796679748284	28.6938005276251	30.4655354220317	16.12	10.44	24.86	1.72671305324456	1.78002209061163	1.8333311279787	1.70767751441388	1.76039886510717	1.81312021580047	4.21648559570314	1.75824404357096	1.81167548046687	1.0733811023458	20.0860972308048	-0.01921583304274	83.3857685874622	0.490999443802916	0.498842284087544	0.483685552341284	0.474895842009959	0.482653972182721	0.467660947395109	0.48596425475277	0.50451338367268	0.479608567125353	0.00084157332491526	0.000834507684090702	0.00394778225935398
238	27.2519279267591	0.25	1.10979787253915	1.06923547549422	1.15036026958407	0.329595860969239	29.3942761043785	28.5014694758558	30.2870827329012	16.02	10.32	24.77	1.72534042093375	1.77938659443273	1.8334327679317	1.70662847877278	1.76008850193281	1.81354852509283	1.70373088423266	1.75806163332977	1.81040345034662	1.10979787253915	19.8771119666325	-0.486646496047343	82.6653313722703	0.490999443802916	0.498842284087544	0.483685552341284	0.474895842009959	0.482653972182721	0.467660947395109	0.48596425475277	0.50451338367268	0.479608567125353	0.00084157332491526	0.000834507684090702	0.00394778225935398
238	27.2519279267591	0.25	1.11313011011302	1.07227918287605	1.15398103734999	0.333420694951302	29.7104396730979	28.8157840753687	30.6050952708272	15.92	10.36	24.87	1.755197346234	1.80969168610067	1.86418602596734	1.7364911789435	1.79040474067709	1.84431830241068	1.7344010212907	1.78828793000174	1.84238880075847	1.11313011011302	19.790275397496	-0.159964080404478	82.9701770928143	0.490999443802916	0.498842284087544	0.483685552341284	0.474895842009959	0.482653972182721	0.467660947395109	0.48596425475277	0.50451338367268	0.479608567125353	0.00084157332491526	0.000834507684090702	0.00394778225935398
238	27.2519279267591	0.25	1.1164124367378	1.07572632221463	1.15709855126097	0.334276182771459	29.9813226787662	29.0802448855545	30.8824004719779	15.96	10.48	24.82	1.7671186895415	1.82187446671538	1.87663024388926	1.74815833143473	1.80232660469629	1.85649487795785	1.74726705216355	1.80243475931268	1.8565938590119	1.1164124367378	19.9265327564124	0.437773102841148	83.7715772966854	0.490999443802916	0.498842284087544	0.483685552341284	0.474895842009959	0.482653972182721	0.467660947395109	0.48596425475277	0.50451338367268	0.479608567125353	0.00084157332491526	0.000834507684090702	0.00394778225935398
238	27.2519279267591	0.25	1.12625679771108	1.08480267823895	1.16771091718321	0.329705138997387	29.2131037825773	28.3260193535681	30.1001882115865	15.94	10.23	24.42	1.72350938152368	1.77748443239535	1.83145948326703	1.70508450522892	1.75848254523777	1.81188058524662	1.70220406887026	1.7558065322493	1.80982507264078	1.12625679771108	19.7506655291529	0.109614011769904	83.1279427625176	0.490999443802916	0.498842284087544	0.483685552341284	0.474895842009959	0.482653972182721	0.467660947395109	0.48596425475277	0.50451338367268	0.479608567125353	0.00084157332491526	0.000834507684090702	0.00394778225935398
238	27.2519279267591	0.25	1.12797152159807	1.08667289864856	1.16927014454758	0.327627425331582	29.3352014496618	28.440205409721	30.2301974896026	16.04	10.29	24.66	1.71956826226515	1.77368203405279	1.82779580584044	1.70085659363511	1.75438152054336	1.8079064474516	1.69891731539778	1.75210350857694	1.80330239365742	1.12797152159807	19.8250817205665	-0.114788451656635	83.1277858602013	0.490999443802916	0.498842284087544	0.483685552341284	0.474895842009959	0.482653972182721	0.467660947395109	0.48596425475277	0.50451338367268	0.479608567125353	0.00084157332491526	0.000834507684090702	0.00394778225935398
238	27.2519279267591	0.25	1.13357115124535	1.09178955413295	1.17535274835774	0.333717949101032	30.1564086081777	29.2489307004669	31.0638865158886	16.18	10.45	24.63	1.75357581277438	1.80798229094227	1.86238876911015	1.73404821576498	1.78784883031829	1.8416494448716	1.73585917896335	1.78760027737943	1.84200568580447	1.13357115124535	19.8230350717084	0.358381117488665	83.7013475123198	0.490999443802916	0.498842284087544	0.483685552341284	0.474895842009959	0.482653972182721	0.467660947395109	0.48596425475277	0.50451338367268	0.479608567125353	0.00084157332491526	0.000834507684090702	0.00394778225935398
238	27.2519279267591	0.25	1.13412882373994	1.09283261147704	1.17542503600284	0.331190721602506	28.9199777190744	28.0447376617271	29.7952177764217	15.92	10.21	24.68	1.70807436259265	1.76138115836665	1.81468795414065	1.68986561013024	1.74260413424695	1.79534265836365	1.68663079584101	1.73947717646467	1.7903366595706	1.13412882373994	19.6985980538807	0.0861516525766233	83.0580730855738	0.490999443802916	0.498842284087544	0.483685552341284	0.474895842009959	0.482653972182721	0.467660947395109	0.48596425475277	0.50451338367268	0.479608567125353	0.00084157332491526	0.000834507684090702	0.00394778225935398
238	27.2519279267591	0.25	1.13546112763766	1.09343508376206	1.17748717151325	0.319370577793327	29.3217089957335	28.4100879252917	30.2333300661754	15.97	10.38	24.61	1.72553446993445	1.78090330880262	1.83627214767078	1.70699416873227	1.7617680876103	1.81654200648833	1.70469454485974	1.76223475386912	1.81641256924804	1.13546112763766	19.8186659033475	0.159114196673583	83.558653586037	0.490999443802916	0.498842284087544	0.483685552341284	0.474895842009959	0.482653972182721	0.467660947395109	0.48596425475277	0.50451338367268	0.479608567125353	0.00084157332491526	0.000834507684090702	0.00394778225935398
238	27.2519279267591	0.25	1.13786194130099	1.09624250968299	1.17948137291899	0.325619711438519	29.2264290092903	28.3306724167141	30.1221856018665	16.09	10.27	25.02	1.70845206899185	1.76246974924278	1.81648742949371	1.68972600423429	1.74315160549349	1.79657720675268	1.68423246571288	1.7386846255705	1.79164031335715	1.13786194130099	19.870154912715	-0.249103686404373	83.0474937534555	0.490999443802916	0.498842284087544	0.483685552341284	0.474895842009959	0.482653972182721	0.467660947395109	0.48596425475277	0.50451338367268	0.479608567125353	0.00084157332491526	0.000834507684090702	0.00394778225935398
238	27.2519279267591	0.25	1.13958574527275	1.09795820610594	1.18121328443956	0.330530972002609	29.4187188029651	28.5270571544377	30.3103804514925	15.95	10.22	24.74	1.73422291131275	1.78842899543996	1.84263507956717	1.71563737237974	1.76926253390445	1.82288769542916	1.71075686379847	1.76515489129822	1.81938609873563	1.13958574527275	19.7451225573718	0.193899153454611	83.2568177227311	0.490999443802916	0.498842284087544	0.483685552341284	0.474895842009959	0.482653972182721	0.467660947395109	0.48596425475277	0.50451338367268	0.479608567125353	0.00084157332491526	0.000834507684090702	0.00394778225935398
238	27.2519279267591	0.25	1.14126529797605	1.09936496953081	1.18316562642128	0.323336192269923	28.8786390159319	27.9889193209449	29.7683587109189	15.97	10.37	24.68	1.69974457621371	1.75377653823995	1.80780850026618	1.68147502192446	1.73492622618426	1.78837743044406	1.67958001293777	1.73232061635182	1.78731242267803	1.14126529797605	19.7627589225253	0.0424777466110349	83.2452438880905	0.490999443802916	0.498842284087544	0.483685552341284	0.474895842009959	0.482653972182721	0.467660947395109	0.48596425475277	0.50451338367268	0.479608567125353	0.00084157332491526	0.000834507684090702	0.00394778225935398
238	27.2519279267591	0.25	1.14319365405636	1.10050149995365	1.18588580815907	0.329010893347845	29.5910431354471	28.6910689778857	30.4910172930084	16.09	10.39	24.59	1.73025525081675	1.78452945764118	1.83880366446562	1.71129230862036	1.76497169069494	1.81865107276951	1.71174564977289	1.76581157772568	1.81758668017372	1.14319365405636	19.7035788210156	-0.822411022304746	82.4110484087796	0.490999443802916	0.498842284087544	0.483685552341284	0.474895842009959	0.482653972182721	0.467660947395109	0.48596425475277	0.50451338367268	0.479608567125353	0.00084157332491526	0.000834507684090702	0.00394778225935398
238	27.2519279267591	0.25	1.14429940299343	1.10239559833502	1.18620320765183	0.319812334454311	28.9841231840361	28.0839126180976	29.8843337499745	15.88	10.27	24.29	1.71515059997524	1.77012857662934	1.82510655328343	1.69700955446366	1.75140603234054	1.80580251021743	1.69634906671106	1.75127133150101	1.80649730819962	1.14429940299343	19.5450502990274	-0.0124580948330517	82.8710773236212	0.490999443802916	0.498842284087544	0.483685552341284	0.474895842009959	0.482653972182721	0.467660947395109	0.48596425475277	0.50451338367268	0.479608567125353	0.00084157332491526	0.000834507684090702	0.00394778225935398
238	27.2519279267591	0.25	1.14703102175055	1.10512780627992	1.18893423722119	0.325151702198837	28.8112969597577	27.9273218451188	29.6952720743965	16.04	10.22	25.09	1.68914241229599	1.74260832878564	1.79607424527529	1.670779483539	1.72366416377037	1.77654884400174	1.66504529863354	1.71689966520808	1.76964086809405	1.14703102175055	19.8806114761908	0.370036019866519	83.6159019931888	0.490999443802916	0.498842284087544	0.483685552341284	0.474895842009959	0.482653972182721	0.467660947395109	0.48596425475277	0.50451338367268	0.479608567125353	0.00084157332491526	0.000834507684090702	0.00394778225935398
238	27.2519279267591	0.25	1.15056415186618	1.10834750939133	1.19278079434104	0.324287969390147	29.5026301043353	28.5956592959864	30.4096009126842	16.11	10.41	25.12	1.72260532852526	1.7772413392256	1.83187734992594	1.70366917521594	1.75770458643031	1.81173999764469	1.699100704343	1.75362935799668	1.80817227677785	1.15056415186618	20.0371422204937	0.118281603597067	83.6555262581026	0.490999443802916	0.498842284087544	0.483685552341284	0.474895842009959	0.482653972182721	0.467660947395109	0.48596425475277	0.50451338367268	0.479608567125353	0.00084157332491526	0.000834507684090702	0.00394778225935398
238	27.2519279267591	0.25	1.15783870423066	1.1152837808178	1.20039362764352	0.322298303498651	29.3006531573411	28.3957861655219	30.2055201491604	16.11	10.16	24.98	1.71046470546962	1.76497078759143	1.81947686971324	1.69165899485576	1.74556580965343	1.79947262445111	1.68472610844238	1.73770555088181	1.79273970022275	1.15783870423066	19.797995173094	-0.098365183592248	83.1315071339146	0.490999443802916	0.498842284087544	0.483685552341284	0.474895842009959	0.482653972182721	0.467660947395109	0.48596425475277	0.50451338367268	0.479608567125353	0.00084157332491526	0.000834507684090702	0.00394778225935398
238	27.2519279267591	0.25	1.15821604779058	1.11598962038647	1.20044247519469	0.324818901255135	29.0629111985046	28.1705395285725	29.9552828684366	15.93	10.36	24.76	1.71551128259864	1.7698543549593	1.82419742731995	1.69721640030002	1.75097993691371	1.8047434735274	1.69470889595276	1.74966657553582	1.80244609888437	1.15821604779058	19.7347517269142	-0.31998086162868	82.7238922556435	0.490999443802916	0.498842284087544	0.483685552341284	0.474895842009959	0.482653972182721	0.467660947395109	0.48596425475277	0.50451338367268	0.479608567125353	0.00084157332491526	0.000834507684090702	0.00394778225935398
238	27.2519279267591	0.25	1.15911310964913	1.11684570931982	1.20138050997844	0.329000052770857	29.6668221180467	28.7645210848482	30.5691231512453	16.06	10.34	24.85	1.73802328246455	1.79254253550078	1.84706178853702	1.71907596384746	1.77300086715981	1.82692577047215	1.71721462280305	1.77010619500813	1.82468348836587	1.15911310964913	19.7719100375505	-0.349118322021317	82.8565843053831	0.490999443802916	0.498842284087544	0.483685552341284	0.474895842009959	0.482653972182721	0.467660947395109	0.48596425475277	0.50451338367268	0.479608567125353	0.00084157332491526	0.000834507684090702	0.00394778225935398
238	27.2519279267591	0.25	1.15975281765467	1.11742625650004	1.20207937880931	0.328377204849466	29.4692264930152	28.5716693292681	30.3667836567623	15.81	10.16	24.58	1.75216891692159	1.80721196482173	1.86225501272187	1.73385792461834	1.78832574668453	1.84279356875073	1.72997974672059	1.78465081526726	1.83753518010088	1.15975281765467	19.6649464335679	-0.153963019107115	82.7696569781626	0.490999443802916	0.498842284087544	0.483685552341284	0.474895842009959	0.482653972182721	0.467660947395109	0.48596425475277	0.50451338367268	0.479608567125353	0.00084157332491526	0.000834507684090702	0.00394778225935398
238	27.2519279267591	0.25	1.16011139832504	1.11765625281023	1.20256654383985	0.316345823132238	28.9032157360751	27.9983158869022	29.8081155852479	16.01	10.32	24.72	1.6965883450927	1.7514217337788	1.8062551224649	1.67823988636585	1.73248025661464	1.78672062686344	1.67693585092958	1.73031432592556	1.78300662411009	1.16011139832504	19.7593332802359	0.0645107473767729	83.2239582201774	0.490999443802916	0.498842284087544	0.483685552341284	0.474895842009959	0.482653972182721	0.467660947395109	0.48596425475277	0.50451338367268	0.479608567125353	0.00084157332491526	0.000834507684090702	0.00394778225935398
238	27.2519279267591	0.25	1.16085240972339	1.11808116937355	1.20362365007324	0.322406093071687	29.4945917018159	28.583960174657	30.4052232289748	15.97	10.26	24.87	1.73573003640233	1.79102715003272	1.84632426366311	1.71706911756137	1.77177172920818	1.826474340855	1.71203119370757	1.76865734642891	1.82157975928713	1.16085240972339	19.853535637449	-0.415162854748805	82.8066628791507	0.490999443802916	0.498842284087544	0.483685552341284	0.474895842009959	0.482653972182721	0.467660947395109	0.48596425475277	0.50451338367268	0.479608567125353	0.00084157332491526	0.000834507684090702	0.00394778225935398
238	27.2519279267591	0.25	1.16116868570969	1.11879455253429	1.2035428188851	0.322684343042515	29.2796752536861	28.3762545602039	30.1830959471683	16.17	10.48	24.69	1.70262405560415	1.75683085029546	1.81103764498677	1.6837048481743	1.73730930814028	1.79091376810626	1.68282208134446	1.73809564900488	1.79221236031923	1.16116868570969	19.8989774122625	-0.0411350413658165	83.4296224529216	0.490999443802916	0.498842284087544	0.483685552341284	0.474895842009959	0.482653972182721	0.467660947395109	0.48596425475277	0.50451338367268	0.479608567125353	0.00084157332491526	0.000834507684090702	0.00394778225935398
238	27.2519279267591	0.25	1.16118603256826	1.11889440099589	1.20347766414064	0.335921511253585	30.4659064818919	29.5536392594355	31.3781737043482	15.95	10.37	24.72	1.7970292152308	1.85250024661413	1.90797127799745	1.77778268100531	1.83265960679758	1.88753653258986	1.77679349735096	1.83200710925211	1.8852491028678	1.16118603256826	19.7233040416407	-0.0827763641950331	83.0714102864904	0.490999443802916	0.498842284087544	0.483685552341284	0.474895842009959	0.482653972182721	0.467660947395109	0.48596425475277	0.50451338367268	0.479608567125353	0.00084157332491526	0.000834507684090702	0.00394778225935398
238	27.2519279267591	0.25	1.16637926593548	1.12379232791586	1.20896620395511	0.325116444497653	29.1211212396334	28.2275684501357	30.014674029131	15.9	10.34	24.9	1.72208590653846	1.77659909169857	1.83111227685869	1.70381546783886	1.75775029636531	1.81168512489176	1.70113713453272	1.75424425256566	1.80910766077448	1.16637926593548	19.7097425868293	-0.140121388596397	82.9773696553041	0.490999443802916	0.498842284087544	0.483685552341284	0.474895842009959	0.482653972182721	0.467660947395109	0.48596425475277	0.50451338367268	0.479608567125353	0.00084157332491526	0.000834507684090702	0.00394778225935398
238	27.2519279267591	0.25	1.16792815279664	1.12541192378254	1.21044438181075	0.329549872961486	29.5484929499327	28.6509088145254	30.4460770853401	16.3	10.64	25.11	1.70549830333434	1.75892865802036	1.81235901270639	1.68614277186346	1.73896675074154	1.79179072961963	1.68710636761649	1.73800688020022	1.79211181106052	1.16792815279664	19.9705760665828	0.100070527073737	83.7136935491495	0.490999443802916	0.498842284087544	0.483685552341284	0.474895842009959	0.482653972182721	0.467660947395109	0.48596425475277	0.50451338367268	0.479608567125353	0.00084157332491526	0.000834507684090702	0.00394778225935398
238	27.2519279267591	0.25	1.17287968509143	1.12978708160091	1.21597228858194	0.326297028833842	29.639370349098	28.7323567200201	30.546383978176	15.74	10.27	24.29	1.76997416771682	1.82584813269918	1.88172209768154	1.75172194255725	1.80701972727211	1.86231751198697	1.75164535342329	1.80631741403263	1.86120538058766	1.17287968509143	19.4751247349408	0.0443355645026836	82.8219249988575	0.490999443802916	0.498842284087544	0.483685552341284	0.474895842009959	0.482653972182721	0.467660947395109	0.48596425475277	0.50451338367268	0.479608567125353	0.00084157332491526	0.000834507684090702	0.00394778225935398
238	27.2519279267591	0.25	1.17607946871086	1.13265855086265	1.21950038655906	0.326792678924199	29.6269909667757	28.7213772981617	30.5326046353897	16.09	10.34	24.7	1.73177453704074	1.78637911520636	1.84098369337198	1.71278565296099	1.76679149267491	1.82079733238883	1.71171201611828	1.76561733796267	1.8195696679484	1.17607946871086	19.7004830063818	-0.202343047064992	82.9791987236748	0.490999443802916	0.498842284087544	0.483685552341284	0.474895842009959	0.482653972182721	0.467660947395109	0.48596425475277	0.50451338367268	0.479608567125353	0.00084157332491526	0.000834507684090702	0.00394778225935398
238	27.2519279267591	0.25	1.17676450729722	1.13378206656136	1.21974694803307	0.313768507423922	28.5349721021404	27.6362503221783	29.4336938821026	16.04	10.27	24.69	1.67134110239913	1.72569256589223	1.78004402938533	1.65316576455637	1.70692617203474	1.76068657951312	1.65120008690892	1.7052027280329	1.75766610998696	1.17676450729722	19.6920089749197	0.0911730956749162	83.2173482548662	0.490999443802916	0.498842284087544	0.483685552341284	0.474895842009959	0.482653972182721	0.467660947395109	0.48596425475277	0.50451338367268	0.479608567125353	0.00084157332491526	0.000834507684090702	0.00394778225935398
238	27.2519279267591	0.25	1.17715369118507	1.13370270857613	1.22060467379401	0.315708435263253	29.3042256775933	28.3854173590277	30.223033996159	15.93	10.39	24.52	1.72857881609132	1.78453122910088	1.84048364211044	1.71014403007544	1.76549972701321	1.82085542395099	4.20817871093747	1.76593307046299	1.81984573742458	1.17715369118507	19.663774327273	0.152599012443753	83.2944071301118	0.490999443802916	0.498842284087544	0.483685552341284	0.474895842009959	0.482653972182721	0.467660947395109	0.48596425475277	0.50451338367268	0.479608567125353	0.00084157332491526	0.000834507684090702	0.00394778225935398
238	27.2519279267591	0.25	1.17815935458448	1.13481443444495	1.22150427472402	0.323398475444794	29.5136925938668	28.6045369915465	30.4228481961871	15.99	10.24	24.19	1.73509297850259	1.79024050640763	1.84538803431268	1.7163817347661	1.77093455169664	1.82548736862719	1.71800511387788	1.77044600926695	1.82378016987586	1.17815935458448	19.4551869466009	0.332781667781463	83.1372340102214	0.490999443802916	0.498842284087544	0.483685552341284	0.474895842009959	0.482653972182721	0.467660947395109	0.48596425475277	0.50451338367268	0.479608567125353	0.00084157332491526	0.000834507684090702	0.00394778225935398
238	27.2519279267591	0.25	1.18019166309321	1.13632523437844	1.22405809180798	0.314336485056401	29.164826629385	28.2474774198769	30.0821758388931	15.8	10.36	24.33	1.73334357853719	1.78963467093959	1.84592576334199	1.71526170460151	1.77096558022293	1.82666945584435	1.71532072547415	1.77135168250767	1.82815437434902	1.18019166309321	19.5316373816831	-0.256650460512755	82.7164689134697	0.490999443802916	0.498842284087544	0.483685552341284	0.474895842009959	0.482653972182721	0.467660947395109	0.48596425475277	0.50451338367268	0.479608567125353	0.00084157332491526	0.000834507684090702	0.00394778225935398
238	27.2519279267591	0.25	1.18180666855904	1.1387663246147	1.22484701250337	0.328065361329661	29.849352470587	28.9395745177663	30.7591304234077	16.01	10.45	24.63	1.75387699583903	1.8090139026306	1.86415080942216	1.73491659703165	1.78945744278572	1.8439982885398	1.73501434197045	1.79067957846012	1.84389357391987	1.18180666855904	19.7384007903036	0.124168133884585	83.454342904657	0.490999443802916	0.498842284087544	0.483685552341284	0.474895842009959	0.482653972182721	0.467660947395109	0.48596425475277	0.50451338367268	0.479608567125353	0.00084157332491526	0.000834507684090702	0.00394778225935398
238	27.2519279267591	0.25	1.18271204684626	1.13953047437203	1.22589361932048	0.318618550110494	29.4079046547795	28.4920198073269	30.3237895022322	16.16	10.42	24.63	1.71118804876841	1.7661947213598	1.82120139395119	1.69222220521165	1.74661921485705	1.80101622450246	1.6931557300164	1.74707752653721	1.80066231000394	1.18271204684626	19.7453163648502	0.335991472245284	83.636480502464	0.490999443802916	0.498842284087544	0.483685552341284	0.474895842009959	0.482653972182721	0.467660947395109	0.48596425475277	0.50451338367268	0.479608567125353	0.00084157332491526	0.000834507684090702	0.00394778225935398
238	27.2519279267591	0.25	1.18516055896226	1.14185164085089	1.22846947707362	0.335903486148511	30.4897645090386	29.5767459983822	31.402783019695	16.07	10.53	24.82	1.78561841671251	1.84073951311428	1.89586060951605	1.76610755477616	1.82062636118606	1.87514516759597	1.76612033297237	1.82164565705502	1.87460512528656	1.18516055896226	19.8142858729964	0.125195482932054	83.4966111738285	0.490999443802916	0.498842284087544	0.483685552341284	0.474895842009959	0.482653972182721	0.467660947395109	0.48596425475277	0.50451338367268	0.479608567125353	0.00084157332491526	0.000834507684090702	0.00394778225935398
238	27.2519279267591	0.25	1.18563731333641	1.14247270373696	1.22880192293586	0.326824307638673	29.1872936104405	28.2951843804063	30.0794028404748	16	10.16	24.77	1.71511137776311	1.76918654016773	1.82326170257236	1.69657876386072	1.75006961779445	1.80356047172818	1.69012740155427	1.74726437657074	1.79985635368161	1.18563731333641	19.606294995876	0.203090099888475	83.1993056225652	0.490999443802916	0.498842284087544	0.483685552341284	0.474895842009959	0.482653972182721	0.467660947395109	0.48596425475277	0.50451338367268	0.479608567125353	0.00084157332491526	0.000834507684090702	0.00394778225935398
238	27.2519279267591	0.25	1.19387353666601	1.15030256905613	1.23744450427589	0.321234233370644	29.433059063987	28.5218844224264	30.3442337055476	15.85	10.29	24.41	1.744940800906	1.80068556816127	1.85643033541655	1.726577682806	1.78173581254094	1.83689394227588	1.72487724736929	1.78178024680067	1.83680325799709	1.19387353666601	19.601726149914	0.0547425537941204	82.988860955335	0.490999443802916	0.498842284087544	0.483685552341284	0.474895842009959	0.482653972182721	0.467660947395109	0.48596425475277	0.50451338367268	0.479608567125353	0.00084157332491526	0.000834507684090702	0.00394778225935398
238	27.2519279267591	0.25	1.19637931414409	1.15235757467351	1.24040105361467	0.31581507019746	29.4948827190926	28.5703247027894	30.4194407353959	16.09	10.47	24.7	1.72299199246745	1.7787493587289	1.83450672499035	1.7041092069377	1.75925551151493	1.81440181609217	4.2081787109375	1.75915779712244	1.81779106608168	1.19637931414409	19.6818579680406	-0.00838440305849708	83.3508623838042	0.490999443802916	0.498842284087544	0.483685552341284	0.474895842009959	0.482653972182721	0.467660947395109	0.48596425475277	0.50451338367268	0.479608567125353	0.00084157332491526	0.000834507684090702	0.00394778225935398
238	27.2519279267591	0.25	1.19777848563199	1.15387291107887	1.2416840601851	0.317512283877287	29.1900447685956	28.2786236603022	30.1014658768889	15.99	10.25	24.53	1.71578789817078	1.77108780691218	1.82638771565358	1.69729891074419	1.75200291872274	1.80670692670129	1.6953506347955	1.74912339404071	1.80432160204966	1.19777848563199	19.6640853887635	0.67935961816712	83.7972885150095	0.490999443802916	0.498842284087544	0.483685552341284	0.474895842009959	0.482653972182721	0.467660947395109	0.48596425475277	0.50451338367268	0.479608567125353	0.00084157332491526	0.000834507684090702	0.00394778225935398
238	27.2519279267591	0.25	1.20336618495179	1.15941801195533	1.24731435794825	0.327853745878709	30.4177895578391	29.4902410414161	31.3453380742621	16.16	10.38	24.77	1.77057193995227	1.82626125676106	1.88195057356984	1.75093089455019	1.80600244690944	1.86107399926868	1.74911375506005	1.80525019592687	1.86040039837155	1.20336618495179	19.6317366810828	0.297726434202533	83.5204705899324	0.490999443802916	0.498842284087544	0.483685552341284	0.474895842009959	0.482653972182721	0.467660947395109	0.48596425475277	0.50451338367268	0.479608567125353	0.00084157332491526	0.000834507684090702	0.00394778225935398
238	27.2519279267591	0.26	1.10230396703391	1.0626969201522	1.14191101391562	0.349484813063532	30.307063511883	29.4264697736739	31.1876572500921	15.76	10.17	24.84	1.81069065265005	1.86487597840679	1.91906130416353	1.7919557285462	1.84558040747787	1.89920508640954	1.78593572539869	1.84255433950231	1.89371278048585	1.10230396703391	19.8633016606402	0.415268479961064	83.5044797812356	0.490999443802916	0.498842284087544	0.483685552341284	0.474895842009959	0.482653972182721	0.467660947395109	0.48596425475277	0.50451338367268	0.479608567125353	0.00084157332491526	0.000834507684090702	0.00394778225935398
238	27.2519279267591	0.26	1.11532299982103	1.0750092838083	1.15563671583376	0.334229647811013	29.7440797793712	28.8500387596743	30.6381207990681	15.85	10.39	24.75	1.76481298383519	1.81950321190683	1.87419343997847	1.74623450207476	1.80034899695881	1.85446349184285	1.74562582521166	1.80015908398296	1.85351680783753	1.11532299982103	19.8520688498992	0.0835692252444963	83.3027810630178	0.490999443802916	0.498842284087544	0.483685552341284	0.474895842009959	0.482653972182721	0.467660947395109	0.48596425475277	0.50451338367268	0.479608567125353	0.00084157332491526	0.000834507684090702	0.00394778225935398
238	27.2519279267591	0.26	1.11808049707372	1.07766400652271	1.15849698762473	0.337381929187505	29.7232236175767	28.8361006853679	30.6103465497855	15.96	10.33	24.83	1.75210624445541	1.80600859575048	1.85991094704555	1.7333016033625	1.78662544272465	1.83994928208679	1.7300218240595	1.78466561757773	1.83739474573399	1.11808049707372	20.0168937583113	-0.13819359440225	83.1794706713519	0.490999443802916	0.498842284087544	0.483685552341284	0.474895842009959	0.482653972182721	0.467660947395109	0.48596425475277	0.50451338367268	0.479608567125353	0.00084157332491526	0.000834507684090702	0.00394778225935398
238	27.2519279267591	0.26	1.12111872062248	1.08064208357464	1.16159535767031	0.343192408924091	30.657814116558	29.7545628072799	31.561065425836	15.92	10.39	24.88	1.81258788789393	1.86761213387348	1.92263637985303	1.79327642638076	1.84771443948541	1.90215245259007	1.7911892426436	1.84336096778643	1.89895369241163	1.12111872062248	19.9607110989672	-0.0818818236813087	83.3082886348208	0.490999443802916	0.498842284087544	0.483685552341284	0.474895842009959	0.482653972182721	0.467660947395109	0.48596425475277	0.50451338367268	0.479608567125353	0.00084157332491526	0.000834507684090702	0.00394778225935398
238	27.2519279267591	0.26	1.12214558012527	1.08164153954425	1.1626496207063	0.33813746351003	30.2006541486859	29.3008027994214	31.1005054979505	15.98	10.44	24.64	1.77875709805453	1.83338416700057	1.88801123594661	1.75961835405957	1.81365765670019	1.86769695934082	1.76082057887077	1.81355595957514	1.86696782039607	1.12214558012527	19.8786316261448	0.483385668489486	83.7536287657864	0.490999443802916	0.498842284087544	0.483685552341284	0.474895842009959	0.482653972182721	0.467660947395109	0.48596425475277	0.50451338367268	0.479608567125353	0.00084157332491526	0.000834507684090702	0.00394778225935398
238	27.2519279267591	0.26	1.12419991337515	1.08360961810156	1.16479020864875	0.341742479288273	29.9173394459946	29.0330619580551	30.801616933934	15.93	10.24	24.69	1.76778896942128	1.821631584828	1.87547420023471	1.74892904274646	1.8021972299855	1.85546541722453	1.74556726236323	1.79950752796317	1.85182742832735	1.12419991337515	19.8872811874307	-0.127541142898569	83.1111911689106	0.490999443802916	0.498842284087544	0.483685552341284	0.474895842009959	0.482653972182721	0.467660947395109	0.48596425475277	0.50451338367268	0.479608567125353	0.00084157332491526	0.000834507684090702	0.00394778225935398
238	27.2519279267591	0.26	1.12553493122209	1.08489789910905	1.16617196333512	0.344069042988218	29.9940730290682	29.1120927454105	30.8760533127259	16.11	10.36	24.88	1.75336938904345	1.80648948743792	1.8596095858324	1.73408464781108	1.78662049547198	1.83915634313289	1.73239947517304	1.78346818244542	1.83556424960896	1.12553493122209	19.9743469738093	-0.0623647491179481	83.2682911312028	0.490999443802916	0.498842284087544	0.483685552341284	0.474895842009959	0.482653972182721	0.467660947395109	0.48596425475277	0.50451338367268	0.479608567125353	0.00084157332491526	0.000834507684090702	0.00394778225935398
238	27.2519279267591	0.26	1.12801786619824	1.08720975898287	1.16882597341361	0.332030142728243	29.4966876964657	28.6056827925084	30.3876926004231	15.94	10.34	25.09	1.7408936122319	1.795118668037	1.8493437238421	1.72229408294131	1.77593980379645	1.82958552465158	1.71899738611535	1.77058234275855	1.82422486195395	1.12801786619824	19.9261875174887	-0.399418609331785	82.9127586346249	0.490999443802916	0.498842284087544	0.483685552341284	0.474895842009959	0.482653972182721	0.467660947395109	0.48596425475277	0.50451338367268	0.479608567125353	0.00084157332491526	0.000834507684090702	0.00394778225935398
238	27.2519279267591	0.26	1.12853212657338	1.08764742642741	1.16941682671934	0.339412886316868	29.9286596646378	29.0394476525121	30.8178716767634	15.98	10.26	24.76	1.76212375453751	1.81608144781516	1.87003914109282	1.74314071611232	1.79651713298292	1.84989354985351	1.7396563998657	1.79291901218731	1.8469949096222	1.12853212657338	19.8173275092946	-0.570823895008753	82.5889825903446	0.490999443802916	0.498842284087544	0.483685552341284	0.474895842009959	0.482653972182721	0.467660947395109	0.48596425475277	0.50451338367268	0.479608567125353	0.00084157332491526	0.000834507684090702	0.00394778225935398
238	27.2519279267591	0.26	1.13212517672362	1.09159896044962	1.17265139299762	0.332948456517994	29.5877172486366	28.6958097373786	30.4796247598945	16.07	10.35	25.05	1.73237372908087	1.78621842471462	1.84006312034837	1.71344283063839	1.76669912640922	1.81995542218006	1.70914127987321	1.76295865928188	1.81490455666414	1.13212517672362	20.0014251758748	-0.457497391483307	83.0591615214201	0.490999443802916	0.498842284087544	0.483685552341284	0.474895842009959	0.482653972182721	0.467660947395109	0.48596425475277	0.50451338367268	0.479608567125353	0.00084157332491526	0.000834507684090702	0.00394778225935398
238	27.2519279267591	0.26	1.13232358763335	1.09147270045446	1.17317447481225	0.324379617055456	29.1866963625094	28.2896256021803	30.0837671228384	15.92	10.3	24.69	1.7234714885127	1.77812317957242	1.83277487063213	1.70511327418174	1.75918282189606	1.81325236961037	1.70121935018906	1.75566132013063	1.81114376841229	1.13232358763335	19.8593259415026	-0.055632035627369	83.1585919302597	0.490999443802916	0.498842284087544	0.483685552341284	0.474895842009959	0.482653972182721	0.467660947395109	0.48596425475277	0.50451338367268	0.479608567125353	0.00084157332491526	0.000834507684090702	0.00394778225935398
238	27.2519279267591	0.26	1.13373185334144	1.09323263520809	1.17423107147478	0.3361684875059	29.5000757046918	28.6172179609312	30.3829334484524	16.09	10.31	24.63	1.72528844044399	1.77851458779158	1.83174073513917	1.70636448082675	1.75900681306298	1.81164914529921	1.70573749510091	1.75690478964957	1.80932064905056	1.13373185334144	19.9999741664388	-0.544485356906424	82.7229577664737	0.490999443802916	0.498842284087544	0.483685552341284	0.474895842009959	0.482653972182721	0.467660947395109	0.48596425475277	0.50451338367268	0.479608567125353	0.00084157332491526	0.000834507684090702	0.00394778225935398
238	27.2519279267591	0.26	1.13499445783555	1.09374845197959	1.1762404636915	0.336663673814528	29.8623776772801	28.9696678553205	30.7550874992396	15.93	10.39	24.99	1.76366646063336	1.81801442140154	1.87236238216971	1.74484252965649	1.79861042481415	1.8523783199718	1.74152040604545	1.79480124351412	1.8485412109842	1.13499445783555	19.8885594583281	0.0204182359021584	83.2890383706897	0.490999443802916	0.498842284087544	0.483685552341284	0.474895842009959	0.482653972182721	0.467660947395109	0.48596425475277	0.50451338367268	0.479608567125353	0.00084157332491526	0.000834507684090702	0.00394778225935398
238	27.2519279267591	0.26	1.13566911911286	1.09462595756323	1.1767122806625	0.338149814353258	29.6204482481428	28.7379089252395	30.502987571046	15.86	10.19	24.83	1.75712735872529	1.81108862617375	1.86504989362221	1.73860453105124	1.7919969636608	1.84538939627036	1.73418913468438	1.79029688106111	1.84009523163161	1.13566911911286	19.8024049281566	-0.206509442088145	82.7877790500489	0.490999443802916	0.498842284087544	0.483685552341284	0.474895842009959	0.482653972182721	0.467660947395109	0.48596425475277	0.50451338367268	0.479608567125353	0.00084157332491526	0.000834507684090702	0.00394778225935398
238	27.2519279267591	0.26	1.13748893259998	1.09650242827394	1.17847543692601	0.339430075687527	29.8999367221582	29.0116121511978	30.7882612931187	15.99	10.17	25.1	1.75957920897421	1.81345685761148	1.86733450624875	1.7405976599524	1.79389410075113	1.84719054154986	1.73327913427874	1.78694618759278	1.83860456444334	1.13748893259998	19.990061775344	-0.159015106481648	83.1188060560481	0.490999443802916	0.498842284087544	0.483685552341284	0.474895842009959	0.482653972182721	0.467660947395109	0.48596425475277	0.50451338367268	0.479608567125353	0.00084157332491526	0.000834507684090702	0.00394778225935398
238	27.2519279267591	0.26	1.13798758502264	1.09724241349559	1.17873275654969	0.333805019407403	29.5858992003868	28.6957635649366	30.476034835837	16.13	10.42	24.84	1.7265094999529	1.78006540646759	1.83362131298228	1.70746653865761	1.76043173712527	1.81339693559293	4.21648559570311	1.75838345191505	1.80930647289579	1.13798758502264	19.9653285075603	-0.502158448944665	82.9619513927526	0.490999443802916	0.498842284087544	0.483685552341284	0.474895842009959	0.482653972182721	0.467660947395109	0.48596425475277	0.50451338367268	0.479608567125353	0.00084157332491526	0.000834507684090702	0.00394778225935398
238	27.2519279267591	0.26	1.13825290592036	1.09765906840213	1.17884674343859	0.335044804296405	29.465877953398	28.5818188476906	30.3499370591054	15.91	10.23	24.8	1.74204286852113	1.79592568363013	1.84980849873912	1.72351029374587	1.77681988111279	1.83012946847972	1.72093494677046	1.77148786167006	1.82578831212151	1.13825290592036	19.9671232887414	-0.034540205706746	83.1721541782511	0.490999443802916	0.498842284087544	0.483685552341284	0.474895842009959	0.482653972182721	0.467660947395109	0.48596425475277	0.50451338367268	0.479608567125353	0.00084157332491526	0.000834507684090702	0.00394778225935398
238	27.2519279267591	0.26	1.13915973149311	1.0983461931126	1.17997326987362	0.325186702723497	28.8981174988156	28.0115493040598	29.7846856935714	16.15	10.37	25.12	1.6827998515673	1.73606062662636	1.78932140168542	1.66416269205541	1.7168335992466	1.76950450643779	1.66035113025329	1.71337335487144	1.76578146706823	1.13915973149311	20.1110015415861	-0.0583047723038668	83.4592006841232	0.490999443802916	0.498842284087544	0.483685552341284	0.474895842009959	0.482653972182721	0.467660947395109	0.48596425475277	0.50451338367268	0.479608567125353	0.00084157332491526	0.000834507684090702	0.00394778225935398
238	27.2519279267591	0.26	1.13932235984559	1.09870805859898	1.1799366610922	0.339648139164638	29.3823921080016	28.5098680687978	30.2549161472055	16.35	10.4	25.02	1.69283171141596	1.74463961031514	1.79644750921431	1.67349333743906	1.72470939928963	1.7759254611402	1.6704252804311	1.72113759057127	1.77159567077176	1.13932235984559	19.9621817834101	-0.202194035258705	83.1825630347995	0.490999443802916	0.498842284087544	0.483685552341284	0.474895842009959	0.482653972182721	0.467660947395109	0.48596425475277	0.50451338367268	0.479608567125353	0.00084157332491526	0.000834507684090702	0.00394778225935398
238	27.2519279267591	0.26	1.13951463014291	1.0983092342013	1.18072002608453	0.33922193641008	30.0233714814367	29.1309655016938	30.9157774611797	16.2	10.44	24.98	1.74459156554926	1.79803586162708	1.8514801577049	1.72510684167198	1.77795423737927	1.83080163308656	1.72215810149893	1.77729421560773	1.82794153472269	1.13951463014291	19.973672141503	-0.280601633192557	83.1666444294927	0.490999443802916	0.498842284087544	0.483685552341284	0.474895842009959	0.482653972182721	0.467660947395109	0.48596425475277	0.50451338367268	0.479608567125353	0.00084157332491526	0.000834507684090702	0.00394778225935398
238	27.2519279267591	0.26	1.14023369685064	1.09913319739153	1.18133419630975	0.329676704796299	29.1027034698417	28.2189145998331	29.9864923398503	15.98	10.22	24.61	1.71315162471124	1.76680586194991	1.82046009918857	1.69472096843624	1.7477979755045	1.80087498257277	1.69065121240956	1.75169264342392	1.79743159845009	1.14023369685064	19.8122159748226	0.134962338778699	83.2485890178057	0.490999443802916	0.498842284087544	0.483685552341284	0.474895842009959	0.482653972182721	0.467660947395109	0.48596425475277	0.50451338367268	0.479608567125353	0.00084157332491526	0.000834507684090702	0.00394778225935398
238	27.2519279267591	0.26	1.14289460262207	1.10178872865726	1.18400047658688	0.32962419098342	29.2146698383869	28.3273753596765	30.1019643170972	15.95	10.38	24.72	1.72206066078848	1.77600052979932	1.82994039881017	1.7036047605492	1.75696653793758	1.81032831532595	1.70147767886404	1.75582184626886	1.81015935523305	1.14289460262207	19.8980926708646	-0.0139054354204162	83.2486699124731	0.490999443802916	0.498842284087544	0.483685552341284	0.474895842009959	0.482653972182721	0.467660947395109	0.48596425475277	0.50451338367268	0.479608567125353	0.00084157332491526	0.000834507684090702	0.00394778225935398
238	27.2519279267591	0.26	1.14358569897161	1.10287876721637	1.18429263072684	0.332812091442979	29.1920046977985	28.3117555294008	30.0722538661962	16.14	10.41	24.83	1.70166486015609	1.75457182583289	1.80747879150969	1.68284368497233	1.73516547592245	1.78748726687257	1.68188225703367	1.73265838664371	1.78511967315273	1.14358569897161	19.9934373007007	-0.105401550724566	83.2473075746003	0.490999443802916	0.498842284087544	0.483685552341284	0.474895842009959	0.482653972182721	0.467660947395109	0.48596425475277	0.50451338367268	0.479608567125353	0.00084157332491526	0.000834507684090702	0.00394778225935398
238	27.2519279267591	0.26	1.14454596710932	1.10358814396521	1.18550379025343	0.338744613118437	30.2680196627337	29.3673830706119	31.1686562548555	15.92	10.27	24.48	1.78856271990399	1.84341422059703	1.89826572129007	1.76949386573612	1.82376056431069	1.87802726288527	1.76817272280532	1.82230775393275	1.87491777032917	1.14454596710932	19.7361153051535	0.1112366053761	83.233362363146	0.490999443802916	0.498842284087544	0.483685552341284	0.474895842009959	0.482653972182721	0.467660947395109	0.48596425475277	0.50451338367268	0.479608567125353	0.00084157332491526	0.000834507684090702	0.00394778225935398
238	27.2519279267591	0.26	1.14534267006333	1.10405471307467	1.18663062705199	0.32395209068056	28.9702214752918	28.0789349788593	29.8615079717243	16.06	10.24	24.78	1.69626548624427	1.75010864387801	1.80395180151174	1.67776334778124	1.73101920727921	1.78427506677718	1.67322421386753	1.72818892346176	1.78053467202236	1.14534267006333	19.8429558133073	-0.251817717152225	82.9249059610931	0.490999443802916	0.498842284087544	0.483685552341284	0.474895842009959	0.482653972182721	0.467660947395109	0.48596425475277	0.50451338367268	0.479608567125353	0.00084157332491526	0.000834507684090702	0.00394778225935398
238	27.2519279267591	0.26	1.1454458445468	1.10428242385873	1.18660926523486	0.345503680167114	30.0899733573191	29.2079781267141	30.9719685879242	15.99	10.15	24.67	1.77226409017805	1.82578126511321	1.87929844004836	1.75316920003651	1.80610976532205	1.85905033060759	1.74669855888892	1.80248999547249	1.85450983963927	1.1454458445468	19.8070958209239	0.739068757304503	83.7366891913858	0.490999443802916	0.498842284087544	0.483685552341284	0.474895842009959	0.482653972182721	0.467660947395109	0.48596425475277	0.50451338367268	0.479608567125353	0.00084157332491526	0.000834507684090702	0.00394778225935398
238	27.2519279267591	0.26	1.14676004575396	1.10529269532649	1.18822739618143	0.324350604608605	29.1783681055602	28.2814939549521	30.0752422561684	16.1	10.3	25.21	1.70386106730827	1.75789459714691	1.81192812698556	1.6851364140213	1.73857614009771	1.79201586617412	1.67903581116238	1.7314238378718	1.78540140290578	1.14676004575396	20.0053920755968	0.394395682793005	83.83898578762	0.490999443802916	0.498842284087544	0.483685552341284	0.474895842009959	0.482653972182721	0.467660947395109	0.48596425475277	0.50451338367268	0.479608567125353	0.00084157332491526	0.000834507684090702	0.00394778225935398
238	27.2519279267591	0.26	1.14689727658764	1.10554118783153	1.18825336534375	0.339635020525444	29.8580789706989	28.9714032541371	30.7447546872608	15.99	10.39	25.01	1.75774378528175	1.81153989300478	1.86533600072781	1.73880032269869	1.79201666187849	1.84523300105828	1.73650840429589	1.78984069584536	1.84114133227129	1.14689727658764	19.892022249093	0.097668759339064	83.4590063443503	0.490999443802916	0.498842284087544	0.483685552341284	0.474895842009959	0.482653972182721	0.467660947395109	0.48596425475277	0.50451338367268	0.479608567125353	0.00084157332491526	0.000834507684090702	0.00394778225935398
238	27.2519279267591	0.26	1.14732183999501	1.10557618542754	1.18906749456249	0.328958876140588	29.1437439199571	28.2572693665824	30.0302184733318	15.82	10.11	24.33	1.73221047845874	1.78655261924813	1.84089476003753	1.71408729532619	1.76786088363216	1.82163447193813	1.71172449263499	1.76526998435715	1.81844464055621	1.14732183999501	19.4947250057978	0.211675717112716	82.8842102923941	0.490999443802916	0.498842284087544	0.483685552341284	0.474895842009959	0.482653972182721	0.467660947395109	0.48596425475277	0.50451338367268	0.479608567125353	0.00084157332491526	0.000834507684090702	0.00394778225935398
238	27.2519279267591	0.26	1.1476984965619	1.10632162021155	1.18907537291226	0.332461882267196	29.4134502315949	28.5258237637555	30.3010766994343	16.2	10.4	25.28	1.7090595300107	1.76223964100466	1.81541975199862	1.68999285097432	1.74257967186361	1.79516649275291	1.68654965303704	1.73866872069914	1.79009355971888	1.1476984965619	19.9626651918481	-0.00716931841619004	83.4891317266464	0.490999443802916	0.498842284087544	0.483685552341284	0.474895842009959	0.482653972182721	0.467660947395109	0.48596425475277	0.50451338367268	0.479608567125353	0.00084157332491526	0.000834507684090702	0.00394778225935398
238	27.2519279267591	0.26	1.14773364178101	1.10671349855418	1.18875378500785	0.342129734238095	30.099186789303	29.2102995965958	30.9880739820103	15.88	10.23	24.81	1.78407520291903	1.83836569704618	1.89265619117333	1.76520922084628	1.81892561165803	1.87264200246978	1.7608072900103	1.81393230594432	1.8688868685414	1.14773364178101	19.9782956413097	-0.444588028055632	82.8505862353069	0.490999443802916	0.498842284087544	0.483685552341284	0.474895842009959	0.482653972182721	0.467660947395109	0.48596425475277	0.50451338367268	0.479608567125353	0.00084157332491526	0.000834507684090702	0.00394778225935398
238	27.2519279267591	0.26	1.14924856919742	1.10773865514734	1.19075848324751	0.327574623447519	29.1853729011809	28.2948412971694	30.0759045051924	15.9	10.34	24.55	1.72632527981514	1.78065840733945	1.83499153486377	1.70801398702011	1.76177079800767	1.81552760899524	1.70717189122577	1.76090648725989	1.81489995710281	1.14924856919742	19.767400709087	0.0292313830549166	83.1854679480284	0.490999443802916	0.498842284087544	0.483685552341284	0.474895842009959	0.482653972182721	0.467660947395109	0.48596425475277	0.50451338367268	0.479608567125353	0.00084157332491526	0.000834507684090702	0.00394778225935398
238	27.2519279267591	0.26	1.14958603428665	1.10828672325339	1.19088534531991	0.338363514183082	30.0663745180872	29.1709763727075	30.9617726634669	16.28	10.22	25.01	1.73891985757058	1.79229570606941	1.84567155456824	1.71925834546774	1.77203068720535	1.82480302894297	1.71308189981086	1.76492946044728	1.81835940618967	1.14958603428665	20.0009267455177	-0.289865216695105	83.1783734483901	0.490999443802916	0.498842284087544	0.483685552341284	0.474895842009959	0.482653972182721	0.467660947395109	0.48596425475277	0.50451338367268	0.479608567125353	0.00084157332491526	0.000834507684090702	0.00394778225935398
238	27.2519279267591	0.26	1.15055330311088	1.10893230924459	1.19217429697717	0.337134718594377	29.9530467728767	29.0585699963276	30.8475235494257	15.89	10.47	24.98	1.77347646500674	1.82806736579454	1.88265826658234	1.75468194871231	1.80869431936756	1.8627066900228	1.75297826810137	1.80748671895303	1.86015150246206	1.15055330311088	19.9106908154127	-0.554063801162458	82.8009461897885	0.490999443802916	0.498842284087544	0.483685552341284	0.474895842009959	0.482653972182721	0.467660947395109	0.48596425475277	0.50451338367268	0.479608567125353	0.00084157332491526	0.000834507684090702	0.00394778225935398
238	27.2519279267591	0.26	1.15111419984788	1.10927861312061	1.19294978657514	0.326659490055014	29.2553090488167	28.3607858872808	30.1498322103526	16.16	10.5	24.9	1.70269351905074	1.75639791200521	1.81010230495967	1.68380345019412	1.73691203440822	1.79002061862233	1.68459569537289	1.7363675750573	1.78835517606117	1.15111419984788	19.9699258085614	-0.19633130340387	83.2517450080862	0.490999443802916	0.498842284087544	0.483685552341284	0.474895842009959	0.482653972182721	0.467660947395109	0.48596425475277	0.50451338367268	0.479608567125353	0.00084157332491526	0.000834507684090702	0.00394778225935398
238	27.2519279267591	0.26	1.15118011343374	1.10975216214134	1.19260806472615	0.324633226746238	28.7186806642932	27.8365051214977	29.6008562070887	16.05	10.3	25.05	1.68252852422016	1.73585007114728	1.78917161807439	1.664203649388	1.7169444568749	1.76968526436181	1.66030872570086	1.71298275138758	1.76452757648375	1.15118011343374	19.9072079091557	0.0344742077415571	83.3044925120425	0.490999443802916	0.498842284087544	0.483685552341284	0.474895842009959	0.482653972182721	0.467660947395109	0.48596425475277	0.50451338367268	0.479608567125353	0.00084157332491526	0.000834507684090702	0.00394778225935398
238	27.2519279267591	0.26	1.15131580070898	1.11011066564695	1.19252093577101	0.334984889848479	29.6189585008321	28.7301870436051	30.5077299580591	16.04	10.44	24.64	1.73771431447306	1.79147069556359	1.84522707665412	1.71882370951868	1.77199570769282	1.82516770586695	1.7183934422497	1.7710093410782	1.82557423368591	1.15131580070898	19.9077869613606	-0.188307274457503	83.1556186592021	0.490999443802916	0.498842284087544	0.483685552341284	0.474895842009959	0.482653972182721	0.467660947395109	0.48596425475277	0.50451338367268	0.479608567125353	0.00084157332491526	0.000834507684090702	0.00394778225935398
238	27.2519279267591	0.26	1.1527265426924	1.11170505023441	1.19374803515039	0.33377478521221	29.447172819758	28.5611507429874	30.3331948965286	16.25	10.45	24.62	1.70514177064402	1.75803856273792	1.81093535483182	1.68593891483724	1.7382399972437	1.79054107965016	1.68649952781679	1.73912192097369	1.79169677679025	1.1527265426924	19.8857350744819	-0.364192229650648	83.018075173853	0.490999443802916	0.498842284087544	0.483685552341284	0.474895842009959	0.482653972182721	0.467660947395109	0.48596425475277	0.50451338367268	0.479608567125353	0.00084157332491526	0.000834507684090702	0.00394778225935398
238	27.2519279267591	0.26	1.15425920705107	1.11308133361396	1.19543708048817	0.333333890103097	29.321898664626	28.4387705514501	30.2050267778019	16.05	10.36	24.67	1.719370482591	1.7727632411631	1.8261559997352	1.7006576130011	1.75346926835065	1.80628092370019	1.69894722120272	1.75380198960397	1.80602266681877	1.15425920705107	19.8463211918478	0.0053223005445129	83.2751632100664	0.490999443802916	0.498842284087544	0.483685552341284	0.474895842009959	0.482653972182721	0.467660947395109	0.48596425475277	0.50451338367268	0.479608567125353	0.00084157332491526	0.000834507684090702	0.00394778225935398
238	27.2519279267591	0.26	1.15499134602384	1.11369195432998	1.1962907377177	0.326273849188331	29.1722332298599	28.2794676989047	30.0649987608151	15.98	10.36	25.06	1.71669482907782	1.77088983680878	1.82508484453975	1.69822202199891	1.75183385448783	1.80544568697676	1.69359168268809	1.7474247896244	1.79812359195325	1.15499134602384	19.9491127957006	0.229541263526468	83.6127512246337	0.490999443802916	0.498842284087544	0.483685552341284	0.474895842009959	0.482653972182721	0.467660947395109	0.48596425475277	0.50451338367268	0.479608567125353	0.00084157332491526	0.000834507684090702	0.00394778225935398
238	27.2519279267591	0.26	1.15518966848829	1.11348447098154	1.19689486599504	0.331314231271131	29.5498598111178	28.6558061468414	30.4439134753942	15.89	10.37	24.74	1.74902561128851	1.80359475335601	1.85816389542351	1.73049418762599	1.78448515411731	1.83847612060863	1.72970828503015	1.78373184007521	1.83797182968888	1.15518966848829	19.7908003181122	0.425416417282157	83.6437203314269	0.490999443802916	0.498842284087544	0.483685552341284	0.474895842009959	0.482653972182721	0.467660947395109	0.48596425475277	0.50451338367268	0.479608567125353	0.00084157332491526	0.000834507684090702	0.00394778225935398
238	27.2519279267591	0.26	1.15562383856916	1.11438337195631	1.196864305182	0.332922711485728	29.5660582718593	28.6747520005867	30.4573645431319	16.21	10.43	24.69	1.71634266855656	1.76969228371996	1.82304189888336	1.69714573269486	1.74989864350586	1.80265155431686	1.69786967267994	1.74885909942486	1.80186986556579	1.15562383856916	19.9520764122705	0.120420084879403	83.5506529737073	0.490999443802916	0.498842284087544	0.483685552341284	0.474895842009959	0.482653972182721	0.467660947395109	0.48596425475277	0.50451338367268	0.479608567125353	0.00084157332491526	0.000834507684090702	0.00394778225935398
238	27.2519279267591	0.26	1.15562656094984	1.11443542893274	1.19681769296693	0.341839319819796	30.002417631287	29.1158163007723	30.8890189618017	15.88	10.27	24.67	1.77817410493911	1.83232101639918	1.88646792785926	1.75936654659149	1.81294075192915	1.8665149572668	1.75577501073996	1.81139986615242	1.86374121169651	1.15562656094984	19.6779879154619	-0.255089246696407	82.7967026921073	0.490999443802916	0.498842284087544	0.483685552341284	0.474895842009959	0.482653972182721	0.467660947395109	0.48596425475277	0.50451338367268	0.479608567125353	0.00084157332491526	0.000834507684090702	0.00394778225935398
238	27.2519279267591	0.26	1.15597591326023	1.11438832036296	1.1975635061575	0.338194155039947	29.9595351385917	29.0669811629214	30.852089114262	15.88	10.12	24.74	1.77544459883406	1.82996282094972	1.88448104306537	1.75667363229956	1.81061545810101	1.86455728390245	1.75019139987428	1.80484096785357	1.85610575186767	1.15597591326023	19.6302936320292	0.197414320412659	83.1043312343355	0.490999443802916	0.498842284087544	0.483685552341284	0.474895842009959	0.482653972182721	0.467660947395109	0.48596425475277	0.50451338367268	0.479608567125353	0.00084157332491526	0.000834507684090702	0.00394778225935398
238	27.2519279267591	0.26	1.15601171185858	1.11417693412035	1.19784648959682	0.323954022007107	29.0672302097401	28.1729631236224	29.9614972958579	16.22	10.45	25.13	1.68596941512904	1.73948550960357	1.79300160407809	1.66710208535733	1.72001929245378	1.77293649955023	1.66357841601	1.71608454699116	1.76887302136359	1.15601171185858	20.0184464541094	0.180060484983513	83.7030783775897	0.490999443802916	0.498842284087544	0.483685552341284	0.474895842009959	0.482653972182721	0.467660947395109	0.48596425475277	0.50451338367268	0.479608567125353	0.00084157332491526	0.000834507684090702	0.00394778225935398
238	27.2519279267591	0.26	1.15624724788845	1.11515156633369	1.19734292944321	0.341262482707971	29.5717684478383	28.6967717961095	30.4467650995671	16.02	10.37	25.1	1.73733746682952	1.79031082833512	1.84328418984071	1.71850068677087	1.77089969379514	1.82329870081941	1.7150980517387	1.76742923589075	1.81908780861226	1.15624724788845	19.9779469475049	0.0856401149781275	83.3970284528733	0.490999443802916	0.498842284087544	0.483685552341284	0.474895842009959	0.482653972182721	0.467660947395109	0.48596425475277	0.50451338367268	0.479608567125353	0.00084157332491526	0.000834507684090702	0.00394778225935398
238	27.2519279267591	0.26	1.15637130353861	1.11456774526079	1.19817486181644	0.321161784649706	29.1904132156806	28.2866001381825	30.0942262931787	16.21	10.31	24.88	1.69361455186469	1.74772890186571	1.80184325186672	1.67468692105901	1.72819649564818	1.78170607023736	1.67048099855299	1.72492866635564	1.77761543069139	1.15637130353861	19.9404325754435	0.20681688495422	83.6132451639596	0.490999443802916	0.498842284087544	0.483685552341284	0.474895842009959	0.482653972182721	0.467660947395109	0.48596425475277	0.50451338367268	0.479608567125353	0.00084157332491526	0.000834507684090702	0.00394778225935398
238	27.2519279267591	0.26	1.15672643906773	1.11563076374587	1.19782211438958	0.33286039394061	28.9769485716616	28.1032791845577	29.8506179587655	16	10.39	24.92	1.70378514142848	1.75675208918191	1.80971903693534	1.68538418396653	1.73777908626141	1.79017398855629	1.68171194039637	1.73663009337341	1.78627382495353	1.15672643906773	19.8812907993551	-0.0238505014625232	83.142229138675	0.490999443802916	0.498842284087544	0.483685552341284	0.474895842009959	0.482653972182721	0.467660947395109	0.48596425475277	0.50451338367268	0.479608567125353	0.00084157332491526	0.000834507684090702	0.00394778225935398
238	27.2519279267591	0.26	1.15696068471138	1.11564994825702	1.19827142116575	0.342681927359092	29.886897087164	29.0053608242741	30.7684333500538	16.29	10.34	25.08	1.72836831873902	1.78089720668595	1.83342609463288	1.70880591080597	1.76074025445169	1.81267459809742	4.21648559570312	1.75731272699553	1.807750328959	1.15696068471138	19.9539464446549	-0.0666914647376504	83.3026207636939	0.490999443802916	0.498842284087544	0.483685552341284	0.474895842009959	0.482653972182721	0.467660947395109	0.48596425475277	0.50451338367268	0.479608567125353	0.00084157332491526	0.000834507684090702	0.00394778225935398
238	27.2519279267591	0.26	1.1575528326021	1.1155045480028	1.1996011172014	0.333519138078147	29.5983709767432	28.70728740138	30.4894545521065	16.11	10.32	24.74	1.72859282209257	1.78224890776591	1.83590499343924	1.70956868476345	1.76263425500172	1.81569982523998	1.70717451753612	1.75849606312843	1.81189647716887	1.1575528326021	19.758852406783	-0.114793659157526	83.0434005675852	0.490999443802916	0.498842284087544	0.483685552341284	0.474895842009959	0.482653972182721	0.467660947395109	0.48596425475277	0.50451338367268	0.479608567125353	0.00084157332491526	0.000834507684090702	0.00394778225935398
238	27.2519279267591	0.26	1.15790337412856	1.11661599109717	1.19919075715994	0.325642746996329	29.473481230476	28.5702001484377	30.3767623125143	16.04	10.39	24.93	1.72815554127268	1.78279324766399	1.8374309540553	1.70937241065469	1.76341626588428	1.81746012111387	1.70617217640805	1.75984974944138	1.81405442191654	1.15790337412856	19.9789155531168	-0.524711473295917	82.8925594947127	0.490999443802916	0.498842284087544	0.483685552341284	0.474895842009959	0.482653972182721	0.467660947395109	0.48596425475277	0.50451338367268	0.479608567125353	0.00084157332491526	0.000834507684090702	0.00394778225935398
238	27.2519279267591	0.26	1.15845192651468	1.11725157601868	1.19965227701068	0.337941364551371	30.1258013822896	29.2277869281678	31.0238158364114	16.21	10.57	24.79	1.74940945169781	1.80315950050113	1.85690954930444	1.72984161214633	1.78299044530523	1.83613927846412	1.73605918306864	1.78470668564292	1.83563259108329	1.15845192651468	19.9399046592472	-0.16446565831437	83.3297271076939	0.490999443802916	0.498842284087544	0.483685552341284	0.474895842009959	0.482653972182721	0.467660947395109	0.48596425475277	0.50451338367268	0.479608567125353	0.00084157332491526	0.000834507684090702	0.00394778225935398
238	27.2519279267591	0.26	1.15862266168988	1.11659443412908	1.20065088925068	0.324985913153974	29.1643586113346	28.2692128747889	30.0595043478803	15.89	10.36	24.85	1.72508899052505	1.77971400119903	1.83433901187301	1.70680079385171	1.76084670805938	1.81489262226705	1.70363160652322	1.75900631443515	1.81140629739567	1.15862266168988	19.764914343934	-0.258014824690748	82.9094960566481	0.490999443802916	0.498842284087544	0.483685552341284	0.474895842009959	0.482653972182721	0.467660947395109	0.48596425475277	0.50451338367268	0.479608567125353	0.00084157332491526	0.000834507684090702	0.00394778225935398
238	27.2519279267591	0.26	1.15949645509338	1.11762301530057	1.20136989488618	0.325627448412671	29.4432523987132	28.5408663146021	30.3456384828243	16.18	10.52	24.96	1.71173596803625	1.76585649472951	1.81997702142278	1.69269259650632	1.74621102257399	1.79972944864166	1.69219366646582	1.74436814536414	1.79984443465045	1.15949645509338	20.0107939766569	-0.0924555792084854	83.481877247801	0.490999443802916	0.498842284087544	0.483685552341284	0.474895842009959	0.482653972182721	0.467660947395109	0.48596425475277	0.50451338367268	0.479608567125353	0.00084157332491526	0.000834507684090702	0.00394778225935398
238	27.2519279267591	0.26	1.15958114321751	1.11738677215643	1.20177551427859	0.325060314555546	29.1191023720474	28.2254972326885	30.0127075114063	15.94	10.32	24.6	1.71691195046171	1.77126852494864	1.82562509943557	1.69854297976826	1.75231800182119	1.80609302387413	1.69797986612927	1.75163928142426	1.80554475155292	1.15958114321751	19.6907724220104	0.26419245364061	83.3908274871517	0.490999443802916	0.498842284087544	0.483685552341284	0.474895842009959	0.482653972182721	0.467660947395109	0.48596425475277	0.50451338367268	0.479608567125353	0.00084157332491526	0.000834507684090702	0.00394778225935398
238	27.2519279267591	0.26	1.15990177986716	1.11829034344859	1.20151321628574	0.328635672118389	29.7534234689931	28.8477411468319	30.6591057911543	15.96	10.25	24.64	1.75316443388359	1.8082054864058	1.86324653892802	1.73435909087269	1.78880974476923	1.84326039866576	1.73215411647906	1.78564010066711	1.84141632941364	1.15990177986716	19.821966381938	0.194579049914923	83.386157538704	0.490999443802916	0.498842284087544	0.483685552341284	0.474895842009959	0.482653972182721	0.467660947395109	0.48596425475277	0.50451338367268	0.479608567125353	0.00084157332491526	0.000834507684090702	0.00394778225935398
238	27.2519279267591	0.26	1.15991949034928	1.11832885925586	1.20151012144269	0.338204556109061	29.6645977606675	28.7808510888309	30.5483444325041	16.15	10.4	24.98	1.72945167155092	1.78255632624365	1.83566098093639	1.71031091881789	1.76282783632134	1.81534475382478	1.70752056077786	1.76068623726242	1.80710352953884	1.15991949034928	19.9463560316566	0.453422536027956	83.9205608225424	0.490999443802916	0.498842284087544	0.483685552341284	0.474895842009959	0.482653972182721	0.467660947395109	0.48596425475277	0.50451338367268	0.479608567125353	0.00084157332491526	0.000834507684090702	0.00394778225935398
238	27.2519279267591	0.26	1.16020802747511	1.11873749607967	1.20167855887055	0.338060651172047	29.9180663192275	29.0264818890043	30.8096507494506	15.72	10.24	24.58	1.79031896266193	1.845310832443	1.90030270222407	1.77192558081384	1.8263524750344	1.88077936925496	1.76762066737229	1.82415175678775	1.87633196489081	1.16020802747511	19.7112174219772	-0.107173802392227	82.8608831182131	0.490999443802916	0.498842284087544	0.483685552341284	0.474895842009959	0.482653972182721	0.467660947395109	0.48596425475277	0.50451338367268	0.479608567125353	0.00084157332491526	0.000834507684090702	0.00394778225935398
238	27.2519279267591	0.26	1.16023580243603	1.11863204135781	1.20183956351425	0.337689188767554	30.1110518163767	29.2129709623611	31.0091326703924	15.62	10.13	24.33	1.81228860397897	1.86800295426814	1.92371730455731	1.79399419480722	1.84914612853718	1.90429806226715	1.79155155453503	1.84595390767533	1.90154249645327	1.16023580243603	19.5393180278704	-0.350598346831418	82.3092344027972	0.490999443802916	0.498842284087544	0.483685552341284	0.474895842009959	0.482653972182721	0.467660947395109	0.48596425475277	0.50451338367268	0.479608567125353	0.00084157332491526	0.000834507684090702	0.00394778225935398
238	27.2519279267591	0.26	1.1604157633421	1.11923119752458	1.20160032915963	0.343849648919096	29.9789524244761	29.0969881148385	30.8609167341137	16.05	10.38	24.62	1.7591209037615	1.81244195016437	1.86576299656725	1.73997406289952	1.79271474578793	1.84545542867634	1.73918628557306	1.79274085675137	1.84525761168465	1.1604157633421	19.7624920061198	0.344018355871753	83.4657086644293	0.490999443802916	0.498842284087544	0.483685552341284	0.474895842009959	0.482653972182721	0.467660947395109	0.48596425475277	0.50451338367268	0.479608567125353	0.00084157332491526	0.000834507684090702	0.00394778225935398
238	27.2519279267591	0.26	1.16051139557441	1.11876418394094	1.20225860720788	0.33358337977835	29.5065087552103	28.618319118104	30.3946983923166	15.97	10.19	24.74	1.73840162357428	1.79235413912264	1.846306654671	1.71972974245994	1.77310276306163	1.82647578366333	1.71572763002849	1.76882840678425	1.82129844800069	1.16051139557441	19.6930193242887	-0.307801345365971	82.6884638492271	0.490999443802916	0.498842284087544	0.483685552341284	0.474895842009959	0.482653972182721	0.467660947395109	0.48596425475277	0.50451338367268	0.479608567125353	0.00084157332491526	0.000834507684090702	0.00394778225935398
238	27.2519279267591	0.26	1.16055288973044	1.11889717250088	1.20220860696	0.341208554408366	29.8411170691377	28.9580447642812	30.7241893739942	16.04	10.29	24.57	1.75095641359211	1.80435163168919	1.85774684978628	1.73190555483011	1.78471981914066	1.83753408345121	1.72944548292999	1.78374700276947	1.83490170545608	1.16055288973044	19.5704241762714	0.241093561488885	83.177086715797	0.490999443802916	0.498842284087544	0.483685552341284	0.474895842009959	0.482653972182721	0.467660947395109	0.48596425475277	0.50451338367268	0.479608567125353	0.00084157332491526	0.000834507684090702	0.00394778225935398
238	27.2519279267591	0.26	1.16057699037474	1.11928958235953	1.20186439838994	0.338407483732081	29.6812453061287	28.7974033805312	30.5650872317262	16.24	10.46	25.08	1.72099987284996	1.77382032410638	1.8266407753628	1.70167074976084	1.75389795692697	1.8061251640931	1.7002107819285	1.7526325646322	1.80388648022073	1.16057699037474	20.0508938992055	0.0521990145107431	83.6206037874716	0.490999443802916	0.498842284087544	0.483685552341284	0.474895842009959	0.482653972182721	0.467660947395109	0.48596425475277	0.50451338367268	0.479608567125353	0.00084157332491526	0.000834507684090702	0.00394778225935398
238	27.2519279267591	0.26	1.16113483175913	1.11915158432316	1.2031180791951	0.319687658980328	28.8753681884122	27.9782783498393	29.7724580269852	15.94	10.33	24.83	1.70210014958437	1.75667594332453	1.81125173706469	1.68389652188155	1.73788863819763	1.79188075451371	1.6805117996	1.73499612564179	1.78957680615383	1.16113483175913	19.7629457770524	-0.192050936923146	82.9809378874152	0.490999443802916	0.498842284087544	0.483685552341284	0.474895842009959	0.482653972182721	0.467660947395109	0.48596425475277	0.50451338367268	0.479608567125353	0.00084157332491526	0.000834507684090702	0.00394778225935398
238	27.2519279267591	0.26	1.162280135154	1.12078555407126	1.20377471623674	0.33919141129201	29.8708718354375	28.9829382516234	30.7588054192516	16.13	10.36	25.3	1.74322998800348	1.79663632097159	1.85004265393969	1.72398585184591	1.77680261329999	1.82961937475407	1.7194041729805	1.77091831850261	1.82317352995464	1.162280135154	20.040312757712	0.160145720447379	83.6255550314598	0.490999443802916	0.498842284087544	0.483685552341284	0.474895842009959	0.482653972182721	0.467660947395109	0.48596425475277	0.50451338367268	0.479608567125353	0.00084157332491526	0.000834507684090702	0.00394778225935398
238	27.2519279267591	0.26	1.16269067324855	1.1211198676314	1.20426147886571	0.332411693242079	29.8909239124825	28.9887864430398	30.7930613819252	16.24	10.49	24.48	1.73229757940477	1.78620706463544	1.8401165498661	1.71283739701722	1.76614127705194	1.81944515708666	1.71570661802886	1.76723821246317	1.82288421845615	1.16269067324855	19.8728801903832	-0.00433019882557635	83.4079735519582	0.490999443802916	0.498842284087544	0.483685552341284	0.474895842009959	0.482653972182721	0.467660947395109	0.48596425475277	0.50451338367268	0.479608567125353	0.00084157332491526	0.000834507684090702	0.00394778225935398
238	27.2519279267591	0.26	1.16294890544507	1.12116201540323	1.2047357954869	0.319644995827028	28.8916255481268	27.9939425863691	29.7893085098845	16.29	10.55	25.22	1.66736692658387	1.72083445358099	1.77430198057811	1.64847315862943	1.70133481835638	1.75419647808333	1.64534973389136	4.21648559570308	1.75213271430066	1.16294890544507	20.0378364528487	-0.770646808987389	82.8786797528688	0.490999443802916	0.498842284087544	0.483685552341284	0.474895842009959	0.482653972182721	0.467660947395109	0.48596425475277	0.50451338367268	0.479608567125353	0.00084157332491526	0.000834507684090702	0.00394778225935398
238	27.2519279267591	0.26	1.16328433201182	1.12122926695368	1.20533939706996	0.326037177827604	29.8316319591409	28.9181949835009	30.745068934781	16.02	10.44	24.53	1.75055218110911	1.80584674879996	1.86114131649081	1.73156636141673	1.7862612253664	1.84095608931606	1.73278428937667	1.78635207498581	1.84047337418826	1.16328433201182	19.8658401615711	-0.158449054391219	83.1732436952108	0.490999443802916	0.498842284087544	0.483685552341284	0.474895842009959	0.482653972182721	0.467660947395109	0.48596425475277	0.50451338367268	0.479608567125353	0.00084157332491526	0.000834507684090702	0.00394778225935398
238	27.2519279267591	0.26	1.16352340266195	1.1215768023649	1.20547000295901	0.329841629804963	29.4929300571946	28.5976249167637	30.3882351976255	16.12	10.47	24.83	1.72081391633441	1.77468739532099	1.82856087430757	1.70184005781585	1.7551195226801	1.80839898754435	1.70033947211656	1.75462865872283	1.80869136899747	1.16352340266195	19.9056179292976	0.127181056380661	83.5434321783269	0.490999443802916	0.498842284087544	0.483685552341284	0.474895842009959	0.482653972182721	0.467660947395109	0.48596425475277	0.50451338367268	0.479608567125353	0.00084157332491526	0.000834507684090702	0.00394778225935398
238	27.2519279267591	0.26	1.16399970213527	1.12187807563686	1.20612132863367	0.317990955542646	29.1024523175	28.1947688247389	30.0101358102611	15.84	10.3	24.65	1.7260951607412	1.78166391159987	1.83723266245853	1.707966073399	1.76295118856902	1.81793630373904	1.70614377434063	1.76207976418895	1.81434138258411	1.16399970213527	19.6923397703463	-0.258828299280684	82.837589225603	0.490999443802916	0.498842284087544	0.483685552341284	0.474895842009959	0.482653972182721	0.467660947395109	0.48596425475277	0.50451338367268	0.479608567125353	0.00084157332491526	0.000834507684090702	0.00394778225935398
238	27.2519279267591	0.26	1.16404591394249	1.12244895185549	1.20564287602948	0.337317235647028	29.7348077649321	28.8472106655178	30.6224048643463	16.22	10.35	25.15	1.72607253692913	1.77918189973447	1.8322912625398	1.70674906483819	1.75926386555649	1.81177866627479	1.69893477718982	1.75420753316851	1.80663968747469	1.16404591394249	20.0409108575644	0.157521108135421	83.6635303238681	0.490999443802916	0.498842284087544	0.483685552341284	0.474895842009959	0.482653972182721	0.467660947395109	0.48596425475277	0.50451338367268	0.479608567125353	0.00084157332491526	0.000834507684090702	0.00394778225935398
238	27.2519279267591	0.26	1.16447595136117	1.12268208580543	1.20626981691692	0.327782694163355	29.7694955834754	28.8615695311589	30.6774216357919	16.07	10.34	24.86	1.74208929984022	1.79689187248199	1.85169444512376	1.72304344671073	1.77724687569795	1.83145030468517	1.72187400625219	1.77494766471892	1.83019340751204	1.16447595136117	19.8088745571007	-0.166288901597498	83.065592400265	0.490999443802916	0.498842284087544	0.483685552341284	0.474895842009959	0.482653972182721	0.467660947395109	0.48596425475277	0.50451338367268	0.479608567125353	0.00084157332491526	0.000834507684090702	0.00394778225935398
238	27.2519279267591	0.26	1.16456222681874	1.12275110782483	1.20637334581265	0.326015468844842	29.8464517226817	28.9325158236956	30.7603876216678	16.08	10.5	25.02	1.74574478976806	1.80089031681311	1.85603584385816	1.72664007944944	1.78118211661113	1.83572415377281	1.72560193607705	1.77891725445313	1.83372673089322	1.16456222681874	19.9912055392713	0.0969053929157411	83.690469638938	0.490999443802916	0.498842284087544	0.483685552341284	0.474895842009959	0.482653972182721	0.467660947395109	0.48596425475277	0.50451338367268	0.479608567125353	0.00084157332491526	0.000834507684090702	0.00394778225935398
238	27.2519279267591	0.26	1.16483983963691	1.12310366335024	1.20657601592357	0.336871290789246	30.2224937155273	29.3194383471023	31.1255490839523	15.98	10.4	24.96	1.77996447782486	1.83478839560514	1.88961231338542	1.76081505041245	1.81504915494248	1.86928325947251	1.75799049927483	1.81165608015926	1.86636500332683	1.16483983963691	19.8122593113608	0.0570940851895964	83.273276105708	0.490999443802916	0.498842284087544	0.483685552341284	0.474895842009959	0.482653972182721	0.467660947395109	0.48596425475277	0.50451338367268	0.479608567125353	0.00084157332491526	0.000834507684090702	0.00394778225935398
238	27.2519279267591	0.26	1.16531291562553	1.12334881112926	1.2072770201218	0.32714028347097	29.3384656756834	28.4423794184948	30.2345519328721	16.08	10.34	25.02	1.71637361297167	1.770448512408	1.82452341184434	1.69759644531548	1.75107976408136	1.80456308284724	1.69342082709979	1.74740062392173	1.80027894684833	1.16531291562553	19.9152928198086	0.0209158089504467	83.3961057948705	0.490999443802916	0.498842284087544	0.483685552341284	0.474895842009959	0.482653972182721	0.467660947395109	0.48596425475277	0.50451338367268	0.479608567125353	0.00084157332491526	0.000834507684090702	0.00394778225935398
238	27.2519279267591	0.26	1.16547420877751	1.12387637826231	1.20707203929271	0.334214552651131	29.5288953047605	28.6412921466469	30.4164984628741	16.02	10.31	24.87	1.73455640486945	1.78831088406702	1.84206536326458	1.71576725750209	1.76893945478108	1.82211165206008	1.71123768399701	1.76622960434016	1.81895280759082	1.16547420877751	19.852940743375	-0.436310773286793	82.806232020566	0.490999443802916	0.498842284087544	0.483685552341284	0.474895842009959	0.482653972182721	0.467660947395109	0.48596425475277	0.50451338367268	0.479608567125353	0.00084157332491526	0.000834507684090702	0.00394778225935398
238	27.2519279267591	0.26	1.16564807927478	1.12400616944827	1.2072899891013	0.339332150049354	30.305950201081	29.4053663495008	31.2065340526612	15.86	10.23	24.54	1.7976037544042	1.85265809018478	1.90771242596536	1.77864403650189	1.83311770222482	1.88759136794775	1.77519959464415	1.83087659792563	1.88329920784894	1.16564807927478	19.7361745925307	-0.145452042564703	82.8774403933184	0.490999443802916	0.498842284087544	0.483685552341284	0.474895842009959	0.482653972182721	0.467660947395109	0.48596425475277	0.50451338367268	0.479608567125353	0.00084157332491526	0.000834507684090702	0.00394778225935398
238	27.2519279267591	0.26	1.16649919636131	1.12437508247129	1.20862331025132	0.315836773046497	28.5903197692326	27.6941615392155	29.4864779992498	16.22	10.66	25.18	1.65715808306675	1.71078223241956	1.76440638177237	1.63860844925878	1.69163234909772	1.74465624893666	1.63874448325339	1.69115587251549	1.74404764596835	1.16649919636131	19.9636630858527	-0.14896358851783	83.4742052295926	0.490999443802916	0.498842284087544	0.483685552341284	0.474895842009959	0.482653972182721	0.467660947395109	0.48596425475277	0.50451338367268	0.479608567125353	0.00084157332491526	0.000834507684090702	0.00394778225935398
238	27.2519279267591	0.26	1.16724920746125	1.12527609899406	1.20922231592844	0.33237151625866	29.3986716738221	28.5113105348564	30.2860328127877	15.89	10.35	24.91	1.74026413444243	1.79442659612767	1.8485890578129	1.72182730740575	1.77541595738148	1.82900460735721	1.71939155163296	1.77162685035414	1.82609944203162	1.16724920746125	19.7727080056639	0.297930912832175	83.4425393289894	0.490999443802916	0.498842284087544	0.483685552341284	0.474895842009959	0.482653972182721	0.467660947395109	0.48596425475277	0.50451338367268	0.479608567125353	0.00084157332491526	0.000834507684090702	0.00394778225935398
238	27.2519279267591	0.26	1.16739248258126	1.12544662802583	1.20933833713669	0.328599044914531	29.4585559698111	28.5617748607549	30.3553370788674	15.87	10.13	24.81	1.74563886229087	1.80044833973297	1.85525781717507	1.72721517640226	1.78144618792113	1.83567719943999	1.72166742097287	1.77447198780981	1.82953341604217	1.16739248258126	19.7023192568599	-0.0252246110940435	82.93850917443	0.490999443802916	0.498842284087544	0.483685552341284	0.474895842009959	0.482653972182721	0.467660947395109	0.48596425475277	0.50451338367268	0.479608567125353	0.00084157332491526	0.000834507684090702	0.00394778225935398
238	27.2519279267591	0.26	1.16794493037041	1.125598641656	1.21029121908482	0.324389408839922	29.5139414199412	28.6068328494218	30.4210499904606	16	10.45	25.06	1.73421181690455	1.78920281889665	1.84419382088875	1.71547917002175	1.76987616901375	1.82427316800575	4.21648559570325	1.76832149711803	1.8207654345652	1.16794493037041	19.9153325956783	0.285275884702913	83.7290709018773	0.490999443802916	0.498842284087544	0.483685552341284	0.474895842009959	0.482653972182721	0.467660947395109	0.48596425475277	0.50451338367268	0.479608567125353	0.00084157332491526	0.000834507684090702	0.00394778225935398
238	27.2519279267591	0.26	1.16795012149878	1.1260017397149	1.20989850328265	0.331367044944236	29.3426222219709	28.454944497706	30.2302999462357	16.05	10.36	25.08	1.71949226000831	1.77313337592678	1.82677449184525	1.70075222324168	1.75380872676736	1.80686523029304	1.69694006996345	1.7508038942372	1.80356263763254	1.16795012149878	19.9347410469785	0.0754880839545474	83.4937094063614	0.490999443802916	0.498842284087544	0.483685552341284	0.474895842009959	0.482653972182721	0.467660947395109	0.48596425475277	0.50451338367268	0.479608567125353	0.00084157332491526	0.000834507684090702	0.00394778225935398
238	27.2519279267591	0.26	1.16827627615909	1.12631503427838	1.21023751803979	0.333152646041325	29.2660801845042	28.3842736583572	30.1478867106511	16.06	10.36	25.14	1.71422503695293	1.76748040092891	1.82073576490489	1.69551233745035	1.74818635906958	1.80086038068881	1.69025114459546	1.7459919440174	1.79562999922295	1.16827627615909	19.9714778595385	-0.0510237898699456	83.368435393275	0.490999443802916	0.498842284087544	0.483685552341284	0.474895842009959	0.482653972182721	0.467660947395109	0.48596425475277	0.50451338367268	0.479608567125353	0.00084157332491526	0.000834507684090702	0.00394778225935398
238	27.2519279267591	0.26	1.16873350790931	1.12705308212034	1.21041393369828	0.326222044573217	29.3051810155499	28.4082411598826	30.2021208712173	16.3	10.48	25.11	1.69167323033288	1.74508481377134	1.79849639720981	1.67249303501145	1.72529903778315	1.77810504055485	1.67093833673789	1.72283153419707	1.77520012189806	1.16873350790931	20.0428779010325	0.317932465838863	83.9751597131937	0.490999443802916	0.498842284087544	0.483685552341284	0.474895842009959	0.482653972182721	0.467660947395109	0.48596425475277	0.50451338367268	0.479608567125353	0.00084157332491526	0.000834507684090702	0.00394778225935398
238	27.2519279267591	0.26	1.16900624191165	1.12701496526885	1.21099751855446	0.336777674848746	30.0297044825896	29.1322216549048	30.9271873102744	16.14	10.44	25.01	1.75087332001813	1.80481286355113	1.85875240708413	1.73150471736435	1.78484756805037	1.8381904187364	1.72771843346434	1.78329064706642	1.83544776059484	1.16900624191165	19.9179349170448	0.0697190783318999	83.5644181787075	0.490999443802916	0.498842284087544	0.483685552341284	0.474895842009959	0.482653972182721	0.467660947395109	0.48596425475277	0.50451338367268	0.479608567125353	0.00084157332491526	0.000834507684090702	0.00394778225935398
238	27.2519279267591	0.26	1.16928250919566	1.12731502500424	1.21124999338709	0.325827227253047	29.686219782892	28.7768008644119	30.5956387013721	16.01	10.3	24.66	1.7434949751337	1.7985937792757	1.8536925834177	1.72463115831352	1.77913381863912	1.83363647896473	1.72355520593372	1.7773000665111	1.83027877040996	1.16928250919566	19.7205516528399	-0.259472080416227	82.956717436755	0.490999443802916	0.498842284087544	0.483685552341284	0.474895842009959	0.482653972182721	0.467660947395109	0.48596425475277	0.50451338367268	0.479608567125353	0.00084157332491526	0.000834507684090702	0.00394778225935398
238	27.2519279267591	0.26	1.16938405042144	1.12762932911004	1.21113877173283	0.326595823451917	28.9510958133215	28.0657462773497	29.8364453492933	16.03	10.25	24.74	1.69818606935614	1.7517562909936	1.80532651263106	1.67974511563173	1.73273360715372	1.7857220986757	1.67524740167643	1.73004370767076	1.78272247344491	1.16938405042144	19.8239841148721	0.200442826632683	83.3373817726451	0.490999443802916	0.498842284087544	0.483685552341284	0.474895842009959	0.482653972182721	0.467660947395109	0.48596425475277	0.50451338367268	0.479608567125353	0.00084157332491526	0.000834507684090702	0.00394778225935398
238	27.2519279267591	0.26	1.16950910875681	1.12732150139794	1.21169671611569	0.329211073074695	29.9400159849194	29.0298409460748	30.850191023764	16.12	10.35	24.75	1.74724739035313	1.80202898438046	1.85681057840779	1.72799486776606	1.78217283583739	1.83635080390872	1.72638132456794	1.78030745207644	1.83394172046584	1.16950910875681	19.8979290058991	0.583866731855769	83.9412303478991	0.490999443802916	0.498842284087544	0.483685552341284	0.474895842009959	0.482653972182721	0.467660947395109	0.48596425475277	0.50451338367268	0.479608567125353	0.00084157332491526	0.000834507684090702	0.00394778225935398
238	27.2519279267591	0.26	1.16954017068771	1.12709111426845	1.21198922710698	0.324054982302178	28.9563430307068	28.0656927383044	29.8469933231091	15.83	10.37	24.86	1.71876068080998	1.77330466506887	1.82784864932777	1.70072600057231	1.75469766354996	1.80866932652761	1.69935385228704	1.75176599239066	1.80634538261671	1.16954017068771	19.6411700710337	0.234586674301795	83.3183880135245	0.490999443802916	0.498842284087544	0.483685552341284	0.474895842009959	0.482653972182721	0.467660947395109	0.48596425475277	0.50451338367268	0.479608567125353	0.00084157332491526	0.000834507684090702	0.00394778225935398
238	27.2519279267591	0.26	1.16966276509495	1.12781373602624	1.21151179416366	0.334401509186801	29.4077564375789	28.524165789724	30.2913470854338	16.1	10.2	24.72	1.7189690307275	1.77221738760145	1.82546574447541	1.70009303167748	1.75275666834077	1.80542030500406	1.69727805232522	1.74737917386622	1.8022670321243	1.16966276509495	19.7851874634283	0.286307308433682	83.3881579993097	0.490999443802916	0.498842284087544	0.483685552341284	0.474895842009959	0.482653972182721	0.467660947395109	0.48596425475277	0.50451338367268	0.479608567125353	0.00084157332491526	0.000834507684090702	0.00394778225935398
238	27.2519279267591	0.26	1.16990396553284	1.12813869495547	1.2116692361102	0.332727056985738	29.5282181151418	28.6376603263472	30.4187759039363	16	10.29	24.76	1.73652043347669	1.79052176528279	1.84452309708889	1.71777617236686	1.77119460572608	1.8246130390853	1.71522075585262	1.77045688551284	1.82197812803124	1.16990396553284	19.8220931650811	-0.417090441660437	82.7294192562298	0.490999443802916	0.498842284087544	0.483685552341284	0.474895842009959	0.482653972182721	0.467660947395109	0.48596425475277	0.50451338367268	0.479608567125353	0.00084157332491526	0.000834507684090702	0.00394778225935398
238	27.2519279267591	0.26	1.17006489122467	1.12837509189501	1.21175469055432	0.329328776179576	29.0949623716262	28.2107125845157	29.9792121587367	15.83	10.2	24.95	1.72782687547566	1.78198469024995	1.83614250502425	1.70970273095275	1.76329245405308	1.81688217715341	1.70428718419865	1.75887525490865	1.81033063264646	1.17006489122467	19.8439010105432	-0.0727748422404142	83.1125572685871	0.490999443802916	0.498842284087544	0.483685552341284	0.474895842009959	0.482653972182721	0.467660947395109	0.48596425475277	0.50451338367268	0.479608567125353	0.00084157332491526	0.000834507684090702	0.00394778225935398
238	27.2519279267591	0.26	1.17010680065276	1.12791106062903	1.21230254067649	0.321515288537032	29.1209810935638	28.2200483137773	30.0219138733503	15.98	10.28	25.1	1.71318519045218	1.76787909737825	1.82257300430433	1.69475310354596	1.74885856104385	1.80296401854174	1.68830704519664	1.7420038808923	1.7962781012291	1.17010680065276	19.8449977764983	0.345812624643633	83.5950318320919	0.490999443802916	0.498842284087544	0.483685552341284	0.474895842009959	0.482653972182721	0.467660947395109	0.48596425475277	0.50451338367268	0.479608567125353	0.00084157332491526	0.000834507684090702	0.00394778225935398
238	27.2519279267591	0.26	1.17050844704423	1.12877658953486	1.21224030455359	0.334568676032837	29.9453834753516	29.0459769621224	30.8447899885807	16	10.44	24.99	1.76047697384738	1.81499001221869	1.86950305059	1.74144981239457	1.79537367612867	1.84929753986277	1.73952965500788	1.79487911439889	1.84688534763476	1.17050844704423	19.8522607414156	0.108619498719759	83.4607957567817	0.490999443802916	0.498842284087544	0.483685552341284	0.474895842009959	0.482653972182721	0.467660947395109	0.48596425475277	0.50451338367268	0.479608567125353	0.00084157332491526	0.000834507684090702	0.00394778225935398
238	27.2519279267591	0.26	1.17083122528139	1.12925579407257	1.21240665649022	0.345749985803834	30.555825355926	29.6606626675848	31.4509880442673	15.99	10.45	24.52	1.79897736543113	1.85327073819736	1.90756411096358	1.77957179723825	1.833279507412	1.88698721758575	1.78118804468294	1.83549819040571	1.88760204789727	1.17083122528139	19.7899687624038	-0.36946191786847	82.7870669438513	0.490999443802916	0.498842284087544	0.483685552341284	0.474895842009959	0.482653972182721	0.467660947395109	0.48596425475277	0.50451338367268	0.479608567125353	0.00084157332491526	0.000834507684090702	0.00394778225935398
238	27.2519279267591	0.26	1.17096431498553	1.12919063760642	1.21273799236465	0.330130651054251	29.5218981996759	28.626299250837	30.4174971485148	16.35	10.52	24.83	1.69889389122914	1.75204528079024	1.80519667035133	1.67946104950952	1.73200446552626	1.78454788154301	1.68001748433329	1.73363569418746	1.78605336996457	1.17096431498553	19.9428439274232	-0.103536346415115	83.4018158715549	0.490999443802916	0.498842284087544	0.483685552341284	0.474895842009959	0.482653972182721	0.467660947395109	0.48596425475277	0.50451338367268	0.479608567125353	0.00084157332491526	0.000834507684090702	0.00394778225935398
238	27.2519279267591	0.26	1.17097248220147	1.12854269490343	1.2134022694995	0.322934922764094	29.1394376257447	28.240859103112	30.0380161483773	15.88	10.24	24.46	1.72482412989428	1.77970524780867	1.83458636572306	1.70658346739415	1.76088419688971	1.81518492638527	1.70598425124135	1.75864963966093	1.8140485129698	1.17097248220147	19.5908943031832	0.223136888891962	83.1508523070129	0.490999443802916	0.498842284087544	0.483685552341284	0.474895842009959	0.482653972182721	0.467660947395109	0.48596425475277	0.50451338367268	0.479608567125353	0.00084157332491526	0.000834507684090702	0.00394778225935398
238	27.2519279267591	0.26	1.17108632909624	1.12950815005306	1.21266450813941	0.336145536215467	29.6086932940421	28.7225393498299	30.4948472382544	15.94	10.35	25.17	1.7475745252318	1.80149106929071	1.85540761334963	1.72889052129008	1.78223062245218	1.83557072361428	1.72361310417958	1.77874256160859	1.82886471097275	1.17108632909624	19.8711004954435	-0.186699050995635	83.1144258309403	0.490999443802916	0.498842284087544	0.483685552341284	0.474895842009959	0.482653972182721	0.467660947395109	0.48596425475277	0.50451338367268	0.479608567125353	0.00084157332491526	0.000834507684090702	0.00394778225935398
238	27.2519279267591	0.26	1.17112896238223	1.12886905874177	1.2133888660227	0.326806078827606	29.4343497700002	28.5346520001063	30.3340475398941	15.77	10.18	24.19	1.75411263901906	1.80941982235048	1.86472700568191	1.73591081501902	1.79064409471703	1.84537737441505	1.73591760662189	1.7878532949793	1.84523038097763	1.17112896238223	19.4916899804346	0.432808993994232	83.1752009420711	0.490999443802916	0.498842284087544	0.483685552341284	0.474895842009959	0.482653972182721	0.467660947395109	0.48596425475277	0.50451338367268	0.479608567125353	0.00084157332491526	0.000834507684090702	0.00394778225935398
238	27.2519279267591	0.26	1.17207379918135	1.13003996889139	1.21410762947131	0.334353117663012	29.8512983584534	28.9542834613597	30.748313255547	16.22	10.43	24.81	1.73224728650463	1.78591297723113	1.83957866795763	1.71284775861617	1.76591244446767	1.81897713031916	1.71304451145795	1.76504053459682	1.81745656458717	1.17207379918135	19.9043468103152	-0.0367223278181916	83.3780406155345	0.490999443802916	0.498842284087544	0.483685552341284	0.474895842009959	0.482653972182721	0.467660947395109	0.48596425475277	0.50451338367268	0.479608567125353	0.00084157332491526	0.000834507684090702	0.00394778225935398
238	27.2519279267591	0.26	1.17217135606022	1.1298791694246	1.21446354269584	0.331385115744609	29.9237561036705	29.0185347392335	30.8289774681075	16.11	10.23	24.85	1.74713728297133	1.8016385184528	1.85613975393426	1.72790312580773	1.78180435959552	1.83570559338331	1.72214311258969	1.7761863284187	1.83017842584526	1.17217135606022	19.8489746366338	-0.303727355034135	83.0103949500067	0.490999443802916	0.498842284087544	0.483685552341284	0.474895842009959	0.482653972182721	0.467660947395109	0.48596425475277	0.50451338367268	0.479608567125353	0.00084157332491526	0.000834507684090702	0.00394778225935398
238	27.2519279267591	0.26	1.17228573019763	1.1306848070399	1.21388665335536	0.332522472262266	29.4956772677101	28.6056908792595	30.3856636561606	16.19	10.42	25.04	1.71420930426012	1.76754215170597	1.82087499915182	1.69509608709741	1.74783428003252	1.80057247296763	1.69238259356379	1.74576842557239	1.79749610285935	1.17228573019763	19.9885735313763	0.265617061589482	83.7581119579542	0.490999443802916	0.498842284087544	0.483685552341284	0.474895842009959	0.482653972182721	0.467660947395109	0.48596425475277	0.50451338367268	0.479608567125353	0.00084157332491526	0.000834507684090702	0.00394778225935398
238	27.2519279267591	0.26	1.17279688652331	1.13095630768162	1.21463746536501	0.334850012538079	29.5806276453355	28.6927376010039	30.4685176896671	16.08	10.35	24.98	1.73111437959407	1.78468330858978	1.83825223758549	1.71216487978445	1.76514742094712	1.81812996210978	1.70793277099091	1.76260430351754	1.81432360752616	1.17279688652331	19.8874268584073	-0.197914344831699	83.1332045466769	0.490999443802916	0.498842284087544	0.483685552341284	0.474895842009959	0.482653972182721	0.467660947395109	0.48596425475277	0.50451338367268	0.479608567125353	0.00084157332491526	0.000834507684090702	0.00394778225935398
238	27.2519279267591	0.26	1.17297192813921	1.13088659104796	1.21505726523045	0.325894503320432	29.2973569302674	28.3999880049416	30.1947258555932	16.09	10.5	24.74	1.71242236332373	1.7665306472995	1.82063893127526	1.69364646486027	1.74716147718312	1.80067648950598	1.69186924954582	1.74650179654546	1.80183762702706	1.17297192813921	19.8336243335993	-0.145855770808469	83.2100427143662	0.490999443802916	0.498842284087544	0.483685552341284	0.474895842009959	0.482653972182721	0.467660947395109	0.48596425475277	0.50451338367268	0.479608567125353	0.00084157332491526	0.000834507684090702	0.00394778225935398
238	27.2519279267591	0.26	1.17314550923838	1.13146714797086	1.2148238705059	0.337140116340637	29.8569472373432	28.9653510134397	30.7485434612467	16.03	10.36	24.71	1.75313304580162	1.80709706656947	1.86106108733731	1.73411095912717	1.78748945201234	1.84086794489752	1.73201614495699	1.78750418989602	1.84018725641243	1.17314550923838	19.7927950291938	0.142604769680388	83.3349230593237	0.490999443802916	0.498842284087544	0.483685552341284	0.474895842009959	0.482653972182721	0.467660947395109	0.48596425475277	0.50451338367268	0.479608567125353	0.00084157332491526	0.000834507684090702	0.00394778225935398
238	27.2519279267591	0.26	1.17340658784841	1.13102418448421	1.21578899121262	0.32223561957731	29.0301625101883	28.1335201906131	29.9268048297635	15.96	10.28	24.51	1.70991089973359	1.76440740301566	1.81890390629774	1.69157412717929	1.74548621990182	1.79939831262435	1.69092662667721	1.74344197408408	1.79648134000938	1.17340658784841	19.6391722249924	-0.0492372626248215	82.9938587699656	0.490999443802916	0.498842284087544	0.483685552341284	0.474895842009959	0.482653972182721	0.467660947395109	0.48596425475277	0.50451338367268	0.479608567125353	0.00084157332491526	0.000834507684090702	0.00394778225935398
238	27.2519279267591	0.26	1.17374725219283	1.13141404275674	1.21608046162891	0.341501761819168	30.2424042270361	29.3480402134556	31.1367682406166	16.07	10.27	24.69	1.77189992231008	1.82589751515287	1.87989510799567	1.75254164243054	1.80594930324506	1.85935696405958	1.75045643019177	1.79769327445328	1.85788875017354	1.17374725219283	19.810721480535	0.21677946670929	83.4576268970492	0.490999443802916	0.498842284087544	0.483685552341284	0.474895842009959	0.482653972182721	0.467660947395109	0.48596425475277	0.50451338367268	0.479608567125353	0.00084157332491526	0.000834507684090702	0.00394778225935398
238	27.2519279267591	0.26	1.1737499981776	1.13158869290177	1.21591130345343	0.323651062531518	29.093262702599	28.1975752634034	29.9889501417945	15.93	10.38	24.95	1.71670999860872	1.77124077184477	1.82577154508082	1.698388713333	1.75233751649049	1.80628631964798	1.6971621977157	1.75069120328938	1.80776376311844	1.1737499981776	19.8194268969957	0.0607813817702651	83.2738959584162	0.490999443802916	0.498842284087544	0.483685552341284	0.474895842009959	0.482653972182721	0.467660947395109	0.48596425475277	0.50451338367268	0.479608567125353	0.00084157332491526	0.000834507684090702	0.00394778225935398
238	27.2519279267591	0.26	1.17403234834487	1.13212163317802	1.21594306351172	0.328171338600512	29.3721807115619	28.4771616206921	30.2671998024316	16.1	10.44	24.63	1.71636924556788	1.77031364010504	1.82425803464219	1.69752880473109	1.75088105618693	1.80423330764276	1.69851474173277	1.74973417933768	1.80519802464404	1.17403234834487	19.8508831211696	0.369107158895541	83.6868023835244	0.490999443802916	0.498842284087544	0.483685552341284	0.474895842009959	0.482653972182721	0.467660947395109	0.48596425475277	0.50451338367268	0.479608567125353	0.00084157332491526	0.000834507684090702	0.00394778225935398
238	27.2519279267591	0.26	1.1741074883639	1.1322643714555	1.2159506052723	0.332242659001934	29.7020711211169	28.8052918931405	30.5988503490933	15.84	10.3	24.73	1.76357774907693	1.81848224017394	1.87338673127094	1.74505823126533	1.79938616445252	1.85371409763971	1.74167319443825	1.7966515780619	1.85019368546099	1.1741074883639	19.709625205004	0.183303560696625	83.2806529924816	0.490999443802916	0.498842284087544	0.483685552341284	0.474895842009959	0.482653972182721	0.467660947395109	0.48596425475277	0.50451338367268	0.479608567125353	0.00084157332491526	0.000834507684090702	0.00394778225935398
238	27.2519279267591	0.26	1.17418638399512	1.1324610832081	1.21591168478214	0.33200194190004	29.5056993959512	28.6143656086528	30.3970331832497	15.85	10.31	24.39	1.75115547975487	1.80570374642853	1.8602520131022	1.73274399011497	1.78671874126797	1.84069349242096	1.73118017454865	1.78469690698755	1.83691759535561	1.17418638399512	19.6722478763992	-0.185655495441548	82.818212029973	0.490999443802916	0.498842284087544	0.483685552341284	0.474895842009959	0.482653972182721	0.467660947395109	0.48596425475277	0.50451338367268	0.479608567125353	0.00084157332491526	0.000834507684090702	0.00394778225935398
238	27.2519279267591	0.26	1.17434975990657	1.13229209821567	1.21640742159747	0.336538453221139	30.2681036549146	29.3630112683582	31.173196041471	16.19	10.35	24.98	1.75980061130361	1.81404512051254	1.86828962972146	1.74018529778441	1.79382517994184	1.84746506209927	1.73551432083223	1.78982554413668	1.84475917303117	1.17434975990657	19.8591410292237	-0.339735985385256	83.0495108512798	0.490999443802916	0.498842284087544	0.483685552341284	0.474895842009959	0.482653972182721	0.467660947395109	0.48596425475277	0.50451338367268	0.479608567125353	0.00084157332491526	0.000834507684090702	0.00394778225935398
238	27.2519279267591	0.26	1.17460296195651	1.13266218372193	1.21654374019109	0.33182928263872	29.4402656411957	28.5505622263078	30.3299690560836	16.08	10.33	25.02	1.72246430135183	1.77614038516369	1.82981646897556	1.7036073121415	1.75669576732588	1.80978422251027	1.70017346346308	1.75282090781937	1.80552424050332	1.17460296195651	19.8218971675532	0.162979731994369	83.4431951899314	0.490999443802916	0.498842284087544	0.483685552341284	0.474895842009959	0.482653972182721	0.467660947395109	0.48596425475277	0.50451338367268	0.479608567125353	0.00084157332491526	0.000834507684090702	0.00394778225935398
238	27.2519279267591	0.26	1.17492375257678	1.13247870752375	1.21736879762981	0.339076681341047	30.0291871838485	29.1363190561454	30.9220553115517	15.9	10.2	25.04	1.77699129784144	1.83144631976755	1.88590134169366	1.75812203685088	1.81199881958009	1.86587560230929	1.75063431657635	1.80520493283837	1.85861317713035	1.17492375257678	19.7640082587975	0.136306679356798	83.2342460941923	0.490999443802916	0.498842284087544	0.483685552341284	0.474895842009959	0.482653972182721	0.467660947395109	0.48596425475277	0.50451338367268	0.479608567125353	0.00084157332491526	0.000834507684090702	0.00394778225935398
238	27.2519279267591	0.26	1.17515473601749	1.13253961637145	1.21776985566353	0.324636236690875	29.4141716292022	28.5106383154902	30.3177049429141	15.9	10.38	24.42	1.73915569254832	1.7942714387677	1.84938718498709	1.72069807012992	1.77522887410555	1.82975967808119	1.72215331961383	1.77497523629424	1.8305280111024	1.17515473601749	19.5900240960155	-0.00941944948566361	82.9631334831893	0.490999443802916	0.498842284087544	0.483685552341284	0.474895842009959	0.482653972182721	0.467660947395109	0.48596425475277	0.50451338367268	0.479608567125353	0.00084157332491526	0.000834507684090702	0.00394778225935398
238	27.2519279267591	0.26	1.17553256489073	1.13312486908134	1.21794026070012	0.332773968014624	29.6227414314348	28.7294272386782	30.5160556241914	16.16	10.33	24.56	1.72509916991182	1.77873948649705	1.83237980308227	1.70596873125916	1.75901420506454	1.81205967886992	4.21648559570319	1.75647069509446	1.81247246440028	1.17553256489073	19.6771096560173	-0.506293492692346	82.5920077972225	0.490999443802916	0.498842284087544	0.483685552341284	0.474895842009959	0.482653972182721	0.467660947395109	0.48596425475277	0.50451338367268	0.479608567125353	0.00084157332491526	0.000834507684090702	0.00394778225935398
238	27.2519279267591	0.26	1.1755591937435	1.13302807867666	1.21809030881034	0.319128454703104	29.0485371829328	28.1449058887759	29.9521684770897	15.96	10.33	24.99	1.71025863745878	1.765168866401	1.82007909534322	1.69190768333101	1.74622872940322	1.80054977547544	1.68644248584478	1.74213094698107	1.79619743402105	1.1755591937435	19.8323600912813	0.513823625256993	83.7827038231717	0.490999443802916	0.498842284087544	0.483685552341284	0.474895842009959	0.482653972182721	0.467660947395109	0.48596425475277	0.50451338367268	0.479608567125353	0.00084157332491526	0.000834507684090702	0.00394778225935398
238	27.2519279267591	0.26	1.1755759244408	1.13314010317825	1.21801174570336	0.326413821657374	29.4472589144303	28.5463635418555	30.3481542870052	16.12	10.43	24.85	1.71779911160786	1.77201117502503	1.8262232384422	1.6988605912852	1.75247497348469	1.80608935568418	1.69875589307566	1.75069659513845	1.805737176381	1.1755759244408	19.8079859859349	-0.241904800043491	83.0634900774962	0.490999443802916	0.498842284087544	0.483685552341284	0.474895842009959	0.482653972182721	0.467660947395109	0.48596425475277	0.50451338367268	0.479608567125353	0.00084157332491526	0.000834507684090702	0.00394778225935398
238	27.2519279267591	0.26	1.17558702250138	1.13367915402378	1.21749489097897	0.332549782419396	29.7224440981975	28.825670544417	30.6192176519781	15.93	10.28	24.73	1.75480569799685	1.80939812593577	1.86399055387468	1.73607347284474	1.79008313674721	1.84409280064967	1.73371135041043	1.78794081163573	1.84142395475986	1.17558702250138	19.783944953081	0.191819911210003	83.416127626367	0.490999443802916	0.498842284087544	0.483685552341284	0.474895842009959	0.482653972182721	0.467660947395109	0.48596425475277	0.50451338367268	0.479608567125353	0.00084157332491526	0.000834507684090702	0.00394778225935398
238	27.2519279267591	0.26	1.17603529007304	1.13420379570137	1.2178667844447	0.329486100375212	29.5845899550218	28.6857796033262	30.4834003067174	16	10.31	24.88	1.73856505631195	1.79303944366756	1.84751383102318	1.71977228498783	1.773657839213	1.82754339343817	1.7199161068517	1.76947725669047	1.82162973117143	1.17603529007304	19.8030113095012	0.148153709499649	83.3901254686593	0.490999443802916	0.498842284087544	0.483685552341284	0.474895842009959	0.482653972182721	0.467660947395109	0.48596425475277	0.50451338367268	0.479608567125353	0.00084157332491526	0.000834507684090702	0.00394778225935398
238	27.2519279267591	0.26	1.17661216877287	1.134620845157	1.21860349238874	0.32966746275319	29.3099934287237	28.4198909792273	30.2000958782202	16.12	10.26	24.98	1.71027186357296	1.76383706465638	1.8174022657398	1.6914188349261	1.74439356481485	1.7973682947036	1.69148997094569	1.73966874378587	1.7932366923692	1.17661216877287	19.8878115091658	-0.606295682999797	82.6166725180392	0.490999443802916	0.498842284087544	0.483685552341284	0.474895842009959	0.482653972182721	0.467660947395109	0.48596425475277	0.50451338367268	0.479608567125353	0.00084157332491526	0.000834507684090702	0.00394778225935398
238	27.2519279267591	0.26	1.17685758239894	1.13470523346355	1.21900993133432	0.321312925819522	28.8345376738371	27.9420528274375	29.7270225202367	15.92	10.35	25.17	1.70269811310985	1.75708324627557	1.8114683794413	1.68457340266248	1.73837962240622	1.79218584214995	1.67916868977416	1.73257366148534	1.78762232558946	1.17685758239894	19.795797199965	0.198146454665654	83.3673819653245	0.490999443802916	0.498842284087544	0.483685552341284	0.474895842009959	0.482653972182721	0.467660947395109	0.48596425475277	0.50451338367268	0.479608567125353	0.00084157332491526	0.000834507684090702	0.00394778225935398
238	27.2519279267591	0.26	1.17705180935435	1.13474319778956	1.21936042091914	0.325481605021464	29.3399254249953	28.4404074463355	30.2394434036551	16.02	10.35	24.81	1.72245290043278	1.77693092977387	1.83140895911496	1.70379674776675	1.75768471718105	1.81157268659534	1.70137520588784	1.75533331942922	1.80749057573989	1.17705180935435	19.8861376392722	-0.0155586634756033	83.245938333975	0.490999443802916	0.498842284087544	0.483685552341284	0.474895842009959	0.482653972182721	0.467660947395109	0.48596425475277	0.50451338367268	0.479608567125353	0.00084157332491526	0.000834507684090702	0.00394778225935398
238	27.2519279267591	0.26	1.1772651811766	1.13541495443221	1.219115407921	0.336005631465431	29.8319138210446	28.9387991910807	30.7250284510085	16.09	10.41	24.85	1.74492683280488	1.79877909088596	1.85263134896704	1.72579501995104	1.77905682844764	1.83231863694425	1.72337678308656	1.77834769115408	1.83078040590193	1.1772651811766	19.8766123961514	-0.29413022987758	83.0425612198365	0.490999443802916	0.498842284087544	0.483685552341284	0.474895842009959	0.482653972182721	0.467660947395109	0.48596425475277	0.50451338367268	0.479608567125353	0.00084157332491526	0.000834507684090702	0.00394778225935398
238	27.2519279267591	0.26	1.17735760550188	1.13506293358039	1.21965227742337	0.327262259635013	29.4554118571476	28.5560029148832	30.354820799412	16.04	10.45	24.76	1.72670876158914	1.78109372945346	1.83547869731779	1.70792359400243	1.76171689825894	1.81551020251545	4.20817871093766	1.76210206833042	1.81500342505246	1.17735760550188	19.8157982067809	0.155918405560267	83.4338673370984	0.490999443802916	0.498842284087544	0.483685552341284	0.474895842009959	0.482653972182721	0.467660947395109	0.48596425475277	0.50451338367268	0.479608567125353	0.00084157332491526	0.000834507684090702	0.00394778225935398
238	27.2519279267591	0.26	1.17738487040657	1.13493968893853	1.21983005187461	0.330267936722995	29.5775570216879	28.6805480080098	30.474566035366	16.01	10.34	24.54	1.73777170173555	1.79212201888208	1.84647233602861	1.71897308883493	1.7727354630589	1.82649783728287	1.71782691226965	1.77301006974738	1.82609593996677	1.17738487040657	19.6918377755627	0.424533049468283	83.5067856115238	0.490999443802916	0.498842284087544	0.483685552341284	0.474895842009959	0.482653972182721	0.467660947395109	0.48596425475277	0.50451338367268	0.479608567125353	0.00084157332491526	0.000834507684090702	0.00394778225935398
238	27.2519279267591	0.26	1.17751303384603	1.13529339924554	1.21973266844653	0.335596946879215	29.9542382278801	29.0566394419813	30.8518370137788	15.69	10.24	24.78	1.79576735945851	1.85124103544314	1.90671471142776	1.77742887839753	1.83233605396601	1.88724322953449	1.77339574731414	1.829778728199	1.88401923929563	1.17751303384603	19.5748495290521	0.00795369184256696	82.8908473506742	0.490999443802916	0.498842284087544	0.483685552341284	0.474895842009959	0.482653972182721	0.467660947395109	0.48596425475277	0.50451338367268	0.479608567125353	0.00084157332491526	0.000834507684090702	0.00394778225935398
238	27.2519279267591	0.26	1.17773177724849	1.13502391424101	1.22043964025597	0.326545738754778	29.9858342907909	29.0687371346706	30.9029314469112	16.13	10.59	24.64	1.74856336070843	1.80372924142669	1.85889512214496	1.7292655403279	1.78382258908666	1.83837963784541	1.7329426536397	1.78634243864283	1.83908497350345	1.17773177724849	19.8804555726233	-0.353786298298474	83.1244533710952	0.490999443802916	0.498842284087544	0.483685552341284	0.474895842009959	0.482653972182721	0.467660947395109	0.48596425475277	0.50451338367268	0.479608567125353	0.00084157332491526	0.000834507684090702	0.00394778225935398
238	27.2519279267591	0.26	1.17777215891402	1.13514641215408	1.22039790567396	0.320889230616357	29.0943604815542	28.1929580584899	29.9957629046185	15.88	10.32	24.91	1.72148416310772	1.77652450306328	1.83156484301884	1.70326617704602	1.75772404045742	1.81218190386883	1.69884031478925	1.75475111508379	1.80806860564349	1.17777215891402	19.8344399062181	-0.201644989637455	83.1488077031327	0.490999443802916	0.498842284087544	0.483685552341284	0.474895842009959	0.482653972182721	0.467660947395109	0.48596425475277	0.50451338367268	0.479608567125353	0.00084157332491526	0.000834507684090702	0.00394778225935398
238	27.2519279267591	0.26	1.17779887092001	1.13596352669218	1.21963421514784	0.337088108251707	29.6066434626565	28.7224189902268	30.4908679350861	15.94	10.28	24.65	1.74806966968284	1.80188428682813	1.85569890397342	1.72939565224793	1.78263538664326	1.83587512103859	1.72560928076632	1.77920446177023	1.83449943805327	1.17779887092001	19.7293474326446	-0.0331799259837062	83.0345801479004	0.490999443802916	0.498842284087544	0.483685552341284	0.474895842009959	0.482653972182721	0.467660947395109	0.48596425475277	0.50451338367268	0.479608567125353	0.00084157332491526	0.000834507684090702	0.00394778225935398
238	27.2519279267591	0.26	1.17780775019206	1.13580945111477	1.21980604926935	0.325578132912586	29.1553662133114	28.2617030100253	30.0490294165975	15.9	10.24	24.92	1.72384489294514	1.77835458574218	1.83286427853922	1.70554593266149	1.75947699410506	1.81340805554864	1.70074906965443	1.75503593333518	1.8082853347321	1.17780775019206	19.8416563536684	-0.0457337714191323	83.1144750519011	0.490999443802916	0.498842284087544	0.483685552341284	0.474895842009959	0.482653972182721	0.467660947395109	0.48596425475277	0.50451338367268	0.479608567125353	0.00084157332491526	0.000834507684090702	0.00394778225935398
238	27.2519279267591	0.26	1.17832697332482	1.13631790308085	1.22033604356879	0.32796350550124	29.5138258887767	28.6140665815123	30.4135851960412	16.16	10.43	24.7	1.71819820843792	1.77222634964473	1.82625449085155	1.69914507846648	1.75257410067091	1.80600312287535	1.69925499427367	1.75337809299227	1.80578483076072	1.17832697332482	19.8823481551902	0.0580699170611673	83.5390527783195	0.490999443802916	0.498842284087544	0.483685552341284	0.474895842009959	0.482653972182721	0.467660947395109	0.48596425475277	0.50451338367268	0.479608567125353	0.00084157332491526	0.000834507684090702	0.00394778225935398
238	27.2519279267591	0.26	1.17833942357271	1.13619324859379	1.22048559855163	0.333456532843658	29.7494070950875	28.8536503119751	30.6451638781999	15.93	10.25	24.44	1.75653739632034	1.8110688081359	1.86560021995146	1.73778754916123	1.79173687508494	1.84568620100865	1.73534397432543	1.79018962121257	1.84325061670085	1.17833942357271	19.6550009468402	0.501810142161454	83.463707787539	0.490999443802916	0.498842284087544	0.483685552341284	0.474895842009959	0.482653972182721	0.467660947395109	0.48596425475277	0.50451338367268	0.479608567125353	0.00084157332491526	0.000834507684090702	0.00394778225935398
238	27.2519279267591	0.26	1.17890650552871	1.13692797951688	1.22088503154054	0.333774153434843	29.7736713429345	28.8778241336824	30.6695185521866	16.05	10.29	24.77	1.7449451092431	1.79907675708392	1.85320840492474	1.72592461857358	1.77946621318164	1.83300780778971	1.72297796136773	1.77672262298457	1.82851901592272	1.17890650552871	19.8092815795526	0.0893857340492795	83.3311449167218	0.490999443802916	0.498842284087544	0.483685552341284	0.474895842009959	0.482653972182721	0.467660947395109	0.48596425475277	0.50451338367268	0.479608567125353	0.00084157332491526	0.000834507684090702	0.00394778225935398
238	27.2519279267591	0.26	1.17967477723447	1.13723391851032	1.22211563595862	0.329041602164926	29.7454682376457	28.8408603535287	30.6500761217628	15.95	10.33	24.67	1.75378575365789	1.80879411333801	1.86380247301814	1.73500532918766	1.78942463154305	1.84384393389844	1.73212203906579	1.7878357625339	1.84077350043013	1.17967477723447	19.6913732670034	0.0601194651911848	83.2182307508098	0.490999443802916	0.498842284087544	0.483685552341284	0.474895842009959	0.482653972182721	0.467660947395109	0.48596425475277	0.50451338367268	0.479608567125353	0.00084157332491526	0.000834507684090702	0.00394778225935398
238	27.2519279267591	0.26	1.17971169749033	1.13702231360819	1.22240108137247	0.325162852913739	29.2932752060369	28.3945350897752	30.1920153222987	15.93	10.28	24.95	1.72901714012113	1.78374376482613	1.83847038953112	1.71057412207886	1.76471699078549	1.81885985949212	1.70638271327265	1.76050601140283	1.81439002807554	1.17971169749033	19.7991959503541	0.389833422003141	83.5946374312864	0.490999443802916	0.498842284087544	0.483685552341284	0.474895842009959	0.482653972182721	0.467660947395109	0.48596425475277	0.50451338367268	0.479608567125353	0.00084157332491526	0.000834507684090702	0.00394778225935398
238	27.2519279267591	0.26	1.18002782100388	1.13787317850493	1.22218246350283	0.332534540452295	29.6892085232933	28.7934069827673	30.5850100638193	15.97	10.39	25.06	1.74901031948065	1.80342437821028	1.85783843693992	1.73022367557245	1.78405325659286	1.83788283761326	1.72831470182984	1.77962493490835	1.83403126854182	1.18002782100388	19.8209848106581	0.158911220799797	83.4189485781806	0.490999443802916	0.498842284087544	0.483685552341284	0.474895842009959	0.482653972182721	0.467660947395109	0.48596425475277	0.50451338367268	0.479608567125353	0.00084157332491526	0.000834507684090702	0.00394778225935398
238	27.2519279267591	0.26	1.18035001532656	1.13807052697591	1.22262950367721	0.332384530795734	29.7376976796861	28.8401297976757	30.6352655616965	16.06	10.35	24.49	1.74178618443486	1.79599437792934	1.85020257142381	1.72277354132016	1.77639001980046	1.83000649828076	1.72090283443907	1.77656404443293	1.82925923288398	1.18035001532656	19.6399682081475	0.356612370549217	83.4070513829985	0.490999443802916	0.498842284087544	0.483685552341284	0.474895842009959	0.482653972182721	0.467660947395109	0.48596425475277	0.50451338367268	0.479608567125353	0.00084157332491526	0.000834507684090702	0.00394778225935398
238	27.2519279267591	0.26	1.18041650890427	1.1377501879977	1.22308282981084	0.330421590510219	29.693624151939	28.7934078215092	30.5938404823687	16.13	10.34	24.98	1.73176655492314	1.78590966097359	1.84005276702405	1.71264705151099	1.76619239263872	1.81973773376645	1.71055494110017	1.76112722338695	1.81717403398855	1.18041650890427	19.8981860202755	0.517834097894876	83.8908014573448	0.490999443802916	0.498842284087544	0.483685552341284	0.474895842009959	0.482653972182721	0.467660947395109	0.48596425475277	0.50451338367268	0.479608567125353	0.00084157332491526	0.000834507684090702	0.00394778225935398
238	27.2519279267591	0.26	1.18061005063652	1.13869805613647	1.22252204513657	0.339676330879962	30.1309060517369	29.2362107665781	31.0256013368957	16.03	10.38	24.94	1.769211446572	1.82335338556454	1.87749532455707	1.75000536802112	1.803559556841	1.85711374566088	1.74632137517727	1.80004513561674	1.85332327236717	1.18061005063652	19.9219722343484	-0.112332151425804	83.3444076183385	0.490999443802916	0.498842284087544	0.483685552341284	0.474895842009959	0.482653972182721	0.467660947395109	0.48596425475277	0.50451338367268	0.479608567125353	0.00084157332491526	0.000834507684090702	0.00394778225935398
238	27.2519279267591	0.26	1.18095957877655	1.13854924960692	1.22336990794619	0.328541017090933	29.6202617856521	28.7184394115687	30.5220841597356	16.14	10.51	24.87	1.72629152381121	1.78050088728158	1.83471025075195	1.70720346407355	1.76081342034415	1.81442337661476	1.70749943353176	1.75982444719238	1.8164244952808	1.18095957877655	19.8601804312431	-0.325531286871106	83.0569121941675	0.490999443802916	0.498842284087544	0.483685552341284	0.474895842009959	0.482653972182721	0.467660947395109	0.48596425475277	0.50451338367268	0.479608567125353	0.00084157332491526	0.000834507684090702	0.00394778225935398
238	27.2519279267591	0.26	1.18150982613353	1.13932244940489	1.22369720286217	0.329002525107337	29.4788626685583	28.5822833452048	30.3754419919117	15.99	10.29	24.96	1.7338223955208	1.78820955876512	1.84259672200945	1.71512725639704	1.76892798380686	1.82272871121668	1.71044449918952	1.76522974227696	1.81709109861704	1.18150982613353	19.8503694525611	-0.03356428132587	83.2584089706949	0.490999443802916	0.498842284087544	0.483685552341284	0.474895842009959	0.482653972182721	0.467660947395109	0.48596425475277	0.50451338367268	0.479608567125353	0.00084157332491526	0.000834507684090702	0.00394778225935398
238	27.2519279267591	0.26	1.18164668399196	1.13958601335114	1.22370735463277	0.327954879973539	29.1289156453044	28.2408733455091	30.0169579450998	15.89	10.3	24.78	1.72307701693535	1.77725966412629	1.83144231131723	1.70480153346114	1.75840950287297	1.8120174722848	1.70258056894063	1.75466361350723	1.8095567914556	1.18164668399196	19.7281040752427	-0.140124900298187	82.8606917269038	0.490999443802916	0.498842284087544	0.483685552341284	0.474895842009959	0.482653972182721	0.467660947395109	0.48596425475277	0.50451338367268	0.479608567125353	0.00084157332491526	0.000834507684090702	0.00394778225935398
238	27.2519279267591	0.26	1.18220571123319	1.13989136505627	1.22452005741011	0.324721302338895	29.3747812443922	28.4726329264108	30.2769295623735	16.11	10.48	24.74	1.7150841660952	1.76942618285348	1.82376819961175	1.69622738024955	1.74997192442154	1.80371646859352	1.6971341731245	1.75100292799798	1.80450914012148	1.18220571123319	19.8277393965222	-0.579938767412099	82.8364426071425	0.490999443802916	0.498842284087544	0.483685552341284	0.474895842009959	0.482653972182721	0.467660947395109	0.48596425475277	0.50451338367268	0.479608567125353	0.00084157332491526	0.000834507684090702	0.00394778225935398
238	27.2519279267591	0.26	1.18272051419867	1.14071984358291	1.22472118481444	0.342190398013462	30.3831495473427	29.4859972905434	31.280301804142	15.92	10.27	24.65	1.79633118141275	1.85098704254858	1.90564290368441	1.77719607895771	1.83126972813094	1.88534337730418	1.77641375440278	1.82948827077117	1.88222812261725	1.18272051419867	19.7162566455886	0.293151670790421	83.3308503902308	0.490999443802916	0.498842284087544	0.483685552341284	0.474895842009959	0.482653972182721	0.467660947395109	0.48596425475277	0.50451338367268	0.479608567125353	0.00084157332491526	0.000834507684090702	0.00394778225935398
238	27.2519279267591	0.26	1.18319017892857	1.14104862946198	1.22533172839516	0.334138856114401	29.7194406532713	28.8259579598656	30.6129233466769	16.16	10.47	25	1.73107090364596	1.78472677505253	1.8383826464591	1.71187950224435	1.7649405214334	1.81800154062245	1.71061475350151	1.76227364013742	1.81479645535903	1.18319017892857	19.9675762788372	0.0934567103110572	83.6419717777806	0.490999443802916	0.498842284087544	0.483685552341284	0.474895842009959	0.482653972182721	0.467660947395109	0.48596425475277	0.50451338367268	0.479608567125353	0.00084157332491526	0.000834507684090702	0.00394778225935398
238	27.2519279267591	0.26	1.18324728675804	1.14081132714475	1.22568324637133	0.329405643048213	30.0320331475321	29.1194628433384	30.9446034517259	16.26	10.51	25.24	1.7376914377136	1.79214867864694	1.84660591958028	1.71809870587384	1.77194193323999	1.82578516060615	1.71508971314066	1.76954238264143	1.82232021264381	1.18324728675804	20.0156840777157	0.0555103629141087	83.7186798154553	0.490999443802916	0.498842284087544	0.483685552341284	0.474895842009959	0.482653972182721	0.467660947395109	0.48596425475277	0.50451338367268	0.479608567125353	0.00084157332491526	0.000834507684090702	0.00394778225935398
238	27.2519279267591	0.26	1.18331369254193	1.1409376631614	1.22568972192246	0.337681477001807	30.1951032355949	29.2944999690845	31.0957065021054	16.09	10.41	24.68	1.7667409533386	1.82105601846461	1.87537108359061	1.74738100189425	1.80110088241125	1.85482076292824	1.74599797968468	1.79878882444351	1.85538415730616	1.18331369254193	19.8036096478061	-0.0191162400049758	83.1760088595886	0.490999443802916	0.498842284087544	0.483685552341284	0.474895842009959	0.482653972182721	0.467660947395109	0.48596425475277	0.50451338367268	0.479608567125353	0.00084157332491526	0.000834507684090702	0.00394778225935398
238	27.2519279267591	0.26	1.18344647768753	1.14073004412889	1.22616291124617	0.328272571348563	29.7238298359774	28.8183033099005	30.6293563620543	15.96	10.28	25.06	1.75129703869741	1.80632616052068	1.86135528234395	1.73250934676354	1.78694812316546	1.84138689956739	1.72631607769679	1.78086996074133	1.83492204292252	1.18344647768753	19.8970956141463	-0.177281937540567	83.1271116532307	0.490999443802916	0.498842284087544	0.483685552341284	0.474895842009959	0.482653972182721	0.467660947395109	0.48596425475277	0.50451338367268	0.479608567125353	0.00084157332491526	0.000834507684090702	0.00394778225935398
238	27.2519279267591	0.26	1.18359292065762	1.14112135966595	1.22606448164928	0.330690232766025	29.6190054446333	28.721596204573	30.5164146846937	15.85	10.25	24.83	1.75674991606601	1.81163974864787	1.86652958122973	1.73825001878603	1.79256182016653	1.84687362154703	1.73569007369227	1.79002589030469	1.84287822891283	1.18359292065762	19.7405721447765	0.170622064896509	83.2036772268163	0.490999443802916	0.498842284087544	0.483685552341284	0.474895842009959	0.482653972182721	0.467660947395109	0.48596425475277	0.50451338367268	0.479608567125353	0.00084157332491526	0.000834507684090702	0.00394778225935398
238	27.2519279267591	0.26	1.18360061993161	1.14145908233119	1.22574215753202	0.335989552247105	29.8940558998889	28.9990485948682	30.7890632049097	16.3	10.56	25.36	1.7265522399835	1.77983939739592	1.83312655480834	1.70696758628484	1.75965029600067	1.8123330057165	1.70361132735823	1.75736852623521	1.80998363618415	1.18360061993161	20.0017308464636	-0.112641126250398	83.5299847758782	0.490999443802916	0.498842284087544	0.483685552341284	0.474895842009959	0.482653972182721	0.467660947395109	0.48596425475277	0.50451338367268	0.479608567125353	0.00084157332491526	0.000834507684090702	0.00394778225935398
238	27.2519279267591	0.26	1.18398106075871	1.1416818991369	1.22628022238051	0.329762171786101	29.5231240608421	28.6267412292187	30.4195068924654	16.24	10.43	24.84	1.71064693934548	1.76421204950316	1.81777715966083	1.69142950557245	1.74439286446672	1.79735622336098	1.69106705147994	1.74363243520551	1.79474784947307	1.18398106075871	19.9289343314454	-0.202007247629706	83.2054913600332	0.490999443802916	0.498842284087544	0.483685552341284	0.474895842009959	0.482653972182721	0.467660947395109	0.48596425475277	0.50451338367268	0.479608567125353	0.00084157332491526	0.000834507684090702	0.00394778225935398
238	27.2519279267591	0.26	1.18398535585267	1.14163067340945	1.2263400382959	0.32927171010689	29.5643823867655	28.6657499695542	30.4630148039768	16.09	10.2	24.33	1.72793964701506	1.78210821345555	1.83627677989604	1.70897833626429	1.7625524913068	1.81612664634932	4.21648559570318	1.76073786290127	1.81370058203214	1.18398535585267	19.5848812775502	-0.591733903918824	82.3564224484268	0.490999443802916	0.498842284087544	0.483685552341284	0.474895842009959	0.482653972182721	0.467660947395109	0.48596425475277	0.50451338367268	0.479608567125353	0.00084157332491526	0.000834507684090702	0.00394778225935398
238	27.2519279267591	0.26	1.18442168464374	1.1418605418986	1.22698282738888	0.324599499972098	29.5318073988755	28.6245845890769	30.4390302086741	15.86	10.35	24.48	1.7501101146394	1.80557781271968	1.86104551079995	1.73165856347755	1.78654146117275	1.84142435886795	1.73139976072082	1.78536011916699	1.84006608533935	1.18442168464374	19.6512203795274	0.151507782414071	83.1500904406474	0.490999443802916	0.498842284087544	0.483685552341284	0.474895842009959	0.482653972182721	0.467660947395109	0.48596425475277	0.50451338367268	0.479608567125353	0.00084157332491526	0.000834507684090702	0.00394778225935398
238	27.2519279267591	0.26	1.184625628923	1.14159451418373	1.22765674366227	0.32825944680488	29.4845585623155	28.5862946236791	30.382822500952	15.94	10.19	24.43	1.7390738775609	1.79372060150335	1.84836732544579	1.72047434140346	1.77453661420156	1.82859888699965	1.71914468270101	1.77204573361258	1.82770318273488	1.184625628923	19.5148949163739	-0.288136640915735	82.5251769252994	0.490999443802916	0.498842284087544	0.483685552341284	0.474895842009959	0.482653972182721	0.467660947395109	0.48596425475277	0.50451338367268	0.479608567125353	0.00084157332491526	0.000834507684090702	0.00394778225935398
238	27.2519279267591	0.26	1.18470212749051	1.1422516735317	1.22715258144932	0.331378900542938	29.7864629292727	28.8853821726293	30.6875436859161	16.04	10.38	24.52	1.74738684662837	1.80189665551713	1.85640646440588	1.7283997265309	1.78231723138013	1.83623473622937	1.72682326823406	1.7818545082198	1.8370103630605	1.18470212749051	19.825348776302	-0.165118324922358	83.0343263121329	0.490999443802916	0.498842284087544	0.483685552341284	0.474895842009959	0.482653972182721	0.467660947395109	0.48596425475277	0.50451338367268	0.479608567125353	0.00084157332491526	0.000834507684090702	0.00394778225935398
238	27.2519279267591	0.26	1.1851527191603	1.14289188283235	1.22741355548824	0.329884315601653	29.5048119963465	28.6092326337628	30.4003913589302	16.11	10.31	24.84	1.72344075018964	1.77739109511026	1.83134144003088	1.70449594774954	1.75785324726028	1.81121054677102	1.70235617327298	1.75556671360054	1.80757975927361	1.1851527191603	19.8308912694774	-0.156797816578344	83.1315545813433	0.490999443802916	0.498842284087544	0.483685552341284	0.474895842009959	0.482653972182721	0.467660947395109	0.48596425475277	0.50451338367268	0.479608567125353	0.00084157332491526	0.000834507684090702	0.00394778225935398
238	27.2519279267591	0.26	1.18516925902905	1.14312122185839	1.22721729619972	0.33704178966462	29.9692363247964	29.0740899752962	30.8643826742966	15.84	10.28	24.53	1.77978449002111	1.83458130706656	1.88937812411202	1.76108712927455	1.8153082834452	1.86952943761585	1.75946118227775	1.81286784372037	1.86769846610048	1.18516925902905	19.6647274259382	-0.0126539660270674	82.93265466939	0.490999443802916	0.498842284087544	0.483685552341284	0.474895842009959	0.482653972182721	0.467660947395109	0.48596425475277	0.50451338367268	0.479608567125353	0.00084157332491526	0.000834507684090702	0.00394778225935398
238	27.2519279267591	0.26	1.18557409106845	1.14290812162183	1.22824006051507	0.325527163987947	29.1695405228108	28.27533907139	30.0637419742315	16.02	10.32	24.96	1.71219216029106	1.76633986515068	1.82048757001031	1.69363916876407	1.74720013929985	1.80076110983563	1.69077833070759	1.74439215179105	1.79636957876521	1.18557409106845	19.8910449700507	0.450140214993571	83.741817315559	0.490999443802916	0.498842284087544	0.483685552341284	0.474895842009959	0.482653972182721	0.467660947395109	0.48596425475277	0.50451338367268	0.479608567125353	0.00084157332491526	0.000834507684090702	0.00394778225935398
238	27.2519279267591	0.26	1.18562861848059	1.14330999386934	1.22794724309183	0.333932348592655	29.6015423936008	28.7111910189974	30.4918937682043	15.84	10.11	24.95	1.75809541885896	1.81261501965954	1.86713462046013	1.73964200751318	1.79358935688236	1.84753670625155	1.73358962254719	1.7852498574894	1.83870418937613	1.18562861848059	19.7236860041869	0.0282156891970321	83.0309933143718	0.490999443802916	0.498842284087544	0.483685552341284	0.474895842009959	0.482653972182721	0.467660947395109	0.48596425475277	0.50451338367268	0.479608567125353	0.00084157332491526	0.000834507684090702	0.00394778225935398
238	27.2519279267591	0.26	1.18568678313343	1.14310945338397	1.22826411288288	0.321046934171821	29.1570070847406	28.2539905062349	30.0600236632462	16.22	10.47	24.88	1.69065332320056	1.7446877428348	1.79872216246905	1.6717286450826	1.7251582192498	1.77858779341701	1.66995744611691	1.72503990252134	1.77848865868563	1.18568678313343	19.9196133849613	0.262289742457909	83.7555028882318	0.490999443802916	0.498842284087544	0.483685552341284	0.474895842009959	0.482653972182721	0.467660947395109	0.48596425475277	0.50451338367268	0.479608567125353	0.00084157332491526	0.000834507684090702	0.00394778225935398
238	27.2519279267591	0.26	1.18569479326901	1.14363023219942	1.22775935433859	0.332483229013857	29.8222194399355	28.9223005908256	30.7221382890453	16.11	10.4	24.94	1.74170416983379	1.79589738337448	1.85009059691517	1.72254068105746	1.77613762167338	1.82973456228929	1.72097632465542	1.77275455990958	1.82765115369749	1.18569479326901	19.8633662994561	-0.552804940288801	82.8296595268235	0.490999443802916	0.498842284087544	0.483685552341284	0.474895842009959	0.482653972182721	0.467660947395109	0.48596425475277	0.50451338367268	0.479608567125353	0.00084157332491526	0.000834507684090702	0.00394778225935398
238	27.2519279267591	0.26	1.18578223824654	1.14343614796722	1.22812832852586	0.331960799170115	29.4375833402896	28.5482247688555	30.3269419117237	15.87	10.26	24.85	1.74420373617656	1.79854065399389	1.85287757181122	1.72577666374954	1.77953952573881	1.83330238772808	1.72241451422014	1.77662443371813	1.82989476898322	1.18578223824654	19.6640774402463	-0.181519075638043	82.8157098159133	0.490999443802916	0.498842284087544	0.483685552341284	0.474895842009959	0.482653972182721	0.467660947395109	0.48596425475277	0.50451338367268	0.479608567125353	0.00084157332491526	0.000834507684090702	0.00394778225935398
238	27.2519279267591	0.26	1.18590129125512	1.14349371341059	1.22830886909965	0.334374058592232	29.6878009447415	28.7957410215105	30.5798608679726	16.06	10.34	25.28	1.73950237407527	1.79339021648636	1.84727805889746	1.72052664059228	1.77382663595539	1.82712663131849	1.71522550749192	1.76888832856505	1.82096409671675	1.18590129125512	19.9801294268677	-0.0379896625404828	83.4136237907677	0.490999443802916	0.498842284087544	0.483685552341284	0.474895842009959	0.482653972182721	0.467660947395109	0.48596425475277	0.50451338367268	0.479608567125353	0.00084157332491526	0.000834507684090702	0.00394778225935398
238	27.2519279267591	0.26	1.18602759960455	1.14388382828523	1.22817137092388	0.332063131688958	29.7693306331895	28.8701568916538	30.6685043747252	16.13	10.38	25.24	1.73705827444167	1.79115971884174	1.84526116324182	1.71790065241578	1.77140542424699	1.82491019607821	1.71159354141692	1.76543594320883	1.81836947008939	1.18602759960455	20.0009138614407	0.151081763094823	83.6888742590538	0.490999443802916	0.498842284087544	0.483685552341284	0.474895842009959	0.482653972182721	0.467660947395109	0.48596425475277	0.50451338367268	0.479608567125353	0.00084157332491526	0.000834507684090702	0.00394778225935398
238	27.2519279267591	0.26	1.18665797267553	1.1443884204607	1.22892752489036	0.33383484096165	29.9323933453459	29.0318933001217	30.8328933905702	15.9	10.31	24.35	1.77082893816519	1.82575582572355	1.88068271328191	1.752031405931	1.80637523889999	1.86071907186897	1.7517709418278	1.80619350633137	1.86127406693105	1.18665797267553	19.5430450430827	-0.580779954387856	82.356330356737	0.490999443802916	0.498842284087544	0.483685552341284	0.474895842009959	0.482653972182721	0.467660947395109	0.48596425475277	0.50451338367268	0.479608567125353	0.00084157332491526	0.000834507684090702	0.00394778225935398
238	27.2519279267591	0.26	1.1874183838106	1.14436518002482	1.23047158759639	0.326956453068206	29.502767111388	28.6012861803222	30.4042480424538	15.97	10.27	25.06	1.7376138082312	1.79238147510468	1.84714914197817	1.71895788161075	1.77313753429516	1.82731718697958	1.71247209905982	1.76886370078457	1.82246744715034	1.1874183838106	19.7678170558019	-0.322525591883024	82.8092918194464	0.490999443802916	0.498842284087544	0.483685552341284	0.474895842009959	0.482653972182721	0.467660947395109	0.48596425475277	0.50451338367268	0.479608567125353	0.00084157332491526	0.000834507684090702	0.00394778225935398
238	27.2519279267591	0.26	1.18757589351274	1.14475908497749	1.23039270204799	0.329976371014624	29.4802883026711	28.5856396079281	30.374936997414	15.79	10.27	24.79	1.75531181532864	1.81024805065482	1.86518428598101	1.73703814789977	1.79140246974291	1.84576679158604	1.73297480871145	1.78957223399427	1.84136055178693	1.18757589351274	19.6755910271611	-0.0594132020236186	83.0447089159894	0.490999443802916	0.498842284087544	0.483685552341284	0.474895842009959	0.482653972182721	0.467660947395109	0.48596425475277	0.50451338367268	0.479608567125353	0.00084157332491526	0.000834507684090702	0.00394778225935398
238	27.2519279267591	0.26	1.18763199046851	1.14503049666843	1.23023348426858	0.333720236289133	29.671729711445	28.77884153438	30.5646178885099	16.1	10.43	24.97	1.73444472038319	1.78825735153975	1.84206998269632	1.71540263624721	1.76862447045417	1.82184630466113	1.71221626459865	1.77015296727766	1.81964995553513	1.18763199046851	19.8780727579809	-0.24622736259008	83.1206797119432	0.490999443802916	0.498842284087544	0.483685552341284	0.474895842009959	0.482653972182721	0.467660947395109	0.48596425475277	0.50451338367268	0.479608567125353	0.00084157332491526	0.000834507684090702	0.00394778225935398
238	27.2519279267591	0.26	1.18835629532197	1.14579730743138	1.23091528321256	0.34151068284381	30.4349570206917	29.5349164615786	31.3349975798047	16.14	10.39	24.74	1.77554787073173	1.82965552667802	1.8837631826243	1.7559204898999	1.80943002535241	1.86293956080491	1.75592561993606	1.80726555639611	1.8609479900673	1.18835629532197	19.9072010620798	-0.278362665921124	82.981912936995	0.490999443802916	0.498842284087544	0.483685552341284	0.474895842009959	0.482653972182721	0.467660947395109	0.48596425475277	0.50451338367268	0.479608567125353	0.00084157332491526	0.000834507684090702	0.00394778225935398
238	27.2519279267591	0.26	1.18851683089537	1.14611445874247	1.23091920304828	0.338387805798237	29.9854161281985	29.0924774266252	30.8783548297717	15.96	10.27	24.39	1.76813031981467	1.822399743791	1.87666916776734	1.74916725461254	1.80285464308289	1.85654203155324	1.74912010159262	1.80344350041893	1.85696449329096	1.18851683089537	19.5769021806411	-0.000742197175701042	82.8732183096554	0.490999443802916	0.498842284087544	0.483685552341284	0.474895842009959	0.482653972182721	0.467660947395109	0.48596425475277	0.50451338367268	0.479608567125353	0.00084157332491526	0.000834507684090702	0.00394778225935398
238	27.2519279267591	0.26	1.18882067773024	1.14558194482147	1.23205941063901	0.318903726472908	28.9966656772821	28.0941813176114	29.8991500369529	15.9	10.35	24.41	1.71357893283241	1.76862514216876	1.82367135150511	1.69538748954948	1.74984932545786	1.80431116136624	1.69567035406861	1.75077395245568	1.80554986520005	1.18882067773024	19.5887643290228	-0.437070871204355	82.4859772055756	0.490999443802916	0.498842284087544	0.483685552341284	0.474895842009959	0.482653972182721	0.467660947395109	0.48596425475277	0.50451338367268	0.479608567125353	0.00084157332491526	0.000834507684090702	0.00394778225935398
238	27.2519279267591	0.26	1.18910343349739	1.14631171255041	1.23189515444436	0.334623441684255	29.9048064435144	29.0067291191643	30.8028837678646	16.11	10.39	24.77	1.7469346861455	1.80102153000517	1.85510837386485	1.72771804579965	1.78120992326811	1.83470180073658	1.72737300513756	1.78152260066597	1.8346841312525	1.18910343349739	19.7933247766532	-0.0673810347596901	83.227211986622	0.490999443802916	0.498842284087544	0.483685552341284	0.474895842009959	0.482653972182721	0.467660947395109	0.48596425475277	0.50451338367268	0.479608567125353	0.00084157332491526	0.000834507684090702	0.00394778225935398
238	27.2519279267591	0.26	1.1891442786729	1.14676968596715	1.23151887137864	0.340472876917762	30.1295892655128	29.2365193714797	31.0226591595459	15.94	10.29	24.59	1.77882719874353	1.8331639341702	1.88750066959688	1.75980846511621	1.81356424703712	1.86732002895803	1.7581961501176	1.81034477490772	1.86664709545254	1.1891442786729	19.6892451550845	-0.67841387604163	82.3828350686802	0.490999443802916	0.498842284087544	0.483685552341284	0.474895842009959	0.482653972182721	0.467660947395109	0.48596425475277	0.50451338367268	0.479608567125353	0.00084157332491526	0.000834507684090702	0.00394778225935398
238	27.2519279267591	0.26	1.18929241083923	1.14643793160619	1.23214689007228	0.328615536498324	29.9030595461209	28.9927808247329	30.8133382675089	16.15	10.5	25.03	1.74159631648453	1.79627675840996	1.8509572003354	1.72230344399558	1.77637815267288	1.83045286135019	1.72020944876137	1.77391363925424	1.83071149040359	1.18929241083923	19.9303840302123	0.397410891477186	83.9139980952465	0.490999443802916	0.498842284087544	0.483685552341284	0.474895842009959	0.482653972182721	0.467660947395109	0.48596425475277	0.50451338367268	0.479608567125353	0.00084157332491526	0.000834507684090702	0.00394778225935398
238	27.2519279267591	0.26	1.18931747916521	1.14613350371247	1.23250145461795	0.324293900564907	29.500337109461	28.5934490660578	30.4072251528642	16	10.42	24.42	1.73326594404222	1.78823931074095	1.84321267743968	1.71453944055479	1.76891886554092	1.82329829052705	1.71642493970998	1.77129918353888	1.82496017479037	1.18931747916521	19.6155055942602	-0.415077665668927	82.6413899713682	0.490999443802916	0.498842284087544	0.483685552341284	0.474895842009959	0.482653972182721	0.467660947395109	0.48596425475277	0.50451338367268	0.479608567125353	0.00084157332491526	0.000834507684090702	0.00394778225935398
238	27.2519279267591	0.26	1.19033994525662	1.14754954342114	1.23313034709209	0.340243569496296	30.490782614586	29.5865449508585	31.3950202783134	15.95	10.27	24.61	1.79967059662983	1.85467296133576	1.9096753260417	1.7804152403043	1.83482911390906	1.88924298751382	1.77843031064274	1.83368050053116	1.88598256493796	1.19033994525662	19.5830618291362	-0.0430734557575362	82.9409952368851	0.490999443802916	0.498842284087544	0.483685552341284	0.474895842009959	0.482653972182721	0.467660947395109	0.48596425475277	0.50451338367268	0.479608567125353	0.00084157332491526	0.000834507684090702	0.00394778225935398
238	27.2519279267591	0.26	1.19053992243311	1.14795120692913	1.23312863793709	0.330241422628824	29.6956970765595	28.7950512081901	30.5963429449289	15.78	10.26	24.63	1.76940231879716	1.82474533160815	1.88008834441913	1.75101978893725	1.80578783664577	1.86055588435429	1.74746997505311	1.80242554777477	1.85668239725063	1.19053992243311	19.5963197533722	-0.0376317718795966	82.885848253326	0.490999443802916	0.498842284087544	0.483685552341284	0.474895842009959	0.482653972182721	0.467660947395109	0.48596425475277	0.50451338367268	0.479608567125353	0.00084157332491526	0.000834507684090702	0.00394778225935398
238	27.2519279267591	0.26	1.19072843145278	1.14817229975766	1.23328456314791	0.338126487031188	29.8499478960524	28.9605242938765	30.7393714982283	15.88	10.3	24.73	1.76865790364506	1.82297619110815	1.87729447857125	1.74995001626805	1.80369375485865	1.85743749344925	1.74784548519324	1.80028714345166	1.85663572198403	1.19072843145278	19.7129200184851	0.0252909434672977	83.0912616834281	0.490999443802916	0.498842284087544	0.483685552341284	0.474895842009959	0.482653972182721	0.467660947395109	0.48596425475277	0.50451338367268	0.479608567125353	0.00084157332491526	0.000834507684090702	0.00394778225935398
238	27.2519279267591	0.26	1.19078154345336	1.14850451351511	1.2330585733916	0.341364535299057	30.1409808954473	29.2493442575332	31.0326175333615	15.92	10.37	24.85	1.78238715414407	1.83672142145582	1.89105568876758	1.76341499809217	1.81717091844042	1.87092683878866	1.76123153628692	1.81419214596848	1.86956795418245	1.19078154345336	19.7844345461278	-0.0951107012627876	83.0470160926934	0.490999443802916	0.498842284087544	0.483685552341284	0.474895842009959	0.482653972182721	0.467660947395109	0.48596425475277	0.50451338367268	0.479608567125353	0.00084157332491526	0.000834507684090702	0.00394778225935398
238	27.2519279267591	0.26	1.19145006214249	1.14860571260756	1.23429441167743	0.327622046892129	30.0561930368914	29.1391888641341	30.9731972096487	16.06	10.28	24.54	1.76055791218306	1.81596230107598	1.8713666899689	1.74136179854965	1.79616208976557	1.85096238098149	1.73887177039086	1.79431009419619	1.84961941969017	1.19145006214249	19.7133885459745	-0.237913189189564	82.8786222532841	0.490999443802916	0.498842284087544	0.483685552341284	0.474895842009959	0.482653972182721	0.467660947395109	0.48596425475277	0.50451338367268	0.479608567125353	0.00084157332491526	0.000834507684090702	0.00394778225935398
238	27.2519279267591	0.26	1.19154989766253	1.14873153031127	1.2343682650138	0.321167225358735	29.2314734687412	28.3264003495257	30.1365465879566	16.44	10.55	25.22	1.67228943994683	1.72572172223359	1.77915400452035	1.65290142773395	1.70571423248483	1.75852703723572	1.65225394421493	1.70401944030955	1.75732896943325	1.19154989766253	20.0812392221701	-0.000560650054895914	83.7819365037779	0.490999443802916	0.498842284087544	0.483685552341284	0.474895842009959	0.482653972182721	0.467660947395109	0.48596425475277	0.50451338367268	0.479608567125353	0.00084157332491526	0.000834507684090702	0.00394778225935398
238	27.2519279267591	0.26	1.19162698765369	1.14901683237732	1.23423714293005	0.332317166662291	29.9249453653344	29.0215887047984	30.8283020258704	16.23	10.51	25.16	1.73487509475501	1.78887665159555	1.8428782084361	1.71540438350899	1.76879987440089	1.82219536529279	1.71371323182803	1.76806221632587	1.82081007108624	1.19162698765369	19.9931979072155	0.412299285516901	84.0628805961961	0.490999443802916	0.498842284087544	0.483685552341284	0.474895842009959	0.482653972182721	0.467660947395109	0.48596425475277	0.50451338367268	0.479608567125353	0.00084157332491526	0.000834507684090702	0.00394778225935398
238	27.2519279267591	0.26	1.19188226093752	1.14939255264081	1.23437196923422	0.329101765555069	29.7214409125371	28.8176868829441	30.6251949421301	15.8	10.24	24.36	1.7683630345332	1.82382082421404	1.87927861389489	1.74991675972691	1.80479605415049	1.85967534857407	1.74858272543592	1.8036991763339	1.85866739318385	1.19188226093752	19.5175188705854	0.177946709258691	83.0877954643226	0.490999443802916	0.498842284087544	0.483685552341284	0.474895842009959	0.482653972182721	0.467660947395109	0.48596425475277	0.50451338367268	0.479608567125353	0.00084157332491526	0.000834507684090702	0.00394778225935398
238	27.2519279267591	0.26	1.1919866323154	1.14925074824292	1.23472251638788	0.329731162248855	29.8761817909502	28.9690157615962	30.7833478203041	16.21	10.43	24.77	1.73374540916394	1.78803772450131	1.84233003983868	1.71434753434068	1.76803240435695	1.82171727437322	1.71432083344707	1.76689982586231	1.82116769923147	1.1919866323154	19.9128862432445	0.045471433927153	83.5134777189593	0.490999443802916	0.498842284087544	0.483685552341284	0.474895842009959	0.482653972182721	0.467660947395109	0.48596425475277	0.50451338367268	0.479608567125353	0.00084157332491526	0.000834507684090702	0.00394778225935398
238	27.2519279267591	0.26	1.19214243228747	1.14914988927439	1.23513497530056	0.327639843098751	29.5769800214568	28.6746329230817	30.4793271198319	15.85	10.25	24.98	1.75403345098532	1.80923021668395	1.86442698238258	1.73556693030931	1.79018258268056	1.84479823505182	1.73050182029328	1.78752885078968	1.83878492681351	1.19214243228747	19.7205327137845	0.141190503628802	83.233372012458	0.490999443802916	0.498842284087544	0.483685552341284	0.474895842009959	0.482653972182721	0.467660947395109	0.48596425475277	0.50451338367268	0.479608567125353	0.00084157332491526	0.000834507684090702	0.00394778225935398
238	27.2519279267591	0.26	1.19219140662477	1.14966812505094	1.2347146881986	0.328043065369485	29.3258525880421	28.4319851758891	30.2197200001951	15.87	10.15	24.54	1.73775456952257	1.79238748278581	1.84702039604906	1.71941556754265	1.77347192464424	1.82752828174583	1.71445514634075	1.76874839547046	1.82248297579541	1.19219140662477	19.5544885033131	-0.0943736224699803	82.8137014522239	0.490999443802916	0.498842284087544	0.483685552341284	0.474895842009959	0.482653972182721	0.467660947395109	0.48596425475277	0.50451338367268	0.479608567125353	0.00084157332491526	0.000834507684090702	0.00394778225935398
238	27.2519279267591	0.26	1.1923185661256	1.14996045685598	1.23467667539521	0.333080251087341	29.5833945844573	28.6918819109375	30.474907257977	16.03	10.25	24.86	1.736763440538	1.79072806450207	1.84469268846615	1.71792447806097	1.77130373875552	1.82468299945007	1.71161485698133	1.76687949078468	1.82057845356218	1.1923185661256	19.7427145385884	0.145145602132723	83.2364417461054	0.490999443802916	0.498842284087544	0.483685552341284	0.474895842009959	0.482653972182721	0.467660947395109	0.48596425475277	0.50451338367268	0.479608567125353	0.00084157332491526	0.000834507684090702	0.00394778225935398
238	27.2519279267591	0.26	1.1925865233764	1.14974958653367	1.23542346021914	0.325678081056912	29.6045618509327	28.697336496828	30.5117872050375	16.11	10.54	24.7	1.7281460681608	1.78277894075528	1.83741181334975	1.70913143242729	1.76316318443907	1.81719493645086	1.70860642806932	1.76462658078423	1.8195334713046	1.1925865233764	19.8660008234091	-0.317324530912903	83.1342486590791	0.490999443802916	0.498842284087544	0.483685552341284	0.474895842009959	0.482653972182721	0.467660947395109	0.48596425475277	0.50451338367268	0.479608567125353	0.00084157332491526	0.000834507684090702	0.00394778225935398
238	27.2519279267591	0.26	1.19313021166588	1.15075311179062	1.23550731154114	0.333034469010376	30.1144068562612	29.2067982949987	31.0220154175236	15.91	10.3	25.19	1.78083257126623	1.8361723887817	1.89151220629717	1.76190859127572	1.81666034138034	1.87141209148496	1.75493122749758	1.81140795118351	1.86606751431322	1.19313021166588	19.8772985374947	-0.15180659704763	83.1151110994111	0.490999443802916	0.498842284087544	0.483685552341284	0.474895842009959	0.482653972182721	0.467660947395109	0.48596425475277	0.50451338367268	0.479608567125353	0.00084157332491526	0.000834507684090702	0.00394778225935398
238	27.2519279267591	0.26	1.1932046603712	1.15002974689832	1.23637957384407	0.332064141087379	29.8610302404229	28.9590887920028	30.762971688843	16.33	10.53	25	1.72069317527565	1.77428479571446	1.82787641615326	1.7010717595689	1.75405226381445	1.80703276806	1.70085804610132	1.75227405125438	1.80716244145337	1.1932046603712	19.9751972785477	0.152647376932668	83.7234156995825	0.490999443802916	0.498842284087544	0.483685552341284	0.474895842009959	0.482653972182721	0.467660947395109	0.48596425475277	0.50451338367268	0.479608567125353	0.00084157332491526	0.000834507684090702	0.00394778225935398
238	27.2519279267591	0.26	1.19326609213945	1.15049776519406	1.23603441908485	0.331594125324137	29.5625422945049	28.6686696172225	30.4564149717873	15.9	10.25	24.56	1.7489378828708	1.8034687630489	1.857999643227	1.73038077867003	1.78433305898159	1.83828533929315	1.72850708700456	1.78110942504689	1.83504614677832	1.19326609213945	19.6756306476445	0.0223476399492531	83.0033316888185	0.490999443802916	0.498842284087544	0.483685552341284	0.474895842009959	0.482653972182721	0.467660947395109	0.48596425475277	0.50451338367268	0.479608567125353	0.00084157332491526	0.000834507684090702	0.00394778225935398
238	27.2519279267591	0.26	1.19330246718143	1.15018501731723	1.23641991704563	0.321167658152384	29.0971139374152	28.196201790082	29.9980260847485	16.11	10.28	24.86	1.69789561481994	1.75214599916898	1.80639638351802	1.67921164901628	1.73286505183291	1.78651845464954	1.67559887507226	1.72994339283094	1.7841735037078	1.19330246718143	19.7406606552076	0.397951594917192	83.5560540055858	0.490999443802916	0.498842284087544	0.483685552341284	0.474895842009959	0.482653972182721	0.467660947395109	0.48596425475277	0.50451338367268	0.479608567125353	0.00084157332491526	0.000834507684090702	0.00394778225935398
238	27.2519279267591	0.26	1.19359723673223	1.15124508139485	1.23594939206961	0.326357233099659	29.1396185945827	28.2480202875481	30.0312169016173	15.84	10.27	24.75	1.7291206259255	1.78369723012786	1.83827383433022	1.71095258471172	1.76495574714282	1.81895890957392	1.70716136213746	1.76065188786584	1.8159118726949	1.19359723673223	19.8315710159403	-0.357342023380489	82.7837542465201	0.490999443802916	0.498842284087544	0.483685552341284	0.474895842009959	0.482653972182721	0.467660947395109	0.48596425475277	0.50451338367268	0.479608567125353	0.00084157332491526	0.000834507684090702	0.00394778225935398
238	27.2519279267591	0.26	1.19368922197822	1.15102083759256	1.23635760636387	0.331962177488442	29.341161149537	28.4547184083162	30.2276038907577	15.89	10.29	24.99	1.73618430407434	1.79027122040517	1.84435813673601	1.71777162505816	1.7712849357948	1.82479824653144	1.71323470775399	1.76592152424574	1.81938974500452	1.19368922197822	19.7661120857973	-0.163582798649798	82.9737873009515	0.490999443802916	0.498842284087544	0.483685552341284	0.474895842009959	0.482653972182721	0.467660947395109	0.48596425475277	0.50451338367268	0.479608567125353	0.00084157332491526	0.000834507684090702	0.00394778225935398
238	27.2519279267591	0.26	1.19432344163354	1.15163796690064	1.23700891636644	0.329606060104688	29.706512290039	28.8042427836136	30.6087817964645	15.68	10.13	24.67	1.78057776864493	1.83635292081735	1.89212807298978	1.76240704913289	1.81761301827736	1.87281898742183	1.75848234342593	1.81130752958067	1.86771977083188	1.19432344163354	19.5391785991086	-0.388006024072416	82.3652800138775	0.490999443802916	0.498842284087544	0.483685552341284	0.474895842009959	0.482653972182721	0.467660947395109	0.48596425475277	0.50451338367268	0.479608567125353	0.00084157332491526	0.000834507684090702	0.00394778225935398
238	27.2519279267591	0.26	1.19456052230106	1.1518645162313	1.23725652837081	0.339758926075208	30.0865024580615	29.1932901400836	30.9797147760394	16.04	10.24	24.56	1.76605608257423	1.82009120638609	1.87412633019796	1.74686739311283	1.80031541030839	1.85376342750396	1.7434464187289	1.79796296494872	1.85026386187254	1.19456052230106	19.617203360367	0.608890513478143	83.6103071841696	0.490999443802916	0.498842284087544	0.483685552341284	0.474895842009959	0.482653972182721	0.467660947395109	0.48596425475277	0.50451338367268	0.479608567125353	0.00084157332491526	0.000834507684090702	0.00394778225935398
238	27.2519279267591	0.26	1.19505436381582	1.15191115073299	1.23819757689865	0.315208779559889	28.9450892657865	28.0364907976989	29.8536877338742	15.86	10.29	24.72	1.71373335258295	1.76927152639019	1.82480970019743	1.69565247452368	1.75060468847507	1.80555690242645	1.69340000851763	1.74851554003428	1.80217493197186	1.19505436381582	19.6436955100285	-0.131989114600953	82.9593305635951	0.490999443802916	0.498842284087544	0.483685552341284	0.474895842009959	0.482653972182721	0.467660947395109	0.48596425475277	0.50451338367268	0.479608567125353	0.00084157332491526	0.000834507684090702	0.00394778225935398
238	27.2519279267591	0.26	1.19507083978219	1.15259201979768	1.23754965976671	0.340248175551323	30.282640520999	29.3845847533841	31.180696288614	15.94	10.34	24.76	1.78781624935231	1.84245573831026	1.89709522726821	1.76870081021232	1.82275609045967	1.87681137070703	1.76586829661852	1.82049408469061	1.87476449376787	1.19507083978219	19.796081459927	-0.626239006360843	82.4868436392022	0.490999443802916	0.498842284087544	0.483685552341284	0.474895842009959	0.482653972182721	0.467660947395109	0.48596425475277	0.50451338367268	0.479608567125353	0.00084157332491526	0.000834507684090702	0.00394778225935398
238	27.2519279267591	0.26	1.19536499063533	1.15276911935581	1.23796086191484	0.331178330407241	29.2778896628485	28.391792901414	30.1639864242829	15.59	10.12	24.34	1.76461427081902	1.81968719263072	1.87476011444243	1.74690272898051	1.80142288049279	1.85594303200508	1.74535627096623	1.79793343117924	1.85384132478747	1.19536499063533	19.3457843503454	0.148590605056902	82.6143160946807	0.490999443802916	0.498842284087544	0.483685552341284	0.474895842009959	0.482653972182721	0.467660947395109	0.48596425475277	0.50451338367268	0.479608567125353	0.00084157332491526	0.000834507684090702	0.00394778225935398
238	27.2519279267591	0.26	1.19564712164847	1.15282154737151	1.23847269592542	0.335279336798161	29.6517157596084	28.7625490559292	30.5408824632877	16.1	10.31	24.77	1.73369619424533	1.78729175447265	1.84088731469997	1.71466935460196	1.7676767182736	1.82068408194525	1.71423071823657	1.76360046873054	1.81786244804681	1.19564712164847	19.707964578701	-0.0201320500635746	83.1579802681435	0.490999443802916	0.498842284087544	0.483685552341284	0.474895842009959	0.482653972182721	0.467660947395109	0.48596425475277	0.50451338367268	0.479608567125353	0.00084157332491526	0.000834507684090702	0.00394778225935398
238	27.2519279267591	0.26	1.19565386268028	1.15315138950957	1.23815633585098	0.325006121683337	29.5506999797262	28.6437379888288	30.4576619706235	15.64	10.16	24.39	1.77519276509784	1.83140164276205	1.88761052042625	1.75721759083719	1.81285731094799	1.86849703105879	1.75470722558267	1.80954720700012	1.86612306818098	1.19565386268028	19.5943514024135	0.571555639311755	83.4063988407122	0.490999443802916	0.498842284087544	0.483685552341284	0.474895842009959	0.482653972182721	0.467660947395109	0.48596425475277	0.50451338367268	0.479608567125353	0.00084157332491526	0.000834507684090702	0.00394778225935398
238	27.2519279267591	0.26	1.19592142950142	1.15260894570584	1.23923391329701	0.325698379726456	29.6359675631633	28.7278217579804	30.5441133683462	16.15	10.33	24.96	1.72616904247557	1.78073681263814	1.83530458280071	1.70706173718405	1.76102548594552	1.81498923470699	1.70335713928715	1.757782387363	1.81143332367974	1.19592142950142	19.8634971806501	-0.162491790341645	83.2336108364654	0.490999443802916	0.498842284087544	0.483685552341284	0.474895842009959	0.482653972182721	0.467660947395109	0.48596425475277	0.50451338367268	0.479608567125353	0.00084157332491526	0.000834507684090702	0.00394778225935398
238	27.2519279267591	0.26	1.19618077790666	1.15285614640288	1.23950540941045	0.328648794880472	29.7430895754072	28.8377487366429	30.6484304141716	16.11	10.43	25.15	1.7370759543647	1.79161023219214	1.84614451001957	1.71797733353646	1.77191202359587	1.82584671365529	1.71597974405744	1.76710455569571	1.82341789966207	1.19618077790666	19.8023182351688	-0.152497496838095	83.13434718768	0.490999443802916	0.498842284087544	0.483685552341284	0.474895842009959	0.482653972182721	0.467660947395109	0.48596425475277	0.50451338367268	0.479608567125353	0.00084157332491526	0.000834507684090702	0.00394778225935398
238	27.2519279267591	0.26	1.19623845430693	1.15350569228663	1.23897121632723	0.331086962537852	29.9084758215707	29.0031076144465	30.8138440286949	15.95	10.42	24.7	1.76343855936023	1.8184864951913	1.87353443102237	1.74454828775206	1.79900654017522	1.85346479259838	1.74464829183557	1.79780989846655	1.85277606645575	1.19623845430693	19.6838507700074	0.158646454271411	83.4163656641335	0.490999443802916	0.498842284087544	0.483685552341284	0.474895842009959	0.482653972182721	0.467660947395109	0.48596425475277	0.50451338367268	0.479608567125353	0.00084157332491526	0.000834507684090702	0.00394778225935398
238	27.2519279267591	0.26	1.19625889563271	1.1534322084997	1.23908558276572	0.335941750330594	30.5629170317651	29.6477864513178	31.4780476122124	16.26	10.5	24.82	1.76922818193697	1.82383849207727	1.87844880221756	1.74928014446312	1.80327472367382	1.85726930288451	1.74928555357844	1.80358472800445	1.8562729653307	1.19625889563271	19.9127982493689	0.245119479318096	83.7973149962606	0.490999443802916	0.498842284087544	0.483685552341284	0.474895842009959	0.482653972182721	0.467660947395109	0.48596425475277	0.50451338367268	0.479608567125353	0.00084157332491526	0.000834507684090702	0.00394778225935398
238	27.2519279267591	0.26	1.19631964399012	1.15291665674018	1.23972263124006	0.317467155785586	29.2020695479254	28.2901780307578	30.1139610650929	16.22	10.48	25.12	1.69236897730976	1.74691995654532	1.80147093578088	1.67341166103284	1.72735157957157	1.78129149811029	1.67059627585721	1.72316785956792	1.78001051618361	1.19631964399012	19.9127299209299	-0.208545383967347	83.3506541397673	0.490999443802916	0.498842284087544	0.483685552341284	0.474895842009959	0.482653972182721	0.467660947395109	0.48596425475277	0.50451338367268	0.479608567125353	0.00084157332491526	0.000834507684090702	0.00394778225935398
238	27.2519279267591	0.26	1.1963318421557	1.15369545398303	1.23896823032837	0.333753932477385	29.6393414539016	28.7474954896186	30.5311874181845	16.07	10.39	24.8	1.73527827468553	1.78911256180613	1.84294684892673	1.71630913130694	1.76955493050259	1.82280072969824	1.71538795658466	1.76829908066876	1.82019275860184	1.1963318421557	19.8377216837908	0.0204973781863488	83.3794706950119	0.490999443802916	0.498842284087544	0.483685552341284	0.474895842009959	0.482653972182721	0.467660947395109	0.48596425475277	0.50451338367268	0.479608567125353	0.00084157332491526	0.000834507684090702	0.00394778225935398
238	27.2519279267591	0.26	1.196376865494	1.15379492921345	1.23895880177455	0.334936448711816	29.7140534742715	28.8223315667761	30.6057753817669	16.11	10.35	24.99	1.7358158611065	1.78951953275918	1.84322320441186	1.71672112541381	1.76983403312723	1.82294694084065	1.71249179719359	1.76693150342427	1.82016840130454	1.196376865494	19.7420703310683	0.0797509552009211	83.3018067652087	0.490999443802916	0.498842284087544	0.483685552341284	0.474895842009959	0.482653972182721	0.467660947395109	0.48596425475277	0.50451338367268	0.479608567125353	0.00084157332491526	0.000834507684090702	0.00394778225935398
238	27.2519279267591	0.26	1.19652727748242	1.15394485367283	1.23910970129202	0.33643462311939	29.8079418978245	28.9164022204265	30.6994815752224	15.92	10.19	24.46	1.76132469929275	1.81562920239899	1.86993370550524	1.74255318672701	1.79627893359208	1.85000468045716	1.73973939590579	1.79375486236667	1.84813791357538	1.19652727748242	19.6096590761262	-0.28281812485105	82.6136477288049	0.490999443802916	0.498842284087544	0.483685552341284	0.474895842009959	0.482653972182721	0.467660947395109	0.48596425475277	0.50451338367268	0.479608567125353	0.00084157332491526	0.000834507684090702	0.00394778225935398
238	27.2519279267591	0.26	1.19654952870636	1.15348087344347	1.23961818396926	0.331485146256401	29.6068199726399	28.7113883551497	30.5022515901302	15.97	10.29	24.92	1.74343384964511	1.79780690094672	1.85217995224833	1.7246890714132	1.77847752308194	1.83226597475067	1.71985675429453	1.77405980170455	1.82740418421504	1.19654952870636	19.7295576506499	-0.234462306073083	82.8986346470285	0.490999443802916	0.498842284087544	0.483685552341284	0.474895842009959	0.482653972182721	0.467660947395109	0.48596425475277	0.50451338367268	0.479608567125353	0.00084157332491526	0.000834507684090702	0.00394778225935398
238	27.2519279267591	0.26	1.19663014030069	1.15418534682467	1.2390749337767	0.333965830782099	30.0142278406857	29.1115317108918	30.9169239704795	16.18	10.44	24.96	1.74567529658463	1.79980554125033	1.85393578591602	1.72624577121563	1.77977354131803	1.83330131142044	1.7248466093267	1.77751817527324	1.83024363267442	1.19663014030069	19.9626473161807	-0.00102556487248685	83.4276440715244	0.490999443802916	0.498842284087544	0.483685552341284	0.474895842009959	0.482653972182721	0.467660947395109	0.48596425475277	0.50451338367268	0.479608567125353	0.00084157332491526	0.000834507684090702	0.00394778225935398
238	27.2519279267591	0.26	1.19711102936687	1.1545882552873	1.23963380344644	0.331700223852733	29.7788714023645	28.8786731247009	30.6790696800282	16.19	10.47	24.91	1.73105696293341	1.78501700776793	1.83897705260245	1.71177053595185	1.76512938944091	1.81848824292996	1.71129614857207	1.76499903659802	4.60390975773331	1.19711102936687	19.9184309394016	-0.0442101717660278	83.3450137653198	0.490999443802916	0.498842284087544	0.483685552341284	0.474895842009959	0.482653972182721	0.467660947395109	0.48596425475277	0.50451338367268	0.479608567125353	0.00084157332491526	0.000834507684090702	0.00394778225935398
238	27.2519279267591	0.26	1.19750702741547	1.15497636203934	1.24003769279161	0.340097801347795	29.9229493203368	29.0352631775137	30.8106354631599	15.94	10.31	24.67	1.76620862187608	1.82020637314112	1.87420412440615	1.74731344663722	1.80073352153944	1.85415359644166	1.7466844840992	1.79765264404694	1.85342419071273	1.19750702741547	19.6712094217901	0.100775653499834	83.1910341463907	0.490999443802916	0.498842284087544	0.483685552341284	0.474895842009959	0.482653972182721	0.467660947395109	0.48596425475277	0.50451338367268	0.479608567125353	0.00084157332491526	0.000834507684090702	0.00394778225935398
238	27.2519279267591	0.26	1.19751914587522	1.15466226105148	1.24037603069896	0.31703001085944	29.2053943619904	28.292478264178	30.1183104598027	16.07	10.52	24.93	1.70784522399334	1.76295242891888	1.81805963384442	1.68917696063132	1.74368179492032	1.79818662920932	1.68853010331801	1.74272029306402	1.79958929157885	1.19751914587522	19.8391655421373	-0.178568670342995	83.2666593157628	0.490999443802916	0.498842284087544	0.483685552341284	0.474895842009959	0.482653972182721	0.467660947395109	0.48596425475277	0.50451338367268	0.479608567125353	0.00084157332491526	0.000834507684090702	0.00394778225935398
238	27.2519279267591	0.26	1.19777099842764	1.15513010102011	1.24041189583517	0.340223602004349	29.9448937447021	29.0568055174985	30.8329819719057	15.87	10.21	24.64	1.77555955975	1.82982751913607	1.88409547852215	1.75680986921056	1.81050476562102	1.86419966203148	1.75236807619885	1.80742596332982	1.86042771671687	1.19777099842764	19.673327472794	0.44805257102864	83.4308318798321	0.490999443802916	0.498842284087544	0.483685552341284	0.474895842009959	0.482653972182721	0.467660947395109	0.48596425475277	0.50451338367268	0.479608567125353	0.00084157332491526	0.000834507684090702	0.00394778225935398
238	27.2519279267591	0.26	1.19780321586922	1.15465934709217	1.24094708464627	0.326148537833468	29.5689333884066	28.663769547974	30.4740972288392	16.01	10.37	24.68	1.73694106761008	1.79179136372105	1.84664165983202	1.71815707057343	1.77241419296145	1.82667131534948	1.71751523887494	1.77119405281306	1.82362917198149	1.19780321586922	19.7449014157132	-0.307059380177068	82.893989489388	0.490999443802916	0.498842284087544	0.483685552341284	0.474895842009959	0.482653972182721	0.467660947395109	0.48596425475277	0.50451338367268	0.479608567125353	0.00084157332491526	0.000834507684090702	0.00394778225935398
238	27.2519279267591	0.26	1.19799132297325	1.15527431062981	1.24070833531669	0.332974222959704	29.7389985460436	28.8425827326166	30.6354143594705	15.9	10.3	24.49	1.75953138119893	1.81421690534043	1.86890242948193	1.74086138369786	1.79496665186326	1.84907192002866	1.73954924405147	1.79463618752689	1.84950752180223	1.19799132297325	19.6100368410924	0.259609340681377	83.1530617045682	0.490999443802916	0.498842284087544	0.483685552341284	0.474895842009959	0.482653972182721	0.467660947395109	0.48596425475277	0.50451338367268	0.479608567125353	0.00084157332491526	0.000834507684090702	0.00394778225935398
238	27.2519279267591	0.26	1.19822067000354	1.15552464590083	1.24091669410625	0.336145584557758	30.1810558746468	29.2777718782455	31.084339871048	15.98	10.14	24.76	1.77674285998874	1.83155930564664	1.88637575130453	1.75760710820267	1.81183317360829	1.86605923901391	1.7509260919821	1.80640124055608	1.85953341074833	1.19822067000354	19.6495979725567	-0.0731603558464624	82.864897398373	0.490999443802916	0.498842284087544	0.483685552341284	0.474895842009959	0.482653972182721	0.467660947395109	0.48596425475277	0.50451338367268	0.479608567125353	0.00084157332491526	0.000834507684090702	0.00394778225935398
238	27.2519279267591	0.26	1.19834611635876	1.15510782678905	1.24158440592847	0.331478361021071	30.0412921693746	29.132706421494	30.9498779172552	16.09	10.5	24.88	1.75638331438398	1.81116108971924	1.86593886505449	1.73711879596847	1.79129575287585	1.84547270978322	1.73824835629576	1.79369752745642	1.84416556008371	1.19834611635876	19.7354425117319	-0.0462427700847502	83.2591574261767	0.490999443802916	0.498842284087544	0.483685552341284	0.474895842009959	0.482653972182721	0.467660947395109	0.48596425475277	0.50451338367268	0.479608567125353	0.00084157332491526	0.000834507684090702	0.00394778225935398
238	27.2519279267591	0.26	1.19835748887701	1.15578937723637	1.24092560051764	0.324309171058135	29.4316857864853	28.526939720732	30.3364318522386	16.32	10.39	25.06	1.69665707216415	1.7504673941265	1.80427771608884	1.67735847769	1.73055673514084	1.78375499259167	1.67358386024253	1.72615016864817	1.78092779706388	1.19835748887701	19.9142639669615	0.27377514972302	83.7597171832966	0.490999443802916	0.498842284087544	0.483685552341284	0.474895842009959	0.482653972182721	0.467660947395109	0.48596425475277	0.50451338367268	0.479608567125353	0.00084157332491526	0.000834507684090702	0.00394778225935398
238	27.2519279267591	0.26	1.19849050107148	1.15578902319549	1.24119197894747	0.335423522191677	29.6197424174733	28.7318217381899	30.5076630967567	15.97	10.28	24.57	1.74496747546465	1.79889349241758	1.8528195093705	1.72621509465076	1.77956159294795	1.83290809124514	1.72417548727586	1.77780626511945	1.83166340114346	1.19849050107148	19.6642629683782	0.328952970610843	83.4010905414942	0.490999443802916	0.498842284087544	0.483685552341284	0.474895842009959	0.482653972182721	0.467660947395109	0.48596425475277	0.50451338367268	0.479608567125353	0.00084157332491526	0.000834507684090702	0.00394778225935398
238	27.2519279267591	0.26	1.19849167126478	1.15502792410385	1.24195541842571	0.327646771083302	29.2688839174654	28.3759503872099	30.1618174477209	16	10.34	24.66	1.72062042107535	1.77476485133602	1.82890928159668	1.70204686199659	1.75560682007391	1.80916677815122	1.70084037989515	1.75265100054266	1.80834812146056	1.19849167126478	19.6124007191383	0.282087556238479	83.3474509117902	0.490999443802916	0.498842284087544	0.483685552341284	0.474895842009959	0.482653972182721	0.467660947395109	0.48596425475277	0.50451338367268	0.479608567125353	0.00084157332491526	0.000834507684090702	0.00394778225935398
238	27.2519279267591	0.26	1.19875552999849	1.15535737650305	1.24215368349392	0.316604650722835	29.0736154494746	28.1639251279827	29.9833057709665	15.96	10.24	24.9	1.71167671740813	1.76696360431304	1.82225049121795	1.6933185140618	1.7480124339059	1.80270635374999	1.6878840868846	1.74238921306932	1.79875777526177	1.19875552999849	19.6917240559729	0.0242071453157429	83.0731584126726	0.490999443802916	0.498842284087544	0.483685552341284	0.474895842009959	0.482653972182721	0.467660947395109	0.48596425475277	0.50451338367268	0.479608567125353	0.00084157332491526	0.000834507684090702	0.00394778225935398
238	27.2519279267591	0.26	1.19897762596858	1.15587155927969	1.24208369265748	0.320650868690106	29.4480938138815	28.5352328045032	30.3609548232598	16.3	10.4	24.81	1.69856360979841	1.75290178541299	1.80723996102756	1.67928532736531	1.73300677794801	1.78672822853071	1.67711020726211	1.73077756998315	1.78504321028915	1.19897762596858	19.7961639894209	-0.10449171943294	83.2125412175381	0.490999443802916	0.498842284087544	0.483685552341284	0.474895842009959	0.482653972182721	0.467660947395109	0.48596425475277	0.50451338367268	0.479608567125353	0.00084157332491526	0.000834507684090702	0.00394778225935398
238	27.2519279267591	0.26	1.20020705829038	1.15723069928451	1.24318341729624	0.32703850124827	29.5547907199051	28.6518884944169	30.4576929453933	15.99	10.4	24.82	1.73766457210455	1.79242330850026	1.84718204489598	1.71891648658398	1.77308441766006	1.82725234873614	1.71643571097015	1.76953642522026	4.59368083328005	1.20020705829038	19.707390609632	0.0849207289047562	83.2493270154567	0.490999443802916	0.498842284087544	0.483685552341284	0.474895842009959	0.482653972182721	0.467660947395109	0.48596425475277	0.50451338367268	0.479608567125353	0.00084157332491526	0.000834507684090702	0.00394778225935398
238	27.2519279267591	0.26	1.20045360902605	1.15713671789402	1.24377050015807	0.330603873442969	29.704570129477	28.8043928058321	30.604747453122	15.95	10.4	24.58	1.75169344389311	1.80643629949849	1.86117915510386	1.73293923070931	1.78709599107759	1.84125275144587	1.73389002424464	1.7860884451679	1.84162060313984	1.20045360902605	19.6973827993137	-0.583492727945688	82.5533242648538	0.490999443802916	0.498842284087544	0.483685552341284	0.474895842009959	0.482653972182721	0.467660947395109	0.48596425475277	0.50451338367268	0.479608567125353	0.00084157332491526	0.000834507684090702	0.00394778225935398
238	27.2519279267591	0.26	1.20051933368971	1.15746899942697	1.24356966795245	0.333977920466479	29.6598331244459	28.7678198724774	30.5518463764144	16.03	10.26	24.56	1.74050163086329	1.79446993734897	1.84843824383466	1.72159617357802	1.77497827233202	1.82836037108602	1.71849950509985	1.77202280415576	1.82567132950503	1.20051933368971	19.5139749229732	-0.0612874568652883	82.8135753857982	0.490999443802916	0.498842284087544	0.483685552341284	0.474895842009959	0.482653972182721	0.467660947395109	0.48596425475277	0.50451338367268	0.479608567125353	0.00084157332491526	0.000834507684090702	0.00394778225935398
238	27.2519279267591	0.26	1.20053308172471	1.15774292517245	1.24332323827697	0.333877522954374	29.8905575348522	28.9914023840897	30.7897126856146	16.02	10.35	24.73	1.75582513092508	1.81028124827302	1.86473736562096	1.73680757913373	1.79067387576788	1.84454017240203	1.73434074767877	1.78834279851057	1.8414952315228	1.20053308172471	19.7233411669743	0.0470173134745679	83.2528014686693	0.490999443802916	0.498842284087544	0.483685552341284	0.474895842009959	0.482653972182721	0.467660947395109	0.48596425475277	0.50451338367268	0.479608567125353	0.00084157332491526	0.000834507684090702	0.00394778225935398
238	27.2519279267591	0.26	1.2006974001771	1.15772112039476	1.24367367995943	0.327713062298537	29.2631416012006	28.3705175650474	30.1557656373538	15.94	10.36	24.56	1.7264418576946	1.78076104646744	1.83508023524029	1.70799247265005	1.7617311868332	1.81546990101636	1.70898104509154	1.76065900820117	1.81389317096356	1.2006974001771	19.7147408626216	0.0611036420393983	83.1930218594877	0.490999443802916	0.498842284087544	0.483685552341284	0.474895842009959	0.482653972182721	0.467660947395109	0.48596425475277	0.50451338367268	0.479608567125353	0.00084157332491526	0.000834507684090702	0.00394778225935398
238	27.2519279267591	0.26	1.20076098205584	1.15772075790197	1.24380120620972	0.32283123961362	29.1628223816925	28.2633094710471	30.062335292338	16.25	10.31	25.17	1.68836424932207	1.74209841805745	1.79583258679283	1.6693802840511	1.72251026586796	1.77564024768481	1.66519134047721	1.72008173268626	1.77094166857685	1.20076098205584	19.8668790664831	0.289551904052277	83.6489245909439	0.490999443802916	0.498842284087544	0.483685552341284	0.474895842009959	0.482653972182721	0.467660947395109	0.48596425475277	0.50451338367268	0.479608567125353	0.00084157332491526	0.000834507684090702	0.00394778225935398
238	27.2519279267591	0.26	1.20110338899268	1.15840243310304	1.24380434488231	0.331222412850824	29.4821317474739	28.5899423718899	30.3743211230579	15.79	10.27	25.01	1.75523207883296	1.81000656533065	1.86478105182835	1.73694868643704	1.79115261395168	1.84535654146632	1.73236988697502	1.78481543938875	1.84145940030488	1.20110338899268	19.6614433495271	0.298046849009798	83.290091749177	0.490999443802916	0.498842284087544	0.483685552341284	0.474895842009959	0.482653972182721	0.467660947395109	0.48596425475277	0.50451338367268	0.479608567125353	0.00084157332491526	0.000834507684090702	0.00394778225935398
238	27.2519279267591	0.26	1.20111856684458	1.15832411798691	1.24391301570225	0.33596541026401	29.7767998848148	28.8852549064478	30.6683448631818	15.96	10.29	24.78	1.7557416445765	1.80993270681921	1.86412376906193	1.73691768877816	1.7905277485918	1.84413780840545	1.73305437631695	1.78431505902187	1.8395623679353	1.20111856684458	19.7419808855852	-0.107718656804978	82.9719944410191	0.490999443802916	0.498842284087544	0.483685552341284	0.474895842009959	0.482653972182721	0.467660947395109	0.48596425475277	0.50451338367268	0.479608567125353	0.00084157332491526	0.000834507684090702	0.00394778225935398
238	27.2519279267591	0.26	1.20114342111249	1.15820767416642	1.24407916805856	0.325951141994015	29.2519992222704	28.3561350752897	30.1478633692511	15.99	10.27	24.94	1.72039904300669	1.77475214215216	1.82910524129763	1.70185758379017	1.75562489687909	1.80939220996801	1.69644041562159	1.7522553930084	1.80597976348227	1.20114342111249	19.747503985611	0.577146435012235	83.6893342814815	0.490999443802916	0.498842284087544	0.483685552341284	0.474895842009959	0.482653972182721	0.467660947395109	0.48596425475277	0.50451338367268	0.479608567125353	0.00084157332491526	0.000834507684090702	0.00394778225935398
238	27.2519279267591	0.26	1.20117472313732	1.15805961266505	1.24428983360959	0.32615513842467	29.298103327941	28.4012436019925	30.1949630538895	16.05	10.33	25.03	1.71629030710954	1.77048764001697	1.82468497292441	1.69758646865852	1.75119316829431	1.8047998679301	1.69334849536496	1.74640001520266	1.80013814664559	1.20117472313732	19.8289752235374	-0.167643991138167	83.1346634728498	0.490999443802916	0.498842284087544	0.483685552341284	0.474895842009959	0.482653972182721	0.467660947395109	0.48596425475277	0.50451338367268	0.479608567125353	0.00084157332491526	0.000834507684090702	0.00394778225935398
238	27.2519279267591	0.26	1.20117930478002	1.15845803948946	1.24390057007058	0.335059670152879	29.6749578095132	28.7846554241329	30.5652601948935	15.74	10.21	24.61	1.77322942927277	1.82807498387282	1.88292053847288	1.7549446686434	1.80922468004815	1.8635046914529	1.7523370024588	1.80398098949867	1.86101459340949	1.20117930478002	19.5512012204371	0.111592786167776	82.9214529739829	0.490999443802916	0.498842284087544	0.483685552341284	0.474895842009959	0.482653972182721	0.467660947395109	0.48596425475277	0.50451338367268	0.479608567125353	0.00084157332491526	0.000834507684090702	0.00394778225935398
238	27.2519279267591	0.26	1.20150209418036	1.15868863137622	1.2443155569845	0.321677087063048	29.1201227669432	28.2195505401736	30.0206949937128	15.96	10.34	24.79	1.71521748925858	1.76995532895226	1.82469316864594	1.6968261725584	1.75097708904754	1.80512800553667	1.69582502494798	1.74974752999871	1.80369469880546	1.20150209418036	19.8081213799834	-0.0277070589211786	83.1900053759016	0.490999443802916	0.498842284087544	0.483685552341284	0.474895842009959	0.482653972182721	0.467660947395109	0.48596425475277	0.50451338367268	0.479608567125353	0.00084157332491526	0.000834507684090702	0.00394778225935398
238	27.2519279267591	0.26	1.20183033947207	1.15888871851742	1.24477196042672	0.328360217813069	29.5046153690584	28.605945741976	30.4032849961408	16.03	10.33	24.55	1.7312541686015	1.78564235601245	1.8400305434234	1.71246567144833	1.76626360912999	1.82006154681166	1.71119918982914	1.76515960711467	1.82042062002298	1.20183033947207	19.5836698844164	0.600963385054888	83.6723919754488	0.490999443802916	0.498842284087544	0.483685552341284	0.474895842009959	0.482653972182721	0.467660947395109	0.48596425475277	0.50451338367268	0.479608567125353	0.00084157332491526	0.000834507684090702	0.00394778225935398
238	27.2519279267591	0.26	1.20227500913978	1.15891526589881	1.24563475238075	0.322937095015553	29.509339393699	28.5993586583862	30.4193201290118	15.87	10.36	24.38	1.74754277278858	1.80314647622709	1.85875017966561	1.7290869874108	1.78410346057785	1.8391199337449	1.7298914167605	1.78331668103671	1.84057441427448	1.20227500913978	19.5330738032349	-0.141476607625073	82.8173380817028	0.490999443802916	0.498842284087544	0.483685552341284	0.474895842009959	0.482653972182721	0.467660947395109	0.48596425475277	0.50451338367268	0.479608567125353	0.00084157332491526	0.000834507684090702	0.00394778225935398
238	27.2519279267591	0.26	1.20233015542021	1.15951695345392	1.24514335738649	0.328359637434557	29.0582327840464	28.173158186261	29.9433073818317	16.13	10.3	24.88	1.69464538893176	1.74788356606765	1.80112174320354	1.67594123207706	1.72859180827749	1.78124238447792	1.67325910573298	1.72554149032463	1.77619377093861	1.20233015542021	19.7442445884781	0.328195177019092	83.523895074319	0.490999443802916	0.498842284087544	0.483685552341284	0.474895842009959	0.482653972182721	0.467660947395109	0.48596425475277	0.50451338367268	0.479608567125353	0.00084157332491526	0.000834507684090702	0.00394778225935398
238	27.2519279267591	0.26	1.2027867418531	1.15999449550759	1.24557898819861	0.335120422883955	29.8931578835962	28.9964313661913	30.7898844010011	15.95	10.36	24.53	1.76280960783815	1.81732521703576	1.87184082623337	1.74391929908282	1.7978507177444	1.85178213640597	1.74275920833291	1.79841308429849	1.85095317404338	1.2027867418531	19.6542308135734	0.00294159584117139	83.1039751105421	0.490999443802916	0.498842284087544	0.483685552341284	0.474895842009959	0.482653972182721	0.467660947395109	0.48596425475277	0.50451338367268	0.479608567125353	0.00084157332491526	0.000834507684090702	0.00394778225935398
238	27.2519279267591	0.26	1.20321967105823	1.16024817365174	1.24619116846472	0.335914403779054	30.2412460887424	29.3356916426259	31.146800534859	16	10.3	24.69	1.77868873824486	1.83359453405145	1.88850032985804	1.75948449961233	1.81379748568088	1.86811047174943	1.75759035322577	1.81226723715118	1.86671612212358	1.20321967105823	19.7254152351541	-0.452887426268633	82.6031689044704	0.490999443802916	0.498842284087544	0.483685552341284	0.474895842009959	0.482653972182721	0.467660947395109	0.48596425475277	0.50451338367268	0.479608567125353	0.00084157332491526	0.000834507684090702	0.00394778225935398
238	27.2519279267591	0.26	1.20325359209387	1.16050275156095	1.24600443262679	0.32786047428055	29.3625148345883	28.4671591335192	30.2578705356573	16.07	10.4	24.96	1.71848248004095	1.77253259015117	1.8265827002614	1.69970074129199	1.75316012379269	1.80661950629339	1.69805759658493	1.75156343448912	1.80333620126951	1.20325359209387	19.7920939955242	0.166687554432394	83.4985521543217	0.490999443802916	0.498842284087544	0.483685552341284	0.474895842009959	0.482653972182721	0.467660947395109	0.48596425475277	0.50451338367268	0.479608567125353	0.00084157332491526	0.000834507684090702	0.00394778225935398
238	27.2519279267591	0.26	1.20336444614219	1.16062566694321	1.24610322534118	0.33250354258436	29.4866286271041	28.5968773252906	30.3763799289176	16.13	10.25	24.98	1.72059628557114	1.77413020004608	1.82766411452101	1.70161963862626	1.75456312163097	1.80750660463567	1.69649511181531	1.74988448070396	1.80191880169815	1.20336444614219	19.7868101238834	-0.369543797196787	82.8143272910309	0.490999443802916	0.498842284087544	0.483685552341284	0.474895842009959	0.482653972182721	0.467660947395109	0.48596425475277	0.50451338367268	0.479608567125353	0.00084157332491526	0.000834507684090702	0.00394778225935398
238	27.2519279267591	0.26	1.20365314216429	1.16065297016688	1.2466533141617	0.327318439431288	29.1732737193739	28.2825933916425	30.0639540471054	15.94	10.27	24.93	1.72071019508853	1.77489909846347	1.8290880018384	1.7023104728357	1.75591992897186	1.80952938510801	1.69672710738578	1.752190091759	1.80399724492449	1.20365314216429	19.6430437055186	-0.233687184492329	82.8486663133607	0.490999443802916	0.498842284087544	0.483685552341284	0.474895842009959	0.482653972182721	0.467660947395109	0.48596425475277	0.50451338367268	0.479608567125353	0.00084157332491526	0.000834507684090702	0.00394778225935398
238	27.2519279267591	0.26	1.20382256659807	1.16082501683062	1.24682011636552	0.3279254157191	29.445308662129	28.5475606002492	30.3430567240088	15.83	10.19	24.59	1.74888702303301	1.80388506497992	1.85888310692684	1.73055510720264	1.78497665709345	1.83939820698426	1.72597819443776	1.78365817680905	1.83604782970316	1.20382256659807	19.5965548100583	0.162441877024191	83.0111378841978	0.490999443802916	0.498842284087544	0.483685552341284	0.474895842009959	0.482653972182721	0.467660947395109	0.48596425475277	0.50451338367268	0.479608567125353	0.00084157332491526	0.000834507684090702	0.00394778225935398
238	27.2519279267591	0.26	1.20437630765456	1.16118657760863	1.24756603770048	0.322537854514975	29.3042572116458	28.3997749466318	30.2087394766598	16.06	10.6	25.14	1.71589697308376	1.77054523644718	1.82519349981061	1.69718822841038	1.75124065156769	1.805293074725	1.69786151964061	1.74983335058142	1.8041614412128	1.20437630765456	19.8862208448471	0.475046540623092	84.0277113224297	0.490999443802916	0.498842284087544	0.483685552341284	0.474895842009959	0.482653972182721	0.467660947395109	0.48596425475277	0.50451338367268	0.479608567125353	0.00084157332491526	0.000834507684090702	0.00394778225935398
238	27.2519279267591	0.26	1.20478724548587	1.16171596775747	1.24785852321427	0.330968498565657	29.6318746805546	28.7346395911583	30.5291097699508	16.06	10.3	24.91	1.73573073685428	1.78992868556732	1.84412663428035	1.71679371498536	1.77040035784765	1.82400700070994	1.71351442361589	1.76746970375437	1.82012812878849	1.20478724548587	19.6793590391569	-0.551228513401729	82.6155156449258	0.490999443802916	0.498842284087544	0.483685552341284	0.474895842009959	0.482653972182721	0.467660947395109	0.48596425475277	0.50451338367268	0.479608567125353	0.00084157332491526	0.000834507684090702	0.00394778225935398
238	27.2519279267591	0.26	1.20513539391277	1.16203052457027	1.24824026325526	0.333107717730645	30.1148869046667	29.2074135069598	31.0223603023737	15.79	10.28	24.42	1.79368113402396	1.84941074913376	1.90514036424355	1.77501382661463	1.83016344908397	1.88531307155331	1.7734731067047	1.82946983447472	1.88590323137827	1.20513539391277	19.5611064503293	-0.0984220313630094	82.9218267362589	0.490999443802916	0.498842284087544	0.483685552341284	0.474895842009959	0.482653972182721	0.467660947395109	0.48596425475277	0.50451338367268	0.479608567125353	0.00084157332491526	0.000834507684090702	0.00394778225935398
238	27.2519279267591	0.26	1.20528911002784	1.1623539539786	1.24822426607709	0.340196820052354	29.9599733018114	29.0713848451987	30.8485617584242	16.22	10.46	24.9	1.73917296711035	1.79233207978614	1.84549119246193	1.71969348418111	1.77225719200213	1.82482089982316	1.71797574454736	1.77173112206884	1.82434695305574	1.20528911002784	19.8457356980913	0.104627567009158	83.5409971711883	0.490999443802916	0.498842284087544	0.483685552341284	0.474895842009959	0.482653972182721	0.467660947395109	0.48596425475277	0.50451338367268	0.479608567125353	0.00084157332491526	0.000834507684090702	0.00394778225935398
238	27.2519279267591	0.26	1.20563748418969	1.1625375796134	1.24873738876598	0.333290276155535	29.6825069023187	28.7884301173958	30.5765836872416	16.08	10.38	24.64	1.73735532278005	1.79131203576945	1.84526874875885	1.71835160080911	1.77171811882879	1.82508463684848	1.71822764440521	1.77185074004644	1.82272288838386	1.20563748418969	19.6283104341883	-0.0358694365932725	83.0342811254223	0.490999443802916	0.498842284087544	0.483685552341284	0.474895842009959	0.482653972182721	0.467660947395109	0.48596425475277	0.50451338367268	0.479608567125353	0.00084157332491526	0.000834507684090702	0.00394778225935398
238	27.2519279267591	0.26	1.20569274442416	1.1627731631758	1.24861232567251	0.335232461480396	29.8346440985596	28.93989782478	30.7293903723391	15.97	10.21	24.85	1.75758200230058	1.81192186061458	1.86626171892859	1.73869337483541	1.79244924597905	1.8462051171227	1.73279643612688	1.78758457336513	1.84158581445462	1.20569274442416	19.7211471185878	-0.199812324650177	82.8897266655435	0.490999443802916	0.498842284087544	0.483685552341284	0.474895842009959	0.482653972182721	0.467660947395109	0.48596425475277	0.50451338367268	0.479608567125353	0.00084157332491526	0.000834507684090702	0.00394778225935398
238	27.2519279267591	0.26	1.20614370240873	1.16321581736818	1.24907158744928	0.336228410839182	29.756213110281	28.8658094140243	30.6466168065377	15.85	10.31	24.73	1.76560608935577	1.8200685215553	1.87453095375482	1.74701401222496	1.80090294745577	1.85479188268659	1.74405775701617	1.797959903275	1.85135335586465	1.20614370240873	19.6442205654708	0.0634820272801888	83.0067219217428	0.490999443802916	0.498842284087544	0.483685552341284	0.474895842009959	0.482653972182721	0.467660947395109	0.48596425475277	0.50451338367268	0.479608567125353	0.00084157332491526	0.000834507684090702	0.00394778225935398
238	27.2519279267591	0.26	1.20629735044953	1.16323857493965	1.24935612595942	0.315885741001499	28.6198760639795	27.7228930340575	29.5168590939014	15.98	10.34	24.55	1.68310402581573	1.73756139240064	1.79201875898556	1.66499861971976	1.71887018012644	1.77274174053312	1.66493027656432	1.71780692475994	1.77105502869855	1.20629735044953	19.5642024411664	0.0137006072197285	83.0202433518052	0.490999443802916	0.498842284087544	0.483685552341284	0.474895842009959	0.482653972182721	0.467660947395109	0.48596425475277	0.50451338367268	0.479608567125353	0.00084157332491526	0.000834507684090702	0.00394778225935398
238	27.2519279267591	0.26	1.20697345725168	1.16383393474905	1.2501129797543	0.330832596841641	29.6607020261461	28.7623183843749	30.5590856679172	16.1	10.46	24.82	1.73331425197114	1.78745387831175	1.84159350465235	1.71428052600151	1.76782563879058	1.82137075157965	1.71362950100683	1.7670778321491	4.60390975773331	1.20697345725168	19.7899031533652	-0.249794477604744	83.1143732594165	0.490999443802916	0.498842284087544	0.483685552341284	0.474895842009959	0.482653972182721	0.467660947395109	0.48596425475277	0.50451338367268	0.479608567125353	0.00084157332491526	0.000834507684090702	0.00394778225935398
238	27.2519279267591	0.26	1.20699531695047	1.16417348353231	1.24981715036863	0.331141602902962	29.7118990893537	28.8125924539525	30.611205724755	16.09	10.33	25.02	1.73775684746214	1.79199619666802	1.8462355458739	1.71871690089515	1.7723619700024	1.82600703910965	1.71660004172429	1.76766879501925	1.82071455519084	1.20699531695047	19.8415083113829	0.153534121481643	83.4917011241004	0.490999443802916	0.498842284087544	0.483685552341284	0.474895842009959	0.482653972182721	0.467660947395109	0.48596425475277	0.50451338367268	0.479608567125353	0.00084157332491526	0.000834507684090702	0.00394778225935398
238	27.2519279267591	0.26	1.20705877384711	1.16353427600154	1.25058327169268	0.329703336740781	29.7635411482257	28.8597384657304	30.667343830721	16	10.32	24.84	1.74922518838908	1.80400581016886	1.85878643194863	1.73032072986636	1.78450931924278	1.8386979086192	1.72855861633529	1.77902377087969	1.83528730749975	1.20705877384711	19.7132337925468	-0.224122679683063	82.9534041978621	0.490999443802916	0.498842284087544	0.483685552341284	0.474895842009959	0.482653972182721	0.467660947395109	0.48596425475277	0.50451338367268	0.479608567125353	0.00084157332491526	0.000834507684090702	0.00394778225935398
238	27.2519279267591	0.26	1.20716996055729	1.16422760432032	1.25011231679426	0.338552766647166	30.4158777067182	29.5104538367288	31.3213015767076	16.36	10.49	24.78	1.75114791871017	1.80487569715284	1.85860347559551	1.7311109056212	1.78422391920683	1.83733693279246	1.73030673474088	1.7854056532511	1.83773308747992	1.20716996055729	19.9343017035852	-0.0996029614972703	83.4519431630186	0.490999443802916	0.498842284087544	0.483685552341284	0.474895842009959	0.482653972182721	0.467660947395109	0.48596425475277	0.50451338367268	0.479608567125353	0.00084157332491526	0.000834507684090702	0.00394778225935398
238	27.2519279267591	0.26	1.20745522952731	1.16442532702138	1.25048513203324	0.329498063494468	29.7116347486303	28.8089890843888	30.6142804128719	16.04	10.38	24.63	1.74272509774404	1.79732830679229	1.85193151584053	1.7237874101909	1.77779726202308	1.83180711385527	1.72254237955786	1.77837577436273	1.83024092194942	1.20745522952731	19.7814715557036	0.118758314395595	83.342070565493	0.490999443802916	0.498842284087544	0.483685552341284	0.474895842009959	0.482653972182721	0.467660947395109	0.48596425475277	0.50451338367268	0.479608567125353	0.00084157332491526	0.000834507684090702	0.00394778225935398
238	27.2519279267591	0.26	1.20747326156905	1.16461422538221	1.25033229775589	0.333234742832576	29.5098123327235	28.6208262554269	30.3987984100202	15.96	10.29	24.39	1.73923741832328	1.79325954319851	1.84728166807374	1.72057731272023	1.77401983958058	1.82746236644092	1.72106675627951	1.77374436296708	1.82581419948892	1.20747326156905	19.5999038681913	0.419916851929048	83.3594806799326	0.490999443802916	0.498842284087544	0.483685552341284	0.474895842009959	0.482653972182721	0.467660947395109	0.48596425475277	0.50451338367268	0.479608567125353	0.00084157332491526	0.000834507684090702	0.00394778225935398
238	27.2519279267591	0.26	1.20789814190512	1.16497347164125	1.25082281216899	0.331619813080477	29.645610000572	28.7492775753539	30.5419424257901	15.84	10.3	24.8	1.75973117923307	1.81459530969616	1.86945944015926	1.74123929327929	1.79552689179509	1.84981449031089	1.73731970467909	1.79194963532839	1.84708801070483	1.20789814190512	19.6572361841908	0.221438356832574	83.2361246728751	0.490999443802916	0.498842284087544	0.483685552341284	0.474895842009959	0.482653972182721	0.467660947395109	0.48596425475277	0.50451338367268	0.479608567125353	0.00084157332491526	0.000834507684090702	0.00394778225935398
238	27.2519279267591	0.26	1.20834431619083	1.16546849622442	1.25122013615724	0.340741163143912	30.252424261278	29.3562488385832	31.1485996839728	15.89	10.34	24.62	1.79135041988403	1.84603602459331	1.90072162930259	1.77235752685184	1.82646332437816	1.88056912190448	1.77020130519183	1.82613166102779	1.87976539548763	1.20834431619083	19.6471092522422	-0.0112497403355002	83.0806991333315	0.490999443802916	0.498842284087544	0.483685552341284	0.474895842009959	0.482653972182721	0.467660947395109	0.48596425475277	0.50451338367268	0.479608567125353	0.00084157332491526	0.000834507684090702	0.00394778225935398
238	27.2519279267591	0.26	1.20850310148439	1.16533411351183	1.25167208945695	0.32332446628858	29.1638015092279	28.2652721875267	30.0623308309292	15.83	10.23	24.89	1.73173246153423	1.7867827856106	1.84183310968698	1.71358461873984	1.76805803809836	1.82253145745689	1.70838270567711	1.76461379000274	1.8185550414121	1.20850310148439	19.5794568906331	-0.140215320996474	82.8078808133213	0.490999443802916	0.498842284087544	0.483685552341284	0.474895842009959	0.482653972182721	0.467660947395109	0.48596425475277	0.50451338367268	0.479608567125353	0.00084157332491526	0.000834507684090702	0.00394778225935398
238	27.2519279267591	0.26	1.20872599680122	1.1655691677676	1.25188282583485	0.328763420918186	29.5918109858684	28.6913087935621	30.4923131781747	16.09	10.44	24.45	1.73023149807714	1.78453634936248	1.83884120064781	1.71126766509278	1.76497731964799	1.8186869742032	1.71025977725898	1.7681359699671	1.81874370688422	1.20872599680122	19.7006492293039	-0.341210431084348	82.8919193917151	0.490999443802916	0.498842284087544	0.483685552341284	0.474895842009959	0.482653972182721	0.467660947395109	0.48596425475277	0.50451338367268	0.479608567125353	0.00084157332491526	0.000834507684090702	0.00394778225935398
238	27.2519279267591	0.26	1.20886100787765	1.16565583671973	1.25206617903557	0.336732056170241	29.9648009982748	29.0691664482464	30.8604355483032	15.99	10.26	24.79	1.76320598642495	1.81753118364278	1.87185638086062	1.74418943650377	1.79792872496629	1.85166801342882	1.73931039815243	1.79322105089088	1.8468098390843	1.20886100787765	19.6962698445402	0.295393756908239	83.3917344834973	0.490999443802916	0.498842284087544	0.483685552341284	0.474895842009959	0.482653972182721	0.467660947395109	0.48596425475277	0.50451338367268	0.479608567125353	0.00084157332491526	0.000834507684090702	0.00394778225935398
238	27.2519279267591	0.26	1.20886611680631	1.16509743561298	1.25263479799963	0.328170428146749	29.6004844248748	28.6985066786158	30.5024621711338	15.75	10.19	24.49	1.76687934362285	1.82241135670352	1.87794336978419	1.7486279591325	1.8035863415768	1.85854472402111	1.74420784596398	1.80108132516454	1.85430647583039	1.20886611680631	19.483386301284	-0.0516052497242002	82.6646734431423	0.490999443802916	0.498842284087544	0.483685552341284	0.474895842009959	0.482653972182721	0.467660947395109	0.48596425475277	0.50451338367268	0.479608567125353	0.00084157332491526	0.000834507684090702	0.00394778225935398
238	27.2519279267591	0.26	1.20898517866443	1.16573451827675	1.25223583905211	0.318626939533986	29.2530620024908	28.3420172040649	30.1641068009167	16.2	10.49	24.84	1.69781401031703	1.75238968189527	1.80696535347351	1.67886581402185	1.73283240207757	1.78679899013328	1.68002829434151	1.7315051455166	1.78677266699613	1.20898517866443	19.8350333756562	-0.58165999802797	82.8621903994816	0.490999443802916	0.498842284087544	0.483685552341284	0.474895842009959	0.482653972182721	0.467660947395109	0.48596425475277	0.50451338367268	0.479608567125353	0.00084157332491526	0.000834507684090702	0.00394778225935398
238	27.2519279267591	0.26	1.2091510573576	1.16549378790528	1.25280832680991	0.324091120259144	29.7737996537899	28.8580812563192	30.6895180512606	15.95	10.33	24.83	1.75499106269614	1.81068005980005	1.86636905690395	1.73620253595313	1.7912953395871	1.84638814322107	1.73213434433334	1.78920147069455	1.84371186738038	1.2091510573576	19.7443893634004	0.512166171283663	83.6879993008242	0.490999443802916	0.498842284087544	0.483685552341284	0.474895842009959	0.482653972182721	0.467660947395109	0.48596425475277	0.50451338367268	0.479608567125353	0.00084157332491526	0.000834507684090702	0.00394778225935398
238	27.2519279267591	0.26	1.20941018012215	1.16640761267353	1.25241274757077	0.331713961396554	29.7033763147195	28.8054880323278	30.6012645971113	16.05	10.42	24.67	1.74139659138826	1.7956772059937	1.84995782059914	1.72243961609733	1.77612932781774	1.82981903953814	1.72235128808996	1.7767067142738	1.82859176204749	1.20941018012215	19.6802747139915	-0.279073415714641	82.9332064356968	0.490999443802916	0.498842284087544	0.483685552341284	0.474895842009959	0.482653972182721	0.467660947395109	0.48596425475277	0.50451338367268	0.479608567125353	0.00084157332491526	0.000834507684090702	0.00394778225935398
238	27.2519279267591	0.26	1.20957407616303	1.16635018723452	1.25279796509153	0.33141777437773	29.9572843750385	29.0511155334436	30.8634532166334	15.85	10.37	24.31	1.77754681042116	1.83299244493477	1.88843807944838	1.75884753614119	1.81370989874245	1.86857226134372	1.75990530605185	1.81550298568928	1.87135255353994	1.20957407616303	19.5679800466773	-0.216754585893754	82.7154286146943	0.490999443802916	0.498842284087544	0.483685552341284	0.474895842009959	0.482653972182721	0.467660947395109	0.48596425475277	0.50451338367268	0.479608567125353	0.00084157332491526	0.000834507684090702	0.00394778225935398
238	27.2519279267591	0.26	1.20988080173827	1.16653732105881	1.25322428241773	0.324908194639519	29.3300645695102	28.4296733055719	30.2304558334485	16.27	10.55	24.77	1.69611097692308	1.749828214187	1.80354545145093	1.67697463306395	1.73008580649277	1.78319697992159	1.67805683160484	1.729556740512	1.78550622571593	1.20988080173827	19.7324971141899	-0.163830598975422	83.1445154857963	0.490999443802916	0.498842284087544	0.483685552341284	0.474895842009959	0.482653972182721	0.467660947395109	0.48596425475277	0.50451338367268	0.479608567125353	0.00084157332491526	0.000834507684090702	0.00394778225935398
238	27.2519279267591	0.26	1.20999908417272	1.16655244125441	1.25344572709104	0.317538057064545	29.1912300409552	28.2798261238092	30.1026339581011	16.17	10.51	24.98	1.69664879283329	1.75132849097002	1.80600818910676	1.67779030700034	1.73186223273478	1.78593415846923	1.67590134859661	1.73076629428187	1.78409610572542	1.20999908417272	19.8727690421545	-0.119859873110406	83.4052410742459	0.490999443802916	0.498842284087544	0.483685552341284	0.474895842009959	0.482653972182721	0.467660947395109	0.48596425475277	0.50451338367268	0.479608567125353	0.00084157332491526	0.000834507684090702	0.00394778225935398
238	27.2519279267591	0.26	1.21006312825242	1.16666792247536	1.25345833402947	0.338685912541417	30.0208699291455	29.1274703131792	30.9142695451119	15.63	10.07	24.49	1.80656779206344	1.86197895390801	1.91739011575259	1.78831821142377	1.84316962097404	1.89802103052431	1.7832982854929	1.83717297728742	1.89445539194049	1.21006312825242	19.2893257000159	-0.0160232179301893	82.4452467108593	0.490999443802916	0.498842284087544	0.483685552341284	0.474895842009959	0.482653972182721	0.467660947395109	0.48596425475277	0.50451338367268	0.479608567125353	0.00084157332491526	0.000834507684090702	0.00394778225935398
238	27.2519279267591	0.26	1.2101083240756	1.16705234036667	1.25316430778452	0.332388951157729	29.9456253012871	29.041790577399	30.8494600251753	15.99	10.49	24.97	1.76148555512666	1.81630627308852	1.87112699105037	1.74248574427594	1.79671515266449	1.85094456105305	1.73997889350446	1.79515945747076	1.84987378568613	1.2101083240756	19.7775983130994	0.0458167197124732	83.3720914741127	0.490999443802916	0.498842284087544	0.483685552341284	0.474895842009959	0.482653972182721	0.467660947395109	0.48596425475277	0.50451338367268	0.479608567125353	0.00084157332491526	0.000834507684090702	0.00394778225935398
238	27.2519279267591	0.26	1.21033996539601	1.1672325466204	1.25344738417162	0.329095397431221	29.622497181876	28.7217387917077	30.5232555720444	15.93	10.17	24.72	1.74881301032185	1.8036585056906	1.85850400105935	1.7301549273897	1.78441527626479	1.83867562513989	1.72407966354373	1.78057573124594	1.83490312204337	1.21033996539601	19.6632517982065	-0.191566262435331	82.7696885468326	0.490999443802916	0.498842284087544	0.483685552341284	0.474895842009959	0.482653972182721	0.467660947395109	0.48596425475277	0.50451338367268	0.479608567125353	0.00084157332491526	0.000834507684090702	0.00394778225935398
238	27.2519279267591	0.26	1.2103915464383	1.16704507998651	1.25373801289009	0.323485688358052	29.5772576251382	28.6663254741515	30.488189776125	16.18	10.35	25.06	1.71912568972877	1.77375448628566	1.82838328284256	1.69999607282215	1.75401698599015	1.80803789915815	1.69553426547456	1.74834230136038	1.80425821140031	1.2103915464383	19.8903022754892	-0.229692824939207	83.1980107461985	0.490999443802916	0.498842284087544	0.483685552341284	0.474895842009959	0.482653972182721	0.467660947395109	0.48596425475277	0.50451338367268	0.479608567125353	0.00084157332491526	0.000834507684090702	0.00394778225935398
238	27.2519279267591	0.26	1.21149624844044	1.16817539058087	1.25481710630001	0.329760764667644	29.670023256902	28.7691773956186	30.5708691181854	15.72	10.15	24.25	1.77372718121608	1.82926769140418	1.88480820159227	1.75548201946637	1.81045122105483	1.86542042264328	1.75561573673028	1.80913260505194	1.86312868073416	1.21149624844044	19.4420317044506	0.256510779958276	82.9153252289342	0.490999443802916	0.498842284087544	0.483685552341284	0.474895842009959	0.482653972182721	0.467660947395109	0.48596425475277	0.50451338367268	0.479608567125353	0.00084157332491526	0.000834507684090702	0.00394778225935398
238	27.2519279267591	0.26	1.21152476875249	1.16837629886399	1.25467323864099	0.328287236499444	29.5083507462807	28.6094186107512	30.4072828818101	16.09	10.45	24.61	1.72552624571994	1.7797437401081	1.83396123449627	1.70662100724373	1.76024448304567	1.8138679588476	1.70741311103736	1.76082255791842	1.81340932585168	1.21152476875249	19.8166031605478	1.0156298686075	84.373164713529	0.490999443802916	0.498842284087544	0.483685552341284	0.474895842009959	0.482653972182721	0.467660947395109	0.48596425475277	0.50451338367268	0.479608567125353	0.00084157332491526	0.000834507684090702	0.00394778225935398
238	27.2519279267591	0.26	1.21176766658181	1.16849088042857	1.25504445273505	0.323990483048811	29.3679210195048	28.4644782431822	30.2713637958274	15.98	10.34	24.72	1.72775139478988	1.78258902446884	1.83742665414779	1.70915432163008	1.76340169311904	1.817649064608	1.70767851476183	1.76220904615409	1.813986463972	1.21176766658181	19.8164707079143	-0.0175552031639127	83.1976552081428	0.490999443802916	0.498842284087544	0.483685552341284	0.474895842009959	0.482653972182721	0.467660947395109	0.48596425475277	0.50451338367268	0.479608567125353	0.00084157332491526	0.000834507684090702	0.00394778225935398
238	27.2519279267591	0.26	1.21198730616048	1.16884459290443	1.25513001941653	0.326659560484668	29.8012142619259	28.8899994090341	30.7124291148176	15.98	10.4	24.69	1.75308582851698	1.80837962837906	1.86367342824114	1.73420108310647	1.78889924223255	1.84359740135862	1.73327437123694	1.78925384502187	1.8425529256382	1.21198730616048	19.8286553369478	0.159620071980954	83.5526723935718	0.490999443802916	0.498842284087544	0.483685552341284	0.474895842009959	0.482653972182721	0.467660947395109	0.48596425475277	0.50451338367268	0.479608567125353	0.00084157332491526	0.000834507684090702	0.00394778225935398
238	27.2519279267591	0.26	1.21208307646285	1.16870824526517	1.25545790766052	0.333430659982869	29.654188100644	28.7612463967431	30.5471298045449	16.09	10.31	25.05	1.73458531979121	1.78843846473667	1.84229160968213	1.71557787147304	1.76884089792871	1.82210392438438	1.71079408515763	1.76470864498979	1.81752591427778	1.21208307646285	19.7759769829483	0.35927689420618	83.6462646503374	0.490999443802916	0.498842284087544	0.483685552341284	0.474895842009959	0.482653972182721	0.467660947395109	0.48596425475277	0.50451338367268	0.479608567125353	0.00084157332491526	0.000834507684090702	0.00394778225935398
238	27.2519279267591	0.26	1.21208473989761	1.16876045010653	1.25540902968868	0.329376965314449	29.2821016899811	28.3922614656216	30.1719419143406	15.89	10.22	24.89	1.73280996139006	1.78711785816266	1.84142575493527	1.71444638131865	1.76817874619041	1.82191111106216	1.70849168448058	1.76243726496708	1.81647499013459	1.21208473989761	19.5917219618438	-0.0637859379346032	82.8620034542141	0.490999443802916	0.498842284087544	0.483685552341284	0.474895842009959	0.482653972182721	0.467660947395109	0.48596425475277	0.50451338367268	0.479608567125353	0.00084157332491526	0.000834507684090702	0.00394778225935398
238	27.2519279267591	0.26	1.2121991849283	1.16905515103412	1.25534321882248	0.334192582368613	30.0565469866932	29.1530386481281	30.9600553252582	15.86	10.41	24.43	1.78264685510398	1.83789448529935	1.89314211549472	1.76385920369619	1.81852456869739	1.8731899336986	1.76623582770679	1.81867354406409	1.87504388341566	1.2121991849283	19.6224470666858	-0.206002521210819	82.9040392802041	0.490999443802916	0.498842284087544	0.483685552341284	0.474895842009959	0.482653972182721	0.467660947395109	0.48596425475277	0.50451338367268	0.479608567125353	0.00084157332491526	0.000834507684090702	0.00394778225935398
238	27.2519279267591	0.26	1.21221312905821	1.16916056016774	1.25526569794868	0.338524597678055	29.9174094380375	29.0267680207021	30.8080508553729	15.94	10.26	24.7	1.76614894365009	1.82034048840892	1.87453203316774	1.7472683032743	1.8008805248273	1.8544927463803	1.74293595023869	1.79702875642187	1.85182099651902	1.21221312905821	19.6592455503357	0.00360177754619613	83.1470712335777	0.490999443802916	0.498842284087544	0.483685552341284	0.474895842009959	0.482653972182721	0.467660947395109	0.48596425475277	0.50451338367268	0.479608567125353	0.00084157332491526	0.000834507684090702	0.00394778225935398
238	27.2519279267591	0.26	1.21240366177199	1.16917963469107	1.25562768885291	0.331274062250106	29.8734314381806	28.9695059207065	30.7773569556547	16.34	10.4	25.05	1.72108851217763	1.77479104435913	1.82849357654063	1.70145595616798	1.75454590046487	1.80763584476175	1.69886681787834	1.75181536357327	1.80332051982204	1.21240366177199	19.8510062586184	-0.325459453966705	83.0766326119421	0.490999443802916	0.498842284087544	0.483685552341284	0.474895842009959	0.482653972182721	0.467660947395109	0.48596425475277	0.50451338367268	0.479608567125353	0.00084157332491526	0.000834507684090702	0.00394778225935398
238	27.2519279267591	0.26	1.21273178382861	1.16905879172032	1.2564047759369	0.317280161691618	28.8300365148891	27.9293738453994	29.7306991843788	15.91	10.42	24.7	1.70215237740736	1.75704315700737	1.81193393660738	1.68404038564034	1.73834709218002	1.79265379871971	1.68290592663297	1.73760501103466	1.79180014461178	1.21273178382861	19.5959655140497	0.0364570177496911	83.1822641512474	0.490999443802916	0.498842284087544	0.483685552341284	0.474895842009959	0.482653972182721	0.467660947395109	0.48596425475277	0.50451338367268	0.479608567125353	0.00084157332491526	0.000834507684090702	0.00394778225935398
238	27.2519279267591	0.26	1.21283141005252	1.16977159497239	1.25589122513266	0.325897639897423	29.5997268446311	28.6931028950791	30.5063507941832	15.96	10.21	24.86	1.74415651147331	1.799267109684	1.8543777078947	1.72545963444808	1.77997946223722	1.83449929002637	1.71986784968634	1.77362776685916	1.8298688711684	1.21283141005252	19.5883418693213	0.0674737990457857	82.9552236896899	0.490999443802916	0.498842284087544	0.483685552341284	0.474895842009959	0.482653972182721	0.467660947395109	0.48596425475277	0.50451338367268	0.479608567125353	0.00084157332491526	0.000834507684090702	0.00394778225935398
238	27.2519279267591	0.26	1.21297318846444	1.16985692468976	1.25608945223912	0.332378894362876	29.9556159297341	29.05145917531	30.8597726841581	15.88	10.44	24.31	1.77379011088392	1.82899505945494	1.88420000802597	1.75501508258725	1.8096357035847	1.86425632458214	1.75741820064749	1.8131684364413	1.86454503107925	1.21297318846444	19.5922608214589	0.599323867070218	83.5830493749214	0.490999443802916	0.498842284087544	0.483685552341284	0.474895842009959	0.482653972182721	0.467660947395109	0.48596425475277	0.50451338367268	0.479608567125353	0.00084157332491526	0.000834507684090702	0.00394778225935398
238	27.2519279267591	0.26	1.21333224000142	1.16954895679979	1.25711552320304	0.330602505528721	29.9812763205984	29.0727107911229	30.889841850074	15.97	10.33	24.62	1.76580039994237	1.8209842934172	1.87616818689203	1.74682807409557	1.80141905411963	1.85601003414368	1.74673605797857	1.80034558284121	1.85578591477397	1.21333224000142	19.5150408516593	-0.399971088527881	82.5872465757034	0.490999443802916	0.498842284087544	0.483685552341284	0.474895842009959	0.482653972182721	0.467660947395109	0.48596425475277	0.50451338367268	0.479608567125353	0.00084157332491526	0.000834507684090702	0.00394778225935398
238	27.2519279267591	0.26	1.21342666660569	1.16964131394246	1.25721201926893	0.328403919766212	29.768309612171	28.8616980525279	30.6749211718141	16.28	10.47	25.14	1.72022195760636	1.77425804062127	1.82829412363619	1.70076407884082	1.75418894564168	1.80761381244253	1.698469372688	1.75423190830831	1.80381509413445	1.21342666660569	19.8855005292348	-0.0232941915602334	83.536326980101	0.490999443802916	0.498842284087544	0.483685552341284	0.474895842009959	0.482653972182721	0.467660947395109	0.48596425475277	0.50451338367268	0.479608567125353	0.00084157332491526	0.000834507684090702	0.00394778225935398
238	27.2519279267591	0.26	1.2143001420232	1.17116178048484	1.25743850356155	0.332292206650076	29.6615942053212	28.7661370693682	30.5570513412742	16.2	10.29	24.81	1.72334801992314	1.77699388410189	1.83063974828065	1.704118664267	1.75716594047057	1.81021321667415	1.7000107487039	1.75304717880147	1.80720055050076	1.2143001420232	19.7963334093986	-0.101928281334427	83.2433159546146	0.490999443802916	0.498842284087544	0.483685552341284	0.474895842009959	0.482653972182721	0.467660947395109	0.48596425475277	0.50451338367268	0.479608567125353	0.00084157332491526	0.000834507684090702	0.00394778225935398
238	27.2519279267591	0.26	1.21466961660805	1.1715253038075	1.25781392940859	0.33297920077832	29.8747836910576	28.9742850282709	30.7752823538444	16.09	10.4	24.66	1.74679037620743	1.8010792877857	1.85536819936398	1.72762981531749	1.78132323128844	1.83501664725939	1.72657580175546	1.77986102900831	1.83447429931866	1.21466961660805	19.7077092528129	0.205820027729705	83.430816645103	0.490999443802916	0.498842284087544	0.483685552341284	0.474895842009959	0.482653972182721	0.467660947395109	0.48596425475277	0.50451338367268	0.479608567125353	0.00084157332491526	0.000834507684090702	0.00394778225935398
238	27.2519279267591	0.26	1.21511938155061	1.1718503284886	1.25838843461261	0.329754082612317	29.4269518773851	28.5334726808907	30.3204310738795	16.12	10.24	25.18	1.71776402167665	1.77155300260509	1.82534198353354	1.69884815725717	1.75204481871818	1.80524148017918	1.69150730323293	1.74489187749851	1.7982480296031	1.21511938155061	19.7694393934158	0.383018622573746	83.5730798891607	0.490999443802916	0.498842284087544	0.483685552341284	0.474895842009959	0.482653972182721	0.467660947395109	0.48596425475277	0.50451338367268	0.479608567125353	0.00084157332491526	0.000834507684090702	0.00394778225935398
238	27.2519279267591	0.26	1.21540503885423	1.17192083901827	1.25888923869019	0.323090574442204	29.3030396154239	28.3997376055184	30.2063416253294	16.04	10.24	24.53	1.71744746822922	1.77207380920137	1.82670015017352	1.69876872535826	1.75280095710968	1.8068331888611	1.69565101408073	1.75037703865756	1.80441623484711	1.21540503885423	19.5954425222767	0.146382142096623	83.1026142237141	0.490999443802916	0.498842284087544	0.483685552341284	0.474895842009959	0.482653972182721	0.467660947395109	0.48596425475277	0.50451338367268	0.479608567125353	0.00084157332491526	0.000834507684090702	0.00394778225935398
238	27.2519279267591	0.26	1.21547377607383	1.17206749076198	1.25888006138567	0.322785882273646	29.3748999209215	28.4687515807394	30.2810482611035	16.08	10.42	24.98	1.71805965748709	1.77274477083147	1.82742988417585	1.69926689612324	1.75335384380977	1.8074407914963	1.69585207702602	1.75092740867351	1.80555672548088	1.21547377607383	19.6528778934052	0.162907785786587	83.36098848626	0.490999443802916	0.498842284087544	0.483685552341284	0.474895842009959	0.482653972182721	0.467660947395109	0.48596425475277	0.50451338367268	0.479608567125353	0.00084157332491526	0.000834507684090702	0.00394778225935398
238	27.2519279267591	0.26	1.21566075463891	1.17246127312115	1.25886023615668	0.335811023844468	30.2383469818214	29.3326694971496	31.1440244664931	15.95	10.33	24.28	1.78378931223543	1.83886571152622	1.89394211081701	1.76469054505255	1.81917724951777	1.873663953983	1.76549944742241	1.82040487079214	1.87281704197232	1.21566075463891	19.6107728115713	-0.543780006635059	82.5367850092777	0.490999443802916	0.498842284087544	0.483685552341284	0.474895842009959	0.482653972182721	0.467660947395109	0.48596425475277	0.50451338367268	0.479608567125353	0.00084157332491526	0.000834507684090702	0.00394778225935398
238	27.2519279267591	0.26	1.21578601154455	1.17258963947439	1.25898238361471	0.327531500136726	29.5862170288721	28.6833661144745	30.4890679432697	16.12	10.42	24.64	1.72590306055677	1.78022838451514	1.83455370847351	1.70687097935551	1.76059724071269	1.81432350206987	1.70612024155979	1.76034134761317	1.81301345303233	1.21578601154455	19.8012734425597	-0.454801193141716	82.8689991734184	0.490999443802916	0.498842284087544	0.483685552341284	0.474895842009959	0.482653972182721	0.467660947395109	0.48596425475277	0.50451338367268	0.479608567125353	0.00084157332491526	0.000834507684090702	0.00394778225935398
238	27.2519279267591	0.26	1.21616714832034	1.1727243986868	1.25960989795388	0.332350686349616	29.7207124531052	28.8235888205538	30.6178360856565	15.83	10.15	24.21	1.76509836918802	1.82003640867488	1.87497444816173	1.74657513834622	1.80093664906551	1.85529815978481	1.74604678748072	1.79608096829414	1.85509857796654	1.21616714832034	19.4363176664881	-0.153144931013666	82.4909286016802	0.490999443802916	0.498842284087544	0.483685552341284	0.474895842009959	0.482653972182721	0.467660947395109	0.48596425475277	0.50451338367268	0.479608567125353	0.00084157332491526	0.000834507684090702	0.00394778225935398
238	27.2519279267591	0.26	1.21716351766701	1.17392447033885	1.26040256499517	0.334033225077334	29.9569743897408	29.0561366669735	30.8578121125082	16.04	10.38	24.86	1.75758374027854	1.81207473308712	1.86656572589571	1.73848181088924	1.79238057979797	1.84627934870671	1.73563332472334	1.78886974321182	1.84507874574301	1.21716351766701	19.6983277616225	-0.601038484166903	82.5783130960459	0.490999443802916	0.498842284087544	0.483685552341284	0.474895842009959	0.482653972182721	0.467660947395109	0.48596425475277	0.50451338367268	0.479608567125353	0.00084157332491526	0.000834507684090702	0.00394778225935398
238	27.2519279267591	0.26	1.21780543126117	1.1743293800183	1.26128148250404	0.326969521018177	29.393520941567	28.495404782943	30.291637100191	15.96	10.24	24.52	1.73169257611961	1.78627194062519	1.84085130513077	1.71311575035062	1.76710961177154	1.82110347319245	1.71181749368694	1.76419919168384	1.81759039607346	1.21780543126117	19.6029417955674	0.75469021996102	83.6865122704993	0.490999443802916	0.498842284087544	0.483685552341284	0.474895842009959	0.482653972182721	0.467660947395109	0.48596425475277	0.50451338367268	0.479608567125353	0.00084157332491526	0.000834507684090702	0.00394778225935398
238	27.2519279267591	0.26	1.21812813485452	1.1747589746256	1.26149729508344	0.332694480842188	29.7563963591901	28.8588909740614	30.6539017443189	15.96	10.23	24.77	1.75389378162435	1.8084395060379	1.86298523045144	1.73508218635927	1.78904287415209	1.84300356194491	1.73151001021746	1.78502825820334	1.83823905615853	1.21812813485452	19.6043233694404	0.41843936531819	83.4708154812232	0.490999443802916	0.498842284087544	0.483685552341284	0.474895842009959	0.482653972182721	0.467660947395109	0.48596425475277	0.50451338367268	0.479608567125353	0.00084157332491526	0.000834507684090702	0.00394778225935398
238	27.2519279267591	0.26	1.21839428271321	1.17516040069261	1.26162816473382	0.322993661454708	29.5767844350138	28.6648418603331	30.4887270096945	16.23	10.6	24.88	1.71421724180583	1.76875330702019	1.82328937223455	1.69499832387395	1.74892295890542	1.80284759393688	1.69413596198252	1.75071200343818	1.80395636948895	1.21839428271321	19.8433750186919	0.0427797604263425	83.6104842789212	0.490999443802916	0.498842284087544	0.483685552341284	0.474895842009959	0.482653972182721	0.467660947395109	0.48596425475277	0.50451338367268	0.479608567125353	0.00084157332491526	0.000834507684090702	0.00394778225935398
238	27.2519279267591	0.26	1.21867087365692	1.17525519940503	1.26208654790881	0.336555863881501	29.9092473544009	29.0149205418721	30.8035741669298	15.99	10.39	24.51	1.75998980887736	1.81423796970155	1.86848613052574	1.741010192858	1.79467334503214	1.84833649720627	1.74028488107187	1.79377578780618	1.85014384076606	1.21867087365692	19.6114287919323	0.653866625938494	83.7365139681148	0.490999443802916	0.498842284087544	0.483685552341284	0.474895842009959	0.482653972182721	0.467660947395109	0.48596425475277	0.50451338367268	0.479608567125353	0.00084157332491526	0.000834507684090702	0.00394778225935398
238	27.2519279267591	0.26	1.21931115909016	1.17604850436922	1.26257381381109	0.332355966165038	29.6763773061403	28.7806025930655	30.5721520192152	15.96	10.33	24.62	1.74927310952437	1.80371792570592	1.85816274188748	1.73051524309628	1.78437623472575	1.83823722635522	1.72848668852189	1.78248577076088	1.83620780965673	1.21931115909016	19.6340610064077	-0.136349707099032	82.8374575292688	0.490999443802916	0.498842284087544	0.483685552341284	0.474895842009959	0.482653972182721	0.467660947395109	0.48596425475277	0.50451338367268	0.479608567125353	0.00084157332491526	0.000834507684090702	0.00394778225935398
238	27.2519279267591	0.26	1.21971362831651	1.17625352215023	1.26317373448279	0.32647447885736	29.7264584933623	28.817146855458	30.6357701312666	16.17	10.3	24.9	1.72887854373541	1.78343250038584	1.83798645703627	1.70966161548769	1.7636091909239	1.81755676636011	1.70634158497379	1.7610028258873	1.81346881931743	1.21971362831651	19.7925146948284	-0.0369039525174688	83.3230058005823	0.490999443802916	0.498842284087544	0.483685552341284	0.474895842009959	0.482653972182721	0.467660947395109	0.48596425475277	0.50451338367268	0.479608567125353	0.00084157332491526	0.000834507684090702	0.00394778225935398
238	27.2519279267591	0.26	1.21990718030639	1.17662172066841	1.26319263994436	0.331256606574118	29.6495682962692	28.7523811969665	30.546755395572	15.9	10.33	24.95	1.75371865797682	1.80844156057625	1.86316446317568	1.73510088886164	1.78924284402046	1.84338479917928	1.73027991228001	1.78529452248467	1.83891425523104	1.21990718030639	19.7628188023085	0.102574309108629	83.2687065462263	0.490999443802916	0.498842284087544	0.483685552341284	0.474895842009959	0.482653972182721	0.467660947395109	0.48596425475277	0.50451338367268	0.479608567125353	0.00084157332491526	0.000834507684090702	0.00394778225935398
238	27.2519279267591	0.26	1.219995673137	1.17630173194609	1.2636896143279	0.33275237191819	29.845791355989	28.9457070157404	30.7458756962376	16.04	10.22	24.45	1.75090631705298	1.80535181242004	1.8597973077871	1.73187703183934	1.78573080002497	1.8395845682106	1.72828429895786	1.783642914385	1.83753273786223	1.219995673137	19.4465774677166	-0.389439046501428	82.5030627525572	0.490999443802916	0.498842284087544	0.483685552341284	0.474895842009959	0.482653972182721	0.467660947395109	0.48596425475277	0.50451338367268	0.479608567125353	0.00084157332491526	0.000834507684090702	0.00394778225935398
238	27.2519279267591	0.26	1.22018207862325	1.17626884069591	1.26409531655059	0.328455865264081	29.9160074745324	29.005004971253	30.8270099778118	15.83	10.34	24.22	1.77724912901533	1.83306978503965	1.88889044106398	1.7586302730941	1.81386613954954	1.86910200600498	1.75959864091123	1.81604800490337	1.86999851431371	1.22018207862325	19.461304866079	0.417990355576156	83.2948785842558	0.490999443802916	0.498842284087544	0.483685552341284	0.474895842009959	0.482653972182721	0.467660947395109	0.48596425475277	0.50451338367268	0.479608567125353	0.00084157332491526	0.000834507684090702	0.00394778225935398
238	27.2519279267591	0.26	1.22022618055205	1.17604659759928	1.26440576350481	0.317403207765503	29.1942124632179	28.2824317572547	30.1059931691811	15.95	10.26	24.75	1.71984842870916	1.77529361206317	1.83073879541718	1.70143203590617	1.75628350398932	1.81113497207247	1.69743697292121	1.75323682855239	1.80771689325831	1.22022618055205	19.6464371906348	-0.19064054473688	82.8888153991963	0.490999443802916	0.498842284087544	0.483685552341284	0.474895842009959	0.482653972182721	0.467660947395109	0.48596425475277	0.50451338367268	0.479608567125353	0.00084157332491526	0.000834507684090702	0.00394778225935398
238	27.2519279267591	0.26	1.22101890306262	1.17722106581695	1.2648167403083	0.326267164825357	29.8517744995026	28.9381988980548	30.7653501009504	16.06	10.39	25.07	1.74754217359887	1.80271187845594	1.85788158331301	1.7284616673658	1.78302900284186	1.83759633831792	1.72495545189165	1.77861839472904	1.8334312039678	1.22101890306262	19.7192422328203	0.339614509489967	83.5720468947496	0.490999443802916	0.498842284087544	0.483685552341284	0.474895842009959	0.482653972182721	0.467660947395109	0.48596425475277	0.50451338367268	0.479608567125353	0.00084157332491526	0.000834507684090702	0.00394778225935398
238	27.2519279267591	0.26	1.2210250606365	1.17754760085155	1.26450252042144	0.337395136981508	30.2423604608069	29.3397699704461	31.1449509511676	16.17	10.48	24.7	1.76085506005253	1.81502491324865	1.86919476644477	1.74130134245594	1.79486965720879	1.84843797196164	1.74135467085395	1.79525996488747	1.84964045619313	1.2210250606365	19.7347329003248	0.342601748979144	83.6251501448141	0.490999443802916	0.498842284087544	0.483685552341284	0.474895842009959	0.482653972182721	0.467660947395109	0.48596425475277	0.50451338367268	0.479608567125353	0.00084157332491526	0.000834507684090702	0.00394778225935398
238	27.2519279267591	0.26	1.22156066392998	1.1780585912761	1.26506273658386	0.327183904231686	29.4135295702427	28.5152396404415	30.3118195000439	15.98	10.3	24.64	1.73056944587868	1.78508601756653	1.83960258925438	1.71193406263274	1.76586358061462	1.81979309859649	1.71044230681766	1.76343795518869	1.81865454682936	1.22156066392998	19.6215083445561	-0.0794455350852265	82.9900952767058	0.490999443802916	0.498842284087544	0.483685552341284	0.474895842009959	0.482653972182721	0.467660947395109	0.48596425475277	0.50451338367268	0.479608567125353	0.00084157332491526	0.000834507684090702	0.00394778225935398
238	27.2519279267591	0.26	1.22168432179403	1.17762445248617	1.2657441911019	0.328577803956695	29.7494869243116	28.8438056599827	30.6551681886406	16.02	10.35	24.46	1.74605249068048	1.8008776772729	1.85570286386533	1.72711557692798	1.78134615377327	1.83557673061856	1.72673763883855	1.78190832220084	1.83493679320635	1.22168432179403	19.5604841065982	-0.272806571993256	82.7923452607107	0.490999443802916	0.498842284087544	0.483685552341284	0.474895842009959	0.482653972182721	0.467660947395109	0.48596425475277	0.50451338367268	0.479608567125353	0.00084157332491526	0.000834507684090702	0.00394778225935398
238	27.2519279267591	0.26	1.22193834158062	1.17835832657439	1.26551835658685	0.325648102707983	29.5649388722259	28.6588659140972	30.4710118303545	15.96	10.38	24.39	1.74147937670783	1.79653763948429	1.85159590226075	1.72279310284376	1.77726058413267	1.83172806542157	1.72381014692394	1.77719123469926	1.83184381052148	1.22193834158062	19.5734426633573	-0.21554890873096	82.8366199184057	0.490999443802916	0.498842284087544	0.483685552341284	0.474895842009959	0.482653972182721	0.467660947395109	0.48596425475277	0.50451338367268	0.479608567125353	0.00084157332491526	0.000834507684090702	0.00394778225935398
238	27.2519279267591	0.26	1.22276884854121	1.17937516082619	1.26616253625624	0.323285454635176	29.076897095758	28.1809654013014	29.9728287902146	16.11	10.25	24.93	1.6966957567916	1.75063725534259	1.80457875389357	1.67801650343512	1.73136414954448	1.78471179565384	1.67401547520935	1.72639368120379	1.7790617542795	1.22276884854121	19.7759889830245	-0.120390316660509	83.1006465454196	0.490999443802916	0.498842284087544	0.483685552341284	0.474895842009959	0.482653972182721	0.467660947395109	0.48596425475277	0.50451338367268	0.479608567125353	0.00084157332491526	0.000834507684090702	0.00394778225935398
238	27.2519279267591	0.26	1.22309699402381	1.17956295113104	1.26663103691658	0.32487277842642	29.6333820413258	28.7236059147831	30.5431581678684	16.24	10.38	24.97	1.71660026232708	1.77097094065053	1.82534161897397	1.69732087195384	1.75108090518112	1.80484093840841	1.69532970061054	1.74871669532576	1.79967076355042	1.22309699402381	19.8298037241783	-0.0408987868621262	83.4375204980908	0.490999443802916	0.498842284087544	0.483685552341284	0.474895842009959	0.482653972182721	0.467660947395109	0.48596425475277	0.50451338367268	0.479608567125353	0.00084157332491526	0.000834507684090702	0.00394778225935398
238	27.2519279267591	0.26	1.22335869197869	1.17986555741505	1.26685182654232	0.342232255639253	30.7615206175408	29.8532802841154	31.6697609509662	15.82	10.28	24.44	1.82967855276866	1.88534372065014	1.94100888853161	1.81052429019588	1.86560671897264	1.9206891477494	1.80762541907595	1.86370016695577	1.91853653107459	1.22335869197869	19.6163760472676	0.0986818746812912	83.145853085004	0.490999443802916	0.498842284087544	0.483685552341284	0.474895842009959	0.482653972182721	0.467660947395109	0.48596425475277	0.50451338367268	0.479608567125353	0.00084157332491526	0.000834507684090702	0.00394778225935398
238	27.2519279267591	0.26	1.22435666294012	1.18061231414718	1.26810101173306	0.331254998650607	29.6695864618765	28.7717903605661	30.5673825631869	16.19	10.34	24.53	1.72395776266016	1.77775220988585	1.83154665711153	1.704729713736	1.75792416815125	1.81111862256649	1.70609847339265	1.75803322263472	1.80940607646347	1.22435666294012	19.660495885704	0.0468823268888086	83.1761284805873	0.490999443802916	0.498842284087544	0.483685552341284	0.474895842009959	0.482653972182721	0.467660947395109	0.48596425475277	0.50451338367268	0.479608567125353	0.00084157332491526	0.000834507684090702	0.00394778225935398
238	27.2519279267591	0.26	1.22455700651299	1.18028294567738	1.2688310673486	0.324427435434268	29.6816107296595	28.769427994048	30.593793465271	15.88	10.33	24.58	1.75684283365835	1.81254646816848	1.86825010267861	1.73825550783265	1.79336980015208	1.8484840924715	1.73815805394285	1.79127854627618	1.84714581538961	1.22455700651299	19.4726879802173	0.0533054992617246	83.0245538326055	0.490999443802916	0.498842284087544	0.483685552341284	0.474895842009959	0.482653972182721	0.467660947395109	0.48596425475277	0.50451338367268	0.479608567125353	0.00084157332491526	0.000834507684090702	0.00394778225935398
238	27.2519279267591	0.26	1.22470357733639	1.18066184642548	1.2687453082473	0.317600732659936	29.0942975708387	28.1860514065885	30.0025437350888	15.86	10.25	24.46	1.72341372146795	1.77894771164486	1.83448170182177	1.70524716416569	1.7601957688358	1.8151443735059	1.70428876799116	1.75927473393332	1.81694984056742	1.22470357733639	19.4538946293541	0.159404970161759	83.0813200508264	0.490999443802916	0.498842284087544	0.483685552341284	0.474895842009959	0.482653972182721	0.467660947395109	0.48596425475277	0.50451338367268	0.479608567125353	0.00084157332491526	0.000834507684090702	0.00394778225935398
238	27.2519279267591	0.26	1.22504787276138	1.18154911818798	1.26854662733478	0.325782655281919	29.673250507977	28.7641366624991	30.5823643534549	15.81	10.29	24.55	1.76410532882316	1.81986130711419	1.87561728540522	1.74567368093879	1.80084711206411	1.85602054318944	1.74266960495901	1.79788758452049	1.85486785060323	1.22504787276138	19.5624958960462	-0.250290282533779	82.793559822661	0.490999443802916	0.498842284087544	0.483685552341284	0.474895842009959	0.482653972182721	0.467660947395109	0.48596425475277	0.50451338367268	0.479608567125353	0.00084157332491526	0.000834507684090702	0.00394778225935398
238	27.2519279267591	0.26	1.22517739566918	1.18130098969394	1.26905380164441	0.32944955574659	30.2409182608457	29.3220919848995	31.159744536792	15.72	10.25	24.38	1.80800277673613	1.86465768591193	1.92131259508773	1.78941078896801	1.84548310646201	1.901555423956	1.78919386507996	1.84283365546108	1.90130413963987	1.22517739566918	19.4269475186519	0.188402765351135	82.9376466644013	0.490999443802916	0.498842284087544	0.483685552341284	0.474895842009959	0.482653972182721	0.467660947395109	0.48596425475277	0.50451338367268	0.479608567125353	0.00084157332491526	0.000834507684090702	0.00394778225935398
238	27.2519279267591	0.26	1.22581361546621	1.18226730659937	1.26935992433304	0.334178904486567	29.9179784017428	29.0186078315343	30.8173489719514	16.11	10.29	24.7	1.74801952612907	1.80219570601604	1.856371885903	1.72880206764454	1.78238264292168	1.83596321819881	1.72413350915874	1.77796817999808	1.83404434232996	1.22581361546621	19.6474341552167	0.00733998060612241	83.0422946069165	0.490999443802916	0.498842284087544	0.483685552341284	0.474895842009959	0.482653972182721	0.467660947395109	0.48596425475277	0.50451338367268	0.479608567125353	0.00084157332491526	0.000834507684090702	0.00394778225935398
238	27.2519279267591	0.26	1.22684934739693	1.18299364811065	1.27070504668321	0.321693263436148	29.4367820493171	28.5264505255763	30.3471135730579	16.02	10.41	24.73	1.72694503013357	1.78205502355138	1.8371650169692	1.70821847918868	1.76273087390977	1.81724326863087	1.70653032937172	1.76190327600467	1.81725707742399	1.22684934739693	19.6990928218575	-0.0259504136662397	83.1721422891043	0.490999443802916	0.498842284087544	0.483685552341284	0.474895842009959	0.482653972182721	0.467660947395109	0.48596425475277	0.50451338367268	0.479608567125353	0.00084157332491526	0.000834507684090702	0.00394778225935398
238	27.2519279267591	0.26	1.22711904443224	1.18319443872143	1.27104365014305	0.328158390815977	29.4986119333702	28.5997138787742	30.3975099879663	15.8	10.17	24.52	1.75524463505831	1.81041252920165	1.86558042334499	1.7369430936138	1.79153576451993	1.84612843542606	1.73304577111587	1.78875739338614	1.84079373925708	1.22711904443224	19.443125915387	0.321965530161498	83.0784869740193	0.490999443802916	0.498842284087544	0.483685552341284	0.474895842009959	0.482653972182721	0.467660947395109	0.48596425475277	0.50451338367268	0.479608567125353	0.00084157332491526	0.000834507684090702	0.00394778225935398
238	27.2519279267591	0.26	1.22728397066972	1.1827949309753	1.27177301036415	0.314143582695448	28.9715849297484	28.0599059753863	29.8832638841106	15.99	10.27	24.59	1.70253759209798	1.75785380353104	1.8131700149641	1.68419200128458	1.73891215622819	1.7936323111718	1.6813836922496	1.73584715802305	1.79079255416452	1.22728397066972	19.4482698785338	0.136171407182636	83.0994878699721	0.490999443802916	0.498842284087544	0.483685552341284	0.474895842009959	0.482653972182721	0.467660947395109	0.48596425475277	0.50451338367268	0.479608567125353	0.00084157332491526	0.000834507684090702	0.00394778225935398
238	27.2519279267591	0.26	1.2275268373325	1.18385696530829	1.2711967093567	0.328190041938674	29.6013428325304	28.6993790494999	30.5033066155609	16.23	10.36	24.51	1.71555998904289	1.76947659034162	1.82339319164035	1.69630444756249	1.74961588590602	1.80292732424954	1.69835036021153	1.74952391379436	1.80380985070525	1.2275268373325	19.717879546426	-0.266095152787762	82.8967006963054	0.490999443802916	0.498842284087544	0.483685552341284	0.474895842009959	0.482653972182721	0.467660947395109	0.48596425475277	0.50451338367268	0.479608567125353	0.00084157332491526	0.000834507684090702	0.00394778225935398
238	27.2519279267591	0.26	1.22776225783165	1.18382794174147	1.27169657392184	0.325133429054309	29.5959769819007	28.6878888607221	30.5040651030793	16.09	10.28	24.64	1.73015959105512	1.78492616450387	1.83969273795262	1.71120059283962	1.76536703704385	1.81953348124808	4.21648559570318	1.76281668631835	1.81643573992127	1.22776225783165	19.6061867358219	0.246890829273194	83.3731859304901	0.490999443802916	0.498842284087544	0.483685552341284	0.474895842009959	0.482653972182721	0.467660947395109	0.48596425475277	0.50451338367268	0.479608567125353	0.00084157332491526	0.000834507684090702	0.00394778225935398
238	27.2519279267591	0.26	1.22801954156912	1.1843586978659	1.27168038527234	0.330090860169656	29.9771576957881	29.0676658236425	30.8866495679338	15.82	10.38	25	1.78169184004553	1.83743880841309	1.89318577678066	1.76304492217192	1.81820845118287	1.87337198019382	1.75824943439979	1.81586309735917	1.86992662867613	1.22801954156912	19.6774682629869	-0.445234144915292	82.6804161054477	0.490999443802916	0.498842284087544	0.483685552341284	0.474895842009959	0.482653972182721	0.467660947395109	0.48596425475277	0.50451338367268	0.479608567125353	0.00084157332491526	0.000834507684090702	0.00394778225935398
238	27.2519279267591	0.26	1.22933350258521	1.18569331302609	1.27297369214433	0.326565774768917	29.6766453902679	28.7690459200498	30.584244860486	15.98	10.32	24.67	1.74608874405174	1.80117396389042	1.85625918372911	1.72728976035528	1.78178191403213	1.83627406770897	1.72584111317169	1.77895415118278	1.83340597419384	1.22933350258521	19.7336703794903	0.0470706455063342	83.2181295358986	0.490999443802916	0.498842284087544	0.483685552341284	0.474895842009959	0.482653972182721	0.467660947395109	0.48596425475277	0.50451338367268	0.479608567125353	0.00084157332491526	0.000834507684090702	0.00394778225935398
238	27.2519279267591	0.26	1.22954161200108	1.18555107405832	1.27353214994384	0.326588425619154	29.6229624821391	28.7170514466034	30.5288735176749	16.13	10.29	24.54	1.72774891322473	1.78225265675966	1.8367564002946	1.70869103769002	1.76259357953846	1.81649612138691	1.70708524899507	1.76165422306134	1.81386136665924	1.22954161200108	19.5371712371518	0.108515027846336	83.0531239784514	0.490999443802916	0.498842284087544	0.483685552341284	0.474895842009959	0.482653972182721	0.467660947395109	0.48596425475277	0.50451338367268	0.479608567125353	0.00084157332491526	0.000834507684090702	0.00394778225935398
238	27.2519279267591	0.26	1.23165155939379	1.1877992110743	1.27550390771327	0.328424870667769	29.7632817820836	28.85686639934	30.6696971648271	15.9	10.31	24.62	1.76001166588843	1.81529492588252	1.87057818587661	1.74132465247096	1.79602093963908	1.85071722680719	1.74069440515824	1.79508965870051	1.84773078028966	1.23165155939379	19.6431027334677	0.400192965232836	83.4014220286218	0.490999443802916	0.498842284087544	0.483685552341284	0.474895842009959	0.482653972182721	0.467660947395109	0.48596425475277	0.50451338367268	0.479608567125353	0.00084157332491526	0.000834507684090702	0.00394778225935398
238	27.2519279267591	0.26	1.23192891345506	1.18823001724074	1.27562780966938	0.328591183018971	29.4886706943784	28.5909568339902	30.3863845547667	16.07	10.42	24.69	1.72557267344044	1.77975310941008	1.83393354537971	1.7067018939427	1.76028981527878	1.81387773661486	4.20817871093749	1.7607476794403	1.81412943940199	1.23192891345506	19.611664952293	-0.238314179766045	82.8101758449424	0.490999443802916	0.498842284087544	0.483685552341284	0.474895842009959	0.482653972182721	0.467660947395109	0.48596425475277	0.50451338367268	0.479608567125353	0.00084157332491526	0.000834507684090702	0.00394778225935398
238	27.2519279267591	0.26	1.23205940264909	1.18810160128329	1.27601720401489	0.330347529330526	29.6198867827635	28.7217556143396	30.5180179511874	15.87	10.28	24.36	1.75474546167009	1.80961646652571	1.86448747138133	1.73620517304331	1.79049642186622	1.84478767068914	1.73494676935158	1.78924802657515	1.84146550270121	1.23205940264909	19.4242738717584	0.0657170278171893	82.8348141671474	0.490999443802916	0.498842284087544	0.483685552341284	0.474895842009959	0.482653972182721	0.467660947395109	0.48596425475277	0.50451338367268	0.479608567125353	0.00084157332491526	0.000834507684090702	0.00394778225935398
238	27.2519279267591	0.26	1.23218525837733	1.18763721973649	1.27673329701817	0.330247133451249	29.8847535443068	28.9783854510747	30.7911216375389	15.96	10.36	24.91	1.76068998391177	1.81575976087313	1.87082953783448	1.74179134686255	1.79627002389338	1.85074870092421	1.74025071540398	1.79140115648495	1.84751680864616	1.23218525837733	19.6445588666116	-0.125779358692375	82.9379241736381	0.490999443802916	0.498842284087544	0.483685552341284	0.474895842009959	0.482653972182721	0.467660947395109	0.48596425475277	0.50451338367268	0.479608567125353	0.00084157332491526	0.000834507684090702	0.00394778225935398
238	27.2519279267591	0.26	1.23312861803113	1.18924845442867	1.27700878163358	0.31684474032011	29.5151891228258	28.5921944481022	30.4381837975495	16.16	10.58	24.85	1.71628127149515	1.77168515022832	1.8270890289615	1.69723130507892	1.75202022515309	1.80680914522726	1.69375274496678	1.75336933323595	1.80801889659638	1.23312861803113	19.8406080533291	0.153174432282221	83.6173165146662	0.490999443802916	0.498842284087544	0.483685552341284	0.474895842009959	0.482653972182721	0.467660947395109	0.48596425475277	0.50451338367268	0.479608567125353	0.00084157332491526	0.000834507684090702	0.00394778225935398
238	27.2519279267591	0.26	1.23316919078666	1.1892118929104	1.27712648866292	0.323412314280493	29.4966832442731	28.5880803396612	30.405286148885	15.93	10.35	24.54	1.74074526302373	1.7960706358148	1.85139600860587	1.72217539888567	1.77691057351395	1.83164574814223	1.72344455183211	1.77765245188993	1.83213573523213	1.23316919078666	19.5643957274184	0.200229731735414	83.2449801337412	0.490999443802916	0.498842284087544	0.483685552341284	0.474895842009959	0.482653972182721	0.467660947395109	0.48596425475277	0.50451338367268	0.479608567125353	0.00084157332491526	0.000834507684090702	0.00394778225935398
238	27.2519279267591	0.26	1.23395535586351	1.18959972176213	1.27831098996489	0.322809336690993	29.3750654595091	28.4689606239981	30.2811702950201	15.9	10.26	24.56	1.73647364711419	1.79174181054202	1.84700997396985	1.71804023114432	1.77272169920361	1.8274031672629	4.20817871093758	1.76925217615979	1.82579326194769	1.23395535586351	19.4506196657866	0.210508935693308	83.1212591640412	0.490999443802916	0.498842284087544	0.483685552341284	0.474895842009959	0.482653972182721	0.467660947395109	0.48596425475277	0.50451338367268	0.479608567125353	0.00084157332491526	0.000834507684090702	0.00394778225935398
238	27.2519279267591	0.26	1.23411181697899	1.18998129704287	1.27824233691511	0.324144192316004	30.0599594310241	29.1355519304572	30.984366931591	16.1	10.48	24.99	1.75595357935179	1.81166615563229	1.86737873191279	1.73667567385869	1.79177660425462	1.84687753465055	1.73462310605234	1.78782553283274	1.84518747171275	1.23411181697899	19.7816475844398	0.0800687074324056	83.4815268075671	0.490999443802916	0.498842284087544	0.483685552341284	0.474895842009959	0.482653972182721	0.467660947395109	0.48596425475277	0.50451338367268	0.479608567125353	0.00084157332491526	0.000834507684090702	0.00394778225935398
238	27.2519279267591	0.26	1.23443091674209	1.19064253965177	1.27821929383241	0.333203660644982	29.7429672279401	28.846894660567	30.6390397953131	16.01	10.39	24.84	1.74808272680891	1.8023835101488	1.8566842934887	1.7291795958679	1.7828931902825	1.8366067846971	1.72812998237808	1.7820524322884	1.83432402406158	1.23443091674209	19.6602963491838	-0.0478382140685609	83.1121541033587	0.490999443802916	0.498842284087544	0.483685552341284	0.474895842009959	0.482653972182721	0.467660947395109	0.48596425475277	0.50451338367268	0.479608567125353	0.00084157332491526	0.000834507684090702	0.00394778225935398
238	27.2519279267591	0.26	1.23625606943717	1.19227986305195	1.28023227582239	0.327152976963545	29.6359998208169	28.7308520614276	30.5411475802063	15.82	10.21	24.46	1.7613426610541	1.81683267435971	1.87232268766531	1.74291777522112	1.79782732387176	1.85273687252239	1.73343975419369	1.79553666782254	1.85114229011576	1.23625606943717	19.4443481129524	-0.0563221818034667	82.800158812477	0.490999443802916	0.498842284087544	0.483685552341284	0.474895842009959	0.482653972182721	0.467660947395109	0.48596425475277	0.50451338367268	0.479608567125353	0.00084157332491526	0.000834507684090702	0.00394778225935398
238	27.2519279267591	0.26	1.23707197957954	1.19263611066236	1.28150784849673	0.326445171253394	29.7754873887123	28.8646152895054	30.6863594879193	16.11	10.39	24.77	1.73796979310598	1.79281439012995	1.84765898715392	1.71883955677193	1.77308046660474	1.82732137643755	1.71850428348411	1.77149010508287	1.82443056884525	1.23707197957954	19.6574771368083	0.12384878034469	83.2475241364182	0.490999443802916	0.498842284087544	0.483685552341284	0.474895842009959	0.482653972182721	0.467660947395109	0.48596425475277	0.50451338367268	0.479608567125353	0.00084157332491526	0.000834507684090702	0.00394778225935398
238	27.2519279267591	0.26	1.23797738550402	1.19334700961222	1.28260776139582	0.324432044337771	29.9611167721174	29.0403538675624	30.8818796766725	16.07	10.34	24.71	1.7532057420795	1.80879345353514	1.86438116499078	1.73404815590132	1.78902845069894	1.84400874549657	1.73251602398726	1.78685266263061	1.84105077001367	1.23797738550402	19.6557272666153	0.3728665940771	83.54443765569	0.490999443802916	0.498842284087544	0.483685552341284	0.474895842009959	0.482653972182721	0.467660947395109	0.48596425475277	0.50451338367268	0.479608567125353	0.00084157332491526	0.000834507684090702	0.00394778225935398
238	27.2519279267591	0.26	1.23900824157653	1.19492408101555	1.28309240213751	0.321441983756995	29.5065454630287	28.593530852529	30.4195600735284	16	10.28	24.42	1.73391291409493	1.7892781584947	1.84464340289448	1.71519887081921	1.76996656065252	1.82473425048583	1.71541243832204	1.76899781218033	1.82305483216298	1.23900824157653	19.5693466149045	-0.127087765831307	82.8355997819974	0.490999443802916	0.498842284087544	0.483685552341284	0.474895842009959	0.482653972182721	0.467660947395109	0.48596425475277	0.50451338367268	0.479608567125353	0.00084157332491526	0.000834507684090702	0.00394778225935398
238	27.2519279267591	0.26	1.23969102691417	1.19531352133983	1.2840685324885	0.327531099639793	29.8205647340596	28.9105616542555	30.7305678138637	15.92	10.33	24.65	1.7617043021167	1.81715657453543	1.87260884695416	1.74295113530353	1.79781312380595	1.85267511230837	1.74023677747187	1.79520366256917	1.85009620852648	1.23969102691417	19.4958748372537	-0.530385311305001	82.380621096043	0.490999443802916	0.498842284087544	0.483685552341284	0.474895842009959	0.482653972182721	0.467660947395109	0.48596425475277	0.50451338367268	0.479608567125353	0.00084157332491526	0.000834507684090702	0.00394778225935398
238	27.2519279267591	0.26	1.23984673971575	1.19571300619627	1.28398047323523	0.326771020017977	29.4084178607103	28.5094411045707	30.3073946168499	15.79	10.29	24.65	1.75072056457017	1.80592533299308	1.86113010141598	1.73249738777259	1.78712753208048	1.84175767638838	1.73009923309878	1.78505909171392	1.83823536243852	1.23984673971575	19.4703325079905	-0.138633222327398	82.6327942073303	0.490999443802916	0.498842284087544	0.483685552341284	0.474895842009959	0.482653972182721	0.467660947395109	0.48596425475277	0.50451338367268	0.479608567125353	0.00084157332491526	0.000834507684090702	0.00394778225935398
238	27.2519279267591	0.26	1.24202004164245	1.19773049759017	1.28630958569474	0.322227808014896	29.4880010957312	28.5772014215446	30.3988007699177	15.88	10.28	24.5	1.74568092228424	1.80131847726369	1.85695603224315	1.72722929310772	1.78227876608452	1.83732823906132	1.72534974751251	1.78005809833924	1.83461817415885	1.24202004164245	19.4832296892227	0.233151450848175	83.2221023784741	0.490999443802916	0.498842284087544	0.483685552341284	0.474895842009959	0.482653972182721	0.467660947395109	0.48596425475277	0.50451338367268	0.479608567125353	0.00084157332491526	0.000834507684090702	0.00394778225935398
238	27.2519279267591	0.26	1.2447582787786	1.20060385456057	1.28891270299663	0.329222348409018	29.8022458089908	28.8962821055593	30.7082095124224	16.14	10.46	24.8	1.73723699442675	1.79170329758159	1.84616960073642	1.71803556975157	1.7718998648783	1.82576416000504	1.71817301798599	1.77104832214801	1.82625112753981	1.2447582787786	19.7669310535168	-0.0818032154562663	83.3315245240619	0.490999443802916	0.498842284087544	0.483685552341284	0.474895842009959	0.482653972182721	0.467660947395109	0.48596425475277	0.50451338367268	0.479608567125353	0.00084157332491526	0.000834507684090702	0.00394778225935398
238	27.2519279267591	0.26	1.2455792231635	1.20114038486291	1.29001806146408	0.324732163119071	29.4330751865058	28.5291589502569	30.3369914227547	15.91	10.24	24.64	1.73910161558501	1.79420321144891	1.84930480731281	1.72060850490385	1.77512416610937	1.82963982731489	1.7184524311572	1.77425265494947	1.82794704192391	1.2455792231635	19.6091698557208	-0.023745262289899	82.9870252371253	0.490999443802916	0.498842284087544	0.483685552341284	0.474895842009959	0.482653972182721	0.467660947395109	0.48596425475277	0.50451338367268	0.479608567125353	0.00084157332491526	0.000834507684090702	0.00394778225935398
238	27.2519279267591	0.26	1.24591565729338	1.20169322862054	1.29013808596623	0.323203081336972	29.5036607899935	28.594408268294	30.4129133116929	16.01	10.38	24.73	1.73207669623984	1.7871537270025	1.84223075776516	1.7133252930317	1.76780606173877	1.82228683044585	1.71223345117832	1.7653233843836	1.81976002528617	1.24591565729338	19.516545501405	0.31140679607114	83.3562773103724	0.490999443802916	0.498842284087544	0.483685552341284	0.474895842009959	0.482653972182721	0.467660947395109	0.48596425475277	0.50451338367268	0.479608567125353	0.00084157332491526	0.000834507684090702	0.00394778225935398
238	27.2519279267591	0.26	1.24609191133983	1.20178813183142	1.29039569084823	0.321056889436604	29.282460730246	28.375579458123	30.189342002369	16.02	10.27	25.02	1.71791883562508	1.77282338555171	1.82772793547835	1.69929340756566	1.75360269028666	1.80791197300766	1.6946419088674	1.74890253121627	1.80360611866831	1.24609191133983	19.6383225759894	-0.2100610192815	82.8910451386039	0.490999443802916	0.498842284087544	0.483685552341284	0.474895842009959	0.482653972182721	0.467660947395109	0.48596425475277	0.50451338367268	0.479608567125353	0.00084157332491526	0.000834507684090702	0.00394778225935398
238	27.2519279267591	0.26	1.24616928385657	1.20169793495055	1.2906406327626	0.32362298663017	29.8388716421353	28.9201704007812	30.7575728834895	15.86	10.32	24.57	1.7682896079907	1.82446250861409	1.88063540923749	1.74964966922793	1.8052304386625	1.86081120809708	1.74880965138043	1.80371486108363	1.85865668141255	1.24616928385657	19.5435229154969	-0.141483073047135	82.8329558338699	0.490999443802916	0.498842284087544	0.483685552341284	0.474895842009959	0.482653972182721	0.467660947395109	0.48596425475277	0.50451338367268	0.479608567125353	0.00084157332491526	0.000834507684090702	0.00394778225935398
238	27.2519279267591	0.26	1.24890039363842	1.20397536859517	1.29382541868166	0.322262830599754	29.2640786407993	28.3602677575101	30.1678895240886	16.07	10.17	24.52	1.71207864769797	1.76664073181041	1.82120281592285	1.69336837266099	1.74733418066094	1.80129998866088	1.69308540982252	1.7413581475784	1.79778175206787	1.24890039363842	19.4434084553433	-0.382707060948475	82.4850103003865	0.490999443802916	0.498842284087544	0.483685552341284	0.474895842009959	0.482653972182721	0.467660947395109	0.48596425475277	0.50451338367268	0.479608567125353	0.00084157332491526	0.000834507684090702	0.00394778225935398
238	27.2519279267591	0.26	1.25838841115643	1.21318714683353	1.30358967547934	0.326844987373199	30.0564452851992	29.1378136195607	30.9750769508376	15.99	10.31	24.28	1.76712605882742	1.82283847349274	1.87855088815806	1.7480598442805	1.80317115590304	1.85828246752558	1.74948396730202	1.80466175528127	1.85949989972985	1.25838841115643	19.5096353002429	-0.285718800715184	82.6612634320239	0.490999443802916	0.498842284087544	0.483685552341284	0.474895842009959	0.482653972182721	0.467660947395109	0.48596425475277	0.50451338367268	0.479608567125353	0.00084157332491526	0.000834507684090702	0.00394778225935398
238	27.2519279267591	0.26	1.26727851849269	1.2222574397401	1.31229959724527	0.330285704779476	30.2100194328299	29.2938663054031	31.1261725602567	16.17	10.41	24.58	1.75752406503168	1.81248987773526	1.86745569043885	1.73799007794223	1.79234497356247	1.84669986918271	1.73919159758471	1.79143294903937	1.84919453338367	1.26727851849269	19.5576123719791	-0.0340391508903717	83.1774968309839	0.490999443802916	0.498842284087544	0.483685552341284	0.474895842009959	0.482653972182721	0.467660947395109	0.48596425475277	0.50451338367268	0.479608567125353	0.00084157332491526	0.000834507684090702	0.00394778225935398
238	27.2519279267591	0.27	1.14276367488772	1.10278941262399	1.18273793715144	0.343429440777358	29.6521958582678	28.77903156202	30.5253601545156	16.21	10.35	25.03	1.72320637698179	1.77548896613718	1.82777155529256	1.7039512692762	1.75564965279101	1.80734803630582	1.69904151438994	1.75103020150914	1.80643063776905	1.14276367488772	20.0581043264948	0.0602281423182305	83.5314933727096	0.490999443802916	0.498842284087544	0.483685552341284	0.474895842009959	0.482653972182721	0.467660947395109	0.48596425475277	0.50451338367268	0.479608567125353	0.00084157332491526	0.000834507684090702	0.00394778225935398
238	27.2519279267591	0.27	1.1479237414033	1.10723576860421	1.18861171420238	0.348284975427627	30.4885706136108	29.6003604702935	31.3767807569282	16.09	10.34	25.22	1.78493254613186	1.83849254227457	1.89205253841727	1.76536557827939	1.8183384336223	1.87131128896522	1.76017396012566	1.81175905975532	1.86459938731769	1.1479237414033	20.0891320381556	0.0590487985734515	83.6211112840978	0.490999443802916	0.498842284087544	0.483685552341284	0.474895842009959	0.482653972182721	0.467660947395109	0.48596425475277	0.50451338367268	0.479608567125353	0.00084157332491526	0.000834507684090702	0.00394778225935398
238	27.2519279267591	0.27	1.15519856720399	1.11433551337095	1.19606162103704	0.344264561781684	30.402049604148	29.5084598118502	31.2956393964458	16.12	10.35	24.94	1.77624100399187	1.83003001365041	1.88381902330894	1.75667461469349	1.80987110526222	1.86306759583095	1.75238807760382	1.80734013192407	1.86034013692532	1.15519856720399	19.9139103516124	0.437541553778264	83.8230664807814	0.490999443802916	0.498842284087544	0.483685552341284	0.474895842009959	0.482653972182721	0.467660947395109	0.48596425475277	0.50451338367268	0.479608567125353	0.00084157332491526	0.000834507684090702	0.00394778225935398
238	27.2519279267591	0.27	1.15596771584967	1.11596640093246	1.19596903076689	0.338356334456429	29.4709415368622	28.5932617379411	30.3486213357832	16	10.46	24.66	1.73298806727319	1.78618271964818	1.83937737202318	1.71425649588974	1.76687617637254	1.81949585685535	1.71436358599714	1.76647644679649	1.82105074976421	1.15596771584967	19.9789007030036	0.132853173064703	83.3668023855191	0.490999443802916	0.498842284087544	0.483685552341284	0.474895842009959	0.482653972182721	0.467660947395109	0.48596425475277	0.50451338367268	0.479608567125353	0.00084157332491526	0.000834507684090702	0.00394778225935398
238	27.2519279267591	0.27	1.15597535282856	1.11555526059664	1.19639544506048	0.3551432574222	30.7055604500564	29.8243816658669	31.586739234246	16.14	10.42	24.63	1.79239375886914	1.84535107985987	1.89830840085059	1.77256347507018	1.82493489873825	1.87730632240631	1.7730318238393	1.82625112753981	1.87658483637551	1.15597535282856	20.0222893489816	-0.558857442117521	82.74500573779	0.490999443802916	0.498842284087544	0.483685552341284	0.474895842009959	0.482653972182721	0.467660947395109	0.48596425475277	0.50451338367268	0.479608567125353	0.00084157332491526	0.000834507684090702	0.00394778225935398
238	27.2519279267591	0.27	1.15654586960638	1.115977761792	1.19711397742076	0.34576788121733	29.9897405647584	29.111196633594	30.8682844959228	16.17	10.3	25.23	1.74683714268257	1.79955476847282	1.85227239426308	1.72743010362302	1.77956204629615	1.83169398896928	1.72037779739179	1.7715123094904	1.82384436852304	1.15654586960638	20.1028955526307	-0.0549070357986676	83.4131076037344	0.490999443802916	0.498842284087544	0.483685552341284	0.474895842009959	0.482653972182721	0.467660947395109	0.48596425475277	0.50451338367268	0.479608567125353	0.00084157332491526	0.000834507684090702	0.00394778225935398
238	27.2519279267591	0.27	1.15698424077385	1.11675755652214	1.19721092502557	0.346717451685666	29.7005278432448	28.8322794006919	30.5687762857977	16.37	10.37	25.28	1.70991320114435	1.76140512286035	1.81289704457635	1.69031864131899	1.74122049709486	1.79212235287072	1.68610412812246	1.73561026093616	1.78694676833594	1.15698424077385	20.1461074177053	-0.478214148271265	83.1320099328426	0.490999443802916	0.498842284087544	0.483685552341284	0.474895842009959	0.482653972182721	0.467660947395109	0.48596425475277	0.50451338367268	0.479608567125353	0.00084157332491526	0.000834507684090702	0.00394778225935398
238	27.2519279267591	0.27	1.1570125817388	1.11613652469799	1.19788863877961	0.33642945559186	29.5290574833134	28.6458488684408	30.4122660981859	16.29	10.48	24.94	1.70640982804117	1.75902184409804	1.81163386015491	1.68708001720767	1.73909605667016	1.79111209613264	1.68696823124457	1.73793133004079	1.78970529863177	1.1570125817388	20.0607329584861	-0.159485461550827	83.4850596072518	0.490999443802916	0.498842284087544	0.483685552341284	0.474895842009959	0.482653972182721	0.467660947395109	0.48596425475277	0.50451338367268	0.479608567125353	0.00084157332491526	0.000834507684090702	0.00394778225935398
238	27.2519279267591	0.27	1.15810107257982	1.11729763774494	1.19890450741469	0.342424021551169	29.8390362453988	28.9584075801124	30.7196649106852	16.04	10.39	25.16	1.75127645524329	1.80453298335389	1.85778951146448	1.7322311201495	1.78490847732409	1.83758583449867	1.72815510281283	1.78144043326897	1.83333235739601	1.15810107257982	20.0502099430142	0.224013246040792	83.7207510985779	0.490999443802916	0.498842284087544	0.483685552341284	0.474895842009959	0.482653972182721	0.467660947395109	0.48596425475277	0.50451338367268	0.479608567125353	0.00084157332491526	0.000834507684090702	0.00394778225935398
238	27.2519279267591	0.27	1.15873071280155	1.11784244140181	1.1996189842013	0.341695286764714	30.1454077387012	29.2542956847447	31.0365197926577	16.31	10.45	25.12	1.74083813312329	1.7938656221844	1.84689311124551	1.721064365785	1.7734895281787	1.8259146905724	1.71695717057675	1.76959755481461	1.8220605996702	1.15873071280155	20.094066969695	0.00728368486737906	83.5925227008522	0.490999443802916	0.498842284087544	0.483685552341284	0.474895842009959	0.482653972182721	0.467660947395109	0.48596425475277	0.50451338367268	0.479608567125353	0.00084157332491526	0.000834507684090702	0.00394778225935398
238	27.2519279267591	0.27	1.1596488283746	1.11857428494099	1.2007233718082	0.330234482425864	29.8085462752859	28.9044636002727	30.7126289502991	16	10.46	24.75	1.75237432499417	1.80718562643448	1.8619969278748	1.73344910791058	1.78766846060821	1.84188781330584	1.73275692951686	1.78802049242018	1.84130380957217	1.1596488283746	20.0004173459293	0.140672403026617	83.6300607874968	0.490999443802916	0.498842284087544	0.483685552341284	0.474895842009959	0.482653972182721	0.467660947395109	0.48596425475277	0.50451338367268	0.479608567125353	0.00084157332491526	0.000834507684090702	0.00394778225935398
238	27.2519279267591	0.27	1.16025464160674	1.11974292895193	1.20076635426155	0.331592689490145	29.0616504371246	28.1829202126431	29.9403806616061	16.02	10.23	25.22	1.70613750518025	1.75933407181037	1.81253063844049	1.68763626039485	1.74025596689619	1.79287567339753	1.68004368526745	1.73411878127957	1.78709290805654	1.16025464160674	19.9451933270752	0.423221247749694	83.6492733657874	0.490999443802916	0.498842284087544	0.483685552341284	0.474895842009959	0.482653972182721	0.467660947395109	0.48596425475277	0.50451338367268	0.479608567125353	0.00084157332491526	0.000834507684090702	0.00394778225935398
238	27.2519279267591	0.27	1.16099096247461	1.12025152053191	1.20173040441731	0.335316252591123	29.4710093091073	28.5873346411851	30.3546839770294	16.07	10.36	25.07	1.72552160624705	1.77885990278751	1.83219819932796	1.70665643673939	1.75941158439209	1.81216673204479	1.69753459300914	1.75649738253584	1.80733377280732	1.16099096247461	19.9532905163555	0.154694129908231	83.6189423821767	0.490999443802916	0.498842284087544	0.483685552341284	0.474895842009959	0.482653972182721	0.467660947395109	0.48596425475277	0.50451338367268	0.479608567125353	0.00084157332491526	0.000834507684090702	0.00394778225935398
238	27.2519279267591	0.27	1.16387403341712	1.12331632182423	1.20443174501001	0.35061579322757	30.3012783300805	29.4230382717762	31.1795183883848	16.12	10.47	24.94	1.77094134252273	1.82380167644014	1.87666201035754	1.75142858940505	1.80370649260006	1.85598439579507	1.74943855663754	1.80147354853868	1.8549367963223	1.16387403341712	20.1348073617816	-0.305582777728065	83.1473951595434	0.490999443802916	0.498842284087544	0.483685552341284	0.474895842009959	0.482653972182721	0.467660947395109	0.48596425475277	0.50451338367268	0.479608567125353	0.00084157332491526	0.000834507684090702	0.00394778225935398
238	27.2519279267591	0.27	1.16408836516103	1.12289333873415	1.20528339158791	0.334138995156232	29.7312130239155	28.8373766862718	30.6250493615592	16.09	10.32	24.64	1.73877608799527	1.79267077014283	1.8465654522904	1.71971065158042	1.77301438608229	1.82631812058416	1.71851091589464	1.77176094811934	1.82517421432376	1.16408836516103	19.9396534930875	-0.47828945158266	82.8502565505284	0.490999443802916	0.498842284087544	0.483685552341284	0.474895842009959	0.482653972182721	0.467660947395109	0.48596425475277	0.50451338367268	0.479608567125353	0.00084157332491526	0.000834507684090702	0.00394778225935398
238	27.2519279267591	0.27	1.16457323613168	1.1239487530667	1.20519771919665	0.346634024934041	30.3783811076319	29.4901531144343	31.2666091008295	15.73	10.28	24.21	1.81810669362475	1.87286711665921	1.92762753969367	1.79940283050098	1.85359990295727	1.90779697541355	1.80010619381361	1.85541058283082	1.90934372525249	1.16457323613168	19.7213850305499	-0.0301907851582611	82.8474033758782	0.490999443802916	0.498842284087544	0.483685552341284	0.474895842009959	0.482653972182721	0.467660947395109	0.48596425475277	0.50451338367268	0.479608567125353	0.00084157332491526	0.000834507684090702	0.00394778225935398
238	27.2519279267591	0.27	1.16494327721411	1.12370336820472	1.20618318622351	0.33948030910311	29.8438550733491	28.9572959972803	30.7304141494178	16.11	10.34	25.1	1.74373452187343	1.79712084864809	1.85050717542274	1.72454637555998	1.77734523638931	1.83014409721864	1.72047388786811	1.77413895586737	1.8254987764916	1.16494327721411	20.0137493979463	0.129674194374886	83.5690910995845	0.490999443802916	0.498842284087544	0.483685552341284	0.474895842009959	0.482653972182721	0.467660947395109	0.48596425475277	0.50451338367268	0.479608567125353	0.00084157332491526	0.000834507684090702	0.00394778225935398
238	27.2519279267591	0.27	1.16512030476903	1.12406406043121	1.20617654910684	0.33523361725673	29.1260899324832	28.2525955890554	29.999584275911	16.11	10.39	24.79	1.70158962277653	1.75419820189435	1.80680678101218	1.68287397567947	1.73490391727631	1.78693385887316	1.68127876697745	1.73437717064938	1.78458859038211	1.16512030476903	19.9017078232444	-0.255013460301528	82.9295929044492	0.490999443802916	0.498842284087544	0.483685552341284	0.474895842009959	0.482653972182721	0.467660947395109	0.48596425475277	0.50451338367268	0.479608567125353	0.00084157332491526	0.000834507684090702	0.00394778225935398
238	27.2519279267591	0.27	1.16545319674206	1.12416417632136	1.20674221716277	0.347867298752633	30.3064958010638	29.4227770328892	31.1902145692383	15.74	10.3	24.71	1.81240082690775	1.86683663439129	1.92127244187483	1.79370786788717	1.84758222875061	1.90145658961404	1.79074053122285	1.84478912850077	1.89853419431499	1.16545319674206	19.7515671649124	-0.168614590401767	82.8495302117489	0.490999443802916	0.498842284087544	0.483685552341284	0.474895842009959	0.482653972182721	0.467660947395109	0.48596425475277	0.50451338367268	0.479608567125353	0.00084157332491526	0.000834507684090702	0.00394778225935398
238	27.2519279267591	0.27	1.1660120883719	1.12467728841281	1.207346888331	0.342508098273741	30.3610343123375	29.4651673680149	31.2569012566601	15.91	10.23	24.68	1.79614291684674	1.85075333349175	1.90536375013676	1.77704273977041	1.83107242944857	1.88510211912673	1.77542245353577	1.82867125614592	1.88253353625693	1.1660120883719	19.7721027822421	0.350458332469416	83.3869401502591	0.490999443802916	0.498842284087544	0.483685552341284	0.474895842009959	0.482653972182721	0.467660947395109	0.48596425475277	0.50451338367268	0.479608567125353	0.00084157332491526	0.000834507684090702	0.00394778225935398
238	27.2519279267591	0.27	1.16625057922321	1.12539798293589	1.20710317551053	0.348008373715226	29.7472103534805	28.8800696460772	30.6143510608838	15.98	10.35	24.91	1.75316892914243	1.80580883493368	1.85844874072492	1.73430408404668	1.78637756200995	1.83845103997322	1.73216035099479	1.78426114186552	1.83717784164823	1.16625057922321	19.9333553076893	-0.186727906026462	83.0493273186882	0.490999443802916	0.498842284087544	0.483685552341284	0.474895842009959	0.482653972182721	0.467660947395109	0.48596425475277	0.50451338367268	0.479608567125353	0.00084157332491526	0.000834507684090702	0.00394778225935398
238	27.2519279267591	0.27	1.16672091701353	1.12551915139158	1.20792268263548	0.342858245004216	30.0385310037495	29.1528688416086	30.9241931658905	15.83	10.21	24.67	1.7861822284842	1.84044632245904	1.89471041643388	1.76746589541348	1.82116138846932	1.87485688152516	1.76411724619007	1.81807619387253	1.87019307821032	1.16672091701353	19.7945070192014	-0.496375707771729	82.51617733359	0.490999443802916	0.498842284087544	0.483685552341284	0.474895842009959	0.482653972182721	0.467660947395109	0.48596425475277	0.50451338367268	0.479608567125353	0.00084157332491526	0.000834507684090702	0.00394778225935398
238	27.2519279267591	0.27	1.16714394222159	1.12578936326793	1.20849852117525	0.329871267275226	29.0177380149892	28.1369171403483	29.8985588896301	15.73	10.16	24.72	1.73451431665442	1.78881295960282	1.84311160255123	1.71666537225116	1.77040525736756	1.82414514248396	1.71122835927297	1.76414721804714	1.81945166411753	1.16714394222159	19.7887008182988	-0.445523070790292	82.5232026236965	0.490999443802916	0.498842284087544	0.483685552341284	0.474895842009959	0.482653972182721	0.467660947395109	0.48596425475277	0.50451338367268	0.479608567125353	0.00084157332491526	0.000834507684090702	0.00394778225935398
238	27.2519279267591	0.27	1.16793617308902	1.12682903297992	1.20904331319812	0.342884243016664	29.9315731375388	29.0491154566391	30.8140308184386	16.16	10.36	25.05	1.7446574319414	1.79765685471741	1.85065627749342	1.72532096412211	1.77773298124805	1.830144998374	1.72209886202182	1.77324053231676	1.82516203929512	1.16793617308902	20.0117028949972	-0.0841762466648517	83.3638033315041	0.490999443802916	0.498842284087544	0.483685552341284	0.474895842009959	0.482653972182721	0.467660947395109	0.48596425475277	0.50451338367268	0.479608567125353	0.00084157332491526	0.000834507684090702	0.00394778225935398
238	27.2519279267591	0.27	1.16806592584688	1.12664271584416	1.20948913584959	0.33519509775656	29.9012980185349	29.0044776016446	30.7981184354252	16	10.38	24.56	1.75805987832348	1.81241920913614	1.8667785399488	1.7390618138597	1.79283372322914	1.84660563259859	1.73825262775186	1.79326620819109	1.8464477187412	1.16806592584688	19.7228375331428	-0.366168268558614	82.6978465472527	0.490999443802916	0.498842284087544	0.483685552341284	0.474895842009959	0.482653972182721	0.467660947395109	0.48596425475277	0.50451338367268	0.479608567125353	0.00084157332491526	0.000834507684090702	0.00394778225935398
238	27.2519279267591	0.27	1.16895125905973	1.12774797711253	1.21015454100693	0.336942938664479	29.7706670576515	28.8812550134059	30.6600791018972	16	10.27	24.88	1.75074098455788	1.80465588947796	1.85857079439803	1.73182655410176	1.78515898010082	1.83849140609989	1.72812843962039	1.7796409692024	1.83558810709291	1.16895125905973	19.8954115678526	-0.189119603899857	83.1326124525866	0.490999443802916	0.498842284087544	0.483685552341284	0.474895842009959	0.482653972182721	0.467660947395109	0.48596425475277	0.50451338367268	0.479608567125353	0.00084157332491526	0.000834507684090702	0.00394778225935398
238	27.2519279267591	0.27	1.16902824995245	1.12791722739544	1.21013927250947	0.340659635069855	29.7553401775729	28.8737300283184	30.6369503268274	15.97	10.22	24.61	1.75348584410897	1.80702554664219	1.8605652491754	1.73463888183772	1.78760312449081	1.8405673671439	1.73129251369906	1.78513836152256	1.83576366902542	1.16902824995245	19.8274986404978	0.134249396037263	83.1933132939593	0.490999443802916	0.498842284087544	0.483685552341284	0.474895842009959	0.482653972182721	0.467660947395109	0.48596425475277	0.50451338367268	0.479608567125353	0.00084157332491526	0.000834507684090702	0.00394778225935398
238	27.2519279267591	0.27	1.16905265965857	1.12773095919734	1.21037436011979	0.331135146927253	29.5816968899349	28.6863181078088	30.4770756720611	15.99	10.17	24.76	1.74009485023312	1.79440799010455	1.84872112997597	1.72133091478357	1.77505838068989	1.8287858465962	1.71541495137729	1.7691877444198	1.82449635569852	1.16905265965857	19.8250015783075	0.215578615385805	83.4132918692336	0.490999443802916	0.498842284087544	0.483685552341284	0.474895842009959	0.482653972182721	0.467660947395109	0.48596425475277	0.50451338367268	0.479608567125353	0.00084157332491526	0.000834507684090702	0.00394778225935398
238	27.2519279267591	0.27	1.16962392321115	1.12847626044171	1.21077158598059	0.341516795853369	30.1295372339874	29.2385408396787	31.0205336282961	15.93	10.27	25.17	1.77981510406306	1.83405203910546	1.88828897414787	1.76081211551647	1.81446996576908	1.86812781602169	1.75416577302101	1.80705781387023	1.86243600869492	1.16962392321115	19.973781612614	-0.243195046658249	83.029409155717	0.490999443802916	0.498842284087544	0.483685552341284	0.474895842009959	0.482653972182721	0.467660947395109	0.48596425475277	0.50451338367268	0.479608567125353	0.00084157332491526	0.000834507684090702	0.00394778225935398
238	27.2519279267591	0.27	1.1697279295061	1.12858142107497	1.21087443793723	0.340207656154698	29.8532915932065	28.967888601171	30.7386945852421	15.85	10.24	24.47	1.77257418733617	1.82675288536559	1.880931583395	1.75393088652661	1.80753975240342	1.86114861828022	1.7520292268192	1.80511511098874	1.85787294711406	1.1697279295061	19.6827942703614	-0.0570542882115284	82.9550806735409	0.490999443802916	0.498842284087544	0.483685552341284	0.474895842009959	0.482653972182721	0.467660947395109	0.48596425475277	0.50451338367268	0.479608567125353	0.00084157332491526	0.000834507684090702	0.00394778225935398
238	27.2519279267591	0.27	1.16978066051105	1.12884136680577	1.21071995421633	0.339372065881652	29.8961060062792	29.0077803338037	30.7844316787547	16.29	10.54	25.23	1.72812786117968	1.78104953690738	1.83397121263509	1.70855673495893	1.76087907031447	1.81320140567	1.70655190527903	1.75807694162186	1.81243836783539	1.16978066051105	20.2073276771611	0.234269524046809	83.999273518913	0.490999443802916	0.498842284087544	0.483685552341284	0.474895842009959	0.482653972182721	0.467660947395109	0.48596425475277	0.50451338367268	0.479608567125353	0.00084157332491526	0.000834507684090702	0.00394778225935398
238	27.2519279267591	0.27	1.16994787395161	1.12887811219369	1.21101763570954	0.333164085916456	29.4552813912671	28.5677969563946	30.3427658261396	15.98	10.33	24.97	1.73423986307429	1.78811559199952	1.84199132092476	1.7155795367007	1.76887556572007	1.82217159473945	1.71148633275531	1.76577991216507	1.81740761720333	1.16994787395161	20.0811640256473	-0.0836780390780166	83.3135617909414	0.490999443802916	0.498842284087544	0.483685552341284	0.474895842009959	0.482653972182721	0.467660947395109	0.48596425475277	0.50451338367268	0.479608567125353	0.00084157332491526	0.000834507684090702	0.00394778225935398
238	27.2519279267591	0.27	1.16997965583804	1.12891804664551	1.21104126503057	0.342715252287021	29.7222900187837	28.8456738105324	30.5989062270349	15.99	10.32	24.97	1.75005853328858	1.80324258042666	1.85642662756475	1.73119616698416	1.78380698930743	1.83641781163069	1.72584145816719	1.78239154489405	1.83196661717448	1.16997965583804	19.8782474545923	0.0300948241898528	83.2658762914419	0.490999443802916	0.498842284087544	0.483685552341284	0.474895842009959	0.482653972182721	0.467660947395109	0.48596425475277	0.50451338367268	0.479608567125353	0.00084157332491526	0.000834507684090702	0.00394778225935398
238	27.2519279267591	0.27	1.17021636236153	1.12910754102938	1.21132518369367	0.336028266709126	29.2055985768226	28.331279067787	30.0799180858582	16.19	10.31	24.78	1.69785294182583	1.75024965667093	1.80264637151603	1.6789247263277	1.73073730559453	1.78254988486137	1.6767396156274	1.72886462930225	1.78066623575002	1.17021636236153	19.9158559152778	0.155391393200157	83.4717791391314	0.490999443802916	0.498842284087544	0.483685552341284	0.474895842009959	0.482653972182721	0.467660947395109	0.48596425475277	0.50451338367268	0.479608567125353	0.00084157332491526	0.000834507684090702	0.00394778225935398
238	27.2519279267591	0.27	1.17041332999195	1.12890932329775	1.21191733668615	0.342410757716523	29.7484995033371	28.8705169570718	30.6264820496023	16.15	10.31	24.91	1.7347222463722	1.78747696001995	1.8402316736677	1.71551963607369	1.76769037830486	1.81986112053602	1.71163065006921	1.76275863327057	1.81555740748534	1.17041332999195	19.8474399177513	-0.0235502619378792	83.1168221702812	0.490999443802916	0.498842284087544	0.483685552341284	0.474895842009959	0.482653972182721	0.467660947395109	0.48596425475277	0.50451338367268	0.479608567125353	0.00084157332491526	0.000834507684090702	0.00394778225935398
238	27.2519279267591	0.27	1.1704425989531	1.12895297202317	1.21193222588304	0.339738690005412	29.8796184067004	28.992508078937	30.7667287344638	15.89	10.44	24.97	1.76941627086389	1.82355672134586	1.87769717182784	1.75066391767715	1.80423058523091	1.85779725278467	1.74991483846575	1.80258537738051	1.85528168932184	1.1704425989531	19.8901246332496	0.12295205696849	83.4658433708013	0.490999443802916	0.498842284087544	0.483685552341284	0.474895842009959	0.482653972182721	0.467660947395109	0.48596425475277	0.50451338367268	0.479608567125353	0.00084157332491526	0.000834507684090702	0.00394778225935398
238	27.2519279267591	0.27	1.17084937565156	1.12944447273072	1.21225427857241	0.331026529429032	29.7059025500774	28.8065437942316	30.6052613059231	15.96	10.39	24.71	1.75064196230671	1.80529812614219	1.85995428997767	1.7318631062546	1.78593298217106	1.84000285808752	1.73028199982086	1.78399385535599	1.83895108822059	1.17084937565156	19.9026294396684	-0.191224997719548	83.0939772247669	0.490999443802916	0.498842284087544	0.483685552341284	0.474895842009959	0.482653972182721	0.467660947395109	0.48596425475277	0.50451338367268	0.479608567125353	0.00084157332491526	0.000834507684090702	0.00394778225935398
238	27.2519279267591	0.27	1.17111312514403	1.12990829690112	1.21231795338693	0.337697187884002	30.0398817408265	29.1439396005048	30.9358238811482	16.03	10.48	24.93	1.76364903335868	1.81786708045127	1.87208512754385	1.74450398337944	1.79813347390452	1.8517629644296	1.74320220268424	1.79678873943281	1.8507622026453	1.17111312514403	19.9809893597563	0.385361164244103	83.7852995674537	0.490999443802916	0.498842284087544	0.483685552341284	0.474895842009959	0.482653972182721	0.467660947395109	0.48596425475277	0.50451338367268	0.479608567125353	0.00084157332491526	0.000834507684090702	0.00394778225935398
238	27.2519279267591	0.27	1.17299184543123	1.13141970228514	1.21456398857731	0.323618723835336	29.0727381083541	28.1776164366661	29.967859780042	16.16	10.5	24.82	1.69151981731846	1.74525452727785	1.79898923723725	1.67274841241752	1.72588680893882	1.77902520546011	1.67235205532477	1.72637103636982	1.77988130531008	1.17299184543123	19.9893087306302	-0.160128063508709	83.3748665670823	0.490999443802916	0.498842284087544	0.483685552341284	0.474895842009959	0.482653972182721	0.467660947395109	0.48596425475277	0.50451338367268	0.479608567125353	0.00084157332491526	0.000834507684090702	0.00394778225935398
238	27.2519279267591	0.27	1.17315697246783	1.13238752623649	1.21392641869917	0.352505246244962	30.2320325131272	29.3594231907601	31.1046418354943	16.06	10.24	25.4	1.77339198316466	1.82610004785196	1.87880811253927	1.75404168522545	1.80617462790635	1.85830757058725	1.74488035093766	1.79718376434521	1.85046501107498	1.17315697246783	20.0653812334577	0.647901795028671	84.068652275553	0.490999443802916	0.498842284087544	0.483685552341284	0.474895842009959	0.482653972182721	0.467660947395109	0.48596425475277	0.50451338367268	0.479608567125353	0.00084157332491526	0.000834507684090702	0.00394778225935398
238	27.2519279267591	0.27	1.17326270474594	1.13189349041694	1.21463191907495	0.334868274919224	29.4566813572807	28.5725479235597	30.3408147910017	16.12	10.35	24.96	1.71967663923272	1.77288938091758	1.82610212260244	1.70072649338036	1.75335285202487	1.80597921066938	1.69609041380167	1.74900526823187	1.80336757984459	1.17326270474594	19.9138558340975	0.148611790196111	83.4743405154379	0.490999443802916	0.498842284087544	0.483685552341284	0.474895842009959	0.482653972182721	0.467660947395109	0.48596425475277	0.50451338367268	0.479608567125353	0.00084157332491526	0.000834507684090702	0.00394778225935398
238	27.2519279267591	0.27	1.17359923568017	1.13278962287056	1.21440884848978	0.340724125305812	29.3440396716254	28.4747405953085	30.2133387479424	15.9	10.23	24.68	1.73635331539095	1.78936206285178	1.8423708103126	1.7179067670206	1.7703523638741	1.82279796072761	1.71516597266982	1.76764648501528	1.82003182752552	1.17359923568017	19.782694519259	0.733343636025667	83.7317868557006	0.490999443802916	0.498842284087544	0.483685552341284	0.474895842009959	0.482653972182721	0.467660947395109	0.48596425475277	0.50451338367268	0.479608567125353	0.00084157332491526	0.000834507684090702	0.00394778225935398
238	27.2519279267591	0.27	1.17486939117161	1.13337397367691	1.21636480866631	0.338448411393367	29.6634266106408	28.7801960169133	30.5466572043683	16.11	10.35	25.06	1.73350203876358	1.78670119119553	1.83990034362747	1.71443948825781	1.76705363328427	1.81966777831073	1.71100371179607	1.76365957001373	1.8145521728271	1.17486939117161	19.9284728606404	0.101829327528367	83.459690597723	0.490999443802916	0.498842284087544	0.483685552341284	0.474895842009959	0.482653972182721	0.467660947395109	0.48596425475277	0.50451338367268	0.479608567125353	0.00084157332491526	0.000834507684090702	0.00394778225935398
238	27.2519279267591	0.27	1.17493704174116	1.1340596587599	1.21581442472241	0.340166240693174	30.0190626652327	29.1286610156337	30.9094643148316	15.8	10.26	24.53	1.78718478957073	1.84181525418144	1.89644571879215	1.76853418170102	1.8225945366179	1.87665489153478	1.76621828587623	1.82077545513892	1.8752027484446	1.17493704174116	19.7993535589441	0.0293609311040847	83.0673588482675	0.490999443802916	0.498842284087544	0.483685552341284	0.474895842009959	0.482653972182721	0.467660947395109	0.48596425475277	0.50451338367268	0.479608567125353	0.00084157332491526	0.000834507684090702	0.00394778225935398
238	27.2519279267591	0.27	1.17562940814421	1.13407911212759	1.21717970416083	0.33362280970259	29.4653812386529	28.5785082534303	30.3522542238755	16.1	10.42	24.61	1.72231831043234	1.77576678184768	1.82921525326303	1.70340777270759	1.75626939596083	1.80913101921408	1.70380322785855	1.75683114958119	1.80694546663578	1.17562940814421	19.7993703644849	-0.1205038343521	83.1220242725128	0.490999443802916	0.498842284087544	0.483685552341284	0.474895842009959	0.482653972182721	0.467660947395109	0.48596425475277	0.50451338367268	0.479608567125353	0.00084157332491526	0.000834507684090702	0.00394778225935398
238	27.2519279267591	0.27	1.17613346612216	1.13498020622344	1.21728672602088	0.336130157078776	29.7039848674451	28.8149483215949	30.5930214132953	15.97	10.33	24.76	1.7504275945548	1.80443408053061	1.85844056650641	1.73162902892153	1.78505551691605	1.83848200491057	1.72933612284176	1.78302793833159	1.83596266727646	1.17613346612216	19.884274507731	-0.241888662668117	82.9422531802641	0.490999443802916	0.498842284087544	0.483685552341284	0.474895842009959	0.482653972182721	0.467660947395109	0.48596425475277	0.50451338367268	0.479608567125353	0.00084157332491526	0.000834507684090702	0.00394778225935398
238	27.2519279267591	0.27	1.17746314715317	1.13655974656098	1.21836654774536	0.344808847395267	29.9593958470174	29.0798772418575	30.8389144521773	15.78	10.36	24.59	1.78727662377838	1.84133266500945	1.89538870624053	1.76871983297653	1.82221462552603	1.87570941807553	1.76670746727999	1.82119208710218	1.87547692688161	1.17746314715317	19.7195987202369	-0.078759905208976	82.9430820956496	0.490999443802916	0.498842284087544	0.483685552341284	0.474895842009959	0.482653972182721	0.467660947395109	0.48596425475277	0.50451338367268	0.479608567125353	0.00084157332491526	0.000834507684090702	0.00394778225935398
238	27.2519279267591	0.27	1.17766699833607	1.13600016527063	1.21933383140152	0.340267553116646	29.9921812689646	29.1027776892341	30.8815848486951	15.96	10.28	25.02	1.76911914170633	1.82318480218743	1.87725046266854	1.75015649113749	1.80364263823066	1.85712878532382	1.74553533995314	1.79737566046182	1.85360966035888	1.17766699833607	19.9049433594515	0.122736104718768	83.3246615084916	0.490999443802916	0.498842284087544	0.483685552341284	0.474895842009959	0.482653972182721	0.467660947395109	0.48596425475277	0.50451338367268	0.479608567125353	0.00084157332491526	0.000834507684090702	0.00394778225935398
238	27.2519279267591	0.27	1.17784065033826	1.13631236708338	1.21936893359313	0.332560432444248	29.8580504605721	28.9572070585667	30.7588938625775	16.03	10.5	24.83	1.7520091743546	1.80651325348689	1.86101733261919	1.73298021134348	1.78689230949705	1.84080440765062	1.73343461307227	1.7879094506648	1.8396316070036	1.17784065033826	19.9437918011991	0.555497126904136	84.0035648349487	0.490999443802916	0.498842284087544	0.483685552341284	0.474895842009959	0.482653972182721	0.467660947395109	0.48596425475277	0.50451338367268	0.479608567125353	0.00084157332491526	0.000834507684090702	0.00394778225935398
238	27.2519279267591	0.27	1.17804616279896	1.1369023334805	1.21918999211742	0.346806620894036	30.002279825945	29.125382749425	30.879176902465	16.08	10.28	24.76	1.75688511191272	1.80978080882672	1.86267650574072	1.73764351227198	1.78995988967565	1.84227626707931	1.73286936796773	1.78587605621527	1.83818576075256	1.17804616279896	19.9013405202505	-0.394270600428137	82.8335537174465	0.490999443802916	0.498842284087544	0.483685552341284	0.474895842009959	0.482653972182721	0.467660947395109	0.48596425475277	0.50451338367268	0.479608567125353	0.00084157332491526	0.000834507684090702	0.00394778225935398
238	27.2519279267591	0.27	1.1780708211606	1.13695560325243	1.21918603906877	0.345365784197964	30.0463406021388	29.1653557325663	30.9273254717114	16.12	10.43	24.81	1.7558090210554	1.80884595966135	1.8618828982673	1.73647434546035	1.7889272501593	1.84138015485826	1.73553641692806	1.78831568905184	1.83918002683537	1.1780708211606	19.8639838941115	-0.153501208202021	83.1238070301856	0.490999443802916	0.498842284087544	0.483685552341284	0.474895842009959	0.482653972182721	0.467660947395109	0.48596425475277	0.50451338367268	0.479608567125353	0.00084157332491526	0.000834507684090702	0.00394778225935398
238	27.2519279267591	0.27	1.17808660911804	1.1365743790395	1.21959883919657	0.331806517083089	29.4847393429898	28.5936461574426	30.375832528537	16.16	10.37	25	1.71722654442021	1.77074224029712	1.82425793617403	1.69819182314667	1.75111432043945	1.80403681773223	1.69575203333545	1.74654895421162	1.80005818871437	1.17808660911804	19.9414563303362	-0.397214670423891	82.9998093482766	0.490999443802916	0.498842284087544	0.483685552341284	0.474895842009959	0.482653972182721	0.467660947395109	0.48596425475277	0.50451338367268	0.479608567125353	0.00084157332491526	0.000834507684090702	0.00394778225935398
238	27.2519279267591	0.27	1.17856118847893	1.13681312072545	1.22030925623241	0.329713787112508	29.6976203642512	28.7958407601944	30.5993999683079	16.2	10.48	24.94	1.72520918180124	1.77923637502806	1.83326356825488	1.70596150168031	1.75938592850406	1.8128103553278	1.70684155403853	1.75917820897596	1.81086645430493	1.17856118847893	19.977945156623	0.517549572041234	84.0307456105777	0.490999443802916	0.498842284087544	0.483685552341284	0.474895842009959	0.482653972182721	0.467660947395109	0.48596425475277	0.50451338367268	0.479608567125353	0.00084157332491526	0.000834507684090702	0.00394778225935398
238	27.2519279267591	0.27	1.178860834137	1.13712026087975	1.22060140739424	0.334222545676625	29.5505602022522	28.6623217766872	30.4387986278172	16.06	10.32	25.34	1.73105623034212	1.784701244608	1.83834625887388	1.71216097293875	1.76522042774377	1.81827988254878	1.70685425748472	1.76024033318814	1.81220950247099	1.178860834137	20.0088512806294	0.303382601713066	83.716426077665	0.490999443802916	0.498842284087544	0.483685552341284	0.474895842009959	0.482653972182721	0.467660947395109	0.48596425475277	0.50451338367268	0.479608567125353	0.00084157332491526	0.000834507684090702	0.00394778225935398
238	27.2519279267591	0.27	1.1791054656831	1.13781569940313	1.22039523196308	0.345584651035627	30.1789088427523	29.2944650934704	31.0633525920342	16.14	10.32	24.61	1.76116522092769	1.8143374350689	1.86750964921012	1.74169900787739	1.79428350790948	1.84686800794157	1.7396291239842	1.7934821546257	1.84514480387674	1.1791054656831	19.7781600065708	0.201961554234654	83.2631175623646	0.490999443802916	0.498842284087544	0.483685552341284	0.474895842009959	0.482653972182721	0.467660947395109	0.48596425475277	0.50451338367268	0.479608567125353	0.00084157332491526	0.000834507684090702	0.00394778225935398
238	27.2519279267591	0.27	1.17918275778754	1.13780614728012	1.22055936829495	0.340581287603852	29.3877340147281	28.5168636534067	30.2586043760495	16.08	10.42	24.93	1.72094728101846	1.77350291962763	1.82605855823681	1.70212245477932	1.75410320607172	1.80608395736411	1.6996648892088	1.75326744322909	1.80610999836194	1.17918275778754	19.9570550862892	-0.449956595974663	82.8407260854707	0.490999443802916	0.498842284087544	0.483685552341284	0.474895842009959	0.482653972182721	0.467660947395109	0.48596425475277	0.50451338367268	0.479608567125353	0.00084157332491526	0.000834507684090702	0.00394778225935398
238	27.2519279267591	0.27	1.17919144469161	1.13759543446014	1.22078745492308	0.334714922565688	29.8530963676459	28.9567561060365	30.7494366292552	15.98	10.27	25.23	1.75799741935278	1.81241525058363	1.86683308181448	1.7390858721088	1.79291830692501	1.84675074174122	1.73367514257587	1.78531987282572	1.83982068661047	1.17919144469161	19.9347031418589	0.366122102438896	83.6066621602212	0.490999443802916	0.498842284087544	0.483685552341284	0.474895842009959	0.482653972182721	0.467660947395109	0.48596425475277	0.50451338367268	0.479608567125353	0.00084157332491526	0.000834507684090702	0.00394778225935398
238	27.2519279267591	0.27	1.17920449386808	1.13818062379674	1.22022836393941	0.335854684073624	29.539773180255	28.6551054695901	30.4244408909199	16.23	10.41	24.89	1.71328514653403	1.76617931751899	1.81907348850395	1.69406623459568	1.74636706102485	1.79866788745401	1.69302278413781	1.74514642023605	1.79712620226452	1.17920449386808	19.9922621899035	-0.0454056177296405	83.3973258326567	0.490999443802916	0.498842284087544	0.483685552341284	0.474895842009959	0.482653972182721	0.467660947395109	0.48596425475277	0.50451338367268	0.479608567125353	0.00084157332491526	0.000834507684090702	0.00394778225935398
238	27.2519279267591	0.27	1.17923012963036	1.13767676515067	1.22078349411006	0.332550210534143	29.0853950179982	28.2078430975391	29.9629469384573	15.97	10.19	24.72	1.71345973228537	1.76676582426471	1.82007191624406	1.69505551154757	1.74778904435615	1.80052257716473	1.69158337651624	1.74220072698972	1.7961649395021	1.17923012963036	19.6859064598589	0.169340831777443	83.105212619036	0.490999443802916	0.498842284087544	0.483685552341284	0.474895842009959	0.482653972182721	0.467660947395109	0.48596425475277	0.50451338367268	0.479608567125353	0.00084157332491526	0.000834507684090702	0.00394778225935398
238	27.2519279267591	0.27	1.17946653370775	1.13794023597819	1.2209928314373	0.335167184556608	29.5590333935589	28.6724228855837	30.4456439015341	15.89	10.19	24.49	1.74948447083622	1.80358214237143	1.85767981390663	1.73093125172327	1.78445521942159	1.8379791871199	1.72850708700456	1.78244699366415	1.83518916616976	1.17946653370775	19.6922919411558	0.355029179225754	83.2604974256363	0.490999443802916	0.498842284087544	0.483685552341284	0.474895842009959	0.482653972182721	0.467660947395109	0.48596425475277	0.50451338367268	0.479608567125353	0.00084157332491526	0.000834507684090702	0.00394778225935398
238	27.2519279267591	0.27	1.17954945284217	1.13783757164557	1.22126133403878	0.340784582671692	29.7957355820943	28.9131740624804	30.6782971017082	15.91	10.26	24.68	1.76209108750855	1.81587811844916	1.86966514938976	1.74334073457064	1.79655541949532	1.84977010442001	1.74141197467776	1.79283218856654	1.84508001634209	1.17954945284217	19.7481132553502	-0.407463504551696	82.4728531341308	0.490999443802916	0.498842284087544	0.483685552341284	0.474895842009959	0.482653972182721	0.467660947395109	0.48596425475277	0.50451338367268	0.479608567125353	0.00084157332491526	0.000834507684090702	0.00394778225935398
238	27.2519279267591	0.27	1.17962747167235	1.13873710154146	1.22051784180323	0.344173237476796	29.5729074106704	28.7035122660141	30.4423025553267	15.79	10.15	24.55	1.76241309336739	1.81579448349317	1.86917587361895	1.74406130145921	1.79688683770089	1.84971237394256	1.73902925581033	1.79221444262613	1.84776593229574	1.17962747167235	19.7271861310978	0.146167732002254	83.0728007910031	0.490999443802916	0.498842284087544	0.483685552341284	0.474895842009959	0.482653972182721	0.467660947395109	0.48596425475277	0.50451338367268	0.479608567125353	0.00084157332491526	0.000834507684090702	0.00394778225935398
238	27.2519279267591	0.27	1.1797980921505	1.13874267655209	1.22085350774891	0.343490746034166	30.0908257244607	29.2048655933621	30.9767858555592	15.94	10.25	24.71	1.77661296500384	1.830508376724	1.88440378844416	1.75760914109567	1.81092805194931	1.86424696280295	1.75307022337899	1.80700218466791	1.8582259995717	1.1797980921505	19.88384947496	-0.398403451152071	82.8096120529951	0.490999443802916	0.498842284087544	0.483685552341284	0.474895842009959	0.482653972182721	0.467660947395109	0.48596425475277	0.50451338367268	0.479608567125353	0.00084157332491526	0.000834507684090702	0.00394778225935398
238	27.2519279267591	0.27	1.17994103094301	1.13844093086217	1.22144113102385	0.346038643681118	30.0529912330973	29.1731210210577	30.9328614451368	16.15	10.45	25.03	1.75244842607763	1.80530280415834	1.85815718223904	1.73303590945498	1.78530480012401	1.83757369079305	1.73007743939503	1.78064184419343	1.83548477892018	1.17994103094301	19.965139644641	0.212115236174846	83.6980243959852	0.490999443802916	0.498842284087544	0.483685552341284	0.474895842009959	0.482653972182721	0.467660947395109	0.48596425475277	0.50451338367268	0.479608567125353	0.00084157332491526	0.000834507684090702	0.00394778225935398
238	27.2519279267591	0.27	1.17997574119818	1.13902632082379	1.22092516157257	0.348553319260807	29.8925204299352	29.022189277232	30.7628515826385	16.04	10.3	24.77	1.75481009943954	1.80743417552254	1.86005825160555	1.73571656158692	1.7877680516169	1.83981954164688	1.73348305134941	1.78551845235237	1.83460193263041	1.17997574119818	19.9158615652766	0.0913091065240629	83.2582044449637	0.490999443802916	0.498842284087544	0.483685552341284	0.474895842009959	0.482653972182721	0.467660947395109	0.48596425475277	0.50451338367268	0.479608567125353	0.00084157332491526	0.000834507684090702	0.00394778225935398
238	27.2519279267591	0.27	1.1800356350942	1.13818388534588	1.22188738484252	0.341430290009314	29.957337574616	29.0712630840401	30.8434120651918	16.1	10.48	24.82	1.75172974849884	1.80512141022473	1.85851307195063	1.73248770368472	1.78529287953943	1.83809805539414	1.7318586450978	4.48022918701155	1.8375161568528	1.1800356350942	19.8616471169156	0.0696661085732014	83.387432183357	0.490999443802916	0.498842284087544	0.483685552341284	0.474895842009959	0.482653972182721	0.467660947395109	0.48596425475277	0.50451338367268	0.479608567125353	0.00084157332491526	0.000834507684090702	0.00394778225935398
238	27.2519279267591	0.27	1.18008928850196	1.13833609028548	1.22184248671844	0.343012387399937	30.1631124574108	29.2740812429934	31.0521436718282	16.08	10.4	24.92	1.76657746948205	1.82022706142038	1.87387665335871	1.74725150080683	1.80031417801816	1.85337685522948	1.74580443451601	1.79937908627623	1.85052809732139	1.18008928850196	20.049159029614	-0.609401250138573	82.8128179433621	0.490999443802916	0.498842284087544	0.483685552341284	0.474895842009959	0.482653972182721	0.467660947395109	0.48596425475277	0.50451338367268	0.479608567125353	0.00084157332491526	0.000834507684090702	0.00394778225935398
238	27.2519279267591	0.27	1.18015626030503	1.13869567014746	1.2216168504626	0.342829027200117	29.9640134093825	29.0804910521412	30.8475357666238	16.23	10.36	24.82	1.73910238728665	1.79193972892385	1.84477707056104	1.71960531975082	1.77185030223433	1.82409528471784	1.71578245292911	1.7678810400219	1.8219665218158	1.18015626030503	19.8717786734701	0.349746545027959	83.5652453385951	0.490999443802916	0.498842284087544	0.483685552341284	0.474895842009959	0.482653972182721	0.467660947395109	0.48596425475277	0.50451338367268	0.479608567125353	0.00084157332491526	0.000834507684090702	0.00394778225935398
238	27.2519279267591	0.27	1.18019786882254	1.13908647372452	1.22130926392056	0.355719561435352	31.1131256351398	30.2213729837792	32.0048782865004	16	10.31	24.75	1.83219246791095	1.88625561361711	1.94031875932328	1.8124045871143	1.86588384488212	1.91936310264995	1.80864701088906	1.86190226523313	1.91634573771878	1.18019786882254	19.7617622788366	0.171201924733868	83.2807567279938	0.490999443802916	0.498842284087544	0.483685552341284	0.474895842009959	0.482653972182721	0.467660947395109	0.48596425475277	0.50451338367268	0.479608567125353	0.00084157332491526	0.000834507684090702	0.00394778225935398
238	27.2519279267591	0.27	1.18042507665046	1.13889971532891	1.22195043797202	0.338226094865032	30.0245324399055	29.1301058855901	30.9189589942208	15.77	10.26	24.45	1.79086532567085	1.84585302495261	1.90084072423437	1.77228668946803	1.82670394023759	1.88112119100714	1.77261330344926	1.82414001474848	1.88069740199023	1.18042507665046	19.5867113497163	0.677478041435602	83.4837961691736	0.490999443802916	0.498842284087544	0.483685552341284	0.474895842009959	0.482653972182721	0.467660947395109	0.48596425475277	0.50451338367268	0.479608567125353	0.00084157332491526	0.000834507684090702	0.00394778225935398
238	27.2519279267591	0.27	1.18078103853687	1.13919367857319	1.22236839850054	0.344554261440416	29.7407931972215	28.8671999380202	30.6143864564229	16.2	10.38	24.75	1.72879158754861	1.78110912027395	1.8334266529993	1.70948321977892	1.76121643327809	1.81294964677726	1.71024627419998	1.75862135434425	1.81179160197528	1.18078103853687	19.9311330491932	-0.108395128522083	83.2718433515231	0.490999443802916	0.498842284087544	0.483685552341284	0.474895842009959	0.482653972182721	0.467660947395109	0.48596425475277	0.50451338367268	0.479608567125353	0.00084157332491526	0.000834507684090702	0.00394778225935398
238	27.2519279267591	0.27	1.18117615249774	1.1393468215439	1.22300548345159	0.331797425480725	29.2724325985845	28.387737647215	30.157127549954	15.88	10.34	24.79	1.73341800327196	1.78743943235397	1.84146086143598	1.71507495892411	1.76852473277494	1.82197450662577	1.71340534275545	1.76693445902391	1.8207533941218	1.18117615249774	19.7039139787274	-0.107386111645796	82.931456555504	0.490999443802916	0.498842284087544	0.483685552341284	0.474895842009959	0.482653972182721	0.467660947395109	0.48596425475277	0.50451338367268	0.479608567125353	0.00084157332491526	0.000834507684090702	0.00394778225935398
238	27.2519279267591	0.27	1.18130397651436	1.13959274089326	1.22301521213546	0.340040779277914	30.1194865368916	29.2258564527003	31.0131166210829	16.09	10.42	24.79	1.76189761537566	1.81577062049744	1.86964362561922	1.74256955437964	1.7958515712851	1.84913358819057	1.7421409037739	1.79473804260227	1.84869902164255	1.18130397651436	19.9278297652088	0.0826108278558819	83.4699124051108	0.490999443802916	0.498842284087544	0.483685552341284	0.474895842009959	0.482653972182721	0.467660947395109	0.48596425475277	0.50451338367268	0.479608567125353	0.00084157332491526	0.000834507684090702	0.00394778225935398
238	27.2519279267591	0.27	1.1813867711062	1.14028075724088	1.22249278497152	0.342838053915379	30.4148586308986	29.5180605649595	31.3116566968378	16.13	10.42	24.89	1.77551501417071	1.82945752937255	1.88340004457439	1.75591745070603	1.80926456578076	1.8626116808555	1.7529065798592	1.80831687848421	1.85852023866087	1.1813867711062	19.9721957532255	-0.232292499913814	83.1874420928583	0.490999443802916	0.498842284087544	0.483685552341284	0.474895842009959	0.482653972182721	0.467660947395109	0.48596425475277	0.50451338367268	0.479608567125353	0.00084157332491526	0.000834507684090702	0.00394778225935398
238	27.2519279267591	0.27	1.18150477913733	1.13983075667484	1.22317880159982	0.330584858008233	29.5177804823006	28.6232252635258	30.4123357010754	16.05	10.35	24.62	1.72991678128671	1.78398148121129	1.83804618113586	1.71107084719205	1.76454655937881	1.81802227156557	4.2164855957031	1.75999984361488	1.81853174529256	1.18150477913733	19.8961506444082	0.0621538076922136	83.3482814306534	0.490999443802916	0.498842284087544	0.483685552341284	0.474895842009959	0.482653972182721	0.467660947395109	0.48596425475277	0.50451338367268	0.479608567125353	0.00084157332491526	0.000834507684090702	0.00394778225935398
238	27.2519279267591	0.27	1.18164199221153	1.13981463313798	1.22346935128508	0.323673482131394	29.0075461752862	28.1145434011812	29.9005489493912	16.18	10.38	24.78	1.68638492654667	1.73994960288254	1.79351427921841	1.66763010909774	1.72059907581206	1.77356804252637	1.66666135420727	1.72040866842627	1.77183802454495	1.18164199221153	19.8607254050792	0.0971133688024902	83.3799826043434	0.490999443802916	0.498842284087544	0.483685552341284	0.474895842009959	0.482653972182721	0.467660947395109	0.48596425475277	0.50451338367268	0.479608567125353	0.00084157332491526	0.000834507684090702	0.00394778225935398
238	27.2519279267591	0.27	1.18184384438365	1.14007673975754	1.22361094900975	0.33852256282652	30.2438746759824	29.3435102961233	31.1442390558414	15.76	10.23	24.35	1.80545895197378	1.86085692287945	1.91625489378512	1.78677425381885	1.84159891101742	1.89642356821599	1.78690300137399	1.83982678972643	1.89577142632251	1.18184384438365	19.5754738165863	-0.350251729081333	82.5658637833799	0.490999443802916	0.498842284087544	0.483685552341284	0.474895842009959	0.482653972182721	0.467660947395109	0.48596425475277	0.50451338367268	0.479608567125353	0.00084157332491526	0.000834507684090702	0.00394778225935398
238	27.2519279267591	0.27	1.18201656588639	1.14065448891177	1.22337864286102	0.339014881441066	29.7860072704705	28.9002475669258	30.6717669740152	16.14	10.42	24.9	1.73727424801113	1.79051972694104	1.84376520587096	1.71806637269888	1.77072315210631	1.82337993151375	1.71567670131562	1.76851224659482	1.82105921148407	1.18201656588639	19.8857037488315	-0.32388813033248	83.0392456762996	0.490999443802916	0.498842284087544	0.483685552341284	0.474895842009959	0.482653972182721	0.467660947395109	0.48596425475277	0.50451338367268	0.479608567125353	0.00084157332491526	0.000834507684090702	0.00394778225935398
238	27.2519279267591	0.27	1.18231948107908	1.14100155043761	1.22363741172054	0.338436499909856	30.0433809972033	29.1488134398709	30.9379485545357	15.95	10.37	24.63	1.77198512008579	1.82636676425715	1.88074840842851	1.7529938010339	1.80679260783077	1.86059141462764	1.75248391609578	1.80526506171701	1.85943237179397	1.18231948107908	19.8922852116004	0.049871482867195	83.3576213911941	0.490999443802916	0.498842284087544	0.483685552341284	0.474895842009959	0.482653972182721	0.467660947395109	0.48596425475277	0.50451338367268	0.479608567125353	0.00084157332491526	0.000834507684090702	0.00394778225935398
238	27.2519279267591	0.27	1.18237925308421	1.14051088904935	1.22424761711906	0.341614196707834	29.7854535371422	28.9048231671216	30.6660839071627	16.12	10.25	24.83	1.73946112834526	1.79245651559376	1.84545190284225	1.7202865352302	1.77269773869275	1.8251089421553	1.71692939088492	1.76743351575342	1.81979446729857	1.18237925308421	19.7935988479616	0.272234305547441	83.4116481844204	0.490999443802916	0.498842284087544	0.483685552341284	0.474895842009959	0.482653972182721	0.467660947395109	0.48596425475277	0.50451338367268	0.479608567125353	0.00084157332491526	0.000834507684090702	0.00394778225935398
238	27.2519279267591	0.27	1.18242610882289	1.14062685174025	1.22422536590553	0.338259186042513	30.0473513854531	29.1523112207608	30.9423915501454	16.21	10.47	24.81	1.74542272727215	1.79901104942764	1.85259937158313	1.7259153507696	1.77890475349996	1.83189415623032	1.72530209531043	1.77848040747609	1.83196529642226	1.18242610882289	19.9571054586527	-0.108254708225707	83.361410035908	0.490999443802916	0.498842284087544	0.483685552341284	0.474895842009959	0.482653972182721	0.467660947395109	0.48596425475277	0.50451338367268	0.479608567125353	0.00084157332491526	0.000834507684090702	0.00394778225935398
238	27.2519279267591	0.27	1.18260639193331	1.14101968721849	1.22419309664812	0.345745444480146	30.2282597719188	29.3426845472843	31.1138349965532	16.01	10.13	24.97	1.77806639321709	1.83172922502278	1.88539205682846	1.75883719740044	1.81191968355379	1.86500216970714	1.753176258119	1.80514545916269	1.85790092338369	1.18260639193331	19.6942822396424	0.161158887650309	83.1581892719686	0.490999443802916	0.498842284087544	0.483685552341284	0.474895842009959	0.482653972182721	0.467660947395109	0.48596425475277	0.50451338367268	0.479608567125353	0.00084157332491526	0.000834507684090702	0.00394778225935398
238	27.2519279267591	0.27	1.183167943208	1.14176741762006	1.22456846879593	0.347866690677879	30.1796027390198	29.2995829150262	31.0596225630134	16.07	10.31	24.65	1.76866781286661	1.82179016419482	1.87491251552303	1.74933560298311	1.80187730686701	1.8544190107509	1.74825593554796	1.80046512147731	1.85123774445484	1.183167943208	19.749317970286	-0.921345469475421	82.1376865112705	0.490999443802916	0.498842284087544	0.483685552341284	0.474895842009959	0.482653972182721	0.467660947395109	0.48596425475277	0.50451338367268	0.479608567125353	0.00084157332491526	0.000834507684090702	0.00394778225935398
238	27.2519279267591	0.27	1.18318063474616	1.14192398583447	1.22443728365786	0.337086824864708	30.0985448625517	29.1996268068486	30.9974629182547	16.15	10.53	25.03	1.75472906613755	1.80874885381676	1.86276864149596	1.73531194688072	1.7887339735267	1.84215600017269	1.73697872870518	1.78835243320277	1.8408225087516	1.18318063474616	20.1068440957186	-0.631819711639388	83.0603201542044	0.490999443802916	0.498842284087544	0.483685552341284	0.474895842009959	0.482653972182721	0.467660947395109	0.48596425475277	0.50451338367268	0.479608567125353	0.00084157332491526	0.000834507684090702	0.00394778225935398
238	27.2519279267591	0.27	1.18321385780889	1.14172152972581	1.22470618589196	0.339780107051229	30.2158663645131	29.3188558217409	31.1128769072853	16.08	10.37	24.95	1.7685860892729	1.82269598965658	1.87680589004027	1.74921725528809	1.80273456609763	1.85625187690718	1.74661888764703	1.79902587265273	1.85221457350994	1.18321385780889	19.9958436796212	-0.227608344067322	83.1639703942794	0.490999443802916	0.498842284087544	0.483685552341284	0.474895842009959	0.482653972182721	0.467660947395109	0.48596425475277	0.50451338367268	0.479608567125353	0.00084157332491526	0.000834507684090702	0.00394778225935398
238	27.2519279267591	0.27	1.18339039324536	1.14203016025324	1.22475062623748	0.343885375317942	29.5782555540452	28.7081484178227	30.4483626902677	16.03	10.22	25.04	1.73698821362614	1.7896340972343	1.84227998084246	1.71812384537873	1.77019797419471	1.82227210301069	1.71233030940252	1.76314120182277	1.81506736457325	1.18339039324536	19.890845933498	0.213748910094962	83.4480048447078	0.490999443802916	0.498842284087544	0.483685552341284	0.474895842009959	0.482653972182721	0.467660947395109	0.48596425475277	0.50451338367268	0.479608567125353	0.00084157332491526	0.000834507684090702	0.00394778225935398
238	27.2519279267591	0.27	1.1836965278246	1.14243043484517	1.22496262080403	0.344091883021651	30.0248740683014	29.1420327488773	30.9077153877255	15.89	10.26	24.95	1.77860297065668	1.83248473679417	1.88636650293166	1.75975512273023	1.81306590402686	1.86637668532348	1.75626448598976	1.80847031313073	1.86071862553582	1.1836965278246	19.9009586352887	-0.0534797792117458	83.1592556136248	0.490999443802916	0.498842284087544	0.483685552341284	0.474895842009959	0.482653972182721	0.467660947395109	0.48596425475277	0.50451338367268	0.479608567125353	0.00084157332491526	0.000834507684090702	0.00394778225935398
238	27.2519279267591	0.27	1.18369876066724	1.14174254746573	1.22565497386875	0.330584072762172	29.3169966050308	28.4285246937823	30.2054685162793	16.01	10.51	24.9	1.72237522030794	1.77620432401127	1.83003342771459	1.70373934028932	1.75698601996198	1.81023269963464	1.70282826663012	1.75651000084046	1.80942557230683	1.18369876066724	19.8916526177228	0.564494585830491	83.9128457462514	0.490999443802916	0.498842284087544	0.483685552341284	0.474895842009959	0.482653972182721	0.467660947395109	0.48596425475277	0.50451338367268	0.479608567125353	0.00084157332491526	0.000834507684090702	0.00394778225935398
238	27.2519279267591	0.27	1.18377538061446	1.14274839544939	1.22480236577953	0.343644831773165	29.9058095873419	29.0255976017367	30.7860215729471	16.24	10.4	25.17	1.73443497971881	1.78703236215169	1.83962974458457	1.71494892625796	1.76695538691056	1.81896184756316	1.71227727969234	1.76295103138807	1.81371864380443	1.18377538061446	20.027732967993	-0.0682121032965981	83.526782316664	0.490999443802916	0.498842284087544	0.483685552341284	0.474895842009959	0.482653972182721	0.467660947395109	0.48596425475277	0.50451338367268	0.479608567125353	0.00084157332491526	0.000834507684090702	0.00394778225935398
238	27.2519279267591	0.27	1.18378099517354	1.14188885691638	1.2256731334307	0.338490376989333	29.8072750705325	28.9198445454565	30.6947055956085	15.77	10.26	24.44	1.77754488106468	1.83209038820494	1.88663589534521	1.75909232812009	1.81307160266104	1.86705087720199	1.75632685322904	1.81330701522998	1.86839666791967	1.18378099517354	19.6080140679109	0.449434872216744	83.3371061560937	0.490999443802916	0.498842284087544	0.483685552341284	0.474895842009959	0.482653972182721	0.467660947395109	0.48596425475277	0.50451338367268	0.479608567125353	0.00084157332491526	0.000834507684090702	0.00394778225935398
238	27.2519279267591	0.27	1.18384423755626	1.14201947305768	1.22566900205483	0.331386215697149	29.5058427609783	28.6132658781508	30.3984196438058	16.14	10.34	24.67	1.72050045533946	1.7741706284637	1.82784080158794	1.70149237533135	1.75456960066437	1.80764682599738	1.6991385281941	1.75393783045485	1.80637812644964	1.18384423755626	19.8815728689206	0.030570453992023	83.2945530856891	0.490999443802916	0.498842284087544	0.483685552341284	0.474895842009959	0.482653972182721	0.467660947395109	0.48596425475277	0.50451338367268	0.479608567125353	0.00084157332491526	0.000834507684090702	0.00394778225935398
238	27.2519279267591	0.27	1.18402187186606	1.14243248806023	1.2256112556719	0.328337418144887	29.5897463238596	28.6884371372327	30.4910555104864	15.94	10.36	24.57	1.7450723328572	1.79989754753895	1.85472276222069	1.72640209346185	1.78064074226678	1.83487939107172	1.72645793899695	1.78030548405294	1.8336608090944	1.18402187186606	19.6940495182419	0.537096550490332	83.6694216832593	0.490999443802916	0.498842284087544	0.483685552341284	0.474895842009959	0.482653972182721	0.467660947395109	0.48596425475277	0.50451338367268	0.479608567125353	0.00084157332491526	0.000834507684090702	0.00394778225935398
238	27.2519279267591	0.27	1.18404525165312	1.14260779589148	1.22548270741476	0.334608178922324	29.6053746009181	28.7162591007472	30.4944901010889	16.24	10.39	24.89	1.71608549301598	1.76921909255991	1.82235269210385	1.69680962518955	1.74934640351092	1.8018831818323	1.6935642300565	1.74738472742226	1.79748281446484	1.18404525165312	19.9620384145354	0.0152863629232968	83.4939368679249	0.490999443802916	0.498842284087544	0.483685552341284	0.474895842009959	0.482653972182721	0.467660947395109	0.48596425475277	0.50451338367268	0.479608567125353	0.00084157332491526	0.000834507684090702	0.00394778225935398
238	27.2519279267591	0.27	1.18480865758964	1.14326041875597	1.22635689642331	0.339967896366858	30.0882715201077	29.1954225882313	30.9811204519841	15.98	10.25	24.96	1.77231564540626	1.82651626970504	1.88071689400382	1.75324486959419	1.8068622750078	1.86047968042141	1.7490028842628	1.80234874338137	1.85397837200347	1.18480865758964	19.8761878501895	-0.32541459215514	82.8810576647283	0.490999443802916	0.498842284087544	0.483685552341284	0.474895842009959	0.482653972182721	0.467660947395109	0.48596425475277	0.50451338367268	0.479608567125353	0.00084157332491526	0.000834507684090702	0.00394778225935398
238	27.2519279267591	0.27	1.18493020203105	1.14292246232468	1.22693794173743	0.335195149514304	30.1127532053079	29.2095907830506	31.0159156275652	15.87	10.24	24.51	1.78509605804827	1.84029134276566	1.89548662748304	1.76625178161445	1.82086440009471	1.87547701857497	1.76440647441968	1.8190349881697	1.87388427808585	1.18493020203105	19.701330330368	-0.297848351569981	82.7050338645165	0.490999443802916	0.498842284087544	0.483685552341284	0.474895842009959	0.482653972182721	0.467660947395109	0.48596425475277	0.50451338367268	0.479608567125353	0.00084157332491526	0.000834507684090702	0.00394778225935398
238	27.2519279267591	0.27	1.18505734119201	1.14304435046425	1.22707033191976	0.334757632876431	29.7151126078782	28.8230008686341	30.6072243471223	16.21	10.36	24.76	1.72539593739876	1.77879932789279	1.83220271838683	1.70610311568673	1.7589093666667	1.81171561764667	4.2164855957032	1.75549616661221	1.81006246846073	1.18505734119201	19.8995735125471	-0.6428483758754	82.6725721045764	0.490999443802916	0.498842284087544	0.483685552341284	0.474895842009959	0.482653972182721	0.467660947395109	0.48596425475277	0.50451338367268	0.479608567125353	0.00084157332491526	0.000834507684090702	0.00394778225935398
238	27.2519279267591	0.27	1.18520460983238	1.14364834165256	1.2267608780122	0.338123807162666	30.0091318102678	29.1149597329172	30.9033038876184	16.02	10.27	24.92	1.76336211632522	1.81751809597074	1.87167407561625	1.74426456144655	1.79783402129349	1.85140348114042	1.73781341493411	1.79464224435128	1.84725125716137	1.18520460983238	19.8362036417752	-0.310956753677675	82.9309270275652	0.490999443802916	0.498842284087544	0.483685552341284	0.474895842009959	0.482653972182721	0.467660947395109	0.48596425475277	0.50451338367268	0.479608567125353	0.00084157332491526	0.000834507684090702	0.00394778225935398
238	27.2519279267591	0.27	1.18523350828119	1.14396913223757	1.22649788432482	0.336138611303165	28.8889799241699	28.0243527530296	29.7536070953101	15.91	10.34	24.71	1.70845852346945	1.76116909534869	1.81387966722794	1.69029520040916	1.74244538458652	1.79459556876387	1.68789046471958	1.74074379384452	1.79043248889079	1.18523350828119	19.84427505858	0.605581617192918	83.7000233454463	0.490999443802916	0.498842284087544	0.483685552341284	0.474895842009959	0.482653972182721	0.467660947395109	0.48596425475277	0.50451338367268	0.479608567125353	0.00084157332491526	0.000834507684090702	0.00394778225935398
238	27.2519279267591	0.27	1.18524530731926	1.14369962814704	1.22679098649148	0.340843950527312	29.587098178019	28.7108323683111	30.4633639877269	16.17	10.2	25.06	1.72249555759262	1.77506679429972	1.82763803100681	1.70334943791813	1.75533632758003	1.80732321724194	1.69761923455691	1.74846492154251	1.79854608248675	1.18524530731926	19.8984717532602	-0.0122969607985751	83.2280131636367	0.490999443802916	0.498842284087544	0.483685552341284	0.474895842009959	0.482653972182721	0.467660947395109	0.48596425475277	0.50451338367268	0.479608567125353	0.00084157332491526	0.000834507684090702	0.00394778225935398
238	27.2519279267591	0.27	1.18556966041788	1.14415829194509	1.22698102889068	0.33605378026277	29.5811365357061	28.6956252867324	30.4666477846798	16.11	10.47	25.1	1.72843844151839	1.78177589863353	1.83511335574866	1.70943248488077	1.7621834418506	1.81493439882044	1.7077924949685	1.75900799201096	1.8130243353255	1.18556966041788	19.9365597493693	-0.240946964000232	83.237582334071	0.490999443802916	0.498842284087544	0.483685552341284	0.474895842009959	0.482653972182721	0.467660947395109	0.48596425475277	0.50451338367268	0.479608567125353	0.00084157332491526	0.000834507684090702	0.00394778225935398
238	27.2519279267591	0.27	1.18575889534288	1.14373196675708	1.22778582392868	0.332764754860615	29.4512028965981	28.5630432558363	30.3393625373599	16.16	10.38	24.96	1.7149440189579	1.7682697115377	1.8215954041175	1.69592126645419	1.74865545199888	1.80138963754357	1.69326743722838	1.74680894595486	1.79915957350599	1.18575889534288	19.8835167579605	-0.117763887863978	83.3187710219019	0.490999443802916	0.498842284087544	0.483685552341284	0.474895842009959	0.482653972182721	0.467660947395109	0.48596425475277	0.50451338367268	0.479608567125353	0.00084157332491526	0.000834507684090702	0.00394778225935398
238	27.2519279267591	0.27	1.18594209512034	1.14446693921906	1.22741725102163	0.334937758468982	29.4459036093593	28.5622315057763	30.3295757129422	15.89	10.26	24.67	1.74355347555214	1.79749637448632	1.85143927342049	1.7250873293436	1.77845891373388	1.83183049812417	1.72296922159938	1.77508377218066	1.82901624594876	1.18594209512034	19.7096601237673	0.0192050388537667	83.0714836768971	0.490999443802916	0.498842284087544	0.483685552341284	0.474895842009959	0.482653972182721	0.467660947395109	0.48596425475277	0.50451338367268	0.479608567125353	0.00084157332491526	0.000834507684090702	0.00394778225935398
238	27.2519279267591	0.27	1.18609208653449	1.14444351091017	1.22774066215882	0.339363458881002	30.2233002621057	29.3252351802184	31.121365343993	15.97	10.38	24.82	1.78105970997838	1.83560343399144	1.8901471580045	1.76192105534245	1.8158786712702	1.86983628719794	1.75964817471946	1.81473436230894	1.8664399399357	1.18609208653449	19.8158717360238	0.0398616300164215	83.3472055063435	0.490999443802916	0.498842284087544	0.483685552341284	0.474895842009959	0.482653972182721	0.467660947395109	0.48596425475277	0.50451338367268	0.479608567125353	0.00084157332491526	0.000834507684090702	0.00394778225935398
238	27.2519279267591	0.27	1.18623607781847	1.14441486863737	1.22805728699956	0.33580443980193	29.8456815088936	28.951751667424	30.7396113503632	16	10.31	24.54	1.75467530415525	1.80885360170672	1.8630318992582	1.73570810142973	1.78930075743798	1.84289341344624	1.73360185043047	1.78720817903696	1.84067457055296	1.18623607781847	19.7607604075216	-0.369569088690556	82.7381334553448	0.490999443802916	0.498842284087544	0.483685552341284	0.474895842009959	0.482653972182721	0.467660947395109	0.48596425475277	0.50451338367268	0.479608567125353	0.00084157332491526	0.000834507684090702	0.00394778225935398
238	27.2519279267591	0.27	1.18630450354445	1.14499607797727	1.22761292911163	0.345977311777711	30.5295010058008	29.6355587404999	31.4234432711017	16.06	10.36	24.68	1.79042905714928	1.84443648185227	1.89844390655526	1.77090365500313	1.82432210541418	1.87774055582523	1.77040186033961	4.59368083328005	1.87740661134546	1.18630450354445	19.9038415028654	0.138841147809297	83.4172434674744	0.490999443802916	0.498842284087544	0.483685552341284	0.474895842009959	0.482653972182721	0.467660947395109	0.48596425475277	0.50451338367268	0.479608567125353	0.00084157332491526	0.000834507684090702	0.00394778225935398
238	27.2519279267591	0.27	1.18633228100538	1.14454914678461	1.22811541522615	0.335028544741548	29.5264325428413	28.6405243020582	30.4123407836244	15.85	10.32	24.74	1.7519200933901	1.80611045776888	1.86030082214766	1.73347499905466	1.78709482006973	1.84071464108479	1.73284393798161	1.78472339838138	1.83923283860635	1.18633228100538	19.7310731712072	-0.118107664868998	82.9690314280843	0.490999443802916	0.498842284087544	0.483685552341284	0.474895842009959	0.482653972182721	0.467660947395109	0.48596425475277	0.50451338367268	0.479608567125353	0.00084157332491526	0.000834507684090702	0.00394778225935398
238	27.2519279267591	0.27	1.18634896582737	1.14437913110481	1.22831880054992	0.342975914440562	30.3875829908308	29.4918632212574	31.2833027604043	16.08	10.43	24.86	1.7790000593733	1.83303142088132	1.88706278238935	1.75951650497034	1.81295611665472	1.8663957283391	1.75812673484668	1.81278253827809	1.86581083190682	1.18634896582737	19.8620559510231	0.48552480874615	83.803020876043	0.490999443802916	0.498842284087544	0.483685552341284	0.474895842009959	0.482653972182721	0.467660947395109	0.48596425475277	0.50451338367268	0.479608567125353	0.00084157332491526	0.000834507684090702	0.00394778225935398
238	27.2519279267591	0.27	1.18641715553892	1.14459670148718	1.22823760959066	0.346239857757767	30.3951954228219	29.5057018850844	31.2846889605593	16.04	10.42	24.54	1.78428638588077	1.83807636911503	1.89186635234929	1.76487940529577	1.81808433605832	1.87128926682087	1.76318928317632	1.81966029314067	1.87246575334434	1.18641715553892	19.687958917227	-0.268584002509755	82.8287778671363	0.490999443802916	0.498842284087544	0.483685552341284	0.474895842009959	0.482653972182721	0.467660947395109	0.48596425475277	0.50451338367268	0.479608567125353	0.00084157332491526	0.000834507684090702	0.00394778225935398
238	27.2519279267591	0.27	1.18646089028028	1.14457097422151	1.22835080633905	0.333146720710253	29.5644137980669	28.673606401621	30.4552211945128	16.22	10.43	24.96	1.71584132350852	1.76914763317532	1.82245394284213	1.69663706354583	1.74934675147701	1.80205643940819	1.69358610781451	1.74707043152293	1.79921134402166	1.18646089028028	19.8984411362599	0.10699786830577	83.4779771193789	0.490999443802916	0.498842284087544	0.483685552341284	0.474895842009959	0.482653972182721	0.467660947395109	0.48596425475277	0.50451338367268	0.479608567125353	0.00084157332491526	0.000834507684090702	0.00394778225935398
238	27.2519279267591	0.27	1.18649758591901	1.14481704205367	1.22817812978435	0.340090522790416	30.0053079079267	29.1151641033235	30.8954517125299	16.29	10.51	25.01	1.73450126594528	1.78753052418605	1.84055978242682	1.71485724848981	1.76728592620926	1.81971460392871	1.71339995114105	1.76566109065026	1.81674474298791	1.18649758591901	19.9697092748999	-0.112586404954006	83.4663359946436	0.490999443802916	0.498842284087544	0.483685552341284	0.474895842009959	0.482653972182721	0.467660947395109	0.48596425475277	0.50451338367268	0.479608567125353	0.00084157332491526	0.000834507684090702	0.00394778225935398
238	27.2519279267591	0.27	1.18654533059293	1.14466197727583	1.22842868391004	0.353565733156682	30.6426540744979	29.7602436145158	31.52506453448	16	10.29	24.86	1.80469829200801	1.85820876291031	1.9117192338126	1.78522135200822	1.83815431904976	1.8910872860913	1.78413309822262	1.83354878514781	1.88647212831747	1.18654533059293	19.7345062529368	-0.0509493532860897	83.056111488907	0.490999443802916	0.498842284087544	0.483685552341284	0.474895842009959	0.482653972182721	0.467660947395109	0.48596425475277	0.50451338367268	0.479608567125353	0.00084157332491526	0.000834507684090702	0.00394778225935398
238	27.2519279267591	0.27	1.18657253349886	1.14540013855245	1.22774492844527	0.34622957139872	30.0270283130039	29.1482889548453	30.9057676711624	15.79	10.3	24.91	1.78943782660671	1.8433843704211	1.89733091423548	1.77079588914852	1.82418043070671	1.87756497226491	1.76763378227728	1.81883889169017	1.87450913000048	1.18657253349886	19.8307108527869	-0.307843219685096	82.8033603655296	0.490999443802916	0.498842284087544	0.483685552341284	0.474895842009959	0.482653972182721	0.467660947395109	0.48596425475277	0.50451338367268	0.479608567125353	0.00084157332491526	0.000834507684090702	0.00394778225935398
238	27.2519279267591	0.27	1.18668789969623	1.1455945539416	1.22778124545085	0.350917895694004	29.841092274139	28.9767635562162	30.7054209920618	16.02	10.27	25.3	1.75488666203968	1.80723201578348	1.85957736952728	1.73587770503067	1.78765605316638	1.83943440130209	1.72912154097214	1.77989458630913	1.83256514336681	1.18668789969623	19.9650830345522	0.162092920139026	83.4211165531238	0.490999443802916	0.498842284087544	0.483685552341284	0.474895842009959	0.482653972182721	0.467660947395109	0.48596425475277	0.50451338367268	0.479608567125353	0.00084157332491526	0.000834507684090702	0.00394778225935398
238	27.2519279267591	0.27	1.18674892665166	1.14467990373135	1.22881794957197	0.343257275237075	29.9157855654834	29.0345229657737	30.7970481651931	15.95	10.07	24.92	1.76575521922629	1.81934983267252	1.87294444611875	1.74685248509419	1.79987335835387	1.85289423161354	1.73958420581019	1.79178632203952	1.845821320147	1.18674892665166	19.7253451753398	0.217697975863558	83.1637783217564	0.490999443802916	0.498842284087544	0.483685552341284	0.474895842009959	0.482653972182721	0.467660947395109	0.48596425475277	0.50451338367268	0.479608567125353	0.00084157332491526	0.000834507684090702	0.00394778225935398
238	27.2519279267591	0.27	1.1868348693789	1.14535448667639	1.22831525208141	0.335594077140551	29.8552617724681	28.9606231250831	30.7499004198531	16.27	10.35	25.13	1.72733110839376	1.7806910502612	1.83405099212864	1.70782893676091	1.76058642624412	1.81334391572733	1.70435928174249	1.7567217869232	1.80949937532449	1.1868348693789	20.0020819066212	-0.174698638631271	83.2761312129544	0.490999443802916	0.498842284087544	0.483685552341284	0.474895842009959	0.482653972182721	0.467660947395109	0.48596425475277	0.50451338367268	0.479608567125353	0.00084157332491526	0.000834507684090702	0.00394778225935398
238	27.2519279267591	0.27	1.18691263758606	1.1454377974625	1.22838747770963	0.338588852776697	30.0113872722687	29.1180763046644	30.904698239873	16.17	10.44	24.91	1.74770898481567	1.80132679898653	1.85494461315739	1.72830601861454	1.7813285708481	1.83435112308166	1.73209856328182	1.77862315565556	1.83277349081437	1.18691263758606	19.8825649094858	0.0672903707494057	83.4701295353312	0.490999443802916	0.498842284087544	0.483685552341284	0.474895842009959	0.482653972182721	0.467660947395109	0.48596425475277	0.50451338367268	0.479608567125353	0.00084157332491526	0.000834507684090702	0.00394778225935398
238	27.2519279267591	0.27	1.18691311186855	1.14503731838797	1.22878890534913	0.337874899481171	29.6398881462842	28.7562269399049	30.5235493526635	16.06	10.2	24.83	1.73649838996395	1.78985991981131	1.84322144965867	1.71753681444396	1.77031566671217	1.82309451898038	1.71304726809809	1.7642362548951	1.81950009108155	1.18691311186855	19.7934629080634	0.321695485223727	83.3443124539752	0.490999443802916	0.498842284087544	0.483685552341284	0.474895842009959	0.482653972182721	0.467660947395109	0.48596425475277	0.50451338367268	0.479608567125353	0.00084157332491526	0.000834507684090702	0.00394778225935398
238	27.2519279267591	0.27	1.18699933645038	1.14531571845437	1.22868295444639	0.346038962968728	30.1762658630996	29.2927871269344	31.0597445992648	15.96	10.35	25.03	1.77979530618094	1.83347443548071	1.88715356478049	1.76069168041386	1.81379463896294	1.86689759751202	1.7556894875373	1.80860123105125	1.8638967728621	1.18699933645038	19.8932173648674	-0.189646762304769	83.0345315525831	0.490999443802916	0.498842284087544	0.483685552341284	0.474895842009959	0.482653972182721	0.467660947395109	0.48596425475277	0.50451338367268	0.479608567125353	0.00084157332491526	0.000834507684090702	0.00394778225935398
238	27.2519279267591	0.27	1.18702003949192	1.14543493366279	1.22860514532104	0.337579359538649	29.7278114541198	28.8409432367681	30.6146796714716	16.14	10.31	25.01	1.73369064842714	1.78700218966861	1.84031373091009	1.71452183462717	1.76724392872109	1.81996602281502	1.71095263790285	1.76165595122217	1.81446637792638	1.18702003949192	19.9505272265849	0.275934110735405	83.6319371447775	0.490999443802916	0.498842284087544	0.483685552341284	0.474895842009959	0.482653972182721	0.467660947395109	0.48596425475277	0.50451338367268	0.479608567125353	0.00084157332491526	0.000834507684090702	0.00394778225935398
238	27.2519279267591	0.27	1.18708210405724	1.14555105054686	1.22861315756761	0.344438512362566	30.8047000641192	29.8996241323865	31.7097759958518	15.97	10.5	24.7	1.81606051970142	1.87103354075593	1.92600656181044	1.79654926235108	1.85093166830798	1.90531407426487	1.79881873464589	1.85167835077285	1.90662543297956	1.18708210405724	19.9412673619915	-0.339203615371805	83.0924231109001	0.490999443802916	0.498842284087544	0.483685552341284	0.474895842009959	0.482653972182721	0.467660947395109	0.48596425475277	0.50451338367268	0.479608567125353	0.00084157332491526	0.000834507684090702	0.00394778225935398
238	27.2519279267591	0.27	1.18709930268466	1.14530185988213	1.22889674548718	0.338458589852905	29.7479830024224	28.862254868755	30.6337111360897	15.97	10.35	25.14	1.75339941546931	1.80720793455069	1.86101645363207	1.73457191128891	1.78780264979787	1.84103338830683	1.72858262475944	1.78212254582624	1.83509810724887	1.18709930268466	19.9610927790581	0.0234727993485738	83.3894942316143	0.490999443802916	0.498842284087544	0.483685552341284	0.474895842009959	0.482653972182721	0.467660947395109	0.48596425475277	0.50451338367268	0.479608567125353	0.00084157332491526	0.000834507684090702	0.00394778225935398
238	27.2519279267591	0.27	1.18728401175175	1.14599537218527	1.22857265131824	0.33948158877715	29.8150325989628	28.9293322675315	30.7007329303941	15.92	10.35	24.58	1.76226154060591	1.81621493352037	1.87016832643484	1.74348458693828	1.79686310470759	1.85024162247689	1.74354755824452	1.79541730047915	1.85034061854114	1.18728401175175	19.7652606740543	0.0439205254275228	83.1633153890302	0.490999443802916	0.498842284087544	0.483685552341284	0.474895842009959	0.482653972182721	0.467660947395109	0.48596425475277	0.50451338367268	0.479608567125353	0.00084157332491526	0.000834507684090702	0.00394778225935398
238	27.2519279267591	0.27	1.18739613780991	1.1460555865756	1.22873668904423	0.340490790177175	30.4634549174567	29.5605249408793	31.3663848940342	16.27	10.41	24.87	1.76371257160183	1.8175853953812	1.87145821916058	1.74381753892068	1.79708266640817	1.85034779389566	1.7423597398245	1.79733557394881	1.84790686193428	1.18739613780991	19.948531277599	0.197535834227649	83.6262540167543	0.490999443802916	0.498842284087544	0.483685552341284	0.474895842009959	0.482653972182721	0.467660947395109	0.48596425475277	0.50451338367268	0.479608567125353	0.00084157332491526	0.000834507684090702	0.00394778225935398
238	27.2519279267591	0.27	1.18740286225199	1.14555629280142	1.22924943170257	0.33348177693709	29.5915043126922	28.7005525901795	30.4824560352049	15.92	10.25	24.45	1.74864994175532	1.80293331043902	1.85721667912273	1.73002790756969	1.78373319214221	1.83743847671474	1.72752720893281	1.78327079958237	1.83556683279961	1.18740286225199	19.7159162706817	-0.241164489537119	82.8369392275344	0.490999443802916	0.498842284087544	0.483685552341284	0.474895842009959	0.482653972182721	0.467660947395109	0.48596425475277	0.50451338367268	0.479608567125353	0.00084157332491526	0.000834507684090702	0.00394778225935398
238	27.2519279267591	0.27	1.18744052731006	1.14558720035535	1.22929385426478	0.335189012116578	30.1193168190575	29.2159450961649	31.0226885419502	15.86	10.31	24.72	1.78605507125346	1.8412807927418	1.89650651423014	1.76721810645548	1.82186137951411	1.87650465257275	1.76626964305596	1.82015968825775	1.87486851420819	1.18744052731006	19.7137491953441	0.646237467290811	83.6916083347933	0.490999443802916	0.498842284087544	0.483685552341284	0.474895842009959	0.482653972182721	0.467660947395109	0.48596425475277	0.50451338367268	0.479608567125353	0.00084157332491526	0.000834507684090702	0.00394778225935398
238	27.2519279267591	0.27	1.18746690193465	1.14636162827748	1.22857217559183	0.344937460900415	29.9780197681823	29.0982048724192	30.8578346639454	15.82	10.29	24.78	1.78360646422748	1.83753568571338	1.89146490719928	1.76494081775288	1.81830566374279	1.87167050973269	1.76155244347157	1.81421947053353	1.86760386725795	1.18746690193465	19.7438776659912	-0.101048937366476	82.9730918256081	0.490999443802916	0.498842284087544	0.483685552341284	0.474895842009959	0.482653972182721	0.467660947395109	0.48596425475277	0.50451338367268	0.479608567125353	0.00084157332491526	0.000834507684090702	0.00394778225935398
238	27.2519279267591	0.27	1.18748215956186	1.14590043597526	1.22906388314846	0.33594721675508	29.3633648165453	28.4841626173767	30.2425670157138	15.99	10.26	25.36	1.72741297046111	1.78073190782651	1.83405084519191	1.70877308471828	1.76151667680296	1.81426026888763	1.70069008051203	1.75440061559719	1.80777180050231	1.18748215956186	19.9268494860087	-0.109421471255165	83.1625136162917	0.490999443802916	0.498842284087544	0.483685552341284	0.474895842009959	0.482653972182721	0.467660947395109	0.48596425475277	0.50451338367268	0.479608567125353	0.00084157332491526	0.000834507684090702	0.00394778225935398
238	27.2519279267591	0.27	1.18753122681387	1.14590574058069	1.22915671304705	0.331994611299787	29.7675215772391	28.8682635761607	30.6667795783176	15.9	10.3	24.57	1.76047733409194	1.81531690988502	1.8701564856781	1.741778383827	1.79603547981165	1.8502925757963	1.73945876344594	1.79592223733929	1.8482334792243	1.18753122681387	19.8184808812955	-0.11282505067372	83.0862868631369	0.490999443802916	0.498842284087544	0.483685552341284	0.474895842009959	0.482653972182721	0.467660947395109	0.48596425475277	0.50451338367268	0.479608567125353	0.00084157332491526	0.000834507684090702	0.00394778225935398
238	27.2519279267591	0.27	1.18773845377754	1.14587383251993	1.22960307503515	0.345720656250895	30.3656911763711	29.4760409797097	31.2553413730324	15.9	10.35	24.66	1.79820783769481	1.85248161067349	1.90675538365217	1.77912844563601	1.83282636160225	1.88652427756849	1.77824883920611	1.83058216378191	1.88377525708755	1.18773845377754	19.816300187997	-0.015900279292185	83.1962039523693	0.490999443802916	0.498842284087544	0.483685552341284	0.474895842009959	0.482653972182721	0.467660947395109	0.48596425475277	0.50451338367268	0.479608567125353	0.00084157332491526	0.000834507684090702	0.00394778225935398
238	27.2519279267591	0.27	1.18787609314608	1.14599002284469	1.22976216344747	0.34109758347965	30.2168845321564	29.3224715758037	31.111297488509	15.9	10.43	24.88	1.7884310773062	1.84298295650067	1.89753483569513	1.76944297906568	1.82341567103035	1.87738836299502	1.76749585285829	1.8216436275943	1.87670002224356	1.18787609314608	19.7795982689632	0.137315602102845	83.4119060273269	0.490999443802916	0.498842284087544	0.483685552341284	0.474895842009959	0.482653972182721	0.467660947395109	0.48596425475277	0.50451338367268	0.479608567125353	0.00084157332491526	0.000834507684090702	0.00394778225935398
238	27.2519279267591	0.27	1.18810676102495	1.14674123070456	1.22947229134535	0.325545339975839	29.5731823073415	28.6666446135284	30.4797200011546	15.98	10.31	25.23	1.74026687694585	1.79530008862844	1.85033330031103	1.72154249965776	1.77598358226373	1.8304246648697	1.71666683694965	1.77056941240587	1.82385830928279	1.18810676102495	19.9880676139145	-0.237906917458219	83.2024128694099	0.490999443802916	0.498842284087544	0.483685552341284	0.474895842009959	0.482653972182721	0.467660947395109	0.48596425475277	0.50451338367268	0.479608567125353	0.00084157332491526	0.000834507684090702	0.00394778225935398
238	27.2519279267591	0.27	1.18813710404376	1.14646114745605	1.22981306063148	0.338787003311204	29.8109087634346	28.9239576091396	30.6978599177296	15.96	10.29	24.93	1.75769616538083	1.8115957964013	1.86549542742178	1.73883917109936	1.79216055369787	1.84548193629638	1.73560010845008	1.78747561851431	1.84160953463812	1.18813710404376	19.8846648957743	0.0574178368269465	83.3328239691801	0.490999443802916	0.498842284087544	0.483685552341284	0.474895842009959	0.482653972182721	0.467660947395109	0.48596425475277	0.50451338367268	0.479608567125353	0.00084157332491526	0.000834507684090702	0.00394778225935398
238	27.2519279267591	0.27	1.1882457321532	1.1464638705859	1.23002759372049	0.332568696417069	29.6192988184153	28.7256753968737	30.512922239957	15.98	10.32	24.86	1.7431957519432	1.79742460925452	1.85165346656584	1.72442001129201	1.77806477644985	1.83170954160769	1.7216796940439	1.77654947867615	1.82748942327143	1.1882457321532	19.8835180578354	0.330315490837731	83.5865047557931	0.490999443802916	0.498842284087544	0.483685552341284	0.474895842009959	0.482653972182721	0.467660947395109	0.48596425475277	0.50451338367268	0.479608567125353	0.00084157332491526	0.000834507684090702	0.00394778225935398
238	27.2519279267591	0.27	1.18833236257696	1.14669744526112	1.22996727989279	0.3351772486537	29.5019244567762	28.6170468895979	30.3868020239546	16.13	10.52	25.33	1.72167576577908	1.77491229535426	1.82814882492944	1.70268318469323	1.75533243812456	1.80798169155589	1.70014430543536	1.75360057508956	1.80371630027732	1.18833236257696	19.9716616586898	-0.038719465778164	83.5156060740933	0.490999443802916	0.498842284087544	0.483685552341284	0.474895842009959	0.482653972182721	0.467660947395109	0.48596425475277	0.50451338367268	0.479608567125353	0.00084157332491526	0.000834507684090702	0.00394778225935398
238	27.2519279267591	0.27	1.18856830705146	1.14736027223107	1.22977634187185	0.338499197124508	29.6380446759736	28.7556699042098	30.5204194477373	15.82	10.21	24.65	1.76240006774618	1.81647974534417	1.87055942294216	1.7439499052513	1.79746343509566	1.85097696494002	1.73988676347894	1.79385414949739	1.84725294121659	1.18856830705146	19.7982760548579	0.110119804565531	83.1730835891879	0.490999443802916	0.498842284087544	0.483685552341284	0.474895842009959	0.482653972182721	0.467660947395109	0.48596425475277	0.50451338367268	0.479608567125353	0.00084157332491526	0.000834507684090702	0.00394778225935398
238	27.2519279267591	0.27	1.18859497734946	1.14673139803075	1.23045855666817	0.333853570642172	29.9070266842167	29.0073276681548	30.8067257002786	15.86	10.28	24.8	1.77414513252759	1.82917249141934	1.88419985031109	1.7554595598002	1.80990736198167	1.86435516416314	1.75270046794011	1.80748174124508	1.86023645711505	1.18859497734946	19.7913421022471	-0.022226220692917	83.0269806872172	0.490999443802916	0.498842284087544	0.483685552341284	0.474895842009959	0.482653972182721	0.467660947395109	0.48596425475277	0.50451338367268	0.479608567125353	0.00084157332491526	0.000834507684090702	0.00394778225935398
238	27.2519279267591	0.27	1.18873691477254	1.14678561031376	1.23068821923133	0.339302727727323	30.1534206941191	29.2573106685538	31.0495307196844	16.09	10.27	24.88	1.76422442256653	1.81826012018477	1.87229581780301	1.74488380488601	1.79832712675241	1.85177044861881	1.74047855600814	1.79225692874006	1.84641635892707	1.18873691477254	19.9176929321729	0.207035734462269	83.4627508462101	0.490999443802916	0.498842284087544	0.483685552341284	0.474895842009959	0.482653972182721	0.467660947395109	0.48596425475277	0.50451338367268	0.479608567125353	0.00084157332491526	0.000834507684090702	0.00394778225935398
238	27.2519279267591	0.27	1.18897795438185	1.14697535770295	1.23098055106076	0.328800880823868	29.4078116653799	28.5129846668664	30.3026386638933	15.86	10.29	24.71	1.74384371283719	1.79857100475932	1.85329829668144	1.7254752488458	1.77962608068517	1.83377691252453	1.72297213861935	1.77815685028463	1.82917370087635	1.18897795438185	19.8247604463544	0.230970852440438	83.5055258177239	0.490999443802916	0.498842284087544	0.483685552341284	0.474895842009959	0.482653972182721	0.467660947395109	0.48596425475277	0.50451338367268	0.479608567125353	0.00084157332491526	0.000834507684090702	0.00394778225935398
238	27.2519279267591	0.27	1.18902817240634	1.14707359321999	1.23098275159269	0.333775324200666	29.2742493353563	28.3934313391296	30.1550673315831	15.96	10.29	24.78	1.72579442480876	1.77933183524019	1.83286924567161	1.7072899482804	1.76025331481617	1.81321668135193	1.70501469877982	1.75781276047471	1.8129889378737	1.18902817240634	19.7211260502175	-0.259627853388139	82.8654487671846	0.490999443802916	0.498842284087544	0.483685552341284	0.474895842009959	0.482653972182721	0.467660947395109	0.48596425475277	0.50451338367268	0.479608567125353	0.00084157332491526	0.000834507684090702	0.00394778225935398
238	27.2519279267591	0.27	1.18924727390701	1.14755056627267	1.23094398154135	0.335170028478263	29.6224510679313	28.7339440439529	30.5109580919096	15.99	10.26	24.9	1.74330232844346	1.79720848074092	1.85111463303837	1.7245134606237	1.77783862616191	1.83116379170012	1.7207677651802	1.77237255714264	1.82690429492587	1.18924727390701	19.8381029665401	0.26904503606993	83.4351380418584	0.490999443802916	0.498842284087544	0.483685552341284	0.474895842009959	0.482653972182721	0.467660947395109	0.48596425475277	0.50451338367268	0.479608567125353	0.00084157332491526	0.000834507684090702	0.00394778225935398
238	27.2519279267591	0.27	1.18930661266844	1.14782069775374	1.23079252758314	0.336833233787833	29.5624795895179	28.6790703530732	30.4458888259626	16.04	10.31	24.99	1.734181477295	1.78759994295142	1.84101840860784	1.71531595339599	1.7681532991675	1.82099064493902	1.71013781526163	1.76320801761076	1.81740998177898	1.18930661266844	19.8456381582142	-0.275918578933957	83.0343125344251	0.490999443802916	0.498842284087544	0.483685552341284	0.474895842009959	0.482653972182721	0.467660947395109	0.48596425475277	0.50451338367268	0.479608567125353	0.00084157332491526	0.000834507684090702	0.00394778225935398
238	27.2519279267591	0.27	1.1895354251005	1.14747988741878	1.23159096278222	0.322475301697836	29.042071167649	28.14555300981	29.938589325488	15.94	10.34	25	1.71304125022344	1.76760662278575	1.82217199534806	1.69474386550155	1.74872641286094	1.80270896022033	1.69004322363681	1.74586388950475	1.79942520982754	1.1895354251005	19.8348957735644	0.0652528316076548	83.3428364519711	0.490999443802916	0.498842284087544	0.483685552341284	0.474895842009959	0.482653972182721	0.467660947395109	0.48596425475277	0.50451338367268	0.479608567125353	0.00084157332491526	0.000834507684090702	0.00394778225935398
238	27.2519279267591	0.27	1.18963724962883	1.14777632284042	1.23149817641724	0.332425711889329	29.752747082469	28.8548082878095	30.6506858771285	16.08	10.29	24.74	1.74074027939947	1.79491073905765	1.84908119871582	1.72168082158859	1.7752581660057	1.82883551042281	1.71925413770658	1.77307481250034	1.82598831122909	1.18963724962883	19.7889822219744	-0.284158029459786	82.9038682463844	0.490999443802916	0.498842284087544	0.483685552341284	0.474895842009959	0.482653972182721	0.467660947395109	0.48596425475277	0.50451338367268	0.479608567125353	0.00084157332491526	0.000834507684090702	0.00394778225935398
238	27.2519279267591	0.27	1.18980658854566	1.1478533979535	1.23175977913783	0.342698944335501	29.8616300992383	28.980872374366	30.7423878241105	15.99	10.31	24.8	1.7583118416485	1.81174869880247	1.86518555595643	1.73936206149174	1.79222301585568	1.84508397021963	1.73541268606286	1.78784860227472	1.84092098155799	1.18980658854566	19.8068267073801	-0.019279225221684	83.1485982786976	0.490999443802916	0.498842284087544	0.483685552341284	0.474895842009959	0.482653972182721	0.467660947395109	0.48596425475277	0.50451338367268	0.479608567125353	0.00084157332491526	0.000834507684090702	0.00394778225935398
238	27.2519279267591	0.27	1.19002273771935	1.14793353162453	1.23211194381417	0.341759692363713	30.0795277512868	29.1904904196004	30.9685650829732	16.05	10.29	24.59	1.76411283793519	1.81784136896318	1.87156989999117	1.74489170969452	1.79803483430016	1.8511779589058	1.74162433126276	1.79769583532426	1.85139938546154	1.19002273771935	19.6642235238003	-0.0955653760750126	82.9540727746053	0.490999443802916	0.498842284087544	0.483685552341284	0.474895842009959	0.482653972182721	0.467660947395109	0.48596425475277	0.50451338367268	0.479608567125353	0.00084157332491526	0.000834507684090702	0.00394778225935398
238	27.2519279267591	0.27	1.19007763612295	1.14838201875328	1.23177325349263	0.338683846759056	29.5797183108656	28.6994429920594	30.4599936296718	16.04	10.28	24.68	1.73578267864573	1.78902296805643	1.84226325746714	1.71691089356178	1.76957234363278	1.82223379370378	1.71334089985757	1.76748094201687	1.82003164299965	1.19007763612295	19.7373846887526	-0.230243276080048	82.8787919292212	0.490999443802916	0.498842284087544	0.483685552341284	0.474895842009959	0.482653972182721	0.467660947395109	0.48596425475277	0.50451338367268	0.479608567125353	0.00084157332491526	0.000834507684090702	0.00394778225935398
238	27.2519279267591	0.27	1.19009543073384	1.14852777266561	1.23166308880206	0.346284008968158	30.2431190374556	29.3581622130472	31.128075861864	15.86	10.37	24.91	1.79467120323735	1.84876881729605	1.90286643135475	1.77574098348666	1.8292679750713	1.88279496665594	1.77391409176368	1.82668047815053	1.88048368127386	1.19009543073384	19.9377157012151	0.13211106512934	83.3938051288383	0.490999443802916	0.498842284087544	0.483685552341284	0.474895842009959	0.482653972182721	0.467660947395109	0.48596425475277	0.50451338367268	0.479608567125353	0.00084157332491526	0.000834507684090702	0.00394778225935398
238	27.2519279267591	0.27	1.19018060674352	1.14859378281397	1.23176743067306	0.341335372288951	29.9919359315974	29.10465082859	30.8792210346048	16.02	10.47	25.05	1.76257679568176	1.81631075534771	1.87004471501366	1.7434828763439	1.79663473831398	1.84978660028405	1.74141544056062	1.79378096131266	1.84921225406557	1.19018060674352	19.9746057378341	-0.00837048721827873	83.4568280789328	0.490999443802916	0.498842284087544	0.483685552341284	0.474895842009959	0.482653972182721	0.467660947395109	0.48596425475277	0.50451338367268	0.479608567125353	0.00084157332491526	0.000834507684090702	0.00394778225935398
238	27.2519279267591	0.27	1.19027635838744	1.14900024612994	1.23155247064495	0.356499453089898	30.8992406121469	30.0151230850153	31.7833581392784	16.07	10.27	24.74	1.81228468078067	1.86566685902102	1.91904903726136	1.79248848942886	1.84528755629248	1.8980866231561	1.79032496308589	1.84198812725491	1.89592108581006	1.19027635838744	19.9315397267917	-0.686808357970154	82.5151535067213	0.490999443802916	0.498842284087544	0.483685552341284	0.474895842009959	0.482653972182721	0.467660947395109	0.48596425475277	0.50451338367268	0.479608567125353	0.00084157332491526	0.000834507684090702	0.00394778225935398
238	27.2519279267591	0.27	1.19064817790915	1.14893274902051	1.2323636067978	0.337132826328705	29.6671991928377	28.7812548261828	30.5531435594926	15.88	10.33	24.6	1.75794997784026	1.81206318065697	1.86617638347368	1.7393626880181	1.7929037370212	1.8464447860243	1.73814152838665	1.79035763912066	1.84470871007989	1.19064817790915	19.7469592948249	-0.181207763944455	82.9055183185518	0.490999443802916	0.498842284087544	0.483685552341284	0.474895842009959	0.482653972182721	0.467660947395109	0.48596425475277	0.50451338367268	0.479608567125353	0.00084157332491526	0.000834507684090702	0.00394778225935398
238	27.2519279267591	0.27	1.1906956700587	1.14855820736597	1.23283313275143	0.331328660905041	29.3815524498173	28.4926200028398	30.2704848967948	16.2	10.42	24.92	1.70661296749522	1.75985705810843	1.81310114872164	1.68755990710924	1.74020956717905	1.79285922724886	1.68638388540039	1.73668935435402	1.79171150403455	1.1906956700587	19.9278824170357	-0.127362051410489	83.2667612646964	0.490999443802916	0.498842284087544	0.483685552341284	0.474895842009959	0.482653972182721	0.467660947395109	0.48596425475277	0.50451338367268	0.479608567125353	0.00084157332491526	0.000834507684090702	0.00394778225935398
238	27.2519279267591	0.27	1.19080813989524	1.14868051621927	1.2329357635712	0.331018404632024	29.3651517170014	28.4760930271817	30.2542104068211	16.27	10.21	24.83	1.6990212839572	1.75206682062014	1.80511235728309	1.67985630225269	1.73230348458702	1.78475066692136	1.67529821536369	1.72912375124663	1.77846170483351	1.19080813989524	19.8377986654282	0.0922463870102054	83.2390512441924	0.490999443802916	0.498842284087544	0.483685552341284	0.474895842009959	0.482653972182721	0.467660947395109	0.48596425475277	0.50451338367268	0.479608567125353	0.00084157332491526	0.000834507684090702	0.00394778225935398
238	27.2519279267591	0.27	1.19102678996623	1.14899919029351	1.23305438963896	0.33342979719334	29.5884343103356	28.6974708436666	30.4793977770045	15.87	10.19	24.47	1.75387120160146	1.80832321844929	1.86277523529713	1.73535876350472	1.78923602914493	1.84311329478514	1.73148091773326	1.78558743819497	1.84171282400063	1.19102678996623	19.6028212205599	-0.469534531253576	82.4355960873618	0.490999443802916	0.498842284087544	0.483685552341284	0.474895842009959	0.482653972182721	0.467660947395109	0.48596425475277	0.50451338367268	0.479608567125353	0.00084157332491526	0.000834507684090702	0.00394778225935398
238	27.2519279267591	0.27	1.19122234198096	1.14913689457521	1.23330778938672	0.339805074922368	29.7911208978293	28.9067688775877	30.6754729180709	16.01	10.43	24.94	1.75123755401928	1.80481360312315	1.85838965222703	1.73228597789727	1.78528223668624	1.83827849547522	1.73192979122481	1.78218837562104	1.83736178428033	1.19122234198096	19.7603129775264	-0.0400665706698865	83.1956181288991	0.490999443802916	0.498842284087544	0.483685552341284	0.474895842009959	0.482653972182721	0.467660947395109	0.48596425475277	0.50451338367268	0.479608567125353	0.00084157332491526	0.000834507684090702	0.00394778225935398
238	27.2519279267591	0.27	1.1912458734485	1.14915975190184	1.23333199499516	0.33047243071489	29.2807969769331	28.3931982386812	30.1683957151849	16.05	10.35	24.79	1.71565627261186	1.76928934099827	1.82292240938469	1.69695488097113	1.75000332583313	1.80305177069512	1.69460703839229	1.7470919520593	1.80083758435875	1.1912458734485	19.8303190425562	0.13000900706605	83.4771816955586	0.490999443802916	0.498842284087544	0.483685552341284	0.474895842009959	0.482653972182721	0.467660947395109	0.48596425475277	0.50451338367268	0.479608567125353	0.00084157332491526	0.000834507684090702	0.00394778225935398
238	27.2519279267591	0.27	1.19133156384594	1.14972076762103	1.23294236007085	0.331225897385619	29.2868558420544	28.4005828840179	30.173128800091	16.15	10.29	25.01	1.70588972457911	1.7591239817231	1.81235823886709	1.68698840132066	1.73963282086365	1.79227724040665	1.68304596578352	1.73546548102917	1.78852684725337	1.19133156384594	19.915707086454	0.0323266242184207	83.2999928175215	0.490999443802916	0.498842284087544	0.483685552341284	0.474895842009959	0.482653972182721	0.467660947395109	0.48596425475277	0.50451338367268	0.479608567125353	0.00084157332491526	0.000834507684090702	0.00394778225935398
238	27.2519279267591	0.27	1.19159627972471	1.14961995339489	1.23357260605452	0.331887854225967	29.1352609315569	28.2548912380668	30.015630625047	16.14	10.3	25.09	1.69801187453274	1.75091875642196	1.80382563831117	1.67922404435216	1.73154553250696	1.78386702066175	1.67598552219469	1.72578542599013	1.77872893275056	1.19159627972471	19.8610688121971	-0.222544749063852	83.0848863675259	0.490999443802916	0.498842284087544	0.483685552341284	0.474895842009959	0.482653972182721	0.467660947395109	0.48596425475277	0.50451338367268	0.479608567125353	0.00084157332491526	0.000834507684090702	0.00394778225935398
238	27.2519279267591	0.27	1.19163240537583	1.14981678571931	1.23344802503234	0.336484312564884	29.4484015358665	28.5677135315476	30.3290895401854	16.02	10.08	24.92	1.73014494244945	1.78348200405452	1.83681906565959	1.71140492935995	1.76416427218083	1.81692361500171	1.70378253840161	1.75686284175063	1.80904584135904	1.19163240537583	19.7431351207364	-0.192219892880079	82.8011534196828	0.490999443802916	0.498842284087544	0.483685552341284	0.474895842009959	0.482653972182721	0.467660947395109	0.48596425475277	0.50451338367268	0.479608567125353	0.00084157332491526	0.000834507684090702	0.00394778225935398
238	27.2519279267591	0.27	1.19165923015064	1.14992565190069	1.23339280840059	0.33763559532228	29.6500929610689	28.7656545270106	30.5345313951273	15.94	10.24	25.26	1.75033212003535	1.8041484167538	1.85796471347226	1.73162271756363	1.78486376873678	1.83810481990994	1.72344771195014	1.77638092300711	1.82909872782681	1.19165923015064	19.790301071169	0.0850172559495245	83.1793269895611	0.490999443802916	0.498842284087544	0.483685552341284	0.474895842009959	0.482653972182721	0.467660947395109	0.48596425475277	0.50451338367268	0.479608567125353	0.00084157332491526	0.000834507684090702	0.00394778225935398
238	27.2519279267591	0.27	1.19177187466027	1.14963761751751	1.23390613180302	0.332410770920478	29.5364413632022	28.6450006730823	30.427882053322	15.96	10.29	24.98	1.74131503285252	1.79550525935375	1.84969548585498	1.72265112128556	1.77626052147097	1.82986992165638	1.71845410221835	1.77017053095705	1.82493750784486	1.19177187466027	19.877735503487	0.306851670524345	83.5354838253169	0.490999443802916	0.498842284087544	0.483685552341284	0.474895842009959	0.482653972182721	0.467660947395109	0.48596425475277	0.50451338367268	0.479608567125353	0.00084157332491526	0.000834507684090702	0.00394778225935398
238	27.2519279267591	0.27	1.19187849752482	1.15002960135351	1.23372739369614	0.333094562138887	29.5713975317751	28.6802751014454	30.4625199621049	16.12	10.28	25.12	1.72573864905751	1.7793589303701	1.8329792116827	1.70670902932841	1.75973804291707	1.81276705650572	1.70079718985316	1.75339983274899	1.8060505654694	1.19187849752482	19.9790710692341	-0.13845482901345	83.2573873988355	0.490999443802916	0.498842284087544	0.483685552341284	0.474895842009959	0.482653972182721	0.467660947395109	0.48596425475277	0.50451338367268	0.479608567125353	0.00084157332491526	0.000834507684090702	0.00394778225935398
238	27.2519279267591	0.27	1.19204463056832	1.15054086510697	1.23354839602968	0.340416064826968	30.22042788791	29.3245521230597	31.1163036527602	16	10.33	25.18	1.77769564374711	1.83200489416054	1.88631414457398	1.75849250604004	1.81221509359128	1.86593768114253	1.7538202114496	1.80627244909859	1.85961496280317	1.19204463056832	20.0452514558695	-0.308997775030098	83.1586560896796	0.490999443802916	0.498842284087544	0.483685552341284	0.474895842009959	0.482653972182721	0.467660947395109	0.48596425475277	0.50451338367268	0.479608567125353	0.00084157332491526	0.000834507684090702	0.00394778225935398
238	27.2519279267591	0.27	1.19209082581334	1.15036157229233	1.23382007933435	0.332721103476994	29.4261943030095	28.5387016074114	30.3136869986077	16.06	10.36	24.7	1.72349969477221	1.77709685595416	1.83069401713611	1.70468418978415	1.75769622892829	1.81070826807243	1.70311143980345	1.75551605329232	1.80946665620685	1.19209082581334	19.8121561277444	0.459209853347666	83.5895652257484	0.490999443802916	0.498842284087544	0.483685552341284	0.474895842009959	0.482653972182721	0.467660947395109	0.48596425475277	0.50451338367268	0.479608567125353	0.00084157332491526	0.000834507684090702	0.00394778225935398
238	27.2519279267591	0.27	1.19217519538172	1.14989263063672	1.23445776012672	0.326072886053522	29.5172337050425	28.6134969554198	30.4209704546651	16.17	10.5	25.05	1.71672422936621	1.77094573110936	1.82516723285251	1.6976443055326	1.75126318158566	1.80488205763873	1.69489291597155	1.74845893958335	1.80422548702358	1.19217519538172	19.8829663371158	0.299136100162442	83.8331973196564	0.490999443802916	0.498842284087544	0.483685552341284	0.474895842009959	0.482653972182721	0.467660947395109	0.48596425475277	0.50451338367268	0.479608567125353	0.00084157332491526	0.000834507684090702	0.00394778225935398
238	27.2519279267591	0.27	1.19225651220539	1.15005309901204	1.23445992539874	0.339999955265795	29.7426749891387	28.8601444436076	30.6252055346699	16.03	10.28	24.73	1.74673511203377	1.80014950482497	1.85356389761617	1.72778152934851	1.78061632990309	1.83345113045768	1.72357305876169	1.77712712834682	1.82981301386459	1.19225651220539	19.7404641181448	0.130082010266904	83.2729961129265	0.490999443802916	0.498842284087544	0.483685552341284	0.474895842009959	0.482653972182721	0.467660947395109	0.48596425475277	0.50451338367268	0.479608567125353	0.00084157332491526	0.000834507684090702	0.00394778225935398
238	27.2519279267591	0.27	1.19247021601782	1.15089791416225	1.23404251787339	0.340696129225027	30.13034596822	29.2376974274974	31.0229945089426	16.11	10.39	24.97	1.76045158384465	1.814199473576	1.86794736330736	1.74107442987275	1.79423072075268	1.84738701163261	1.74010404976267	1.79055245028833	1.84367172543757	1.19247021601782	19.9431748612525	-0.412675219437386	83.0190144948349	0.490999443802916	0.498842284087544	0.483685552341284	0.474895842009959	0.482653972182721	0.467660947395109	0.48596425475277	0.50451338367268	0.479608567125353	0.00084157332491526	0.000834507684090702	0.00394778225935398
238	27.2519279267591	0.27	1.19249481190002	1.15057658423455	1.2344130395655	0.331417455506727	30.1081313359017	29.197398914868	31.0188637569355	16.08	10.47	24.77	1.7618706044566	1.81682730405246	1.87178400364832	1.74259373509623	1.79694914585969	1.85130455662316	1.74065404709677	1.79606464055764	1.85237586803682	1.19249481190002	19.8610330581445	-0.0570103060917687	83.3434482330421	0.490999443802916	0.498842284087544	0.483685552341284	0.474895842009959	0.482653972182721	0.467660947395109	0.48596425475277	0.50451338367268	0.479608567125353	0.00084157332491526	0.000834507684090702	0.00394778225935398
238	27.2519279267591	0.27	1.19270890163537	1.1514539802869	1.23396382298384	0.348260720695224	29.9956971770292	29.1217990084807	30.8695953455776	15.78	10.15	25.07	1.78989130475673	1.84360305287614	1.89731480099556	1.77130853793927	1.82446264723	1.87761675652073	1.76465384401598	1.81799841707213	1.87055261319943	1.19270890163537	19.8083615079586	-0.123178504529596	82.9612789100818	0.490999443802916	0.498842284087544	0.483685552341284	0.474895842009959	0.482653972182721	0.467660947395109	0.48596425475277	0.50451338367268	0.479608567125353	0.00084157332491526	0.000834507684090702	0.00394778225935398
238	27.2519279267591	0.27	1.19271847920139	1.15066872928566	1.23476822911712	0.338622141003287	29.811310199098	28.9240206182833	30.6985997799128	15.92	10.31	24.4	1.76168823735505	1.81573077999731	1.86977332263956	1.74290979145816	1.79637627589578	1.8498427603334	1.74382043733469	1.79551741554206	1.85103041399563	1.19271847920139	19.598491276463	-0.517875813298892	82.335247507149	0.490999443802916	0.498842284087544	0.483685552341284	0.474895842009959	0.482653972182721	0.467660947395109	0.48596425475277	0.50451338367268	0.479608567125353	0.00084157332491526	0.000834507684090702	0.00394778225935398
238	27.2519279267591	0.27	1.19275985722152	1.15114087066591	1.23437884377712	0.341661660727708	29.9658631228337	29.0799922767798	30.8517339688876	15.92	10.23	24.9	1.77206799759699	1.82605093409005	1.88003387058312	1.75320570426644	1.80661403415053	1.86002236403462	1.74807780414011	1.80169263843263	1.85440506110517	1.19275985722152	19.8193898842723	-0.522418982030851	82.6060604873019	0.490999443802916	0.498842284087544	0.483685552341284	0.474895842009959	0.482653972182721	0.467660947395109	0.48596425475277	0.50451338367268	0.479608567125353	0.00084157332491526	0.000834507684090702	0.00394778225935398
238	27.2519279267591	0.27	1.19287746699664	1.15126752915141	1.23448740484187	0.336306301431849	29.5692217969894	28.6845678744842	30.4538757194946	16.05	10.28	25.17	1.73413989348115	1.78762208870382	1.84110428392648	1.71526352679544	1.76816356049124	1.82106359418704	1.7074690574005	1.76246243028509	1.81290474490243	1.19287746699664	19.9975160001243	0.418248744489354	83.8548961191454	0.490999443802916	0.498842284087544	0.483685552341284	0.474895842009959	0.482653972182721	0.467660947395109	0.48596425475277	0.50451338367268	0.479608567125353	0.00084157332491526	0.000834507684090702	0.00394778225935398
238	27.2519279267591	0.27	1.19297047552949	1.15136049680574	1.23458045425324	0.342724640904696	30.0553773512878	29.1689556836343	30.9417990189413	15.78	10.17	24.41	1.79214528667995	1.84660717523455	1.90106906378916	1.77351932867617	1.8274151889871	1.88131104929803	1.77188993818155	1.82393904911896	1.87745647140267	1.19297047552949	19.7184366607934	0.226715444859849	83.1147600900448	0.490999443802916	0.498842284087544	0.483685552341284	0.474895842009959	0.482653972182721	0.467660947395109	0.48596425475277	0.50451338367268	0.479608567125353	0.00084157332491526	0.000834507684090702	0.00394778225935398
238	27.2519279267591	0.27	1.19298554151384	1.15155773356675	1.23441334946093	0.341031152747623	30.0313725252322	29.1423192944781	30.9204257559862	16.15	10.37	24.62	1.7504019958087	1.80380201980017	1.85720204379163	1.73100626441259	1.7838145771718	1.83662288993101	1.72923280769967	1.78547263171349	1.83781864831875	1.19298554151384	19.8788674609296	-0.0863318934283488	83.201004463803	0.490999443802916	0.498842284087544	0.483685552341284	0.474895842009959	0.482653972182721	0.467660947395109	0.48596425475277	0.50451338367268	0.479608567125353	0.00084157332491526	0.000834507684090702	0.00394778225935398
238	27.2519279267591	0.27	1.19324539795685	1.15148442641508	1.23500636949863	0.344969961069168	29.898290266823	29.0208784274065	30.7757021062394	16.01	10.42	24.99	1.75836728013592	1.81152942936214	1.86469157858836	1.73934510717611	1.79193214356389	1.84451917995166	1.73881788030359	1.78946771363766	1.84238451162969	1.19324539795685	19.8514197066509	0.389514351592367	83.6866433180407	0.490999443802916	0.498842284087544	0.483685552341284	0.474895842009959	0.482653972182721	0.467660947395109	0.48596425475277	0.50451338367268	0.479608567125353	0.00084157332491526	0.000834507684090702	0.00394778225935398
238	27.2519279267591	0.27	1.19328761129348	1.15118925090488	1.23538597168208	0.33791107814323	29.8020612246865	28.9136369506259	30.6904854987471	16.09	10.37	25.17	1.74358375800232	1.79715855169265	1.85073334538299	1.7244719160676	1.77745946352787	1.83044701098814	1.72044467193988	1.77332696668568	1.82561429688473	1.19328761129348	19.88941002244	0.0108290086543657	83.3406796078493	0.490999443802916	0.498842284087544	0.483685552341284	0.474895842009959	0.482653972182721	0.467660947395109	0.48596425475277	0.50451338367268	0.479608567125353	0.00084157332491526	0.000834507684090702	0.00394778225935398
238	27.2519279267591	0.27	1.19332184967889	1.15171013514735	1.23493356421044	0.34216750409816	30.3800016490194	29.4828967225948	31.277106575444	16.15	10.33	24.91	1.7713997389865	1.82529985088745	1.8791999627884	1.75178758024142	1.80509093381182	1.85839428738222	1.74808430630011	1.80088335848113	1.85570324132129	1.19332184967889	19.9244983329461	-0.314558048692261	82.9620137464169	0.490999443802916	0.498842284087544	0.483685552341284	0.474895842009959	0.482653972182721	0.467660947395109	0.48596425475277	0.50451338367268	0.479608567125353	0.00084157332491526	0.000834507684090702	0.00394778225935398
238	27.2519279267591	0.27	1.19338041464087	1.15125697141982	1.23550385786192	0.332579182732126	29.6703862056684	28.7752426064212	30.5655298049156	16.15	10.37	25.05	1.72857039263331	1.78234296178164	1.83611553092998	1.70942306527029	1.7625999971284	1.81577692898651	1.70489930588375	1.75855905359228	1.81184762710587	1.19338041464087	19.9101480314865	0.47341143431766	83.8738755740079	0.490999443802916	0.498842284087544	0.483685552341284	0.474895842009959	0.482653972182721	0.467660947395109	0.48596425475277	0.50451338367268	0.479608567125353	0.00084157332491526	0.000834507684090702	0.00394778225935398
238	27.2519279267591	0.27	1.19358491780454	1.15169242551293	1.23547741009615	0.332324195743778	29.3170748967784	28.4320822906456	30.2020675029113	16.05	10.36	25.06	1.71880141452047	1.77230177118488	1.82580212784928	1.70008976455711	1.75300769212973	1.80592561970235	1.69668116315263	1.74772677452076	1.80273564973163	1.19358491780454	19.899068152908	0.10062236595944	83.4786245031836	0.490999443802916	0.498842284087544	0.483685552341284	0.474895842009959	0.482653972182721	0.467660947395109	0.48596425475277	0.50451338367268	0.479608567125353	0.00084157332491526	0.000834507684090702	0.00394778225935398
238	27.2519279267591	0.27	1.19378049732102	1.15191888522063	1.23564210942141	0.335353121589325	29.9981652710645	29.0987584655411	30.8975720765878	15.87	10.35	24.5	1.77865825883223	1.83363439620209	1.88861053357196	1.75989219261011	1.81428829397283	1.86868439533555	1.76076275553213	1.81586904526823	1.8699315371777	1.19378049732102	19.6141670848677	-0.53825105249356	82.421596831438	0.490999443802916	0.498842284087544	0.483685552341284	0.474895842009959	0.482653972182721	0.467660947395109	0.48596425475277	0.50451338367268	0.479608567125353	0.00084157332491526	0.000834507684090702	0.00394778225935398
238	27.2519279267591	0.27	1.19396474746849	1.15234925262031	1.23558024231666	0.34189047040378	30.1289506601285	29.2387113530148	31.0191899672421	16.01	10.37	24.81	1.77108087377575	1.82500547362819	1.87893007348063	1.75190649199778	1.80524728402975	1.85858807606172	1.7509265722219	1.80248850672127	1.85408854737009	1.19396474746849	19.8205933596781	0.0524332444694559	83.2944615566244	0.490999443802916	0.498842284087544	0.483685552341284	0.474895842009959	0.482653972182721	0.467660947395109	0.48596425475277	0.50451338367268	0.479608567125353	0.00084157332491526	0.000834507684090702	0.00394778225935398
238	27.2519279267591	0.27	1.19404421360517	1.15198627422821	1.23610215298212	0.337237779343631	30.1103003909493	29.2113349056226	31.0092658762761	16.19	10.53	25.31	1.75111457315101	1.80500432407138	1.85889407499174	1.73160818035707	1.7848976309515	1.83818708154592	1.72954649089442	1.78086191191951	1.83541151245584	1.19404421360517	20.0704818261182	0.0152542109870857	83.6496700123683	0.490999443802916	0.498842284087544	0.483685552341284	0.474895842009959	0.482653972182721	0.467660947395109	0.48596425475277	0.50451338367268	0.479608567125353	0.00084157332491526	0.000834507684090702	0.00394778225935398
238	27.2519279267591	0.27	1.19408534710682	1.15197819179965	1.23619250241399	0.343705017504254	30.2957209564273	29.4041517383787	31.1872901744759	16.09	10.44	24.84	1.77314309691621	1.82690692654379	1.88067075617138	1.75370663787535	1.80688113070646	1.86005562353756	1.75310282732988	1.80554413846091	1.85873559793163	1.19408534710682	19.8825719188724	0.00477830548970234	83.3565385622389	0.490999443802916	0.498842284087544	0.483685552341284	0.474895842009959	0.482653972182721	0.467660947395109	0.48596425475277	0.50451338367268	0.479608567125353	0.00084157332491526	0.000834507684090702	0.00394778225935398
238	27.2519279267591	0.27	1.19411951342037	1.151974234714	1.23626479212673	0.341197456697309	30.0978734353415	29.2071810891451	30.988565781538	16.12	10.44	24.69	1.7580802384238	1.81169406057199	1.86530788272017	1.73871313438716	1.79173634386099	1.84475955333482	1.73904247681357	1.79242252432538	1.84410938350848	1.19411951342037	19.7955735154168	0.253687314277655	83.5615642374389	0.490999443802916	0.498842284087544	0.483685552341284	0.474895842009959	0.482653972182721	0.467660947395109	0.48596425475277	0.50451338367268	0.479608567125353	0.00084157332491526	0.000834507684090702	0.00394778225935398
238	27.2519279267591	0.27	1.19413928043815	1.15236717830713	1.23591138256917	0.33109760328521	29.584686439359	28.6891412691163	30.4802316096016	16.03	10.42	24.97	1.7365813152823	1.7907895258051	1.8449977363279	1.71774383756569	1.77136402727496	1.82498421698423	1.71355560321597	1.76972739092215	1.8239106868581	1.19413928043815	19.9520439827654	-0.327728460434959	83.0188851763688	0.490999443802916	0.498842284087544	0.483685552341284	0.474895842009959	0.482653972182721	0.467660947395109	0.48596425475277	0.50451338367268	0.479608567125353	0.00084157332491526	0.000834507684090702	0.00394778225935398
238	27.2519279267591	0.27	1.19418724318545	1.15239545252329	1.23597903384761	0.341809288681126	30.0569729662551	29.1687001884179	30.9452457440922	16.07	10.25	24.83	1.76106634072331	1.81469599443859	1.86832564815388	1.74182624283847	1.79486997894057	1.84791371504268	1.73849942653862	1.78974462202682	1.84340706515643	1.19418724318545	19.8852541975705	-0.237643573741149	83.0673903812708	0.490999443802916	0.498842284087544	0.483685552341284	0.474895842009959	0.482653972182721	0.467660947395109	0.48596425475277	0.50451338367268	0.479608567125353	0.00084157332491526	0.000834507684090702	0.00394778225935398
238	27.2519279267591	0.27	1.19420531447079	1.15205753902888	1.2363530899127	0.33458666110228	29.8468845142502	28.9504726151592	30.7432964133412	16.08	10.27	24.74	1.74684180273101	1.80093037664181	1.85501895055261	1.72772549485049	1.78122215836043	1.83471882187036	1.723585017279	1.77975929642608	1.83257664673163	1.19420531447079	19.8262041798335	0.39213331195471	83.5531935351241	0.490999443802916	0.498842284087544	0.483685552341284	0.474895842009959	0.482653972182721	0.467660947395109	0.48596425475277	0.50451338367268	0.479608567125353	0.00084157332491526	0.000834507684090702	0.00394778225935398
238	27.2519279267591	0.27	1.19434358987645	1.1524819922272	1.23620518752569	0.336839164348872	29.5635728680743	28.6801426888099	30.4470030473386	16.03	10.4	24.85	1.7353136933824	1.78876630356843	1.84221891375446	1.71646811463221	1.76934022725258	1.82221233987296	1.71616094883424	1.76794940079512	1.82148832677965	1.19434358987645	19.8033803781512	0.180975611752174	83.4426361232671	0.490999443802916	0.498842284087544	0.483685552341284	0.474895842009959	0.482653972182721	0.467660947395109	0.48596425475277	0.50451338367268	0.479608567125353	0.00084157332491526	0.000834507684090702	0.00394778225935398
238	27.2519279267591	0.27	1.1946182740298	1.15272412557396	1.23651242248565	0.338867431113435	29.7718305054025	28.8862010212543	30.6574599895507	16.03	10.2	24.58	1.74782644409585	1.80141350564563	1.85500056719541	1.72884633764145	1.78185148321425	1.83485662878706	1.72570219525097	1.77897760988222	1.83061613135191	1.1946182740298	19.6797768120771	-0.229824956448364	82.7243631340854	0.490999443802916	0.498842284087544	0.483685552341284	0.474895842009959	0.482653972182721	0.467660947395109	0.48596425475277	0.50451338367268	0.479608567125353	0.00084157332491526	0.000834507684090702	0.00394778225935398
238	27.2519279267591	0.27	1.19468365447063	1.15296334888615	1.23640396005511	0.341732126296733	30.1255892799686	29.235135986906	31.0160425730312	15.93	10.23	25.02	1.77998380055468	1.83419912684945	1.88841445314421	1.76099044866484	1.81462726926207	1.8682640898593	1.7548189804161	1.80778069219782	1.8622353295158	1.19468365447063	19.9510831778243	0.263094236892902	83.6025497688824	0.490999443802916	0.498842284087544	0.483685552341284	0.474895842009959	0.482653972182721	0.467660947395109	0.48596425475277	0.50451338367268	0.479608567125353	0.00084157332491526	0.000834507684090702	0.00394778225935398
238	27.2519279267591	0.27	1.194709456193	1.15300666877246	1.23641224361354	0.335781312680333	29.6910502225157	28.801705747931	30.5803946971004	16.14	10.49	25.04	1.73166226821357	1.78513286066947	1.83860345312538	1.71252579861444	1.7654054915712	1.81828518452796	1.71150627239947	1.76486168854949	1.81733316961985	1.194709456193	20.0785434224356	0.146955752630491	83.7142396953771	0.490999443802916	0.498842284087544	0.483685552341284	0.474895842009959	0.482653972182721	0.467660947395109	0.48596425475277	0.50451338367268	0.479608567125353	0.00084157332491526	0.000834507684090702	0.00394778225935398
238	27.2519279267591	0.27	1.19471078168568	1.15317188144557	1.23624968192579	0.33768744569047	30.2052222951721	29.3043292374447	31.1061153528995	15.97	10.42	24.55	1.77986351299554	1.83458125348936	1.88929899398317	1.76073994332978	1.81486977440546	1.86899960548115	1.76046324982279	1.81648748803491	1.86934652309393	1.19471078168568	19.9003551692391	-0.139486730063075	83.2393421531893	0.490999443802916	0.498842284087544	0.483685552341284	0.474895842009959	0.482653972182721	0.467660947395109	0.48596425475277	0.50451338367268	0.479608567125353	0.00084157332491526	0.000834507684090702	0.00394778225935398
238	27.2519279267591	0.27	1.19482060193812	1.15287761144049	1.23676359243575	0.339511719728101	29.4940623445649	28.6179557798984	30.3701689092314	15.86	10.13	24.81	1.75020411352085	1.80378464614712	1.85736517877339	1.7317668318935	1.78478292785656	1.83779902381962	1.72633300182	1.77934395023189	1.83198009135652	1.19482060193812	19.6733224104582	-0.0962289050792046	82.7919562008174	0.490999443802916	0.498842284087544	0.483685552341284	0.474895842009959	0.482653972182721	0.467660947395109	0.48596425475277	0.50451338367268	0.479608567125353	0.00084157332491526	0.000834507684090702	0.00394778225935398
238	27.2519279267591	0.27	1.19490140247585	1.15281248944515	1.23699031550654	0.338315418990389	29.5580452147487	28.6776909174453	30.4383995120521	15.94	10.29	24.76	1.7450046422907	1.79857319284371	1.85214174339673	1.72635294354368	1.77934891999402	1.83234489644436	1.724203987128	1.77736949236319	1.83051668039061	1.19490140247585	19.7226998675918	0.0234356187882139	83.1229864058436	0.490999443802916	0.498842284087544	0.483685552341284	0.474895842009959	0.482653972182721	0.467660947395109	0.48596425475277	0.50451338367268	0.479608567125353	0.00084157332491526	0.000834507684090702	0.00394778225935398
238	27.2519279267591	0.27	1.19495289442385	1.15345581385094	1.23644997499676	0.335187201206885	29.4741807961474	28.590155111336	30.3582064809588	15.98	10.35	24.92	1.73493178374878	1.78857697218014	1.84222216061151	1.71624383983513	1.76931118521697	1.8223785305988	1.71373956944369	1.76526197336806	1.81895866275633	1.19495289442385	19.8267630227925	0.148277038775781	83.3510632057001	0.490999443802916	0.498842284087544	0.483685552341284	0.474895842009959	0.482653972182721	0.467660947395109	0.48596425475277	0.50451338367268	0.479608567125353	0.00084157332491526	0.000834507684090702	0.00394778225935398
238	27.2519279267591	0.27	1.19498523614689	1.15356605000092	1.23640442229287	0.338236765198346	29.6021146046559	28.7202928367075	30.4839363726042	16.02	10.35	25.11	1.73863498815708	1.79201766735853	1.84540034655998	1.71978031517654	1.77258408450557	1.82538785383461	1.7150196710828	1.7648763608295	1.81919116558325	1.19498523614689	19.91112139904	0.0377323395329506	83.3736729877777	0.490999443802916	0.498842284087544	0.483685552341284	0.474895842009959	0.482653972182721	0.467660947395109	0.48596425475277	0.50451338367268	0.479608567125353	0.00084157332491526	0.000834507684090702	0.00394778225935398
238	27.2519279267591	0.27	1.19557729085589	1.1536787577025	1.23747582400927	0.332453172171254	29.8317903237714	28.9315217020049	30.7320589455379	15.85	10.3	24.37	1.76982520906595	1.82489725533246	1.87996930159897	1.75119481133027	1.80568713134991	1.86017945136956	1.75147812968687	1.80315158963545	1.85920420598374	1.19557729085589	19.7393436349198	0.140595923108623	83.2347336946467	0.490999443802916	0.498842284087544	0.483685552341284	0.474895842009959	0.482653972182721	0.467660947395109	0.48596425475277	0.50451338367268	0.479608567125353	0.00084157332491526	0.000834507684090702	0.00394778225935398
238	27.2519279267591	0.27	1.19564212306242	1.15378073569967	1.23750351042517	0.337114366946274	29.4117943113209	28.5334407620939	30.2901478605478	16.14	10.48	25.09	1.71476992307501	1.76755620498888	1.82034248690275	1.69579722029614	1.74799945975389	1.80020169921164	1.69440032434729	1.74685810880346	1.7966730935854	1.19564212306242	19.9265005173737	0.337769099957272	83.7372418587356	0.490999443802916	0.498842284087544	0.483685552341284	0.474895842009959	0.482653972182721	0.467660947395109	0.48596425475277	0.50451338367268	0.479608567125353	0.00084157332491526	0.000834507684090702	0.00394778225935398
238	27.2519279267591	0.27	1.19576684205435	1.15368296424421	1.23785071986449	0.341862299144143	30.0152331555104	29.1282984083614	30.9021679026594	15.89	10.3	24.47	1.77729885068532	1.83141626203017	1.88553367337501	1.75845061696835	1.81199411379297	1.8655376106176	1.75643158730563	1.81027530392542	1.86354001764767	1.19576684205435	19.6545372746817	-3.04557678200836e-06	83.0014130312398	0.490999443802916	0.498842284087544	0.483685552341284	0.474895842009959	0.482653972182721	0.467660947395109	0.48596425475277	0.50451338367268	0.479608567125353	0.00084157332491526	0.000834507684090702	0.00394778225935398
238	27.2519279267591	0.27	1.19592041123408	1.15380999741031	1.23803082505785	0.333465573712599	29.7633031554497	28.867146187242	30.6594601236574	16.05	10.32	24.68	1.74427053561056	1.79841998927624	1.85256944294193	1.72525651189745	1.7788156907319	1.83237486956634	1.72324471676255	1.77804372504471	1.82892759796665	1.19592041123408	19.8023423031312	-0.0859581317032857	83.1092593125912	0.490999443802916	0.498842284087544	0.483685552341284	0.474895842009959	0.482653972182721	0.467660947395109	0.48596425475277	0.50451338367268	0.479608567125353	0.00084157332491526	0.000834507684090702	0.00394778225935398
238	27.2519279267591	0.27	1.19611280659782	1.15443289257987	1.23779272061577	0.333049712943288	29.2546358816517	28.3729699390996	30.1363018242039	15.8	10.15	24.88	1.74078414531958	1.79487753411735	1.84897092291511	1.72261667943528	1.77614552966105	1.82967437988682	1.71674651852827	1.76989391483673	1.82402643303963	1.19611280659782	19.6610122901431	0.193283046770969	83.1727127117692	0.490999443802916	0.498842284087544	0.483685552341284	0.474895842009959	0.482653972182721	0.467660947395109	0.48596425475277	0.50451338367268	0.479608567125353	0.00084157332491526	0.000834507684090702	0.00394778225935398
238	27.2519279267591	0.27	1.1961353139348	1.15476673296947	1.23750389490013	0.342663254321532	29.8483351242544	28.967899781915	30.7287704665938	16.14	10.43	25.07	1.74155789975388	1.79448990853661	1.84742191731934	1.72230917521682	1.77465614823566	1.82700312125449	1.72142227696367	1.7732786997028	1.82376257980296	1.1961353139348	19.9824592634527	-0.159349898226836	83.2271102141058	0.490999443802916	0.498842284087544	0.483685552341284	0.474895842009959	0.482653972182721	0.467660947395109	0.48596425475277	0.50451338367268	0.479608567125353	0.00084157332491526	0.000834507684090702	0.00394778225935398
238	27.2519279267591	0.27	1.19621952213085	1.15463554568638	1.23780349857531	0.346988392091905	30.0682245622376	29.1897525483938	30.9466965760815	16.01	10.26	24.73	1.76877405656812	1.82200570027363	1.87523734397914	1.74964459200012	1.80230053026809	1.85495646853605	1.74539273128179	1.7993383177879	1.8506800360111	1.19621952213085	19.7819398559022	0.0707583158774991	83.1326807466892	0.490999443802916	0.498842284087544	0.483685552341284	0.474895842009959	0.482653972182721	0.467660947395109	0.48596425475277	0.50451338367268	0.479608567125353	0.00084157332491526	0.000834507684090702	0.00394778225935398
238	27.2519279267591	0.27	1.19622522701464	1.15430803254237	1.23814242148692	0.334020399395546	29.40875649249	28.5243787640519	30.2931342209281	15.93	10.21	24.78	1.73681637517886	1.79066511044143	1.844513845704	1.71828690038212	1.77156114268324	1.82483538498435	1.71320013623109	1.76765732696556	1.81858796236254	1.19622522701464	19.8067211523231	0.258969062782216	83.3447007093586	0.490999443802916	0.498842284087544	0.483685552341284	0.474895842009959	0.482653972182721	0.467660947395109	0.48596425475277	0.50451338367268	0.479608567125353	0.00084157332491526	0.000834507684090702	0.00394778225935398
238	27.2519279267591	0.27	1.19627088353488	1.15391362979346	1.2386281372763	0.328072345460129	29.5976764575022	28.6955836244905	30.4997692905139	15.75	10.34	24.16	1.76637645963921	1.82190540672364	1.87743435380807	1.74812033278648	1.80307536851898	1.85803040425148	1.74931646535732	1.80399110111512	1.85967228158075	1.19627088353488	19.5377844502176	0.273361216995581	83.1067504117037	0.490999443802916	0.498842284087544	0.483685552341284	0.474895842009959	0.482653972182721	0.467660947395109	0.48596425475277	0.50451338367268	0.479608567125353	0.00084157332491526	0.000834507684090702	0.00394778225935398
238	27.2519279267591	0.27	1.19652708069681	1.15425542399353	1.23879873740009	0.334962854534665	29.7227875935396	28.8308564406099	30.6147187464693	15.95	10.38	24.49	1.7535768764742	1.80782673368556	1.86207659089693	1.73481082842863	1.78848012630407	1.84214942417952	1.73602264592281	1.78835913479964	1.8413907867866	1.19652708069681	19.6873374701258	0.00201837514535626	83.1193250419012	0.490999443802916	0.498842284087544	0.483685552341284	0.474895842009959	0.482653972182721	0.467660947395109	0.48596425475277	0.50451338367268	0.479608567125353	0.00084157332491526	0.000834507684090702	0.00394778225935398
238	27.2519279267591	0.27	1.1965961367346	1.1543144854536	1.2388777880156	0.333283848123492	29.7677432081858	28.8710860225696	30.664400393802	16.16	10.3	24.54	1.73333741110335	1.78717014339296	1.84100287568256	1.71410758351632	1.76734308981066	1.82057859610501	1.71311737491511	1.76717144571472	1.81979413249095	1.1965961367346	19.7291795297524	0.180181713910831	83.3646359338678	0.490999443802916	0.498842284087544	0.483685552341284	0.474895842009959	0.482653972182721	0.467660947395109	0.48596425475277	0.50451338367268	0.479608567125353	0.00084157332491526	0.000834507684090702	0.00394778225935398
238	27.2519279267591	0.27	1.19661747287586	1.15496942620051	1.23826551955121	0.347568141249682	30.362636423855	29.4766965547332	31.2485762929768	16.13	10.44	24.77	1.77306213681151	1.82635258727005	1.8796430377286	1.75349270408057	1.80619498345148	1.8588972628224	1.75170788480668	1.80468438452012	1.85720163424612	1.19661747287586	19.8715420906101	-0.32898870307169	82.9465017926815	0.490999443802916	0.498842284087544	0.483685552341284	0.474895842009959	0.482653972182721	0.467660947395109	0.48596425475277	0.50451338367268	0.479608567125353	0.00084157332491526	0.000834507684090702	0.00394778225935398
238	27.2519279267591	0.27	1.19676497387848	1.15451549253759	1.23901445521938	0.334550146860311	29.5506150955435	28.6630284744019	30.4382017166851	15.9	10.27	24.51	1.74794559274828	1.80207292001212	1.85620024727597	1.72937926532499	1.78293166297735	1.83648406062971	1.72840569149005	1.78373184007521	1.83566905917826	1.19676497387848	19.6579603209527	-0.105258063665976	82.8917714097929	0.490999443802916	0.498842284087544	0.483685552341284	0.474895842009959	0.482653972182721	0.467660947395109	0.48596425475277	0.50451338367268	0.479608567125353	0.00084157332491526	0.000834507684090702	0.00394778225935398
238	27.2519279267591	0.27	1.19682834808642	1.15514954199277	1.23850715418006	0.336432510127782	29.8514162411191	28.9585720439405	30.7442604382977	15.95	10.42	24.75	1.76123011969228	1.81553197165781	1.86983382362335	1.74237868140042	1.79609931004936	1.8498199386983	1.74149436878678	1.79684057602631	1.84936767977458	1.19682834808642	19.8188364473301	0.48032761068948	83.7893618596269	0.490999443802916	0.498842284087544	0.483685552341284	0.474895842009959	0.482653972182721	0.467660947395109	0.48596425475277	0.50451338367268	0.479608567125353	0.00084157332491526	0.000834507684090702	0.00394778225935398
238	27.2519279267591	0.27	1.19714103197788	1.15539276627706	1.23888929767871	0.341124867288635	29.8320231666721	28.949055614866	30.7149907184783	15.83	10.25	24.83	1.7727672621416	1.82683797139719	1.88090868065278	1.75416311071933	1.80766637963237	1.8611696485454	1.75078725549686	1.80290222422915	1.85695260888419	1.19714103197788	19.7905158274135	-0.459203649035003	82.6683935080765	0.490999443802916	0.498842284087544	0.483685552341284	0.474895842009959	0.482653972182721	0.467660947395109	0.48596425475277	0.50451338367268	0.479608567125353	0.00084157332491526	0.000834507684090702	0.00394778225935398
238	27.2519279267591	0.27	1.19717564326832	1.15497256181539	1.23937872472125	0.333964093142617	29.7788253420165	28.8832055870493	30.6744450969837	16.24	10.31	25.1	1.72601165481161	1.77953238091987	1.83305310702813	1.70662278280956	1.759542292521	1.81246180223244	1.70028701471382	1.75528295288432	1.80850414833093	1.19717564326832	19.9563382528799	0.279723526915916	83.6654543310033	0.490999443802916	0.498842284087544	0.483685552341284	0.474895842009959	0.482653972182721	0.467660947395109	0.48596425475277	0.50451338367268	0.479608567125353	0.00084157332491526	0.000834507684090702	0.00394778225935398
238	27.2519279267591	0.27	1.19742358117127	1.15566311481435	1.23918404752819	0.346518375312418	30.5172992722788	29.6247816087284	31.4098169358291	15.93	10.29	24.85	1.80367730331617	1.8580174120068	1.91235752069743	1.78443021356894	1.83819045747615	1.89195070138336	1.7800266700695	1.8363450846345	1.88741626463098	1.19742358117127	19.8538007075239	0.269416171473727	83.4435232415133	0.490999443802916	0.498842284087544	0.483685552341284	0.474895842009959	0.482653972182721	0.467660947395109	0.48596425475277	0.50451338367268	0.479608567125353	0.00084157332491526	0.000834507684090702	0.00394778225935398
238	27.2519279267591	0.27	1.19745721428806	1.15531372793397	1.23960070064214	0.333622795800359	29.6373866180575	28.7453364472795	30.5294367888355	16.26	10.5	25.09	1.71607930346021	1.76933416233195	1.82258902120368	1.69675152479632	1.74940658730493	1.80206164981353	1.69502381689348	1.74751786363362	1.80110777682844	1.19745721428806	19.9604901176485	0.750691170905972	84.2804541964137	0.490999443802916	0.498842284087544	0.483685552341284	0.474895842009959	0.482653972182721	0.467660947395109	0.48596425475277	0.50451338367268	0.479608567125353	0.00084157332491526	0.000834507684090702	0.00394778225935398
238	27.2519279267591	0.27	1.19748174027518	1.15530802261282	1.23965545793755	0.336514124277718	29.9409077265495	29.0455505415089	30.83626491159	16.19	10.4	25.05	1.74119420088132	1.79486819601122	1.84854219114111	1.72179884823298	1.77487496286048	1.82795107748798	1.71853988991219	1.77313572987469	1.82444114128974	1.19748174027518	19.9802901394607	0.106823238966148	83.5911765380987	0.490999443802916	0.498842284087544	0.483685552341284	0.474895842009959	0.482653972182721	0.467660947395109	0.48596425475277	0.50451338367268	0.479608567125353	0.00084157332491526	0.000834507684090702	0.00394778225935398
238	27.2519279267591	0.27	1.19759840630102	1.15546051031577	1.23973630228628	0.335286942481106	29.9135615519292	29.0165581781208	30.8105649257375	16	10.16	24.7	1.75918188098174	1.81356435021522	1.8679468194487	1.74018349718811	1.7939786598825	1.84777382257689	1.73461955607393	1.78985142405238	1.84378320021858	1.19759840630102	19.7334364421245	0.33082940715253	83.4492080357394	0.490999443802916	0.498842284087544	0.483685552341284	0.474895842009959	0.482653972182721	0.467660947395109	0.48596425475277	0.50451338367268	0.479608567125353	0.00084157332491526	0.000834507684090702	0.00394778225935398
238	27.2519279267591	0.27	1.19761241720465	1.15607276598535	1.23915206842395	0.335322285213221	29.5575195455857	28.6712629020675	30.4437761891038	15.99	10.23	25.24	1.73874047221318	1.79248663261485	1.84623279301652	1.71997777575021	1.77314396294151	1.82631015013281	1.71248326956244	1.7661846816074	1.81964337118075	1.19761241720465	19.9270723612729	-0.0338608994878708	83.244735195009	0.490999443802916	0.498842284087544	0.483685552341284	0.474895842009959	0.482653972182721	0.467660947395109	0.48596425475277	0.50451338367268	0.479608567125353	0.00084157332491526	0.000834507684090702	0.00394778225935398
238	27.2519279267591	0.27	1.19767170598886	1.15556173970224	1.23978167227548	0.334088548502349	29.5134666109143	28.6260759805067	30.4008572413219	16.21	10.46	25.09	1.71350756994827	1.76662524362943	1.81974291731059	1.69434468833928	1.74686832455603	1.79939196077278	1.69216985464902	1.74524378234553	1.79682624411087	1.19767170598886	20.0058364076153	0.304113183745547	83.885952756745	0.490999443802916	0.498842284087544	0.483685552341284	0.474895842009959	0.482653972182721	0.467660947395109	0.48596425475277	0.50451338367268	0.479608567125353	0.00084157332491526	0.000834507684090702	0.00394778225935398
238	27.2519279267591	0.27	1.19773486364473	1.15621044752475	1.23925927976472	0.339201821207724	29.6770039491235	28.7948537157249	30.5591541825221	16.05	10.37	24.83	1.74027705037674	1.79359163989764	1.84690622941853	1.72131787193018	1.77405163392346	1.82678539591674	1.71805606087835	1.77165195946194	4.60390975773331	1.19773486364473	19.811616868702	-0.124545526043416	83.0162480974129	0.490999443802916	0.498842284087544	0.483685552341284	0.474895842009959	0.482653972182721	0.467660947395109	0.48596425475277	0.50451338367268	0.479608567125353	0.00084157332491526	0.000834507684090702	0.00394778225935398
238	27.2519279267591	0.27	1.19790950331838	1.1557174208837	1.24010158575305	0.344820436332571	30.3500239288821	29.4590604992838	31.2409873584805	15.85	10.38	24.7	1.80206664890071	1.8565685730849	1.91107049726909	1.78309594940264	1.83702412143044	1.89095229345824	1.7816635522826	1.83627544878594	1.89089593316837	1.19790950331838	19.7702685837858	0.515651936381664	83.6172737920776	0.490999443802916	0.498842284087544	0.483685552341284	0.474895842009959	0.482653972182721	0.467660947395109	0.48596425475277	0.50451338367268	0.479608567125353	0.00084157332491526	0.000834507684090702	0.00394778225935398
238	27.2519279267591	0.27	1.19796749220902	1.15579302766216	1.24014195675588	0.33477104417091	29.8659641051295	28.9693504771277	30.7625777331312	15.98	10.29	25.09	1.75790773736217	1.81231572401458	1.866723710667	1.73897125434213	1.79279314885017	1.84661504335821	1.734512073032	1.78750224887815	1.84193477509698	1.19796749220902	19.8975889755905	-0.29944389779502	82.935341182846	0.490999443802916	0.498842284087544	0.483685552341284	0.474895842009959	0.482653972182721	0.467660947395109	0.48596425475277	0.50451338367268	0.479608567125353	0.00084157332491526	0.000834507684090702	0.00394778225935398
238	27.2519279267591	0.27	1.19802098116098	1.15597874488894	1.24006321743302	0.340394607502687	29.7908010239113	28.9076192221189	30.6739828257036	15.81	10.28	24.69	1.77272422456841	1.82688426323176	1.88104430189511	1.75419698043557	1.80779097715925	1.86138497388294	1.74994882102077	1.80484072116574	1.85957918414306	1.19802098116098	19.6414295764408	0.261521324303299	83.2535331770554	0.490999443802916	0.498842284087544	0.483685552341284	0.474895842009959	0.482653972182721	0.467660947395109	0.48596425475277	0.50451338367268	0.479608567125353	0.00084157332491526	0.000834507684090702	0.00394778225935398
238	27.2519279267591	0.27	1.1980538183916	1.15604450122764	1.24006313555556	0.332084466158105	29.8416926249379	28.9403765597747	30.7430086901012	15.79	10.1	24.46	1.77720657256606	1.83255570845788	1.8879048443497	1.75870840788327	1.81348143886608	1.86825446984889	1.75518236074398	1.81019135948755	1.86256176419827	1.1980538183916	19.6654208014445	-0.0874982424738003	82.7815792958986	0.490999443802916	0.498842284087544	0.483685552341284	0.474895842009959	0.482653972182721	0.467660947395109	0.48596425475277	0.50451338367268	0.479608567125353	0.00084157332491526	0.000834507684090702	0.00394778225935398
238	27.2519279267591	0.27	1.1981553904879	1.15629765970984	1.24001312126597	0.341097705451143	29.544854952151	28.6703341568599	30.4193757474421	15.99	10.17	24.86	1.73934100947068	1.79239549689181	1.84544998431293	1.72059174181527	1.77307432713119	1.82555691244712	1.71637640006831	1.76833462421757	1.81975341426109	1.1981553904879	19.7440966664814	-0.416076992455594	82.5611155155562	0.490999443802916	0.498842284087544	0.483685552341284	0.474895842009959	0.482653972182721	0.467660947395109	0.48596425475277	0.50451338367268	0.479608567125353	0.00084157332491526	0.000834507684090702	0.00394778225935398
238	27.2519279267591	0.27	1.19818539559781	1.15610874693875	1.24026204425686	0.329917432501341	29.2136532029675	28.3269779954757	30.1003284104593	15.77	10.21	24.55	1.74123527171228	1.79573844342668	1.85024161514108	1.72316366073452	1.77710116499876	1.831038669263	1.72100342383744	1.77700061390358	1.82861772429383	1.19818539559781	19.6181539124098	-0.141465723518035	82.7643259875811	0.490999443802916	0.498842284087544	0.483685552341284	0.474895842009959	0.482653972182721	0.467660947395109	0.48596425475277	0.50451338367268	0.479608567125353	0.00084157332491526	0.000834507684090702	0.00394778225935398
238	27.2519279267591	0.27	1.19828703448532	1.15678145570181	1.23979261326882	0.334846380529153	29.5166108678605	28.6306351227889	30.4025866129322	15.85	10.2	25.02	1.75215692734306	1.80637746881996	1.86059801029686	1.73373508530767	1.78738556240588	1.84103603950409	1.72805158935218	1.77966423937679	1.83496645974372	1.19828703448532	19.7869582876779	0.102404941926636	83.1151548178363	0.490999443802916	0.498842284087544	0.483685552341284	0.474895842009959	0.482653972182721	0.467660947395109	0.48596425475277	0.50451338367268	0.479608567125353	0.00084157332491526	0.000834507684090702	0.00394778225935398
238	27.2519279267591	0.27	1.19846963442059	1.15672243461188	1.2402168342293	0.350485000278884	30.9351121811694	30.0382437500711	31.8319806122676	15.83	10.29	24.71	1.83993858482822	1.89487464718999	1.94981070955176	1.82064396556714	1.87500393782693	1.92936391008672	1.81730880651006	1.87249449183613	1.92667432156255	1.19846963442059	19.7793328992379	0.398355086719107	83.5456263743761	0.490999443802916	0.498842284087544	0.483685552341284	0.474895842009959	0.482653972182721	0.467660947395109	0.48596425475277	0.50451338367268	0.479608567125353	0.00084157332491526	0.000834507684090702	0.00394778225935398
238	27.2519279267591	0.27	1.19849540353384	1.15659321258625	1.24039759448142	0.33846036630615	29.9718107717302	29.0794218422206	30.8641997012399	15.96	10.3	25.13	1.76774171616125	1.82199015157698	1.87623858699272	1.74879511599138	1.80246211838086	1.85612912077034	1.74324077567421	1.79794167529824	1.84939848959087	1.19849540353384	19.8193042295645	-0.0680746978218882	83.1853198668376	0.490999443802916	0.498842284087544	0.483685552341284	0.474895842009959	0.482653972182721	0.467660947395109	0.48596425475277	0.50451338367268	0.479608567125353	0.00084157332491526	0.000834507684090702	0.00394778225935398
238	27.2519279267591	0.27	1.19859788783286	1.156349079489	1.24084669617672	0.335135183671941	29.4265328478263	28.5438332548376	30.309232440815	16.27	10.43	25.14	1.70259074873874	1.75524226710771	1.80789378547669	1.68337143962021	1.73542861327784	1.78748578693547	1.68120741244269	1.7318205650553	1.78574373761228	1.19859788783286	19.9181998748844	-0.0197033033399194	83.3372413246194	0.490999443802916	0.498842284087544	0.483685552341284	0.474895842009959	0.482653972182721	0.467660947395109	0.48596425475277	0.50451338367268	0.479608567125353	0.00084157332491526	0.000834507684090702	0.00394778225935398
238	27.2519279267591	0.27	1.19859873128159	1.15714463807478	1.2400528244884	0.340732263229238	29.7748407224099	28.8927954080658	30.656886036754	16.06	10.28	25.05	1.74577274585671	1.79906806216807	1.85236337847944	1.72674090947368	1.77945521789474	1.83216952631581	1.72153351846454	1.77310812938686	1.82849037417882	1.19859873128159	19.8636864433202	-0.351072816463125	82.8851625697208	0.490999443802916	0.498842284087544	0.483685552341284	0.474895842009959	0.482653972182721	0.467660947395109	0.48596425475277	0.50451338367268	0.479608567125353	0.00084157332491526	0.000834507684090702	0.00394778225935398
238	27.2519279267591	0.27	1.19870427360072	1.15626252504836	1.24114602215309	0.338952414546954	29.9643504807355	29.0731630928861	30.8555378685849	15.96	10.41	25.06	1.76667170994022	1.82082596695515	1.87498022397008	1.74771564248545	1.80128883413143	1.85486202577742	1.74498744750785	1.79906111481196	1.85155325614409	1.19870427360072	19.7731751221833	0.43440850853973	83.5965548755904	0.490999443802916	0.498842284087544	0.483685552341284	0.474895842009959	0.482653972182721	0.467660947395109	0.48596425475277	0.50451338367268	0.479608567125353	0.00084157332491526	0.000834507684090702	0.00394778225935398
238	27.2519279267591	0.27	1.19879592327707	1.15687513912765	1.24071670742649	0.330995943769309	29.3628716957803	28.4738369494608	30.2519064420998	16.37	10.51	25.48	1.68875113344542	1.74147878087081	1.79420642829621	1.66940190657981	1.72152541572105	1.77364892486229	1.66561653477202	1.71832612562583	1.76900335243822	1.19879592327707	20.0667807144642	0.232595557845617	83.888361634705	0.490999443802916	0.498842284087544	0.483685552341284	0.474895842009959	0.482653972182721	0.467660947395109	0.48596425475277	0.50451338367268	0.479608567125353	0.00084157332491526	0.000834507684090702	0.00394778225935398
238	27.2519279267591	0.27	1.19893413379932	1.15693005560712	1.24093821199152	0.328728901598239	29.3876646503378	28.4933048435766	30.2820244570989	16.09	10.51	24.98	1.71840780544459	1.77234591059776	1.82628401575094	1.69957708651191	1.75292412515882	1.80627116380573	1.698037799038	1.75160988099779	1.80486317086761	1.19893413379932	19.9627231105707	0.110909030851107	83.6538648292063	0.490999443802916	0.498842284087544	0.483685552341284	0.474895842009959	0.482653972182721	0.467660947395109	0.48596425475277	0.50451338367268	0.479608567125353	0.00084157332491526	0.000834507684090702	0.00394778225935398
238	27.2519279267591	0.27	1.19893515174017	1.15706346396452	1.24080683951582	0.337899374876378	29.5435846965485	28.6628427872443	30.4243266058527	15.89	10.29	24.59	1.74987597105947	1.80364555404314	1.8574151370268	1.7313483780781	1.78454865159939	1.83774892512068	1.72964499338686	1.78101506248635	1.83677280357462	1.19893515174017	19.6448783247854	-0.0058240187090148	82.9657696214795	0.490999443802916	0.498842284087544	0.483685552341284	0.474895842009959	0.482653972182721	0.467660947395109	0.48596425475277	0.50451338367268	0.479608567125353	0.00084157332491526	0.000834507684090702	0.00394778225935398
238	27.2519279267591	0.27	1.19898006887156	1.1565075700484	1.24145256769472	0.341502264647176	30.1160870877006	29.2254596691308	31.0067145062705	15.96	10.33	24.53	1.77612099862446	1.83024716389205	1.88437332915963	1.75706945628416	1.81061503783583	1.86416061938749	1.75589751273644	1.80854842154822	1.86299270158132	1.19898006887156	19.698486314638	0.288437017153323	83.4235254877938	0.490999443802916	0.498842284087544	0.483685552341284	0.474895842009959	0.482653972182721	0.467660947395109	0.48596425475277	0.50451338367268	0.479608567125353	0.00084157332491526	0.000834507684090702	0.00394778225935398
238	27.2519279267591	0.27	1.1990848792984	1.15710598886902	1.24106376972778	0.334535247486606	29.6426112209291	28.7522315962646	30.5329908455935	16.09	10.36	24.86	1.73414876193768	1.78785070568409	1.84155264943051	1.71514932458948	1.7682629066347	1.82137648867993	1.7116188910784	1.76627602538923	1.81932301985034	1.1990848792984	19.8178423412702	0.192629873677594	83.4502898457521	0.490999443802916	0.498842284087544	0.483685552341284	0.474895842009959	0.482653972182721	0.467660947395109	0.48596425475277	0.50451338367268	0.479608567125353	0.00084157332491526	0.000834507684090702	0.00394778225935398
238	27.2519279267591	0.27	1.19913857332491	1.15722755102922	1.24104959562061	0.338903422628714	29.872317252879	28.9837699401094	30.7608645656486	15.85	10.31	24.45	1.77314532698916	1.82750414638022	1.88186296577127	1.75448376894289	1.80827048617855	1.86205720341422	1.75399652871548	1.80988920104814	1.86217635858939	1.19913857332491	19.6241956830785	0.230650580546192	83.2291224354888	0.490999443802916	0.498842284087544	0.483685552341284	0.474895842009959	0.482653972182721	0.467660947395109	0.48596425475277	0.50451338367268	0.479608567125353	0.00084157332491526	0.000834507684090702	0.00394778225935398
238	27.2519279267591	0.27	1.19916026369433	1.15715991348998	1.24116061389868	0.341252949297277	29.8878016141418	29.0034351307404	30.7721680975431	15.96	10.27	25.07	1.76258616024577	1.81633055697678	1.87007495370778	1.74367853225313	1.79684640167273	1.85001427109234	1.73891039130203	1.79008894374451	1.84527272252818	1.19916026369433	19.8609880487714	-0.190417960381025	82.9159857231715	0.490999443802916	0.498842284087544	0.483685552341284	0.474895842009959	0.482653972182721	0.467660947395109	0.48596425475277	0.50451338367268	0.479608567125353	0.00084157332491526	0.000834507684090702	0.00394778225935398
238	27.2519279267591	0.27	1.19935539629408	1.15723016239039	1.24148063019777	0.339620548010148	30.1720751884826	29.2760460236629	31.0681043533022	16.23	10.57	24.95	1.75020386407435	1.8037709921395	1.85733812020465	1.73056462727339	1.78353067249647	1.83649671771955	1.730012145004	1.78458337575431	1.83899141252093	1.19935539629408	20.0017443337717	0.137759123428181	83.7369218988326	0.490999443802916	0.498842284087544	0.483685552341284	0.474895842009959	0.482653972182721	0.467660947395109	0.48596425475277	0.50451338367268	0.479608567125353	0.00084157332491526	0.000834507684090702	0.00394778225935398
238	27.2519279267591	0.27	1.19936627562987	1.15769823772232	1.24103431353742	0.337177082053916	29.7796818400382	28.8904664807917	30.6688971992847	15.95	10.29	24.87	1.75681917094581	1.81089204620597	1.86496492146613	1.73800677705833	1.79150062845261	1.84499447984689	1.7348945233608	1.78788396259505	1.84026830522748	1.19936627562987	19.8920861744694	0.0416113098614278	83.4020278453386	0.490999443802916	0.498842284087544	0.483685552341284	0.474895842009959	0.482653972182721	0.467660947395109	0.48596425475277	0.50451338367268	0.479608567125353	0.00084157332491526	0.000834507684090702	0.00394778225935398
238	27.2519279267591	0.27	1.19936962314714	1.15767450248862	1.24106474380565	0.339885177288304	29.485452905105	28.6103309071647	30.3605749030454	16.14	10.33	24.71	1.71955904039101	1.77215626297771	1.82475348556442	1.70053840009674	1.7525538265207	1.80456925294467	1.69760185920361	1.75124374393571	1.80172897315924	1.19936962314714	19.7105795170242	0.386234442342774	83.5174437623007	0.490999443802916	0.498842284087544	0.483685552341284	0.474895842009959	0.482653972182721	0.467660947395109	0.48596425475277	0.50451338367268	0.479608567125353	0.00084157332491526	0.000834507684090702	0.00394778225935398
238	27.2519279267591	0.27	1.19942335686697	1.15761773987523	1.24122897385872	0.341872032314988	29.7662485864676	28.8866902305645	30.6458069423708	15.7	10.15	24.86	1.78405190488743	1.83837373088355	1.89269555687968	1.76579563093328	1.81956157952788	1.87332752812248	1.75916331819287	1.81353554455999	1.86667214816578	1.19942335686697	19.5996156649373	-0.165224823018633	82.6568097853906	0.490999443802916	0.498842284087544	0.483685552341284	0.474895842009959	0.482653972182721	0.467660947395109	0.48596425475277	0.50451338367268	0.479608567125353	0.00084157332491526	0.000834507684090702	0.00394778225935398
238	27.2519279267591	0.27	1.19943845039489	1.15776334743073	1.24111355335904	0.335876664645898	29.5302173633001	28.6458794065601	30.4145553200402	15.91	10.24	24.37	1.74591580310629	1.79981464112226	1.85371347913823	1.72734106665324	1.78066647683868	1.83399188702411	1.72631634979364	1.77984136088545	1.83200729623296	1.19943845039489	19.5916221329661	-0.276327953393477	82.695056171812	0.490999443802916	0.498842284087544	0.483685552341284	0.474895842009959	0.482653972182721	0.467660947395109	0.48596425475277	0.50451338367268	0.479608567125353	0.00084157332491526	0.000834507684090702	0.00394778225935398
238	27.2519279267591	0.27	1.19963769707255	1.15728922091884	1.24198617322626	0.33218110554759	29.5773731348696	28.6842349525633	30.4705113171759	16.05	10.33	24.58	1.7334807073607	1.78745592443013	1.84143114149956	1.71459222371077	1.76797931193585	1.82136640016093	1.71409964816937	1.76664416956458	1.82021453686462	1.19963769707255	19.7616539171225	0.343581206142896	83.4798881656906	0.490999443802916	0.498842284087544	0.483685552341284	0.474895842009959	0.482653972182721	0.467660947395109	0.48596425475277	0.50451338367268	0.479608567125353	0.00084157332491526	0.000834507684090702	0.00394778225935398
238	27.2519279267591	0.27	1.19965176198145	1.15761435840366	1.24168916555924	0.330823037590906	29.6948319810134	28.7953951691219	30.594268792905	16.02	10.2	25.03	1.74363922991135	1.79810256687303	1.85256590383471	1.72474413647204	1.77861727689348	1.83249041731493	1.71987498026111	1.77077447593643	1.8266870497598	1.19965176198145	19.8649371883986	0.146726878932778	83.4012186778534	0.490999443802916	0.498842284087544	0.483685552341284	0.474895842009959	0.482653972182721	0.467660947395109	0.48596425475277	0.50451338367268	0.479608567125353	0.00084157332491526	0.000834507684090702	0.00394778225935398
238	27.2519279267591	0.27	1.19968310092222	1.15756782732505	1.24179837451938	0.338714451647523	30.1337988675107	29.2370956964366	31.0305020385848	16.02	10.33	24.73	1.77018301930724	1.8244746200625	1.87876622081776	1.7509941606354	1.80469723814612	1.85840031565684	1.74822356972432	1.80306749357646	1.85630646244741	1.19968310092222	19.7573862155318	0.152245698466808	83.333039978057	0.490999443802916	0.498842284087544	0.483685552341284	0.474895842009959	0.482653972182721	0.467660947395109	0.48596425475277	0.50451338367268	0.479608567125353	0.00084157332491526	0.000834507684090702	0.00394778225935398
238	27.2519279267591	0.27	1.19969569824535	1.15778379341137	1.24160760307932	0.338557770921708	29.9967301390196	29.1037934865115	30.8896667915276	15.84	10.26	24.81	1.78116761961674	1.83581581702624	1.89046401443575	1.76244241728238	1.81651610472301	1.87058979216364	1.76000035537785	1.81333266517836	1.86516254234754	1.19969569824535	19.7769918907389	0.279899494710213	83.3363230260757	0.490999443802916	0.498842284087544	0.483685552341284	0.474895842009959	0.482653972182721	0.467660947395109	0.48596425475277	0.50451338367268	0.479608567125353	0.00084157332491526	0.000834507684090702	0.00394778225935398
238	27.2519279267591	0.27	1.19980057825279	1.15781045605169	1.2417907004539	0.338976070281036	29.9008908319133	29.011637777145	30.7901438866816	15.75	10.26	24.6	1.78611882888321	1.84086622497868	1.89561362107415	1.76766750419524	1.82184933770616	1.87603117121708	1.76574570726194	1.81855151895885	1.87598213918679	1.19980057825279	19.6597906935538	0.217869152912102	83.1069808072135	0.490999443802916	0.498842284087544	0.483685552341284	0.474895842009959	0.482653972182721	0.467660947395109	0.48596425475277	0.50451338367268	0.479608567125353	0.00084157332491526	0.000834507684090702	0.00394778225935398
238	27.2519279267591	0.27	1.19985045197665	1.1579056483866	1.24179525556669	0.336339199738225	29.8094249804795	28.917650363926	30.701199597033	16.12	10.4	24.85	1.74063788754051	1.79431640793152	1.84799492832252	1.72146249327973	1.77454967482927	1.82763685637881	1.71971014805899	1.77344566334722	1.82719274962528	1.19985045197665	19.9132361103242	0.433362738887609	83.7435352594949	0.490999443802916	0.498842284087544	0.483685552341284	0.474895842009959	0.482653972182721	0.467660947395109	0.48596425475277	0.50451338367268	0.479608567125353	0.00084157332491526	0.000834507684090702	0.00394778225935398
238	27.2519279267591	0.27	1.19989950213345	1.15796134248649	1.2418376617804	0.346544283298794	30.2109265576645	29.3274197008939	31.0944334144352	16.25	10.43	25	1.75168665399807	1.80445730977021	1.85722796554235	1.73198340584644	1.78416048894768	1.83633757204891	1.72855510656803	1.78191084821947	1.83359199230721	1.19989950213345	19.9499374508364	0.0102645538484046	83.46253168618	0.490999443802916	0.498842284087544	0.483685552341284	0.474895842009959	0.482653972182721	0.467660947395109	0.48596425475277	0.50451338367268	0.479608567125353	0.00084157332491526	0.000834507684090702	0.00394778225935398
238	27.2519279267591	0.27	1.20000682719719	1.15846220758596	1.24155144680843	0.341735328094566	29.7610743975491	28.8814017093233	30.6407470857749	15.99	10.32	25.19	1.75175188505792	1.80510692320124	1.85846196134456	1.73285689643203	1.78563642907857	1.8384159617251	1.7284060560354	1.78042088645328	1.83432414871274	1.20000682719719	19.9585266614654	0.0333047252952729	83.3479089404978	0.490999443802916	0.498842284087544	0.483685552341284	0.474895842009959	0.482653972182721	0.467660947395109	0.48596425475277	0.50451338367268	0.479608567125353	0.00084157332491526	0.000834507684090702	0.00394778225935398
238	27.2519279267591	0.27	1.20025592166786	1.15873700353968	1.24177483979603	0.339283753896446	29.8276217715531	28.9411564396253	30.7140871034808	16.1	10.4	24.58	1.74447754316271	1.7979107522871	1.85134396141149	1.72533285025905	1.77817965895453	1.83102646765	1.72630538361763	1.77678151473813	1.83019507130246	1.20025592166786	19.8332404371588	-0.0980016579918207	83.1614559436657	0.490999443802916	0.498842284087544	0.483685552341284	0.474895842009959	0.482653972182721	0.467660947395109	0.48596425475277	0.50451338367268	0.479608567125353	0.00084157332491526	0.000834507684090702	0.00394778225935398
238	27.2519279267591	0.27	1.2004498737477	1.15848945375438	1.24241029374101	0.348966983801829	30.3699227546428	29.4864967233534	31.2533487859323	15.9	10.25	24.41	1.79888853001088	1.85278387640315	1.90667922279542	1.77980322145985	1.83312676515385	1.88645030884784	1.7790036315614	1.83004326663071	1.88656566733923	1.2004498737477	19.6653309214479	-0.489962617567313	82.4129614469082	0.490999443802916	0.498842284087544	0.483685552341284	0.474895842009959	0.482653972182721	0.467660947395109	0.48596425475277	0.50451338367268	0.479608567125353	0.00084157332491526	0.000834507684090702	0.00394778225935398
238	27.2519279267591	0.27	1.20048607799556	1.15856841007413	1.242403745917	0.337776078496272	30.0689208514183	29.1722707592253	30.9655709436113	15.67	10.23	24.48	1.80459702670176	1.86006381239418	1.91553059808661	1.78622044376826	1.84112239976616	1.89602435576406	1.78376185226335	1.8393519718463	1.89460281007736	1.20048607799556	19.6044668251656	0.0363990771667532	82.8599728108542	0.490999443802916	0.498842284087544	0.483685552341284	0.474895842009959	0.482653972182721	0.467660947395109	0.48596425475277	0.50451338367268	0.479608567125353	0.00084157332491526	0.000834507684090702	0.00394778225935398
238	27.2519279267591	0.27	1.20050647171824	1.15807993689363	1.24293300654285	0.335632046515554	29.8905089060992	28.9948903059264	30.786127506272	15.91	10.32	24.71	1.76737594599797	1.82196814324489	1.8765603404918	1.7485786388062	1.80259020899171	1.85660177917722	1.74402072550599	1.802606079313	1.85254952358249	1.20050647171824	19.7481429443341	0.0486599666001381	83.1960316323423	0.490999443802916	0.498842284087544	0.483685552341284	0.474895842009959	0.482653972182721	0.467660947395109	0.48596425475277	0.50451338367268	0.479608567125353	0.00084157332491526	0.000834507684090702	0.00394778225935398
238	27.2519279267591	0.27	1.20057458156798	1.15828943797713	1.24285972515882	0.332388801049559	29.5070601752243	28.6164621550406	30.3976581954081	16.15	10.23	24.76	1.71876652967015	1.77225777048773	1.82574901130531	1.69971982983006	1.75261830159475	1.80551677335944	1.69615078240766	1.74721313620127	1.8023378738155	1.20057458156798	19.7389664642779	-0.228080342902444	82.9417753231775	0.490999443802916	0.498842284087544	0.483685552341284	0.474895842009959	0.482653972182721	0.467660947395109	0.48596425475277	0.50451338367268	0.479608567125353	0.00084157332491526	0.000834507684090702	0.00394778225935398
238	27.2519279267591	0.27	1.20085458728085	1.15905417734594	1.24265499721576	0.339596070937141	30.1085276710664	29.2143369017605	31.0027184403723	15.82	10.27	24.49	1.79071972897849	1.84552997702386	1.90034022506924	1.77197948280372	1.82621613045555	1.88045277810738	1.77081674172862	1.82463358547533	1.87912521187518	1.20085458728085	19.7094403106504	0.142510214432222	83.1187363316498	0.490999443802916	0.498842284087544	0.483685552341284	0.474895842009959	0.482653972182721	0.467660947395109	0.48596425475277	0.50451338367268	0.479608567125353	0.00084157332491526	0.000834507684090702	0.00394778225935398
238	27.2519279267591	0.27	1.20092698149288	1.15899910580161	1.24285485718415	0.340132082849313	29.7899406453707	28.9062677927198	30.6736134980216	16.04	10.31	24.85	1.74834124302095	1.80178853357766	1.85523582413437	1.72933441454624	1.78220066093431	1.83506690732238	1.72533531918107	1.7755820816349	1.83221914335449	1.20092698149288	19.8257701644704	0.603456831481774	83.8710330160089	0.490999443802916	0.498842284087544	0.483685552341284	0.474895842009959	0.482653972182721	0.467660947395109	0.48596425475277	0.50451338367268	0.479608567125353	0.00084157332491526	0.000834507684090702	0.00394778225935398
238	27.2519279267591	0.27	1.20109986230374	1.15862215803078	1.24357756657669	0.338271858400348	29.7693349357923	28.8826013301118	30.6560685414728	15.82	10.15	24.66	1.76997989409939	1.82432058992309	1.87866128574679	1.7514442650091	1.80521589279668	1.85898752058427	1.74608635541571	1.79952663694324	1.85479562030377	1.20109986230374	19.5546211778844	-0.451032608228328	82.3957270113981	0.490999443802916	0.498842284087544	0.483685552341284	0.474895842009959	0.482653972182721	0.467660947395109	0.48596425475277	0.50451338367268	0.479608567125353	0.00084157332491526	0.000834507684090702	0.00394778225935398
[truncated: 1,347 more rows]
