# Supplementary material for: Re-expressing coefficients from regression models for inclusion in a meta-analysis
Source: BMC Med Res Methodol. 2024 Jan 8;24:6. doi: 10.1186/s12874-023-02132-y (PMC10773134; doi:10.1186/s12874-023-02132-y)
Supplement: Supplementary file 2 — Additional file 2. [file 12874_2023_2132_MOESM2_ESM.zip › Supp_Files_R1/simdata/simdata_scenario_239.csv]

ex_no	errsd	rsquare	beta	b_low_ci	b_hi_ci	lrsquare	lbeta	lb_low_ci	lb_hi_ci	x_median	x_25	x_75	rbl	rb	rbu	altl	alt	altu	dzl	dz	dzu	observed_beta	xlog	error	ylog	RelBias_rb	RelBias_rbl	RelBias_rbu	RelBias_alt	RelBias_altl	RelBias_altu	RelBias_dz	RelBias_dzl	RelBias_dzu	MC_SE_RelBias_rb	MC_SE_RelBias_alt	MC_SE_RelBias_dz
239	21.1579515660655	0.2	0.575391714321819	0.397303176665846	0.753480251977793	0.306680034021412	26.9756032112476	20.6430225757922	33.308183846703	30.97	21.69	44.81	0.656101866728591	0.857371712792893	1.05864155885719	0.639652404275242	0.835876112012985	1.03209981975073	0.646803495208608	0.845355752407587	1.04488550680324	0.575391714321819	36.3358232834248	-1.44562942666011	101.507203512196	0.48692434110014	0.550628579023977	0.445568344312541	0.448997992405014	0.511077354660268	0.408696800398802	0.538361820976252	0.54653590963124	0.44377166135317	0.00520788999670696	0.00508312265810846	0.0128020006630908
239	21.1579515660655	0.21	0.45107850473273	0.3164125732545	0.585744436210961	0.31048103691811	23.987936363303	18.4066549986745	29.5692177279314	32.04	20.32	47.26	0.565751084053193	0.737298602202028	0.908846120350862	0.551276678091538	0.718435254726357	0.885593831361175	0.551820172950082	0.720268498390112	0.887680971992261	0.45107850473273	37.9940441862483	0.523453962153538	103.664230029333	0.48692434110014	0.550628579023977	0.445568344312541	0.448997992405014	0.511077354660268	0.408696800398802	0.538361820976252	0.54653590963124	0.44377166135317	0.00520788999670696	0.00508312265810846	0.0128020006630908
239	21.1579515660655	0.22	0.324089814774481	0.228416308296381	0.419763321252582	0.425916641564137	30.2532596268035	24.7694444376137	35.7370748159934	33.16	22.94	52.66	0.735864843234961	0.898781165992477	1.06169748874999	0.71666798461011	0.875334231223334	1.03400047783656	0.718199128450551	0.877947762028177	1.03869084172646	0.324089814774481	44.7540192396376	-2.08462040642983	104.281189396478	0.48692434110014	0.550628579023977	0.445568344312541	0.448997992405014	0.511077354660268	0.408696800398802	0.538361820976252	0.54653590963124	0.44377166135317	0.00520788999670696	0.00508312265810846	0.0128020006630908
239	21.1579515660655	0.22	0.331343443352279	0.2346220159411	0.428064870763459	0.386045533501368	27.6879956633805	22.2363729115138	33.1396184152472	34.57	23.26	50.62	0.634149174359288	0.78962156550742	0.945093956655552	0.617236666737917	0.768562670716402	0.919888674694887	0.621761293135497	0.774869190228867	0.927255129445716	0.331343443352279	41.7965166126495	-2.28295420279952	103.533135574861	0.48692434110014	0.550628579023977	0.445568344312541	0.448997992405014	0.511077354660268	0.408696800398802	0.538361820976252	0.54653590963124	0.44377166135317	0.00520788999670696	0.00508312265810846	0.0128020006630908
239	21.1579515660655	0.22	0.408008304233026	0.288751933912333	0.527264674553718	0.40979020112036	29.4574192640945	23.9378831319195	34.9769553962695	30.33	19.51	44.34	0.776514044573244	0.955560675494769	1.13460730641629	0.757295151643701	0.9319103391765	1.1065255267093	0.760505819704741	0.935391924039094	1.11047078737087	0.408008304233026	37.6909481540113	1.12860187282774	103.965952418177	0.48692434110014	0.550628579023977	0.445568344312541	0.448997992405014	0.511077354660268	0.408696800398802	0.538361820976252	0.54653590963124	0.44377166135317	0.00520788999670696	0.00508312265810846	0.0128020006630908
239	21.1579515660655	0.22	0.414249021341752	0.293047936685591	0.535450105997914	0.340090241234904	24.6459034044179	19.2857725280753	30.0060342807604	33.79	21.54	50.59	0.562485145944646	0.718817695956467	0.875150245968287	0.547661951272046	0.699874663028231	0.852087374784417	0.547977886237602	0.700558884931702	0.852497200949462	0.414249021341752	41.8618841334769	-2.17460769238908	102.48333609064	0.48692434110014	0.550628579023977	0.445568344312541	0.448997992405014	0.511077354660268	0.408696800398802	0.538361820976252	0.54653590963124	0.44377166135317	0.00520788999670696	0.00508312265810846	0.0128020006630908
239	21.1579515660655	0.22	0.414271610552687	0.293932504865153	0.534610716240222	0.327458438081756	23.8398165611718	18.5056098437606	29.1740232785829	38.52	23.87	55.54	0.474309941134446	0.611028876392194	0.747747811649943	0.460991134152414	0.593870948718045	0.726750763283675	0.462231182246688	1.66308007240288	0.727816514316121	0.414271610552687	43.910696284309	-1.74320896525831	105.68749587781	0.48692434110014	0.550628579023977	0.445568344312541	0.448997992405014	0.511077354660268	0.408696800398802	0.538361820976252	0.54653590963124	0.44377166135317	0.00520788999670696	0.00508312265810846	0.0128020006630908
239	21.1579515660655	0.22	0.568957543247565	0.40219449892488	0.73572058757025	0.350225619088257	28.2645286255562	22.2536972485117	34.2753600026008	31.06	22.54	48.75	0.705131393157038	0.895590796625868	1.0860502000947	0.687419102798508	0.873094330880324	1.05876955896214	0.692760169830227	0.880623363900143	1.06639114683543	0.568957543247565	37.949624201104	-1.66933709819921	101.966836037402	0.48692434110014	0.550628579023977	0.445568344312541	0.448997992405014	0.511077354660268	0.408696800398802	0.538361820976252	0.54653590963124	0.44377166135317	0.00520788999670696	0.00508312265810846	0.0128020006630908
239	21.1579515660655	0.23	0.296077776481839	0.210477159879489	0.381678393084189	0.437899253077795	28.8215851931333	23.7233096482573	33.9198607380092	34.41	22.75	50.97	0.679639377367247	0.825697784408302	0.971756191449357	0.661556881118196	0.803729255822965	0.945901630527734	0.664138924241857	0.80667556021518	0.950167436930212	0.296077776481839	43.5481541133591	1.45585169503121	107.148476025549	0.48692434110014	0.550628579023977	0.445568344312541	0.448997992405014	0.511077354660268	0.408696800398802	0.538361820976252	0.54653590963124	0.44377166135317	0.00520788999670696	0.00508312265810846	0.0128020006630908
239	21.1579515660655	0.23	0.322335958233445	0.230235140814199	0.41443677565269	0.463651077716592	30.8532475756084	25.6722377611186	36.0342573900981	30.56	19.1	45.74	0.826731067446602	0.993576739968053	1.1604224124895	0.806173889393578	0.968870841330483	1.13156779326739	0.805635334564873	0.967872718781857	1.1308027606194	0.322335958233445	38.110785352246	-0.0645999410956706	102.501479969874	0.48692434110014	0.550628579023977	0.445568344312541	0.448997992405014	0.511077354660268	0.408696800398802	0.538361820976252	0.54653590963124	0.44377166135317	0.00520788999670696	0.00508312265810846	0.0128020006630908
239	21.1579515660655	0.23	0.360077550187812	0.258139398111784	0.46201570226384	0.425042836420273	28.3177427828672	23.1755839362915	33.459901629443	35.41	21.07	50.17	0.64549533820335	0.788716737624836	0.931938137046321	0.628070015691351	0.767425114416559	0.906780213141767	0.626840663719594	0.767117869297617	0.906510941219644	0.360077550187812	43.3813941569	1.85367358253548	107.474680175843	0.48692434110014	0.550628579023977	0.445568344312541	0.448997992405014	0.511077354660268	0.408696800398802	0.538361820976252	0.54653590963124	0.44377166135317	0.00520788999670696	0.00508312265810846	0.0128020006630908
239	21.1579515660655	0.23	0.425213553336436	0.305147287450314	0.545279819222557	0.35888027941289	23.1762585330436	18.3398435372189	28.0126735288684	32.34	22.93	51.58	0.558565128067203	0.705864790468721	0.85316445287024	0.544198029661492	0.687708932904031	0.831219836146571	0.546427430510532	0.691171686047177	0.835303964194392	0.425213553336436	40.0657062828682	1.05353199810471	105.201673598073	0.48692434110014	0.550628579023977	0.445568344312541	0.448997992405014	0.511077354660268	0.408696800398802	0.538361820976252	0.54653590963124	0.44377166135317	0.00520788999670696	0.00508312265810846	0.0128020006630908
239	21.1579515660655	0.23	0.494716274946198	0.353634235152235	0.63579831474016	0.319947190789448	24.7961107115093	19.1519262717604	30.4402951512581	32.42	21.98	48.54	0.581775708596973	0.753228405066917	0.924681101536861	0.566788957097499	0.733824970440355	0.900860983783211	0.570703789100402	0.740083201835213	0.907229122442714	0.494716274946198	39.7656223715433	-1.77066264242252	103.022637075748	0.48692434110014	0.550628579023977	0.445568344312541	0.448997992405014	0.511077354660268	0.408696800398802	0.538361820976252	0.54653590963124	0.44377166135317	0.00520788999670696	0.00508312265810846	0.0128020006630908
239	21.1579515660655	0.23	0.517733625795656	0.368992040759827	0.666475210831485	0.277494353450257	23.8511098449108	17.8423118831262	29.8599078066953	33.13	21.26	42.45	0.530573639207705	0.709256190142314	0.887938741076923	0.516739645202443	0.690763288954695	0.864786932706946	0.523822478300301	0.700068232440464	0.876985426012227	0.517733625795656	36.5769786318321	-1.59159930379611	101.276301989334	0.48692434110014	0.550628579023977	0.445568344312541	0.448997992405014	0.511077354660268	0.408696800398802	0.538361820976252	0.54653590963124	0.44377166135317	0.00520788999670696	0.00508312265810846	0.0128020006630908
239	21.1579515660655	0.23	0.532097095550108	0.379433680887168	0.684760510213048	0.324033936191929	27.274490869539	21.1240065966502	33.4249751424277	32.03	22.82	49.01	0.649440398713741	0.838532034346012	1.02762366997828	0.632827383396912	0.817081958930573	1.00133653446423	0.638400944366865	0.823537658806564	1.009587567005	0.532097095550108	39.9759032155232	-1.37431024721485	104.039511238207	0.48692434110014	0.550628579023977	0.445568344312541	0.448997992405014	0.511077354660268	0.408696800398802	0.538361820976252	0.54653590963124	0.44377166135317	0.00520788999670696	0.00508312265810846	0.0128020006630908
239	21.1579515660655	0.23	0.575737685176763	0.411958798799704	0.739516571553821	0.350448912910931	28.523680892479	22.4607121521507	34.5866496328073	29.63	20.35	50.37	0.745445446641046	0.946668471538408	1.14789149643577	0.727269729427922	0.923586462639174	1.11990319585043	0.724564245846036	0.919103144231346	1.11518625536649	0.575737685176763	37.7614205572214	0.069080710304066	103.51983055525	0.48692434110014	0.550628579023977	0.445568344312541	0.448997992405014	0.511077354660268	0.408696800398802	0.538361820976252	0.54653590963124	0.44377166135317	0.00520788999670696	0.00508312265810846	0.0128020006630908
239	21.1579515660655	0.23	0.579721942458154	0.412634316616807	0.746809568299502	0.270441727195017	24.8266701960884	18.4602239093566	31.1931164828202	29.61	21.41	43.62	0.613073377898229	0.824506280845632	1.03593918379304	0.598131712931116	0.804411628140421	1.01069154334973	0.606224969792936	0.813899092243447	1.02424112068598	0.579721942458154	35.7621237552312	0.241849981416812	103.103992101121	0.48692434110014	0.550628579023977	0.445568344312541	0.448997992405014	0.511077354660268	0.408696800398802	0.538361820976252	0.54653590963124	0.44377166135317	0.00520788999670696	0.00508312265810846	0.0128020006630908
239	21.1579515660655	0.23	0.596767205728209	0.427726121462579	0.765808289993838	0.334770085942118	30.4787289961472	23.7707008344657	37.1867571578287	29.43	19.69	43.41	0.794254366273604	1.01839082289742	1.24252727952123	0.77497596550571	0.993672109024587	1.21236825254346	0.779922565778915	0.99929903767843	1.21982372953143	0.596767205728209	35.3859480787695	0.622867967489919	102.41751175324	0.48692434110014	0.550628579023977	0.445568344312541	0.448997992405014	0.511077354660268	0.408696800398802	0.538361820976252	0.54653590963124	0.44377166135317	0.00520788999670696	0.00508312265810846	0.0128020006630908
239	21.1579515660655	0.23	0.598165873540134	0.427704282822136	0.768627464258133	0.309282304258243	27.2779175663482	20.9133422635546	33.6424928691417	29.45	21.9	46.75	0.698302054998455	0.910816915470008	1.12333177594156	0.681344795116775	0.888699038213741	1.09605328131071	0.687832394487358	0.896882913811315	1.10566542095299	0.598165873540134	35.9474545305227	0.700948545224155	103.102818507928	0.48692434110014	0.550628579023977	0.445568344312541	0.448997992405014	0.511077354660268	0.408696800398802	0.538361820976252	0.54653590963124	0.44377166135317	0.00520788999670696	0.00508312265810846	0.0128020006630908
239	21.1579515660655	0.24	0.410046856608477	0.295316335937654	0.524777377279299	0.393025274658326	27.5229333628936	22.1827613805694	32.8631053452178	31.88	20.83	49.37	0.685180852797076	0.850128017406481	1.01507518201589	0.667701831370307	0.828441179878718	0.989180528387129	0.667153612562192	0.829079349872055	0.988355545519552	0.410046856608477	40.6819073827825	0.805131330801673	105.103460102676	0.48692434110014	0.550628579023977	0.445568344312541	0.448997992405014	0.511077354660268	0.408696800398802	0.538361820976252	0.54653590963124	0.44377166135317	0.00520788999670696	0.00508312265810846	0.0128020006630908
239	21.1579515660655	0.24	0.439946270852284	0.319332005192489	0.560560536512079	0.381162216413118	26.8061862080869	21.4734023617664	32.1389700544075	32.1	21.33	49.97	0.658653640357235	0.82222611175428	0.985798583151325	0.641781984750871	0.801164487042763	0.960546989334656	0.642882791606876	0.801164138654516	0.960625693219332	0.439946270852284	41.6205200250081	1.8882402851887	107.026544929569	0.48692434110014	0.550628579023977	0.445568344312541	0.448997992405014	0.511077354660268	0.408696800398802	0.538361820976252	0.54653590963124	0.44377166135317	0.00520788999670696	0.00508312265810846	0.0128020006630908
239	21.1579515660655	0.24	0.440783352768946	0.318429846072966	0.563136859464926	0.399438316746084	27.347901936944	22.1123385243572	32.5834653495309	33.2	21.57	50.51	0.656249504868722	0.811630442684697	0.967011380500672	0.639119784504897	0.790444899048001	0.941770013591105	0.639520145493079	0.790592225433443	0.942297839768608	0.440783352768946	41.937522495922	-0.345964354656456	105.048249961994	0.48692434110014	0.550628579023977	0.445568344312541	0.448997992405014	0.511077354660268	0.408696800398802	0.538361820976252	0.54653590963124	0.44377166135317	0.00520788999670696	0.00508312265810846	0.0128020006630908
239	21.1579515660655	0.24	0.453179990258486	0.326753834737542	0.579606145779431	0.425809133575733	28.3055645338018	23.1736674764527	33.437461591151	33.19	20.01	46.51	0.688002403967278	0.840363160673418	0.992723917379558	0.67004755701947	0.818432144381235	0.966816731743	0.672207736218818	0.819617006655285	0.968753710008796	0.453179990258486	39.7268807265314	0.461666479997727	103.407683430192	0.48692434110014	0.550628579023977	0.445568344312541	0.448997992405014	0.511077354660268	0.408696800398802	0.538361820976252	0.54653590963124	0.44377166135317	0.00520788999670696	0.00508312265810846	0.0128020006630908
239	21.1579515660655	0.24	0.500489312572731	0.359586213850421	0.641392411295041	0.313323190580308	24.0352998624434	18.4799050827951	29.5906946420918	30.39	20.2	47.14	0.598391805394067	0.778279239716742	0.958166674039416	0.583564451788762	0.758994514580258	0.934424577371755	0.583504309098663	0.759935082819539	0.935146363923768	0.500489312572731	37.1244722138953	0.323499535499136	103.301143327355	0.48692434110014	0.550628579023977	0.445568344312541	0.448997992405014	0.511077354660268	0.408696800398802	0.538361820976252	0.54653590963124	0.44377166135317	0.00520788999670696	0.00508312265810846	0.0128020006630908
239	21.1579515660655	0.24	0.521837900774151	0.378684755119565	0.664991046428738	0.327041351898458	24.5102015453966	19.0207974932393	29.999605597554	32.14	19.98	46.92	0.582830173080502	0.751035019116262	0.919239865152021	0.567891839972484	0.731785481584519	0.895679123196553	0.569374542608773	0.732313908673261	2.87751898653796	0.521837900774151	37.4827793513305	-1.3720109257217	101.534573428678	0.48692434110014	0.550628579023977	0.445568344312541	0.448997992405014	0.511077354660268	0.408696800398802	0.538361820976252	0.54653590963124	0.44377166135317	0.00520788999670696	0.00508312265810846	0.0128020006630908
239	21.1579515660655	0.25	0.363319933507224	0.264434788014027	0.462205079000421	0.397259654843007	26.440175212155	21.3553305386713	31.5250198856388	30.88	20.72	49.33	0.680560141218596	0.842605987467345	1.00465183371609	0.663525878417062	0.821515754643888	0.979505630870714	0.663778768026397	0.82062016261487	0.979342357155425	0.363319933507224	40.3927874391558	1.06941548844108	104.893084058104	0.48692434110014	0.550628579023977	0.445568344312541	0.448997992405014	0.511077354660268	0.408696800398802	0.538361820976252	0.54653590963124	0.44377166135317	0.00520788999670696	0.00508312265810846	0.0128020006630908
239	21.1579515660655	0.25	0.492104812472901	0.357842171900694	0.626367453045108	0.29384462199312	24.3071931375707	18.424021273669	30.1903650014725	31.87	22.74	45.42	0.569241497085348	0.751012105666009	0.93278271424667	0.554722527995102	0.731856928813309	0.908991329631516	0.563574702844017	0.741948571400207	0.920823014684444	0.492104812472901	39.4283464875084	-0.410964255775454	104.453520359367	0.48692434110014	0.550628579023977	0.445568344312541	0.448997992405014	0.511077354660268	0.408696800398802	0.538361820976252	0.54653590963124	0.44377166135317	0.00520788999670696	0.00508312265810846	0.0128020006630908
239	21.1579515660655	0.25	0.502591541187881	0.365759456919358	0.639423625456404	0.329539306403186	25.8091939055941	20.0615090028041	31.5568788083841	31.44	20.5	45.42	0.628144969752342	0.8081104628219	0.988075955891457	0.612251076459551	0.787662919526371	0.963074762593191	0.616204593538569	0.792831097820365	0.969257396341508	0.502591541187881	37.2230354474754	-1.07944450967111	101.691914783353	0.48692434110014	0.550628579023977	0.445568344312541	0.448997992405014	0.511077354660268	0.408696800398802	0.538361820976252	0.54653590963124	0.44377166135317	0.00520788999670696	0.00508312265810846	0.0128020006630908
239	21.1579515660655	0.25	0.509872756744073	0.372458683816802	0.647286829671344	0.339446615016833	25.3764191706615	19.8494884464978	30.9033498948252	31.97	21.34	49.52	0.61138333233231	0.7816181135871	0.95185289484189	0.595760834801634	0.761645657022306	0.927530479242978	0.596435647550314	0.763484874448261	0.928306244345422	0.509872756744073	38.6635192768859	0.0132673102204008	103.721810068935	0.48692434110014	0.550628579023977	0.445568344312541	0.448997992405014	0.511077354660268	0.408696800398802	0.538361820976252	0.54653590963124	0.44377166135317	0.00520788999670696	0.00508312265810846	0.0128020006630908
239	21.1579515660655	0.25	0.522183194520457	0.379364836829171	0.665001552211743	0.267415754760942	21.4357277740929	15.8963754754237	26.975080072762	31.21	21.43	43.6	0.501335236814874	0.676033708220997	0.850732179627121	0.488705693329098	0.659003193529726	0.829300693730355	0.495326405231229	0.667489951061716	0.839476270536052	0.522183194520457	36.3798850237418	1.57752257907061	104.541410777079	0.48692434110014	0.550628579023977	0.445568344312541	0.448997992405014	0.511077354660268	0.408696800398802	0.538361820976252	0.54653590963124	0.44377166135317	0.00520788999670696	0.00508312265810846	0.0128020006630908
239	21.1579515660655	0.25	0.525340524112187	0.383011301109304	0.667669747115069	0.288065444902703	24.3675844406701	18.3866038236997	30.3485650576405	30.27	21.26	46.19	0.59769176025048	0.792114986380653	0.986538212510826	0.582918744247484	0.772536454186884	0.962154164126284	0.587087145629951	0.778086163231687	0.968834122779083	0.525340524112187	37.0037780281988	-1.61130449427135	101.369587983864	0.48692434110014	0.550628579023977	0.445568344312541	0.448997992405014	0.511077354660268	0.408696800398802	0.538361820976252	0.54653590963124	0.44377166135317	0.00520788999670696	0.00508312265810846	0.0128020006630908
239	21.1579515660655	0.25	0.532298510052784	0.388368172051798	0.676228848053769	0.328669587810897	26.9790812945169	20.9590185310177	32.9991440580161	32.95	21.8	46.34	0.626628299868922	0.806614862169677	0.986601424470432	0.610339174158489	0.785647007873065	0.96095484158764	0.615733928374217	0.793914491270895	0.969773887921936	0.532298510052784	37.7882304184218	-0.990213855634816	102.869866737492	0.48692434110014	0.550628579023977	0.445568344312541	0.448997992405014	0.511077354660268	0.408696800398802	0.538361820976252	0.54653590963124	0.44377166135317	0.00520788999670696	0.00508312265810846	0.0128020006630908
239	21.1579515660655	0.25	0.588502879949331	0.427661759348916	0.749344000549746	0.329220070061041	27.9769738318634	21.7420223747195	34.2119252890073	31.4	22.12	49.96	0.681620212299966	0.87708818039662	1.07255614849327	0.664386398599353	0.854912232519485	1.04543806643962	0.666683724634874	0.857799643243922	1.04957869971514	0.588502879949331	38.0374134624102	-0.428082162434212	103.830956729652	0.48692434110014	0.550628579023977	0.445568344312541	0.448997992405014	0.511077354660268	0.408696800398802	0.538361820976252	0.54653590963124	0.44377166135317	0.00520788999670696	0.00508312265810846	0.0128020006630908
239	21.1579515660655	0.25	0.601925565539293	0.438973800228436	0.76487733085015	0.331179081925025	26.8013854303441	20.8548202876921	32.7479505729962	30.25	20.73	49.8	0.678271919103012	0.871675079414973	1.06507823972693	0.661512739172942	0.850137169492663	1.03876159981238	0.661215356009082	0.849226857689245	1.03716283505254	0.601925565539293	37.2026374084959	-0.770364774292626	102.091016574482	0.48692434110014	0.550628579023977	0.445568344312541	0.448997992405014	0.511077354660268	0.408696800398802	0.538361820976252	0.54653590963124	0.44377166135317	0.00520788999670696	0.00508312265810846	0.0128020006630908
239	21.1579515660655	0.25	0.612169465995916	0.44764539981281	0.776693532179022	0.364364761021864	25.3447701995527	20.1182862827665	30.571254116339	32.32	19.07	45.88	0.61295413872622	0.772192102773107	0.931430066819995	0.597191419623885	0.752334422662898	0.907477425701912	0.596479761529024	0.751483339134035	0.905624445969884	0.612169465995916	35.6334677094973	-2.06211785935223	100.00287466658	0.48692434110014	0.550628579023977	0.445568344312541	0.448997992405014	0.511077354660268	0.408696800398802	0.538361820976252	0.54653590963124	0.44377166135317	0.00520788999670696	0.00508312265810846	0.0128020006630908
239	21.1579515660655	0.25	0.620128681974367	0.450342862344118	0.789914501604616	0.320244747013602	25.5959104158154	19.7736540838745	31.4181667477563	30.46	20.61	46.84	0.638671816671074	0.826725628721817	1.01477944077256	0.622820846370248	0.806207417262127	0.989593988154007	0.624375129970207	0.808651912406226	0.994444274807942	0.620128681974367	36.2549204593359	4.41294992355848	107.065936503876	0.48692434110014	0.550628579023977	0.445568344312541	0.448997992405014	0.511077354660268	0.408696800398802	0.538361820976252	0.54653590963124	0.44377166135317	0.00520788999670696	0.00508312265810846	0.0128020006630908
239	21.1579515660655	0.25	0.679593763759276	0.495341414815774	0.863846112702778	0.331848457438606	25.1916190782389	19.6106562701762	30.7725818863017	29.85	17.58	45.14	0.646313114345587	0.830246247629428	1.01417938091327	0.630481054248933	0.809908568885588	0.989336083522243	0.625561446064693	0.802727252892014	0.981556940116729	0.679593763759276	33.9948963574551	0.0104141239524521	100.125190448089	0.48692434110014	0.550628579023977	0.445568344312541	0.448997992405014	0.511077354660268	0.408696800398802	0.538361820976252	0.54653590963124	0.44377166135317	0.00520788999670696	0.00508312265810846	0.0128020006630908
239	21.1579515660655	0.26	0.34208680317478	0.25114006640203	0.43303353994753	0.435817598535459	28.5353567103638	23.4663116325887	33.604401788139	33.98	21.72	50.63	0.680564738438043	0.827576053701402	0.974587368964761	0.66257518011081	0.805700504106441	0.948825828102073	0.663578654526427	0.807144720416035	0.950563940658876	0.34208680317478	44.2524345159331	-1.06084402179776	104.724498210392	0.48692434110014	0.550628579023977	0.445568344312541	0.448997992405014	0.511077354660268	0.408696800398802	0.538361820976252	0.54653590963124	0.44377166135317	0.00520788999670696	0.00508312265810846	0.0128020006630908
239	21.1579515660655	0.26	0.429616942345897	0.31692636169407	0.542307522997725	0.371870166151109	24.8246702359667	19.7873682052513	29.861972266682	29.35	19.99	43.09	0.662988327030822	0.831766327796312	1.0005443285618	0.646926134670447	0.811615157389166	0.976304180107884	0.652562626037269	0.818683586013494	0.985197146666085	0.429616942345897	37.4252694000955	-1.3122038951138	100.54912788446	0.48692434110014	0.550628579023977	0.445568344312541	0.448997992405014	0.511077354660268	0.408696800398802	0.538361820976252	0.54653590963124	0.44377166135317	0.00520788999670696	0.00508312265810846	0.0128020006630908
239	21.1579515660655	0.26	0.438106258582712	0.322536195592243	0.55367632157318	0.356143657742463	24.2521361406856	19.1609691674421	29.3433031139292	30.62	19.99	51.33	0.615703784067832	0.779299411374282	0.942895038680732	0.600372778250827	0.759894879327989	0.919416980405152	0.595543252581581	0.753092665430695	0.910531505181585	0.438106258582712	39.7515510246638	3.14468988129359	106.845514742496	0.48692434110014	0.550628579023977	0.445568344312541	0.448997992405014	0.511077354660268	0.408696800398802	0.538361820976252	0.54653590963124	0.44377166135317	0.00520788999670696	0.00508312265810846	0.0128020006630908
239	21.1579515660655	0.26	0.519258640735336	0.383367049195119	0.655150232275554	0.378613909390974	26.67622573468	21.3405143912165	32.0119370781435	37.72	22.16	54.84	0.558328660693821	0.697926072154107	0.837523483614393	0.542795630013046	0.6785093596425	0.814223089271954	0.540209391355193	0.675592514103971	0.810450075207754	0.519258640735336	42.9927358955072	-0.370130060759916	106.27827196356	0.48692434110014	0.550628579023977	0.445568344312541	0.448997992405014	0.511077354660268	0.408696800398802	0.538361820976252	0.54653590963124	0.44377166135317	0.00520788999670696	0.00508312265810846	0.0128020006630908
239	21.1579515660655	0.26	0.527387178669543	0.388066702267391	0.666707655071695	0.353872211101509	26.3082025011653	20.7579515790536	31.858453423277	34.29	20.93	44.81	0.596748069645253	0.75630627610909	0.915864482572926	0.580899970405136	0.736220719859489	0.891541469313842	0.586307956041858	0.742413566776741	0.898873301067868	0.527387178669543	38.6878300505608	-3.46514367667349	100.345385949759	0.48692434110014	0.550628579023977	0.445568344312541	0.448997992405014	0.511077354660268	0.408696800398802	0.538361820976252	0.54653590963124	0.44377166135317	0.00520788999670696	0.00508312265810846	0.0128020006630908
239	21.1579515660655	0.26	0.580594452652149	0.429121946097202	0.732066959207096	0.323977482851646	25.8942475558699	20.0542599600156	31.7342351517242	31.36	23.17	51.58	0.629587159745661	0.812928814374384	0.996270469003107	0.613682446903612	0.792392500770282	0.971102554636953	0.618002272825973	0.796363826942713	0.976390074081139	0.580594452652149	39.0876634058647	-1.41979650087482	103.528653640166	0.48692434110014	0.550628579023977	0.445568344312541	0.448997992405014	0.511077354660268	0.408696800398802	0.538361820976252	0.54653590963124	0.44377166135317	0.00520788999670696	0.00508312265810846	0.0128020006630908
239	21.1579515660655	0.26	0.583586900278077	0.430084818254331	0.737088982301824	0.34634622808173	27.0935514233422	21.28229482495	32.9048080217344	33.53	23.13	46.24	0.62545667256556	0.796241319867502	0.967025967169445	0.609042156036632	0.775344722422361	0.94164728880809	0.61619790515174	0.786077091141084	0.955861068117438	0.583586900278077	38.7024052237185	0.255936416534678	104.9353575075	0.48692434110014	0.550628579023977	0.445568344312541	0.448997992405014	0.511077354660268	0.408696800398802	0.538361820976252	0.54653590963124	0.44377166135317	0.00520788999670696	0.00508312265810846	0.0128020006630908
239	21.1579515660655	0.26	0.591945918723063	0.437971938654898	0.745919898791228	0.28566639532473	25.586194331799	19.2691762655467	31.9032123980512	33.86	23.56	51.92	0.56082163723458	0.744675911311174	0.928530185387769	0.54602548857678	0.725029138158886	0.904032787740992	0.549306160338062	0.730607909494302	0.909227925200018	0.591945918723063	40.1022792937417	0.221202907301686	105.805310593252	0.48692434110014	0.550628579023977	0.445568344312541	0.448997992405014	0.511077354660268	0.408696800398802	0.538361820976252	0.54653590963124	0.44377166135317	0.00520788999670696	0.00508312265810846	0.0128020006630908
239	21.1579515660655	0.26	0.595022805599144	0.438802869927155	0.751242741271134	0.360149724156597	26.5529150492955	21.0271132296521	32.0787168689389	30.73	21.88	43.72	0.673439130280673	0.850414977173261	1.02739082406585	0.656635511500986	0.829195466101785	1.00175542070258	0.665943068232436	0.841674512333788	1.01591353501745	0.595022805599144	36.1416063022195	-2.11321606625136	100.547065926012	0.48692434110014	0.550628579023977	0.445568344312541	0.448997992405014	0.511077354660268	0.408696800398802	0.538361820976252	0.54653590963124	0.44377166135317	0.00520788999670696	0.00508312265810846	0.0128020006630908
239	21.1579515660655	0.26	0.611390360577708	0.451463925341718	0.771316795813699	0.315349569988992	25.7958846019106	19.8615202377274	31.7302489660938	30.08	18.93	46.8	0.649656812191686	0.843765832502021	1.03787485281236	0.633663860992251	0.822994395137374	1.0123249292825	0.630289417150138	0.820114721912421	1.0051326530432	0.611390360577708	36.5191615471845	-0.679938029750868	101.461980731768	0.48692434110014	0.550628579023977	0.445568344312541	0.448997992405014	0.511077354660268	0.408696800398802	0.538361820976252	0.54653590963124	0.44377166135317	0.00520788999670696	0.00508312265810846	0.0128020006630908
239	21.1579515660655	0.26	0.673480374426385	0.497766913133272	0.849193835719499	0.330210971354759	27.2421400528595	21.1845490367216	33.2997310689974	31.86	22.18	46.07	0.654705282764973	0.841914216607299	1.02912315044963	0.638009102227411	0.820443866317394	1.00287863040738	0.645705626621477	0.829292734193203	1.01472905405677	0.673480374426385	36.6065688202995	2.73874745316035	106.406024710447	0.48692434110014	0.550628579023977	0.445568344312541	0.448997992405014	0.511077354660268	0.408696800398802	0.538361820976252	0.54653590963124	0.44377166135317	0.00520788999670696	0.00508312265810846	0.0128020006630908
239	21.1579515660655	0.27	0.380231252120389	0.2832367327221	0.477225771518677	0.425643938515379	28.1133693733132	23.0145956607416	33.2121430858848	28.24	19.83	41.94	0.800967127687563	0.978417568072825	1.15586800845809	0.782071998174414	0.955336312890668	1.12860062760692	0.791029505898313	0.965241857323997	1.13990017778628	0.380231252120389	37.7811022253838	0.290507261781788	102.376347950882	0.48692434110014	0.550628579023977	0.445568344312541	0.448997992405014	0.511077354660268	0.408696800398802	0.538361820976252	0.54653590963124	0.44377166135317	0.00520788999670696	0.00508312265810846	0.0128020006630908
239	21.1579515660655	0.27	0.412460433061172	0.307509171963832	0.517411694158512	0.318216208649648	21.7069292872275	16.7461941421373	26.6676644323176	32.43	22.59	52.16	0.508532044102289	0.659174796847827	0.809817549593365	0.495429622124529	0.642191036540941	0.788952450957352	0.496404878266558	0.643267321093627	0.790679224002316	0.412460433061172	41.2763672975213	-1.31516692563625	103.685989086076	0.48692434110014	0.550628579023977	0.445568344312541	0.448997992405014	0.511077354660268	0.408696800398802	0.538361820976252	0.54653590963124	0.44377166135317	0.00520788999670696	0.00508312265810846	0.0128020006630908
239	21.1579515660655	0.27	0.450211030861702	0.334696132876971	0.565725928846434	0.376899480847242	23.2186304419731	18.5575312235593	27.879729660387	33.24	21.69	55.25	0.550048181300594	0.688203904551934	0.826359627803275	0.53568039610635	0.670227359575344	0.804774323044337	0.532014067471707	0.665643589611398	0.798023395640783	0.450211030861702	41.126987774122	2.61603472774392	107.637717039827	0.48692434110014	0.550628579023977	0.445568344312541	0.448997992405014	0.511077354660268	0.408696800398802	0.538361820976252	0.54653590963124	0.44377166135317	0.00520788999670696	0.00508312265810846	0.0128020006630908
239	21.1579515660655	0.27	0.465077464856475	0.34690551106115	0.583249418651801	0.43571575781824	27.2442921713091	22.4035904959204	32.0849938466977	31.67	21.74	50.39	0.696391651816333	0.846859686673863	0.997327721531394	0.678693474752432	0.825337497767748	0.971981520783063	0.679614070802436	0.827157810957993	0.973042875597586	0.465077464856475	39.8327244295664	1.18898506422394	104.962253987889	0.48692434110014	0.550628579023977	0.445568344312541	0.448997992405014	0.511077354660268	0.408696800398802	0.538361820976252	0.54653590963124	0.44377166135317	0.00520788999670696	0.00508312265810846	0.0128020006630908
239	21.1579515660655	0.27	0.479881230195565	0.358049710649066	0.601712749742063	0.371623569687585	25.8695546350645	20.6174577167865	31.1216515533424	32.95	20.79	48.11	0.61650270110826	0.773550770811075	0.93059884051389	0.600478052295342	0.753443998498601	0.90640994470186	0.601208979432504	0.755041350997491	0.908680646072456	0.479881230195565	38.8645658763758	-1.9573663743702	101.726589944018	0.48692434110014	0.550628579023977	0.445568344312541	0.448997992405014	0.511077354660268	0.408696800398802	0.538361820976252	0.54653590963124	0.44377166135317	0.00520788999670696	0.00508312265810846	0.0128020006630908
239	21.1579515660655	0.27	0.485277298415213	0.359951711772212	0.610602885058214	0.342176994602984	27.6110419059056	21.6338474951878	33.5882363166235	32.3	21.65	52.13	0.65957338286518	0.841806263003442	1.02403914314171	0.642618429792755	0.820166842650706	0.997715255508656	0.641680047628198	0.819027543927995	0.994315394320454	0.485277298415213	41.2244328682167	2.62112581068561	108.002582123035	0.48692434110014	0.550628579023977	0.445568344312541	0.448997992405014	0.511077354660268	0.408696800398802	0.538361820976252	0.54653590963124	0.44377166135317	0.00520788999670696	0.00508312265810846	0.0128020006630908
239	21.1579515660655	0.27	0.486242290039388	0.360409892638	0.612074687440776	0.346948118362968	25.4848121110131	20.0258702131887	30.9437540088374	28.72	19.82	45.72	0.685409035815005	0.872247763067605	1.05908649032021	0.669046013382499	0.851424270863702	1.03380252834491	0.670111487482651	0.85299083639507	1.03593455321576	0.486242290039388	37.7128856459282	-3.43530846957016	98.7459754174062	0.48692434110014	0.550628579023977	0.445568344312541	0.448997992405014	0.511077354660268	0.408696800398802	0.538361820976252	0.54653590963124	0.44377166135317	0.00520788999670696	0.00508312265810846	0.0128020006630908
239	21.1579515660655	0.27	0.486769370836526	0.363018290522846	0.610520451150206	0.4106962885869	28.6757873433572	23.3127599950443	34.0388146916702	33.5	21.94	49.6	0.685744856975506	0.843498311423044	1.00125176587058	0.667756994918712	0.821372398094381	0.974987801270051	0.671081709662158	0.825484178851698	0.979559790710149	0.486769370836526	38.8368822624315	-1.29731256617757	102.985779351982	0.48692434110014	0.550628579023977	0.445568344312541	0.448997992405014	0.511077354660268	0.408696800398802	0.538361820976252	0.54653590963124	0.44377166135317	0.00520788999670696	0.00508312265810846	0.0128020006630908
239	21.1579515660655	0.27	0.506684186914178	0.376905758107047	0.636462615721309	0.361590700777133	26.1201660818398	20.7013754502747	31.538956713405	30.93	21.57	47.67	0.658671688308892	0.831085544695331	1.00349940108177	0.642168947887768	0.810263048062648	0.978357148237529	0.645956235424171	0.814796568027222	0.983523121551265	0.506684186914178	39.5447129088299	-0.96446097755763	102.931106493346	0.48692434110014	0.550628579023977	0.445568344312541	0.448997992405014	0.511077354660268	0.408696800398802	0.538361820976252	0.54653590963124	0.44377166135317	0.00520788999670696	0.00508312265810846	0.0128020006630908
239	21.1579515660655	0.27	0.514222847865006	0.382613486239632	0.64583220949038	0.317955980509705	25.0907678693738	19.3532755447216	30.828260194026	33.23	23.14	55.41	0.573891003491619	0.744027331066317	0.914163658641014	0.558904147819987	0.724597456475849	0.89029076513171	0.557833075767902	0.723448237658824	0.889825386768949	0.514222847865006	42.1072478593585	-1.37208576270432	105.097736669782	0.48692434110014	0.550628579023977	0.445568344312541	0.448997992405014	0.511077354660268	0.408696800398802	0.538361820976252	0.54653590963124	0.44377166135317	0.00520788999670696	0.00508312265810846	0.0128020006630908
239	21.1579515660655	0.27	0.539102930195845	0.399531597687689	0.678674262704002	0.325690674935909	25.8466805343154	20.0401440763855	31.6532169922453	30.52	20.36	50.33	0.646068873307524	0.833264257377361	1.0204596414472	0.630015190362738	0.812559096132437	0.995103001902136	0.626547956273545	0.808522797373645	0.991359461720401	0.539102930195845	38.430629146428	-1.66723027123449	101.972405302176	0.48692434110014	0.550628579023977	0.445568344312541	0.448997992405014	0.511077354660268	0.408696800398802	0.538361820976252	0.54653590963124	0.44377166135317	0.00520788999670696	0.00508312265810846	0.0128020006630908
239	21.1579515660655	0.27	0.560956405357054	0.415582468528221	0.706330342185887	0.336252390207802	26.3633452420178	20.5803241864162	32.1463662976193	35.15	21.96	53.23	0.577354236541646	0.73958937318079	0.901824509819934	0.561825213458021	0.719696732369276	0.877568251280532	0.560546301401301	0.7181250595217	0.875161670466619	0.560956405357054	40.3117139536622	-2.37884945035694	102.982862501584	0.48692434110014	0.550628579023977	0.445568344312541	0.448997992405014	0.511077354660268	0.408696800398802	0.538361820976252	0.54653590963124	0.44377166135317	0.00520788999670696	0.00508312265810846	0.0128020006630908
239	21.1579515660655	0.27	0.564196200146726	0.419584400782638	0.708807999510814	0.373521164143284	27.9385237220043	22.2893554609564	33.5876919830522	29.86	20.4	42.6	0.734272355523875	0.920371414918229	1.10647047431258	0.716280426257754	0.897819486779855	1.07935854730196	0.72424660810933	0.908201725728498	1.09063111549386	0.564196200146726	35.5070039241556	1.69807941675798	103.133030340697	0.48692434110014	0.550628579023977	0.445568344312541	0.448997992405014	0.511077354660268	0.408696800398802	0.538361820976252	0.54653590963124	0.44377166135317	0.00520788999670696	0.00508312265810846	0.0128020006630908
239	21.1579515660655	0.27	0.567301637256456	0.420425447217928	0.714177827294984	0.303138409365499	23.2385664981512	17.7374913683617	28.7396416279407	31.86	20.42	45.17	0.548215010884847	0.718237473448813	0.888259936012778	0.534235140197158	0.699921909659961	0.865608679122765	0.537182314566524	0.705339871948414	0.87063930832332	0.567301637256456	37.0962187734309	-0.941534711726287	101.92264180849	0.48692434110014	0.550628579023977	0.445568344312541	0.448997992405014	0.511077354660268	0.408696800398802	0.538361820976252	0.54653590963124	0.44377166135317	0.00520788999670696	0.00508312265810846	0.0128020006630908
239	21.1579515660655	0.27	0.568625340985734	0.422575026427984	0.714675655543485	0.386745541321291	26.3530020932438	21.17188678884	31.5341173976477	36.76	23.61	51.88	0.56822255959137	0.707276137062711	0.846329714534051	0.552601761941472	0.6878326685957	0.823063575249929	0.556533213942221	0.69195892838545	2.6028690338135	0.568625340985734	40.4984929951395	3.07153231676408	108.397771469675	0.48692434110014	0.550628579023977	0.445568344312541	0.448997992405014	0.511077354660268	0.408696800398802	0.538361820976252	0.54653590963124	0.44377166135317	0.00520788999670696	0.00508312265810846	0.0128020006630908
239	21.1579515660655	0.27	0.577003296952255	0.43045494598558	0.72355164791893	0.3456049444041	26.6666562283021	20.9375872012511	32.3957252553531	31.1	20.74	48.55	0.662613939917728	0.843922366891016	1.0252307938643	0.645957010437748	0.822707667795451	0.999458325153153	0.647066824224481	0.824299100253195	0.999357433002935	0.577003296952255	37.4791033649488	-0.2095711125185	102.993754200453	0.48692434110014	0.550628579023977	0.445568344312541	0.448997992405014	0.511077354660268	0.408696800398802	0.538361820976252	0.54653590963124	0.44377166135317	0.00520788999670696	0.00508312265810846	0.0128020006630908
239	21.1579515660655	0.27	0.592989819175515	0.440311604316475	0.745668034034555	0.377734375526911	27.8341426178059	22.2564065501748	33.4118786854369	32.78	20.98	45.19	0.668820283806625	0.836435078735062	1.0040498736635	0.651484434749319	0.814754647351227	0.978024859953135	2.05850400924681	0.822266408997503	0.987456476710201	0.592989819175515	37.5580824071915	0.240746142993959	103.097319469927	0.48692434110014	0.550628579023977	0.445568344312541	0.448997992405014	0.511077354660268	0.408696800398802	0.538361820976252	0.54653590963124	0.44377166135317	0.00520788999670696	0.00508312265810846	0.0128020006630908
239	21.1579515660655	0.27	0.593823798593981	0.442372355367956	0.745275241820007	0.362857959430784	27.8671016234922	22.1017331761756	33.6324700708088	30.2	20.37	48.6	0.719892971300762	0.907681331113935	1.09546969092711	0.702122432528655	0.885275241694653	1.06842805086065	0.70105711176112	0.883918989307398	1.06792010105962	0.593823798593981	38.0768591655511	2.30150709842998	105.545516704857	0.48692434110014	0.550628579023977	0.445568344312541	0.448997992405014	0.511077354660268	0.408696800398802	0.538361820976252	0.54653590963124	0.44377166135317	0.00520788999670696	0.00508312265810846	0.0128020006630908
239	21.1579515660655	0.27	0.594663897694203	0.441356230909731	0.747971564478676	0.417279074135256	29.3073436703932	23.9000628757028	34.7146244650836	27.86	20.31	42.92	0.84282577541648	1.03351128333256	1.22419679124864	0.823134420875118	1.00936484916288	1.19559527745065	0.832351774283091	1.01986415740895	1.20872303928445	0.594663897694203	34.9536329970844	0.31605062274061	101.167622021447	0.48692434110014	0.550628579023977	0.445568344312541	0.448997992405014	0.511077354660268	0.408696800398802	0.538361820976252	0.54653590963124	0.44377166135317	0.00520788999670696	0.00508312265810846	0.0128020006630908
239	21.1579515660655	0.27	0.607136709468118	0.450678748621477	0.763594670314758	0.321550092706159	27.6397451851091	21.3713831645262	33.9081072056921	31.98	21.18	49.16	0.658033430071456	0.851038802235692	1.04404417439993	0.641215492759444	0.829288057407218	1.01736062205499	0.642131547590277	0.830174025282008	1.0186001933548	0.607136709468118	39.0422212547807	-0.998042328179812	104.19747548147	0.48692434110014	0.550628579023977	0.445568344312541	0.448997992405014	0.511077354660268	0.408696800398802	0.538361820976252	0.54653590963124	0.44377166135317	0.00520788999670696	0.00508312265810846	0.0128020006630908
239	21.1579515660655	0.28	0.33192792230237	0.248941763212422	0.414914081392319	0.474626089694162	27.4921303050547	22.9761472601981	32.0081133499113	33.03	20.39	49.73	0.685202784067432	0.8198800265178	0.954557268968167	0.667365724748767	0.798537076653562	0.929708428558358	0.665120796199301	0.796388143624989	0.926288701318737	0.33192792230237	41.9992748911814	-0.894373184724241	103.467477328759	0.48692434110014	0.550628579023977	0.445568344312541	0.448997992405014	0.511077354660268	0.408696800398802	0.538361820976252	0.54653590963124	0.44377166135317	0.00520788999670696	0.00508312265810846	0.0128020006630908
239	21.1579515660655	0.28	0.351521365339487	0.2633461680974	0.439696562581575	0.467977663956848	27.4392457271167	22.8714150087599	32.0070764454734	30.74	21.52	48.77	0.732172711172529	0.878400699250899	1.02462868732927	0.71389833139119	0.85647659892135	0.99905486645151	0.717855851122152	0.859937966653682	1.00244458664372	0.351521365339487	42.3853588319967	0.584040233729599	105.506310637461	0.48692434110014	0.550628579023977	0.445568344312541	0.448997992405014	0.511077354660268	0.408696800398802	0.538361820976252	0.54653590963124	0.44377166135317	0.00520788999670696	0.00508312265810846	0.0128020006630908
239	21.1579515660655	0.28	0.396486460907589	0.297978211231392	0.494994710583786	0.401386216217014	28.9752046863326	23.4505631633969	34.4998462092682	33.72	21.7	53.24	0.68542985401456	0.846908032860992	1.00838621170742	0.667387786039887	0.824615493066175	0.981843200092464	0.66484191580809	0.821969943411824	0.97893284234596	0.396486460907589	44.4236887635454	2.20654791491858	108.817297789046	0.48692434110014	0.550628579023977	0.445568344312541	0.448997992405014	0.511077354660268	0.408696800398802	0.538361820976252	0.54653590963124	0.44377166135317	0.00520788999670696	0.00508312265810846	0.0128020006630908
239	21.1579515660655	0.28	0.422756890599584	0.31747690758263	0.528036873616539	0.416418349134326	27.4888158359178	22.408071071484	32.5695606003515	37.17	22.01	54.9	0.594861826282771	0.729739170245405	0.864616514208039	0.578423931883557	0.709574192616194	0.840724453348831	0.575754054405232	0.706330293670502	0.835622216412601	0.422756890599584	43.6801543793732	-3.3490981700812	103.295844856799	0.48692434110014	0.550628579023977	0.445568344312541	0.448997992405014	0.511077354660268	0.408696800398802	0.538361820976252	0.54653590963124	0.44377166135317	0.00520788999670696	0.00508312265810846	0.0128020006630908
239	21.1579515660655	0.28	0.434153841251271	0.324774660170077	0.543533022332466	0.391500530690262	25.4121755032233	20.4657527420319	30.3585982644147	32.71	21.65	48.53	0.616343580927018	0.765309316800016	0.914275052673014	0.600387590356149	0.745496880002519	0.890606169648889	0.602832558630424	0.749337898664482	0.894188443799004	0.434153841251271	41.015795130961	-3.34321063000629	101.570098852528	0.48692434110014	0.550628579023977	0.445568344312541	0.448997992405014	0.511077354660268	0.408696800398802	0.538361820976252	0.54653590963124	0.44377166135317	0.00520788999670696	0.00508312265810846	0.0128020006630908
239	21.1579515660655	0.28	0.452007611024058	0.338250444110387	0.56576477793773	0.361916254070293	23.2404767317832	18.4224934258011	28.0584600377653	34.3	22.22	51.8	0.529358437210201	0.667800072357568	0.806241707504934	0.515296520002709	0.650060581176244	0.784824642349779	0.516051581637183	0.651195976670552	0.786131577681939	0.452007611024058	42.7816762848151	-0.548518371980429	105.362254086237	0.48692434110014	0.550628579023977	0.445568344312541	0.448997992405014	0.511077354660268	0.408696800398802	0.538361820976252	0.54653590963124	0.44377166135317	0.00520788999670696	0.00508312265810846	0.0128020006630908
239	21.1579515660655	0.28	0.455627778370517	0.340261372444351	0.570994184296683	0.482114486126831	31.6690364624349	26.5444113228662	36.7936616020036	30.09	18.81	42.14	0.867944134672275	1.03550815702643	1.20307217938059	0.846572588902245	1.01001065195776	1.17344871501328	0.851170137810719	1.01515737398371	1.17860677056989	0.455627778370517	37.3124297149016	-0.328652307462616	102.254912825634	0.48692434110014	0.550628579023977	0.445568344312541	0.448997992405014	0.511077354660268	0.408696800398802	0.538361820976252	0.54653590963124	0.44377166135317	0.00520788999670696	0.00508312265810846	0.0128020006630908
239	21.1579515660655	0.28	0.455901214099389	0.342593435206341	0.569208992992438	0.359433423795395	25.0758556454558	19.8493174356611	30.3023938552505	31.7	22.73	47.25	0.616400190990337	0.778704973569297	0.941009756148258	0.6007258816027	0.758903450377349	0.917081019151997	0.607235597730008	0.766784439453361	0.927600041403715	0.455901214099389	40.4828455306626	0.301072574872313	105.681730039992	0.48692434110014	0.550628579023977	0.445568344312541	0.448997992405014	0.511077354660268	0.408696800398802	0.538361820976252	0.54653590963124	0.44377166135317	0.00520788999670696	0.00508312265810846	0.0128020006630908
239	21.1579515660655	0.28	0.479784212525451	0.360200074220269	0.599368350830633	0.331922780846543	24.4838607224151	19.0606040011437	29.9071174436864	31.04	22.28	50.95	0.604334736326917	0.776284293669697	0.948233851012477	0.589160271548883	0.756792283755411	0.924424295961939	0.59033200430523	0.759498414330414	0.927852291876807	0.479784212525451	39.9298953240507	-0.423361893832582	104.645396597937	0.48692434110014	0.550628579023977	0.445568344312541	0.448997992405014	0.511077354660268	0.408696800398802	0.538361820976252	0.54653590963124	0.44377166135317	0.00520788999670696	0.00508312265810846	0.0128020006630908
239	21.1579515660655	0.28	0.482698653619938	0.360341840979116	0.605055466260761	0.390650747677681	26.6632674177787	21.4640540410045	31.8624807945528	30.1	19.48	48.57	0.701387728433417	0.871284079468022	1.04118043050263	0.684110283559119	0.849821538789581	1.01553279402004	0.680281410438614	0.845457601437583	1.01045205209315	0.482698653619938	39.2731441595567	1.1949896240554	104.005232899309	0.48692434110014	0.550628579023977	0.445568344312541	0.448997992405014	0.511077354660268	0.408696800398802	0.538361820976252	0.54653590963124	0.44377166135317	0.00520788999670696	0.00508312265810846	0.0128020006630908
239	21.1579515660655	0.28	0.483282608700899	0.361610081348818	0.60495513605298	0.406137575819662	28.0395436131072	22.7458020034409	33.3332852227735	33.48	22.75	52.61	0.669517220502722	0.825337233708992	0.981157246915263	0.651961500273213	0.803695684953738	0.955429869634264	0.653689554488055	0.805004915803066	0.957509736359071	0.483282608700899	40.9753375910458	1.27501139410351	106.966682468312	0.48692434110014	0.550628579023977	0.445568344312541	0.448997992405014	0.511077354660268	0.408696800398802	0.538361820976252	0.54653590963124	0.44377166135317	0.00520788999670696	0.00508312265810846	0.0128020006630908
239	21.1579515660655	0.28	0.492842305599487	0.369435360188292	0.616249251010682	0.42344966957384	29.4948596520204	24.1214554694032	34.8682638346377	31.34	21.87	47.73	0.757661879473814	0.926442055999163	1.09522223252451	0.738527703748041	0.903045465013821	1.0675632262796	0.743192678416896	0.910026122025006	1.07551096883827	0.492842305599487	39.6788069400923	0.412186104441404	104.614429781574	0.48692434110014	0.550628579023977	0.445568344312541	0.448997992405014	0.511077354660268	0.408696800398802	0.538361820976252	0.54653590963124	0.44377166135317	0.00520788999670696	0.00508312265810846	0.0128020006630908
239	21.1579515660655	0.28	0.5146064760522	0.384266060249494	0.644946891854906	0.359496550215531	24.9905077477617	19.7824725030061	30.1985429925174	28.97	20.01	47	0.671279496981849	0.848003982701826	1.0247284684218	0.655157216460004	0.827637267862135	1.00011731926427	0.655236562113037	0.828261716836073	1.00058944130341	0.5146064760522	37.1591681450704	-0.616734006378134	101.90330800181	0.48692434110014	0.550628579023977	0.445568344312541	0.448997992405014	0.511077354660268	0.408696800398802	0.538361820976252	0.54653590963124	0.44377166135317	0.00520788999670696	0.00508312265810846	0.0128020006630908
239	21.1579515660655	0.28	0.515724924865346	0.386458335522838	0.644991514207854	0.360740197606637	27.4654233943108	21.7570392848483	33.1738075037733	32.23	21.69	51.8	0.664778425107648	0.839196026166113	1.01361362722458	0.647711351900538	0.81765107303173	0.987590794162922	0.648352761084955	0.817644988327641	0.987364109134564	0.515724924865346	41.2655975015937	-1.84180651299026	103.554935116463	0.48692434110014	0.550628579023977	0.445568344312541	0.448997992405014	0.511077354660268	0.408696800398802	0.538361820976252	0.54653590963124	0.44377166135317	0.00520788999670696	0.00508312265810846	0.0128020006630908
239	21.1579515660655	0.28	0.516906755539668	0.385989624253721	0.647823886825615	0.341581890242932	25.0868941821562	19.6489364883889	30.5248518759234	31.91	21.46	48.47	0.606278790984724	0.774069979986302	0.94186116898788	0.590802937135823	0.75431109338624	0.917819249636657	0.59356416052133	0.757838496033687	0.922931407220487	0.516906755539668	39.4084469710247	-1.0409204988609	103.121772540537	0.48692434110014	0.550628579023977	0.445568344312541	0.448997992405014	0.511077354660268	0.408696800398802	0.538361820976252	0.54653590963124	0.44377166135317	0.00520788999670696	0.00508312265810846	0.0128020006630908
239	21.1579515660655	0.28	0.539563115455109	0.405588735651517	0.673537495258701	0.389108037427731	26.4335035104046	21.2623516137508	31.6046554070584	29.53	19.75	47.68	0.708191837399406	0.880429021210921	1.05266620502244	0.690965600378434	0.859013243453278	1.02706088652812	0.689106390902541	0.857982521041131	1.02430637938631	0.539563115455109	36.826301234231	0.710779422947596	102.931357721537	0.48692434110014	0.550628579023977	0.445568344312541	0.448997992405014	0.511077354660268	0.408696800398802	0.538361820976252	0.54653590963124	0.44377166135317	0.00520788999670696	0.00508312265810846	0.0128020006630908
239	21.1579515660655	0.28	0.540078766529785	0.405263872702431	0.67489366035714	0.385235384816046	26.011036563456	20.8808345521812	31.1412385747308	33.22	18.74	50.81	0.619283861280223	0.771435409761215	0.923586958242208	0.603112981391816	0.751291514315396	0.899470047238976	0.59477322175206	0.740369598124983	0.887614644998926	0.540078766529785	38.6350823549	1.12707990349933	103.939449965138	0.48692434110014	0.550628579023977	0.445568344312541	0.448997992405014	0.511077354660268	0.408696800398802	0.538361820976252	0.54653590963124	0.44377166135317	0.00520788999670696	0.00508312265810846	0.0128020006630908
239	21.1579515660655	0.28	0.553185503915696	0.413424287037165	0.692946720794226	0.395343817439707	29.5760508256089	23.8653104224516	35.2867912287662	30.79	22.04	48.63	0.762758741827512	0.945279609468013	1.12780047710851	0.743701677154513	0.921662371586821	1.09962306601913	0.748986151179986	0.927480305474001	1.10516662351726	0.553185503915696	39.2137528517883	0.697176527193805	104.90494369349	0.48692434110014	0.550628579023977	0.445568344312541	0.448997992405014	0.511077354660268	0.408696800398802	0.538361820976252	0.54653590963124	0.44377166135317	0.00520788999670696	0.00508312265810846	0.0128020006630908
239	21.1579515660655	0.28	0.558400118463266	0.419455446355532	0.697344790571001	0.403369244054113	26.4581580728819	21.4341943320187	31.4821218137451	29.6	17.82	50.81	0.712246447205128	0.879189989373723	1.04613353154232	0.694894379730203	0.857770768430249	1.02064715713029	0.681531149874107	0.841171916555845	1.00000780024065	0.558400118463266	37.5955417697703	-0.321469914795222	101.228517072003	0.48692434110014	0.550628579023977	0.445568344312541	0.448997992405014	0.511077354660268	0.408696800398802	0.538361820976252	0.54653590963124	0.44377166135317	0.00520788999670696	0.00508312265810846	0.0128020006630908
239	21.1579515660655	0.28	0.563704777958865	0.423187500139218	0.704222055778512	0.345023824363503	26.3477285807023	20.6798981103589	32.0155590510457	33.61	23.54	50.05	0.606244045729033	0.772400013060714	0.938555980392395	0.590312102717118	0.752101532478216	0.913890962239314	0.595318345214543	0.760030999811131	2.98056494146576	0.563704777958865	39.8423392059136	1.97180473778035	107.286380063376	0.48692434110014	0.550628579023977	0.445568344312541	0.448997992405014	0.511077354660268	0.408696800398802	0.538361820976252	0.54653590963124	0.44377166135317	0.00520788999670696	0.00508312265810846	0.0128020006630908
239	21.1579515660655	0.28	0.564079780783034	0.423232404300456	0.704927157265611	0.39854792433535	27.889471226145	22.540306402401	33.238636049889	32.23	22.56	55.26	0.68866924781068	0.852101157289546	1.01553306676841	0.670988195100435	0.830224116134604	0.989460037168773	0.668801418608203	0.827773930253829	0.98545394626151	0.564079780783034	40.9033324340311	0.601675586259845	105.771913446444	0.48692434110014	0.550628579023977	0.445568344312541	0.448997992405014	0.511077354660268	0.408696800398802	0.538361820976252	0.54653590963124	0.44377166135317	0.00520788999670696	0.00508312265810846	0.0128020006630908
239	21.1579515660655	0.28	0.564485828489719	0.421472638436918	0.70749901854252	0.396065117763667	26.2684482921132	21.2040058399606	31.3328907442658	28.34	18.73	46.05	0.735367636887843	0.911005537872351	1.08664343885686	0.717975983576767	0.889459998356634	1.0609440131365	0.714777140180197	2.48132705688484	1.05656692014137	0.564485828489719	37.0694346224457	0.472171870222289	102.073881738704	0.48692434110014	0.550628579023977	0.445568344312541	0.448997992405014	0.511077354660268	0.408696800398802	0.538361820976252	0.54653590963124	0.44377166135317	0.00520788999670696	0.00508312265810846	0.0128020006630908
239	21.1579515660655	0.28	0.568082778243186	0.426430393444607	0.709735163041764	0.338557867526327	25.6342471710506	20.0400792130865	31.2284151290146	32.66	21.55	48.46	0.604442146964031	0.773171564399722	0.941900981835412	0.588807817398131	0.753172927458994	0.917538037519857	0.591516987886548	0.756212830454947	0.919719923885376	0.568082778243186	38.5380815646628	-0.86974113893694	102.921290291018	0.48692434110014	0.550628579023977	0.445568344312541	0.448997992405014	0.511077354660268	0.408696800398802	0.538361820976252	0.54653590963124	0.44377166135317	0.00520788999670696	0.00508312265810846	0.0128020006630908
239	21.1579515660655	0.28	0.569986410266929	0.428005554203228	0.711967266330629	0.328283992617762	27.968602778106	21.7222827975385	34.2149227586736	33.48	23.56	48.78	0.639277568905748	0.823104116465339	1.00693066402493	0.622513155057149	0.801519035555133	0.980524916053117	0.629555474393785	0.811325805436389	0.993095684549553	0.569986410266929	40.3628923027684	1.20111170328722	107.111404045981	0.48692434110014	0.550628579023977	0.445568344312541	0.448997992405014	0.511077354660268	0.408696800398802	0.538361820976252	0.54653590963124	0.44377166135317	0.00520788999670696	0.00508312265810846	0.0128020006630908
239	21.1579515660655	0.28	0.592622686381313	0.442570372352997	0.742675000409629	0.361666507475807	26.4434578356617	20.9584989608022	31.9284167105212	32.06	21.41	46.21	0.643749732500025	0.812222714036929	0.980695695573833	0.62727322835217	0.79143421465404	0.95559520095591	0.63203520112077	0.797539054178232	0.963109270907295	0.592622686381313	38.2236527259894	-0.356606038107523	103.311072029427	0.48692434110014	0.550628579023977	0.445568344312541	0.448997992405014	0.511077354660268	0.408696800398802	0.538361820976252	0.54653590963124	0.44377166135317	0.00520788999670696	0.00508312265810846	0.0128020006630908
239	21.1579515660655	0.28	0.600612259599464	0.451947153631426	0.749277365567503	0.382526817753089	30.4160190214427	24.3825659512964	36.4494720915889	35.7	21.24	50.01	0.673681060070081	0.840383082666808	1.00708510526354	0.655421511849621	0.817605218880618	0.979788925911614	0.655362253592659	0.817311857271116	0.978972759152237	0.600612259599464	40.4159735323863	1.01587498946311	106.654997651387	0.48692434110014	0.550628579023977	0.445568344312541	0.448997992405014	0.511077354660268	0.408696800398802	0.538361820976252	0.54653590963124	0.44377166135317	0.00520788999670696	0.00508312265810846	0.0128020006630908
239	21.1579515660655	0.28	0.604655188700013	0.454575852308404	0.754734525091623	0.350295705760206	27.6224090893934	21.7490375236716	33.4957806551153	31.98	22.62	48.01	0.66970526870543	0.850560530845076	1.03141579298472	0.652589683113527	0.828822846751722	1.00505601038992	0.658227047677931	0.837187618334884	1.01417228390972	0.604655188700013	39.2694319888517	0.137671215467056	104.710228093515	0.48692434110014	0.550628579023977	0.445568344312541	0.448997992405014	0.511077354660268	0.408696800398802	0.538361820976252	0.54653590963124	0.44377166135317	0.00520788999670696	0.00508312265810846	0.0128020006630908
239	21.1579515660655	0.28	0.652988926769741	0.488744268832829	0.817233584706653	0.326152941421173	27.6703735409363	21.4606752140566	33.8800718678159	31.11	20.09	46.78	0.678894981482558	0.875334887896963	1.07177479431137	0.661824541251587	0.853325074459694	1.0448256076678	0.662692796554652	2.49572296142589	1.04657538455399	0.652988926769741	36.1284691907471	-0.294964285249356	102.367258455957	0.48692434110014	0.550628579023977	0.445568344312541	0.448997992405014	0.511077354660268	0.408696800398802	0.538361820976252	0.54653590963124	0.44377166135317	0.00520788999670696	0.00508312265810846	0.0128020006630908
239	21.1579515660655	0.28	0.746006412104513	0.55711062017967	0.934902204029356	0.320733194444769	27.7395846017549	21.4367827215561	34.0423864819538	30.9	20.26	44.71	0.682761765811975	0.883506075122921	1.08425038443387	0.665666245034134	0.861384162003414	1.0571020789727	0.669667700696194	0.867432057331559	1.06413973792414	0.746006412104513	34.8722093377227	4.0517749363026	105.984362782456	0.48692434110014	0.550628579023977	0.445568344312541	0.448997992405014	0.511077354660268	0.408696800398802	0.538361820976252	0.54653590963124	0.44377166135317	0.00520788999670696	0.00508312265810846	0.0128020006630908
239	21.1579515660655	0.29	0.324046135506039	0.24521286921822	0.402879401793858	0.576335744498459	32.0629613396712	27.7709364948444	36.354986184498	32.05	21.77	50.63	0.853358284939627	0.985245625547663	1.1171329661557	0.831522377121925	0.960034957254011	1.0885475373861	0.832540636085521	0.961979860779541	1.09056527186544	0.324046135506039	43.8174305930973	1.25228635224358	105.898169235615	0.48692434110014	0.550628579023977	0.445568344312541	0.448997992405014	0.511077354660268	0.408696800398802	0.538361820976252	0.54653590963124	0.44377166135317	0.00520788999670696	0.00508312265810846	0.0128020006630908
239	21.1579515660655	0.29	0.375998892566014	0.284442272694288	0.467555512437739	0.463773313557939	28.4653302482691	23.6864843879958	33.2441761085425	31.49	20.04	48.45	0.740523686072928	0.889927392155096	1.03933109823726	0.72176908964573	0.867388978592813	1.0130088675399	0.720533715197471	2.52784729003904	1.01011869981078	0.375998892566014	41.1544084215989	0.0803615721283524	103.585566988507	0.48692434110014	0.550628579023977	0.445568344312541	0.448997992405014	0.511077354660268	0.408696800398802	0.538361820976252	0.54653590963124	0.44377166135317	0.00520788999670696	0.00508312265810846	0.0128020006630908
239	21.1579515660655	0.29	0.382907166739185	0.288560802868202	0.477253530610168	0.428765938789925	27.046410364834	22.1723376552219	31.9204830744461	29.46	20.45	44.8	0.740028756226057	0.902706865369867	1.06538497451368	0.7220531233493	0.880779707714578	1.03950629207985	0.726354686942748	0.886047794000929	1.04616244189069	0.382907166739185	38.7419569067953	0.971607603960878	103.194000269989	0.48692434110014	0.550628579023977	0.445568344312541	0.448997992405014	0.511077354660268	0.408696800398802	0.538361820976252	0.54653590963124	0.44377166135317	0.00520788999670696	0.00508312265810846	0.0128020006630908
239	21.1579515660655	0.29	0.405106338477826	0.306512544547981	0.503700132407671	0.416243665139446	29.4684998144777	24.019892945024	34.9171066839313	31.62	23.17	53.13	0.747767132799326	0.917388585561299	1.08701003832327	0.728780592383754	0.894095190207939	1.05940978803212	0.731454584967838	0.896427834221956	1.06264364009915	0.405106338477826	44.3452136117157	1.45609861919567	108.258571352301	0.48692434110014	0.550628579023977	0.445568344312541	0.448997992405014	0.511077354660268	0.408696800398802	0.538361820976252	0.54653590963124	0.44377166135317	0.00520788999670696	0.00508312265810846	0.0128020006630908
239	21.1579515660655	0.29	0.422095975927368	0.320123931433458	0.524068020421279	0.483989272557788	30.5021620062873	25.584852073812	35.4194719387626	33.49	23.05	53	0.75266377946914	0.897322856172824	1.04198193287651	0.732921786729214	0.873786528538688	1.01465127034816	0.73452189321334	0.876260347121631	1.01635520003163	0.422095975927368	43.9380149738389	0.801923759443139	106.589118137124	0.48692434110014	0.550628579023977	0.445568344312541	0.448997992405014	0.511077354660268	0.408696800398802	0.538361820976252	0.54653590963124	0.44377166135317	0.00520788999670696	0.00508312265810846	0.0128020006630908
239	21.1579515660655	0.29	0.424291466987981	0.321267040436055	0.527315893539908	0.382378378552938	24.8034652404903	19.8817962352064	29.7251342457742	31.7	20.65	50.22	0.617424422753214	0.770265675556561	0.923106928359907	0.601724306230303	0.750679050191288	0.899633794152273	0.598416581820858	0.747754038491186	0.896974565654253	0.424291466987981	41.2866972928918	1.28430916169373	106.088224559617	0.48692434110014	0.550628579023977	0.445568344312541	0.448997992405014	0.511077354660268	0.408696800398802	0.538361820976252	0.54653590963124	0.44377166135317	0.00520788999670696	0.00508312265810846	0.0128020006630908
239	21.1579515660655	0.29	0.439689669073971	0.332444749835479	0.546934588312462	0.396729011090364	25.5476091687043	20.6289699797181	30.4662483576904	30.01	20.24	44.19	0.676189787746999	0.837416140418733	0.998642493090466	0.65956664843109	0.816829486464741	0.97409232449839	0.664929676851718	0.823211371352498	0.982109785125448	0.439689669073971	38.9832558741198	-1.05197665654378	101.550647944249	0.48692434110014	0.550628579023977	0.445568344312541	0.448997992405014	0.511077354660268	0.408696800398802	0.538361820976252	0.54653590963124	0.44377166135317	0.00520788999670696	0.00508312265810846	0.0128020006630908
239	21.1579515660655	0.29	0.442472791710822	0.334144028190158	0.550801555231485	0.5027954612713	26.7293862680458	22.5794032793358	30.8793692567558	29.87	19.45	50.11	0.743483823597902	0.880132484421287	1.01678114524467	0.725260638054122	0.858559967229048	0.991859296403974	0.718852618084408	0.850472823393003	0.984054742520965	0.442472791710822	38.6212393830296	-0.169320194050895	102.46511416385	0.48692434110014	0.550628579023977	0.445568344312541	0.448997992405014	0.511077354660268	0.408696800398802	0.538361820976252	0.54653590963124	0.44377166135317	0.00520788999670696	0.00508312265810846	0.0128020006630908
239	21.1579515660655	0.29	0.447679035143203	0.339504017977134	0.555854052309272	0.373545812990522	26.440264823606	21.0943260079401	31.7862036392718	31.85	21.35	50.07	0.652027455077884	0.81727088971849	0.982514324359097	0.635401236863786	0.796431086046624	0.957460935229462	0.636012999022839	0.796392628105949	0.958742606598602	0.447679035143203	40.5958965272333	-1.86400016978661	102.5281674263	0.48692434110014	0.550628579023977	0.445568344312541	0.448997992405014	0.511077354660268	0.408696800398802	0.538361820976252	0.54653590963124	0.44377166135317	0.00520788999670696	0.00508312265810846	0.0128020006630908
239	21.1579515660655	0.29	0.455530621403464	0.344678902038411	0.566382340768518	0.443445581936228	28.2004384061699	23.2678489230463	33.1330278892936	33.09	21.76	52.49	0.692763559178561	0.839623643133762	0.986483727088962	0.674713090860952	0.817746626410953	0.960780161960954	0.673502343994093	0.816272134691369	0.958381224932795	0.455530621403464	41.3877563497059	-0.315895946728122	105.455311305138	0.48692434110014	0.550628579023977	0.445568344312541	0.448997992405014	0.511077354660268	0.408696800398802	0.538361820976252	0.54653590963124	0.44377166135317	0.00520788999670696	0.00508312265810846	0.0128020006630908
239	21.1579515660655	0.29	0.457156550576896	0.344117115950712	0.57019598520308	0.403195759998934	28.5744008103522	23.1466416929869	34.0021599277175	35.27	22.89	52.11	0.647054942922652	0.798785738796544	0.950516534670436	0.629619842580333	0.777262204110254	0.924904565640175	0.632100339818524	0.780264183097326	0.928912947693041	0.457156550576896	42.9858307273513	0.624436987015855	106.8667354492	0.48692434110014	0.550628579023977	0.445568344312541	0.448997992405014	0.511077354660268	0.408696800398802	0.538361820976252	0.54653590963124	0.44377166135317	0.00520788999670696	0.00508312265810846	0.0128020006630908
239	21.1579515660655	0.29	0.472292571322124	0.35572469864476	0.588860443999488	0.432244480060408	26.7360276240363	21.951949120492	31.5201061275806	31.12	19.09	49.39	0.694249113921326	0.845549676973161	0.996850240024997	0.676789704495746	0.824285266685972	0.971780828876197	0.670453497592074	0.816695627933889	0.965435460966455	0.472292571322124	39.4400791819596	-0.633152011121692	102.20497384333	0.48692434110014	0.550628579023977	0.445568344312541	0.448997992405014	0.511077354660268	0.408696800398802	0.538361820976252	0.54653590963124	0.44377166135317	0.00520788999670696	0.00508312265810846	0.0128020006630908
239	21.1579515660655	0.29	0.487517752574973	0.368927411829008	0.606108093320939	0.420784497837481	27.6068389702403	22.5498458102847	32.6638321301958	33.83	20.91	47.85	0.656955828905927	0.80428371580682	0.951611602707713	0.639632659846408	0.783075679942457	0.926518700038505	0.641122860896756	0.785032632290003	0.928905340964894	0.487517752574973	39.9393406977763	-0.395569272003541	103.918010732304	0.48692434110014	0.550628579023977	0.445568344312541	0.448997992405014	0.511077354660268	0.408696800398802	0.538361820976252	0.54653590963124	0.44377166135317	0.00520788999670696	0.00508312265810846	0.0128020006630908
239	21.1579515660655	0.29	0.48923663116409	0.368375147901892	0.610098114426289	0.40306614558517	29.7664209530541	24.1107123597576	35.4221295463506	32.13	20.6	48.11	0.739016968595537	0.912369981045465	1.08572299349539	0.720078808713614	0.888989450818475	1.05790009292334	0.720203650500924	0.889559326502804	1.05895828442749	0.48923663116409	38.7309001586058	-3.18680970057315	100.734530236297	0.48692434110014	0.550628579023977	0.445568344312541	0.448997992405014	0.511077354660268	0.408696800398802	0.538361820976252	0.54653590963124	0.44377166135317	0.00520788999670696	0.00508312265810846	0.0128020006630908
239	21.1579515660655	0.29	0.492854622155833	0.373615934562136	0.612093309749529	0.454708751082208	32.3010826513977	26.7783992351288	37.8237660676666	31.89	21.69	46.96	0.826761375619519	0.997269750606916	1.16777812559431	0.805665036297803	0.971822576035751	1.1379801157737	0.81300436781416	0.979910138904329	1.14783812658458	0.492854622155833	39.394753479933	3.17162450155493	107.023011972113	0.48692434110014	0.550628579023977	0.445568344312541	0.448997992405014	0.511077354660268	0.408696800398802	0.538361820976252	0.54653590963124	0.44377166135317	0.00520788999670696	0.00508312265810846	0.0128020006630908
239	21.1579515660655	0.29	0.503919850129869	0.380728765739281	0.627110934520457	0.437368495062637	31.6814135762196	26.0712142996502	37.2916128527889	34.75	23.81	51.61	0.739629417523232	0.898788418535851	1.05794741954847	0.719849918566822	0.874752618761966	1.02965531895711	0.725594294140297	0.882048920268963	1.03830405003007	0.503919850129869	42.5227649450711	1.47702235856926	108.477000530109	0.48692434110014	0.550628579023977	0.445568344312541	0.448997992405014	0.511077354660268	0.408696800398802	0.538361820976252	0.54653590963124	0.44377166135317	0.00520788999670696	0.00508312265810846	0.0128020006630908
239	21.1579515660655	0.29	0.509073456085404	0.385884264590874	0.632262647579935	0.375526178476921	26.1208229806612	20.8617484301672	31.3798975311551	31.43	21.28	45.37	0.653505154571091	0.818248408882969	0.982991663194846	0.63697423899774	0.797550185968184	0.958126132938628	0.643018371262503	0.804800968200435	0.967163603148404	0.509073456085404	38.4506050388502	0.108721972649184	103.838307806522	0.48692434110014	0.550628579023977	0.445568344312541	0.448997992405014	0.511077354660268	0.408696800398802	0.538361820976252	0.54653590963124	0.44377166135317	0.00520788999670696	0.00508312265810846	0.0128020006630908
239	21.1579515660655	0.29	0.509863010911672	0.384482838129426	0.635243183693918	0.401540190975376	28.0421032174301	22.6970869749027	33.3871194599575	31.25	20.64	44.82	0.714965984949434	0.883335820542651	1.05170565613587	0.696941606125559	0.861066817830186	1.02519202953481	0.701172747801454	0.868219381866016	1.03423715547343	0.509863010911672	38.2032034566815	0.55598073206433	103.291689409642	0.48692434110014	0.550628579023977	0.445568344312541	0.448997992405014	0.511077354660268	0.408696800398802	0.538361820976252	0.54653590963124	0.44377166135317	0.00520788999670696	0.00508312265810846	0.0128020006630908
239	21.1579515660655	0.29	0.513547249865036	0.388426384980418	0.638668114749655	0.392233070416869	24.9763052565718	20.1221900014177	29.8304205117258	32.72	21.37	50.59	0.605696526910101	0.751809884902495	0.897923242894889	0.590011743046608	0.732341429946531	0.874671116846454	0.589607167629385	0.732236006790287	0.873838935103095	0.513547249865036	40.1309016510677	0.490991694091709	104.533542289898	0.48692434110014	0.550628579023977	0.445568344312541	0.448997992405014	0.511077354660268	0.408696800398802	0.538361820976252	0.54653590963124	0.44377166135317	0.00520788999670696	0.00508312265810846	0.0128020006630908
239	21.1579515660655	0.29	0.51667403310437	0.390130645541877	0.643217420666862	0.41082757536969	27.9089348828595	22.6907418960141	33.1271278697048	32.96	19.84	55.57	0.678275285497944	0.834258344763082	0.99024140402822	0.660641734287781	0.812569603392996	0.964497472498211	0.648730441746268	0.79795408015571	0.945794847097887	0.51667403310437	42.9002230114531	2.47471432347911	108.428034798256	0.48692434110014	0.550628579023977	0.445568344312541	0.448997992405014	0.511077354660268	0.408696800398802	0.538361820976252	0.54653590963124	0.44377166135317	0.00520788999670696	0.00508312265810846	0.0128020006630908
239	21.1579515660655	0.29	0.52123406291116	0.394427226902854	0.648040898919466	0.342741234305215	27.1560805587061	21.284736033667	33.0274250837451	31.91	20.4	50.38	0.65677833106739	0.837949093635334	1.01911985620328	0.640013821039247	0.816560132826452	0.993106444613657	0.637629526814224	0.813704753053074	0.989047960076881	0.52123406291116	41.168599706751	0.34794442403671	105.469161585011	0.48692434110014	0.550628579023977	0.445568344312541	0.448997992405014	0.511077354660268	0.408696800398802	0.538361820976252	0.54653590963124	0.44377166135317	0.00520788999670696	0.00508312265810846	0.0128020006630908
239	21.1579515660655	0.29	0.526417501312253	0.397716658557864	0.655118344066643	0.423166570509752	29.2012437788912	23.8782452494732	34.5242423083091	31.14	20.64	48.78	0.754683265501063	0.922919158485163	1.09115505146926	0.735696484575304	0.899699796568201	1.0637031085611	0.734805815861104	0.900114463864623	1.06312090582133	0.526417501312253	39.6800840993639	-2.45823352838492	101.318429295119	0.48692434110014	0.550628579023977	0.445568344312541	0.448997992405014	0.511077354660268	0.408696800398802	0.538361820976252	0.54653590963124	0.44377166135317	0.00520788999670696	0.00508312265810846	0.0128020006630908
239	21.1579515660655	0.29	0.537264400196828	0.407253654121279	0.667275146272376	0.351516910398801	25.1036891292361	19.7801650071513	30.4272132513208	31.12	20.8	50.38	0.625621410203114	0.793997693581176	0.962373976959237	0.609888773655439	0.774030862316962	0.938172950978486	0.608033156274173	0.77173733103667	0.936108786001065	0.537264400196828	38.9964943002728	-1.36076630788442	102.327072866507	0.48692434110014	0.550628579023977	0.445568344312541	0.448997992405014	0.511077354660268	0.408696800398802	0.538361820976252	0.54653590963124	0.44377166135317	0.00520788999670696	0.00508312265810846	0.0128020006630908
239	21.1579515660655	0.29	0.539080455450593	0.4085318723038	0.669629038597386	0.383579620946035	27.9432790641673	22.4126623626743	33.4738957656604	31.74	20.88	51.44	0.695231124414693	0.866788470251893	1.03834581608909	0.677540524108719	0.844732483633109	1.0119244431575	0.674518893399275	0.84179334350032	1.00748337071823	0.539080455450593	40.8220790247096	-2.54128224654521	102.467821767389	0.48692434110014	0.550628579023977	0.445568344312541	0.448997992405014	0.511077354660268	0.408696800398802	0.538361820976252	0.54653590963124	0.44377166135317	0.00520788999670696	0.00508312265810846	0.0128020006630908
239	21.1579515660655	0.29	0.544763052077827	0.412591680610612	0.676934423545043	0.401311951770002	26.2392253667526	21.2354740388143	31.2429766946909	30.84	17.7	49.01	0.677581900580702	0.837241691015358	0.996901481450013	0.660635339754723	0.816301982869851	0.97196862598498	0.649504510513266	0.802270055847511	0.955744941664315	0.544763052077827	38.772113460358	-0.473238712431368	102.342137117702	0.48692434110014	0.550628579023977	0.445568344312541	0.448997992405014	0.511077354660268	0.408696800398802	0.538361820976252	0.54653590963124	0.44377166135317	0.00520788999670696	0.00508312265810846	0.0128020006630908
239	21.1579515660655	0.29	0.549290540085721	0.415639358668433	0.682941721503009	0.359693348459849	26.6186989066601	21.0737175716607	32.1636802416594	34.19	22.43	48.6	0.607580822334831	0.767449355634374	0.927317888933918	0.591469781039945	0.747099127638624	0.902728474237304	0.595627594124599	0.752229517227961	0.909216235066623	0.549290540085721	40.1105019404974	2.09507470322171	107.163708944508	0.48692434110014	0.550628579023977	0.445568344312541	0.448997992405014	0.511077354660268	0.408696800398802	0.538361820976252	0.54653590963124	0.44377166135317	0.00520788999670696	0.00508312265810846	0.0128020006630908
239	21.1579515660655	0.29	0.549962850341276	0.414823475182146	0.685102225500406	0.368101612478368	30.3748549249923	24.1613100742883	36.5883997756964	30.42	21.39	45.07	0.781441253003141	0.982403877082556	1.18336650116197	0.762063617517607	0.958042910526821	1.15402220353604	0.7689561142151	0.96937162190563	1.16560532175044	0.549962850341276	36.9427387622917	1.24024845011592	104.641680808397	0.48692434110014	0.550628579023977	0.445568344312541	0.448997992405014	0.511077354660268	0.408696800398802	0.538361820976252	0.54653590963124	0.44377166135317	0.00520788999670696	0.00508312265810846	0.0128020006630908
239	21.1579515660655	0.29	0.556106770171039	0.418593290794545	0.693620249547533	0.356539241476018	25.2526751183058	19.9560380182686	30.549312218343	31.28	20.78	49.29	0.628051333166224	0.794745743596329	0.961440154026434	0.61220928366837	0.774698972347888	0.937188661027406	0.613786846061366	0.774213422393201	0.937143883720721	0.556106770171039	38.1277760937789	0.411126897817083	103.828776750621	0.48692434110014	0.550628579023977	0.445568344312541	0.448997992405014	0.511077354660268	0.408696800398802	0.538361820976252	0.54653590963124	0.44377166135317	0.00520788999670696	0.00508312265810846	0.0128020006630908
239	21.1579515660655	0.29	0.556229852995175	0.419634558742866	0.692825147247485	0.382819281937142	26.5324666469402	21.2726287352665	31.792304558614	31.35	21.41	48.9	0.667871934156497	0.833008935471028	0.998145936785558	0.651000605919917	0.811966028207548	0.972931450495178	0.653038683899646	0.815003903735682	0.976295104879367	0.556229852995175	38.8173212135004	-0.786456579759635	103.470568670816	0.48692434110014	0.550628579023977	0.445568344312541	0.448997992405014	0.511077354660268	0.408696800398802	0.538361820976252	0.54653590963124	0.44377166135317	0.00520788999670696	0.00508312265810846	0.0128020006630908
239	21.1579515660655	0.29	0.558243915247892	0.421109531983808	0.695378298511976	0.448593249724423	32.2669952425154	26.6816032418972	37.8523872431336	32.55	21.08	48.11	0.80740019894416	0.97641727680097	1.14543435465778	0.786555301211693	0.951208813506378	1.11586232580106	0.789422115437141	0.953659333907808	1.11923395091979	0.558243915247892	38.9718537616097	-0.897620786256948	102.980712731132	0.48692434110014	0.550628579023977	0.445568344312541	0.448997992405014	0.511077354660268	0.408696800398802	0.538361820976252	0.54653590963124	0.44377166135317	0.00520788999670696	0.00508312265810846	0.0128020006630908
239	21.1579515660655	0.29	0.560333611264372	0.423508041428328	0.697159181100417	0.340204012437519	26.8351553195339	21.0003725181345	32.6699381209333	37.57	20.44	55.89	0.551681107777529	0.704961219201154	0.858241330624779	0.536361893441036	0.685385685684402	0.834409477927768	0.528450204221464	0.675298442641228	0.821730629308864	0.560333611264372	41.881388057353	2.01597265144291	107.64745481969	0.48692434110014	0.550628579023977	0.445568344312541	0.448997992405014	0.511077354660268	0.408696800398802	0.538361820976252	0.54653590963124	0.44377166135317	0.00520788999670696	0.00508312265810846	0.0128020006630908
239	21.1579515660655	0.29	0.56074328693821	0.424243630218587	0.697242943657833	0.316109073414174	26.2598240634567	20.2293394510433	32.29030867587	33.85	22.92	47.58	0.589027128398279	0.764619566435926	0.940212004473572	0.573490542657016	0.744451433457598	0.915412324258179	0.580270096588002	0.753479298238986	0.925370926999024	0.56074328693821	40.0526281486232	-0.228894802892098	105.233871126645	0.48692434110014	0.550628579023977	0.445568344312541	0.448997992405014	0.511077354660268	0.408696800398802	0.538361820976252	0.54653590963124	0.44377166135317	0.00520788999670696	0.00508312265810846	0.0128020006630908
239	21.1579515660655	0.29	0.565675150852981	0.427971874846824	0.703378426859139	0.351396757621947	25.6312494334332	20.1944173337922	31.0680815330742	32.1	20.69	47.45	0.619536512480764	0.786330926118968	0.953125339757173	0.60366855676676	0.76619092781242	0.92871329885808	0.605657314090772	0.769669848041536	0.930845418457928	0.565675150852981	38.7209994109785	0.212578418533446	103.618769095456	0.48692434110014	0.550628579023977	0.445568344312541	0.448997992405014	0.511077354660268	0.408696800398802	0.538361820976252	0.54653590963124	0.44377166135317	0.00520788999670696	0.00508312265810846	0.0128020006630908
239	21.1579515660655	0.29	0.565761976512893	0.427989867348428	0.703534085677359	0.350736574125891	24.5697639005866	19.3505344923124	29.7889933088608	31.62	19.72	49.98	0.602430610895473	0.764918296291418	0.927405981687364	0.587134704074174	0.745496774917216	0.903858845760258	0.582850531562179	0.739608299644942	0.898035680357256	0.565761976512893	37.4211840529125	2.62927742247058	105.841329906702	0.48692434110014	0.550628579023977	0.445568344312541	0.448997992405014	0.511077354660268	0.408696800398802	0.538361820976252	0.54653590963124	0.44377166135317	0.00520788999670696	0.00508312265810846	0.0128020006630908
239	21.1579515660655	0.29	0.573804535070584	0.434721277110435	0.712887793030733	0.412758458161568	28.5099240841983	23.2005672234526	33.819280944944	32.19	21.2	50.54	0.70973308936169	0.872152663461222	1.03457223756075	0.691524585472392	0.849777216405515	1.00802984733864	0.691426757154089	2.50458717346203	1.0072293306105	0.573804535070584	39.2787184503853	1.87017456415393	105.612121543391	0.48692434110014	0.550628579023977	0.445568344312541	0.448997992405014	0.511077354660268	0.408696800398802	0.538361820976252	0.54653590963124	0.44377166135317	0.00520788999670696	0.00508312265810846	0.0128020006630908
239	21.1579515660655	0.29	0.57726828952284	0.434807691070583	0.719728887975096	0.416512117225457	30.5971593348505	24.942991832124	36.251326837577	30.37	19.93	44.49	0.807988844271698	0.991146674599125	1.17430450492655	0.787973003499859	0.966593570727751	1.14521413795564	0.792102412476846	0.972453500141817	1.15041840135539	0.57726828952284	36.8479026198148	0.385427860298876	102.567049974085	0.48692434110014	0.550628579023977	0.445568344312541	0.448997992405014	0.511077354660268	0.408696800398802	0.538361820976252	0.54653590963124	0.44377166135317	0.00520788999670696	0.00508312265810846	0.0128020006630908
239	21.1579515660655	0.29	0.580155162886016	0.438581177667847	0.721729148104185	0.365881409482138	27.7577518574242	22.0523686219482	33.4631350929002	29.65	21.71	47.93	0.731371807601619	0.920592136788254	1.10981246597489	0.713530760469329	0.898135258451755	1.08273975643418	0.717788519003012	0.902851680519035	1.08804028021219	0.580155162886016	38.3767796991146	-0.123740955768781	103.57147577749	0.48692434110014	0.550628579023977	0.445568344312541	0.448997992405014	0.511077354660268	0.408696800398802	0.538361820976252	0.54653590963124	0.44377166135317	0.00520788999670696	0.00508312265810846	0.0128020006630908
239	21.1579515660655	0.29	0.580653466218204	0.437252226314409	0.724054706121999	0.373041643741401	26.0082052628929	20.7439549075487	31.272455618237	32.89	20.64	55.7	0.621360190750836	0.779044471281472	0.936728751812107	0.605225041760748	0.75881466125962	0.912404280758492	0.597208773624349	0.748738624419947	0.901753964779467	0.580653466218204	40.1397474936668	1.05851061614064	105.196792200763	0.48692434110014	0.550628579023977	0.445568344312541	0.448997992405014	0.511077354660268	0.408696800398802	0.538361820976252	0.54653590963124	0.44377166135317	0.00520788999670696	0.00508312265810846	0.0128020006630908
239	21.1579515660655	0.29	0.590724431606652	0.445512033574816	0.735936829638488	0.372870300522922	27.7940573541581	22.1662762265203	33.4218384817958	30.19	21.06	46.63	0.722437553418269	0.905856743338846	1.08927593325942	0.704611269648486	0.883504556239595	1.06239784283071	0.708231096181902	2.75255241543053	1.06853240893539	0.590724431606652	36.2552632398804	-0.522661271770137	102.382144520517	0.48692434110014	0.550628579023977	0.445568344312541	0.448997992405014	0.511077354660268	0.408696800398802	0.538361820976252	0.54653590963124	0.44377166135317	0.00520788999670696	0.00508312265810846	0.0128020006630908
239	21.1579515660655	0.29	0.597389204665123	0.453006416119809	0.741771993210436	0.390980754495361	27.0833541893202	21.8058847244791	32.3608236541613	31.37	19.94	42.99	0.684190866219287	0.849779029699854	1.01536719318042	0.666900796592642	0.828304410092664	0.989708023592686	2.02475032806394	0.835568062878678	0.99813642473534	0.597389204665123	35.5533313914387	-1.16702113052167	100.114540143096	0.48692434110014	0.550628579023977	0.445568344312541	0.448997992405014	0.511077354660268	0.408696800398802	0.538361820976252	0.54653590963124	0.44377166135317	0.00520788999670696	0.00508312265810846	0.0128020006630908
239	21.1579515660655	0.29	0.597671320920588	0.452960194247006	0.74238244759417	0.350397439040931	26.6365166443618	20.9740416918247	32.298991596899	34	20.64	47.43	0.608059678915842	0.772220824016017	0.936381969116192	0.591983479316963	0.751804446262723	0.911625413208483	0.594007148874192	0.753298945467066	0.914662248913553	0.597671320920588	38.4973735586904	-0.562638425317731	102.994614419723	0.48692434110014	0.550628579023977	0.445568344312541	0.448997992405014	0.511077354660268	0.408696800398802	0.538361820976252	0.54653590963124	0.44377166135317	0.00520788999670696	0.00508312265810846	0.0128020006630908
239	21.1579515660655	0.29	0.599139503888991	0.453721963862358	0.744557043915625	0.340674475396267	26.1317404143138	20.4558507625037	31.8076300661239	30.06	20.24	46.37	0.669323515231917	0.855040866122143	1.04075821701237	0.652850053202551	0.833996508765688	1.01514296432883	0.654378370874545	0.835746544864476	1.0185617580717	0.599139503888991	37.0802110786245	1.99599247289439	104.758495852586	0.48692434110014	0.550628579023977	0.445568344312541	0.448997992405014	0.511077354660268	0.408696800398802	0.538361820976252	0.54653590963124	0.44377166135317	0.00520788999670696	0.00508312265810846	0.0128020006630908
239	21.1579515660655	0.29	0.606213393259863	0.45832234956319	0.754104436956537	0.380225198369327	25.8589270358763	20.7043566748048	31.0134973969479	32.08	18.4	49.88	0.635497144466394	0.793710934774514	0.951924725082634	0.619225150787903	0.773387854764384	0.927550558740864	0.610629871537247	0.762277587852981	0.913951381427414	0.606213393259863	37.4412449013815	0.937778890954377	103.567678856474	0.48692434110014	0.550628579023977	0.445568344312541	0.448997992405014	0.511077354660268	0.408696800398802	0.538361820976252	0.54653590963124	0.44377166135317	0.00520788999670696	0.00508312265810846	0.0128020006630908
239	21.1579515660655	0.29	0.608687965951591	0.459252334923844	0.758123596979339	0.381428300992471	28.0265475004936	22.454130228727	33.5989647722601	34.39	22.54	49.15	0.643693891470267	0.803438709996817	0.963183528523368	0.626573575240825	0.782069663360843	0.93756575148086	0.629766462683687	0.786654626523724	0.943654519720625	0.608687965951591	40.4199863977516	-1.04238439945121	104.560629056847	0.48692434110014	0.550628579023977	0.445568344312541	0.448997992405014	0.511077354660268	0.408696800398802	0.538361820976252	0.54653590963124	0.44377166135317	0.00520788999670696	0.00508312265810846	0.0128020006630908
239	21.1579515660655	0.29	0.608814758031099	0.460347908968123	0.757281607094076	0.377219597621744	26.9769327498065	21.5650500364112	32.3888154632017	33.29	21.2	48.98	0.638232816254863	0.798401289760806	0.958569763266749	0.621547679755032	0.777528915037942	0.933510150320852	0.6219265965403	0.779598275414975	0.934766964977011	0.608814758031099	38.8487935877131	-0.654626007953432	103.459678370471	0.48692434110014	0.550628579023977	0.445568344312541	0.448997992405014	0.511077354660268	0.408696800398802	0.538361820976252	0.54653590963124	0.44377166135317	0.00520788999670696	0.00508312265810846	0.0128020006630908
239	21.1579515660655	0.29	0.617411813919658	0.467144906739799	0.767678721099517	0.364570525035216	27.5235740754365	21.8503074917976	33.1968406590753	34.13	22.19	50.58	0.630959834176559	0.794783768654183	0.958607703131807	0.614242826067476	0.773726316204933	0.93320980634239	0.615730973643744	0.777189958505451	0.935565974523771	0.617411813919658	39.6643147319676	-0.800740329700142	103.849214014792	0.48692434110014	0.550628579023977	0.445568344312541	0.448997992405014	0.511077354660268	0.408696800398802	0.538361820976252	0.54653590963124	0.44377166135317	0.00520788999670696	0.00508312265810846	0.0128020006630908
239	21.1579515660655	0.29	0.624703234019142	0.472647708267684	0.776758759770599	0.357546582836832	26.9892182935155	21.3407554873246	32.6376810997065	29.94	20.65	45.26	0.701238704406465	0.886842290111481	1.0724458758165	0.684027450001615	0.865075567630001	1.04612368525839	0.688336063053465	0.870877529214455	1.05310205717762	0.624703234019142	36.9656337641145	-1.67661711246526	101.061755530233	0.48692434110014	0.550628579023977	0.445568344312541	0.448997992405014	0.511077354660268	0.408696800398802	0.538361820976252	0.54653590963124	0.44377166135317	0.00520788999670696	0.00508312265810846	0.0128020006630908
239	21.1579515660655	0.29	0.625160006948028	0.472839916136566	0.77748009775949	0.357373089126063	26.3724967768066	20.8510201192483	31.8939734343649	29.08	19	42.97	0.705079267943617	0.89178853671868	1.07849780549374	0.688104400218648	0.870318621011765	1.05253284180488	0.691747311765554	0.873638984485894	1.0561451239269	0.625160006948028	33.7678838550003	1.34019784716998	101.654013125625	0.48692434110014	0.550628579023977	0.445568344312541	0.448997992405014	0.511077354660268	0.408696800398802	0.538361820976252	0.54653590963124	0.44377166135317	0.00520788999670696	0.00508312265810846	0.0128020006630908
239	21.1579515660655	0.29	0.653021110338235	0.492418388434104	0.813623832242365	0.342392255078062	29.2607992777076	22.9294956681159	35.5921028872992	35.12	22.13	49.91	0.643846319722741	0.821625481858922	0.999404643995104	0.626536954040235	0.799536645619732	0.972536337199229	0.629073327794884	0.803906235236268	0.978042037921569	0.653021110338235	39.2688635241345	-0.740627631129721	104.421843179738	0.48692434110014	0.550628579023977	0.445568344312541	0.448997992405014	0.511077354660268	0.408696800398802	0.538361820976252	0.54653590963124	0.44377166135317	0.00520788999670696	0.00508312265810846	0.0128020006630908
239	21.1579515660655	0.29	0.662431309461921	0.500980102342455	0.823882516581388	0.383333216471452	30.0164156666972	24.0723808616298	35.9604504717646	32.77	22.14	47.88	0.723548140386102	0.902209127611176	1.08087011483625	0.70479604676213	0.878826702745377	1.05285735872862	0.710322671353281	0.886139056674415	1.06075834436808	0.662431309461921	38.4384370074211	-1.77381896384955	102.382974709742	0.48692434110014	0.550628579023977	0.445568344312541	0.448997992405014	0.511077354660268	0.408696800398802	0.538361820976252	0.54653590963124	0.44377166135317	0.00520788999670696	0.00508312265810846	0.0128020006630908
239	21.1579515660655	0.29	0.684496668032768	0.51638998764325	0.852603348422285	0.336269974872239	28.9152823743519	22.5727223532363	35.2578423954675	32.24	24.08	44.68	0.689485768581011	0.883219816362055	1.0769538641431	0.671781151795831	0.860540496355278	1.04929984091472	0.684807298866419	0.878645866597671	1.07312076374683	0.684496668032768	37.2878001276107	1.97878630766582	106.356554460385	0.48692434110014	0.550628579023977	0.445568344312541	0.448997992405014	0.511077354660268	0.408696800398802	0.538361820976252	0.54653590963124	0.44377166135317	0.00520788999670696	0.00508312265810846	0.0128020006630908
239	21.1579515660655	0.29	0.727959946431881	0.54986823897101	0.906051653892752	0.378665764242864	29.9528947915105	23.9624525686869	35.9433370143342	31.37	20.85	45.53	0.752045757077578	0.94005183215605	1.12805790723452	0.733043851648968	0.916299585907052	1.09955532016514	0.737599977017855	0.922613120316458	1.10700737063653	0.727959946431881	36.0250855489704	-2.19822031536046	100.627040534895	0.48692434110014	0.550628579023977	0.445568344312541	0.448997992405014	0.511077354660268	0.408696800398802	0.538361820976252	0.54653590963124	0.44377166135317	0.00520788999670696	0.00508312265810846	0.0128020006630908
239	21.1579515660655	0.3	0.341052702996875	0.259909195129996	0.422196210863754	0.51296871948214	29.5370875508465	25.0435733541124	34.0306017475807	34.08	21.95	49.88	0.724174887531076	0.854112021183168	0.98404915483526	0.705002397847556	0.831499453146552	0.957996508445548	0.708046657659311	0.833777323650468	0.961953776783942	0.341052702996875	44.2937367875452	-1.11657813051927	104.882922991689	0.48692434110014	0.550628579023977	0.445568344312541	0.448997992405014	0.511077354660268	0.408696800398802	0.538361820976252	0.54653590963124	0.44377166135317	0.00520788999670696	0.00508312265810846	0.0128020006630908
239	21.1579515660655	0.3	0.359873180351207	0.273306194539035	0.446440166163378	0.478928382374948	31.7343946823928	26.5663161808055	36.90247318398	32.86	21.82	49.8	0.796294660159926	0.95120184736997	1.10610903458001	0.775624720799815	0.926510881213781	1.07739704162775	0.77755485348227	0.929792394645021	1.08089737080632	0.359873180351207	43.5300789866078	2.27754859083829	107.822103537976	0.48692434110014	0.550628579023977	0.445568344312541	0.448997992405014	0.511077354660268	0.408696800398802	0.538361820976252	0.54653590963124	0.44377166135317	0.00520788999670696	0.00508312265810846	0.0128020006630908
239	21.1579515660655	0.3	0.376981637107573	0.286198255572675	0.467765018642471	0.41838289275224	26.1106784440368	21.304108739578	30.9172481484957	30.76	22.18	47.78	0.681558827550812	0.835330104836223	0.989101382121635	0.664540820123482	0.814472545145508	0.964404270167533	0.670691623968573	0.820011392713277	0.972553876903003	0.376981637107573	40.1500109954634	-2.68276267776504	101.428747999461	0.48692434110014	0.550628579023977	0.445568344312541	0.448997992405014	0.511077354660268	0.408696800398802	0.538361820976252	0.54653590963124	0.44377166135317	0.00520788999670696	0.00508312265810846	0.0128020006630908
239	21.1579515660655	0.3	0.418566980359302	0.319844726062144	0.51728923465646	0.41945527531016	26.6244068661619	21.7340515551726	31.5147621771512	32.7	22.26	48.49	0.654662677527004	0.801967614842695	0.949272552158386	0.637716493200749	0.78120838800522	0.924700282809692	0.642775967624193	0.787439686264397	0.931752329611107	0.418566980359302	42.9216660245848	-3.09829100794209	102.926739532595	0.48692434110014	0.550628579023977	0.445568344312541	0.448997992405014	0.511077354660268	0.408696800398802	0.538361820976252	0.54653590963124	0.44377166135317	0.00520788999670696	0.00508312265810846	0.0128020006630908
239	21.1579515660655	0.3	0.440337165991833	0.336284743268437	0.544389588715229	0.36589460492474	24.3408265332	19.3379071579964	29.3437459084035	33.25	22.86	50.05	0.573035991532193	0.721286411875115	0.869536832218037	0.558065674111569	0.702443116346536	0.846820558581503	0.561615083298753	0.707523660881118	0.853477824878175	0.440337165991833	42.907626889357	-1.33174084908957	104.564195426688	0.48692434110014	0.550628579023977	0.445568344312541	0.448997992405014	0.511077354660268	0.408696800398802	0.538361820976252	0.54653590963124	0.44377166135317	0.00520788999670696	0.00508312265810846	0.0128020006630908
239	21.1579515660655	0.3	0.441148165010229	0.336929868547781	0.545366461472677	0.455704707297305	29.5508533716095	24.5085262131489	34.5931805300701	32.22	20.53	46.61	0.749043763766707	0.90315028490424	1.05725680604177	0.729816232044427	0.879966925542622	1.03011761904082	0.73284604340215	0.882544794763369	1.03374179174079	0.441148165010229	39.6239875507855	0.534985519152431	103.911357681903	0.48692434110014	0.550628579023977	0.445568344312541	0.448997992405014	0.511077354660268	0.408696800398802	0.538361820976252	0.54653590963124	0.44377166135317	0.00520788999670696	0.00508312265810846	0.0128020006630908
239	21.1579515660655	0.3	0.447151750372616	0.340790529571642	0.553512971173589	0.442175007275515	29.9688376175532	24.7134198074822	35.2242554276242	32.13	21.77	47.53	0.757544952170744	0.91864023014446	1.07973550811818	0.738132808091188	0.895100007938846	1.0520672077865	0.743280682699416	0.901321936885432	1.06041301894838	0.447151750372616	40.8477729485112	1.79657270166693	107.046758398032	0.48692434110014	0.550628579023977	0.445568344312541	0.448997992405014	0.511077354660268	0.408696800398802	0.538361820976252	0.54653590963124	0.44377166135317	0.00520788999670696	0.00508312265810846	0.0128020006630908
239	21.1579515660655	0.3	0.452010003364195	0.344653595401963	0.559366411326428	0.447429126643937	29.9262197733529	24.7338072236449	35.1186323230609	32.49	20.45	43.64	0.749898162199065	0.9073256295193	1.06475309683954	0.730559176177055	0.883926775446596	1.03729437471614	0.738016946010255	0.893208029453861	1.04685121981461	0.452010003364195	37.7587946871605	2.55606406909138	105.15751939829	0.48692434110014	0.550628579023977	0.445568344312541	0.448997992405014	0.511077354660268	0.408696800398802	0.538361820976252	0.54653590963124	0.44377166135317	0.00520788999670696	0.00508312265810846	0.0128020006630908
239	21.1579515660655	0.3	0.47827713844042	0.36544374198817	0.59111053489267	0.458384373242536	28.8353864498125	23.9416347647255	33.7291381348994	32	21.47	50.75	0.736713988813421	0.88730083718915	1.03788768556488	0.717878233999072	0.864614989940912	1.01135174588275	0.71841827642826	0.864080236966707	1.0100709022077	0.47827713844042	41.6021776533918	2.36221953111769	107.647909018586	0.48692434110014	0.550628579023977	0.445568344312541	0.448997992405014	0.511077354660268	0.408696800398802	0.538361820976252	0.54653590963124	0.44377166135317	0.00520788999670696	0.00508312265810846	0.0128020006630908
239	21.1579515660655	0.3	0.478921359722871	0.363586082973395	0.594256636472347	0.378543764915721	25.5941076339411	20.4740755813281	30.7141396865542	30.75	18.71	46.61	0.65531332484438	0.8191900876501	0.98306685045582	0.638955492425302	0.79874158818409	0.958527683942877	0.636087120447063	0.794344505924127	0.953073053302705	0.478921359722871	38.9648771284086	1.32769630946191	103.884669186581	0.48692434110014	0.550628579023977	0.445568344312541	0.448997992405014	0.511077354660268	0.408696800398802	0.538361820976252	0.54653590963124	0.44377166135317	0.00520788999670696	0.00508312265810846	0.0128020006630908
239	21.1579515660655	0.3	0.480719500072426	0.365609006851153	0.595829993293698	0.420994994927703	28.1453365103837	22.9919276517224	33.2987453690449	35.61	21.98	49.15	0.636733277262904	0.779450624035923	0.922167970808943	0.619495129923938	0.758348719705843	0.897202309487749	0.621112222831495	0.763015667731114	0.901288566040243	0.480719500072426	40.6687513812349	2.27442966616045	107.312419606022	0.48692434110014	0.550628579023977	0.445568344312541	0.448997992405014	0.511077354660268	0.408696800398802	0.538361820976252	0.54653590963124	0.44377166135317	0.00520788999670696	0.00508312265810846	0.0128020006630908
239	21.1579515660655	0.3	0.482193519761326	0.368247215992005	0.596139823530647	0.435296819495948	28.1349652701952	23.1317497071198	33.1381808332707	30.12	20.08	47.3	0.755568564494386	0.918992103513804	1.08241564253322	0.736951425760745	0.896348224069606	1.05574502237847	0.736729421778954	0.896949128747753	1.05576308407003	0.482193519761326	38.3196691426934	2.56363587915009	105.230175667205	0.48692434110014	0.550628579023977	0.445568344312541	0.448997992405014	0.511077354660268	0.408696800398802	0.538361820976252	0.54653590963124	0.44377166135317	0.00520788999670696	0.00508312265810846	0.0128020006630908
239	21.1579515660655	0.3	0.482669727138737	0.36649403200123	0.598845422276244	0.387841180087469	25.4501656728196	20.4580898723253	30.4422414733139	32.86	20.11	47.35	0.613221569453252	0.762856680859709	0.912491792266166	0.597303982140642	0.743054967369072	0.888805952597502	0.597958778158153	0.742954403494979	0.890748244789281	0.482669727138737	38.8119548740406	-1.43057016240289	101.844351486239	0.48692434110014	0.550628579023977	0.445568344312541	0.448997992405014	0.511077354660268	0.408696800398802	0.538361820976252	0.54653590963124	0.44377166135317	0.00520788999670696	0.00508312265810846	0.0128020006630908
239	21.1579515660655	0.3	0.486919735370716	0.371155168372298	0.602684302369134	0.411054631375431	28.3784032408432	23.0749206254635	33.6818858562228	36.48	20.95	51.98	0.623976172038722	0.767389310247602	0.910802448456483	0.606884475178305	0.746369300105512	0.885854125032719	0.604071611091514	0.743140803922229	0.881041146823539	0.486919735370716	42.9965641467786	1.76427049562925	107.86134000367	0.48692434110014	0.550628579023977	0.445568344312541	0.448997992405014	0.511077354660268	0.408696800398802	0.538361820976252	0.54653590963124	0.44377166135317	0.00520788999670696	0.00508312265810846	0.0128020006630908
239	21.1579515660655	0.3	0.488029186911422	0.371659592168752	0.604398781654092	0.420389396245268	27.9217743387508	22.8029437213497	33.0406049561519	34.48	22.11	58.49	0.651987867578446	0.798346842082685	0.944705816586924	0.634623110497346	0.777084024676714	0.919544938856081	0.627762247837905	0.768586542499892	0.908419846980368	0.488029186911422	44.3573885731049	0.356715888713044	107.782159259146	0.48692434110014	0.550628579023977	0.445568344312541	0.448997992405014	0.511077354660268	0.408696800398802	0.538361820976252	0.54653590963124	0.44377166135317	0.00520788999670696	0.00508312265810846	0.0128020006630908
239	21.1579515660655	0.3	0.49794303299963	0.378599464587679	0.617286601411582	0.399619535828923	30.6118308671614	24.7536242195412	36.4700375147816	33.31	22.43	46.83	0.73222533903553	0.905514200119057	1.07880306120258	0.713077546868759	0.881834880675157	1.05059221448156	0.721028187253196	0.890426407116942	1.06078678749433	0.49794303299963	41.2268498496372	-0.786187382640523	105.060463072264	0.48692434110014	0.550628579023977	0.445568344312541	0.448997992405014	0.511077354660268	0.408696800398802	0.538361820976252	0.54653590963124	0.44377166135317	0.00520788999670696	0.00508312265810846	0.0128020006630908
239	21.1579515660655	0.3	0.510324658728378	0.389585337439138	0.631063980017618	0.419491600255946	26.0377175684312	21.2554816945961	30.8199534422664	34.98	21.25	53.56	0.599075828083298	0.733860913520145	0.868645998956991	0.583000877575648	0.714169286331516	0.845337695087385	0.579514187184091	0.709757738059776	0.840306059603509	0.510324658728378	42.4070793538541	-2.28223527082491	103.428734223144	0.48692434110014	0.550628579023977	0.445568344312541	0.448997992405014	0.511077354660268	0.408696800398802	0.538361820976252	0.54653590963124	0.44377166135317	0.00520788999670696	0.00508312265810846	0.0128020006630908
239	21.1579515660655	0.3	0.516247467930651	0.393408538228377	0.639086397632926	0.495154632927018	35.8226877021437	30.1752377275271	41.4701376767602	31.63	21.72	44.47	0.939099044341012	1.11485623048202	1.29061341662302	0.915249961358977	1.08654366972069	1.25783737808241	0.926285023801445	1.09940634271742	1.2734989992696	0.516247467930651	38.5428656517163	-1.13917706650986	102.029985610503	0.48692434110014	0.550628579023977	0.445568344312541	0.448997992405014	0.511077354660268	0.408696800398802	0.538361820976252	0.54653590963124	0.44377166135317	0.00520788999670696	0.00508312265810846	0.0128020006630908
239	21.1579515660655	0.3	0.517531762515035	0.394790550336435	0.640272974693634	0.39102965158343	25.7171258437641	20.706394484841	30.7278572026873	33.94	21.51	50.16	0.601197966297271	0.746681599618946	0.89216523294062	0.585315928756264	0.726956274749062	0.86859662074186	0.586286612172872	0.727759815017196	0.869541937162483	0.517531762515035	40.1557161908073	2.556953529952	107.342362638448	0.48692434110014	0.550628579023977	0.445568344312541	0.448997992405014	0.511077354660268	0.408696800398802	0.538361820976252	0.54653590963124	0.44377166135317	0.00520788999670696	0.00508312265810846	0.0128020006630908
239	21.1579515660655	0.3	0.523306556446494	0.399897571762672	0.646715541130316	0.327009042816477	22.5864821864845	17.5275507889683	27.6454135840006	32.39	21.31	50.13	0.532902221432705	0.686712403600816	0.840522585768926	0.519181464166908	0.669031459851159	0.81888145553541	0.519363015348008	0.669247568112454	0.818826322051774	0.523306556446494	39.377722470659	1.42204618283573	105.774407471844	0.48692434110014	0.550628579023977	0.445568344312541	0.448997992405014	0.511077354660268	0.408696800398802	0.538361820976252	0.54653590963124	0.44377166135317	0.00520788999670696	0.00508312265810846	0.0128020006630908
239	21.1579515660655	0.3	0.525225737123543	0.399970651515435	0.65048082273165	0.332436259196869	24.6023201132073	19.1591274940559	30.0455127323586	32.74	22.37	48.21	0.576369891914288	0.740119120189025	0.903868348463762	0.56143956364425	0.720947019809782	0.880454475975314	0.566413083994246	0.726777255376982	0.888373242389004	0.525225737123543	39.7429596060265	-0.668341389454215	103.749496912637	0.48692434110014	0.550628579023977	0.445568344312541	0.448997992405014	0.511077354660268	0.408696800398802	0.538361820976252	0.54653590963124	0.44377166135317	0.00520788999670696	0.00508312265810846	0.0128020006630908
239	21.1579515660655	0.3	0.532379016653782	0.406550438578329	0.658207594729236	0.405077581554317	29.0077303708622	23.5191468838338	34.4963138578905	31.6	21.89	51.3	0.732789036434126	0.903797526865909	1.07480601729769	0.714192125162484	0.880860717526559	1.04752930989064	0.71421359174848	0.881019174808006	1.04787313356057	0.532379016653782	41.7261462950471	-1.98893689159431	103.708788589413	0.48692434110014	0.550628579023977	0.445568344312541	0.448997992405014	0.511077354660268	0.408696800398802	0.538361820976252	0.54653590963124	0.44377166135317	0.00520788999670696	0.00508312265810846	0.0128020006630908
239	21.1579515660655	0.3	0.53722972947907	0.408094630826453	0.666364828131686	0.424818011417364	27.4215016543941	22.4397981787434	32.4032051300448	28.26	18.97	49.6	0.78022423453449	0.953436388672724	1.12664854281096	0.761805830270505	0.930929042618489	1.10005225496647	0.754360782201577	0.921130912875662	1.08876228849711	0.53722972947907	37.7085287503307	-1.07252465846945	101.232318429545	0.48692434110014	0.550628579023977	0.445568344312541	0.448997992405014	0.511077354660268	0.408696800398802	0.538361820976252	0.54653590963124	0.44377166135317	0.00520788999670696	0.00508312265810846	0.0128020006630908
239	21.1579515660655	0.3	0.540546984395215	0.413127540971128	0.667966427819301	0.345865364132268	24.8091462253482	19.4822122173887	30.1360802333076	31.23	20.05	48.13	0.614029867690369	0.781921303611761	0.949812739533152	0.598555251076645	0.762215531902302	0.925875812727959	0.597844115983495	0.761139297743258	0.924106802043584	0.540546984395215	38.1368022753961	3.06909317205921	106.258013997978	0.48692434110014	0.550628579023977	0.445568344312541	0.448997992405014	0.511077354660268	0.408696800398802	0.538361820976252	0.54653590963124	0.44377166135317	0.00520788999670696	0.00508312265810846	0.0128020006630908
239	21.1579515660655	0.3	0.571698203191196	0.433996478720462	0.70939992766193	0.400205188624385	27.7725493727547	22.4641791561083	33.0809195894011	35.65	21.9	49.92	0.621479133837434	0.768336995921068	0.915194858004703	0.604645322125773	0.74752529104439	0.890405259963007	0.606398496273622	0.751250727554072	0.89328459470036	0.571698203191196	39.9043456574217	-0.0677372247611195	105.154829224954	0.48692434110014	0.550628579023977	0.445568344312541	0.448997992405014	0.511077354660268	0.408696800398802	0.538361820976252	0.54653590963124	0.44377166135317	0.00520788999670696	0.00508312265810846	0.0128020006630908
239	21.1579515660655	0.3	0.580516715128054	0.441376294566923	0.719657135689185	0.411825931938413	29.0157594429296	23.601793803162	34.4297250826972	31.78	22.92	45.74	0.731104613374848	0.898811156737528	1.06651770010021	0.712485822133317	0.87592144029106	1.0393570584488	0.722823810381602	0.889523404019283	1.05404339290848	0.580516715128054	38.1416845074472	0.325243330781021	104.267068767209	0.48692434110014	0.550628579023977	0.445568344312541	0.448997992405014	0.511077354660268	0.408696800398802	0.538361820976252	0.54653590963124	0.44377166135317	0.00520788999670696	0.00508312265810846	0.0128020006630908
239	21.1579515660655	0.3	0.582625262675456	0.442650954369696	0.722599570981215	0.394533660704758	28.7258313952356	23.1698467172084	34.2818160732628	30.38	20.17	44.93	0.750322785620935	0.930245508087132	1.11016823055333	0.731731855927213	0.907196589448154	1.08266132296909	0.735405084230717	0.911678007131339	1.08967426580277	0.582625262675456	37.4773980587701	1.08305060847552	103.959404897334	0.48692434110014	0.550628579023977	0.445568344312541	0.448997992405014	0.511077354660268	0.408696800398802	0.538361820976252	0.54653590963124	0.44377166135317	0.00520788999670696	0.00508312265810846	0.0128020006630908
239	21.1579515660655	0.3	0.586678952575617	0.446339583626865	0.727018321524369	0.353141428244195	28.9314661382348	22.818017915429	35.0449143610406	33.95	23.04	49.32	0.662488303508469	0.839983472314297	1.01747864112013	0.644986864084954	0.817793012830549	0.990599161576143	0.650386007380242	0.825367768395859	0.999100839292373	0.586678952575617	40.5576199330955	0.092622904664805	106.353006461352	0.48692434110014	0.550628579023977	0.445568344312541	0.448997992405014	0.511077354660268	0.408696800398802	0.538361820976252	0.54653590963124	0.44377166135317	0.00520788999670696	0.00508312265810846	0.0128020006630908
239	21.1579515660655	0.3	0.591809306653371	0.452168963937008	0.731449649369734	0.413150616585619	28.6630466048893	23.329489675214	33.9966035345646	32.7	21.69	51.34	0.702763811930927	0.863428740792678	1.02409366965443	0.684573162499851	0.841079369260129	0.997585576020407	0.684247586110419	0.840924208084179	0.997650922610485	0.591809306653371	38.8975569516791	2.83259809602245	107.019494206213	0.48692434110014	0.550628579023977	0.445568344312541	0.448997992405014	0.511077354660268	0.408696800398802	0.538361820976252	0.54653590963124	0.44377166135317	0.00520788999670696	0.00508312265810846	0.0128020006630908
239	21.1579515660655	0.3	0.592390034882648	0.452046339449684	0.732733730315612	0.379481412876921	28.0746743778461	22.4695877072091	33.679761048483	30.23	21	46.95	0.731261524728172	0.913676274763327	1.09609102479848	0.713200570117903	0.891109976429617	1.06901938274133	0.717128377183348	0.895404630843976	1.07420779912462	0.592390034882648	37.6581957301184	-0.253701001555007	103.104023070958	0.48692434110014	0.550628579023977	0.445568344312541	0.448997992405014	0.511077354660268	0.408696800398802	0.538361820976252	0.54653590963124	0.44377166135317	0.00520788999670696	0.00508312265810846	0.0128020006630908
239	21.1579515660655	0.3	0.593500602165792	0.451867139122105	0.735134065209479	0.386433509267482	27.8643064768324	22.3824567403579	33.346156213307	33.81	21.52	51.86	0.652389610478632	0.812171079321261	0.971952548163891	0.635191273282748	0.790760572687557	0.946329872092367	0.634716241601795	0.789187402748406	0.944513285834736	0.593500602165792	40.3178134222155	0.0545620579204189	105.270749053559	0.48692434110014	0.550628579023977	0.445568344312541	0.448997992405014	0.511077354660268	0.408696800398802	0.538361820976252	0.54653590963124	0.44377166135317	0.00520788999670696	0.00508312265810846	0.0128020006630908
239	21.1579515660655	0.3	0.601601478035922	0.45877535144339	0.744427604628454	0.468283197124357	34.0357757872589	28.3732913607838	39.6982602137341	32.25	21.88	50.27	0.866497040981511	1.039424669918	1.2123522988545	0.84424462208327	1.01273131486398	1.18121800764469	2.51345138549815	1.01481620198443	1.18490714584012	0.601601478035922	38.8421847469133	1.30303026879183	105.441897607992	0.48692434110014	0.550628579023977	0.445568344312541	0.448997992405014	0.511077354660268	0.408696800398802	0.538361820976252	0.54653590963124	0.44377166135317	0.00520788999670696	0.00508312265810846	0.0128020006630908
239	21.1579515660655	0.3	0.611404617465635	0.465677265332139	0.757131969599132	0.42446912634826	30.4082316400258	24.8799789535469	35.9364843265046	33.86	23.52	49.89	0.724253394257489	0.885180209347283	1.04610702443708	0.70514730197532	0.861828803747758	1.0185103055202	0.712875708624669	2.77026168704037	1.02798477259607	0.611404617465635	40.3985249500608	-1.13711122354602	104.387797801947	0.48692434110014	0.550628579023977	0.445568344312541	0.448997992405014	0.511077354660268	0.408696800398802	0.538361820976252	0.54653590963124	0.44377166135317	0.00520788999670696	0.00508312265810846	0.0128020006630908
239	21.1579515660655	0.3	0.628499870017149	0.480000930717282	0.776998809317015	0.374313528480756	27.2332547063415	21.7360029078328	32.7305065048503	30.79	20.91	45.64	0.694664613658472	0.870352218826132	1.04603982399379	0.677308222818679	0.848606223735536	1.01990422465239	0.682594177765898	0.854313143147532	1.02686889807501	0.628499870017149	37.4426277810298	-1.06223298912484	102.188046371516	0.48692434110014	0.550628579023977	0.445568344312541	0.448997992405014	0.511077354660268	0.408696800398802	0.538361820976252	0.54653590963124	0.44377166135317	0.00520788999670696	0.00508312265810846	0.0128020006630908
239	21.1579515660655	0.3	0.634232864981426	0.484633036602067	0.783832693360785	0.339891047500529	25.8141952980613	20.1974852935662	31.4309053025564	34.56	25.52	58.51	0.576200661435666	0.736436055725732	0.896671450015797	0.560836374364179	0.716799120666039	0.872761866967899	0.562874362787017	0.719530838836857	2.87751898653819	0.634232864981426	41.228777445089	2.69195777182189	109.537342673504	0.48692434110014	0.550628579023977	0.445568344312541	0.448997992405014	0.511077354660268	0.408696800398802	0.538361820976252	0.54653590963124	0.44377166135317	0.00520788999670696	0.00508312265810846	0.0128020006630908
239	21.1579515660655	0.3	0.636495472611333	0.48429904583077	0.788691899391896	0.354638786913577	27.8717831161211	22.0015070019179	33.7420592303242	32.51	21.26	47.42	0.666501819934421	0.844332807297828	1.02216379466124	0.6493052750033	0.822548009982578	0.995790744961857	0.653069900230037	0.827611424746353	1.00083427392308	0.636495472611333	36.7662880889921	-0.489545721029699	102.876138163719	0.48692434110014	0.550628579023977	0.445568344312541	0.448997992405014	0.511077354660268	0.408696800398802	0.538361820976252	0.54653590963124	0.44377166135317	0.00520788999670696	0.00508312265810846	0.0128020006630908
239	21.1579515660655	0.3	0.639170915794715	0.486116732706422	0.792225098883007	0.338364613148108	25.2848575094485	19.7645551473709	30.805159871526	33.26	20.91	49.97	0.585557699965138	0.749105805659801	0.912653911354464	0.5702585032752	0.729533495257178	0.888808487239156	0.56795249170208	0.72948388902938	0.888282068483639	0.639170915794715	38.0709026995015	0.415957106707723	104.062537658358	0.48692434110014	0.550628579023977	0.445568344312541	0.448997992405014	0.511077354660268	0.408696800398802	0.538361820976252	0.54653590963124	0.44377166135317	0.00520788999670696	0.00508312265810846	0.0128020006630908
239	21.1579515660655	0.3	0.639272281323008	0.486232889707824	0.792311672938193	0.338577551851184	27.1977126683475	21.2626101108173	33.1328152258777	35.34	24.46	49.54	0.593299811372453	0.758909546466424	0.924519281560395	0.577298323842336	0.738441510894025	0.899584697945713	0.584896803147908	0.747697593688283	0.91211273581726	0.639272281323008	40.680907193144	-3.03989763464531	103.074547709054	0.48692434110014	0.550628579023977	0.445568344312541	0.448997992405014	0.511077354660268	0.408696800398802	0.538361820976252	0.54653590963124	0.44377166135317	0.00520788999670696	0.00508312265810846	0.0128020006630908
239	21.1579515660655	0.3	0.64527061958813	0.490159230144665	0.800382009031595	0.394668651480665	28.1721745890512	22.7248143122744	33.619534865828	31.11	21.17	52.55	0.718866608294803	0.891185966002876	1.06350532371095	0.700790814922114	0.868777228147713	1.03676364137331	0.697678415276487	0.864299361834546	1.02981762455237	0.64527061958813	38.4505672457182	-1.54986762790969	102.243443222613	0.48692434110014	0.550628579023977	0.445568344312541	0.448997992405014	0.511077354660268	0.408696800398802	0.538361820976252	0.54653590963124	0.44377166135317	0.00520788999670696	0.00508312265810846	0.0128020006630908
239	21.1579515660655	0.3	0.687914543242909	0.523445921713972	0.852383164771846	0.374719542042804	28.362748728359	22.6424588741842	34.0830385825338	29.53	20.16	47.13	0.753988569630966	0.944472880058102	1.13495719048524	0.735645569113003	0.921495785675111	1.10734600223722	0.737006094740059	0.923345418860636	1.10940627967102	0.687914543242909	36.4402830545519	-1.20111726704164	100.750200159814	0.48692434110014	0.550628579023977	0.445568344312541	0.448997992405014	0.511077354660268	0.408696800398802	0.538361820976252	0.54653590963124	0.44377166135317	0.00520788999670696	0.00508312265810846	0.0128020006630908
239	21.1579515660655	0.3	0.717366059841469	0.547575803252762	0.887156316430176	0.379635183894752	29.1405708913606	23.3245779719768	34.9565638107445	30.99	20.43	41.92	0.740850684690794	0.925582101553259	1.11031351841572	0.722268975644081	0.902367035865514	1.08246509608695	0.730966728766215	0.913302148031905	1.0953934066048	0.717366059841469	35.4515179132968	3.39671181481897	105.442991095554	0.48692434110014	0.550628579023977	0.445568344312541	0.448997992405014	0.511077354660268	0.408696800398802	0.538361820976252	0.54653590963124	0.44377166135317	0.00520788999670696	0.00508312265810846	0.0128020006630908
239	21.1579515660655	0.3	0.735097089950285	0.559099473058216	0.911094706842353	0.382578968030828	28.1409001120467	22.5593656553527	33.7224345687408	30.23	18.27	43.59	0.734106041640003	0.915735180902114	1.09736432016423	0.71597359946057	0.893116493304495	1.07025938714842	0.715774800079694	0.891629397202979	1.07012916741561	0.735097089950285	34.4411609734996	-0.984559130746134	99.6885696920176	0.48692434110014	0.550628579023977	0.445568344312541	0.448997992405014	0.511077354660268	0.408696800398802	0.538361820976252	0.54653590963124	0.44377166135317	0.00520788999670696	0.00508312265810846	0.0128020006630908
239	21.1579515660655	0.31	0.354595862908387	0.272035678779507	0.437156047037267	0.505801073909288	29.1359291734754	24.6394212878485	33.6324370591023	36.1	21.14	58	0.673325488569107	0.796202293733265	0.919079098897423	0.654976065291685	0.774504239597198	0.894032413902712	0.644815320935919	0.762069370741337	0.878973036510871	0.354595862908387	46.6228558709261	-3.26000092963175	103.906389634153	0.48692434110014	0.550628579023977	0.445568344312541	0.448997992405014	0.511077354660268	0.408696800398802	0.538361820976252	0.54653590963124	0.44377166135317	0.00520788999670696	0.00508312265810846	0.0128020006630908
239	21.1579515660655	0.31	0.356013685741278	0.272523431930058	0.439503939552499	0.396620674742591	25.1479629073337	20.3051709705734	29.9907548440941	33.24	22.22	51.26	0.601931376601735	0.745492266648632	0.88905315669553	0.586209554871069	0.72602078372975	0.865832012588432	0.587678183694874	0.727032061027963	0.867447926025002	0.356013685741278	43.2633709660443	2.23664769034821	108.01457306281	0.48692434110014	0.550628579023977	0.445568344312541	0.448997992405014	0.511077354660268	0.408696800398802	0.538361820976252	0.54653590963124	0.44377166135317	0.00520788999670696	0.00508312265810846	0.0128020006630908
239	21.1579515660655	0.31	0.391289650893534	0.300748233860921	0.481831067926147	0.415162126569196	24.8789776331168	20.2687022047476	29.4892530614859	33.85	22.79	53.85	0.590072262674147	0.724288830961957	0.858505399249767	0.574506671270496	0.705182723601666	0.835858775932837	0.574350209612631	0.705711559197961	2.52231559753424	0.391289650893534	44.4487715146359	1.18168351728081	107.718510105103	0.48692434110014	0.550628579023977	0.445568344312541	0.448997992405014	0.511077354660268	0.408696800398802	0.538361820976252	0.54653590963124	0.44377166135317	0.00520788999670696	0.00508312265810846	0.0128020006630908
239	21.1579515660655	0.31	0.405286135527545	0.311610530818913	0.498961740236177	0.434305477318563	27.5179659700277	22.6145907905382	32.4213411495172	33.23	20.28	49.67	0.670458683761388	0.815829895616535	0.961201107471683	0.652947962024721	0.794522437554467	0.936096913084213	0.650442801897884	0.792161306779928	0.932593743582194	0.405286135527545	40.1115409374999	0.0324780478059717	103.897974004958	0.48692434110014	0.550628579023977	0.445568344312541	0.448997992405014	0.511077354660268	0.408696800398802	0.538361820976252	0.54653590963124	0.44377166135317	0.00520788999670696	0.00508312265810846	0.0128020006630908
239	21.1579515660655	0.31	0.417859028620519	0.320318192022418	0.515399865218619	0.402837374777219	27.5430275047586	22.3072815229178	32.7787734865995	32.51	23.47	46.35	0.675813386662976	0.834433665878071	0.993053945093166	0.658377312941063	0.812905168216701	0.967433023492339	0.669178320853666	0.82497193758832	0.982462356255593	0.417859028620519	42.9461000330078	0.560592663226716	106.516539230337	0.48692434110014	0.550628579023977	0.445568344312541	0.448997992405014	0.511077354660268	0.408696800398802	0.538361820976252	0.54653590963124	0.44377166135317	0.00520788999670696	0.00508312265810846	0.0128020006630908
239	21.1579515660655	0.31	0.418090499530563	0.321492888138183	0.514688110922944	0.439360436936012	28.3887400294285	23.3819085233224	33.3955715355346	34.59	23.27	52.35	0.666321039621194	0.809002171532609	0.951683303444024	0.648543593528517	0.78741799267874	0.926292391828963	0.652015244514539	0.791457608285742	0.930194532997307	0.418090499530563	43.5190819887476	0.0227646516593628	106.31778512501	0.48692434110014	0.550628579023977	0.445568344312541	0.448997992405014	0.511077354660268	0.408696800398802	0.538361820976252	0.54653590963124	0.44377166135317	0.00520788999670696	0.00508312265810846	0.0128020006630908
239	21.1579515660655	0.31	0.420452637230271	0.321385980091642	0.519519294368901	0.427908339815019	26.4642534338638	21.686733130336	31.2417737373916	32.92	20.59	55.19	0.648941975749693	0.791901887983721	0.934861800217748	0.632080960757469	0.771326443483865	0.910571926210262	0.623324505607418	0.760965843449556	0.898288051746785	0.420452637230271	44.3285868133292	0.60914271804269	106.823194167478	0.48692434110014	0.550628579023977	0.445568344312541	0.448997992405014	0.511077354660268	0.408696800398802	0.538361820976252	0.54653590963124	0.44377166135317	0.00520788999670696	0.00508312265810846	0.0128020006630908
239	21.1579515660655	0.31	0.432300345179922	0.332671231676768	0.531929458683076	0.426181576163071	27.7760846513292	22.7440178579706	32.8081514446878	31.56	19.2	47.99	0.709450043346609	0.86641439445488	1.02337874556315	0.691457839202464	0.844441452449094	0.997425065695723	0.687320131892743	0.841025747668879	0.992641976066166	0.432300345179922	39.4338716925847	1.77178554705943	105.264593157103	0.48692434110014	0.550628579023977	0.445568344312541	0.448997992405014	0.511077354660268	0.408696800398802	0.538361820976252	0.54653590963124	0.44377166135317	0.00520788999670696	0.00508312265810846	0.0128020006630908
239	21.1579515660655	0.31	0.445673290824144	0.342682376275169	0.548664205373119	0.400516159218826	27.7639500617701	22.4606593419595	33.0672407815808	32.97	21.5	51.08	0.671113445279179	0.829573161536943	0.988032877794708	0.653661929229413	0.808001086882718	0.962340244536023	0.652755025273912	0.807353018318999	0.962087015454404	0.445673290824144	43.4929299817913	1.9436403208577	108.501045215413	0.48692434110014	0.550628579023977	0.445568344312541	0.448997992405014	0.511077354660268	0.408696800398802	0.538361820976252	0.54653590963124	0.44377166135317	0.00520788999670696	0.00508312265810846	0.0128020006630908
239	21.1579515660655	0.31	0.447507459263274	0.343939278909487	0.55107563961706	0.436118449090884	24.7425421584398	20.3499438120142	29.1351405048655	34.37	19.68	52.76	0.58356838666834	0.70953342883186	0.83549847099538	0.568049966825953	0.690665310043446	0.813280653260939	0.561043904538926	0.681569988743442	0.803359327482552	0.447507459263274	41.4440588597645	-0.131187118949133	104.395782969285	0.48692434110014	0.550628579023977	0.445568344312541	0.448997992405014	0.511077354660268	0.408696800398802	0.538361820976252	0.54653590963124	0.44377166135317	0.00520788999670696	0.00508312265810846	0.0128020006630908
239	21.1579515660655	0.31	0.448286293317708	0.34428948331919	0.552283103316227	0.468703740954119	30.0574258618727	25.0610348874037	35.0538168363416	31.18	20.91	48.94	0.791146879653398	0.948876963296766	1.10660704694013	0.771228509493128	0.924987489575049	1.07874646965697	0.772659289630419	0.925374652989608	1.08041108606764	0.448286293317708	41.2958357061821	0.324151574132706	104.301351020081	0.48692434110014	0.550628579023977	0.445568344312541	0.448997992405014	0.511077354660268	0.408696800398802	0.538361820976252	0.54653590963124	0.44377166135317	0.00520788999670696	0.00508312265810846	0.0128020006630908
239	21.1579515660655	0.31	0.449274479990215	0.34433942172968	0.55420953825075	0.395568089360381	24.8886650064137	20.0852497701249	29.6920802427024	32.96	21.68	48.36	0.600269748621908	0.743825088456537	0.887380428291167	0.58466237581027	0.724485190870756	0.864308005931241	0.587683538681608	0.72800499679828	0.868890130718264	0.449274479990215	42.4915161466389	1.74192643358448	106.852634328936	0.48692434110014	0.550628579023977	0.445568344312541	0.448997992405014	0.511077354660268	0.408696800398802	0.538361820976252	0.54653590963124	0.44377166135317	0.00520788999670696	0.00508312265810846	0.0128020006630908
239	21.1579515660655	0.31	0.449707125989238	0.345615957279189	0.553798294699286	0.482407130307365	28.5299698557441	23.91600738616	33.1439323253282	32.56	19.47	51.47	0.723456905339386	0.863028822829638	1.00260074031989	0.704775423715028	0.840743242339644	0.976711060964259	0.697113354907057	0.831017018544372	0.96578320740075	0.449707125989238	41.8074765083894	1.65497046192425	106.168132182965	0.48692434110014	0.550628579023977	0.445568344312541	0.448997992405014	0.511077354660268	0.408696800398802	0.538361820976252	0.54653590963124	0.44377166135317	0.00520788999670696	0.00508312265810846	0.0128020006630908
239	21.1579515660655	0.31	0.453369252924542	0.34782060033064	0.558917905518444	0.469303486095106	30.4753755273699	25.4156057730453	35.5351452816944	32.86	21.88	47.06	0.761904856939615	0.913585803883818	1.06526675082802	0.742129084120892	0.889873046124815	1.03761700812874	0.748062319187737	0.897646055021918	1.04619261777644	0.453369252924542	39.8499898896561	1.43753984303409	105.179274122176	0.48692434110014	0.550628579023977	0.445568344312541	0.448997992405014	0.511077354660268	0.408696800398802	0.538361820976252	0.54653590963124	0.44377166135317	0.00520788999670696	0.00508312265810846	0.0128020006630908
239	21.1579515660655	0.31	0.461872676719009	0.353819877964126	0.569925475473892	0.440817107391819	28.7687380780722	23.7098625746738	33.8276135814707	32.66	22.05	46.47	0.714977099535125	0.867528811842083	1.02008052414904	0.696481463044535	0.845086837743364	0.993692212442193	0.704028961546917	0.854530466675221	1.00433467573304	0.461872676719009	40.0973378401887	-1.48822015247336	102.752534165143	0.48692434110014	0.550628579023977	0.445568344312541	0.448997992405014	0.511077354660268	0.408696800398802	0.538361820976252	0.54653590963124	0.44377166135317	0.00520788999670696	0.00508312265810846	0.0128020006630908
239	21.1579515660655	0.31	0.462661959932406	0.354408853723781	0.570915066141032	0.46079262049006	29.8052939544152	24.7714004104213	34.8391874984091	31.55	19.7	47.39	0.772874889251936	0.929933830242755	1.08699277123357	0.753277010255538	0.906353389303091	1.05942976835064	0.751639629370563	0.905411149817366	1.05791492493878	0.462661959932406	41.3218252144284	1.11324486485535	104.837911740459	0.48692434110014	0.550628579023977	0.445568344312541	0.448997992405014	0.511077354660268	0.408696800398802	0.538361820976252	0.54653590963124	0.44377166135317	0.00520788999670696	0.00508312265810846	0.0128020006630908
239	21.1579515660655	0.31	0.466214124305207	0.356560569246604	0.575867679363811	0.473982025936427	28.1890464533102	23.5526004903449	32.8254924162755	29.94	18.9	48.75	0.773749003831011	0.926065324342256	1.0783816448535	0.754755328492391	0.903332650017868	1.05190997154334	0.748451927919574	0.895758788409131	1.04271504517637	0.466214124305207	39.9214624747462	-0.664178428904695	102.2922223654	0.48692434110014	0.550628579023977	0.445568344312541	0.448997992405014	0.511077354660268	0.408696800398802	0.538361820976252	0.54653590963124	0.44377166135317	0.00520788999670696	0.00508312265810846	0.0128020006630908
239	21.1579515660655	0.31	0.467258387885966	0.357758619698832	0.576758156073101	0.459685673520272	28.8486430097116	23.9654531717364	33.7318328476868	30.2	20.65	46.56	0.780734991712667	0.939817198519387	1.09889940532611	0.761464762815863	0.916620476547322	1.07177619027878	0.764229517728791	0.920794534562762	1.07790003269136	0.467258387885966	40.1913372465618	-0.339074988357892	103.156392377797	0.48692434110014	0.550628579023977	0.445568344312541	0.448997992405014	0.511077354660268	0.408696800398802	0.538361820976252	0.54653590963124	0.44377166135317	0.00520788999670696	0.00508312265810846	0.0128020006630908
239	21.1579515660655	0.31	0.467982616307068	0.359918112886119	0.576047119728016	0.398710700382298	27.2598816984028	22.0332461206725	32.4865172761331	33.96	23.69	48.94	0.63936820196347	0.791036484219726	0.942704766475982	0.622472782755061	0.770133203498233	0.917793624241405	0.630449594956693	0.779064575858124	0.92819637531665	0.467982616307068	40.6401595047147	1.73259072597385	107.553215219707	0.48692434110014	0.550628579023977	0.445568344312541	0.448997992405014	0.511077354660268	0.408696800398802	0.538361820976252	0.54653590963124	0.44377166135317	0.00520788999670696	0.00508312265810846	0.0128020006630908
239	21.1579515660655	0.31	0.48654808948206	0.372633000592632	0.600463178371488	0.432598732129493	26.0814941424927	21.4179031076201	30.7450851773654	31.32	20.66	47.17	0.673064396296223	0.819619223287774	0.966174050279325	0.656071621451835	0.798926396574456	0.941781171697077	0.657511619427456	0.801807703685314	0.944551714162326	0.48654808948206	38.8620562992364	1.82793798410654	104.952469757028	0.48692434110014	0.550628579023977	0.445568344312541	0.448997992405014	0.511077354660268	0.408696800398802	0.538361820976252	0.54653590963124	0.44377166135317	0.00520788999670696	0.00508312265810846	0.0128020006630908
239	21.1579515660655	0.31	0.500722223062448	0.383034015158442	0.618410430966453	0.413422677013123	28.0921447958898	22.8677516986346	33.3165378931451	35.14	21.3	57.13	0.641757516309006	0.788374183417413	0.93499085052582	0.624499435630587	0.767173301594551	0.909847167558515	0.616247415342733	0.756957369809506	0.897649375825503	0.500722223062448	43.2705284111336	0.0268056589588187	106.547810402217	0.48692434110014	0.550628579023977	0.445568344312541	0.448997992405014	0.511077354660268	0.408696800398802	0.538361820976252	0.54653590963124	0.44377166135317	0.00520788999670696	0.00508312265810846	0.0128020006630908
239	21.1579515660655	0.31	0.516813391675519	0.396233118489611	0.637393664861427	0.48514621184107	28.1664102092857	23.6361557613561	32.6966646572153	28.52	18.77	48.8	0.814551413251511	0.970673466270943	1.12679551929038	0.795199657846252	0.947612631568481	1.10002560529071	0.787881554985418	0.938627954768152	1.0891658155511	0.516813391675519	37.5292887762462	-0.0750941963561567	101.455926460089	0.48692434110014	0.550628579023977	0.445568344312541	0.448997992405014	0.511077354660268	0.408696800398802	0.538361820976252	0.54653590963124	0.44377166135317	0.00520788999670696	0.00508312265810846	0.0128020006630908
239	21.1579515660655	0.31	0.519686516747741	0.399981937012978	0.639391096482505	0.449225532874305	31.1152485196583	25.736101444074	36.4943955952427	33.46	22.23	51.14	0.757971778522377	0.91639677092747	1.07482176333256	0.738102930590191	0.892375100724129	1.04664727085807	0.73992914661795	0.895195370455645	1.04932667687911	0.519686516747741	41.2340932866434	-1.9620223233318	103.023573442351	0.48692434110014	0.550628579023977	0.445568344312541	0.448997992405014	0.511077354660268	0.408696800398802	0.538361820976252	0.54653590963124	0.44377166135317	0.00520788999670696	0.00508312265810846	0.0128020006630908
239	21.1579515660655	0.31	0.522289013599792	0.399510667585873	0.645067359613711	0.358797605043622	25.7795671528783	20.3989278099702	31.1602064957864	33.88	22.31	46.56	0.593412184410325	0.749936928050951	0.906461671691577	0.577752067182425	0.730146130835556	0.882540194488687	0.583664976573569	0.738224791556365	0.893053938539087	0.522289013599792	38.7602856986025	-0.435238851464974	103.93078982598	0.48692434110014	0.550628579023977	0.445568344312541	0.448997992405014	0.511077354660268	0.408696800398802	0.538361820976252	0.54653590963124	0.44377166135317	0.00520788999670696	0.00508312265810846	0.0128020006630908
239	21.1579515660655	0.31	0.523753532876908	0.402325884036355	0.645181181717461	0.420586386822409	29.3549605278195	23.9755621987441	34.734358856895	31.1	21.23	47.08	0.758766364119823	0.929010818763669	1.09925527340751	0.739692479209316	0.905657325151351	1.07162217109339	0.74423795713763	0.911561063031283	1.07763270220501	0.523753532876908	39.4470513670246	1.47286763283458	105.662612982877	0.48692434110014	0.550628579023977	0.445568344312541	0.448997992405014	0.511077354660268	0.408696800398802	0.538361820976252	0.54653590963124	0.44377166135317	0.00520788999670696	0.00508312265810846	0.0128020006630908
239	21.1579515660655	0.31	0.526897154957426	0.404524815701942	0.64926949421291	0.37747167086189	26.680357048892	21.3308412221587	32.0298728756253	32.49	19.89	49.4	0.646590845759175	0.808747974340507	0.97090510292184	0.62991405001715	0.787888840835427	0.945863631653705	0.626824967820178	0.78390942909767	0.941997278326421	0.526897154957426	40.1190493894514	0.890608965832878	104.687348272598	0.48692434110014	0.550628579023977	0.445568344312541	0.448997992405014	0.511077354660268	0.408696800398802	0.538361820976252	0.54653590963124	0.44377166135317	0.00520788999670696	0.00508312265810846	0.0128020006630908
239	21.1579515660655	0.31	0.52721621528362	0.40474756779066	0.64968486277658	0.424403359493168	29.1200634099365	23.8252885685316	34.4148382513414	32.31	18.5	48.18	0.726137640407959	0.887509675788351	1.04888171116874	0.707467882922487	0.864690874653529	1.02191386638457	0.700119548830897	2.50458717346203	1.01169168022695	0.52721621528362	39.4247638637055	1.39184484025317	105.071529138449	0.48692434110014	0.550628579023977	0.445568344312541	0.448997992405014	0.511077354660268	0.408696800398802	0.538361820976252	0.54653590963124	0.44377166135317	0.00520788999670696	0.00508312265810846	0.0128020006630908
239	21.1579515660655	0.31	0.533613125422076	0.408215162793483	0.659011088050669	0.475058562334764	31.8350482074323	26.6102102420141	37.0598861728505	33.23	21.41	50.42	0.788940384489731	0.943846551552827	1.09875271861592	0.768335545864966	0.919196012344005	1.07005647882304	0.769621084774374	0.919036164850956	1.07097059347644	0.533613125422076	39.3341118973458	-2.37299594249275	101.580045749072	0.48692434110014	0.550628579023977	0.445568344312541	0.448997992405014	0.511077354660268	0.408696800398802	0.538361820976252	0.54653590963124	0.44377166135317	0.00520788999670696	0.00508312265810846	0.0128020006630908
239	21.1579515660655	0.31	0.537744625165012	0.411068769733066	0.664420480596958	0.413530870912362	27.9530847542396	22.7557126272577	33.1504568812215	31.32	20.38	51.87	0.715302584944359	0.878676669432257	1.04205075392015	0.697246463132045	0.856496555294768	1.01574664745749	0.691328495587208	0.8499501652765	1.00849307295282	0.537744625165012	40.5599202390592	0.268458412934748	104.597634500872	0.48692434110014	0.550628579023977	0.445568344312541	0.448997992405014	0.511077354660268	0.408696800398802	0.538361820976252	0.54653590963124	0.44377166135317	0.00520788999670696	0.00508312265810846	0.0128020006630908
239	21.1579515660655	0.31	0.537836719317494	0.413102657751809	0.662570780883179	0.375767278947814	25.2977253952422	20.2069876965364	30.3884630939481	35.01	21.23	56.82	0.569158852259731	0.712546796532463	0.855934740805196	0.553881626381246	0.693420785724765	0.832959945068284	0.546844860316969	0.684444653462291	0.821829605990394	0.537836719317494	42.708579191062	0.0691270978998276	106.392481193283	0.48692434110014	0.550628579023977	0.445568344312541	0.448997992405014	0.511077354660268	0.408696800398802	0.538361820976252	0.54653590963124	0.44377166135317	0.00520788999670696	0.00508312265810846	0.0128020006630908
239	21.1579515660655	0.31	0.538544389430994	0.414531577936241	0.662557200925748	0.490813441200266	31.2633635629212	26.2917037503091	36.2350233755333	31.83	20.32	45.72	0.813232011830087	0.967011049884927	1.12079008793977	0.792503576319777	0.942362947137239	1.0922223179547	0.795731980052446	0.946826688863897	1.09790412049866	0.538544389430994	37.4800951769307	-1.20768494790605	101.237077344177	0.48692434110014	0.550628579023977	0.445568344312541	0.448997992405014	0.511077354660268	0.408696800398802	0.538361820976252	0.54653590963124	0.44377166135317	0.00520788999670696	0.00508312265810846	0.0128020006630908
239	21.1579515660655	0.31	0.540808257504378	0.413435819002503	0.668180696006254	0.403777234363985	27.956190885188	22.6522726358344	33.2601091345417	34.42	23.82	50.83	0.648685681247626	0.800572243720873	0.95245880619412	0.631422958553165	0.779267539393723	0.927112120234282	0.636490927883143	0.786999668192958	0.936356682264772	0.540808257504378	41.479476189304	-0.910601032776977	104.998617766948	0.48692434110014	0.550628579023977	0.445568344312541	0.448997992405014	0.511077354660268	0.408696800398802	0.538361820976252	0.54653590963124	0.44377166135317	0.00520788999670696	0.00508312265810846	0.0128020006630908
239	21.1579515660655	0.31	0.543023875377319	0.417931393747805	0.668116357006833	0.392629700873363	28.517535049986	22.9797939683848	34.0552761315873	30.75	20.77	47.27	0.735400175350198	0.912619160344423	1.08983814533865	0.717041444818703	0.889836286741403	1.0626311286641	0.720048563082918	0.892393158913495	1.06560546498306	0.543023875377319	39.6568952569968	0.318925703685895	104.550749010802	0.48692434110014	0.550628579023977	0.445568344312541	0.448997992405014	0.511077354660268	0.408696800398802	0.538361820976252	0.54653590963124	0.44377166135317	0.00520788999670696	0.00508312265810846	0.0128020006630908
239	21.1579515660655	0.31	0.544431913375027	0.417168535746107	0.671695291003948	0.418414040218716	29.6499805089345	24.1922296592613	35.1077313586078	33.59	22.04	52.59	0.709753601907219	0.869873540351375	1.02999347879553	0.69110925278868	0.847023038526924	1.00293682426517	0.690623657364004	0.846530447384028	1.0013002180052	0.544431913375027	41.2266707019129	0.910882093170779	106.011779056582	0.48692434110014	0.550628579023977	0.445568344312541	0.448997992405014	0.511077354660268	0.408696800398802	0.538361820976252	0.54653590963124	0.44377166135317	0.00520788999670696	0.00508312265810846	0.0128020006630908
239	21.1579515660655	0.31	0.546294035156492	0.419938724821646	0.672649345491338	0.381580881763204	26.8599166489136	21.5211827806262	32.1986505172011	32.51	21.15	51.64	0.651916397224591	0.813636511989286	0.975356626753981	0.635095658494187	0.79264307287968	0.950190487265172	0.63402624744664	0.789992936131881	0.947925815176203	0.546294035156492	39.6846993441159	-3.99714991192304	100.312745947547	0.48692434110014	0.550628579023977	0.445568344312541	0.448997992405014	0.511077354660268	0.408696800398802	0.538361820976252	0.54653590963124	0.44377166135317	0.00520788999670696	0.00508312265810846	0.0128020006630908
239	21.1579515660655	0.31	0.54929164811749	0.422253158243418	0.676330137991562	0.410980551270833	29.8702620114813	24.2871199830633	35.4534040398993	35.51	24.84	51.06	0.674495546608068	0.829549107379143	0.984602668150218	0.656260769086027	0.807122505020187	0.957984240954347	0.664028573972892	0.816117114472264	0.970009083868774	0.54929164811749	42.4602876821604	-3.94189758878403	103.267134502735	0.48692434110014	0.550628579023977	0.445568344312541	0.448997992405014	0.511077354660268	0.408696800398802	0.538361820976252	0.54653590963124	0.44377166135317	0.00520788999670696	0.00508312265810846	0.0128020006630908
239	21.1579515660655	0.31	0.554070369632336	0.42630733647448	0.681833402790193	0.356310595114471	25.9082960503507	20.4714363676857	31.3451557330158	29.78	21.25	48.24	0.676126404349568	0.855693891562926	1.03526137877628	0.659587435081509	0.834762457907352	1.00993748073319	0.661499695113575	0.837462729367029	1.01311358326156	0.554070369632336	38.3733718362942	-3.16581849799724	100.559742984073	0.48692434110014	0.550628579023977	0.445568344312541	0.448997992405014	0.511077354660268	0.408696800398802	0.538361820976252	0.54653590963124	0.44377166135317	0.00520788999670696	0.00508312265810846	0.0128020006630908
239	21.1579515660655	0.31	0.561214939894042	0.429495319591984	0.6929345601961	0.370306587482443	25.9473357239308	20.6645610316074	31.2301104162542	30.64	20.75	47.75	0.663575378252765	0.833214559521641	1.00285374079052	0.647045387956952	0.812458773465371	0.977872158973791	0.646508823097488	0.815133075028519	0.979918941870639	0.561214939894042	37.9573177946012	0.990799224196048	104.077012822091	0.48692434110014	0.550628579023977	0.445568344312541	0.448997992405014	0.511077354660268	0.408696800398802	0.538361820976252	0.54653590963124	0.44377166135317	0.00520788999670696	0.00508312265810846	0.0128020006630908
239	21.1579515660655	0.31	0.561767446698402	0.431705127557662	0.691829765839143	0.416947041169168	26.8358528276053	21.8811864489122	31.7905192062985	32.9	20.7	49.59	0.655224660685989	0.803590454486576	0.951956248287163	0.638207207003733	0.782719653738004	0.927232100472275	0.637337914206215	0.780969354211875	0.927161093959217	0.561767446698402	39.4244887158685	2.28160683431743	106.624118834508	0.48692434110014	0.550628579023977	0.445568344312541	0.448997992405014	0.511077354660268	0.408696800398802	0.538361820976252	0.54653590963124	0.44377166135317	0.00520788999670696	0.00508312265810846	0.0128020006630908
239	21.1579515660655	0.31	0.563693928279051	0.433657504028953	0.693730352529149	0.356778442988579	26.6529212045124	21.0655018290194	32.2403405800054	33.75	21.19	50.75	0.615059853200342	0.778198494223613	0.941337135246884	0.598860688620679	0.757702658870386	0.916544629120094	0.597897220348199	0.756243642905968	0.916053909584317	0.563693928279051	40.545979132634	0.699000063184177	105.460570778445	0.48692434110014	0.550628579023977	0.445568344312541	0.448997992405014	0.511077354660268	0.408696800398802	0.538361820976252	0.54653590963124	0.44377166135317	0.00520788999670696	0.00508312265810846	0.0128020006630908
239	21.1579515660655	0.31	0.568501957963753	0.434676218742338	0.702327697185167	0.388805241816888	26.8177873015685	21.568115437303	32.0674591658339	30.31	20.81	45.31	0.700201980741331	0.870630901538149	1.04105982233497	0.682880743536308	0.849093681166965	1.01530661879762	0.687391041643778	2.48852500915534	1.02023691718795	0.568501957963753	36.8562809014615	0.994802414723644	103.430698411581	0.48692434110014	0.550628579023977	0.445568344312541	0.448997992405014	0.511077354660268	0.408696800398802	0.538361820976252	0.54653590963124	0.44377166135317	0.00520788999670696	0.00508312265810846	0.0128020006630908
239	21.1579515660655	0.31	0.584802530744603	0.447922153817661	0.721682907671544	0.36244789037973	28.0824536038419	22.267375302164	33.8975319055197	32.46	21.89	45.95	0.675614008727323	0.852049188408247	1.02848436808917	0.65819807561531	0.83008512093514	1.00197216625497	0.665306327468295	0.838428880171689	1.01336809058754	0.584802530744603	38.7708211765582	1.8732330563057	105.933770049446	0.48692434110014	0.550628579023977	0.445568344312541	0.448997992405014	0.511077354660268	0.408696800398802	0.538361820976252	0.54653590963124	0.44377166135317	0.00520788999670696	0.00508312265810846	0.0128020006630908
239	21.1579515660655	0.31	0.585727547677205	0.448645361571949	0.722809733782462	0.43074889437115	33.1587071030309	27.207255506651	39.1101586994108	32.75	21.6	45.83	0.818436998619025	0.997466014639286	1.17649503065955	0.797235451279644	0.971626734444865	1.14601801761009	0.804284627002433	0.981696135526262	1.15654109617458	0.585727547677205	38.8838732684749	2.93118833262653	107.329710559635	0.48692434110014	0.550628579023977	0.445568344312541	0.448997992405014	0.511077354660268	0.408696800398802	0.538361820976252	0.54653590963124	0.44377166135317	0.00520788999670696	0.00508312265810846	0.0128020006630908
239	21.1579515660655	0.31	0.588420189887165	0.451606615218345	0.725233764555985	0.400984039151131	28.4390678613217	23.0121097033602	33.8660260192832	31.02	20.49	43.76	0.730106821786889	0.902288304656369	1.07446978752585	0.711781851970456	0.879641747392212	1.04750164281397	0.718420852631739	0.88789250416017	1.05751891209933	0.588420189887165	37.6485272689698	-2.93524826801057	100.228858289702	0.48692434110014	0.550628579023977	0.445568344312541	0.448997992405014	0.511077354660268	0.408696800398802	0.538361820976252	0.54653590963124	0.44377166135317	0.00520788999670696	0.00508312265810846	0.0128020006630908
239	21.1579515660655	0.31	0.58950229357904	0.452022205786945	0.726982381371134	0.399067584519389	28.352132501633	22.920119748411	33.784145254855	32.78	21.88	45.48	0.688704507077506	0.851925803768412	1.01514710045932	0.670852363702247	0.829842745740386	0.988833127778525	0.678326324251227	0.839368915656061	1.00078684747933	0.58950229357904	38.5039392653102	1.5762748423334	105.657557724639	0.48692434110014	0.550628579023977	0.445568344312541	0.448997992405014	0.511077354660268	0.408696800398802	0.538361820976252	0.54653590963124	0.44377166135317	0.00520788999670696	0.00508312265810846	0.0128020006630908
239	21.1579515660655	0.31	0.590097361532125	0.453140911603037	0.727053811461214	0.402226784949725	26.4080291517251	21.3816622822439	31.4343960212063	32.4	19.95	47.3	0.650028470439519	0.802836120514042	0.955643770588565	0.633291248133336	0.782164338837478	0.931037429541619	0.63294439673819	0.782559165640272	0.930999361917982	0.590097361532125	38.8533494596301	2.59709404885505	106.265900273612	0.48692434110014	0.550628579023977	0.445568344312541	0.448997992405014	0.511077354660268	0.408696800398802	0.538361820976252	0.54653590963124	0.44377166135317	0.00520788999670696	0.00508312265810846	0.0128020006630908
239	21.1579515660655	0.31	0.60309505679009	0.463867938310959	0.742322175269221	0.403592464735837	27.7872722227214	22.5133780166397	33.0611664288031	32.25	21.65	46.47	0.687519983893863	0.848575675178544	1.00963136646322	0.669863555162118	0.826783121822603	0.983702688483088	0.677605986332739	0.834421466128538	0.992798193236428	0.60309505679009	37.8302088106605	-1.6672805006257	101.49658739568	0.48692434110014	0.550628579023977	0.445568344312541	0.448997992405014	0.511077354660268	0.408696800398802	0.538361820976252	0.54653590963124	0.44377166135317	0.00520788999670696	0.00508312265810846	0.0128020006630908
239	21.1579515660655	0.31	0.606324467451985	0.466591052198132	0.746057882705838	0.374575284637314	29.3997200733986	23.4684647772611	35.330975369536	33	23.27	49.48	0.700623996611363	0.877694794805563	1.05476559299976	0.682396294909575	0.854860351534557	1.02732440815954	0.689087659559501	0.862920027175747	1.03817201706461	0.606324467451985	39.9481838251998	-1.07846623753578	104.315355202601	0.48692434110014	0.550628579023977	0.445568344312541	0.448997992405014	0.511077354660268	0.408696800398802	0.538361820976252	0.54653590963124	0.44377166135317	0.00520788999670696	0.00508312265810846	0.0128020006630908
239	21.1579515660655	0.31	0.607879041043266	0.46659881709019	0.749159264996341	0.351830563854898	28.391302753333	22.3747424431147	34.4078630635513	32.59	22.59	51.39	0.676245005466824	0.858087047681128	1.03992908989543	0.658773942692243	0.835918022320649	1.01306210194905	0.661190692184654	0.839117456822464	1.01683694214851	0.607879041043266	40.6699447134597	2.02017122324504	108.036726407329	0.48692434110014	0.550628579023977	0.445568344312541	0.448997992405014	0.511077354660268	0.408696800398802	0.538361820976252	0.54653590963124	0.44377166135317	0.00520788999670696	0.00508312265810846	0.0128020006630908
239	21.1579515660655	0.31	0.611742522772375	0.468562634699355	0.754922410845394	0.377229254492764	27.4818049183234	21.9687523571067	32.9948574795401	33.53	19.85	46.22	0.645699243977887	0.807737297524265	0.969775351070643	0.628754466168737	0.786540232230534	0.944325998292331	0.629529049666468	0.787466130771198	0.944600203470864	0.611742522772375	38.5772596057545	-0.859699845579789	103.031512994205	0.48692434110014	0.550628579023977	0.445568344312541	0.448997992405014	0.511077354660268	0.408696800398802	0.538361820976252	0.54653590963124	0.44377166135317	0.00520788999670696	0.00508312265810846	0.0128020006630908
239	21.1579515660655	0.31	0.612446020118909	0.468232302692451	0.756659737545367	0.380958740596148	28.5519989243778	22.8694549274874	34.2345429212683	32.99	20.57	47.86	0.682935398388895	0.852629449282707	1.02232350017652	0.665170727561641	0.830450658228879	0.995730588896118	0.665809326353794	0.832062431671591	0.998243013720497	0.612446020118909	39.2707199204882	0.215619232323034	104.392418806555	0.48692434110014	0.550628579023977	0.445568344312541	0.448997992405014	0.511077354660268	0.408696800398802	0.538361820976252	0.54653590963124	0.44377166135317	0.00520788999670696	0.00508312265810846	0.0128020006630908
239	21.1579515660655	0.31	0.612701967118323	0.470635903867833	0.754768030368814	0.401861764876748	26.9042200456966	21.7795216990629	32.0289183923303	34.15	23.4	54.4	0.628524030416408	0.776415067878131	0.924306105339854	0.611866028397063	0.755837455658603	0.899808882920144	0.613223604867508	0.756814384923535	0.901193884712129	0.612701967118323	40.7143246194334	-0.938414511547784	105.185488742396	0.48692434110014	0.550628579023977	0.445568344312541	0.448997992405014	0.511077354660268	0.408696800398802	0.538361820976252	0.54653590963124	0.44377166135317	0.00520788999670696	0.00508312265810846	0.0128020006630908
239	21.1579515660655	0.31	0.614727582493569	0.470291859125985	0.759163305861153	0.375961989086523	27.130862947536	21.6735027174636	32.5882231776084	30.72	21.7	48.3	0.694365123788399	0.869205372783259	1.04404562177812	0.677042877436604	0.84752140698223	1.01799993652786	0.681011886687267	0.852596601401349	1.0245131720007	0.614727582493569	38.0471567049122	-2.11842279173322	101.684656417059	0.48692434110014	0.550628579023977	0.445568344312541	0.448997992405014	0.511077354660268	0.408696800398802	0.538361820976252	0.54653590963124	0.44377166135317	0.00520788999670696	0.00508312265810846	0.0128020006630908
239	21.1579515660655	0.31	0.620526726386845	0.477609549319204	0.763443903454486	0.396559429354011	30.5001671420278	24.6259392229745	36.3743950610812	31.26	20.64	49.41	0.775471567038071	0.96045118094361	1.14543079484915	0.755917917521492	0.936233238509321	1.11654855949715	0.754328219868571	0.934331511941003	1.11582385149136	0.620526726386845	38.0410683048898	2.13426756569471	106.027981358935	0.48692434110014	0.550628579023977	0.445568344312541	0.448997992405014	0.511077354660268	0.408696800398802	0.538361820976252	0.54653590963124	0.44377166135317	0.00520788999670696	0.00508312265810846	0.0128020006630908
239	21.1579515660655	0.31	0.627521483589725	0.482763877320431	0.77227908985902	0.39988537458179	27.6151077967218	22.3333126926042	32.8969029008394	30.13	20.41	40.36	0.729297977553049	0.901775860270294	1.07425374298754	0.711325090490723	0.879552412254507	1.04777973401829	0.721719027961702	0.892787687249696	1.06389201911777	0.627521483589725	35.5099938116464	-0.12243847389825	101.445772157787	0.48692434110014	0.550628579023977	0.445568344312541	0.448997992405014	0.511077354660268	0.408696800398802	0.538361820976252	0.54653590963124	0.44377166135317	0.00520788999670696	0.00508312265810846	0.0128020006630908
239	21.1579515660655	0.31	0.63296355339638	0.485425073403081	0.780502033389679	0.431181724946741	29.6659637161917	24.3460998316644	34.985827600719	28.09	20.02	43.47	0.851510903422136	1.03757446734892	1.2236380312757	0.831495630651858	1.0131856592902	1.19487568792855	0.83735362226327	1.02147395241199	1.20450026671234	0.63296355339638	35.620977098187	-4.06813329986214	97.6926540744614	0.48692434110014	0.550628579023977	0.445568344312541	0.448997992405014	0.511077354660268	0.408696800398802	0.538361820976252	0.54653590963124	0.44377166135317	0.00520788999670696	0.00508312265810846	0.0128020006630908
239	21.1579515660655	0.31	0.633919641615816	0.486011202079262	0.78182808115237	0.360184038846833	28.0653921550207	22.2252706920237	33.9055136180178	32.76	22.59	42.85	0.668211602920516	0.843797177472834	1.01938275202515	0.650896342782129	0.82193199649106	0.99296765019999	0.663079890407215	0.836646475413165	1.01032752981096	0.633919641615816	36.6994293498119	-2.05209666811602	101.747989032609	0.48692434110014	0.550628579023977	0.445568344312541	0.448997992405014	0.511077354660268	0.408696800398802	0.538361820976252	0.54653590963124	0.44377166135317	0.00520788999670696	0.00508312265810846	0.0128020006630908
239	21.1579515660655	0.31	0.634515185405931	0.487064506420257	0.781965864391605	0.338374022486592	26.3187301628226	20.5728288818895	32.0646314437558	33.24	21.93	44.1	0.609828830453093	0.780151360143455	0.950473889833817	0.593900197843518	0.759773929994159	0.925647662144799	0.602708841221435	0.770697485085704	0.939214203550333	0.634515185405931	37.4734337284219	1.8696457506543	105.82714903647	0.48692434110014	0.550628579023977	0.445568344312541	0.448997992405014	0.511077354660268	0.408696800398802	0.538361820976252	0.54653590963124	0.44377166135317	0.00520788999670696	0.00508312265810846	0.0128020006630908
239	21.1579515660655	0.31	0.641486175340604	0.493654877156952	0.789317473524256	0.426708195946604	32.7390042825077	26.8142096333756	38.6637989316397	30.88	19.68	45.54	0.854677387857567	1.04352457312048	1.23237175838339	0.833287377571307	1.01740828448324	1.20152919139517	0.835058025492577	1.01785189527021	1.2030974414408	0.641486175340604	38.3029290969506	-0.657826112963591	102.650024199252	0.48692434110014	0.550628579023977	0.445568344312541	0.448997992405014	0.511077354660268	0.408696800398802	0.538361820976252	0.54653590963124	0.44377166135317	0.00520788999670696	0.00508312265810846	0.0128020006630908
239	21.1579515660655	0.31	0.64181188540434	0.491364466397749	0.792259304410932	0.371843737807826	30.8241300089114	24.5690927616358	37.0791672561869	33.23	23.23	45.22	0.72835494652463	0.91378659285969	1.09921823919475	0.709331404008794	0.889919852910146	1.0705083018115	0.720313756834344	0.904971047447508	1.08911049627274	0.64181188540434	39.0909413814449	3.06188876230957	108.258417653603	0.48692434110014	0.550628579023977	0.445568344312541	0.448997992405014	0.511077354660268	0.408696800398802	0.538361820976252	0.54653590963124	0.44377166135317	0.00520788999670696	0.00508312265810846	0.0128020006630908
239	21.1579515660655	0.31	0.648523599220607	0.49765981813002	0.799387380311194	0.405185173163699	31.2120031279795	25.3076649588302	37.1163412971288	31.25	19.17	46.93	0.797248420529266	0.98324836510268	1.16924830967609	0.777150437651678	0.958461475223198	1.13977251279472	0.774451004830832	0.954723763719967	1.13514277365819	0.648523599220607	37.2107197423665	1.15300534543918	103.763169150445	0.48692434110014	0.550628579023977	0.445568344312541	0.448997992405014	0.511077354660268	0.408696800398802	0.538361820976252	0.54653590963124	0.44377166135317	0.00520788999670696	0.00508312265810846	0.0128020006630908
239	21.1579515660655	0.31	0.648772169648061	0.495894439335271	0.801649899960852	0.372660332263331	26.118840560072	20.8278845933125	31.4097965268316	34.61	24.27	51.79	0.593179028511218	0.74386567679742	0.894552325083621	0.577348008508645	0.724013065962266	0.870678123415888	0.581696637583934	0.730898177625558	0.878489382185914	0.648772169648061	39.459956099726	-0.161335461719111	105.443482606365	0.48692434110014	0.550628579023977	0.445568344312541	0.448997992405014	0.511077354660268	0.408696800398802	0.538361820976252	0.54653590963124	0.44377166135317	0.00520788999670696	0.00508312265810846	0.0128020006630908
239	21.1579515660655	0.31	0.661081513307967	0.508179283583251	0.813983743032682	0.356630719586244	27.8921576593579	22.0430669286063	33.7412483901096	31.21	20.59	45.17	0.695295148305183	0.879790546348489	1.0642859443918	0.677781062180092	0.857629126930638	1.03747719168118	2.07096767425527	0.863719455714201	1.04623577103984	0.661081513307967	36.6154274450307	0.831835879576246	103.687394165222	0.48692434110014	0.550628579023977	0.445568344312541	0.448997992405014	0.511077354660268	0.408696800398802	0.538361820976252	0.54653590963124	0.44377166135317	0.00520788999670696	0.00508312265810846	0.0128020006630908
239	21.1579515660655	0.31	0.684389480330548	0.523538222072051	0.845240738589046	0.381846071794014	30.8724857855587	24.7396517238121	37.0053198473052	31.08	21.56	46.48	0.78340010916632	0.977601018989429	1.17180192881254	0.763713997617571	0.953034820332044	1.14235564304652	0.770228954026955	0.96005637626838	1.15123349647337	0.684389480330548	37.49353097519	0.0128310350342036	103.680165319401	0.48692434110014	0.550628579023977	0.445568344312541	0.448997992405014	0.511077354660268	0.408696800398802	0.538361820976252	0.54653590963124	0.44377166135317	0.00520788999670696	0.00508312265810846	0.0128020006630908
239	21.1579515660655	0.31	0.69214604833848	0.530697833686186	0.853594262990774	0.432231663826099	29.7854891158137	24.4556083602904	35.1153698713369	30.09	18.82	46.43	0.799404975367208	0.9736281282452	1.14785128112319	0.779717236924112	0.94964962358187	1.11958201023963	0.776177568285493	0.946475044389395	1.11542671417284	0.69214604833848	36.2434993066399	-1.15161660404388	100.41532920527	0.48692434110014	0.550628579023977	0.445568344312541	0.448997992405014	0.511077354660268	0.408696800398802	0.538361820976252	0.54653590963124	0.44377166135317	0.00520788999670696	0.00508312265810846	0.0128020006630908
239	21.1579515660655	0.31	0.706364680166968	0.542396159377169	0.870333200956767	0.393603019742672	26.734459804951	21.553548244293	31.915371365609	33.86	21.43	45.42	0.627367740101252	0.778170602842662	0.928973465584071	0.610816766262101	0.757641206020366	0.904465645778631	0.616851107236641	0.76580186495021	0.913931009751799	0.706364680166968	36.5509949211828	1.12467869500038	103.751693199184	0.48692434110014	0.550628579023977	0.445568344312541	0.448997992405014	0.511077354660268	0.408696800398802	0.538361820976252	0.54653590963124	0.44377166135317	0.00520788999670696	0.00508312265810846	0.0128020006630908
239	21.1579515660655	0.31	0.713525312781178	0.545502177972606	0.881548447589751	0.381752421559906	29.8387346014822	23.9100796524036	35.7673895505609	28.2	19.49	46.18	0.833232995732796	1.03983836868438	1.24644374163596	0.813595537478779	1.01533167888628	1.21706782029378	0.813466433754221	1.01479284131665	1.21734403134567	0.713525312781178	35.2591399686096	0.199280443900042	101.519927229239	0.48692434110014	0.550628579023977	0.445568344312541	0.448997992405014	0.511077354660268	0.408696800398802	0.538361820976252	0.54653590963124	0.44377166135317	0.00520788999670696	0.00508312265810846	0.0128020006630908
239	21.1579515660655	0.31	0.723367865263898	0.554605184530607	0.892130545997189	0.417069100833948	30.3878466315799	24.7787888007412	35.9969044624186	28.38	20.12	43.61	0.858173972977271	1.05243477733128	1.24669558168529	0.837858031799871	1.0275200121408	1.21718199248173	0.843978239139147	1.0344246360819	1.22660738298851	0.723367865263898	34.5571334370665	0.0416475478562178	100.972737472328	0.48692434110014	0.550628579023977	0.445568344312541	0.448997992405014	0.511077354660268	0.408696800398802	0.538361820976252	0.54653590963124	0.44377166135317	0.00520788999670696	0.00508312265810846	0.0128020006630908
239	21.1579515660655	0.32	0.393333108500026	0.303561925507653	0.483104291492399	0.502157362961218	28.3552756464211	23.9472363066548	32.7633149861874	34.4	21.72	59.09	0.686118101535311	0.812413910561629	0.938709719587947	0.667864122524856	0.790799867093006	0.913735611661155	0.658170829765123	0.77913890279657	0.900328797455394	0.393333108500026	46.0549392218152	2.31541997119192	109.800313589962	0.48692434110014	0.550628579023977	0.445568344312541	0.448997992405014	0.511077354660268	0.408696800398802	0.538361820976252	0.54653590963124	0.44377166135317	0.00520788999670696	0.00508312265810846	0.0128020006630908
239	21.1579515660655	0.32	0.396153235223231	0.306648433656762	0.4856580367897	0.463296585653955	26.6092318797396	22.1377092921664	31.0807544673128	30.46	18.7	48.19	0.71501826305557	0.859442434119722	1.00386660518387	0.697272311338882	0.838112036384166	0.97895176142945	0.691652066441064	0.83116250449961	0.969993139203486	0.396153235223231	40.7573975165665	-2.16056472452358	101.125913962973	0.48692434110014	0.550628579023977	0.445568344312541	0.448997992405014	0.511077354660268	0.408696800398802	0.538361820976252	0.54653590963124	0.44377166135317	0.00520788999670696	0.00508312265810846	0.0128020006630908
239	21.1579515660655	0.32	0.406713781545546	0.313703824239841	0.499723738851251	0.450890389252562	28.47111261505	23.5656052286065	33.3766200014936	32.82	21.5	53.53	0.707321902174649	0.854560760759068	1.00179961934349	0.688975738411745	0.832395588700863	0.975815438989982	0.685776373109631	0.82745778825148	0.970669156316778	0.406713781545546	44.3253181465421	0.394372309947772	106.993692388479	0.48692434110014	0.550628579023977	0.445568344312541	0.448997992405014	0.511077354660268	0.408696800398802	0.538361820976252	0.54653590963124	0.44377166135317	0.00520788999670696	0.00508312265810846	0.0128020006630908
239	21.1579515660655	0.32	0.414603388527224	0.321197213931908	0.508009563122539	0.4689959667365	28.3391012399983	23.6311073538264	33.0470951261702	33.33	21.51	55.1	0.698515580358748	0.837679904420451	0.976844228482153	0.680241997021075	0.815765699534914	0.951289402048753	0.675152745303961	0.809051648410764	0.942966412334596	0.414603388527224	43.0844769951113	0.871554165207619	106.914396082054	0.48692434110014	0.550628579023977	0.445568344312541	0.448997992405014	0.511077354660268	0.408696800398802	0.538361820976252	0.54653590963124	0.44377166135317	0.00520788999670696	0.00508312265810846	0.0128020006630908
239	21.1579515660655	0.32	0.415994993452319	0.321014858264534	0.510975128640104	0.540670854416555	32.5901429751334	27.9002033768144	37.2800825734525	31.17	21.15	44.56	0.881148472550572	1.02926685927342	1.17738524599628	0.858969933748121	1.00336017534036	1.14775041693259	0.867033448821934	1.01301652754761	1.16024335816295	0.415994993452319	40.523909708044	1.16551429002073	104.084544820048	0.48692434110014	0.550628579023977	0.445568344312541	0.448997992405014	0.511077354660268	0.408696800398802	0.538361820976252	0.54653590963124	0.44377166135317	0.00520788999670696	0.00508312265810846	0.0128020006630908
239	21.1579515660655	0.32	0.421654349695894	0.326638029782902	0.516670669608886	0.392369409826082	25.0748021726609	20.2029374462443	29.9466668990776	29.42	19.02	44.97	0.675196181632955	0.838017279775803	1.00083837791865	0.658810093432898	0.817679746132814	0.976549398832731	0.658899189685623	0.817505315396215	0.976942478040918	0.421654349695894	38.5953155260842	1.5767449584279	104.06784644	0.48692434110014	0.550628579023977	0.445568344312541	0.448997992405014	0.511077354660268	0.408696800398802	0.538361820976252	0.54653590963124	0.44377166135317	0.00520788999670696	0.00508312265810846	0.0128020006630908
239	21.1579515660655	0.32	0.459051283284688	0.355237514632754	0.562865051936621	0.422533455135951	25.8695680783256	21.1477689990914	30.5913671575599	33.25	20.01	53.4	0.626693836946177	0.766619820740561	0.906545804534945	0.610322117307468	0.746592681434706	0.882863245561944	0.602431509999312	0.738010876756392	0.872468940743819	0.459051283284688	41.6572721207731	-1.84727051107981	102.798431860055	0.48692434110014	0.550628579023977	0.445568344312541	0.448997992405014	0.511077354660268	0.408696800398802	0.538361820976252	0.54653590963124	0.44377166135317	0.00520788999670696	0.00508312265810846	0.0128020006630908
239	21.1579515660655	0.32	0.470382333918765	0.363214884244887	0.577549783592643	0.458416913134936	29.4571664362435	24.4582179599396	34.4561149125475	29.77	19.83	50.14	0.807978995355423	0.973119619023638	1.13826024269185	0.788217616570316	0.949319265913857	1.1104209152574	0.782459899215805	0.943653713611635	1.10158079830639	0.470382333918765	41.332845624758	-3.37861073618	100.083433056671	0.48692434110014	0.550628579023977	0.445568344312541	0.448997992405014	0.511077354660268	0.408696800398802	0.538361820976252	0.54653590963124	0.44377166135317	0.00520788999670696	0.00508312265810846	0.0128020006630908
239	21.1579515660655	0.32	0.471906832391272	0.365290994220271	0.578522670562273	0.475949560275395	30.1025706068898	25.1708879243583	35.0342532894213	31.45	20.43	45.4	0.788001552734048	0.942393150801818	1.09678474886959	0.768060937807971	0.918545610319301	1.06903028283063	0.772336433589896	0.923185712226817	1.07535304361573	0.471906832391272	39.4910214082214	0.0808858478532297	103.324869945844	0.48692434110014	0.550628579023977	0.445568344312541	0.448997992405014	0.511077354660268	0.408696800398802	0.538361820976252	0.54653590963124	0.44377166135317	0.00520788999670696	0.00508312265810846	0.0128020006630908
239	21.1579515660655	0.32	0.481358532112597	0.372389445191737	0.590327619033456	0.444570588231952	27.9920707194944	23.1070707968065	32.8770706421823	32.98	20.83	52.86	0.690172420040161	0.836079802597861	0.98198718515556	0.672221563068597	0.814334006159958	0.95644644925132	0.667307452084598	0.808952873240256	0.950048056935864	0.481358532112597	42.5329744087901	-0.414952226040587	104.96061559126	0.48692434110014	0.550628579023977	0.445568344312541	0.448997992405014	0.511077354660268	0.408696800398802	0.538361820976252	0.54653590963124	0.44377166135317	0.00520788999670696	0.00508312265810846	0.0128020006630908
239	21.1579515660655	0.32	0.482058329265073	0.372274640602552	0.591842017927595	0.414139972194578	25.8716970018058	21.0673569770242	30.6760370265874	36.12	18.94	56.74	0.575339804937502	0.706544115745251	0.837748426553	0.559655726994722	0.687283336487044	0.814910945979366	0.545413267694347	0.670194163339202	0.794941293217365	0.482058329265073	43.1129696704088	-3.41388638822188	102.133888541419	0.48692434110014	0.550628579023977	0.445568344312541	0.448997992405014	0.511077354660268	0.408696800398802	0.538361820976252	0.54653590963124	0.44377166135317	0.00520788999670696	0.00508312265810846	0.0128020006630908
239	21.1579515660655	0.32	0.482816499051191	0.373803796604595	0.591829201497788	0.415775026353996	27.0587377567831	22.0508584431307	32.0666170704355	30.41	20.18	49.48	0.713465614275946	0.875497840819391	1.03753006736284	0.695778064284193	0.853793344460614	1.01180862463703	0.693694133073214	0.851415178000744	1.00776761794443	0.482816499051191	38.8820818071914	-1.76957490569073	102.005489336405	0.48692434110014	0.550628579023977	0.445568344312541	0.448997992405014	0.511077354660268	0.408696800398802	0.538361820976252	0.54653590963124	0.44377166135317	0.00520788999670696	0.00508312265810846	0.0128020006630908
239	21.1579515660655	0.32	0.485572769115405	0.375832018281409	0.595313519949401	0.551116726173061	34.8068586634819	29.9023533777994	39.7113639491645	32.5	19.73	52.67	0.906095342004402	1.0547107147828	1.20332608756119	0.882720699033583	1.02750222440362	1.17228374977365	0.872432690451194	1.01497483508697	1.1574038618967	0.485572769115405	40.6825329268215	-1.00740520335155	102.791021382428	0.48692434110014	0.550628579023977	0.445568344312541	0.448997992405014	0.511077354660268	0.408696800398802	0.538361820976252	0.54653590963124	0.44377166135317	0.00520788999670696	0.00508312265810846	0.0128020006630908
239	21.1579515660655	0.32	0.48773694671595	0.377870607065013	0.597603286366887	0.433699179561847	26.2112942426061	21.5349850081663	30.887603477046	31.81	21.63	49.78	0.666487620644246	0.81121501255451	0.955942404464774	0.649505401729631	0.790545114865028	0.931584828000425	0.650819061989782	0.792696315450041	0.933391473752166	0.48773694671595	40.1393336989303	1.977736124265	106.388621555476	0.48692434110014	0.550628579023977	0.445568344312541	0.448997992405014	0.511077354660268	0.408696800398802	0.538361820976252	0.54653590963124	0.44377166135317	0.00520788999670696	0.00508312265810846	0.0128020006630908
239	21.1579515660655	0.32	0.48945019873929	0.376989880748271	0.60191051673031	0.468378081438185	26.3682704848626	21.9822539548311	30.7542870148941	30.96	20.35	49.99	0.698707942840985	0.838117877475616	0.977527812110247	0.68119092019419	0.817105765060336	0.953020609926481	0.678659523807412	0.814652706259422	0.949704045866007	0.48945019873929	39.0566297925639	-1.27813173729955	101.462559049108	0.48692434110014	0.550628579023977	0.445568344312541	0.448997992405014	0.511077354660268	0.408696800398802	0.538361820976252	0.54653590963124	0.44377166135317	0.00520788999670696	0.00508312265810846	0.0128020006630908
239	21.1579515660655	0.32	0.49609662680568	0.384385856472565	0.607807397138794	0.388192940035275	24.9007285362245	20.0200417172337	29.7814153552153	32.24	21.73	51.05	0.611471396084519	0.760542033659193	0.909612671233867	0.595769396599439	0.741012043053962	0.886254689508485	0.596312552000024	0.74082121764961	0.885940204737906	0.49609662680568	40.2834606498485	1.77022399235111	106.69619905177	0.48692434110014	0.550628579023977	0.445568344312541	0.448997992405014	0.511077354660268	0.408696800398802	0.538361820976252	0.54653590963124	0.44377166135317	0.00520788999670696	0.00508312265810846	0.0128020006630908
239	21.1579515660655	0.32	0.498976926443835	0.386212452700121	0.611741400187549	0.46473134454	28.9745129912412	24.1195432197035	33.8294827627789	36.42	19.91	56.3	0.653321188604027	0.784826772805412	0.916332357006796	0.635440201347383	0.763346560976995	0.891252920606608	0.623627390827504	0.749457239301266	0.874690294432558	0.498976926443835	44.5569853439329	-0.867671271317691	105.726965853932	0.48692434110014	0.550628579023977	0.445568344312541	0.448997992405014	0.511077354660268	0.408696800398802	0.538361820976252	0.54653590963124	0.44377166135317	0.00520788999670696	0.00508312265810846	0.0128020006630908
239	21.1579515660655	0.32	0.5003333447561	0.385420174901733	0.615246514610467	0.425759009305778	30.3234107261354	24.8251075675722	35.8217138846987	34.23	22.82	47.68	0.714751345332566	0.873055577003362	1.03135980867416	0.695784602476003	0.849888050650814	1.00399149882563	0.702789798091925	0.859033828908075	1.01657497662089	0.5003333447561	42.0321431339684	-2.38500808848012	103.346900454304	0.48692434110014	0.550628579023977	0.445568344312541	0.448997992405014	0.511077354660268	0.408696800398802	0.538361820976252	0.54653590963124	0.44377166135317	0.00520788999670696	0.00508312265810846	0.0128020006630908
239	21.1579515660655	0.32	0.500590380138109	0.385513736645643	0.615667023630575	0.458183076721979	29.2768259280208	24.3061412626037	34.2475105934378	31.19	19.54	49.46	0.767148515959367	0.924032873833298	1.08091723170723	0.747831755606201	0.900765773381486	1.05369979115677	0.743008549846862	2.75810380280016	1.04504729879793	0.500590380138109	41.0312719496604	-0.772375396562168	102.535337886235	0.48692434110014	0.550628579023977	0.445568344312541	0.448997992405014	0.511077354660268	0.408696800398802	0.538361820976252	0.54653590963124	0.44377166135317	0.00520788999670696	0.00508312265810846	0.0128020006630908
239	21.1579515660655	0.32	0.502470950893659	0.389092733235365	0.615849168551953	0.407616507815892	25.5873696955171	20.7713672651705	30.4033721258638	30.97	21.54	51.34	0.660089190104516	0.813135982990387	0.966182775876257	0.643538328514942	0.792747675910483	0.941957023306023	0.643248815083263	0.790844025965882	0.941753159815218	0.502470950893659	39.9140934693009	-1.9173971338376	102.098320487236	0.48692434110014	0.550628579023977	0.445568344312541	0.448997992405014	0.511077354660268	0.408696800398802	0.538361820976252	0.54653590963124	0.44377166135317	0.00520788999670696	0.00508312265810846	0.0128020006630908
239	21.1579515660655	0.32	0.502650166261961	0.387822817070089	0.617477515453833	0.415854304711129	30.0402964225503	24.4815141366734	35.5990787084273	35.89	23.23	53.9	0.672717905715309	0.825465499544921	0.978213093374534	0.654434819698834	0.803031048783923	0.951627277869012	0.656160710847309	0.804426621854842	0.952988903485543	0.502650166261961	42.7958370093298	2.2393284904314	109.130036206954	0.48692434110014	0.550628579023977	0.445568344312541	0.448997992405014	0.511077354660268	0.408696800398802	0.538361820976252	0.54653590963124	0.44377166135317	0.00520788999670696	0.00508312265810846	0.0128020006630908
239	21.1579515660655	0.32	0.50342167990779	0.389073655254107	0.617769704561473	0.462764625867764	27.8247410683183	23.1439547387393	32.5055273978973	33.55	21.26	53.52	0.679808989932096	0.817298051880219	0.954787113828342	0.661962885692927	0.795842633601945	0.929722381510963	0.657995358969127	0.791083144382736	0.923582288705904	0.50342167990779	42.0382226263269	1.68257563355402	106.369811131289	0.48692434110014	0.550628579023977	0.445568344312541	0.448997992405014	0.511077354660268	0.408696800398802	0.538361820976252	0.54653590963124	0.44377166135317	0.00520788999670696	0.00508312265810846	0.0128020006630908
239	21.1579515660655	0.32	0.505988987529519	0.389878183565455	0.622099791493582	0.408991954674938	27.7813345990538	22.567252313829	32.9954168842786	32.12	18.29	49.17	0.69192074158493	0.851786534341049	1.01165232709717	0.674192664646666	0.829962449141368	0.98573223363607	0.665429979566781	0.820064645522801	0.9723864129619	0.505988987529519	39.5856744045046	0.460679295104202	103.369906732087	0.48692434110014	0.550628579023977	0.445568344312541	0.448997992405014	0.511077354660268	0.408696800398802	0.538361820976252	0.54653590963124	0.44377166135317	0.00520788999670696	0.00508312265810846	0.0128020006630908
239	21.1579515660655	0.32	0.509962636344362	0.394025303683176	0.625899969005549	0.386755603736309	26.433459370588	21.2366360559682	31.6302826852078	33.57	21.61	47.28	0.6233002869855	0.775828279407592	0.928356271829684	0.606930666142709	0.755452843942226	0.903975021741744	0.611071226689151	0.760446521942587	0.910037562805656	0.509962636344362	40.3949391256121	0.513491863643719	105.596048882234	0.48692434110014	0.550628579023977	0.445568344312541	0.448997992405014	0.511077354660268	0.408696800398802	0.538361820976252	0.54653590963124	0.44377166135317	0.00520788999670696	0.00508312265810846	0.0128020006630908
239	21.1579515660655	0.32	0.517340960319587	0.398457533927996	0.636224386711179	0.428811345312318	25.35772517197	20.7883964276849	29.9270539162551	36.35	20.26	52.51	0.56411926570412	0.688113744304408	0.812108222904695	0.548693308691164	0.669297132844746	0.789900956998328	0.543742219368232	0.663496299233862	0.782618740164449	0.517340960319587	41.3896741405509	1.84767373988191	106.921621359202	0.48692434110014	0.550628579023977	0.445568344312541	0.448997992405014	0.511077354660268	0.408696800398802	0.538361820976252	0.54653590963124	0.44377166135317	0.00520788999670696	0.00508312265810846	0.0128020006630908
239	21.1579515660655	0.32	0.517637621939172	0.399087477623727	0.636187766254616	0.457988183256175	30.2823994435663	25.1389676340963	35.4258312530362	30.39	19.63	45.13	0.814008842055024	0.980555019780199	1.14710119750537	0.79383865936977	0.956258018494588	1.11867737761941	0.796705809988405	0.959313224226338	1.12074030704836	0.517637621939172	38.6755746326127	-0.0712743827119903	102.690726448368	0.48692434110014	0.550628579023977	0.445568344312541	0.448997992405014	0.511077354660268	0.408696800398802	0.538361820976252	0.54653590963124	0.44377166135317	0.00520788999670696	0.00508312265810846	0.0128020006630908
239	21.1579515660655	0.32	0.521639970318445	0.402975667983965	0.640304272652926	0.402774582464688	27.9183505881622	22.6105654814628	33.2261356948617	32.85	22.44	53.86	0.678059358471883	0.837232439185228	0.996405519898572	0.660463428836265	0.815505900196428	0.97054837155659	0.659240885421265	0.814227789911767	0.968597325499782	0.521639970318445	42.1870334204821	0.424145594432833	106.588504114403	0.48692434110014	0.550628579023977	0.445568344312541	0.448997992405014	0.511077354660268	0.408696800398802	0.538361820976252	0.54653590963124	0.44377166135317	0.00520788999670696	0.00508312265810846	0.0128020006630908
239	21.1579515660655	0.32	0.523628078030808	0.404589166209328	0.642666989852288	0.42444684300135	29.8463105905065	24.4199683416656	35.2726528393473	34.15	22.75	49.98	0.70470911704555	0.86130198405771	1.01789485106987	0.686031753322957	0.838474337810305	0.990916922297653	0.69036739330093	0.844975617171946	0.99824049300239	0.523628078030808	42.2455556601005	1.00233044802496	106.856547860339	0.48692434110014	0.550628579023977	0.445568344312541	0.448997992405014	0.511077354660268	0.408696800398802	0.538361820976252	0.54653590963124	0.44377166135317	0.00520788999670696	0.00508312265810846	0.0128020006630908
239	21.1579515660655	0.32	0.524301350122928	0.405961404139416	0.64264129610644	0.454732107098242	28.7356129228809	23.8227677267837	33.648458118978	33.8	23.36	49.79	0.69463607361749	0.83788724982195	0.981138426026411	0.676327815138525	0.815803374640978	0.955278934143431	0.683143898830333	0.823159680277283	0.963346526762883	0.524301350122928	39.8726122242897	-1.16886313515977	103.415741189013	0.48692434110014	0.550628579023977	0.445568344312541	0.448997992405014	0.511077354660268	0.408696800398802	0.538361820976252	0.54653590963124	0.44377166135317	0.00520788999670696	0.00508312265810846	0.0128020006630908
239	21.1579515660655	0.32	0.526540362140713	0.406515844304196	0.64656487997723	0.376867023960214	26.4642980626291	21.1512696420231	31.7773264832351	31.66	18.05	47.31	0.657647997231583	0.822843872428785	0.988039747625986	0.640937248968344	0.8019355189175	0.962933788866656	0.634428124442153	0.794056562840595	0.953213442347108	0.526540362140713	38.2586621214605	0.381306492540974	103.261305987823	0.48692434110014	0.550628579023977	0.445568344312541	0.448997992405014	0.511077354660268	0.408696800398802	0.538361820976252	0.54653590963124	0.44377166135317	0.00520788999670696	0.00508312265810846	0.0128020006630908
239	21.1579515660655	0.32	0.527730174986038	0.406893953029477	0.6485663969426	0.422059261858468	28.0824527943704	22.9517668038582	33.2131387848826	33.29	23.35	50.18	0.679371362603966	0.831239458958162	0.983107555312359	0.661612167889503	0.809510336686359	0.957408505483215	0.666534427284601	0.81597205595492	0.96645559296043	0.527730174986038	40.884367330373	1.32277924841414	106.56341132897	0.48692434110014	0.550628579023977	0.445568344312541	0.448997992405014	0.511077354660268	0.408696800398802	0.538361820976252	0.54653590963124	0.44377166135317	0.00520788999670696	0.00508312265810846	0.0128020006630908
239	21.1579515660655	0.32	0.534351504555308	0.412476739704136	0.656226269406481	0.424915997901031	29.2372519882405	23.926743414096	34.547760562385	33.29	21.12	50.11	0.708121645732416	0.865288294202592	1.02245494267277	0.68960932222131	0.842667185344829	0.995725048468348	0.688867163864226	2.52231559753435	0.993354367740722	0.534351504555308	40.5038958856971	-3.04782862013551	101.855267110508	0.48692434110014	0.550628579023977	0.445568344312541	0.448997992405014	0.511077354660268	0.408696800398802	0.538361820976252	0.54653590963124	0.44377166135317	0.00520788999670696	0.00508312265810846	0.0128020006630908
239	21.1579515660655	0.32	0.539454656825424	0.416189514687229	0.66271979896362	0.411727692032672	26.6121656595939	21.6456724795855	31.5786588396023	29.54	21.54	47.77	0.720674483706116	0.88602970247828	1.05138492125044	0.703139965163149	0.864471974823168	1.02580398448319	0.706648195506359	0.869774755190351	1.03334853157514	0.539454656825424	39.2842142582993	1.4023386799372	104.91811425235	0.48692434110014	0.550628579023977	0.445568344312541	0.448997992405014	0.511077354660268	0.408696800398802	0.538361820976252	0.54653590963124	0.44377166135317	0.00520788999670696	0.00508312265810846	0.0128020006630908
239	21.1579515660655	0.32	0.542078490467931	0.418946531762487	0.665210449173376	0.474105132063176	32.5209161264471	27.1732981938294	37.8685340590648	32.76	20.98	49.85	0.817158444109448	0.977972605067723	1.138786766026	0.795986233644094	0.952633771487645	1.1092813093312	0.796388207926869	0.95242790124956	1.10958498889548	0.542078490467931	39.4531589956378	3.87360728464155	108.262843749482	0.48692434110014	0.550628579023977	0.445568344312541	0.448997992405014	0.511077354660268	0.408696800398802	0.538361820976252	0.54653590963124	0.44377166135317	0.00520788999670696	0.00508312265810846	0.0128020006630908
239	21.1579515660655	0.32	0.544076979970737	0.420050788694205	0.668103171247268	0.347914430162683	26.9411268693247	21.1825218368471	32.6997319018024	32.65	21.42	48.01	0.638994172970264	0.812708855694659	0.986423538419054	0.622467519363617	0.791689324829946	0.960911130296275	0.625173725075622	0.794912421054745	0.965747179611613	0.544076979970737	39.2004307265065	-2.60158107028486	101.940673736863	0.48692434110014	0.550628579023977	0.445568344312541	0.448997992405014	0.511077354660268	0.408696800398802	0.538361820976252	0.54653590963124	0.44377166135317	0.00520788999670696	0.00508312265810846	0.0128020006630908
239	21.1579515660655	0.32	0.545838028698832	0.422657217502381	0.669018839895284	0.4509813190431	29.5234172514476	24.4375341853836	34.6093003175117	31.94	21.05	51.83	0.753475530073614	0.910287113845722	1.06709869761783	0.734233909646762	0.887040971900856	1.03984803415495	0.730741560492647	0.884446223378959	1.03600713484317	0.545838028698832	42.0760385758083	2.96935563604782	107.808393126961	0.48692434110014	0.550628579023977	0.445568344312541	0.448997992405014	0.511077354660268	0.408696800398802	0.538361820976252	0.54653590963124	0.44377166135317	0.00520788999670696	0.00508312265810846	0.0128020006630908
239	21.1579515660655	0.32	0.547940968366929	0.423636286818818	0.67224564991504	0.41087794550187	27.4620777071987	22.3279687787638	32.5961866356336	31.1	19.82	42.99	0.706597496624878	0.869073024612982	1.03154855260109	0.688834620224508	0.847225739853507	1.00561685948251	0.694889627697688	0.854919566787796	1.01295448353902	0.547940968366929	36.974331291269	-2.23895228459561	99.9363779013959	0.48692434110014	0.550628579023977	0.445568344312541	0.448997992405014	0.511077354660268	0.408696800398802	0.538361820976252	0.54653590963124	0.44377166135317	0.00520788999670696	0.00508312265810846	0.0128020006630908
239	21.1579515660655	0.32	0.550610446283946	0.425720421342992	0.675500471224899	0.457580493015206	30.7135176783872	25.4925750572187	35.9344602995558	31.36	21.09	49.39	0.800171867847958	0.964049051684058	1.12792623552016	0.779955564963855	0.939692399810763	1.09942923465767	0.78013511730798	0.941307745557416	1.10126523519169	0.550610446283946	38.2765722510944	-1.42452890683132	101.990578349242	0.48692434110014	0.550628579023977	0.445568344312541	0.448997992405014	0.511077354660268	0.408696800398802	0.538361820976252	0.54653590963124	0.44377166135317	0.00520788999670696	0.00508312265810846	0.0128020006630908
239	21.1579515660655	0.32	0.551212227893486	0.424582565243026	0.677841890543947	0.399196198955268	27.0698685555111	21.8849164914965	32.2548206195256	33.68	22.61	54.52	0.640379068754496	0.792097023702164	0.943814978649833	0.623533018411078	0.771259824316321	0.918986630221565	0.62268484974405	0.770001634389831	0.915731756331827	0.551212227893486	41.749166183942	-0.885199950582242	104.522056922145	0.48692434110014	0.550628579023977	0.445568344312541	0.448997992405014	0.511077354660268	0.408696800398802	0.538361820976252	0.54653590963124	0.44377166135317	0.00520788999670696	0.00508312265810846	0.0128020006630908
239	21.1579515660655	0.32	0.554603433157206	0.429756123136183	0.67945074317823	0.46365437874575	31.7181654808459	26.3919502887261	37.0443806729658	34.27	22.18	49.2	0.75904788634541	0.912232942378438	1.06541799841146	0.738894218329609	0.888012020082889	1.03712982183617	0.74372830211692	0.892256398510654	1.04368728876276	0.554603433157206	40.3835005378593	-1.39110342552619	103.353413800186	0.48692434110014	0.550628579023977	0.445568344312541	0.448997992405014	0.511077354660268	0.408696800398802	0.538361820976252	0.54653590963124	0.44377166135317	0.00520788999670696	0.00508312265810846	0.0128020006630908
239	21.1579515660655	0.32	0.555551510489396	0.429357486361408	0.681745534617383	0.438557379622662	29.7635099224838	24.5056491269951	35.0213707179726	33.45	21.38	49.11	0.721877145701325	0.876761006311293	1.03164486692126	0.70295653215784	0.853780840961555	1.00460514976527	0.70236472458555	0.85596146623966	1.00834135858386	0.555551510489396	40.141222752307	-0.444251333972451	104.151975958547	0.48692434110014	0.550628579023977	0.445568344312541	0.448997992405014	0.511077354660268	0.408696800398802	0.538361820976252	0.54653590963124	0.44377166135317	0.00520788999670696	0.00508312265810846	0.0128020006630908
239	21.1579515660655	0.32	0.560651935616055	0.433419654203474	0.687884217028636	0.405098788796849	30.2363022633474	24.5155111030419	35.9570934236529	31.28	19.17	45.9	0.771596465110727	0.951651542011845	1.13170661891296	0.752134393954067	0.927647919827908	1.10316144570175	0.75182298700783	0.926936997146039	1.1023887122071	0.560651935616055	38.8146080550807	2.35581805447005	105.732778737016	0.48692434110014	0.550628579023977	0.445568344312541	0.448997992405014	0.511077354660268	0.408696800398802	0.538361820976252	0.54653590963124	0.44377166135317	0.00520788999670696	0.00508312265810846	0.0128020006630908
239	21.1579515660655	0.32	0.56159831473674	0.434088157480092	0.689108471993389	0.430076718765576	28.8488975963949	23.6638838047741	34.0339113880157	34.95	22.72	52.58	0.667656257384059	0.813946990179994	0.960237722975928	0.649750759501054	0.792118203362884	0.934485647224713	0.651222143219608	0.792703582440214	0.936606350926878	0.56159831473674	40.9958097925722	3.11723953149339	109.165889799107	0.48692434110014	0.550628579023977	0.445568344312541	0.448997992405014	0.511077354660268	0.408696800398802	0.538361820976252	0.54653590963124	0.44377166135317	0.00520788999670696	0.00508312265810846	0.0128020006630908
239	21.1579515660655	0.32	0.563497495202494	0.436375226477412	0.690619763927576	0.366697340973432	26.2726593453995	20.8820076519546	31.6633110388444	30.5	21.45	48.64	0.673617852318971	0.847511056308776	1.02140426029858	0.656886082805543	0.826460011409322	0.9960339400131	0.659580670693266	0.830268157328429	0.999673838959111	0.563497495202494	39.6509988472881	0.288350565183568	104.701520024182	0.48692434110014	0.550628579023977	0.445568344312541	0.448997992405014	0.511077354660268	0.408696800398802	0.538361820976252	0.54653590963124	0.44377166135317	0.00520788999670696	0.00508312265810846	0.0128020006630908
239	21.1579515660655	0.32	0.563629532864498	0.436398358786308	0.690860706942689	0.366947283791364	26.0580356575833	20.7142966933837	31.4017746217829	33.33	21.88	48.5	0.612431368714695	0.770422413080886	0.928413457447077	0.596411741772072	0.750270147412828	0.904128553053583	0.60032734334147	0.754048516826508	0.909638391990437	0.563629532864498	39.733513649464	-4.78260695360136	99.9936555001612	0.48692434110014	0.550628579023977	0.445568344312541	0.448997992405014	0.511077354660268	0.408696800398802	0.538361820976252	0.54653590963124	0.44377166135317	0.00520788999670696	0.00508312265810846	0.0128020006630908
239	21.1579515660655	0.32	0.568763144639143	0.438535153454465	0.698991135823822	0.423915541944082	30.4014908359318	24.8681967561781	35.9347849156856	29.5	21.28	45.92	0.828930695374305	1.01337178510074	1.19781287482717	0.808778005509945	0.98873502425162	1.16869204299329	0.816692668133308	0.99750760242211	1.17770287395732	0.568763144639143	37.7676139206012	0.575368222437524	103.8379951312	0.48692434110014	0.550628579023977	0.445568344312541	0.448997992405014	0.511077354660268	0.408696800398802	0.538361820976252	0.54653590963124	0.44377166135317	0.00520788999670696	0.00508312265810846	0.0128020006630908
239	21.1579515660655	0.32	0.570176834817178	0.439831853358273	0.700521816276082	0.325860342898957	24.5999873446019	19.0756584329035	30.1243162563003	32.36	21.69	53.83	0.580605547671536	0.748749469129146	0.916893390586756	0.565666026631959	0.729483448519651	0.893300870407343	0.562635705377352	0.725652586099938	0.889341321283995	0.570176834817178	40.6462378911701	2.98145068149217	108.179369732539	0.48692434110014	0.550628579023977	0.445568344312541	0.448997992405014	0.511077354660268	0.408696800398802	0.538361820976252	0.54653590963124	0.44377166135317	0.00520788999670696	0.00508312265810846	0.0128020006630908
239	21.1579515660655	0.32	0.570944675759501	0.440878295523403	0.701011055995598	0.398142984927224	27.3740663300241	22.1193181770562	32.6288144829919	30.51	21.13	49.92	0.713395205753998	0.882872045400004	1.05234888504601	0.695673266985827	0.860940016417314	1.0262067658488	0.695216863261206	2.4885250091554	1.02655266948553	0.570944675759501	40.3650549529989	3.3587558701785	107.731604330522	0.48692434110014	0.550628579023977	0.445568344312541	0.448997992405014	0.511077354660268	0.408696800398802	0.538361820976252	0.54653590963124	0.44377166135317	0.00520788999670696	0.00508312265810846	0.0128020006630908
239	21.1579515660655	0.32	0.571716859253062	0.44215650939599	0.701277209110134	0.403258789634062	25.0742819383945	20.3120004655537	29.8365634112353	32.53	21.39	48.44	0.615018043176912	0.759213049348323	0.903408055519734	0.599145353283409	0.739618903405616	0.880092453527822	0.601012012815211	0.741365612320465	0.884263972772854	0.571716859253062	38.6741610645711	-0.201616568423289	103.619755548366	0.48692434110014	0.550628579023977	0.445568344312541	0.448997992405014	0.511077354660268	0.408696800398802	0.538361820976252	0.54653590963124	0.44377166135317	0.00520788999670696	0.00508312265810846	0.0128020006630908
239	21.1579515660655	0.32	0.573391129053503	0.442713193190514	0.704069064916493	0.393001304478781	26.99175210747	21.7543801184262	32.2291240965138	30.06	22.29	45.2	0.711985027855441	0.88339558615263	1.05480614444982	0.694464354414865	0.861656806574011	1.02884925873316	0.703159195759087	0.874161263483754	1.04346240300055	0.573391129053503	37.1959007083117	-0.746396929823621	102.516559206095	0.48692434110014	0.550628579023977	0.445568344312541	0.448997992405014	0.511077354660268	0.408696800398802	0.538361820976252	0.54653590963124	0.44377166135317	0.00520788999670696	0.00508312265810846	0.0128020006630908
239	21.1579515660655	0.32	0.57708824367972	0.445319107768461	0.708857379590979	0.398665444398566	27.6013153979631	22.3087159739025	32.8939148220236	29.6	20.18	44.88	0.741098985145767	0.916919954247836	1.09274092334991	0.723040620674518	0.894577358917591	1.06611409716066	0.726290158852463	0.899780073071515	1.07337295953651	0.57708824367972	35.9626598712088	0.16784575803636	102.427905518228	0.48692434110014	0.550628579023977	0.445568344312541	0.448997992405014	0.511077354660268	0.408696800398802	0.538361820976252	0.54653590963124	0.44377166135317	0.00520788999670696	0.00508312265810846	0.0128020006630908
239	21.1579515660655	0.32	0.582299995450289	0.450263506317114	0.714336484583464	0.373948163242124	26.5200807933738	21.1626107766325	31.877550810115	30.25	20.56	45.47	0.688229031964014	0.862459255366759	1.03668947876951	0.671222975200728	0.841147990698176	1.01107300619562	0.675009078518825	0.847017030937171	1.01668051471599	0.582299995450289	37.8705329442053	0.697829434886833	104.212845704972	0.48692434110014	0.550628579023977	0.445568344312541	0.448997992405014	0.511077354660268	0.408696800398802	0.538361820976252	0.54653590963124	0.44377166135317	0.00520788999670696	0.00508312265810846	0.0128020006630908
239	21.1579515660655	0.32	0.582604286045454	0.450577016310215	0.714631555780694	0.373115590841672	26.4852645478595	21.1253012867858	31.8452278089333	32.03	19.73	48.69	0.64948079932032	0.814268660845745	0.97905652237117	0.632866759514801	0.793439266107925	0.954011772701049	0.630004652965892	0.790470570127986	0.950014667691451	0.582604286045454	38.5097889258979	-1.6856994767698	101.303891396746	0.48692434110014	0.550628579023977	0.445568344312541	0.448997992405014	0.511077354660268	0.408696800398802	0.538361820976252	0.54653590963124	0.44377166135317	0.00520788999670696	0.00508312265810846	0.0128020006630908
239	21.1579515660655	0.32	0.582922171931376	0.448890900494936	0.716953443367815	0.452898124864668	32.2393288736836	26.7070343277523	37.7716234196148	31.1	22.97	44.29	0.845255807053552	1.02034840752323	1.19544100799291	0.82400844976163	0.994699713960907	1.16539097816018	0.838144391014935	1.01087672425371	1.18531217369381	0.582922171931376	39.9573612799774	0.265279895929001	104.358061839079	0.48692434110014	0.550628579023977	0.445568344312541	0.448997992405014	0.511077354660268	0.408696800398802	0.538361820976252	0.54653590963124	0.44377166135317	0.00520788999670696	0.00508312265810846	0.0128020006630908
239	21.1579515660655	0.32	0.585390360007798	0.451517696316509	0.719263023699087	0.388909043505178	30.5649896656853	24.5830969179627	36.546882413408	30.09	21.32	47.39	0.80360478788832	0.999148810219855	1.19469283255139	0.783814136902392	0.974542429466416	1.16527072203044	0.788530494442383	0.979964577842639	1.17267216125191	0.585390360007798	38.4590617744635	0.569580479100557	103.942586553332	0.48692434110014	0.550628579023977	0.445568344312541	0.448997992405014	0.511077354660268	0.408696800398802	0.538361820976252	0.54653590963124	0.44377166135317	0.00520788999670696	0.00508312265810846	0.0128020006630908
239	21.1579515660655	0.32	0.588718323864612	0.454435825610097	0.723000822119126	0.396201050037492	28.2370325029943	22.7946021396632	33.6794628663255	36.24	22.84	52.32	0.620458866939976	0.768599385293506	0.916739903647035	0.603517540446863	0.747613154259559	0.891708768072254	0.604952100166594	0.749540465862057	0.894554852898117	0.588718323864612	40.3387453269243	0.51422935021769	106.052069561056	0.48692434110014	0.550628579023977	0.445568344312541	0.448997992405014	0.511077354660268	0.408696800398802	0.538361820976252	0.54653590963124	0.44377166135317	0.00520788999670696	0.00508312265810846	0.0128020006630908
239	21.1579515660655	0.32	0.593582247089125	0.457479078018769	0.729685416159482	0.35398609049651	26.4969599789366	20.9082786408836	32.0856413169896	35.6	22.4	51.57	0.579151056217829	0.733955320853433	0.888759585489037	0.563473470335379	0.714087192404	0.86470091447262	0.564497168282059	0.716386762202802	0.866736491200522	0.593582247089125	40.5522080014975	-3.51654568517372	102.423390805638	0.48692434110014	0.550628579023977	0.445568344312541	0.448997992405014	0.511077354660268	0.408696800398802	0.538361820976252	0.54653590963124	0.44377166135317	0.00520788999670696	0.00508312265810846	0.0128020006630908
239	21.1579515660655	0.32	0.593689981451261	0.458737966724026	0.728641996178496	0.44602918637469	29.2209117354476	24.136496317516	34.3053271533791	31.88	19.54	50.64	0.745533942082962	0.902582596529426	1.05963125097589	0.726515401274887	0.879557750877472	1.03260010048006	0.719735216565128	0.871134789318972	1.02346126262145	0.593689981451261	38.9751580956463	2.88610326980239	106.289440746799	0.48692434110014	0.550628579023977	0.445568344312541	0.448997992405014	0.511077354660268	0.408696800398802	0.538361820976252	0.54653590963124	0.44377166135317	0.00520788999670696	0.00508312265810846	0.0128020006630908
239	21.1579515660655	0.32	0.594369920951909	0.458087080691762	0.730652761212056	0.413719666318259	27.6193421480368	22.486021747525	32.7526625485485	33.84	20.63	49.08	0.654889727948342	0.804394110640351	0.953898493332359	0.637618094989066	0.783179546965473	0.92874099894188	0.637070064208731	0.783092186545774	0.92874458840289	0.594369920951909	39.509465568846	1.41257327304354	105.424390804839	0.48692434110014	0.550628579023977	0.445568344312541	0.448997992405014	0.511077354660268	0.408696800398802	0.538361820976252	0.54653590963124	0.44377166135317	0.00520788999670696	0.00508312265810846	0.0128020006630908
239	21.1579515660655	0.32	0.594668141668241	0.46018963212338	0.729146651213103	0.460275698745681	31.4596796585929	26.1408421716295	36.7785171455563	27.76	17.76	49.64	0.925057875815365	1.11327799799786	1.30149812018036	0.903501124234328	1.0873351268858	1.27116912953728	0.888782782071827	1.06856132616528	1.24937873258004	0.594668141668241	37.1144453609105	-1.56685801631988	100.031567520758	0.48692434110014	0.550628579023977	0.445568344312541	0.448997992405014	0.511077354660268	0.408696800398802	0.538361820976252	0.54653590963124	0.44377166135317	0.00520788999670696	0.00508312265810846	0.0128020006630908
239	21.1579515660655	0.32	0.595228921036958	0.458303688743535	0.73215415333038	0.391749424598315	27.2813622693457	21.9738794775065	32.5888450611849	30.66	20.65	47	0.705309035208724	0.875666553148648	1.04602407108857	0.687734548249219	0.85384719503617	1.01995984182312	0.689929682135782	2.49572296142589	1.02430474043743	0.595228921036958	38.789811206012	-1.24852930906889	102.32913834879	0.48692434110014	0.550628579023977	0.445568344312541	0.448997992405014	0.511077354660268	0.408696800398802	0.538361820976252	0.54653590963124	0.44377166135317	0.00520788999670696	0.00508312265810846	0.0128020006630908
239	21.1579515660655	0.32	0.597885523891458	0.461046570604408	0.734724477178507	0.359811861120118	27.1698045323761	21.5114774373361	32.8281316274161	28.67	20.45	46.04	0.737434366546841	0.931407322109784	1.12538027767273	0.719849157756498	0.909196542451044	1.09854392714559	0.723386290109508	0.912879845141122	1.1033607298514	0.597885523891458	37.1393479591353	-2.64580210570169	99.999931581677	0.48692434110014	0.550628579023977	0.445568344312541	0.448997992405014	0.511077354660268	0.408696800398802	0.538361820976252	0.54653590963124	0.44377166135317	0.00520788999670696	0.00508312265810846	0.0128020006630908
239	21.1579515660655	0.32	0.598969027929703	0.463347290046994	0.734590765812411	0.440191163964663	29.879402321303	24.6185442943401	35.1402603482659	32.79	20.11	48.46	0.739626678231204	0.897681147277253	1.0557356163233	0.720452914804922	0.874410047874391	1.02836718094386	0.718820072149602	0.872465584575664	1.02755961635795	0.598969027929703	39.9437376435971	-0.366197065052032	103.211436349903	0.48692434110014	0.550628579023977	0.445568344312541	0.448997992405014	0.511077354660268	0.408696800398802	0.538361820976252	0.54653590963124	0.44377166135317	0.00520788999670696	0.00508312265810846	0.0128020006630908
239	21.1579515660655	0.32	0.606709846930265	0.468065421960114	0.745354271900417	0.407699410626078	29.4419344198665	23.9013848708247	34.9824839689082	27.77	20.07	43.99	0.845459170644048	1.04144398290332	1.23742879516258	0.825751236890623	1.01716757815709	1.20858391942356	0.832262847505863	1.02401415055389	1.21869931851198	0.606709846930265	36.8155024415688	1.56310079398228	103.529861252378	0.48692434110014	0.550628579023977	0.445568344312541	0.448997992405014	0.511077354660268	0.408696800398802	0.538361820976252	0.54653590963124	0.44377166135317	0.00520788999670696	0.00508312265810846	0.0128020006630908
239	21.1579515660655	0.32	0.609150603263883	0.46896381533889	0.749337391188875	0.400085559178748	29.673895310046	24.0006933831144	35.3470972369776	32.81	21.7	48.82	0.720680622725098	0.891032646822151	1.0613846709192	0.701992369684355	0.867926928357834	1.03386148703131	0.705021115894845	0.871599637287976	1.03860044695685	0.609150603263883	39.4160022820926	0.687558568388816	105.456560632221	0.48692434110014	0.550628579023977	0.445568344312541	0.448997992405014	0.511077354660268	0.408696800398802	0.538361820976252	0.54653590963124	0.44377166135317	0.00520788999670696	0.00508312265810846	0.0128020006630908
239	21.1579515660655	0.32	0.611548802341482	0.472424705085888	0.750672899597076	0.416037937099497	29.0326533134499	23.6623595919208	34.402947034979	31.6	21.7	50.4	0.737138031640983	0.904435283964605	1.07173253628823	0.718429024545258	0.881480171870269	1.04453131919528	0.720218147345069	0.883440473321665	1.04641262155968	0.611548802341482	39.0734707720536	2.12960327659469	106.209866638482	0.48692434110014	0.550628579023977	0.445568344312541	0.448997992405014	0.511077354660268	0.408696800398802	0.538361820976252	0.54653590963124	0.44377166135317	0.00520788999670696	0.00508312265810846	0.0128020006630908
239	21.1579515660655	0.32	0.611651117182113	0.472774747359923	0.750527487004304	0.450120684931743	27.9878284319772	23.1580871134373	32.8175697505171	32.75	21.6	53.49	0.696618904079673	0.841902453961362	0.98718600384305	0.678572857402401	0.820092808984861	0.96161276056732	0.675323597764582	0.816274427742802	0.956883819703605	0.611651117182113	39.0836228423871	-0.471074470022141	103.378183847157	0.48692434110014	0.550628579023977	0.445568344312541	0.448997992405014	0.511077354660268	0.408696800398802	0.538361820976252	0.54653590963124	0.44377166135317	0.00520788999670696	0.00508312265810846	0.0128020006630908
239	21.1579515660655	0.32	0.6149695726432	0.476334491356544	0.753604653929856	0.39293302071515	28.420041055357	22.9047402447452	33.9353418659687	31.4	20.36	49.43	0.718041496018551	0.890940852340765	1.06384020866298	0.699886355150186	0.868414080880736	1.03694180661129	0.698535054275927	2.52784729003904	1.03313499258429	0.6149695726432	39.0392336011632	0.886855224809759	104.998110622166	0.48692434110014	0.550628579023977	0.445568344312541	0.448997992405014	0.511077354660268	0.408696800398802	0.538361820976252	0.54653590963124	0.44377166135317	0.00520788999670696	0.00508312265810846	0.0128020006630908
239	21.1579515660655	0.32	0.61620247133038	0.474463221282698	0.757941721378061	0.404771372182794	29.6898632915914	24.0686421600748	35.311084423108	32.84	21.8	47.62	0.722044950913307	0.890678241856137	1.05931153279897	0.703311392699231	0.867569469095221	1.03182754549121	0.708490394208654	0.875226527878275	1.04005690533181	0.61620247133038	38.3961691303352	-1.45921238130699	102.967430222807	0.48692434110014	0.550628579023977	0.445568344312541	0.448997992405014	0.511077354660268	0.408696800398802	0.538361820976252	0.54653590963124	0.44377166135317	0.00520788999670696	0.00508312265810846	0.0128020006630908
239	21.1579515660655	0.32	0.616471881086355	0.47658439169767	0.75635937047504	0.375910612163398	26.2855434419312	20.9976398618489	31.5734470220136	27.44	18.47	45.8	0.751724941986108	0.941034266182484	1.13034359037886	0.734359918708603	0.919296152911938	1.10423238711527	0.731485517517613	0.916602212442158	1.09848765664622	0.616471881086355	34.5780925315673	0.0658838583432228	100.152538753483	0.48692434110014	0.550628579023977	0.445568344312541	0.448997992405014	0.511077354660268	0.408696800398802	0.538361820976252	0.54653590963124	0.44377166135317	0.00520788999670696	0.00508312265810846	0.0128020006630908
239	21.1579515660655	0.32	0.622687091192814	0.481138394877874	0.764235787507755	0.370297507676292	26.5129721905931	21.1149310590088	31.9110133221775	30.3	19.95	53.49	0.685679232559603	0.860973420832632	1.03626760910566	0.668720272444297	0.839678895330185	1.01063751821607	0.660230238614468	0.828387978267638	0.997425107736333	0.622687091192814	38.4641866303338	-2.34742893686087	101.378122457768	0.48692434110014	0.550628579023977	0.445568344312541	0.448997992405014	0.511077354660268	0.408696800398802	0.538361820976252	0.54653590963124	0.44377166135317	0.00520788999670696	0.00508312265810846	0.0128020006630908
239	21.1579515660655	0.32	0.62702588623369	0.485547366406813	0.768504406060567	0.399118278536949	28.4468597094016	22.9972740902921	33.8964453285111	32.55	22.63	46.07	0.695896390181776	0.860800584715236	1.0257047792487	0.677930013663931	0.838576777220366	0.999223540776801	0.686437634408323	0.848909654125268	1.01141549519356	0.62702588623369	38.3642268137458	-0.74188236484935	103.133495399975	0.48692434110014	0.550628579023977	0.445568344312541	0.448997992405014	0.511077354660268	0.408696800398802	0.538361820976252	0.54653590963124	0.44377166135317	0.00520788999670696	0.00508312265810846	0.0128020006630908
239	21.1579515660655	0.32	0.627073241188678	0.484049553964492	0.770096928412864	0.370939520133857	27.0814336633347	21.5752364624422	32.5876308642272	30.67	19.68	45.28	0.69215419953434	0.868798266573712	1.04544233361309	0.674901846732529	0.847142955923838	1.01938406511515	0.676834115579214	0.848432841490551	1.02130422153781	0.627073241188678	37.2141579922267	-0.965085830504784	102.203732496367	0.48692434110014	0.550628579023977	0.445568344312541	0.448997992405014	0.511077354660268	0.408696800398802	0.538361820976252	0.54653590963124	0.44377166135317	0.00520788999670696	0.00508312265810846	0.0128020006630908
239	21.1579515660655	0.32	0.630641852003648	0.488391657643526	0.77289204636377	0.430038023398136	29.7421000661899	24.3961289811521	35.0880711512277	30.52	21.26	43.74	0.786588720150414	0.958955432795265	1.13132214544012	0.767044761774253	0.935128768894516	1.10321277601478	0.777103327287079	0.946019662461674	1.114836504357	0.630641852003648	37.0084487668989	-1.05486628272331	101.676476690955	0.48692434110014	0.550628579023977	0.445568344312541	0.448997992405014	0.511077354660268	0.408696800398802	0.538361820976252	0.54653590963124	0.44377166135317	0.00520788999670696	0.00508312265810846	0.0128020006630908
239	21.1579515660655	0.32	0.638242806195584	0.493875992782302	0.782609619608865	0.428738920291833	30.4417488211214	24.9554946633619	35.9280029788809	32.12	20.7	49.85	0.765205466997121	0.933429408517169	1.10165335003722	0.745600627504113	0.909514611091786	1.07342859467946	0.743984351470391	0.908097113432126	1.07057331507789	0.638242806195584	38.7978695395954	2.00892008856141	106.010427261113	0.48692434110014	0.550628579023977	0.445568344312541	0.448997992405014	0.511077354660268	0.408696800398802	0.538361820976252	0.54653590963124	0.44377166135317	0.00520788999670696	0.00508312265810846	0.0128020006630908
239	21.1579515660655	0.32	0.645661756913852	0.498472791207331	0.792850722620373	0.411084424144287	28.2337785997466	22.9576487437831	33.5099084557101	28.93	18.59	48.71	0.780019155004537	0.959283259873174	1.13854736474181	0.761301860002128	0.936264353669757	1.11122684733738	0.753633655336504	0.92654455399985	1.09929345921502	0.645661756913852	35.9765083777862	0.490333333111396	102.426846110923	0.48692434110014	0.550628579023977	0.445568344312541	0.448997992405014	0.511077354660268	0.408696800398802	0.538361820976252	0.54653590963124	0.44377166135317	0.00520788999670696	0.00508312265810846	0.0128020006630908
239	21.1579515660655	0.32	0.646948697570792	0.500264532595344	0.793632862546239	0.433874519421961	30.948525935964	25.42902630677	36.468025565158	31.15	22.12	48.41	0.80362136649226	0.978051475646126	1.15248158479999	0.783402208591725	0.953443646579487	1.12348508456725	0.789672991452466	0.960430848219903	1.13194931467545	0.646948697570792	38.0475289386783	3.08287966192506	106.694257656924	0.48692434110014	0.550628579023977	0.445568344312541	0.448997992405014	0.511077354660268	0.408696800398802	0.538361820976252	0.54653590963124	0.44377166135317	0.00520788999670696	0.00508312265810846	0.0128020006630908
239	21.1579515660655	0.32	0.659722870671728	0.509138714164739	0.810307027178717	0.439031247122006	30.2858653381696	24.9408732304984	35.6308574458409	27.51	19.5	38.92	0.890553007783657	1.08140433660746	1.27225566543126	0.869939943997483	1.05637375855729	1.24280757311711	0.882576746376784	1.07287189041284	1.25959803742118	0.659722870671728	33.3189025021878	-1.8423972797257	97.6850005767747	0.48692434110014	0.550628579023977	0.445568344312541	0.448997992405014	0.511077354660268	0.408696800398802	0.538361820976252	0.54653590963124	0.44377166135317	0.00520788999670696	0.00508312265810846	0.0128020006630908
239	21.1579515660655	0.32	0.672921119311841	0.520574896336627	0.825267342287054	0.38999791928289	29.9284328894697	24.0845170658947	35.7723487130447	31.51	19.39	49.4	0.752553778454029	0.935154945916354	1.11775611337868	0.733488172083493	0.911463222341558	1.08943827259962	0.728374419899867	0.904260236951146	1.08206749461575	0.672921119311841	38.0334236937253	1.15870392794116	104.500893412343	0.48692434110014	0.550628579023977	0.445568344312541	0.448997992405014	0.511077354660268	0.408696800398802	0.538361820976252	0.54653590963124	0.44377166135317	0.00520788999670696	0.00508312265810846	0.0128020006630908
239	21.1579515660655	0.32	0.674496223549633	0.520656990254138	0.828335456845127	0.363883650942991	29.0212284452171	23.0303810013787	35.0120758890555	34.1	20.59	50.67	0.665590840605577	0.838729669088069	1.01186849757056	0.647964138982115	0.816517768446063	0.985071397910011	0.645384322223183	0.814086854933839	0.980769063005854	0.674496223549633	39.1751116563656	-1.62883444067761	102.92506204195	0.48692434110014	0.550628579023977	0.445568344312541	0.448997992405014	0.511077354660268	0.408696800398802	0.538361820976252	0.54653590963124	0.44377166135317	0.00520788999670696	0.00508312265810846	0.0128020006630908
239	21.1579515660655	0.32	0.682467245276323	0.52627355610383	0.838660934448816	0.44967747943658	31.6520202746615	26.185071927662	37.118968621661	30.66	19.27	47.86	0.840280245181031	1.0157148863422	1.19114952750337	0.819339508413414	0.990402119336402	1.16146473025939	0.815186985747023	0.986207962018661	1.1558642794232	0.682467245276323	37.4294573292107	-2.04595803233316	100.622459824161	0.48692434110014	0.550628579023977	0.445568344312541	0.448997992405014	0.511077354660268	0.408696800398802	0.538361820976252	0.54653590963124	0.44377166135317	0.00520788999670696	0.00508312265810846	0.0128020006630908
239	21.1579515660655	0.32	0.691007587811062	0.533964193224763	0.84805098239736	0.437233028034902	33.9613539578344	27.9457632734181	39.9769446422507	30.82	20.41	46.49	0.89232176972598	1.08440249670227	1.27648322367856	0.870014314404001	1.05729314997675	1.24457198554951	0.872745045748497	1.06093784915133	1.24998395528047	0.691007587811062	36.2921804719059	-0.810585581169089	101.716583178563	0.48692434110014	0.550628579023977	0.445568344312541	0.448997992405014	0.511077354660268	0.408696800398802	0.538361820976252	0.54653590963124	0.44377166135317	0.00520788999670696	0.00508312265810846	0.0128020006630908
239	21.1579515660655	0.32	0.700526962800314	0.542081745373404	0.858972180227223	0.427125382941493	29.514224235791	24.1775716236066	34.8508768479754	31.01	20.02	51.64	0.767426423900001	0.936818465976158	1.10621050805231	0.748170102115101	0.913311746278917	1.07845339044273	0.741375069748814	0.90497934017066	1.06866366785004	0.700526962800314	37.1287732360646	1.15986563891324	103.968883934739	0.48692434110014	0.550628579023977	0.445568344312541	0.448997992405014	0.511077354660268	0.408696800398802	0.538361820976252	0.54653590963124	0.44377166135317	0.00520788999670696	0.00508312265810846	0.0128020006630908
239	21.1579515660655	0.32	0.704155277248204	0.544656794651951	0.863653759844458	0.375710764306139	26.6646082341	21.2981621165517	32.0310543516482	30.37	19.07	45.05	0.690102119222101	0.863985472074092	1.03786882492608	0.67300950574107	0.842586074338529	1.01216264293599	0.673104846812079	0.842732617252086	1.01305069026009	0.704155277248204	34.881512722207	-2.45327939245063	98.9120727952066	0.48692434110014	0.550628579023977	0.445568344312541	0.448997992405014	0.511077354660268	0.408696800398802	0.538361820976252	0.54653590963124	0.44377166135317	0.00520788999670696	0.00508312265810846	0.0128020006630908
239	21.1579515660655	0.32	0.725019421709384	0.561241175065631	0.888797668353138	0.378131042619043	31.106601498259	24.8783477211068	37.3348552754112	30.67	19.47	46.71	0.798258963212689	0.998101792749031	1.19794462228537	0.778364053582303	0.97322622493987	1.16808839629744	0.777618173852415	0.972338318956977	1.16577125446167	0.725019421709384	37.0818688743461	-2.22425590529711	100.636074055856	0.48692434110014	0.550628579023977	0.445568344312541	0.448997992405014	0.511077354660268	0.408696800398802	0.538361820976252	0.54653590963124	0.44377166135317	0.00520788999670696	0.00508312265810846	0.0128020006630908
239	21.1579515660655	0.32	0.728431309128566	0.562021349949937	0.894841268307196	0.407349646027496	31.3753787407148	25.4667045812247	37.2840529002049	31.13	21.11	43.45	0.805302536584417	0.992145332569737	1.17898812855506	0.785048679433985	0.967192263474034	1.14933584751408	0.79599108034507	2.92761297225977	1.1621261939241	0.728431309128566	35.4820750097808	-0.934837293373919	101.228849696669	0.48692434110014	0.550628579023977	0.445568344312541	0.448997992405014	0.511077354660268	0.408696800398802	0.538361820976252	0.54653590963124	0.44377166135317	0.00520788999670696	0.00508312265810846	0.0128020006630908
239	21.1579515660655	0.32	0.75105235784378	0.579561789796905	0.922542925890655	0.349514685405853	29.1709259866461	22.9576347470474	35.3842172262447	29.51	19.34	45.04	0.765067007137166	0.97212597403543	1.17918494093369	0.746464024053677	0.948488249651428	1.15051247524918	0.747862253357781	0.950978547218319	1.1521767981379	0.75105235784378	35.0827048961665	0.748666439277853	102.85945464084	0.48692434110014	0.550628579023977	0.445568344312541	0.448997992405014	0.511077354660268	0.408696800398802	0.538361820976252	0.54653590963124	0.44377166135317	0.00520788999670696	0.00508312265810846	0.0128020006630908
239	21.1579515660655	0.33	0.392450628980973	0.304472747086857	0.480428510875089	0.4418339392319	28.0726136989053	23.1463178776477	32.998909520163	33.5	19.84	50.82	0.680840640684708	0.825745865821463	0.970651090958218	0.662981302002587	0.804085473944392	0.945189645886197	0.657953860652684	0.797405004537915	0.937240951100356	0.392450628980973	42.8332173409536	1.4234804783153	106.122190203203	0.48692434110014	0.550628579023977	0.445568344312541	0.448997992405014	0.511077354660268	0.408696800398802	0.538361820976252	0.54653590963124	0.44377166135317	0.00520788999670696	0.00508312265810846	0.0128020006630908
239	21.1579515660655	0.33	0.42982012850331	0.335235066815929	0.52440519019069	0.540497927029651	30.3057973381174	25.9430717469239	34.6685229293108	32.05	19.81	53.12	0.796984601224158	0.931009791050033	1.06503498087591	0.77658809276341	0.907183296722509	1.03777850068161	0.766122665551286	0.895693795425318	1.02486821380931	0.42982012850331	43.7869386324377	2.46501137412134	106.787695672032	0.48692434110014	0.550628579023977	0.445568344312541	0.448997992405014	0.511077354660268	0.408696800398802	0.538361820976252	0.54653590963124	0.44377166135317	0.00520788999670696	0.00508312265810846	0.0128020006630908
239	21.1579515660655	0.33	0.455773729023191	0.353721438268415	0.557826019777967	0.5256923091176	29.9007572917059	25.4663873571998	34.3351272262119	27.68	17.74	48.48	0.903836148125981	1.06121786798883	1.21859958785168	0.882820053805266	1.03654231716612	1.19026458052698	0.869691502388592	1.02203330283571	1.17255973745542	0.455773729023191	39.6881499822391	-0.656591189006025	101.393910053036	0.48692434110014	0.550628579023977	0.445568344312541	0.448997992405014	0.511077354660268	0.408696800398802	0.538361820976252	0.54653590963124	0.44377166135317	0.00520788999670696	0.00508312265810846	0.0128020006630908
239	21.1579515660655	0.33	0.460412563416593	0.357888035967925	0.562937090865261	0.431572426962675	27.18612671185	22.3148419103682	32.0574115133318	30.31	19.59	44.14	0.72436093343107	0.882487458368288	1.04061398330551	0.706440739025947	0.860655321812918	1.01486990459989	0.709075845040607	0.864852109571131	1.01916906438141	0.460412563416593	38.6920024937551	-0.972198496291277	101.043302954963	0.48692434110014	0.550628579023977	0.445568344312541	0.448997992405014	0.511077354660268	0.408696800398802	0.538361820976252	0.54653590963124	0.44377166135317	0.00520788999670696	0.00508312265810846	0.0128020006630908
239	21.1579515660655	0.33	0.478540289869782	0.372682854023042	0.584397725716521	0.500373290385541	30.0853146617288	25.3916097368886	34.7790195865691	30.65	20.43	49.7	0.815277147978501	0.965983243583659	1.11668933918882	0.794966742659121	0.941918407156488	1.08887007165386	0.793302845264149	0.939785337537209	1.08538679622036	0.478540289869782	40.1878320127056	-1.18721136968132	102.35329587712	0.48692434110014	0.550628579023977	0.445568344312541	0.448997992405014	0.511077354660268	0.408696800398802	0.538361820976252	0.54653590963124	0.44377166135317	0.00520788999670696	0.00508312265810846	0.0128020006630908
239	21.1579515660655	0.33	0.489845813515593	0.3800259044027	0.599665722628487	0.432027048460188	26.4248661759322	21.6943708684016	31.1553614834627	34.11	20.24	50.98	0.626923294922171	0.763625009979991	0.900326725037811	0.610319824699382	0.743401124191612	0.876482423683843	0.60635815729265	0.73843210866128	0.871036135667984	0.489845813515593	40.9578910956959	0.404724408082265	105.448403134859	0.48692434110014	0.550628579023977	0.445568344312541	0.448997992405014	0.511077354660268	0.408696800398802	0.538361820976252	0.54653590963124	0.44377166135317	0.00520788999670696	0.00508312265810846	0.0128020006630908
239	21.1579515660655	0.33	0.490330830277045	0.380506032188969	0.600155628365121	0.481021080029802	28.2060663548283	23.6318069550107	32.780325754646	29.42	19.92	47.44	0.789828156098258	0.942710196568169	1.09559223703808	0.770660709618329	0.919832628708261	1.06900454779819	0.769311581518545	0.918403690344726	1.06704586113927	0.490330830277045	38.0694863706966	-0.620505735221386	101.564124783587	0.48692434110014	0.550628579023977	0.445568344312541	0.448997992405014	0.511077354660268	0.408696800398802	0.538361820976252	0.54653590963124	0.44377166135317	0.00520788999670696	0.00508312265810846	0.0128020006630908
239	21.1579515660655	0.33	0.490736906952195	0.381183362126366	0.600290451778023	0.400669134517077	26.3999726767944	21.3588261932813	31.4411191603076	30.2	19.93	48.94	0.695881211982892	0.860124279133929	1.02436734628497	0.678706374882317	0.838895807771294	0.999085240660271	0.676756191103246	0.835511225692692	0.9950872221601	0.490736906952195	38.4710137599898	0.916031125600328	103.953789056317	0.48692434110014	0.550628579023977	0.445568344312541	0.448997992405014	0.511077354660268	0.408696800398802	0.538361820976252	0.54653590963124	0.44377166135317	0.00520788999670696	0.00508312265810846	0.0128020006630908
239	21.1579515660655	0.33	0.493066888398695	0.383790784379148	0.602342992418241	0.443546726251225	28.5595617373356	23.5651808260118	33.5539426486593	28.84	19.29	46.17	0.803314930097573	0.973568694848323	1.14382245959907	0.784083033362763	0.9502608091088	1.11643858485484	0.783785021215184	0.948759314023143	1.11337170748925	0.493066888398695	38.8466577991751	0.43864708180994	103.165980185234	0.48692434110014	0.550628579023977	0.445568344312541	0.448997992405014	0.511077354660268	0.408696800398802	0.538361820976252	0.54653590963124	0.44377166135317	0.00520788999670696	0.00508312265810846	0.0128020006630908
239	21.1579515660655	0.33	0.496136049652527	0.386244439505073	0.606027659799982	0.400747326994326	25.1903141443709	20.3809382983612	29.9996899903806	33.5	21.06	53.61	0.599553965790119	0.741033240161024	0.882512514531928	0.583827688327789	0.721595966773592	0.859364245219394	0.579447812568902	0.716757979698039	0.852465525326137	0.496136049652527	41.870854542373	-2.34412007637213	102.922104731797	0.48692434110014	0.550628579023977	0.445568344312541	0.448997992405014	0.511077354660268	0.408696800398802	0.538361820976252	0.54653590963124	0.44377166135317	0.00520788999670696	0.00508312265810846	0.0128020006630908
239	21.1579515660655	0.33	0.50084250325491	0.388303738235697	0.613381268274123	0.394805595142733	27.5334550603385	22.211122875053	32.855787245624	30.74	20.24	53.2	0.710977149248342	0.881344788279197	1.05171242731005	0.693230883220784	0.859346079753417	1.02546127628605	0.686108218704258	0.850064986399798	1.01391584316242	0.50084250325491	39.2762410530207	0.324511539608889	103.820140942907	0.48692434110014	0.550628579023977	0.445568344312541	0.448997992405014	0.511077354660268	0.408696800398802	0.538361820976252	0.54653590963124	0.44377166135317	0.00520788999670696	0.00508312265810846	0.0128020006630908
239	21.1579515660655	0.33	0.502393942170622	0.391597538492569	0.613190345848674	0.439940133987249	27.2590964484508	22.4571495572112	32.0610433396903	29.13	20.12	50.36	0.757965027429214	0.920038481936858	1.0821119364445	0.739693316902809	0.897859784758546	1.05602625261428	0.734864824772691	0.892277511524493	1.0503607782052	0.502393942170622	41.1340964170016	-1.79558256101683	102.331593447928	0.48692434110014	0.550628579023977	0.445568344312541	0.448997992405014	0.511077354660268	0.408696800398802	0.538361820976252	0.54653590963124	0.44377166135317	0.00520788999670696	0.00508312265810846	0.0128020006630908
239	21.1579515660655	0.33	0.503020349041871	0.391733633706259	0.614307064377483	0.501738013183706	30.1525711804133	25.4611957639169	34.8439465969097	33.19	19.4	54.41	0.755797378346233	0.895057500828419	1.0343176233106	0.736071546865524	0.871697068611098	1.00732259035667	0.723116860946358	0.856077084989047	0.990623291880568	0.503020349041871	41.8624926308314	0.938012201854824	105.188181721573	0.48692434110014	0.550628579023977	0.445568344312541	0.448997992405014	0.511077354660268	0.408696800398802	0.538361820976252	0.54653590963124	0.44377166135317	0.00520788999670696	0.00508312265810846	0.0128020006630908
239	21.1579515660655	0.33	0.506880486751498	0.393974946000171	0.619786027502825	0.426021105271064	26.4389544828936	21.6475576316494	31.2303513341378	35.58	22.83	50.51	0.600091143128432	0.732913277734572	0.865735412340713	0.583852974054827	0.713081007492922	0.842309040931017	0.587399080095584	0.717405920469982	0.847809852036281	0.506880486751498	42.6296930445888	-0.452111357890851	105.822072240149	0.48692434110014	0.550628579023977	0.445568344312541	0.448997992405014	0.511077354660268	0.408696800398802	0.538361820976252	0.54653590963124	0.44377166135317	0.00520788999670696	0.00508312265810846	0.0128020006630908
239	21.1579515660655	0.33	0.511016920116724	0.396440900624494	0.625592939608955	0.415260340315785	28.6641529496083	23.3535281205432	33.9747777786734	31.26	23.13	48.25	0.73539846332725	0.902629098392046	1.06985973345684	0.716855189372095	0.879869058106336	1.04288292684058	0.722984309819848	0.889351653459004	1.05512900357968	0.511016920116724	42.1903556985157	-3.1769891434634	102.658738273546	0.48692434110014	0.550628579023977	0.445568344312541	0.448997992405014	0.511077354660268	0.408696800398802	0.538361820976252	0.54653590963124	0.44377166135317	0.00520788999670696	0.00508312265810846	0.0128020006630908
239	21.1579515660655	0.33	0.511454676682311	0.396676635345641	0.626232718018982	0.398250694984188	27.3455169989652	22.0974287694713	32.5936052284592	32.5	22.85	51.03	0.669730220012651	0.828789598425068	0.987848976837485	0.652455165084173	0.807411757901949	0.962368350719724	0.656451983919873	0.812192271890705	0.966644229987745	0.511454676682311	43.6590330477395	1.15421029201692	107.080886429279	0.48692434110014	0.550628579023977	0.445568344312541	0.448997992405014	0.511077354660268	0.408696800398802	0.538361820976252	0.54653590963124	0.44377166135317	0.00520788999670696	0.00508312265810846	0.0128020006630908
239	21.1579515660655	0.33	0.516058013438742	0.400305062777478	0.631810964100007	0.479494729611823	29.9346482782792	25.065194274256	34.8041022823023	37.08	21.87	56.17	0.667050798163676	0.796639786960826	0.926228775757976	0.648639552402273	0.774651760049796	0.900663967697318	0.643775933313954	0.768616224619481	0.893380757485925	0.516058013438742	44.7356642684577	-0.695972080571044	106.846044815091	0.48692434110014	0.550628579023977	0.445568344312541	0.448997992405014	0.511077354660268	0.408696800398802	0.538361820976252	0.54653590963124	0.44377166135317	0.00520788999670696	0.00508312265810846	0.0128020006630908
239	21.1579515660655	0.33	0.51923432798307	0.404229963096535	0.634238692869606	0.475763537901418	31.7722198377789	26.5650582493085	36.9793814262492	31.45	20.78	53.39	0.831648436453901	0.994664370873202	1.1576803052925	0.81060333775479	0.969494107887111	1.12838487801943	0.804149687502973	0.961956364769607	1.1196107347181	0.51923432798307	41.9145032982901	1.12007440659571	106.301039716375	0.48692434110014	0.550628579023977	0.445568344312541	0.448997992405014	0.511077354660268	0.408696800398802	0.538361820976252	0.54653590963124	0.44377166135317	0.00520788999670696	0.00508312265810846	0.0128020006630908
239	21.1579515660655	0.33	0.520161999088467	0.405125260036779	0.635198738140156	0.427664665494323	27.1213141850944	22.2227389105118	32.019889459677	33.46	23.4	54.54	0.654359587930691	0.798600570603044	0.942841553275397	0.637204760571389	0.777664291574782	0.918123822578175	0.63791273898482	0.77896618341483	0.918861816007569	0.520161999088467	42.4581648487075	1.84407025194362	108.321357006229	0.48692434110014	0.550628579023977	0.445568344312541	0.448997992405014	0.511077354660268	0.408696800398802	0.538361820976252	0.54653590963124	0.44377166135317	0.00520788999670696	0.00508312265810846	0.0128020006630908
239	21.1579515660655	0.33	0.526465710488676	0.409444010115425	0.643487410861927	0.469835982429556	29.7799490883726	24.8409220950272	34.7189760817179	31.59	20.5	51.77	0.774200236836812	0.928131554416882	1.08206287199695	0.754555869478223	0.904581371473826	1.05460687346943	0.749454529616403	0.897792825774924	1.04782552465566	0.526465710488676	40.1587553315424	-1.2262442306752	103.081086042952	0.48692434110014	0.550628579023977	0.445568344312541	0.448997992405014	0.511077354660268	0.408696800398802	0.538361820976252	0.54653590963124	0.44377166135317	0.00520788999670696	0.00508312265810846	0.0128020006630908
239	21.1579515660655	0.33	0.532802037678345	0.4152935956764	0.650310479680291	0.449395387156373	27.3725225013563	22.6420349863675	32.103010016345	30.52	19.17	47.76	0.730094602234471	0.88262962846821	1.03516465470195	0.711955303779667	0.860700576798965	1.00944584981826	0.70780074100566	0.856368667417882	1.00503061860161	0.532802037678345	38.6322889022119	-3.87721920174041	99.0894096978572	0.48692434110014	0.550628579023977	0.445568344312541	0.448997992405014	0.511077354660268	0.408696800398802	0.538361820976252	0.54653590963124	0.44377166135317	0.00520788999670696	0.00508312265810846	0.0128020006630908
239	21.1579515660655	0.33	0.53436424964031	0.415626647664936	0.653101851615685	0.382135079776307	26.2792466895729	21.0620562617395	31.4964371174063	35.59	22.25	55.82	0.583564711339817	0.728116990005698	0.87266926867158	0.56776973436108	0.708409507919329	0.849049281477577	0.564346240052799	0.70368571255814	0.844503969322882	0.53436424964031	42.5621794412476	-3.46700998510378	103.313662374452	0.48692434110014	0.550628579023977	0.445568344312541	0.448997992405014	0.511077354660268	0.408696800398802	0.538361820976252	0.54653590963124	0.44377166135317	0.00520788999670696	0.00508312265810846	0.0128020006630908
239	21.1579515660655	0.33	0.536465780071769	0.416918955968137	0.6560126041754	0.378155128810001	26.9606097646723	21.5627549058753	32.3584646234694	32.27	20.67	47.55	0.658039057660827	0.822767513749939	0.987495969839051	0.641133006443483	0.80162933119757	0.962125655951656	0.641848793421614	0.803938009556805	0.963927294005819	0.536465780071769	39.9523102402633	3.93121436597834	108.179800594517	0.48692434110014	0.550628579023977	0.445568344312541	0.448997992405014	0.511077354660268	0.408696800398802	0.538361820976252	0.54653590963124	0.44377166135317	0.00520788999670696	0.00508312265810846	0.0128020006630908
239	21.1579515660655	0.33	0.539182607053579	0.41856193030916	0.659803283797999	0.369853701758936	27.5113414994383	21.9046980391458	33.1179849597309	34.61	23.58	48.04	0.623928807477757	0.78362725946654	0.943325711455323	0.607278267268029	0.762714910113842	0.918151552959655	0.614678115478783	0.771527173373268	0.930564284926331	0.539182607053579	41.3749377545694	-1.84281972350254	104.493545804791	0.48692434110014	0.550628579023977	0.445568344312541	0.448997992405014	0.511077354660268	0.408696800398802	0.538361820976252	0.54653590963124	0.44377166135317	0.00520788999670696	0.00508312265810846	0.0128020006630908
239	21.1579515660655	0.33	0.539945857281995	0.419659365908988	0.660232348655001	0.424927255340855	29.5658805545776	24.1958052243048	34.9359558848505	34.44	21.17	53.64	0.692493477858367	0.846187149441017	0.999880821023667	0.674059436801124	0.823661812880233	0.973264188959343	0.669885409397714	0.820119736135609	0.96701432262675	0.539945857281995	42.0346999059189	0.851670229411134	106.476286366012	0.48692434110014	0.550628579023977	0.445568344312541	0.448997992405014	0.511077354660268	0.408696800398802	0.538361820976252	0.54653590963124	0.44377166135317	0.00520788999670696	0.00508312265810846	0.0128020006630908
239	21.1579515660655	0.33	0.542134730275043	0.422683376274975	0.661586084275112	0.502720291216468	28.3151116021914	23.918269182779	32.7119540216039	32.41	20.74	53.41	0.726845171235666	0.860459508327208	0.994073845418751	0.708125586432163	0.838298743733109	0.968471901034054	0.70200178231563	0.831336844066954	0.959674562477893	0.542134730275043	41.6916160411281	-0.83145275575087	103.973105941964	0.48692434110014	0.550628579023977	0.445568344312541	0.448997992405014	0.511077354660268	0.408696800398802	0.538361820976252	0.54653590963124	0.44377166135317	0.00520788999670696	0.00508312265810846	0.0128020006630908
239	21.1579515660655	0.33	0.544215193854655	0.424126158380373	0.664304229328937	0.364589922285699	24.950399778179	19.8077412349086	30.0930583214493	29	20.56	54.5	0.671528971923253	0.845877180714897	1.02022538950654	0.65539058463276	0.825548804556426	0.995707024480092	0.648132015219915	0.816367318472367	0.98455399226187	0.544215193854655	39.9123470990996	0.423148833133879	104.623597631079	0.48692434110014	0.550628579023977	0.445568344312541	0.448997992405014	0.511077354660268	0.408696800398802	0.538361820976252	0.54653590963124	0.44377166135317	0.00520788999670696	0.00508312265810846	0.0128020006630908
239	21.1579515660655	0.33	0.548366992057571	0.427117203968643	0.669616780146498	0.412058373181077	26.30997931712	21.4032319141026	31.2167267201374	29.81	20.53	49.18	0.70619399418819	0.868090831119915	1.02998766805164	0.688908080935771	0.846842076633962	1.00477607233215	0.688297806649201	0.845862305419338	1.00394597687504	0.548366992057571	39.4596712699031	0.838471734555529	104.182976142831	0.48692434110014	0.550628579023977	0.445568344312541	0.448997992405014	0.511077354660268	0.408696800398802	0.538361820976252	0.54653590963124	0.44377166135317	0.00520788999670696	0.00508312265810846	0.0128020006630908
239	21.1579515660655	0.33	0.551247602575907	0.429929990290867	0.672565214860947	0.450510130175053	28.583942798416	23.655211294291	33.512674302541	32.65	22.27	52.35	0.713672978235368	0.862371818744999	1.01107065925463	0.695216156819439	0.840069387325973	0.984922617832507	0.695312459735234	0.840897222817676	0.985513067251015	0.551247602575907	41.2375057855138	0.386221226895971	105.75760676562	0.48692434110014	0.550628579023977	0.445568344312541	0.448997992405014	0.511077354660268	0.408696800398802	0.538361820976252	0.54653590963124	0.44377166135317	0.00520788999670696	0.00508312265810846	0.0128020006630908
239	21.1579515660655	0.33	0.551500320711285	0.428445316965846	0.674555324456724	0.384091613578392	27.1998992071355	21.8222384392204	32.5775599750505	32.92	21.49	53.5	0.65302432052502	0.813949299819089	0.974874279113159	0.636057640383505	0.792801515598224	0.949545390812942	0.632338138669664	0.78833519703913	0.944873754430902	0.551500320711285	41.6435282439771	-1.28184173621931	104.187832264199	0.48692434110014	0.550628579023977	0.445568344312541	0.448997992405014	0.511077354660268	0.408696800398802	0.538361820976252	0.54653590963124	0.44377166135317	0.00520788999670696	0.00508312265810846	0.0128020006630908
239	21.1579515660655	0.33	0.553547642900031	0.431241664952293	0.67585362084777	0.441981175052368	29.673623125462	24.4679298301122	34.8793164208118	32.53	21.08	49.87	0.74072538340461	0.898318984042589	1.05591258468057	0.721606476320427	0.875132419125742	1.02865836193106	0.722102810646724	2.78064890205858	1.02796917604952	0.553547642900031	40.9764169044927	1.1002207874505	106.272593609906	0.48692434110014	0.550628579023977	0.445568344312541	0.448997992405014	0.511077354660268	0.408696800398802	0.538361820976252	0.54653590963124	0.44377166135317	0.00520788999670696	0.00508312265810846	0.0128020006630908
239	21.1579515660655	0.33	0.556158869476251	0.433609272642134	0.678708466310368	0.486678846656728	31.3679683010879	26.3382322190773	36.3977043830986	29.46	19.16	47.44	0.879215065424932	1.04711622529139	1.21501738515784	0.857860900668352	1.02168411741076	1.18550733415317	0.852756726581599	1.01688676705675	1.17909559033177	0.556158869476251	38.2294636630872	0.296298816015987	102.478494032862	0.48692434110014	0.550628579023977	0.445568344312541	0.448997992405014	0.511077354660268	0.408696800398802	0.538361820976252	0.54653590963124	0.44377166135317	0.00520788999670696	0.00508312265810846	0.0128020006630908
239	21.1579515660655	0.33	0.561124250726059	0.43550194534786	0.686746556104258	0.478593879751211	34.5916308435237	28.9544626723525	40.2287990146949	32.71	22.37	47.85	0.871961234034714	1.04172408443253	1.21148693483034	0.849387378007547	1.01475530579405	1.18012323358056	0.857886349420883	1.02314075684859	1.19083565961046	0.561124250726059	39.8853419242398	-1.88837001433333	102.783200217881	0.48692434110014	0.550628579023977	0.445568344312541	0.448997992405014	0.511077354660268	0.408696800398802	0.538361820976252	0.54653590963124	0.44377166135317	0.00520788999670696	0.00508312265810846	0.0128020006630908
239	21.1579515660655	0.33	0.561190958355831	0.43547920691156	0.686902709800102	0.407172941442678	27.5609354820367	22.3687049060957	32.7531660579777	30.85	19.64	49.81	0.713523340766783	0.879146595315027	1.04476984986327	0.695674468465143	0.857154637354217	1.01863480624329	0.690558868679344	0.850928135031585	1.01187228436239	0.561190958355831	38.9489215177279	-0.467068792255162	102.961157651955	0.48692434110014	0.550628579023977	0.445568344312541	0.448997992405014	0.511077354660268	0.408696800398802	0.538361820976252	0.54653590963124	0.44377166135317	0.00520788999670696	0.00508312265810846	0.0128020006630908
239	21.1579515660655	0.33	0.56188389120858	0.436182883590256	0.687584898826903	0.407661958437186	27.423828954469	22.2626576695107	32.5850002394272	28.95	19.91	46.99	0.756023651614711	0.931293272132973	1.10656289265124	0.737875781924933	0.908938166033396	1.08000055014186	0.738152216705924	2.78824299573896	1.07924128753473	0.56188389120858	37.6373515082246	-3.58456938859789	99.0854753873831	0.48692434110014	0.550628579023977	0.445568344312541	0.448997992405014	0.511077354660268	0.408696800398802	0.538361820976252	0.54653590963124	0.44377166135317	0.00520788999670696	0.00508312265810846	0.0128020006630908
239	21.1579515660655	0.33	0.564009370047638	0.439820633110131	0.688198106985146	0.40346173045405	26.2307713648319	21.2509415029512	31.2106012267127	30.97	21.05	45.31	0.675427823344575	0.833703899901905	0.991979976459235	0.658493897502397	0.812801770129749	0.967109642757101	0.664637765639699	0.819446433417254	0.974666424752051	0.564009370047638	39.0869362349187	-0.243381678665874	103.569584999646	0.48692434110014	0.550628579023977	0.445568344312541	0.448997992405014	0.511077354660268	0.408696800398802	0.538361820976252	0.54653590963124	0.44377166135317	0.00520788999670696	0.00508312265810846	0.0128020006630908
239	21.1579515660655	0.33	0.567533339889325	0.44096329204677	0.694103387731879	0.422616937981576	25.9651705069457	21.2267324190811	30.7036085948104	31.47	21.03	49.04	0.663989316723732	0.812211483290957	0.960433649858182	0.647178651280645	0.791648177269697	0.936117703258749	0.647519979760485	0.793190195000922	0.937827987162447	0.567533339889325	38.6974342693635	1.99923774775114	105.476116215334	0.48692434110014	0.550628579023977	0.445568344312541	0.448997992405014	0.511077354660268	0.408696800398802	0.538361820976252	0.54653590963124	0.44377166135317	0.00520788999670696	0.00508312265810846	0.0128020006630908
239	21.1579515660655	0.33	0.569844894777043	0.443433075597269	0.696256713956818	0.428475716035923	28.0198906447981	22.9673928220018	33.0723884675945	33.87	21.99	48.74	0.668338781563124	0.815363751480617	0.962388721398109	0.650704330577512	0.79384997357699	0.936995616576468	0.655137872989305	0.798471486939398	0.942913505916786	0.569844894777043	39.2152655126496	-0.0237091338286103	104.593956974605	0.48692434110014	0.550628579023977	0.445568344312541	0.448997992405014	0.511077354660268	0.408696800398802	0.538361820976252	0.54653590963124	0.44377166135317	0.00520788999670696	0.00508312265810846	0.0128020006630908
239	21.1579515660655	0.33	0.572502866471674	0.445860701717853	0.699145031225494	0.397805894250031	27.5355876408488	22.2461140383018	32.8250612433957	33.65	21.18	48.61	0.651435104812476	0.806327270911477	0.961219437010479	0.634305186459725	0.785124360269618	0.93594353407951	0.636502200380362	0.78742830192947	0.939277269587306	0.572502866471674	39.7811213832817	-0.627692962261598	104.299343314802	0.48692434110014	0.550628579023977	0.445568344312541	0.448997992405014	0.511077354660268	0.408696800398802	0.538361820976252	0.54653590963124	0.44377166135317	0.00520788999670696	0.00508312265810846	0.0128020006630908
239	21.1579515660655	0.33	0.572528449508053	0.444283880935746	0.700773018080361	0.460363590111032	29.9756751675845	24.9086323584449	35.0427179767242	31.84	22.39	53.38	0.770349206424181	0.927057625849494	1.08376604527481	0.750712251021843	0.903426019426861	1.05613978783188	0.749642937831548	0.903164489450455	1.05538440973784	0.572528449508053	40.478144232625	-0.285906786375096	104.782821944133	0.48692434110014	0.550628579023977	0.445568344312541	0.448997992405014	0.511077354660268	0.408696800398802	0.538361820976252	0.54653590963124	0.44377166135317	0.00520788999670696	0.00508312265810846	0.0128020006630908
239	21.1579515660655	0.33	0.5732919870373	0.44561725932286	0.70096671475174	0.438165036990179	28.5818113485373	23.5286783313482	33.6349443657264	30.92	21.06	43.84	0.748918570937459	0.909759953725546	1.07060133651363	0.730159231673957	0.886971767823141	1.04378430397233	0.737623085673617	0.896622331480319	1.05666677934429	0.5732919870373	37.8092636241186	1.37587430714975	104.682697901115	0.48692434110014	0.550628579023977	0.445568344312541	0.448997992405014	0.511077354660268	0.408696800398802	0.538361820976252	0.54653590963124	0.44377166135317	0.00520788999670696	0.00508312265810846	0.0128020006630908
239	21.1579515660655	0.33	0.578043564003246	0.449296818405055	0.706790309601436	0.451850268619439	28.6927663099699	23.7586405652988	33.626892054641	30.33	18.4	46.98	0.770723849234342	0.930785548727937	1.09084724822153	0.751648649821009	0.907748867080324	1.06384908433964	0.745243785419887	2.76954612731932	1.05532454328312	0.578043564003246	38.6408505541365	0.31317105333731	103.136617557355	0.48692434110014	0.550628579023977	0.445568344312541	0.448997992405014	0.511077354660268	0.408696800398802	0.538361820976252	0.54653590963124	0.44377166135317	0.00520788999670696	0.00508312265810846	0.0128020006630908
239	21.1579515660655	0.33	0.578841229276903	0.448906489445129	0.708775969108676	0.374573039988661	26.765297555846	21.3654987472623	32.1650963644297	28.23	19.28	41.66	0.743759327715166	0.931732975284896	1.11970662285463	0.726216915269626	0.909756989865299	1.09329706446097	0.73128331776424	0.918103860172344	1.10079531802284	0.578841229276903	34.877165366232	-1.5885036278733	99.1954292258121	0.48692434110014	0.550628579023977	0.445568344312541	0.448997992405014	0.511077354660268	0.408696800398802	0.538361820976252	0.54653590963124	0.44377166135317	0.00520788999670696	0.00508312265810846	0.0128020006630908
239	21.1579515660655	0.33	0.580153041232372	0.450994990722479	0.709311091742264	0.408599207513966	27.7063213930177	22.5020909319907	32.9105518540448	36.78	24.25	56.79	0.603552775342249	0.743141036173958	0.882729297005668	0.586955873623779	0.722705642213013	0.858455410802247	0.588035768969038	0.724012680182012	0.858738237341931	0.580153041232372	42.8748530053987	1.83789713313331	108.941027825043	0.48692434110014	0.550628579023977	0.445568344312541	0.448997992405014	0.511077354660268	0.408696800398802	0.538361820976252	0.54653590963124	0.44377166135317	0.00520788999670696	0.00508312265810846	0.0128020006630908
239	21.1579515660655	0.33	0.583011768460126	0.45355947016519	0.712464066755063	0.418821557398092	27.9434819480505	22.804155350026	33.082808546075	31.16	19.86	45.61	0.720270900803433	0.882596904177109	1.04492290755078	0.70214268688076	0.860383171165592	1.01862365545043	0.703858617012693	2.52784729003904	1.02286822735112	0.583011768460126	37.5687683732785	1.60204776864326	103.882743093005	0.48692434110014	0.550628579023977	0.445568344312541	0.448997992405014	0.511077354660268	0.408696800398802	0.538361820976252	0.54653590963124	0.44377166135317	0.00520788999670696	0.00508312265810846	0.0128020006630908
239	21.1579515660655	0.33	0.583233545247909	0.453040018710214	0.713427071785605	0.422518548871103	30.7941599288907	25.1733363760185	36.4149834817629	35.17	23.34	54.57	0.705812726012409	0.863409984279172	1.02100724254594	0.686823191934141	0.840180375750268	0.993537559566396	0.687754222591082	0.840217520000697	0.994055363198241	0.583233545247909	41.6738527046508	0.841473266352034	106.90926346704	0.48692434110014	0.550628579023977	0.445568344312541	0.448997992405014	0.511077354660268	0.408696800398802	0.538361820976252	0.54653590963124	0.44377166135317	0.00520788999670696	0.00508312265810846	0.0128020006630908
239	21.1579515660655	0.33	0.589599451240012	0.457422662363722	0.721776240116301	0.439761973777455	29.9693001725916	24.6880162211336	35.2505841240496	33.29	21.55	50.29	0.730627953801562	0.886924581782374	1.04322120976319	0.711526905428317	0.863737418942658	1.015947932457	0.711983309968849	0.864138710806028	1.01805251895705	0.589599451240012	40.6515282990298	0.209229265949479	105.222108730985	0.48692434110014	0.550628579023977	0.445568344312541	0.448997992405014	0.511077354660268	0.408696800398802	0.538361820976252	0.54653590963124	0.44377166135317	0.00520788999670696	0.00508312265810846	0.0128020006630908
239	21.1579515660655	0.33	0.590045621205564	0.459540640781092	0.720550601630036	0.403916881079116	27.0257136833088	21.8998147115805	32.1516126550371	31.41	20.44	48.11	0.686335525541238	0.846980106829503	1.00762468811777	0.66897893690643	0.82556101259784	0.982143088289249	0.668958438356565	0.825929094795921	0.981631786393621	0.590045621205564	38.6043606989217	-0.646794509137786	103.231856325063	0.48692434110014	0.550628579023977	0.445568344312541	0.448997992405014	0.511077354660268	0.408696800398802	0.538361820976252	0.54653590963124	0.44377166135317	0.00520788999670696	0.00508312265810846	0.0128020006630908
239	21.1579515660655	0.33	0.590357671174172	0.460066380317939	0.720648962030406	0.353668179210469	27.0641324200937	21.3518542641539	32.7764105760334	33.32	22.22	53.01	0.631400025165862	0.800318964326564	0.969237903487266	0.614885946932896	0.779386861916933	0.943887776900971	0.614726839067081	0.7790033611209	0.942156529724468	0.590357671174172	40.4043294727718	2.42372067086783	107.818452656565	0.48692434110014	0.550628579023977	0.445568344312541	0.448997992405014	0.511077354660268	0.408696800398802	0.538361820976252	0.54653590963124	0.44377166135317	0.00520788999670696	0.00508312265810846	0.0128020006630908
239	21.1579515660655	0.33	0.591742106373322	0.459594962461387	0.723889250285256	0.466098308812465	30.350233504508	25.2786990187917	35.4217679902243	32.89	21.47	51.43	0.75720821987146	0.90912298404074	1.06103774821002	0.737545665227722	0.885515632875674	1.03348560052363	0.736861126465839	0.884299376032872	1.03220942917573	0.591742106373322	38.9922489971244	4.28110482379561	108.213823494337	0.48692434110014	0.550628579023977	0.445568344312541	0.448997992405014	0.511077354660268	0.408696800398802	0.538361820976252	0.54653590963124	0.44377166135317	0.00520788999670696	0.00508312265810846	0.0128020006630908
239	21.1579515660655	0.33	0.594562864654308	0.461614430768876	0.72751129853974	0.455846271872052	30.280946275376	25.1155159834473	35.4463765673047	30.13	20.09	46.69	0.820093556508389	0.988759655257698	1.15742575400701	0.799882170559149	0.96439145623351	1.12890074190787	0.800908096672797	0.965552106219277	1.13091205111682	0.594562864654308	38.3849227681951	0.197701865264851	103.142135645493	0.48692434110014	0.550628579023977	0.445568344312541	0.448997992405014	0.511077354660268	0.408696800398802	0.538361820976252	0.54653590963124	0.44377166135317	0.00520788999670696	0.00508312265810846	0.0128020006630908
239	21.1579515660655	0.33	0.599664608767895	0.466547317872976	0.732781899662813	0.412649913890223	28.9033789304815	23.5195442320102	34.2872136289528	30.17	20.82	45.88	0.766965186901092	0.942530399603546	1.118095612306	0.748046927028156	0.919281580305908	1.09051623358366	0.753136769019613	0.924858291641092	1.09758973801591	0.599664608767895	37.2712036833565	0.825265352829172	103.632111528787	0.48692434110014	0.550628579023977	0.445568344312541	0.448997992405014	0.511077354660268	0.408696800398802	0.538361820976252	0.54653590963124	0.44377166135317	0.00520788999670696	0.00508312265810846	0.0128020006630908
239	21.1579515660655	0.33	0.600528947518807	0.467780524297495	0.73327737074012	0.448839672448326	31.0343388111311	25.6649937465788	36.4036838756833	31.49	21.62	44.6	0.802379187072687	0.970244052755051	1.13810891843741	0.782058034496239	0.945671534237518	1.1092850339788	0.791892881920885	0.95728038664685	1.12142331440381	0.600528947518807	37.6072970201647	-1.0584945769005	101.907858226423	0.48692434110014	0.550628579023977	0.445568344312541	0.448997992405014	0.511077354660268	0.408696800398802	0.538361820976252	0.54653590963124	0.44377166135317	0.00520788999670696	0.00508312265810846	0.0128020006630908
239	21.1579515660655	0.33	0.602643644198782	0.4693487456328	0.735938542764764	0.384227843270092	24.628929092911	19.7609736186899	29.496884567132	31.73	21.05	45.57	0.613091288498185	0.764121351673777	0.91515141484937	0.597492527341216	0.744679962302714	0.891867397264213	0.60252628842826	0.749943561313573	0.899204289940782	0.602643644198782	37.3425197215431	-0.106841411937216	102.797935289268	0.48692434110014	0.550628579023977	0.445568344312541	0.448997992405014	0.511077354660268	0.408696800398802	0.538361820976252	0.54653590963124	0.44377166135317	0.00520788999670696	0.00508312265810846	0.0128020006630908
239	21.1579515660655	0.33	0.603565944362502	0.470582868057143	0.736549020667861	0.436010575508337	31.302592119425	25.744154546557	36.861029692293	36.01	22.2	54.96	0.705165953008481	0.857418804086623	1.00967165516477	0.68597091457774	0.834079352110154	0.982187789642568	0.683308423718435	0.830356389337278	0.97696129366043	0.603565944362502	42.7381769889611	2.04735191467706	108.606836483699	0.48692434110014	0.550628579023977	0.445568344312541	0.448997992405014	0.511077354660268	0.408696800398802	0.538361820976252	0.54653590963124	0.44377166135317	0.00520788999670696	0.00508312265810846	0.0128020006630908
239	21.1579515660655	0.33	0.605841258317929	0.471900515295313	0.739782001340546	0.39484657217526	26.8671811350838	21.6740878071394	32.0602744630282	31.73	21.06	48.04	0.672606164861495	0.833762039939473	0.99491791501745	0.655495607682796	0.812551807558164	0.969608007433533	0.658190631578568	0.815248760404571	0.973545267675249	0.605841258317929	38.7338040593224	1.29327032393115	104.855241390822	0.48692434110014	0.550628579023977	0.445568344312541	0.448997992405014	0.511077354660268	0.408696800398802	0.538361820976252	0.54653590963124	0.44377166135317	0.00520788999670696	0.00508312265810846	0.0128020006630908
239	21.1579515660655	0.33	0.607030726543009	0.470508686382938	0.74355276670308	0.386411775170365	27.7441999876191	22.2857290789785	33.2026708962598	29.47	20.94	45.28	0.743696569803908	0.925851081184002	1.1080055925641	0.725629932580022	0.903359360385149	1.08108878819028	0.730915656417446	2.86874841470262	1.08995625003709	0.607030726543009	36.47066558644	2.36773936179529	104.665688780809	0.48692434110014	0.550628579023977	0.445568344312541	0.448997992405014	0.511077354660268	0.408696800398802	0.538361820976252	0.54653590963124	0.44377166135317	0.00520788999670696	0.00508312265810846	0.0128020006630908
239	21.1579515660655	0.33	0.611590808692703	0.476381360848237	0.746800256537168	0.363742797373739	26.073495481932	20.689510076926	31.457480886938	30.76	20.71	47.46	0.66187699198663	0.834115776352024	1.00635456071742	0.645350116837457	0.813288149069878	0.9812261813023	0.647102560719924	0.815997047109082	0.98300640780163	0.611590808692703	37.9946381778955	-0.0816427456229708	103.774367876693	0.48692434110014	0.550628579023977	0.445568344312541	0.448997992405014	0.511077354660268	0.408696800398802	0.538361820976252	0.54653590963124	0.44377166135317	0.00520788999670696	0.00508312265810846	0.0128020006630908
239	21.1579515660655	0.33	0.612352301379328	0.476796754280534	0.747907848478121	0.416667593360032	28.7041362384884	23.4014841438536	34.0067883331231	31.96	21	50.59	0.720945833704601	0.884308332925231	1.04767083214586	0.702526096005564	0.861714780433422	1.02090346486128	0.700878719697985	0.86033733060839	1.01827000304979	0.612352301379328	40.1364704450021	-0.987913258503334	103.368052978848	0.48692434110014	0.550628579023977	0.445568344312541	0.448997992405014	0.511077354660268	0.408696800398802	0.538361820976252	0.54653590963124	0.44377166135317	0.00520788999670696	0.00508312265810846	0.0128020006630908
239	21.1579515660655	0.33	0.613415580341292	0.476085690786958	0.750745469895626	0.463314753612995	31.8391153438614	26.4889375170827	37.1892931706401	32.96	21.39	49.72	0.791692945768586	0.951597360256205	1.11150177474382	0.771109068957676	0.926855996900889	1.0826029248441	0.773052716844434	0.928301918967013	1.08289492708125	0.613415580341292	39.2357539507833	-0.0350149823587511	103.679749362469	0.48692434110014	0.550628579023977	0.445568344312541	0.448997992405014	0.511077354660268	0.408696800398802	0.538361820976252	0.54653590963124	0.44377166135317	0.00520788999670696	0.00508312265810846	0.0128020006630908
239	21.1579515660655	0.33	0.613660567044958	0.476275375670739	0.751045758419177	0.380631488957118	28.0129668283489	22.4338330839135	33.5921005727842	30.16	20.01	45.93	0.731661101020218	0.913619980848012	1.09557886067581	0.713615274500746	0.891086286414733	1.06855729832872	0.715134904183599	0.893266051846363	1.0710925124296	0.613660567044958	37.0967224459335	-2.26098439868513	100.02461407811	0.48692434110014	0.550628579023977	0.445568344312541	0.448997992405014	0.511077354660268	0.408696800398802	0.538361820976252	0.54653590963124	0.44377166135317	0.00520788999670696	0.00508312265810846	0.0128020006630908
239	21.1579515660655	0.33	0.620268759989678	0.482077412525818	0.758460107453538	0.486997884453742	30.3066331923984	25.45018013805	35.1630862467469	33.82	21.1	54.71	0.74170721579027	0.883241234568062	1.02477525334585	0.722152878615553	0.859955500602329	0.997758122589104	0.715900429667488	0.852468090295803	0.987448788297946	0.620268759989678	40.9977547012859	0.560323770487314	105.525085700864	0.48692434110014	0.550628579023977	0.445568344312541	0.448997992405014	0.511077354660268	0.408696800398802	0.538361820976252	0.54653590963124	0.44377166135317	0.00520788999670696	0.00508312265810846	0.0128020006630908
239	21.1579515660655	0.33	0.620526523858291	0.483881230769003	0.75717181694758	0.388578968106456	26.0635947851861	20.9591287543144	31.1680608160578	34.22	19.81	48.93	0.603667861042255	0.750687430736194	0.897707000430132	0.587651996755798	0.730771001871715	0.873890006987633	0.58462676239247	0.727901018779263	0.870289428636106	0.620526523858291	38.8861778981762	-0.0401582876986008	103.956629970143	0.48692434110014	0.550628579023977	0.445568344312541	0.448997992405014	0.511077354660268	0.408696800398802	0.538361820976252	0.54653590963124	0.44377166135317	0.00520788999670696	0.00508312265810846	0.0128020006630908
239	21.1579515660655	0.33	0.624629246143516	0.48520706433754	0.764051427949491	0.369895802668377	26.2253250287944	20.8812465694993	31.5694034880895	32.62	23.89	49.97	0.630548277200536	0.79192271691694	0.953297156633343	0.614249560446462	0.77145271561672	0.928655870786978	0.621504091743699	0.780591128625151	0.939095810410289	0.624629246143516	38.7326327558941	0.848986296719736	105.550839495336	0.48692434110014	0.550628579023977	0.445568344312541	0.448997992405014	0.511077354660268	0.408696800398802	0.538361820976252	0.54653590963124	0.44377166135317	0.00520788999670696	0.00508312265810846	0.0128020006630908
239	21.1579515660655	0.33	0.625172904923729	0.485886962670395	0.764458847177063	0.424188361189072	29.2534470324973	23.9320782843344	34.5748157806602	30.54	20.94	44.63	0.771084868466392	0.942537881133674	1.11399089380096	0.751917569637638	0.919108676432717	1.0862997832278	0.759367218371733	0.928061217146871	1.09547226032552	0.625172904923729	36.7807803202542	-0.121541134448208	102.276740538397	0.48692434110014	0.550628579023977	0.445568344312541	0.448997992405014	0.511077354660268	0.408696800398802	0.538361820976252	0.54653590963124	0.44377166135317	0.00520788999670696	0.00508312265810846	0.0128020006630908
239	21.1579515660655	0.33	0.626357488951918	0.486398971493301	0.766316006410534	0.377714089224011	27.3123261645957	21.8389216841676	32.7857306450237	31.38	19.22	54.34	0.685056365346755	0.856749392761794	1.02844242017683	0.66774179466589	0.835095338194687	1.00244888172348	0.655112081511485	0.819297747647806	0.983508687477277	0.626357488951918	39.1912870672	0.0430891709943637	103.708478654095	0.48692434110014	0.550628579023977	0.445568344312541	0.448997992405014	0.511077354660268	0.408696800398802	0.538361820976252	0.54653590963124	0.44377166135317	0.00520788999670696	0.00508312265810846	0.0128020006630908
239	21.1579515660655	0.33	0.632499190629573	0.49199898907094	0.772999392188207	0.434404535342301	29.7485118589655	24.4487483474965	35.0482753704345	30.15	21.14	46.28	0.797786656571142	0.970723142003351	1.14365962743556	0.7781164687201	0.946789040828199	1.1154616129363	0.782835355921395	0.954047016644019	1.12319389627987	0.632499190629573	36.8545807328831	1.52501830576522	104.189512947706	0.48692434110014	0.550628579023977	0.445568344312541	0.448997992405014	0.511077354660268	0.408696800398802	0.538361820976252	0.54653590963124	0.44377166135317	0.00520788999670696	0.00508312265810846	0.0128020006630908
239	21.1579515660655	0.33	0.634327397658638	0.494762841794035	0.77389195352324	0.401015013578395	28.233920919616	22.8464578302458	33.6213840089863	30.39	19.67	45.66	0.739732763475245	0.914170437307762	1.08860811114028	0.72140235975139	0.891517509094146	1.0616326584369	0.723193158015525	0.892399590909657	1.06384947836993	0.634327397658638	36.9815362821	-0.563682634254038	101.29383222547	0.48692434110014	0.550628579023977	0.445568344312541	0.448997992405014	0.511077354660268	0.408696800398802	0.538361820976252	0.54653590963124	0.44377166135317	0.00520788999670696	0.00508312265810846	0.0128020006630908
239	21.1579515660655	0.33	0.637865217490869	0.495215759149522	0.780514675832217	0.39530484646682	29.0784372200388	23.463321663053	34.6935527770246	31.6	20.46	43.94	0.731057524533234	0.906010267286708	1.08096301004018	0.712504675701885	0.883017450764707	1.05353022582753	0.718909634415849	0.890330678824034	1.06316934528564	0.637865217490869	38.0511140251432	-3.56761255571372	99.892186726899	0.48692434110014	0.550628579023977	0.445568344312541	0.448997992405014	0.511077354660268	0.408696800398802	0.538361820976252	0.54653590963124	0.44377166135317	0.00520788999670696	0.00508312265810846	0.0128020006630908
239	21.1579515660655	0.33	0.639180750280049	0.495951794354361	0.782409706205737	0.356831333593389	24.6473455370068	19.4809629624814	29.8137281115322	30.28	18.79	46.63	0.633002822297037	0.80087618446292	0.968749546628803	0.617352837877553	0.781075799113454	0.944798760349356	0.614556536192729	0.777509277482648	0.939521019015736	0.639180750280049	35.733403463926	-1.59850294574806	100.074061399481	0.48692434110014	0.550628579023977	0.445568344312541	0.448997992405014	0.511077354660268	0.408696800398802	0.538361820976252	0.54653590963124	0.44377166135317	0.00520788999670696	0.00508312265810846	0.0128020006630908
239	21.1579515660655	0.33	0.64355200914569	0.501359914473642	0.785744103817737	0.411804874656243	29.5461442611072	24.0329760365883	35.059312485626	33.29	20.69	48.15	0.711211754848181	0.874363835629346	1.03751591641051	0.692617866706929	0.851504506823795	1.01039114694066	0.692910222004093	0.853048384402236	1.01216160360656	0.64355200914569	39.2094421281658	-0.328489729206563	104.247189312627	0.48692434110014	0.550628579023977	0.445568344312541	0.448997992405014	0.511077354660268	0.408696800398802	0.538361820976252	0.54653590963124	0.44377166135317	0.00520788999670696	0.00508312265810846	0.0128020006630908
239	21.1579515660655	0.33	0.647877143796449	0.503419343565117	0.792334944027781	0.412763928470182	31.7950639517486	25.8739876432844	37.7161402602128	33.92	24.33	52.21	0.751825351188783	0.92387518503734	1.0959250188859	0.73197251899949	0.899479174736015	1.06698583047254	0.737074540487135	0.905528670234935	1.07533258638928	0.647877143796449	41.4104689578862	-2.79963583612038	104.140181397812	0.48692434110014	0.550628579023977	0.445568344312541	0.448997992405014	0.511077354660268	0.408696800398802	0.538361820976252	0.54653590963124	0.44377166135317	0.00520788999670696	0.00508312265810846	0.0128020006630908
239	21.1579515660655	0.33	0.652503902733037	0.508285214350389	0.796722591115685	0.382695735373451	28.6378671359863	22.9591667072928	34.3165675646798	28.88	19.14	50.51	0.781523135615719	0.974824391790891	1.16812564796606	0.762794014865743	0.951462826519392	1.14013163817304	0.753996437446562	0.941281030203248	1.1282341786738	0.652503902733037	37.4958395596448	-1.66669070905824	101.070700107851	0.48692434110014	0.550628579023977	0.445568344312541	0.448997992405014	0.511077354660268	0.408696800398802	0.538361820976252	0.54653590963124	0.44377166135317	0.00520788999670696	0.00508312265810846	0.0128020006630908
239	21.1579515660655	0.33	0.653037987647878	0.507850281715946	0.79822569357981	0.434425184427771	29.4908489900035	24.2372094600926	34.7444885199144	31.67	20.09	46.93	0.75338089337574	0.916683176546389	1.07998545971704	0.734234281023334	0.893386358714095	1.05253843640486	0.734329902994657	0.894462458626561	1.05503444788099	0.653037987647878	37.3097366163981	-0.205321832288904	102.552936023921	0.48692434110014	0.550628579023977	0.445568344312541	0.448997992405014	0.511077354660268	0.408696800398802	0.538361820976252	0.54653590963124	0.44377166135317	0.00520788999670696	0.00508312265810846	0.0128020006630908
239	21.1579515660655	0.33	0.65943450047028	0.512035735733189	0.806833265207371	0.385379352713053	29.2380299694192	23.4731148163414	35.002945122497	29.64	19.37	44.86	0.778902133670166	0.970197781831599	1.16149342999303	0.759908322959457	0.946539157437764	1.13316999191607	0.760790905395614	0.94910332912721	1.13552248557066	0.65943450047028	36.0171741132629	-1.30520133741414	100.482073637985	0.48692434110014	0.550628579023977	0.445568344312541	0.448997992405014	0.511077354660268	0.408696800398802	0.538361820976252	0.54653590963124	0.44377166135317	0.00520788999670696	0.00508312265810846	0.0128020006630908
239	21.1579515660655	0.33	0.659614893622363	0.514426307409853	0.804803479834874	0.387411206279079	27.212349748773	21.8697832059864	32.5549162915595	31.07	20.04	44.88	0.692838570743974	0.862092016594116	1.03134546244426	0.675433076714077	0.840434536653388	1.0054359965927	0.678581759967187	0.844049618432706	1.01091437821324	0.659614893622363	36.4433497706346	0.508536987553636	102.693222708773	0.48692434110014	0.550628579023977	0.445568344312541	0.448997992405014	0.511077354660268	0.408696800398802	0.538361820976252	0.54653590963124	0.44377166135317	0.00520788999670696	0.00508312265810846	0.0128020006630908
239	21.1579515660655	0.33	0.669840671952775	0.521073455580974	0.818607888324576	0.395443326165472	27.6914754736309	22.3457341108446	33.0372168364173	32.27	19.39	46.88	0.681899628864515	0.845029604062806	1.0081595792611	0.664380055597146	0.823318845712451	0.982257635827756	0.662831177074258	0.821161472926605	0.980870186173829	0.669840671952775	37.3554769669896	-0.843757650831604	101.782079846064	0.48692434110014	0.550628579023977	0.445568344312541	0.448997992405014	0.511077354660268	0.408696800398802	0.538361820976252	0.54653590963124	0.44377166135317	0.00520788999670696	0.00508312265810846	0.0128020006630908
239	21.1579515660655	0.33	0.671759296059423	0.523890900727864	0.819627691390981	0.42384636327817	29.2857365377589	23.9547628893853	34.6167101861325	32.46	20	47.44	0.726809609381369	0.888556268819758	1.05030292825815	0.708073938765677	0.865651098935881	1.02322825910608	0.707260281956388	0.865359310135706	1.02309915144509	0.671759296059423	36.7339859987198	2.02353222163761	105.116317145579	0.48692434110014	0.550628579023977	0.445568344312541	0.448997992405014	0.511077354660268	0.408696800398802	0.538361820976252	0.54653590963124	0.44377166135317	0.00520788999670696	0.00508312265810846	0.0128020006630908
239	21.1579515660655	0.33	0.672311373957399	0.521702095521411	0.822920652393387	0.351167357113413	26.9326409759465	21.2168849962717	32.6483969556214	31.63	23.1	46.65	0.660400404411286	0.838310006181611	1.01621960795194	0.643630577173541	0.817022445057431	0.990414312941322	0.652510754362036	0.828645034199153	1.00343796401623	0.672311373957399	36.7671466484152	-2.74066719420705	100.804241285149	0.48692434110014	0.550628579023977	0.445568344312541	0.448997992405014	0.511077354660268	0.408696800398802	0.538361820976252	0.54653590963124	0.44377166135317	0.00520788999670696	0.00508312265810846	0.0128020006630908
239	21.1579515660655	0.33	0.673022737877598	0.522282344927341	0.823763130827856	0.3863648768464	29.24924297192	23.4940965559236	35.0043893879164	32.1	20.18	48.42	0.720772014341133	0.89733332476275	1.07389463518437	0.702311241218853	0.874350375100576	1.0463895089823	0.701446448355995	0.87347974985915	1.0454545909579	0.673022737877598	38.9438064241782	1.29666498169206	105.048269180431	0.48692434110014	0.550628579023977	0.445568344312541	0.448997992405014	0.511077354660268	0.408696800398802	0.538361820976252	0.54653590963124	0.44377166135317	0.00520788999670696	0.00508312265810846	0.0128020006630908
239	21.1579515660655	0.33	0.67309154356929	0.524434950560457	0.821748136578124	0.371585780949221	25.2391033293184	20.1145874726467	30.3636191859901	29.81	18.9	46.76	0.663702383034156	0.832791278871291	1.00188017470843	0.647456996056958	0.812407117321877	0.977357238586796	0.644275836010436	0.809016262452825	0.97338628664721	0.67309154356929	35.8668410744141	0.261565205112521	101.985131973978	0.48692434110014	0.550628579023977	0.445568344312541	0.448997992405014	0.511077354660268	0.408696800398802	0.538361820976252	0.54653590963124	0.44377166135317	0.00520788999670696	0.00508312265810846	0.0128020006630908
239	21.1579515660655	0.33	0.675374202425622	0.524770392341504	0.825978012509741	0.436913953838682	31.0977024308249	25.5857788194984	36.6096260421515	33.11	22.86	48.52	0.761330050037907	0.925342766180767	1.08935548232363	0.741486533002912	0.901224376340509	1.06096221967811	0.748983742654065	0.910681964061563	1.07063246781523	0.675374202425622	38.1881745650602	-0.698848760535497	103.830578116404	0.48692434110014	0.550628579023977	0.445568344312541	0.448997992405014	0.511077354660268	0.408696800398802	0.538361820976252	0.54653590963124	0.44377166135317	0.00520788999670696	0.00508312265810846	0.0128020006630908
239	21.1579515660655	0.33	0.677180439150307	0.525332570173461	0.829028308127154	0.43804947294478	32.4908816114442	26.7452944464945	38.2364687763939	31.12	21.62	48.38	0.84579538580466	1.02749430568662	1.20919322556857	0.824524062369533	1.00165334690293	1.17878263143632	0.829220922881018	1.0069081635142	1.18380613822629	0.677180439150307	38.708766404898	-1.23275893485022	102.972688503041	0.48692434110014	0.550628579023977	0.445568344312541	0.448997992405014	0.511077354660268	0.408696800398802	0.538361820976252	0.54653590963124	0.44377166135317	0.00520788999670696	0.00508312265810846	0.0128020006630908
239	21.1579515660655	0.33	0.682297497822032	0.530819028862243	0.833775966781821	0.433292099499758	29.8452837261792	24.5162260346123	35.174341417746	30.92	18.97	48.15	0.780277273809227	0.949885051192146	1.11949282857506	0.76073127453713	0.926090365453654	1.09144945637018	0.755559090002876	0.917130638216209	1.08429706686772	0.682297497822032	36.816468426915	0.535908232026259	102.151779178041	0.48692434110014	0.550628579023977	0.445568344312541	0.448997992405014	0.511077354660268	0.408696800398802	0.538361820976252	0.54653590963124	0.44377166135317	0.00520788999670696	0.00508312265810846	0.0128020006630908
239	21.1579515660655	0.33	0.682476633742897	0.529255728083716	0.835697539402079	0.427764225161817	29.5729511397526	24.2326542793162	34.9132480001891	35.2	21.5	47.08	0.678890231901803	0.828501386017128	0.978112540132454	0.660617535516724	0.806201824806918	0.951786114097112	0.665482560227352	0.811832587877881	0.95839055767718	0.682476633742897	37.9554759894705	1.06379659077554	104.768429741154	0.48692434110014	0.550628579023977	0.445568344312541	0.448997992405014	0.511077354660268	0.408696800398802	0.538361820976252	0.54653590963124	0.44377166135317	0.00520788999670696	0.00508312265810846	0.0128020006630908
239	21.1579515660655	0.33	0.688333312758655	0.536873079375766	0.839793546141543	0.432106045284655	29.7512327171285	24.4261191010301	35.076346333227	31.92	18.91	44.57	0.753491918102911	0.917759932031523	1.08202794596013	0.734255443896667	0.894329733464168	1.05440402303167	0.734852302410066	0.894797684643481	1.05623804780591	0.688333312758655	36.9274886540138	-2.2234296826915	100.048035097758	0.48692434110014	0.550628579023977	0.445568344312541	0.448997992405014	0.511077354660268	0.408696800398802	0.538361820976252	0.54653590963124	0.44377166135317	0.00520788999670696	0.00508312265810846	0.0128020006630908
239	21.1579515660655	0.33	0.689050128145593	0.534155132989734	0.843945123301453	0.442539182254263	31.2323744038006	25.759420717885	36.7053280897161	29.37	18.32	51.24	0.86248583960188	1.04573316905839	1.2289804985149	0.841580574477675	1.02038628433918	1.19919199420068	0.828001596315848	1.00216181109053	1.17928415404945	0.689050128145593	38.1639243882869	-1.16462829684469	101.474682709132	0.48692434110014	0.550628579023977	0.445568344312541	0.448997992405014	0.511077354660268	0.408696800398802	0.538361820976252	0.54653590963124	0.44377166135317	0.00520788999670696	0.00508312265810846	0.0128020006630908
239	21.1579515660655	0.33	0.711336718669698	0.553419496141678	0.869253941197718	0.378007540408793	28.7919976327707	23.0256663728198	34.5583288927215	31.73	21.28	43.99	0.714531683878306	0.89347227644402	1.07241286900973	0.696354307009405	0.870742728325613	1.04513114964182	0.704268673679384	0.881562266938602	1.05668489069519	0.711336718669698	36.2756031792751	1.0995665835928	104.236282090376	0.48692434110014	0.550628579023977	0.445568344312541	0.448997992405014	0.511077354660268	0.408696800398802	0.538361820976252	0.54653590963124	0.44377166135317	0.00520788999670696	0.00508312265810846	0.0128020006630908
239	21.1579515660655	0.33	0.727825099591681	0.567201700785284	0.888448498398077	0.443712426229508	32.9443387096812	27.1850992031112	38.7035782162512	31.9	19.73	46.93	0.839075076656728	1.01683548482572	1.19459589299472	0.817660859897888	0.990884606190526	1.16410835248316	0.818159295761104	0.990462923143208	3.71130980551245	0.727825099591681	36.9258838950247	-2.84794850741764	100.00779029896	0.48692434110014	0.550628579023977	0.445568344312541	0.448997992405014	0.511077354660268	0.408696800398802	0.538361820976252	0.54653590963124	0.44377166135317	0.00520788999670696	0.00508312265810846	0.0128020006630908
239	21.1579515660655	0.33	0.735695991777162	0.57269215095413	0.898699832600193	0.456067266161181	30.8067414746893	25.5539595349157	36.059523414463	29.4	20.24	43.74	0.854629113332971	1.03030366449544	1.20597821565791	0.83389824574943	1.00531143277027	1.17672461979111	0.840736328268957	1.01405492928576	1.18688202812025	0.735695991777162	35.4381055353308	0.658449494721339	102.032361388492	0.48692434110014	0.550628579023977	0.445568344312541	0.448997992405014	0.511077354660268	0.408696800398802	0.538361820976252	0.54653590963124	0.44377166135317	0.00520788999670696	0.00508312265810846	0.0128020006630908
239	21.1579515660655	0.34	0.340552786403904	0.266056854790493	0.415048718017315	0.484490719546019	27.6167056231042	23.1690326718047	32.0643785744037	30.59	20.63	48.54	0.745368693756372	0.888454347133692	1.03154000051101	0.726822800316316	0.866348267570224	1.00587373482413	0.727140078238976	0.867282795691353	1.00560012604505	0.340552786403904	43.7592719661746	0.20209618764447	105.426942513077	0.48692434110014	0.550628579023977	0.445568344312541	0.448997992405014	0.511077354660268	0.408696800398802	0.538361820976252	0.54653590963124	0.44377166135317	0.00520788999670696	0.00508312265810846	0.0128020006630908
239	21.1579515660655	0.34	0.409387733448213	0.320318136025536	0.498457330870891	0.377884495142685	22.8078857835381	18.2388299281294	27.3769416389469	33	20.29	54	0.54443378074768	0.680821277292675	0.81720877383767	0.530268626675364	0.66310757430511	0.795946521934856	0.52362490948852	0.655447796523958	0.786731186870322	0.409387733448213	45.1306981106176	-0.820377721919385	104.973804983398	0.48692434110014	0.550628579023977	0.445568344312541	0.448997992405014	0.511077354660268	0.408696800398802	0.538361820976252	0.54653590963124	0.44377166135317	0.00520788999670696	0.00508312265810846	0.0128020006630908
239	21.1579515660655	0.34	0.409939617451694	0.320874090703874	0.499005144199513	0.541464186496312	30.6521830029064	26.2481695834903	35.0561964223226	33.63	23.1	50.99	0.769173062426849	0.898227718143182	1.02728237385951	0.748954965109707	0.874617354877112	1.00027974464452	0.755031091914849	0.879679615773339	1.00722943614182	0.409939617451694	42.6625110448366	-0.997263174101895	103.392744997487	0.48692434110014	0.550628579023977	0.445568344312541	0.448997992405014	0.511077354660268	0.408696800398802	0.538361820976252	0.54653590963124	0.44377166135317	0.00520788999670696	0.00508312265810846	0.0128020006630908
239	21.1579515660655	0.34	0.434722009627734	0.339128659644787	0.53031535961068	0.425769899835143	27.3020764846004	22.3517181163457	32.2524348528551	32.52	21.4	48.83	0.676934942755238	0.826859460467448	0.976783978179657	0.659466601526607	0.805522309300781	0.951578017074955	0.662095172278322	0.808238793295006	0.954277927013937	0.434722009627734	42.1012926617936	-0.12424847758251	104.903321132192	0.48692434110014	0.550628579023977	0.445568344312541	0.448997992405014	0.511077354660268	0.408696800398802	0.538361820976252	0.54653590963124	0.44377166135317	0.00520788999670696	0.00508312265810846	0.0128020006630908
239	21.1579515660655	0.34	0.450069252759971	0.351609085812322	0.54852941970762	0.388810974754109	25.5547477430185	20.5523804520738	30.5571150339632	33.95	21.86	48.21	0.596565577178908	0.741767255259083	0.886968933339259	0.580803633525962	0.722168917493296	0.86353420146063	0.58490893945755	0.726224507300359	0.868264466553404	0.450069252759971	42.5376654288983	-0.368602583175822	104.785618160664	0.48692434110014	0.550628579023977	0.445568344312541	0.448997992405014	0.511077354660268	0.408696800398802	0.538361820976252	0.54653590963124	0.44377166135317	0.00520788999670696	0.00508312265810846	0.0128020006630908
239	21.1579515660655	0.34	0.460527339438345	0.359720201085366	0.561334477791324	0.456314215851848	31.2659293849125	25.9375051661609	36.5943536036642	31.2	21	46.6	0.818178173665595	0.986259119303398	1.1543400649412	0.797569389988787	0.961416607619249	1.12526382524971	0.802357462604659	0.966059948151189	1.13005423547451	0.460527339438345	40.0879524847681	3.0390875387654	106.357628844421	0.48692434110014	0.550628579023977	0.445568344312541	0.448997992405014	0.511077354660268	0.408696800398802	0.538361820976252	0.54653590963124	0.44377166135317	0.00520788999670696	0.00508312265810846	0.0128020006630908
239	21.1579515660655	0.34	0.468212218283413	0.365311338394832	0.571113098171995	0.467532664646457	26.0787691795967	21.7335362905811	30.4240020686123	34.53	20.58	52.08	0.620448483339734	0.744496089753241	0.868543696166748	0.603910294559414	0.72465138514171	0.845392475724006	0.599524785625674	0.720093960814868	2.53117980957043	0.468212218283413	42.4181622794458	-1.10871211114072	104.432098856597	0.48692434110014	0.550628579023977	0.445568344312541	0.448997992405014	0.511077354660268	0.408696800398802	0.538361820976252	0.54653590963124	0.44377166135317	0.00520788999670696	0.00508312265810846	0.0128020006630908
239	21.1579515660655	0.34	0.470186298188615	0.36730992048602	0.573062675891209	0.395820247956367	27.1429448010541	21.9072236904133	32.378665911695	33.61	22.03	50.73	0.6422468624331	0.795740774003252	0.949234685573404	0.625369104304362	0.774829312846522	0.924289521388681	0.626902536410088	0.777570031897184	0.926056178040115	0.470186298188615	41.8670047588652	1.09375118688025	106.741075267797	0.48692434110014	0.550628579023977	0.445568344312541	0.448997992405014	0.511077354660268	0.408696800398802	0.538361820976252	0.54653590963124	0.44377166135317	0.00520788999670696	0.00508312265810846	0.0128020006630908
239	21.1579515660655	0.34	0.475050372030498	0.370817054396441	0.579283689664555	0.472866870444842	27.0911813681907	22.6253315176199	31.5570312187615	33.85	19.65	57.54	0.658660203485583	0.788668356914067	0.91867651034255	0.641285045902935	0.767863643179559	0.894442240456183	0.626415565168218	0.751084184906395	0.874893483249349	0.475050372030498	43.6259562704846	-1.69959558211045	103.809002706892	0.48692434110014	0.550628579023977	0.445568344312541	0.448997992405014	0.511077354660268	0.408696800398802	0.538361820976252	0.54653590963124	0.44377166135317	0.00520788999670696	0.00508312265810846	0.0128020006630908
239	21.1579515660655	0.34	0.49028960807305	0.383707046304259	0.596872169841841	0.472038307857678	28.6313432569107	23.9037536539642	33.3589328598572	28.48	20.43	50.47	0.824990566022291	0.988153928518252	1.15131729101421	0.805411425006402	0.964702502636927	1.12399358026745	0.802023056990974	0.960491972824358	1.11820501423472	0.49028960807305	40.5456842463723	2.08247783105881	105.08160929986	0.48692434110014	0.550628579023977	0.445568344312541	0.448997992405014	0.511077354660268	0.408696800398802	0.538361820976252	0.54653590963124	0.44377166135317	0.00520788999670696	0.00508312265810846	0.0128020006630908
239	21.1579515660655	0.34	0.491307691968519	0.384547580064033	0.598067803873005	0.423293784941207	25.0777173411251	20.5075738668999	29.6478608153502	31.63	19.16	45.75	0.638231037725808	0.780461777989939	0.922692518254071	0.622022775914293	0.760641480818846	0.899260185723399	0.621876507658707	0.760292927967882	0.898295457291267	0.491307691968519	40.1218719433181	0.946915914740556	103.878422410847	0.48692434110014	0.550628579023977	0.445568344312541	0.448997992405014	0.511077354660268	0.408696800398802	0.538361820976252	0.54653590963124	0.44377166135317	0.00520788999670696	0.00508312265810846	0.0128020006630908
239	21.1579515660655	0.34	0.492082682485868	0.385623197395399	0.598542167576338	0.520075667098726	29.0980646765923	24.7338843828697	33.4622449703149	30.02	19.56	49.3	0.810483269312637	0.953489319538044	1.09649536976345	0.790554541734701	0.930044259513966	1.06953397729323	0.785245310477892	0.922490648751118	1.06198044222434	0.492082682485868	40.1505404947573	-1.04835876265017	102.409283245006	0.48692434110014	0.550628579023977	0.445568344312541	0.448997992405014	0.511077354660268	0.408696800398802	0.538361820976252	0.54653590963124	0.44377166135317	0.00520788999670696	0.00508312265810846	0.0128020006630908
239	21.1579515660655	0.34	0.501697337874894	0.393680573637582	0.609714102112207	0.457935589647885	29.2841794680216	24.3097672676222	34.258591668421	32.06	22.82	52.21	0.746590467128342	0.899362342214597	1.05213421730085	0.727480369110973	0.876341819894028	1.02520327067708	0.728743607440203	0.878154280843793	1.02836366719772	0.501697337874894	42.1839521198635	0.269826250509253	105.629704322745	0.48692434110014	0.550628579023977	0.445568344312541	0.448997992405014	0.511077354660268	0.408696800398802	0.538361820976252	0.54653590963124	0.44377166135317	0.00520788999670696	0.00508312265810846	0.0128020006630908
239	21.1579515660655	0.34	0.503105962724332	0.393051708217442	0.613160217231222	0.485477347891409	30.8748353110273	25.9122512579602	35.8374193640944	34.6	22.09	51.82	0.738321921470837	0.879721622988297	1.02112132450576	0.718622000590777	0.8562488723285	0.993875744066224	0.718919101855387	0.856257068410991	0.995275903773308	0.503105962724332	41.3846730347194	0.679072138740202	106.474503263224	0.48692434110014	0.550628579023977	0.445568344312541	0.448997992405014	0.511077354660268	0.408696800398802	0.538361820976252	0.54653590963124	0.44377166135317	0.00520788999670696	0.00508312265810846	0.0128020006630908
239	21.1579515660655	0.34	0.506370393501926	0.396062826730887	0.616677960272965	0.437588659637029	29.28641115392	24.1026423705349	34.4701799373051	31.48	21.6	46.09	0.753818157356378	0.915942250324289	1.0780663432922	0.73473121303389	0.892750266204585	1.05076931937528	0.742311391895819	0.901791015458823	1.0602178574572	0.506370393501926	41.0970185804501	-0.690705502304127	104.049077343457	0.48692434110014	0.550628579023977	0.445568344312541	0.448997992405014	0.511077354660268	0.408696800398802	0.538361820976252	0.54653590963124	0.44377166135317	0.00520788999670696	0.00508312265810846	0.0128020006630908
239	21.1579515660655	0.34	0.509225413167416	0.39808138024457	0.620369446090262	0.492417405460568	29.195610826212	24.5676498273711	33.8235718250529	29.96	18.63	48.8	0.806614545973523	0.958561544815238	1.11050854365695	0.786806359205677	0.935021966707012	1.08323757420835	0.778962499487865	0.925823016628506	1.07124345059094	0.509225413167416	40.8666709480592	-0.502149872975143	103.054543571414	0.48692434110014	0.550628579023977	0.445568344312541	0.448997992405014	0.511077354660268	0.408696800398802	0.538361820976252	0.54653590963124	0.44377166135317	0.00520788999670696	0.00508312265810846	0.0128020006630908
239	21.1579515660655	0.34	0.513012989604252	0.402530719693117	0.623495259515386	0.440156518634617	29.3579846912545	24.1885691388295	34.5274002436794	31.45	19.46	48.95	0.757180582296156	0.919000037413597	1.08081949253104	0.738018851847648	0.895743192995206	1.05346753414276	0.731989820045738	2.77509751468895	1.0465158322838	0.513012989604252	40.8426058446221	-2.28632651805416	101.903395458366	0.48692434110014	0.550628579023977	0.445568344312541	0.448997992405014	0.511077354660268	0.408696800398802	0.538361820976252	0.54653590963124	0.44377166135317	0.00520788999670696	0.00508312265810846	0.0128020006630908
239	21.1579515660655	0.34	0.518428990983863	0.406628814885653	0.630229167082073	0.412724538310123	27.2225013469533	22.1525443954764	32.2924582984303	32.96	21.8	47.97	0.6621193917989	0.813655791104978	0.965192190411057	0.644904860710524	0.792501444797193	0.940098028883862	0.649597109329257	0.797083604634057	0.945569021113727	0.518428990983863	42.5797260403259	-1.46462515217899	104.330250191998	0.48692434110014	0.550628579023977	0.445568344312541	0.448997992405014	0.511077354660268	0.408696800398802	0.538361820976252	0.54653590963124	0.44377166135317	0.00520788999670696	0.00508312265810846	0.0128020006630908
239	21.1579515660655	0.34	0.519985678575529	0.407022774810487	0.63294858234057	0.445279866656018	27.6238448672197	22.8100229179089	32.4376668165305	33.27	21.16	48.22	0.675539350269013	0.818105018162093	0.960670686055172	0.657885596100607	0.796725619806065	0.935565643511523	0.659621575522672	0.798844059861494	0.937899373536737	0.519985678575529	39.1697816663886	-0.665816068902377	102.887577991119	0.48692434110014	0.550628579023977	0.445568344312541	0.448997992405014	0.511077354660268	0.408696800398802	0.538361820976252	0.54653590963124	0.44377166135317	0.00520788999670696	0.00508312265810846	0.0128020006630908
239	21.1579515660655	0.34	0.520165774728386	0.406324581266027	0.634006968190744	0.406089764382451	25.3914381043422	20.5971719100375	30.1857042986469	31.48	21.61	53.39	0.644178308948303	0.794119393247851	0.9440604775474	0.627867406609781	0.77401191106712	0.920156415524458	0.624668692164887	0.770808945531669	0.915688709368622	0.520165774728386	41.1321424487813	-3.58780093639706	101.658285732662	0.48692434110014	0.550628579023977	0.445568344312541	0.448997992405014	0.511077354660268	0.408696800398802	0.538361820976252	0.54653590963124	0.44377166135317	0.00520788999670696	0.00508312265810846	0.0128020006630908
239	21.1579515660655	0.34	0.520301442775644	0.406104012258163	0.634498873293124	0.371813029235391	25.7081793887228	20.4909618779804	30.9253968994653	33.91	19.62	52.67	0.595466122547692	0.747078150333863	0.898690178120035	0.579742940867539	0.727351678848441	0.874960416829343	0.571974170979123	0.717579445257649	0.863372847354596	0.520301442775644	40.7306078036842	-0.22991556199491	104.088496196616	0.48692434110014	0.550628579023977	0.445568344312541	0.448997992405014	0.511077354660268	0.408696800398802	0.538361820976252	0.54653590963124	0.44377166135317	0.00520788999670696	0.00508312265810846	0.0128020006630908
239	21.1579515660655	0.34	0.523376372569615	0.410734116303809	0.636018628835422	0.431084498618486	26.4209200099619	21.6820360076776	31.1598040122462	31.13	18.74	52.62	0.685616715688687	0.835466945829681	0.985317175970675	0.668372909171165	0.814454286663107	0.960535664155049	0.656582950403116	0.800526512206841	0.943089092091216	0.523376372569615	41.2038298881371	-0.398321195831201	103.357734374834	0.48692434110014	0.550628579023977	0.445568344312541	0.448997992405014	0.511077354660268	0.408696800398802	0.538361820976252	0.54653590963124	0.44377166135317	0.00520788999670696	0.00508312265810846	0.0128020006630908
239	21.1579515660655	0.34	0.527825163267726	0.413839542481719	0.641810784053732	0.417255310705579	26.295090691634	21.4433412977725	31.1468400854956	33.66	23.13	58.73	0.627839080920603	0.769893336271915	0.911947591623227	0.611328370108967	0.749646928207682	0.887965486306398	0.607870987231885	0.744400744018032	0.88172215607119	0.527825163267726	43.3850547397378	1.76501639770163	109.054870972098	0.48692434110014	0.550628579023977	0.445568344312541	0.448997992405014	0.511077354660268	0.408696800398802	0.538361820976252	0.54653590963124	0.44377166135317	0.00520788999670696	0.00508312265810846	0.0128020006630908
239	21.1579515660655	0.34	0.531587141480981	0.416107878617673	0.647066404344289	0.462931669038779	28.3168133187878	23.5548486867683	33.0787779508074	33.12	19.47	54.55	0.700701099607565	0.84235829716888	0.984015494730196	0.682434969868775	0.820399396360462	0.958363822852148	0.670761639838574	0.806376457716868	0.940862816953168	0.531587141480981	41.8316966718193	-2.0563181005301	103.119881987456	0.48692434110014	0.550628579023977	0.445568344312541	0.448997992405014	0.511077354660268	0.408696800398802	0.538361820976252	0.54653590963124	0.44377166135317	0.00520788999670696	0.00508312265810846	0.0128020006630908
239	21.1579515660655	0.34	0.533754033353907	0.418711736752981	0.648796329954833	0.500385909048945	29.4116067020617	24.8231248855631	34.0000885185603	30.48	20	47.76	0.801407192924397	0.949544961609735	1.09768273029507	0.781511682788961	0.92597182478921	1.07043196678946	0.780512941092622	0.92424465477666	1.06926268601588	0.533754033353907	39.1936224619625	-0.707808610165343	102.420867472703	0.48692434110014	0.550628579023977	0.445568344312541	0.448997992405014	0.511077354660268	0.408696800398802	0.538361820976252	0.54653590963124	0.44377166135317	0.00520788999670696	0.00508312265810846	0.0128020006630908
239	21.1579515660655	0.34	0.534759570340226	0.419363483057076	0.650155657623376	0.411691781068861	28.869678238605	23.4814775320837	34.2578789451263	36.1	23.23	52.99	0.641643228528085	0.788878533144917	0.936113837761748	0.624156688269185	0.76737942645152	0.910602164633855	0.625757837526293	0.770330842288598	0.91318577583402	0.534759570340226	43.3135906745087	0.951827573650817	108.217514924858	0.48692434110014	0.550628579023977	0.445568344312541	0.448997992405014	0.511077354660268	0.408696800398802	0.538361820976252	0.54653590963124	0.44377166135317	0.00520788999670696	0.00508312265810846	0.0128020006630908
239	21.1579515660655	0.34	0.538178499567998	0.420515092078947	0.655841907057049	0.491830413240224	29.4002225212028	24.7343515637635	34.0660934786421	33.94	22.72	54.07	0.7181819000843	0.85365923657818	0.989136573072059	0.699209951854374	0.831108433166873	0.963006914479372	0.698271997570356	0.830170297271914	0.961832505617934	0.538178499567998	43.1385949070489	0.0255672484109121	105.827362299017	0.48692434110014	0.550628579023977	0.445568344312541	0.448997992405014	0.511077354660268	0.408696800398802	0.538361820976252	0.54653590963124	0.44377166135317	0.00520788999670696	0.00508312265810846	0.0128020006630908
239	21.1579515660655	0.34	0.541261835143219	0.422525337098611	0.659998333187827	0.455082669277738	29.9130822869454	24.8025423192188	35.0236222546721	30.25	20.76	45.85	0.806538962876029	0.97272553973	1.13891211658397	0.786608457677023	0.948688373121629	1.11076828856623	0.791199765286648	2.96906401962051	1.11883555912358	0.541261835143219	37.7233311275752	-1.9298352120773	100.511769581985	0.48692434110014	0.550628579023977	0.445568344312541	0.448997992405014	0.511077354660268	0.408696800398802	0.538361820976252	0.54653590963124	0.44377166135317	0.00520788999670696	0.00508312265810846	0.0128020006630908
239	21.1579515660655	0.34	0.543049670851437	0.425640470892243	0.66045887081063	0.47889868225143	31.6638044939462	26.5069150417412	36.8206939461512	32.5	20.47	49.13	0.803349145256235	0.959639785909287	1.11593042656234	0.782627160166137	0.934886362752118	1.0871455653381	0.781890127513478	0.934613094073075	1.08602114389165	0.543049670851437	40.3300318606852	2.73570648735299	106.862113014641	0.48692434110014	0.550628579023977	0.445568344312541	0.448997992405014	0.511077354660268	0.408696800398802	0.538361820976252	0.54653590963124	0.44377166135317	0.00520788999670696	0.00508312265810846	0.0128020006630908
239	21.1579515660655	0.34	0.546296150545153	0.427551930675309	0.665040370414998	0.441641189015861	28.3875425624192	23.4040345416724	33.3710505831659	32.88	19.39	45.37	0.701136038680219	0.850431540110794	0.999727041541369	0.68293072614705	0.828349702747357	0.973768679347664	0.683625299496902	0.827523525248951	0.974166225209937	0.546296150545153	37.6787757702781	2.06749734470213	104.803243872851	0.48692434110014	0.550628579023977	0.445568344312541	0.448997992405014	0.511077354660268	0.408696800398802	0.538361820976252	0.54653590963124	0.44377166135317	0.00520788999670696	0.00508312265810846	0.0128020006630908
239	21.1579515660655	0.34	0.549237020212126	0.428952391974136	0.669521648450116	0.436193132158471	27.7474877786771	22.8221627034927	32.6728128538615	34.5	21.82	54.82	0.652131570152779	0.792870202881101	0.933608835609423	0.634757315390403	0.77174635375488	0.908735392119356	0.630863047602583	0.767350384736931	0.902819803576522	0.549237020212126	42.3685415810108	0.453055013699172	106.359070756327	0.48692434110014	0.550628579023977	0.445568344312541	0.448997992405014	0.511077354660268	0.408696800398802	0.538361820976252	0.54653590963124	0.44377166135317	0.00520788999670696	0.00508312265810846	0.0128020006630908
239	21.1579515660655	0.34	0.549607438314343	0.43067935225504	0.668535524373646	0.413046020453849	26.0414623103286	21.194678665266	30.8882459553912	31.51	21.23	43.24	0.662218186042934	0.813653757408113	0.965089328773292	0.645440599445767	0.793039484555541	0.940638369665313	0.65348717278685	0.80291264689449	0.953830569103505	0.549607438314343	37.4810316767907	-0.383855791678857	102.474730532893	0.48692434110014	0.550628579023977	0.445568344312541	0.448997992405014	0.511077354660268	0.408696800398802	0.538361820976252	0.54653590963124	0.44377166135317	0.00520788999670696	0.00508312265810846	0.0128020006630908
239	21.1579515660655	0.34	0.551519371457176	0.431801585707926	0.671237157206425	0.484041921154709	30.9789179257504	25.9852756722192	35.9725601792817	33.03	20.04	49.34	0.775123429756192	0.924080445235181	1.07303746071417	0.754948222035743	0.900028127607666	1.04510803317959	0.751614173190009	0.896097675166049	1.04052968009058	0.551519371457176	38.9587148580797	-1.04814492845561	102.119094193101	0.48692434110014	0.550628579023977	0.445568344312541	0.448997992405014	0.511077354660268	0.408696800398802	0.538361820976252	0.54653590963124	0.44377166135317	0.00520788999670696	0.00508312265810846	0.0128020006630908
239	21.1579515660655	0.34	0.553674968138509	0.432437024901264	0.674912911375754	0.455353216616837	27.954866281844	23.1814847565199	32.7282478071681	31.76	22.41	50.51	0.718572646083612	0.866536481422245	1.01450031676088	0.700280408073201	0.844477623978575	0.988674839883948	0.703302179745963	2.50458717346203	0.993559988283805	0.553674968138509	40.39708989063	-0.914662733852826	103.274805464174	0.48692434110014	0.550628579023977	0.445568344312541	0.448997992405014	0.511077354660268	0.408696800398802	0.538361820976252	0.54653590963124	0.44377166135317	0.00520788999670696	0.00508312265810846	0.0128020006630908
239	21.1579515660655	0.34	0.555958087308896	0.435676366557832	0.67623980805996	0.463126176132496	30.7041501513143	25.5427326092993	35.8655676933294	30.93	20.37	48.08	0.812874576820138	0.977132065023654	1.14138955322717	0.792510869789827	0.952653465656081	1.11279606152234	0.79236100078546	0.952643529762684	1.11404154439988	0.555958087308896	39.3163209967103	0.735586041849174	104.882692390101	0.48692434110014	0.550628579023977	0.445568344312541	0.448997992405014	0.511077354660268	0.408696800398802	0.538361820976252	0.54653590963124	0.44377166135317	0.00520788999670696	0.00508312265810846	0.0128020006630908
239	21.1579515660655	0.34	0.556055010907132	0.434279259670541	0.677830762143723	0.315627504674381	23.7668409401065	18.3027769869103	29.2309048933026	34.55	21.86	54.92	0.522206261330031	0.678104375081153	0.834002488832274	0.508282541061358	0.660023903185726	0.811765265310094	0.505272677880775	0.656390723722833	0.807297785199177	0.556055010907132	42.3946634443248	-3.30394636896565	102.953803732805	0.48692434110014	0.550628579023977	0.445568344312541	0.448997992405014	0.511077354660268	0.408696800398802	0.538361820976252	0.54653590963124	0.44377166135317	0.00520788999670696	0.00508312265810846	0.0128020006630908
239	21.1579515660655	0.34	0.557185277289355	0.436464249368327	0.677906305210383	0.411762378429645	25.8366271639504	21.0152140337103	30.6580402941905	31.59	20.01	50.31	0.654879271011533	0.805124874549629	0.955370478087726	0.638261185826558	0.784694187028948	0.931127188231338	0.633842460859639	0.780493177812557	0.925217752162048	0.557185277289355	39.81762962839	-0.27050357799516	103.911986035814	0.48692434110014	0.550628579023977	0.445568344312541	0.448997992405014	0.511077354660268	0.408696800398802	0.538361820976252	0.54653590963124	0.44377166135317	0.00520788999670696	0.00508312265810846	0.0128020006630908
239	21.1579515660655	0.34	0.559779856922286	0.439225018654947	0.680334695189624	0.438428338276985	28.4505157414797	23.4232841973835	33.4777472855759	33.63	22.42	47.22	0.686376659303427	0.833690518611296	0.981004377919164	0.668334672789602	0.811776263676179	0.955217854562756	0.67458376228227	0.820415049996487	0.966133160088935	0.559779856922286	41.4206215514727	0.230584610914668	105.967519797166	0.48692434110014	0.550628579023977	0.445568344312541	0.448997992405014	0.511077354660268	0.408696800398802	0.538361820976252	0.54653590963124	0.44377166135317	0.00520788999670696	0.00508312265810846	0.0128020006630908
239	21.1579515660655	0.34	0.561109583888082	0.440298463407858	0.681920704368307	0.440531071449849	29.7197583837917	24.4906162187867	34.9489005487967	31.88	20.21	44.64	0.756371294748996	0.917868784009286	1.07936627326958	0.737074769025191	0.894452138342438	1.05182950765968	0.741810489209243	0.899477565260254	1.05927121310003	0.561109583888082	39.0262876121853	-1.77535937658533	101.77382479348	0.48692434110014	0.550628579023977	0.445568344312541	0.448997992405014	0.511077354660268	0.408696800398802	0.538361820976252	0.54653590963124	0.44377166135317	0.00520788999670696	0.00508312265810846	0.0128020006630908
239	21.1579515660655	0.34	0.561202185198144	0.439496581854938	0.68290778854135	0.436733691298264	30.4726342587947	25.0695218851433	35.875746632446	36.09	24.54	54.38	0.685166800194461	0.832837475092321	0.980508149990181	0.666495851783786	0.81014246779262	0.953789083801455	0.671388302518502	0.815221570855202	0.958979173823203	0.561202185198144	44.0038407070463	-1.27202577589957	106.328977992597	0.48692434110014	0.550628579023977	0.445568344312541	0.448997992405014	0.511077354660268	0.408696800398802	0.538361820976252	0.54653590963124	0.44377166135317	0.00520788999670696	0.00508312265810846	0.0128020006630908
239	21.1579515660655	0.34	0.564966306204121	0.441872086153864	0.688060526254379	0.360690126376058	26.8009141636916	21.2300361563038	32.3717921710794	32.95	22.95	48.07	0.634637141391905	0.801169410466813	0.96770167954172	0.618138451750873	0.780341374111754	0.942544296472636	0.623951084060303	0.788538532924575	0.953227349849158	0.564966306204121	40.3909251553502	0.0490505031299266	105.266170748629	0.48692434110014	0.550628579023977	0.445568344312541	0.448997992405014	0.511077354660268	0.408696800398802	0.538361820976252	0.54653590963124	0.44377166135317	0.00520788999670696	0.00508312265810846	0.0128020006630908
239	21.1579515660655	0.34	0.566093335281651	0.444085025706868	0.688101644856433	0.389457628972166	25.8214937262221	20.7737811217511	30.8692063306932	32.26	20.68	50.62	0.63415960199988	0.788250732425313	0.942341862850746	0.617870010311932	0.768003017909217	0.918136025506502	0.615912340398656	0.765613353717065	0.914803130075606	0.566093335281651	40.3341697925802	-1.56533027965497	102.67711060348	0.48692434110014	0.550628579023977	0.445568344312541	0.448997992405014	0.511077354660268	0.408696800398802	0.538361820976252	0.54653590963124	0.44377166135317	0.00520788999670696	0.00508312265810846	0.0128020006630908
239	21.1579515660655	0.34	0.567093834501689	0.443319351058663	0.690868317944715	0.394538068950967	28.4283428158077	22.9299473974994	33.926738234116	34.16	23.22	53	0.661638979862659	0.820294064080067	0.978949148297475	0.644102126388458	0.798552030667049	0.953001934945641	0.645951777685044	0.8021892444095	0.954967990496066	0.567093834501689	41.4696481633713	-2.25242935170243	103.727348047549	0.48692434110014	0.550628579023977	0.445568344312541	0.448997992405014	0.511077354660268	0.408696800398802	0.538361820976252	0.54653590963124	0.44377166135317	0.00520788999670696	0.00508312265810846	0.0128020006630908
239	21.1579515660655	0.34	0.568005622701242	0.443204143247614	0.692807102154869	0.473017324032218	29.9279825411411	24.9959884322431	34.8599766500392	31.87	20.93	49.87	0.772308719759415	0.924694054167342	1.07707938857527	0.752610584041225	0.901109251211259	1.04960791838129	0.751398190868785	2.87751898653802	1.0482981076078	0.568005622701242	39.9038374436262	0.169583757217954	103.656109036368	0.48692434110014	0.550628579023977	0.445568344312541	0.448997992405014	0.511077354660268	0.408696800398802	0.538361820976252	0.54653590963124	0.44377166135317	0.00520788999670696	0.00508312265810846	0.0128020006630908
239	21.1579515660655	0.34	0.574753545521343	0.450705679510751	0.698801411531934	0.453672380094444	26.5176741442869	21.974323041183	31.0610252473907	31.31	19.42	51.89	0.690787369257566	0.833612681793683	0.976437994329799	0.673350799457217	0.812570974374837	0.951791149292457	0.665737373306085	0.801961560102533	0.939894625670355	0.574753545521343	39.0126710039085	3.99392914843041	107.200805330116	0.48692434110014	0.550628579023977	0.445568344312541	0.448997992405014	0.511077354660268	0.408696800398802	0.538361820976252	0.54653590963124	0.44377166135317	0.00520788999670696	0.00508312265810846	0.0128020006630908
239	21.1579515660655	0.34	0.5752155227326	0.448738859842417	0.701692185622782	0.44069943737489	27.6128114514293	22.7560422144861	32.4695806883725	31.45	21.84	46.87	0.712387511202947	0.864430723136807	1.01647393507067	0.694360106532275	0.842555771357495	0.990751436182714	0.700944201873786	0.849790201863783	0.999051019516237	0.5752155227326	39.9977474072318	0.546087295118863	104.81126662507	0.48692434110014	0.550628579023977	0.445568344312541	0.448997992405014	0.511077354660268	0.408696800398802	0.538361820976252	0.54653590963124	0.44377166135317	0.00520788999670696	0.00508312265810846	0.0128020006630908
239	21.1579515660655	0.34	0.575583073871992	0.449365646167624	0.70180050157636	0.4492707898776	31.9557295178704	26.4317868517339	37.4796721840069	31.19	20.98	47.88	0.834166498093973	1.00849780362887	1.18282910916377	0.813161123127889	0.983102544329799	1.15304396553171	0.815998727102565	0.985456817015381	1.15796391121083	0.575583073871992	39.5639908481377	0.981407126523858	104.849097102414	0.48692434110014	0.550628579023977	0.445568344312541	0.448997992405014	0.511077354660268	0.408696800398802	0.538361820976252	0.54653590963124	0.44377166135317	0.00520788999670696	0.00508312265810846	0.0128020006630908
239	21.1579515660655	0.34	0.575605749615758	0.45006066917358	0.701150830057936	0.42761278147704	29.1577454672457	23.8907975148464	34.4246934196449	27.61	18.73	46.05	0.850103052907249	1.03751615751607	1.2249292621249	0.830374592016716	1.0134383743969	1.19650215677708	0.826854702612504	1.00964897200717	1.1911687747604	0.575605749615758	36.7791392988675	-1.66967322086302	100.055144654044	0.48692434110014	0.550628579023977	0.445568344312541	0.448997992405014	0.511077354660268	0.408696800398802	0.538361820976252	0.54653590963124	0.44377166135317	0.00520788999670696	0.00508312265810846	0.0128020006630908
239	21.1579515660655	0.34	0.578869779816696	0.452299981607551	0.70543957802584	0.335913541997684	25.7997562520477	20.1360643477892	31.4634481563062	32.26	22.98	46.99	0.614716872367841	0.787618930749629	0.960520989131416	0.598927074765707	0.767387920241909	0.935848765718112	0.606510000282484	0.777712542213676	0.948798086822958	0.578869779816696	39.0649183695507	-0.151063969234985	104.657097724323	0.48692434110014	0.550628579023977	0.445568344312541	0.448997992405014	0.511077354660268	0.408696800398802	0.538361820976252	0.54653590963124	0.44377166135317	0.00520788999670696	0.00508312265810846	0.0128020006630908
239	21.1579515660655	0.34	0.581128514482222	0.4557819075167	0.706475121447745	0.459096128181349	30.7031356258462	25.4998649025907	35.9064063491017	32.01	21.48	50.25	0.784424300723504	0.944486795727158	1.10454929073081	0.764365133173687	0.92033453671809	1.07630394026249	0.765728527713378	0.921161166089088	1.07823921838162	0.581128514482222	40.4588999987758	-2.34351810649952	102.135088414898	0.48692434110014	0.550628579023977	0.445568344312541	0.448997992405014	0.511077354660268	0.408696800398802	0.538361820976252	0.54653590963124	0.44377166135317	0.00520788999670696	0.00508312265810846	0.0128020006630908
239	21.1579515660655	0.34	0.582038995517196	0.456164666502139	0.707913324532252	0.450744817800076	29.1923515258592	24.1610974216971	34.2236056300212	30.15	21.04	47.06	0.788239819112077	0.952381155730761	1.11652249234945	0.768802450088022	0.928896191476674	1.08898993286533	0.772218893378878	0.934424117664597	1.09399327815815	0.582038995517196	37.5366948172137	1.41089571004793	104.104180622719	0.48692434110014	0.550628579023977	0.445568344312541	0.448997992405014	0.511077354660268	0.408696800398802	0.538361820976252	0.54653590963124	0.44377166135317	0.00520788999670696	0.00508312265810846	0.0128020006630908
239	21.1579515660655	0.34	0.585350628801292	0.456589426904448	0.714111830698137	0.472557810604906	31.9552197702889	26.6842899949475	37.2261495456303	33.46	23.17	53.54	0.78574580939215	0.940953648287584	1.09616148718302	0.765146729881995	0.916285646518105	1.06742456315421	0.766486997719361	0.918743608265322	1.07028274742208	0.585350628801292	41.0489007130322	-2.49261618785547	103.005184411005	0.48692434110014	0.550628579023977	0.445568344312541	0.448997992405014	0.511077354660268	0.408696800398802	0.538361820976252	0.54653590963124	0.44377166135317	0.00520788999670696	0.00508312265810846	0.0128020006630908
239	21.1579515660655	0.34	0.585396078250306	0.458021272687011	0.712770883813601	0.500992395047513	29.4512337900651	24.8621396138155	34.0403279663146	32.89	19.45	45.68	0.744581915767645	0.88201805708395	1.01945419840026	0.725245053513213	0.859111965336919	0.992978877160625	0.725149170927076	0.859482187036396	0.993651158758783	0.585396078250306	37.1386603926611	2.65855540745967	104.862281967119	0.48692434110014	0.550628579023977	0.445568344312541	0.448997992405014	0.511077354660268	0.408696800398802	0.538361820976252	0.54653590963124	0.44377166135317	0.00520788999670696	0.00508312265810846	0.0128020006630908
239	21.1579515660655	0.34	0.586139050535667	0.459114352021027	0.713163749050307	0.470237866427551	29.4735936849951	24.5893175297483	34.3578698402419	29.44	20.42	46.71	0.821401609424306	0.984559952063901	1.1477182947035	0.801460917001686	0.960658358798829	1.11985580059597	0.804757559340801	0.963604512515256	1.12295386748155	0.586139050535667	36.9705190344769	-2.54712452049129	99.4852489782663	0.48692434110014	0.550628579023977	0.445568344312541	0.448997992405014	0.511077354660268	0.408696800398802	0.538361820976252	0.54653590963124	0.44377166135317	0.00520788999670696	0.00508312265810846	0.0128020006630908
239	21.1579515660655	0.34	0.588970402828374	0.461306662410834	0.716634143245913	0.455009490828059	30.4994268625337	25.2879431873774	35.7109105376899	32.08	19.54	49.51	0.776339778702557	0.936332311630356	1.09632484455816	0.756463813111062	0.91236019359813	1.0682565740852	0.75091804857843	0.905907146542187	1.06114186081048	0.588970402828374	39.5645792882841	-3.66673171989891	99.635598975262	0.48692434110014	0.550628579023977	0.445568344312541	0.448997992405014	0.511077354660268	0.408696800398802	0.538361820976252	0.54653590963124	0.44377166135317	0.00520788999670696	0.00508312265810846	0.0128020006630908
239	21.1579515660655	0.34	0.589080545838708	0.459514489255313	0.718646602422103	0.411283450662249	26.9629640588847	21.9263856517443	31.999542466025	30.97	20.39	45.28	0.696755867359468	0.856803474490371	1.01685108162127	0.679285039079358	0.835319527136828	0.991354015194298	0.683270590061068	0.839422176648551	0.995770415037343	0.589080545838708	37.9289011733392	1.95911385103979	104.427307558788	0.48692434110014	0.550628579023977	0.445568344312541	0.448997992405014	0.511077354660268	0.408696800398802	0.538361820976252	0.54653590963124	0.44377166135317	0.00520788999670696	0.00508312265810846	0.0128020006630908
239	21.1579515660655	0.34	0.589087768710797	0.461881494920182	0.716294042501412	0.434843202124141	33.5389015572927	27.5692025894923	39.508600525093	32.61	23.05	47.06	0.832762384639322	1.01308463849729	1.19340689235527	0.811240566283882	0.986902591888803	1.16256461749372	0.821775924127849	0.995777429574669	1.17692134432761	0.589087768710797	39.7642146703827	0.219439515846458	105.744763046496	0.48692434110014	0.550628579023977	0.445568344312541	0.448997992405014	0.511077354660268	0.408696800398802	0.538361820976252	0.54653590963124	0.44377166135317	0.00520788999670696	0.00508312265810846	0.0128020006630908
239	21.1579515660655	0.34	0.589400168561341	0.46144309048844	0.717357246634243	0.430884703728589	28.6783642523041	23.5324869257939	33.8242415788144	31.09	21.26	49.76	0.744939418981903	0.907836221085763	1.07073302318962	0.726216145109124	0.885018706310872	1.04382126751262	0.726309822565915	0.885218569213072	1.04429352894923	0.589400168561341	39.1157333987938	1.31996858801988	104.660606718081	0.48692434110014	0.550628579023977	0.445568344312541	0.448997992405014	0.511077354660268	0.408696800398802	0.538361820976252	0.54653590963124	0.44377166135317	0.00520788999670696	0.00508312265810846	0.0128020006630908
239	21.1579515660655	0.34	0.591928862857024	0.464542233348229	0.719315492365818	0.435131068410979	32.3315871223089	26.5801512274363	38.0830230171814	30.69	20.33	43.33	0.852257384337	1.03666956732287	1.22108175030874	0.831007147312506	1.01082118580508	1.19063522429766	0.839173054223851	1.01983309054153	1.20236237119832	0.591928862857024	37.1891602102746	1.3983029934867	104.155657979502	0.48692434110014	0.550628579023977	0.445568344312541	0.448997992405014	0.511077354660268	0.408696800398802	0.538361820976252	0.54653590963124	0.44377166135317	0.00520788999670696	0.00508312265810846	0.0128020006630908
239	21.1579515660655	0.34	0.593021400242095	0.464829190786231	0.721213609697958	0.460087299087131	30.4920557556724	25.3348576263613	35.6492538849836	31.48	22.03	48.49	0.792308327398876	0.953591689798649	1.11487505219842	0.772246066379988	0.929445527598146	1.0866449888163	2.54051516716669	0.936216915782004	1.09428497686565	0.593021400242095	40.0242948720103	-1.82277289763565	102.882824109163	0.48692434110014	0.550628579023977	0.445568344312541	0.448997992405014	0.511077354660268	0.408696800398802	0.538361820976252	0.54653590963124	0.44377166135317	0.00520788999670696	0.00508312265810846	0.0128020006630908
239	21.1579515660655	0.34	0.595632058090424	0.464680845652765	0.726583270528083	0.429173281234537	30.2838965634042	24.8309276239016	35.7368655029069	32.52	22.55	47.5	0.751951067082892	0.917082465914808	1.08221386474672	0.7325459198801	0.893415872399335	1.05428582491857	0.740719353328899	0.904024553440152	1.06431822605621	0.595632058090424	39.1907229665253	1.61120155600895	105.946564318068	0.48692434110014	0.550628579023977	0.445568344312541	0.448997992405014	0.511077354660268	0.408696800398802	0.538361820976252	0.54653590963124	0.44377166135317	0.00520788999670696	0.00508312265810846	0.0128020006630908
239	21.1579515660655	0.34	0.605442642658655	0.473170992858751	0.737714292458559	0.411798262706744	28.5544896000185	23.2262866374952	33.8826925625418	33.68	20.18	51.79	0.679550237986483	0.835441777935785	0.991333317885086	0.661672606362146	0.813462946181164	0.965253286000182	0.654315147236989	0.806778799895734	0.956844519250347	0.605442642658655	40.5671626079621	-1.74837433017009	103.17853877317	0.48692434110014	0.550628579023977	0.445568344312541	0.448997992405014	0.511077354660268	0.408696800398802	0.538361820976252	0.54653590963124	0.44377166135317	0.00520788999670696	0.00508312265810846	0.0128020006630908
239	21.1579515660655	0.34	0.607615234779464	0.474272400464905	0.740958069094023	0.400361211005108	26.4545681582219	21.3997562472428	31.509380069201	28.54	18.4	47.62	0.736998040071569	0.911083502928278	1.08516896578499	0.719480608337171	0.889428298709103	1.05937598908104	0.712618028143828	0.880931177468745	1.05055688953265	0.607615234779464	36.7204794375859	-0.0968336043830233	101.345727534673	0.48692434110014	0.550628579023977	0.445568344312541	0.448997992405014	0.511077354660268	0.408696800398802	0.538361820976252	0.54653590963124	0.44377166135317	0.00520788999670696	0.00508312265810846	0.0128020006630908
239	21.1579515660655	0.34	0.612462404159161	0.47958228055727	0.745342527761053	0.416531719831413	28.5432415127478	23.268838151893	33.8176448736026	31.37	21.33	49.99	0.730271452007801	0.895803833799408	1.06133621559101	0.711819629692713	0.873169492658184	1.03451935562365	0.71214670006586	0.873211598776981	1.03529835665074	0.612462404159161	39.4418389946868	1.11032414460679	105.297001644638	0.48692434110014	0.550628579023977	0.445568344312541	0.448997992405014	0.511077354660268	0.408696800398802	0.538361820976252	0.54653590963124	0.44377166135317	0.00520788999670696	0.00508312265810846	0.0128020006630908
239	21.1579515660655	0.34	0.613975791413406	0.479449342633767	0.748502240193046	0.422136230490564	30.5189407196802	24.9439861017905	36.0938953375699	31.83	23.34	53.03	0.771699744033495	0.944173823920632	1.11664790380777	0.752032258503942	0.920110676092847	1.08818909368175	0.754262753161792	0.923564566810607	1.09204862398403	0.613975791413406	41.1539664559172	0.624800760324328	106.485911513593	0.48692434110014	0.550628579023977	0.445568344312541	0.448997992405014	0.511077354660268	0.408696800398802	0.538361820976252	0.54653590963124	0.44377166135317	0.00520788999670696	0.00508312265810846	0.0128020006630908
239	21.1579515660655	0.34	0.614255187011656	0.479629745988312	0.748880628035	0.382332090069712	26.8341777438885	21.5090393680924	32.1593161196846	34	21.08	52.45	0.623405821455881	0.777746617747045	0.932087414038209	0.60692156744524	0.757181245462073	0.907440923478906	0.604365715982756	0.753085000527258	0.902691969103629	0.614255187011656	39.5035092792036	3.48125195929961	108.669784501285	0.48692434110014	0.550628579023977	0.445568344312541	0.448997992405014	0.511077354660268	0.408696800398802	0.538361820976252	0.54653590963124	0.44377166135317	0.00520788999670696	0.00508312265810846	0.0128020006630908
239	21.1579515660655	0.34	0.614915222431179	0.482618811804074	0.747211633058284	0.395837481675946	28.4101848732613	22.9302177478208	33.8901519987017	32.34	20.39	48.1	0.698272377143686	0.865148667348747	1.03202495755381	0.680310332754146	0.842893972368493	1.00547761198284	0.680154000634429	0.842877783909257	1.00546913934328	0.614915222431179	38.7506207891965	-2.35211519946525	101.575106477443	0.48692434110014	0.550628579023977	0.445568344312541	0.448997992405014	0.511077354660268	0.408696800398802	0.538361820976252	0.54653590963124	0.44377166135317	0.00520788999670696	0.00508312265810846	0.0128020006630908
239	21.1579515660655	0.34	0.617683201216223	0.482291827467035	0.753074574965411	0.432097112226474	29.1954603590251	23.9697282085673	34.4211925094828	30.34	20.59	46.73	0.77732607561932	0.946793907269624	1.11626173891993	0.758083571376537	0.923356271058642	1.08862897074075	0.761225833963826	0.927431384380952	1.09231433812543	0.617683201216223	36.9686312932473	1.53457634363136	104.218497185721	0.48692434110014	0.550628579023977	0.445568344312541	0.448997992405014	0.511077354660268	0.408696800398802	0.538361820976252	0.54653590963124	0.44377166135317	0.00520788999670696	0.00508312265810846	0.0128020006630908
239	21.1579515660655	0.34	0.618887424702749	0.484170362554274	0.753604486851224	0.411087874680121	27.9014871153558	22.687490710875	33.1154835198366	30.7	20.03	48.07	0.727203765229162	0.894328365545241	1.06145296586132	0.709067842618653	0.872024479342451	1.03498111606625	0.707645848627906	2.52784729003904	1.03160535819636	0.618887424702749	38.0190753236131	-1.02047249421851	101.909987243214	0.48692434110014	0.550628579023977	0.445568344312541	0.448997992405014	0.511077354660268	0.408696800398802	0.538361820976252	0.54653590963124	0.44377166135317	0.00520788999670696	0.00508312265810846	0.0128020006630908
239	21.1579515660655	0.34	0.619458379000173	0.485750919834351	0.753165838165994	0.462062233744701	30.626056150307	25.4667379119879	35.785374388626	34.27	21.29	49.16	0.732477954870303	0.880871003276792	1.02926405168328	0.713030310333418	0.857483451418511	1.0019365925036	0.71469292089614	0.860040675294772	1.00347956656561	0.619458379000173	39.1964104757742	-2.68715428300143	101.182336622443	0.48692434110014	0.550628579023977	0.445568344312541	0.448997992405014	0.511077354660268	0.408696800398802	0.538361820976252	0.54653590963124	0.44377166135317	0.00520788999670696	0.00508312265810846	0.0128020006630908
239	21.1579515660655	0.34	0.623554253701178	0.488070192366409	0.759038315035947	0.361980012165551	27.6074231061533	21.8849181188519	33.3299280934547	32.85	22.96	49.19	0.656286299865462	0.827893139044933	0.999499978224403	0.639255215646931	0.806408738444297	0.973562261241663	0.64537980202419	0.812988446971929	0.983096777715508	0.623554253701178	40.3454768650422	2.54599746477259	108.144191917008	0.48692434110014	0.550628579023977	0.445568344312541	0.448997992405014	0.511077354660268	0.408696800398802	0.538361820976252	0.54653590963124	0.44377166135317	0.00520788999670696	0.00508312265810846	0.0128020006630908
239	21.1579515660655	0.34	0.624517697768442	0.487631911159506	0.761403484377379	0.371231548791843	25.9304916555131	20.661601488951	31.1993818220753	30.05	20.71	48.02	0.676336664052456	0.848808463995798	1.02128026393914	0.65969510252427	0.827923157860545	0.996151213196821	0.660513120981659	0.829552994788884	0.997404853086623	0.624517697768442	37.8319025275129	-2.17582337240772	100.699193543207	0.48692434110014	0.550628579023977	0.445568344312541	0.448997992405014	0.511077354660268	0.408696800398802	0.538361820976252	0.54653590963124	0.44377166135317	0.00520788999670696	0.00508312265810846	0.0128020006630908
239	21.1579515660655	0.34	0.627557423812979	0.492429755588103	0.762685092037855	0.423520019509311	27.3329509866783	22.3541229418909	32.3117790314656	32.93	18.36	52.62	0.668787692154852	0.817743610772857	0.966699529390863	0.651409210715805	0.796494502381035	0.941579794046265	0.638506397759918	0.780654475627932	0.923009538751128	0.627557423812979	39.4406545672992	2.05378623928088	105.560549764691	0.48692434110014	0.550628579023977	0.445568344312541	0.448997992405014	0.511077354660268	0.408696800398802	0.538361820976252	0.54653590963124	0.44377166135317	0.00520788999670696	0.00508312265810846	0.0128020006630908
239	21.1579515660655	0.34	0.629328548912097	0.492328144416206	0.766328953407987	0.428641583012356	29.0687561045264	23.8289034549812	34.3086087540716	31.35	20.5	48.58	0.748243747339429	0.912778678181265	1.0773136090231	0.729343896649035	0.889722848055932	1.05010179946283	0.72883646218862	0.892048724317505	1.05039063904355	0.629328548912097	38.5522411721639	0.523003417325853	104.35986968231	0.48692434110014	0.550628579023977	0.445568344312541	0.448997992405014	0.511077354660268	0.408696800398802	0.538361820976252	0.54653590963124	0.44377166135317	0.00520788999670696	0.00508312265810846	0.0128020006630908
239	21.1579515660655	0.34	0.63346200723112	0.496494831890527	0.770429182571714	0.435315792623014	30.7107081294738	25.2496612895359	36.1717549694117	36.63	23.5	55.65	0.680049226608931	0.82713162258206	0.974214018555189	0.661385620451783	0.804431414655977	0.947477208860172	0.661362131351275	0.804631748873206	0.948025378209482	0.63346200723112	42.7422276093983	-0.426525886402839	106.811961286912	0.48692434110014	0.550628579023977	0.445568344312541	0.448997992405014	0.511077354660268	0.408696800398802	0.538361820976252	0.54653590963124	0.44377166135317	0.00520788999670696	0.00508312265810846	0.0128020006630908
239	21.1579515660655	0.34	0.6337590679399	0.49621926910786	0.77129886677194	0.407914182382703	28.1005887891199	22.8148121414914	33.3863654367483	30.33	19.54	47.2	0.740018718284301	0.911467583857095	1.08291644942989	0.721702069352196	0.888907300807484	1.05611253226277	0.720678216244565	0.886849500967684	1.05420596706475	0.6337590679399	37.2157485181784	0.707435201532113	103.232096629054	0.48692434110014	0.550628579023977	0.445568344312541	0.448997992405014	0.511077354660268	0.408696800398802	0.538361820976252	0.54653590963124	0.44377166135317	0.00520788999670696	0.00508312265810846	0.0128020006630908
239	21.1579515660655	0.34	0.636016404761344	0.496612230682399	0.775420578840288	0.379926225107792	24.4476557895762	19.5713073621273	29.324004217025	27.86	18.77	49.37	0.690199885767161	0.862168731042108	1.03413757631706	0.674074853384615	0.842026017324009	1.0099771812634	0.667097332261058	0.832705335518392	0.999416189254394	0.636016404761344	36.1370084657424	1.87111985170683	103.618722237345	0.48692434110014	0.550628579023977	0.445568344312541	0.448997992405014	0.511077354660268	0.408696800398802	0.538361820976252	0.54653590963124	0.44377166135317	0.00520788999670696	0.00508312265810846	0.0128020006630908
239	21.1579515660655	0.34	0.638425612226937	0.49830927766447	0.778541946789403	0.456316675319363	32.4475516235162	26.9177795580233	37.9773236890091	32.58	22.34	46.3	0.813807019944906	0.980988986640668	1.14817095333643	0.792785762971169	0.955649291760701	1.11851282055023	0.802607161699976	2.94547717571284	1.13068019582615	0.638425612226937	38.1960927328088	-0.80134139840487	103.523315897975	0.48692434110014	0.550628579023977	0.445568344312541	0.448997992405014	0.511077354660268	0.408696800398802	0.538361820976252	0.54653590963124	0.44377166135317	0.00520788999670696	0.00508312265810846	0.0128020006630908
239	21.1579515660655	0.34	0.639389033307066	0.500392923869065	0.778385142745067	0.410777088112988	27.3058672702749	22.1998986268527	32.4118359136971	27.75	17.96	47.92	0.785846310363883	0.96659067711579	1.1473350438677	0.767537944486523	0.944071393717887	1.12060484294925	0.758461839896728	0.931541555727969	1.10679506166043	0.639389033307066	36.2315777946381	2.85896853770616	103.879765673449	0.48692434110014	0.550628579023977	0.445568344312541	0.448997992405014	0.511077354660268	0.408696800398802	0.538361820976252	0.54653590963124	0.44377166135317	0.00520788999670696	0.00508312265810846	0.0128020006630908
239	21.1579515660655	0.34	0.640645232489639	0.501441656194737	0.77984880878454	0.376087205147477	26.0740910133598	20.8306992757375	31.3174827509822	33.38	20.57	51.2	0.614969780687317	0.76976667080896	0.924563560930603	0.598870709493777	0.749615227884533	0.90035974627529	0.595167656626369	0.745389197208977	0.895207740061749	0.640645232489639	38.9821501976079	1.00428099078308	105.41791115061	0.48692434110014	0.550628579023977	0.445568344312541	0.448997992405014	0.511077354660268	0.408696800398802	0.538361820976252	0.54653590963124	0.44377166135317	0.00520788999670696	0.00508312265810846	0.0128020006630908
239	21.1579515660655	0.34	0.642607264647781	0.503192233269785	0.782022296025777	0.42731265890176	27.7795667971328	22.758490244307	32.8006433499586	35.45	21.91	52.36	0.63313925350993	0.772825174076105	0.912511094642281	0.616037438185281	0.751950282285682	0.887863126386083	0.615309758110013	0.75078922838639	0.886837078060626	0.642607264647781	40.2033155947951	-2.92053761092335	102.557308083309	0.48692434110014	0.550628579023977	0.445568344312541	0.448997992405014	0.511077354660268	0.408696800398802	0.538361820976252	0.54653590963124	0.44377166135317	0.00520788999670696	0.00508312265810846	0.0128020006630908
239	21.1579515660655	0.34	0.643320895966914	0.50199691151118	0.784644880422647	0.447266148245832	31.7830811599232	26.2666719429678	37.2994903768787	33.39	20.63	45.09	0.77519902106302	0.938002859861172	1.10080669865932	0.754901711985616	0.913442800515402	1.07198388904519	0.760877892046158	0.920563766084477	1.07961519158183	0.643320895966914	37.9575151173373	2.0019838558373	105.353344141747	0.48692434110014	0.550628579023977	0.445568344312541	0.448997992405014	0.511077354660268	0.408696800398802	0.538361820976252	0.54653590963124	0.44377166135317	0.00520788999670696	0.00508312265810846	0.0128020006630908
239	21.1579515660655	0.34	0.644837938874761	0.503659895057005	0.786015982692516	0.46046005925001	31.194919203725	25.9228009358348	36.4670374716151	30.74	19.43	48.41	0.829818064756773	0.99858451052235	1.16735095628793	0.809105957885116	0.973660024082805	1.13821409028049	0.804951569392533	0.96926497555808	1.13411469072359	0.644837938874761	38.0716369360516	-0.129607546301412	102.586838694768	0.48692434110014	0.550628579023977	0.445568344312541	0.448997992405014	0.511077354660268	0.408696800398802	0.538361820976252	0.54653590963124	0.44377166135317	0.00520788999670696	0.00508312265810846	0.0128020006630908
239	21.1579515660655	0.34	0.650031816705011	0.509203126326206	0.790860507083816	0.403213088963984	27.7386962786299	22.4698704687577	33.0075220885021	28.26	18.66	41.7	0.781431265481405	0.96466441878036	1.14789757207932	0.762987123974266	0.941895420619113	1.12080371726396	0.766860807122978	0.946123809207511	1.12817847622756	0.650031816705011	35.249818257908	4.2730841297699	105.006145002306	0.48692434110014	0.550628579023977	0.445568344312541	0.448997992405014	0.511077354660268	0.408696800398802	0.538361820976252	0.54653590963124	0.44377166135317	0.00520788999670696	0.00508312265810846	0.0128020006630908
239	21.1579515660655	0.34	0.651806452858787	0.509344345827516	0.794268559890057	0.433203532195228	30.4179899536627	24.9856924460015	35.8502874613238	30.54	18.67	45.86	0.805109421168103	0.980153355269914	1.15519728937173	0.785097577060368	0.955790609496952	1.12648364193354	0.781774190901451	0.952675812226149	1.12239765709131	0.651806452858787	37.1992713425547	-0.125293003089077	101.937514014333	0.48692434110014	0.550628579023977	0.445568344312541	0.448997992405014	0.511077354660268	0.408696800398802	0.538361820976252	0.54653590963124	0.44377166135317	0.00520788999670696	0.00508312265810846	0.0128020006630908
239	21.1579515660655	0.34	0.654137572203046	0.510497896052787	0.797777248353305	0.415015893426315	27.9310604866068	22.7536505137391	33.1084704594745	30.85	19.52	46.22	0.725800091105278	0.890950058040374	1.05610002497547	0.707644077605649	0.868662789852459	1.02968150209927	0.706760330583642	2.52784729003904	1.02908342478876	0.654137572203046	36.6759976476701	1.2527787741336	103.161987986927	0.48692434110014	0.550628579023977	0.445568344312541	0.448997992405014	0.511077354660268	0.408696800398802	0.538361820976252	0.54653590963124	0.44377166135317	0.00520788999670696	0.00508312265810846	0.0128020006630908
239	21.1579515660655	0.34	0.655691857018544	0.514144685951662	0.797239028085425	0.42432912947712	30.3023089627976	24.791734345193	35.8128835804022	33.18	21.15	45.55	0.736196860916362	0.899834776636144	1.06347269235592	0.716986542616564	0.876354491139012	1.03572243966146	0.722208060465892	0.883678774715391	1.04551393169674	0.655691857018544	37.5499929476101	1.0867672416637	104.534662870262	0.48692434110014	0.550628579023977	0.445568344312541	0.448997992405014	0.511077354660268	0.408696800398802	0.538361820976252	0.54653590963124	0.44377166135317	0.00520788999670696	0.00508312265810846	0.0128020006630908
239	21.1579515660655	0.34	0.657231238329575	0.515632502911876	0.798829973747273	0.423715351811922	29.8001578009886	24.3740870674654	35.2262285345119	30.32	20.3	49.75	0.790800325674898	0.966845421900586	1.14289051812627	0.771230013574392	0.942918438001848	1.1146068624293	0.768878377688398	0.939858470567446	1.10998906032419	0.657231238329575	38.581228214983	0.0708184137280809	103.723415568716	0.48692434110014	0.550628579023977	0.445568344312541	0.448997992405014	0.511077354660268	0.408696800398802	0.538361820976252	0.54653590963124	0.44377166135317	0.00520788999670696	0.00508312265810846	0.0128020006630908
239	21.1579515660655	0.34	0.660789769511275	0.515795324654302	0.805784214368248	0.410781632325101	27.6988864349432	22.5194751181628	32.8782977517236	31.98	22.07	49.09	0.693396472746151	0.85287556891125	1.01235466507635	0.675674924648917	0.831078118232625	0.986481311816334	0.679550669095027	0.835041609225908	0.991705405144934	0.660789769511275	38.7178023544727	0.664820609975198	104.012591615993	0.48692434110014	0.550628579023977	0.445568344312541	0.448997992405014	0.511077354660268	0.408696800398802	0.538361820976252	0.54653590963124	0.44377166135317	0.00520788999670696	0.00508312265810846	0.0128020006630908
239	21.1579515660655	0.34	0.66296132612907	0.517589703627085	0.808332948631054	0.444906552697371	28.997531386123	23.9405059515588	34.0545568206872	32.19	20.6	50.87	0.73239697293411	0.887103399265274	1.04180982559644	0.713607441010445	0.864344897720257	1.01508235443007	0.710884285331725	0.860241736571296	1.01073227096417	0.66296132612907	38.3082651317555	1.18057888278223	104.466459783218	0.48692434110014	0.550628579023977	0.445568344312541	0.448997992405014	0.511077354660268	0.408696800398802	0.538361820976252	0.54653590963124	0.44377166135317	0.00520788999670696	0.00508312265810846	0.0128020006630908
239	21.1579515660655	0.34	0.667242130497759	0.52156553348626	0.812918727509258	0.423740741115564	29.7820924984826	24.3595930445709	35.2045919523942	30.47	19.84	46.36	0.786602756603961	0.961702275316202	1.13680179402844	0.767077318706339	0.937830431625037	1.10858354454374	0.767216431506747	0.937131104093701	1.10991790169794	0.667242130497759	36.6117191652588	1.03714209467094	103.278555293423	0.48692434110014	0.550628579023977	0.445568344312541	0.448997992405014	0.511077354660268	0.408696800398802	0.538361820976252	0.54653590963124	0.44377166135317	0.00520788999670696	0.00508312265810846	0.0128020006630908
239	21.1579515660655	0.34	0.668639051616255	0.524756205443645	0.812521897788864	0.409550311924449	32.9128765519752	26.7428203406377	39.0829327633127	31.2	20.97	48.64	0.843598540763314	1.03823210409031	1.2328656674173	0.822349720893543	1.01208079408109	1.20181186726863	0.823264938595424	1.01458889918845	1.20387660328428	0.668639051616255	37.28709205719	0.635791635683454	103.871851383507	0.48692434110014	0.550628579023977	0.445568344312541	0.448997992405014	0.511077354660268	0.408696800398802	0.538361820976252	0.54653590963124	0.44377166135317	0.00520788999670696	0.00508312265810846	0.0128020006630908
239	21.1579515660655	0.34	0.668831411810687	0.524187149719842	0.813475673901531	0.443374108910745	27.6429895641127	22.8072042867055	32.4787748415198	28.36	17.92	46.35	0.790469022034569	0.958071259071108	1.12567349610765	0.771765722283175	0.935402320197981	1.09903891811279	0.764894676187404	0.926463246079355	1.08959209281958	0.668831411810687	36.2433858201653	2.80607613434881	103.699527656327	0.48692434110014	0.550628579023977	0.445568344312541	0.448997992405014	0.511077354660268	0.408696800398802	0.538361820976252	0.54653590963124	0.44377166135317	0.00520788999670696	0.00508312265810846	0.0128020006630908
239	21.1579515660655	0.34	0.671982956001533	0.524175871371261	0.819790040631806	0.47461775105502	31.0447823054998	25.9451391297239	36.1444254812758	33.18	21.06	46.65	0.770392365716382	0.921816728902568	1.07324109208875	0.750288948755819	0.897761887646298	1.04523482653678	0.754672526401532	0.903769241173818	1.0510925233323	0.671982956001533	37.8129487801745	-0.725652604963965	102.221593212395	0.48692434110014	0.550628579023977	0.445568344312541	0.448997992405014	0.511077354660268	0.408696800398802	0.538361820976252	0.54653590963124	0.44377166135317	0.00520788999670696	0.00508312265810846	0.0128020006630908
239	21.1579515660655	0.34	0.673826885068015	0.527518349430896	0.820135420705134	0.455413529792736	32.2814604261311	26.7699695222239	37.7929513300383	31.57	20.96	47.05	0.834869876833758	1.00675568074905	1.17864148466435	0.813694469475247	0.981220609665633	1.14874674985602	0.818003082357239	0.984074293542512	1.15451718738138	0.673826885068015	38.8883525056499	-0.664765793419165	103.254179338339	0.48692434110014	0.550628579023977	0.445568344312541	0.448997992405014	0.511077354660268	0.408696800398802	0.538361820976252	0.54653590963124	0.44377166135317	0.00520788999670696	0.00508312265810846	0.0128020006630908
239	21.1579515660655	0.34	0.678149746417698	0.530552451144587	0.825747041690808	0.388923474058615	27.8659185115216	22.4124281920028	33.3194088310404	33.12	19.57	55.37	0.666682988268098	0.8289032167753	0.991123445282501	0.649303162920709	0.807294456103502	0.965285749286296	0.63708300982672	0.791774625655339	0.947108054284532	0.678149746417698	39.2185964681227	-1.28865263161819	102.668554268159	0.48692434110014	0.550628579023977	0.445568344312541	0.448997992405014	0.511077354660268	0.408696800398802	0.538361820976252	0.54653590963124	0.44377166135317	0.00520788999670696	0.00508312265810846	0.0128020006630908
239	21.1579515660655	0.34	0.684022421078166	0.536088761079878	0.831956081076453	0.409191094260852	30.5503220703111	24.8189093311381	36.2817348094841	31.27	21.86	47.75	0.781201389279364	0.961603659767457	1.14200593025555	0.761497912893482	0.937350073863976	1.11320223483447	0.766762556420208	2.97481448054323	1.12159847294762	0.684022421078166	37.9429628392531	-1.28407534152778	102.753488329423	0.48692434110014	0.550628579023977	0.445568344312541	0.448997992405014	0.511077354660268	0.408696800398802	0.538361820976252	0.54653590963124	0.44377166135317	0.00520788999670696	0.00508312265810846	0.0128020006630908
239	21.1579515660655	0.34	0.686055733561972	0.536436131288653	0.835675335835292	0.426032017729009	29.2639047661952	23.9606749196328	34.5671346127576	32.59	21.33	50.95	0.724122119056272	0.884392480689061	1.04466284232185	0.705413311271316	0.861542841806001	1.01767237234069	0.705472259346898	0.861759246352856	1.01715924229358	0.686055733561972	37.6626238514826	-0.205605767770622	102.967584353385	0.48692434110014	0.550628579023977	0.445568344312541	0.448997992405014	0.511077354660268	0.408696800398802	0.538361820976252	0.54653590963124	0.44377166135317	0.00520788999670696	0.00508312265810846	0.0128020006630908
239	21.1579515660655	0.34	0.687363435797245	0.537201715060716	0.837525156533773	0.431150016427769	30.8022545407818	25.2782676608788	36.3262414206848	33.22	19.52	48.46	0.74981453414475	0.913669340357849	1.07752414657095	0.730236827604131	0.889813374107355	1.04938992061058	0.726186575363879	0.885618365530839	1.04335540510506	0.687363435797245	37.7526093749551	1.36154005362035	104.854513163011	0.48692434110014	0.550628579023977	0.445568344312541	0.448997992405014	0.511077354660268	0.408696800398802	0.538361820976252	0.54653590963124	0.44377166135317	0.00520788999670696	0.00508312265810846	0.0128020006630908
239	21.1579515660655	0.34	0.690454111612789	0.541390974898246	0.839517248327331	0.487131242020736	34.8693332289836	29.2832264289739	40.4554400289932	30.27	19.95	44.21	0.951652247227032	1.13319068194745	1.31472911666786	0.928126403109125	1.10517701685388	1.28222763059863	0.933093411757909	1.11213755757969	1.28735891862526	0.690454111612789	35.8864549501871	-0.386585822685253	102.155264413748	0.48692434110014	0.550628579023977	0.445568344312541	0.448997992405014	0.511077354660268	0.408696800398802	0.538361820976252	0.54653590963124	0.44377166135317	0.00520788999670696	0.00508312265810846	0.0128020006630908
239	21.1579515660655	0.34	0.693016571927996	0.540594467164504	0.845438676691488	0.455159909153193	30.2460919744829	25.0794632123278	35.412720736638	28.91	19.85	43.08	0.852801300896681	1.02848718748496	1.20417307407325	0.832349051932341	1.00382156374241	1.17529407555248	0.838160043447304	1.0106763767546	3.69328363537787	0.693016571927996	36.0655482278169	2.18346468654048	103.941987185721	0.48692434110014	0.550628579023977	0.445568344312541	0.448997992405014	0.511077354660268	0.408696800398802	0.538361820976252	0.54653590963124	0.44377166135317	0.00520788999670696	0.00508312265810846	0.0128020006630908
239	21.1579515660655	0.34	0.69321611069143	0.541038324741053	0.845393896641808	0.410227205070443	30.0344803696921	24.4118993423102	35.6570613970741	31.8	21.5	46.52	0.755802297634738	0.929879685040951	1.10395707244716	0.736548523818412	0.906191356508206	1.075834189198	0.74229522650596	0.912656180718098	1.0856911216004	0.69321611069143	37.0311886728455	2.44378032594133	105.816316709875	0.48692434110014	0.550628579023977	0.445568344312541	0.448997992405014	0.511077354660268	0.408696800398802	0.538361820976252	0.54653590963124	0.44377166135317	0.00520788999670696	0.00508312265810846	0.0128020006630908
239	21.1579515660655	0.34	0.69458854907929	0.542104224157434	0.847072874001146	0.445189842394911	31.7471445196891	26.2137745475936	37.2805144917847	32.84	20.79	47.39	0.78631873106897	0.952299881440644	1.11828103181232	0.765916421904081	0.927590923315704	1.08926542472733	0.768778473849673	0.931267283922795	1.09204549431947	0.69458854907929	37.8334231081007	2.29710503910915	105.201451824076	0.48692434110014	0.550628579023977	0.445568344312541	0.448997992405014	0.511077354660268	0.408696800398802	0.538361820976252	0.54653590963124	0.44377166135317	0.00520788999670696	0.00508312265810846	0.0128020006630908
239	21.1579515660655	0.34	0.695767448206526	0.545518616527866	0.846016279885186	0.413999874446976	29.9277272804958	24.368582958053	35.4868716029386	33.38	24.62	47.61	0.719409923074078	0.88352712251282	1.04764432195156	0.700576660817696	0.860397474901333	1.02021828898497	0.713134193821565	0.875469459906757	1.03539353035837	0.695767448206526	38.6558026755417	0.802826687636677	105.611522055709	0.48692434110014	0.550628579023977	0.445568344312541	0.448997992405014	0.511077354660268	0.408696800398802	0.538361820976252	0.54653590963124	0.44377166135317	0.00520788999670696	0.00508312265810846	0.0128020006630908
239	21.1579515660655	0.34	0.697492554152524	0.546489709391578	0.84849539891347	0.418663201053829	30.7065039877643	25.0571687385361	36.3558392369925	32.03	20.99	49.36	0.77032405252461	0.943999652855417	1.11767525318622	0.750618196587331	0.919850957117508	1.08908371764768	0.751264867655458	0.919974054108871	1.09044762559426	0.697492554152524	38.1726175767207	-0.756345608327868	103.323958339613	0.48692434110014	0.550628579023977	0.445568344312541	0.448997992405014	0.511077354660268	0.408696800398802	0.538361820976252	0.54653590963124	0.44377166135317	0.00520788999670696	0.00508312265810846	0.0128020006630908
239	21.1579515660655	0.34	0.702827256728532	0.548996511251666	0.856658002205399	0.414582720744768	27.0789871277371	22.0550401508355	32.1029341046387	32.81	19.87	47.96	0.662236511894228	0.813088249146623	0.963939986399019	0.645063487108462	0.792003358167613	0.938943229226764	0.642930376652576	0.790203632552397	0.93679641773246	0.702827256728532	36.533807901083	-0.551348653144305	101.561036674673	0.48692434110014	0.550628579023977	0.445568344312541	0.448997992405014	0.511077354660268	0.408696800398802	0.538361820976252	0.54653590963124	0.44377166135317	0.00520788999670696	0.00508312265810846	0.0128020006630908
239	21.1579515660655	0.34	0.706157475476473	0.551532159439053	0.860782791513894	0.412354818387417	31.3055444067467	25.4707067777335	37.1403820357599	32.42	22.2	45.78	0.773810013153404	0.951074657666595	1.12833930217979	0.753877719904957	0.926576268326136	1.09927481674732	0.762106827301546	0.93663297636089	1.1119988891619	0.706157475476473	38.1338387321805	-0.222905637593627	103.583916458691	0.48692434110014	0.550628579023977	0.445568344312541	0.448997992405014	0.511077354660268	0.408696800398802	0.538361820976252	0.54653590963124	0.44377166135317	0.00520788999670696	0.00508312265810846	0.0128020006630908
239	21.1579515660655	0.34	0.71950165838842	0.563512136832287	0.875491179944553	0.395744925518862	29.6714253749194	23.9470731691945	35.3957775806444	31.12	20.98	46.82	0.757390294461108	0.938438256859718	1.11948621925833	0.738343648212806	0.914838665427143	1.09133368264148	0.742354933448491	0.919315247243086	1.0977847328292	0.71950165838842	37.4830512539908	-1.77750819215942	101.228566152698	0.48692434110014	0.550628579023977	0.445568344312541	0.448997992405014	0.511077354660268	0.408696800398802	0.538361820976252	0.54653590963124	0.44377166135317	0.00520788999670696	0.00508312265810846	0.0128020006630908
239	21.1579515660655	0.34	0.721859547700227	0.565654038803322	0.878065056597133	0.414049809458494	30.0131179115874	24.4386857927528	35.587550030422	30.77	21	45.37	0.781545082678557	0.959814489149365	1.13808389562017	0.762025873501433	0.935842974005629	1.10966007450983	0.767507360377657	0.942346655001324	1.11935729857992	0.721859547700227	36.5631194605628	1.94400931023879	104.163348527675	0.48692434110014	0.550628579023977	0.445568344312541	0.448997992405014	0.511077354660268	0.408696800398802	0.538361820976252	0.54653590963124	0.44377166135317	0.00520788999670696	0.00508312265810846	0.0128020006630908
239	21.1579515660655	0.34	0.72701293133387	0.567448057870925	0.886577804796816	0.420773890511864	31.4533029141646	25.6915929560211	37.2150128723081	28.56	19.54	43.22	0.884043920851872	1.08230350992942	1.28056309900698	0.863018520647093	1.05656286073478	1.25010720082247	0.868461430806487	1.06371064843022	1.25868843235789	0.72701293133387	35.2048991207729	1.80502461887643	103.249818204812	0.48692434110014	0.550628579023977	0.445568344312541	0.448997992405014	0.511077354660268	0.408696800398802	0.538361820976252	0.54653590963124	0.44377166135317	0.00520788999670696	0.00508312265810846	0.0128020006630908
239	21.1579515660655	0.34	0.731038480374296	0.57152110788927	0.890555852859322	0.431579487080017	31.9510106402435	26.2260232399238	37.6759980405633	31.59	19.44	48.41	0.817310841221291	0.995725015010845	1.1741391888004	0.796571711950115	0.970458655183785	1.14434559841746	0.793323535235262	0.965098131569372	1.13912419255303	0.731038480374296	37.2667133397465	-1.45721704816589	101.192153454153	0.48692434110014	0.550628579023977	0.445568344312541	0.448997992405014	0.511077354660268	0.408696800398802	0.538361820976252	0.54653590963124	0.44377166135317	0.00520788999670696	0.00508312265810846	0.0128020006630908
239	21.1579515660655	0.34	0.735745688935358	0.574811662787142	0.896679715083573	0.45271986604283	31.6631984974176	26.2278135073824	37.0985834874529	32.95	22.12	47.62	0.784055258491587	0.946540864932394	1.1090264713732	0.763672399241026	0.921933914062707	1.08019542888439	0.770205093500155	0.929775932458123	1.09032274220431	0.735745688935358	37.9858847224284	-1.22692216348923	102.526678235541	0.48692434110014	0.550628579023977	0.445568344312541	0.448997992405014	0.511077354660268	0.408696800398802	0.538361820976252	0.54653590963124	0.44377166135317	0.00520788999670696	0.00508312265810846	0.0128020006630908
239	21.1579515660655	0.34	0.750295058277601	0.586451194083864	0.914138922471338	0.40066408000294	33.0136531248101	26.7095400506274	39.3177661989927	32.63	21.73	48.94	0.806233135194978	0.996524126308565	1.18681511742215	0.785388630504007	0.970759802171129	1.15613097383825	0.789304081178021	0.974330275785071	1.160313116717	0.750295058277601	37.818649677727	-0.167830937615833	104.058159695884	0.48692434110014	0.550628579023977	0.445568344312541	0.448997992405014	0.511077354660268	0.408696800398802	0.538361820976252	0.54653590963124	0.44377166135317	0.00520788999670696	0.00508312265810846	0.0128020006630908
239	21.1579515660655	0.34	0.838030980804748	0.657662808305027	1.01839915330447	0.380097503539359	29.4391146160823	23.5692999363484	35.3089292958161	31.03	19.36	46.13	0.747518264689691	0.933683899447381	1.11984953420507	0.728752141698378	0.910244168647878	1.09173619559738	0.729316556882746	0.909692039565478	1.09011234141005	0.838030980804748	34.8712374277058	0.350667753358924	102.30123173543	0.48692434110014	0.550628579023977	0.445568344312541	0.448997992405014	0.511077354660268	0.408696800398802	0.538361820976252	0.54653590963124	0.44377166135317	0.00520788999670696	0.00508312265810846	0.0128020006630908
239	21.1579515660655	0.35	0.427973701126654	0.336355949666542	0.519591452586766	0.472950997598233	29.0605160729587	24.2708392727515	33.850192873166	35.49	21.11	55.63	0.674381816737271	0.807466252170638	0.940550687604005	0.656154709485528	0.785642155471704	0.91512960145788	0.649038195970794	0.777558779398175	0.905434737904447	0.427973701126654	46.2962795493742	1.25794761533279	108.683937886638	0.48692434110014	0.550628579023977	0.445568344312541	0.448997992405014	0.511077354660268	0.408696800398802	0.538361820976252	0.54653590963124	0.44377166135317	0.00520788999670696	0.00508312265810846	0.0128020006630908
239	21.1579515660655	0.35	0.431865602267389	0.339023610832235	0.524707593702542	0.497341265117009	31.4772102913331	26.5364809140813	36.4179396685849	35.05	22.54	47.82	0.746573377909722	0.885575117908914	1.02457685790811	0.726522140459086	0.861790614610279	0.997059088761473	0.733749834049412	0.86965282590025	1.00881136541577	0.431865602267389	42.3871135883221	0.194761037663245	105.845774370136	0.48692434110014	0.550628579023977	0.445568344312541	0.448997992405014	0.511077354660268	0.408696800398802	0.538361820976252	0.54653590963124	0.44377166135317	0.00520788999670696	0.00508312265810846	0.0128020006630908
239	21.1579515660655	0.35	0.454881243383592	0.358072345244237	0.551690141522946	0.381177960324899	24.8348454402659	19.8944021492728	29.775288731259	34.1	19.54	51.69	0.575034157372081	0.717834309071266	0.860634460770451	0.559806707466948	0.698825375703685	0.837844043940423	0.553768683784663	0.690898525600177	0.828422960810193	0.454881243383592	42.4063493230257	1.4561041673265	106.705139313232	0.48692434110014	0.550628579023977	0.445568344312541	0.448997992405014	0.511077354660268	0.408696800398802	0.538361820976252	0.54653590963124	0.44377166135317	0.00520788999670696	0.00508312265810846	0.0128020006630908
239	21.1579515660655	0.35	0.455240536799892	0.357605164602412	0.552875908997371	0.476737602470555	28.7552751075387	24.0517545358891	33.4587956791883	32.57	21.38	54.92	0.72729432172389	0.869522773239467	1.01175122475504	0.708509767444871	0.847064743191818	0.985619718938764	0.702201417893308	0.839700590027795	0.977831019281221	0.455240536799892	43.6529742471266	-0.0605089207364636	105.682663257527	0.48692434110014	0.550628579023977	0.445568344312541	0.448997992405014	0.511077354660268	0.408696800398802	0.538361820976252	0.54653590963124	0.44377166135317	0.00520788999670696	0.00508312265810846	0.0128020006630908
239	21.1579515660655	0.35	0.470395122862008	0.371280560843617	0.569509684880399	0.506051070211365	27.9791743205905	23.6633455461841	32.2950030949968	30.52	19.47	49.53	0.762951032401046	0.902101517807808	1.04125200321457	0.743994213083075	0.87968726741256	1.01538032174205	0.73853209472148	0.873399863071085	1.00834665448205	0.470395122862008	41.5821383377274	-0.0156959690007886	103.853998104074	0.48692434110014	0.550628579023977	0.445568344312541	0.448997992405014	0.511077354660268	0.408696800398802	0.538361820976252	0.54653590963124	0.44377166135317	0.00520788999670696	0.00508312265810846	0.0128020006630908
239	21.1579515660655	0.35	0.470529399049977	0.369325640861096	0.571733157238858	0.409914228112022	27.1576000836898	22.0702933313691	32.2449068360106	34.96	22.97	55.19	0.622517705650425	0.76601097417411	0.909504242697795	0.605820315830342	0.745464757213287	0.885109198596233	0.605439784335439	0.744263284112795	0.883816340503619	0.470529399049977	44.4914384500808	-0.991634619123739	106.395082149995	0.48692434110014	0.550628579023977	0.445568344312541	0.448997992405014	0.511077354660268	0.408696800398802	0.538361820976252	0.54653590963124	0.44377166135317	0.00520788999670696	0.00508312265810846	0.0128020006630908
239	21.1579515660655	0.35	0.476546526281228	0.375567846901672	0.577525205660784	0.518604836048226	31.7018144165445	26.9330907047545	36.4705381283345	34.89	20.12	49.37	0.761086847146641	0.895843490359482	1.03060013357232	0.740692164280212	0.871837762297916	1.00298336031562	0.73886381446389	0.868948705443561	0.997730836239542	0.476546526281228	40.704010009953	0.405061068211045	104.51802149303	0.48692434110014	0.550628579023977	0.445568344312541	0.448997992405014	0.511077354660268	0.408696800398802	0.538361820976252	0.54653590963124	0.44377166135317	0.00520788999670696	0.00508312265810846	0.0128020006630908
239	21.1579515660655	0.35	0.483874726438062	0.381523780869089	0.586225672007036	0.393660302561371	29.5727285214311	23.842472207222	35.3029848356402	35.84	24.47	48.46	0.656142148634419	0.813838156730938	0.971534164827456	0.638322792859828	0.791736129467626	0.945149466075424	0.647804525411563	0.803532585185906	0.960647993858775	0.483874726438062	42.7085014414967	-3.09318990990043	103.914348727019	0.48692434110014	0.550628579023977	0.445568344312541	0.448997992405014	0.511077354660268	0.408696800398802	0.538361820976252	0.54653590963124	0.44377166135317	0.00520788999670696	0.00508312265810846	0.0128020006630908
239	21.1579515660655	0.35	0.487514386845428	0.384676553518919	0.590352220171938	0.529280224006819	30.7346523564813	26.2093025534237	35.2600021595389	32.84	20.02	49.16	0.786240130698792	0.921993900314036	1.05774766992928	0.765840676497286	0.898072236169512	1.03030379584174	0.762372861128193	0.896363391081444	1.02727133869744	0.487514386845428	42.3239100804516	-3.25185133734476	101.145901425147	0.48692434110014	0.550628579023977	0.445568344312541	0.448997992405014	0.511077354660268	0.408696800398802	0.538361820976252	0.54653590963124	0.44377166135317	0.00520788999670696	0.00508312265810846	0.0128020006630908
239	21.1579515660655	0.35	0.499020196276847	0.392436805043464	0.605603587510229	0.445952257830632	27.8638340290246	23.0147942452566	32.7128738127927	37.8	22.07	60.48	0.600991252482262	0.727615477836078	0.854239703189894	0.584256773090954	0.70735517260143	0.830453572111905	0.574997237162276	0.697117483736268	0.817196081519899	0.499020196276847	45.969447878847	-4.6574115630403	103.018304263048	0.48692434110014	0.550628579023977	0.445568344312541	0.448997992405014	0.511077354660268	0.408696800398802	0.538361820976252	0.54653590963124	0.44377166135317	0.00520788999670696	0.00508312265810846	0.0128020006630908
239	21.1579515660655	0.35	0.504440821752254	0.397431726049578	0.61144991745493	0.530403493273585	32.1672854073119	27.4416619363978	36.8929088782259	32.25	22.16	47.53	0.838038888764908	0.98235435520659	1.12666982164827	0.816517196683019	0.957126494982564	1.09773579328211	0.824451388090574	0.965252301488664	1.10816289202605	0.504440821752254	39.5904871286164	1.79540570705398	105.75912421353	0.48692434110014	0.550628579023977	0.445568344312541	0.448997992405014	0.511077354660268	0.408696800398802	0.538361820976252	0.54653590963124	0.44377166135317	0.00520788999670696	0.00508312265810846	0.0128020006630908
239	21.1579515660655	0.35	0.5115822486458	0.40269966654628	0.62046483074532	0.468575649734124	29.8258466823308	24.8666753855498	34.7850179791118	28.94	19.24	44.9	0.844740202250334	1.01320708812408	1.18167397399782	0.824467515996401	0.98889141171483	1.15331530743326	0.825001670100847	0.990159686183931	1.15455768882877	0.5115822486458	38.1220704868701	-0.0109606671184026	102.000568402701	0.48692434110014	0.550628579023977	0.445568344312541	0.448997992405014	0.511077354660268	0.408696800398802	0.538361820976252	0.54653590963124	0.44377166135317	0.00520788999670696	0.00508312265810846	0.0128020006630908
239	21.1579515660655	0.35	0.513797097324483	0.403486635102986	0.624107559545979	0.440585161190566	26.471776322666	21.8146222701276	31.1289303752044	30.61	19.05	45.96	0.701378921725817	0.851114711199164	1.00085050067251	0.683920985447196	0.82992971984335	0.975938454239504	0.682615124674077	0.828840779992617	0.974170477142429	0.513797097324483	39.9344525672873	0.550898023708392	104.118848128494	0.48692434110014	0.550628579023977	0.445568344312541	0.448997992405014	0.511077354660268	0.408696800398802	0.538361820976252	0.54653590963124	0.44377166135317	0.00520788999670696	0.00508312265810846	0.0128020006630908
239	21.1579515660655	0.35	0.518588965537269	0.40917978620072	0.627998144873819	0.455965309237288	28.6519161369868	23.7655441148644	33.5382881591092	30.69	20.75	47.21	0.762112377395061	0.918808331025141	1.07550428465522	0.743111419065068	0.895900634825884	1.0486898505867	0.746432547481818	0.898369256411644	1.05238280811515	0.518588965537269	40.3864781117036	-2.31251591452069	101.470153795198	0.48692434110014	0.550628579023977	0.445568344312541	0.448997992405014	0.511077354660268	0.408696800398802	0.538361820976252	0.54653590963124	0.44377166135317	0.00520788999670696	0.00508312265810846	0.0128020006630908
239	21.1579515660655	0.35	0.518799594728463	0.407722097979199	0.629877091477728	0.45365114602792	27.5080753343373	22.7948339901299	32.2213166785446	31.28	21.1	46.66	0.717388477532851	0.865721430237393	1.01405438294194	0.699292903403463	0.843884271143151	0.988475638882839	0.703470290674127	2.49572296142589	0.99542857870335	0.518799594728463	39.3951474276029	0.892671058457456	104.905280757374	0.48692434110014	0.550628579023977	0.445568344312541	0.448997992405014	0.511077354660268	0.408696800398802	0.538361820976252	0.54653590963124	0.44377166135317	0.00520788999670696	0.00508312265810846	0.0128020006630908
239	21.1579515660655	0.35	0.524644613984083	0.412989475841078	0.636299752127087	0.448645866810737	27.0942641238457	22.4047666807501	31.7837615669413	27.99	19.28	45.34	0.786503714211923	0.95112525253622	1.11574679086052	0.768066323045163	0.928828767455835	1.08959121186651	0.768930186445743	0.928988906095493	1.09078655897448	0.524644613984083	37.386266465808	-1.20961327215291	100.885732537949	0.48692434110014	0.550628579023977	0.445568344312541	0.448997992405014	0.511077354660268	0.408696800398802	0.538361820976252	0.54653590963124	0.44377166135317	0.00520788999670696	0.00508312265810846	0.0128020006630908
239	21.1579515660655	0.35	0.524758800758157	0.413828245514391	0.635689356001924	0.48240551506816	29.5449565448757	24.7668315669635	34.3230815227879	34.4	21.41	51.77	0.709619846579645	0.846522796987206	0.983425747394767	0.690740880979401	0.824001619146459	0.957262357313517	0.689967087905465	0.82167027460542	0.955693915094651	0.524758800758157	43.0165141759381	-1.88066295886823	103.862606481904	0.48692434110014	0.550628579023977	0.445568344312541	0.448997992405014	0.511077354660268	0.408696800398802	0.538361820976252	0.54653590963124	0.44377166135317	0.00520788999670696	0.00508312265810846	0.0128020006630908
239	21.1579515660655	0.35	0.526768889904152	0.414050958821026	0.639486820987278	0.472764082678608	31.5515231529369	26.3493350901028	36.7537112157709	33.91	21.15	48.67	0.765751704788241	0.916935192497596	1.06811868020695	0.745532752760035	0.89272438296997	1.0399160131799	0.747404021328074	0.893732306412822	1.04300056909349	0.526768889904152	42.6262079611639	-0.304822191563394	105.519794359524	0.48692434110014	0.550628579023977	0.445568344312541	0.448997992405014	0.511077354660268	0.408696800398802	0.538361820976252	0.54653590963124	0.44377166135317	0.00520788999670696	0.00508312265810846	0.0128020006630908
239	21.1579515660655	0.35	0.533250265552383	0.41920337977244	0.647297151332325	0.452585650847109	29.5563073523956	24.4812221945703	34.6313925102209	31.36	22.3	47.35	0.76849506361056	0.927808101995425	1.08712114038029	0.749080118986824	0.904368338001283	1.05965655701574	0.756346503002483	0.913999875909291	1.07055758788909	0.533250265552383	40.1470335211422	-1.31081160903169	103.195735522756	0.48692434110014	0.550628579023977	0.445568344312541	0.448997992405014	0.511077354660268	0.408696800398802	0.538361820976252	0.54653590963124	0.44377166135317	0.00520788999670696	0.00508312265810846	0.0128020006630908
239	21.1579515660655	0.35	0.533547698646624	0.420408234880143	0.646687162413105	0.461167922545062	27.1021000050494	22.5282114324144	31.6759885776843	32.04	20.44	49.57	0.692418234220647	0.832999472038267	0.973580709855886	0.674702914610231	0.811687422249347	0.948671929888464	0.673450527760489	0.809394472641688	0.946137963612494	0.533547698646624	40.931167240936	-0.936242681798721	103.117323656326	0.48692434110014	0.550628579023977	0.445568344312541	0.448997992405014	0.511077354660268	0.408696800398802	0.538361820976252	0.54653590963124	0.44377166135317	0.00520788999670696	0.00508312265810846	0.0128020006630908
239	21.1579515660655	0.35	0.534540896507113	0.420967473200227	0.648114319813999	0.384989261182342	26.7675550720047	21.4853992549831	32.0497108890262	33.97	22.71	57.41	0.623397060791931	0.776658369641591	0.929919678491252	0.606922638208543	0.756133732954747	0.905344827700952	0.603143893137454	0.750769003884979	0.899585490602931	0.534540896507113	43.5689364666959	2.02690535248045	109.001085251213	0.48692434110014	0.550628579023977	0.445568344312541	0.448997992405014	0.511077354660268	0.408696800398802	0.538361820976252	0.54653590963124	0.44377166135317	0.00520788999670696	0.00508312265810846	0.0128020006630908
239	21.1579515660655	0.35	0.5355852203524	0.421892571277947	0.649277869426852	0.465505816421172	29.6047963184976	24.6519314977285	34.5576611392666	30.84	19.08	48.98	0.78666876050557	0.944719825586009	1.10277089066645	0.766995063757828	0.921093450301684	1.07519183684554	0.761282506589135	0.913962542258252	1.06696049812803	0.5355852203524	38.8928404067717	3.02659282530975	106.101043334835	0.48692434110014	0.550628579023977	0.445568344312541	0.448997992405014	0.511077354660268	0.408696800398802	0.538361820976252	0.54653590963124	0.44377166135317	0.00520788999670696	0.00508312265810846	0.0128020006630908
239	21.1579515660655	0.35	0.536107572354808	0.422037911618086	0.650177233091529	0.451663989413334	27.356793648394	22.6506377794049	32.0629495173831	31.56	19.87	50.19	0.706653363270894	0.853475757646121	1.00029815202135	0.688733859516495	0.831833092602206	0.974932325687917	0.685061471954	0.825309384224727	0.968054795531351	0.536107572354808	40.617830153058	0.930459062521994	104.742579889041	0.48692434110014	0.550628579023977	0.445568344312541	0.448997992405014	0.511077354660268	0.408696800398802	0.538361820976252	0.54653590963124	0.44377166135317	0.00520788999670696	0.00508312265810846	0.0128020006630908
239	21.1579515660655	0.35	0.540141252611357	0.424107977436362	0.656174527786352	0.362299297061929	24.91806607076	19.7565831248428	30.0795490166773	30.33	21.38	46.9	0.640917008756987	0.808359029957899	0.97580105115881	0.62505479155297	0.788352747807751	0.951650704062532	0.630264813979297	0.794105568914168	0.956683353692535	0.540141252611357	38.5429670913903	-0.403218147735413	103.449176529778	0.48692434110014	0.550628579023977	0.445568344312541	0.448997992405014	0.511077354660268	0.408696800398802	0.538361820976252	0.54653590963124	0.44377166135317	0.00520788999670696	0.00508312265810846	0.0128020006630908
239	21.1579515660655	0.35	0.542246090356107	0.427450945497258	0.657041235214955	0.422827484077187	28.2126440270322	23.0662804174569	33.3590076366074	31.36	20.52	48.31	0.723994332981108	0.885526145712077	1.04705795844305	0.705702344849962	0.863152995800133	1.0206036467503	0.706560741242102	2.52784729003904	1.02171884982784	0.542246090356107	39.687314568098	0.187461229179076	104.178374441937	0.48692434110014	0.550628579023977	0.445568344312541	0.448997992405014	0.511077354660268	0.408696800398802	0.538361820976252	0.54653590963124	0.44377166135317	0.00520788999670696	0.00508312265810846	0.0128020006630908
239	21.1579515660655	0.35	0.544057703866747	0.427359518184829	0.660755889548666	0.46031092153843	29.2114099474801	24.2730339148722	34.1497859800879	33.29	20.01	52.6	0.718355840814038	0.864506144051836	1.01065644728963	0.699575757482137	0.841905231657449	0.984234705832761	0.692510326032942	0.832629675869986	0.974534396500214	0.544057703866747	41.3453547528725	1.5401610865457	106.189341798429	0.48692434110014	0.550628579023977	0.445568344312541	0.448997992405014	0.511077354660268	0.408696800398802	0.538361820976252	0.54653590963124	0.44377166135317	0.00520788999670696	0.00508312265810846	0.0128020006630908
239	21.1579515660655	0.35	0.544367848578406	0.428625243573558	0.660110453583254	0.437010883032357	28.5060262667367	23.4544604460943	33.557592087379	31.16	22.45	43.97	0.740772635414251	0.900318481055262	1.05986432669627	0.722127830286665	0.877658002212584	1.0331881741385	0.73345892874159	0.891081728266036	1.05082411142795	0.544367848578406	37.9856923886925	-0.452579597877141	102.454129561474	0.48692434110014	0.550628579023977	0.445568344312541	0.448997992405014	0.511077354660268	0.408696800398802	0.538361820976252	0.54653590963124	0.44377166135317	0.00520788999670696	0.00508312265810846	0.0128020006630908
239	21.1579515660655	0.35	0.54755498957315	0.431248777526159	0.663861201620141	0.443003570612587	29.3057104277717	24.1752031526765	34.4362177028668	31.45	19.55	52.07	0.756813735432268	0.917426175832682	1.0780386162331	0.737662079269297	0.89421011902523	1.05075815878116	0.728359610252769	0.883114398651358	1.03866316830104	0.54755498957315	40.2911817306905	-0.894547732071695	103.098726080825	0.48692434110014	0.550628579023977	0.445568344312541	0.448997992405014	0.511077354660268	0.408696800398802	0.538361820976252	0.54653590963124	0.44377166135317	0.00520788999670696	0.00508312265810846	0.0128020006630908
239	21.1579515660655	0.35	0.550375738277905	0.432920249189155	0.667831227366654	0.46737194751517	29.1078480450098	24.2563455639738	33.9593505260457	31	20.02	48.29	0.770217932212637	0.924268928856497	1.07831992550036	0.750896095647581	0.90108253908468	1.05126898252178	0.749231601966662	0.899703122620254	1.04948873679398	0.550375738277905	39.3137787285769	-1.43922953708075	102.298122383747	0.48692434110014	0.550628579023977	0.445568344312541	0.448997992405014	0.511077354660268	0.408696800398802	0.538361820976252	0.54653590963124	0.44377166135317	0.00520788999670696	0.00508312265810846	0.0128020006630908
239	21.1579515660655	0.35	0.550939776944143	0.434453797533505	0.667425756354781	0.469126483846487	30.7395380163529	25.6340959520537	35.8449800806521	33.06	20.87	51.45	0.763951161527081	0.916104309522851	1.06825745751862	0.744056586690898	0.892247410467785	1.04043823424467	0.740516228476927	0.889344195102943	1.03651722886561	0.550939776944143	40.3577410265984	-1.92923077950259	102.242560612961	0.48692434110014	0.550628579023977	0.445568344312541	0.448997992405014	0.511077354660268	0.408696800398802	0.538361820976252	0.54653590963124	0.44377166135317	0.00520788999670696	0.00508312265810846	0.0128020006630908
239	21.1579515660655	0.35	0.551826987939277	0.433932120676677	0.669721855201876	0.427596863541253	26.9620043859971	22.091528657099	31.8324801148951	30.83	19.5	49.69	0.705148362529426	0.86061103051769	1.01607369850595	0.687516288431301	0.839091647837257	0.990667007243213	0.68233779805721	0.830496856207462	0.982607941126025	0.551826987939277	39.0199094580551	0.83964606724354	104.104481079251	0.48692434110014	0.550628579023977	0.445568344312541	0.448997992405014	0.511077354660268	0.408696800398802	0.538361820976252	0.54653590963124	0.44377166135317	0.00520788999670696	0.00508312265810846	0.0128020006630908
239	21.1579515660655	0.35	0.552884712409413	0.434841069418651	0.670928355400174	0.466191048419936	29.4407029748466	24.5220679462089	34.3593380034843	34.51	21.31	52.49	0.70057597681098	0.84109746738524	0.981618957959501	0.681909244563002	0.818686563018234	0.955463881473467	0.679155077569691	0.814690961154979	0.952446535252077	0.552884712409413	40.8959622805141	1.40729475057776	106.191133574214	0.48692434110014	0.550628579023977	0.445568344312541	0.448997992405014	0.511077354660268	0.408696800398802	0.538361820976252	0.54653590963124	0.44377166135317	0.00520788999670696	0.00508312265810846	0.0128020006630908
239	21.1579515660655	0.35	0.553791730986452	0.435211312223906	0.672372149748997	0.442542904147535	28.1923853750607	23.2521764255821	33.1325943245394	36.5	24.75	54.29	0.628393368292648	0.761903216360758	0.895413064428868	0.611175713178552	0.741027460072524	0.870879206966496	0.614558344673447	0.745788663962142	0.877136533311845	0.553791730986452	42.9790094711185	1.87579156616879	108.63233304338	0.48692434110014	0.550628579023977	0.445568344312541	0.448997992405014	0.511077354660268	0.408696800398802	0.538361820976252	0.54653590963124	0.44377166135317	0.00520788999670696	0.00508312265810846	0.0128020006630908
239	21.1579515660655	0.35	0.553826189546904	0.436888306144248	0.67076407294956	0.433937746343923	30.4423248484266	25.0138021138367	35.8708475830165	31.07	22.26	48.33	0.792458678883345	0.964438929425173	1.136419179967	0.772550792486921	0.940210611716115	1.10787043094531	0.777953477490456	0.947764120118816	1.11527860619948	0.553826189546904	39.5897028286053	0.0762259631808024	104.292137141307	0.48692434110014	0.550628579023977	0.445568344312541	0.448997992405014	0.511077354660268	0.408696800398802	0.538361820976252	0.54653590963124	0.44377166135317	0.00520788999670696	0.00508312265810846	0.0128020006630908
239	21.1579515660655	0.35	0.557314883840578	0.437584090187414	0.677045677493742	0.418155810214455	27.3001227260162	22.2722492070329	32.3279962449995	33.46	20.59	50.89	0.65580666647417	0.803852467384884	0.951898268295598	0.638613746942857	0.782778313227379	0.926942879511901	0.636298207121811	0.779835751489515	0.922685628435387	0.557314883840578	41.4237590389129	0.7548705420545	105.31152277302	0.48692434110014	0.550628579023977	0.445568344312541	0.448997992405014	0.511077354660268	0.408696800398802	0.538361820976252	0.54653590963124	0.44377166135317	0.00520788999670696	0.00508312265810846	0.0128020006630908
239	21.1579515660655	0.35	0.557920563076213	0.438145850141144	0.677695276011282	0.427035252633411	26.2795421291786	21.5268974924125	31.0321867659446	29.56	20.33	51.9	0.716256320541522	0.874389268476601	1.03252221641168	0.698821731571388	0.85310552261833	1.00738931366527	0.69383307963295	0.847155024841933	0.998230450105168	0.557920563076213	39.6814869824708	-0.294698808306387	103.200628715257	0.48692434110014	0.550628579023977	0.445568344312541	0.448997992405014	0.511077354660268	0.408696800398802	0.538361820976252	0.54653590963124	0.44377166135317	0.00520788999670696	0.00508312265810846	0.0128020006630908
239	21.1579515660655	0.35	0.563267615827248	0.444331984476651	0.682203247177845	0.43589329213308	28.1601638902277	23.1585382963077	33.1617894841476	33.24	20.21	54.91	0.686370266727778	0.834607908026524	0.982845549325269	0.668440856754664	0.812806224481649	0.957171592208633	0.658490920484414	0.800878537724943	0.94388947042943	0.563267615827248	41.1071172987221	0.301412853783664	104.993772174943	0.48692434110014	0.550628579023977	0.445568344312541	0.448997992405014	0.511077354660268	0.408696800398802	0.538361820976252	0.54653590963124	0.44377166135317	0.00520788999670696	0.00508312265810846	0.0128020006630908
239	21.1579515660655	0.35	0.563474207892564	0.444191231214814	0.682757184570314	0.430414910041392	27.2524159318362	22.357715437233	32.1471164264395	34.29	22.16	50.88	0.642640545289335	0.783331708646816	0.924022872004297	0.625572290098204	0.762526756951045	0.899481223803886	0.627267275906148	0.76575582810724	0.901429788797131	0.563474207892564	40.9914657458433	-1.12049996583747	103.522171284309	0.48692434110014	0.550628579023977	0.445568344312541	0.448997992405014	0.511077354660268	0.408696800398802	0.538361820976252	0.54653590963124	0.44377166135317	0.00520788999670696	0.00508312265810846	0.0128020006630908
239	21.1579515660655	0.35	0.564956868103074	0.443821035968917	0.686092700237231	0.430748429173749	26.8347331844789	22.0183280499711	31.6511383189867	34.19	21.72	49.48	0.634746381268166	0.77359415040449	0.912441919540813	0.617914030161822	0.753079802095159	0.888245574028496	0.621018705264588	0.755108153964345	0.890780246780137	0.564956868103074	40.5306648229945	-1.2312626217002	103.201530613062	0.48692434110014	0.550628579023977	0.445568344312541	0.448997992405014	0.511077354660268	0.408696800398802	0.538361820976252	0.54653590963124	0.44377166135317	0.00520788999670696	0.00508312265810846	0.0128020006630908
239	21.1579515660655	0.35	0.56543409732546	0.445982310883558	0.684885883767362	0.489658031265923	31.228717201574	26.2510734889072	36.2063609142408	31.97	20.66	51.6	0.808469761312237	0.96176918451402	1.1150686077158	0.787809837046687	0.93719179218119	1.08657374731569	0.783460547322754	0.932022102732872	1.08046271062711	0.56543409732546	40.5858534844225	3.48592519841152	107.881421898566	0.48692434110014	0.550628579023977	0.445568344312541	0.448997992405014	0.511077354660268	0.408696800398802	0.538361820976252	0.54653590963124	0.44377166135317	0.00520788999670696	0.00508312265810846	0.0128020006630908
239	21.1579515660655	0.35	0.566820852159785	0.446767877166933	0.686873827152636	0.449444363814674	29.5597907549579	24.4518076253925	34.6677738845234	31.09	19.63	47.77	0.774063654249018	0.935765567976156	1.09746748170329	0.754608720841133	0.912246498568318	1.0698842762955	0.752069849901061	0.909756350683362	1.06735915918862	0.566820852159785	39.1007627007901	0.473657949290813	104.084819863145	0.48692434110014	0.550628579023977	0.445568344312541	0.448997992405014	0.511077354660268	0.408696800398802	0.538361820976252	0.54653590963124	0.44377166135317	0.00520788999670696	0.00508312265810846	0.0128020006630908
239	21.1579515660655	0.35	0.566869231229929	0.44747209749485	0.686266364965009	0.490903428329419	28.249113080766	23.7576034802196	32.7406226813125	33.32	21.05	49.58	0.702490349079329	0.835300131421561	0.968109913763794	0.684116192985868	0.813452236970424	0.94278828095498	0.684513180464129	0.814351858431005	0.943758025362014	0.566869231229929	38.8419219954355	0.743909248233894	104.358817643862	0.48692434110014	0.550628579023977	0.445568344312541	0.448997992405014	0.511077354660268	0.408696800398802	0.538361820976252	0.54653590963124	0.44377166135317	0.00520788999670696	0.00508312265810846	0.0128020006630908
239	21.1579515660655	0.35	0.569297588107039	0.44856891899152	0.690026257222557	0.447533908105139	30.8273836691561	25.4797460454922	36.17502129282	32.95	21.23	48.22	0.761740433086315	0.921612976249243	1.08148551941217	0.741938387274197	0.897654917067865	1.05337144686153	0.744514218058305	0.901609962736069	1.05722507416611	0.569297588107039	40.3164203443491	-1.83667291795338	102.733812446615	0.48692434110014	0.550628579023977	0.445568344312541	0.448997992405014	0.511077354660268	0.408696800398802	0.538361820976252	0.54653590963124	0.44377166135317	0.00520788999670696	0.00508312265810846	0.0128020006630908
239	21.1579515660655	0.35	0.569313378302068	0.44938245465715	0.689244301946985	0.424786792096695	28.2763331619511	23.1390030414328	33.4136632824693	35.74	22.19	52.6	0.638484591306705	0.780241179372896	0.921997767439087	0.621167722773868	0.759079613203454	0.896991503633041	0.620412924023227	0.75919041412333	0.897109411244363	0.569313378302068	43.0367752252468	2.51734303638195	108.87023783579	0.48692434110014	0.550628579023977	0.445568344312541	0.448997992405014	0.511077354660268	0.408696800398802	0.538361820976252	0.54653590963124	0.44377166135317	0.00520788999670696	0.00508312265810846	0.0128020006630908
239	21.1579515660655	0.35	0.569635373582144	0.449694613984551	0.689576133179737	0.410563288144035	27.6199409983485	22.4529614525344	32.7869205441627	31.59	20.54	49.78	0.699673651779229	0.860685795105217	1.02169793843121	0.681918737184464	0.83884503728025	0.995771337376037	0.680310171782002	0.836640499746581	0.993080248728248	0.569635373582144	40.0806612485347	-2.52619796735786	101.87166100361	0.48692434110014	0.550628579023977	0.445568344312541	0.448997992405014	0.511077354660268	0.408696800398802	0.538361820976252	0.54653590963124	0.44377166135317	0.00520788999670696	0.00508312265810846	0.0128020006630908
239	21.1579515660655	0.35	0.571141300093429	0.450636931110971	0.691645669075887	0.421004298574485	26.9587699567809	22.0227155380555	31.8948243755063	33.86	23.34	48.67	0.640956336667676	0.784616883540355	0.928277430413035	0.624045910677157	0.76391624454051	0.903786578403863	0.631096566588258	0.772628472234085	0.912976399387186	0.571141300093429	40.2731221276533	2.38733775824906	107.3272751245	0.48692434110014	0.550628579023977	0.445568344312541	0.448997992405014	0.511077354660268	0.408696800398802	0.538361820976252	0.54653590963124	0.44377166135317	0.00520788999670696	0.00508312265810846	0.0128020006630908
239	21.1579515660655	0.35	0.571468355554453	0.450985272309233	0.691951438799672	0.39730689722462	23.7700269292528	19.1991429936775	28.340910864828	31.67	19.22	56.36	0.59687136148867	0.738973002105229	0.881074642721787	0.581703722165073	0.720194289154665	0.858684856144257	0.568725938016188	0.703481046030551	0.83940720012916	0.571468355554453	40.0230596812332	0.951260744419369	105.119226507816	0.48692434110014	0.550628579023977	0.445568344312541	0.448997992405014	0.511077354660268	0.408696800398802	0.538361820976252	0.54653590963124	0.44377166135317	0.00520788999670696	0.00508312265810846	0.0128020006630908
239	21.1579515660655	0.35	0.572531243691978	0.451252208868275	0.69381027851568	0.474877630988113	30.2334309724706	25.2696535493844	35.1972083955569	30.05	20.67	50.16	0.827118311866448	0.989591105355298	1.15206389884415	0.80676576600787	0.96524066109112	1.12371555617437	0.804845356364758	0.962350939837664	1.12004614997757	0.572531243691978	39.5594665877173	-1.29914698869975	102.332126284482	0.48692434110014	0.550628579023977	0.445568344312541	0.448997992405014	0.511077354660268	0.408696800398802	0.538361820976252	0.54653590963124	0.44377166135317	0.00520788999670696	0.00508312265810846	0.0128020006630908
239	21.1579515660655	0.35	0.573292341761657	0.452040938519963	0.69454374500335	0.433419636615505	28.5298898744974	23.4370265151541	33.6227532338407	30.61	20.4	46.63	0.753522976529809	0.917263438875175	1.08100390122054	0.734766827558676	0.894431580735231	1.05409633391179	0.738347040061202	0.896599978413807	1.05710438486571	0.573292341761657	37.6238672913126	3.09941256036812	105.781812662455	0.48692434110014	0.550628579023977	0.445568344312541	0.448997992405014	0.511077354660268	0.408696800398802	0.538361820976252	0.54653590963124	0.44377166135317	0.00520788999670696	0.00508312265810846	0.0128020006630908
239	21.1579515660655	0.35	0.574252362411072	0.452011234613822	0.696493490208322	0.430874238528626	29.1418132838988	23.9126658044868	34.3709607633108	30.24	19.91	46.82	0.777997806861123	0.948127950609988	1.11825809435885	0.758778906512061	0.924706320831299	1.09063373515054	0.759163202189166	0.924702862876089	1.09228187408991	0.574252362411072	37.8964484288974	2.29382078132518	105.198998880371	0.48692434110014	0.550628579023977	0.445568344312541	0.448997992405014	0.511077354660268	0.408696800398802	0.538361820976252	0.54653590963124	0.44377166135317	0.00520788999670696	0.00508312265810846	0.0128020006630908
239	21.1579515660655	0.35	0.57456713501389	0.452027472974438	0.697106797053342	0.432410062365045	27.8923605182775	22.9030540708259	32.881666965729	30.5	19.53	49.27	0.738952652641821	0.899929491048871	1.06090632945592	0.720600256953253	0.877579125227063	1.03455799350087	0.71622702530458	0.872318791233964	1.02768922485106	0.57456713501389	38.7206587955418	-0.933308719651164	102.264550270715	0.48692434110014	0.550628579023977	0.445568344312541	0.448997992405014	0.511077354660268	0.408696800398802	0.538361820976252	0.54653590963124	0.44377166135317	0.00520788999670696	0.00508312265810846	0.0128020006630908
239	21.1579515660655	0.35	0.574982961536026	0.452671344583066	0.697294578488987	0.459567536756039	31.4870942654482	26.1560279037222	36.8181606271741	38.76	23.75	54.27	0.666333757787606	0.802144496899045	0.937955236010484	0.647572360164916	0.779559190839897	0.911546021514878	0.650473935978341	0.782592833280252	0.915281163186967	0.574982961536026	44.91891123355	-0.00711015036756177	108.041362826333	0.48692434110014	0.550628579023977	0.445568344312541	0.448997992405014	0.511077354660268	0.408696800398802	0.538361820976252	0.54653590963124	0.44377166135317	0.00520788999670696	0.00508312265810846	0.0128020006630908
239	21.1579515660655	0.35	0.575140602238985	0.453747152540025	0.696534051937946	0.452946788759003	29.504852505947	24.4422934447721	34.5674115671219	32.58	19.13	47.26	0.73888312257564	0.891922748574591	1.04496237457354	0.719795988275816	0.868882231384582	1.01796847449335	0.71654231519285	0.865053591700253	1.01338344964671	0.575140602238985	38.0206638921054	0.272587239253274	102.953602359125	0.48692434110014	0.550628579023977	0.445568344312541	0.448997992405014	0.511077354660268	0.408696800398802	0.538361820976252	0.54653590963124	0.44377166135317	0.00520788999670696	0.00508312265810846	0.0128020006630908
239	21.1579515660655	0.35	0.575185790147212	0.451783883363634	0.69858769693079	0.415105484180495	30.7100398224929	25.0185576449461	36.4015220000397	31.1	21.38	49.08	0.791839848429877	0.97197582784036	1.15211180725084	0.771935574228399	0.94754352194807	1.12315146966774	0.773722255856433	0.950658428436388	1.12696274562907	0.575185790147212	38.6640694487886	0.0222721139175903	103.864007087014	0.48692434110014	0.550628579023977	0.445568344312541	0.448997992405014	0.511077354660268	0.408696800398802	0.538361820976252	0.54653590963124	0.44377166135317	0.00520788999670696	0.00508312265810846	0.0128020006630908
239	21.1579515660655	0.35	0.579809119673265	0.456873058060464	0.702745181286067	0.433734982884953	28.3155967071288	23.2642309002865	33.366962513971	29.17	17.94	46.47	0.784119478788357	0.954375454178531	1.1246314295687	0.765199323727823	0.93134716312405	1.09749500252028	0.758662133764977	0.924095880364292	1.08805788232367	0.579809119673265	38.5363126850694	-0.658842967441957	101.606418936175	0.48692434110014	0.550628579023977	0.445568344312541	0.448997992405014	0.511077354660268	0.408696800398802	0.538361820976252	0.54653590963124	0.44377166135317	0.00520788999670696	0.00508312265810846	0.0128020006630908
239	21.1579515660655	0.35	0.582083662066215	0.457600568206806	0.706566755925625	0.441427042122406	29.1793068225081	24.054577662728	34.3040359822883	32.57	19.7	50.75	0.727494440370844	0.882484148542822	1.0374738567148	0.708706416366644	0.859693413045659	1.01068040972467	0.702201417893308	0.853113271915904	1.00077271227093	0.582083662066215	39.700873950617	-2.05280726365892	102.015596056695	0.48692434110014	0.550628579023977	0.445568344312541	0.448997992405014	0.511077354660268	0.408696800398802	0.538361820976252	0.54653590963124	0.44377166135317	0.00520788999670696	0.00508312265810846	0.0128020006630908
239	21.1579515660655	0.35	0.582289727440877	0.458188616481496	0.706390838400259	0.428147593379761	28.3088891805692	23.2008583151608	33.4169200459776	30.16	21.8	49.94	0.756684012314396	0.923279801045941	1.08987558977749	0.738021128142051	0.900507991803027	1.062994855464	0.739357913350062	0.903506249904441	1.06667447790211	0.582289727440877	40.0689607748496	-0.263414760349475	104.748411806917	0.48692434110014	0.550628579023977	0.445568344312541	0.448997992405014	0.511077354660268	0.408696800398802	0.538361820976252	0.54653590963124	0.44377166135317	0.00520788999670696	0.00508312265810846	0.0128020006630908
239	21.1579515660655	0.35	0.583958708007994	0.460079133393878	0.707838282622109	0.42094017582116	27.0123735970474	22.0658539636999	31.958893230395	28.07	19.95	44.12	0.772525180436742	0.945702750567138	1.11888032069753	0.754379692050348	0.923489573945898	1.09259945584145	0.759705803039375	0.928662099872124	1.09847973931064	0.583958708007994	37.401151045493	-1.50847470097189	100.615664164579	0.48692434110014	0.550628579023977	0.445568344312541	0.448997992405014	0.511077354660268	0.408696800398802	0.538361820976252	0.54653590963124	0.44377166135317	0.00520788999670696	0.00508312265810846	0.0128020006630908
239	21.1579515660655	0.35	0.584368920123551	0.46021217968164	0.708525660565462	0.517319922427543	32.7288901607379	27.7929847877759	37.6647955336998	29.33	19.23	49.8	0.931754263508738	1.09722950521634	1.26270474692395	0.909189450550501	1.07065728598739	1.23212512142428	0.901858619543792	1.05985011778509	1.21846090346853	0.584368920123551	39.9665672330078	1.70710591107881	104.271164304355	0.48692434110014	0.550628579023977	0.445568344312541	0.448997992405014	0.511077354660268	0.408696800398802	0.538361820976252	0.54653590963124	0.44377166135317	0.00520788999670696	0.00508312265810846	0.0128020006630908
239	21.1579515660655	0.35	0.586139624597445	0.46111814660857	0.711161102586319	0.553015551178848	33.807398874057	29.0619778069795	38.5528199411346	29.96	18.38	50.35	0.954054376146884	1.10983832745861	1.26562227877034	0.930623554785568	1.08258157538998	1.2345395959944	0.917120313058205	1.06675531494092	1.21514083123404	0.586139624597445	39.1060866101981	0.484390510180188	102.877965058077	0.48692434110014	0.550628579023977	0.445568344312541	0.448997992405014	0.511077354660268	0.408696800398802	0.538361820976252	0.54653590963124	0.44377166135317	0.00520788999670696	0.00508312265810846	0.0128020006630908
239	21.1579515660655	0.35	0.587047947235229	0.463179955640261	0.710915938830197	0.432236712726284	27.7145239435182	22.7552772533179	32.6737706337185	26.86	20.32	42.46	0.831770250813785	1.01304485438971	1.19431945796563	0.812863747470176	0.990017899641076	1.16717205181198	0.822386966223447	1.00043135668357	1.1804327755664	0.587047947235229	36.1997964198537	-0.657685973078948	101.260814873105	0.48692434110014	0.550628579023977	0.445568344312541	0.448997992405014	0.511077354660268	0.408696800398802	0.538361820976252	0.54653590963124	0.44377166135317	0.00520788999670696	0.00508312265810846	0.0128020006630908
239	21.1579515660655	0.35	0.58734585059155	0.462382922083883	0.712308779099216	0.469418749570472	29.0643209957247	24.2399424635729	33.8886995278766	30.9	19.53	50.18	0.771988979990513	0.925634850549856	1.0792807211092	0.752658484444852	0.902457084002356	1.05225568355986	0.747110647260881	0.895548047917487	1.04301799163702	0.58734585059155	38.7528869446242	0.591023339362189	103.29988029499	0.48692434110014	0.550628579023977	0.445568344312541	0.448997992405014	0.511077354660268	0.408696800398802	0.538361820976252	0.54653590963124	0.44377166135317	0.00520788999670696	0.00508312265810846	0.0128020006630908
239	21.1579515660655	0.35	0.58871531969107	0.464039876343864	0.713390763038276	0.456944846794651	30.6098229779136	25.3998393665459	35.8198065892813	31.47	19.47	53.54	0.794603784862256	0.957591929665869	1.12058007446948	0.774487434388674	0.93334933828283	1.09221124217698	0.761572619163909	0.919420746726747	1.07442705191978	0.58871531969107	41.0914246382834	-3.80203995729971	100.99678454331	0.48692434110014	0.550628579023977	0.445568344312541	0.448997992405014	0.511077354660268	0.408696800398802	0.538361820976252	0.54653590963124	0.44377166135317	0.00520788999670696	0.00508312265810846	0.0128020006630908
239	21.1579515660655	0.35	0.593196418427019	0.465801372559295	0.720591464294744	0.461379335622668	27.486978684337	22.8501088653998	32.1238485032742	32.1	19.9	47.87	0.700973946921297	0.843219437193878	0.985464927466459	0.683019631964147	0.82162173385574	0.960223835747333	0.681255774506016	0.819877372120869	0.957973052137115	0.593196418427019	38.0623717379193	1.19328235286321	104.249073545696	0.48692434110014	0.550628579023977	0.445568344312541	0.448997992405014	0.511077354660268	0.408696800398802	0.538361820976252	0.54653590963124	0.44377166135317	0.00520788999670696	0.00508312265810846	0.0128020006630908
239	21.1579515660655	0.35	0.595038418481524	0.469699357006578	0.720377479956471	0.508335061227778	32.8168750065361	27.7778992195225	37.8558507935496	33.06	19.29	50.21	0.827676588509818	0.977819054504791	1.12796152049976	0.806120097192415	0.952352165322419	1.09858423345242	0.797842581705038	0.943616236639622	1.08783287225745	0.595038418481524	40.4748567212399	-1.90320256408556	102.256798769273	0.48692434110014	0.550628579023977	0.445568344312541	0.448997992405014	0.511077354660268	0.408696800398802	0.538361820976252	0.54653590963124	0.44377166135317	0.00520788999670696	0.00508312265810846	0.0128020006630908
239	21.1579515660655	0.35	0.59701042175953	0.468875878752666	0.725144964766394	0.424532829480756	28.9934678201046	23.7231080679361	34.2638275722731	31.83	22.21	47.53	0.733742005395883	0.896751182888126	1.05976036038037	0.715039074489175	0.873893181995815	1.03274728950245	0.722038095125515	0.881956693645715	1.04243534933169	0.59701042175953	39.7204153547164	1.37586059997544	105.285239328616	0.48692434110014	0.550628579023977	0.445568344312541	0.448997992405014	0.511077354660268	0.408696800398802	0.538361820976252	0.54653590963124	0.44377166135317	0.00520788999670696	0.00508312265810846	0.0128020006630908
239	21.1579515660655	0.35	0.600489602846839	0.471812926810948	0.72916627888273	0.430189112171848	29.9953367899408	24.6055092568193	35.3851643230622	31.66	21.31	49.77	0.765081288570831	0.932672056604712	1.10026282463859	0.745641161951322	0.90897357757284	1.07230599319436	0.746914076611385	0.910290815106982	1.07277191082662	0.600489602846839	39.3613235073569	-1.11101725629254	102.941134539078	0.48692434110014	0.550628579023977	0.445568344312541	0.448997992405014	0.511077354660268	0.408696800398802	0.538361820976252	0.54653590963124	0.44377166135317	0.00520788999670696	0.00508312265810846	0.0128020006630908
239	21.1579515660655	0.35	0.604305122428582	0.475724800852868	0.732885444004295	0.430848082186846	28.7739803997522	23.6105607316836	33.9374000678209	35.7	22.62	52.89	0.652334283041051	0.794993989665031	0.93765369628901	0.634653097268426	0.773446085799149	0.912239074329871	0.634794363783931	0.773526715333241	0.913053916251063	0.604305122428582	41.5683450204951	-2.12910232290169	103.728841986168	0.48692434110014	0.550628579023977	0.445568344312541	0.448997992405014	0.511077354660268	0.408696800398802	0.538361820976252	0.54653590963124	0.44377166135317	0.00520788999670696	0.00508312265810846	0.0128020006630908
239	21.1579515660655	0.35	0.605105411680524	0.475634069037096	0.734576754323952	0.440938360640084	29.8543739702502	24.6058844361497	35.1028635043507	30.59	19.56	46.72	0.791471410647158	0.960294011846506	1.12911661304585	0.771776487161105	0.936398117651203	1.1010197481413	0.771504122627717	0.935594677561857	1.09893092329546	0.605105411680524	38.4105402001107	-1.53957950662924	101.177027317454	0.48692434110014	0.550628579023977	0.445568344312541	0.448997992405014	0.511077354660268	0.408696800398802	0.538361820976252	0.54653590963124	0.44377166135317	0.00520788999670696	0.00508312265810846	0.0128020006630908
239	21.1579515660655	0.35	0.606366623997197	0.477729972855283	0.735003275139111	0.411802809584603	27.8779440627875	22.6760317866605	33.0798563389146	32.6	21.72	47.74	0.685230043877842	0.842422740146512	0.999615436415182	0.667525058969184	0.820656207820233	0.973787356671282	0.672601985405616	0.825740286395919	0.97995546341381	0.606366623997197	39.1132566677921	-0.17268150503619	104.52203482209	0.48692434110014	0.550628579023977	0.445568344312541	0.448997992405014	0.511077354660268	0.408696800398802	0.538361820976252	0.54653590963124	0.44377166135317	0.00520788999670696	0.00508312265810846	0.0128020006630908
239	21.1579515660655	0.35	0.606630653844716	0.478091995664251	0.735169312025181	0.463042970043446	29.5573246144153	24.5878588663908	34.5267903624399	33.27	20.93	52.47	0.728075079783654	0.875226736649585	1.02237839351552	0.709046730595011	0.852352557287268	0.995658383979525	0.705332741813343	2.52231559753423	0.990224902375282	0.606630653844716	40.1170170468156	-2.04430866253061	102.724749081493	0.48692434110014	0.550628579023977	0.445568344312541	0.448997992405014	0.511077354660268	0.408696800398802	0.538361820976252	0.54653590963124	0.44377166135317	0.00520788999670696	0.00508312265810846	0.0128020006630908
239	21.1579515660655	0.35	0.607042691796791	0.477575425320813	0.73650995827277	0.435315246802849	27.9357030868707	22.9681083380205	32.9032978357209	30.47	22.1	48.9	0.74157034066784	0.901958861829009	1.06234738299018	0.723161143369893	0.879568081438455	1.03597501950702	0.727532904277396	2.76954612731932	1.04164347107519	0.607042691796791	38.7555802408566	3.31252852126615	107.213344672726	0.48692434110014	0.550628579023977	0.445568344312541	0.448997992405014	0.511077354660268	0.408696800398802	0.538361820976252	0.54653590963124	0.44377166135317	0.00520788999670696	0.00508312265810846	0.0128020006630908
239	21.1579515660655	0.35	0.608361203425661	0.477994337758923	0.738728069092399	0.483544613814641	30.3607792264216	25.4619025600866	35.2596558927566	29.43	17.94	49.35	0.850923218019737	1.01464106619555	1.17835891437136	0.830271962963046	0.990016504301749	1.14976104564045	0.816950614290485	0.974056417977355	1.13115681191204	0.608361203425661	37.8637967342779	0.409143309799751	102.243302446855	0.48692434110014	0.550628579023977	0.445568344312541	0.448997992405014	0.511077354660268	0.408696800398802	0.538361820976252	0.54653590963124	0.44377166135317	0.00520788999670696	0.00508312265810846	0.0128020006630908
239	21.1579515660655	0.35	0.608399999269357	0.478291293813953	0.738508704724761	0.495611575564891	30.9404540294498	26.0671446991561	35.8137633597436	29.79	19.22	48.93	0.86075489388786	1.02167489122134	1.18259488855483	0.839696658381343	0.99667977283955	1.15366288729776	0.833566779809037	0.988769923535927	1.14477330828695	0.608399999269357	37.6404271235888	2.5331862418554	104.714638189621	0.48692434110014	0.550628579023977	0.445568344312541	0.448997992405014	0.511077354660268	0.408696800398802	0.538361820976252	0.54653590963124	0.44377166135317	0.00520788999670696	0.00508312265810846	0.0128020006630908
239	21.1579515660655	0.35	0.60980073354289	0.480847449266861	0.738754017818918	0.43170515209242	28.3130197996087	23.2411873527052	33.3848522465122	32.47	19.69	45.55	0.704888711067249	0.858713788159566	1.01253886525188	0.686714102158963	0.836573006190845	0.986431910222727	0.687424116234169	0.837960212013328	0.988150759299682	0.60980073354289	37.6119630669034	0.70152856632652	103.005491352637	0.48692434110014	0.550628579023977	0.445568344312541	0.448997992405014	0.511077354660268	0.408696800398802	0.538361820976252	0.54653590963124	0.44377166135317	0.00520788999670696	0.00508312265810846	0.0128020006630908
239	21.1579515660655	0.35	0.616069930984755	0.484486775364087	0.747653086605422	0.502137384261467	32.2118839303769	27.2041059365071	37.2196619242467	31.69	18.94	50.53	0.845230190192582	1.00082159819841	1.15641300620423	0.823743625122942	0.975379749761958	1.12701587440097	0.813806089117993	0.962981008150142	1.11292092342621	0.616069930984755	40.3423191055926	-0.985555566222308	102.921515542249	0.48692434110014	0.550628579023977	0.445568344312541	0.448997992405014	0.511077354660268	0.408696800398802	0.538361820976252	0.54653590963124	0.44377166135317	0.00520788999670696	0.00508312265810846	0.0128020006630908
239	21.1579515660655	0.35	0.6162140369855	0.485558494693218	0.746869579277781	0.423035463308958	30.9255935177273	25.2867547521394	36.5644322833152	30.21	20.97	45.73	0.823488804387339	1.00712330548179	1.19075780657625	0.803158673784956	0.98225964221878	1.16136061065261	0.809829499598581	0.988598158614468	3.69929235875602	0.6162140369855	38.1932494241273	-1.64577212506593	102.306235073503	0.48692434110014	0.550628579023977	0.445568344312541	0.448997992405014	0.511077354660268	0.408696800398802	0.538361820976252	0.54653590963124	0.44377166135317	0.00520788999670696	0.00508312265810846	0.0128020006630908
239	21.1579515660655	0.35	0.621400408314044	0.489427802031872	0.753373014596217	0.458057296493386	29.2576883562621	24.2889943118141	34.2263824007101	29.56	19.27	51.11	0.808007441657776	0.973298013663135	1.13858858566849	0.788337048415498	0.949603733531999	1.1108704186485	0.778890694278565	0.938885951681742	1.09770968753677	0.621400408314044	38.2811359176263	-0.962645488691477	101.257332495948	0.48692434110014	0.550628579023977	0.445568344312541	0.448997992405014	0.511077354660268	0.408696800398802	0.538361820976252	0.54653590963124	0.44377166135317	0.00520788999670696	0.00508312265810846	0.0128020006630908
239	21.1579515660655	0.35	0.622712243106198	0.488849645191979	0.756574841020418	0.382956764286661	26.9939909596375	21.6442163525903	32.3437655666847	33.56	21.99	55.34	0.635468953862293	0.792537041593381	0.94960512932447	0.618782709883166	0.771726479003115	0.924670248123064	0.615505030751732	0.766962043707971	0.919055513828732	0.622712243106198	40.814162300082	0.0206741077857372	106.039048999241	0.48692434110014	0.550628579023977	0.445568344312541	0.448997992405014	0.511077354660268	0.408696800398802	0.538361820976252	0.54653590963124	0.44377166135317	0.00520788999670696	0.00508312265810846	0.0128020006630908
239	21.1579515660655	0.35	0.622833630072497	0.491431209161455	0.75423605098354	0.509041161789335	33.9641894771175	28.756407345727	39.1719716085081	31.67	20.09	44.57	0.893889486521037	1.05577277184854	1.21765605717603	0.871172492826618	1.02894173315474	1.18671097348286	2.75255241543053	1.03598074692427	1.19459873917328	0.622833630072497	37.3131834886495	0.11461239490287	102.861710694695	0.48692434110014	0.550628579023977	0.445568344312541	0.448997992405014	0.511077354660268	0.408696800398802	0.538361820976252	0.54653590963124	0.44377166135317	0.00520788999670696	0.00508312265810846	0.0128020006630908
239	21.1579515660655	0.35	0.625117768119558	0.492503295808759	0.757732240430357	0.432273968461523	29.2952080858	24.053511103124	34.5369050684761	30.18	20.31	53.13	0.784147053472375	0.955026939844832	1.12590682621729	0.764801292553645	0.931465386221223	1.0981294798888	0.756677735158067	0.921340484441665	1.08757451186112	0.625117768119558	39.7164364043105	0.457175642541897	104.399045453348	0.48692434110014	0.550628579023977	0.445568344312541	0.448997992405014	0.511077354660268	0.408696800398802	0.538361820976252	0.54653590963124	0.44377166135317	0.00520788999670696	0.00508312265810846	0.0128020006630908
239	21.1579515660655	0.35	0.629057923768069	0.495871004370518	0.76224484316562	0.481623104260874	30.5837751947884	25.6298925251542	35.5376578644225	32.26	18	46.24	0.782392931450298	0.933618020675777	1.08484310990125	0.762295554035888	0.909636114694552	1.05697667535322	0.75662051851202	0.902638019303491	1.04814260630964	0.629057923768069	37.236484154149	-1.79862748253216	100.152739562137	0.48692434110014	0.550628579023977	0.445568344312541	0.448997992405014	0.511077354660268	0.408696800398802	0.538361820976252	0.54653590963124	0.44377166135317	0.00520788999670696	0.00508312265810846	0.0128020006630908
239	21.1579515660655	0.35	0.629438276967266	0.495834349806224	0.763042204128308	0.383081883840414	28.3899770390362	22.765029744664	34.0149243334084	29.07	19.17	48.8	0.770060857197923	0.960333032713647	1.15060520822937	0.751525851905399	0.937218264994245	1.12291067808309	0.746082110704176	0.931225203464014	1.11591006660072	0.629438276967266	37.9684651710084	2.37759950808757	105.22092854116	0.48692434110014	0.550628579023977	0.445568344312541	0.448997992405014	0.511077354660268	0.408696800398802	0.538361820976252	0.54653590963124	0.44377166135317	0.00520788999670696	0.00508312265810846	0.0128020006630908
239	21.1579515660655	0.35	0.62978343279589	0.495323266547401	0.764243599044379	0.43011088933285	29.2881847042992	24.0245847240606	34.5517846845377	30.75	19.46	50.44	0.768803451688816	0.937242318774157	1.1056811858595	0.749610328347211	0.913844131128551	1.07807793390989	0.742350602516275	0.905466581078267	1.06921346487402	0.62978343279589	38.9866760725545	1.92279215814756	105.857429126469	0.48692434110014	0.550628579023977	0.445568344312541	0.448997992405014	0.511077354660268	0.408696800398802	0.538361820976252	0.54653590963124	0.44377166135317	0.00520788999670696	0.00508312265810846	0.0128020006630908
239	21.1579515660655	0.35	0.634351888123042	0.499047351310016	0.769656424936068	0.402900469141387	27.0088895469269	21.8753528750404	32.1424262188134	31.92	20.25	50.26	0.674784185202773	0.833137258642786	0.991490332082799	0.657556765534705	0.811867042904949	0.966177320275194	0.654230249537005	0.807238079514581	0.960746622881203	0.634351888123042	39.159781190288	1.37469144024948	105.375258934575	0.48692434110014	0.550628579023977	0.445568344312541	0.448997992405014	0.511077354660268	0.408696800398802	0.538361820976252	0.54653590963124	0.44377166135317	0.00520788999670696	0.00508312265810846	0.0128020006630908
239	21.1579515660655	0.35	0.635503709366791	0.501352262613982	0.769655156119601	0.46553301234405	31.2260220817998	26.0022126529561	36.4498315106435	29.43	20.99	41.25	0.868875704782567	1.04343166122039	1.21798761765821	0.847787045370358	1.01810631859397	1.18842559181757	0.860247938791622	1.03323555517585	1.20829630949202	0.635503709366791	37.3460371928056	-1.0326540693662	101.447230363534	0.48692434110014	0.550628579023977	0.445568344312541	0.448997992405014	0.511077354660268	0.408696800398802	0.538361820976252	0.54653590963124	0.44377166135317	0.00520788999670696	0.00508312265810846	0.0128020006630908
239	21.1579515660655	0.35	0.636661784777535	0.502342430803446	0.770981138751624	0.490478524010683	32.2555422611969	27.1226628915981	37.3884216307958	34.19	19.83	48.36	0.781805267588874	0.929759476402705	1.07771368521654	0.761071915402003	0.905102401971895	1.04913288854179	0.758997146103	0.902104597636996	1.04664873243991	0.636661784777535	39.3927111128719	1.8256727094575	105.674769749056	0.48692434110014	0.550628579023977	0.445568344312541	0.448997992405014	0.511077354660268	0.408696800398802	0.538361820976252	0.54653590963124	0.44377166135317	0.00520788999670696	0.00508312265810846	0.0128020006630908
239	21.1579515660655	0.35	0.637566776201467	0.501667104626762	0.773466447776171	0.458468130438548	31.5404129357593	26.1884848313258	36.8923410401928	30.43	19.49	48.37	0.84679499429747	1.01984761486196	1.19290023542644	0.825793425568313	0.994554125976184	1.16331482638405	0.8219579887798	0.990471972981042	1.15783646211389	0.637566776201467	38.4207886005829	0.0989197555673577	102.274748415463	0.48692434110014	0.550628579023977	0.445568344312541	0.448997992405014	0.511077354660268	0.408696800398802	0.538361820976252	0.54653590963124	0.44377166135317	0.00520788999670696	0.00508312265810846	0.0128020006630908
239	21.1579515660655	0.35	0.639514637619129	0.504393985999973	0.774635289238286	0.458957436723791	29.1292113477261	24.1912953403669	34.0671273550852	33.21	19.51	48.64	0.717600323475909	0.86407656934543	1.01055281521495	0.698864138766868	0.841515963286069	0.984167787805271	0.695887771278212	0.836997998367201	0.978437723149783	0.639514637619129	38.7842353011383	1.17085903190664	104.529576919995	0.48692434110014	0.550628579023977	0.445568344312541	0.448997992405014	0.511077354660268	0.408696800398802	0.538361820976252	0.54653590963124	0.44377166135317	0.00520788999670696	0.00508312265810846	0.0128020006630908
239	21.1579515660655	0.35	0.641226867763771	0.504870349974692	0.777583385552849	0.423183366870497	31.1800363988851	25.4965258259485	36.8635469718218	33.12	21.12	50.36	0.758438194066402	0.927504031675868	1.09656986928533	0.738666614938477	0.903325107806768	1.06798360067506	0.7380387012985	0.903167163884803	1.06804572051086	0.641226867763771	40.0689459673993	-2.42810364542377	103.019477558943	0.48692434110014	0.550628579023977	0.445568344312541	0.448997992405014	0.511077354660268	0.408696800398802	0.538361820976252	0.54653590963124	0.44377166135317	0.00520788999670696	0.00508312265810846	0.0128020006630908
239	21.1579515660655	0.35	0.641503111062783	0.506036198345616	0.776970023779949	0.451734325944424	31.8156416184525	26.3432126976827	37.2880705392223	32.99	20.82	47.54	0.78654510778477	0.949938701600683	1.1133322954166	0.766083493671449	0.92522647727803	1.08436946088461	0.768845048323935	0.927973172954929	1.08648328686723	0.641503111062783	39.1980010338056	-0.313545931157907	103.331386537982	0.48692434110014	0.550628579023977	0.445568344312541	0.448997992405014	0.511077354660268	0.408696800398802	0.538361820976252	0.54653590963124	0.44377166135317	0.00520788999670696	0.00508312265810846	0.0128020006630908
239	21.1579515660655	0.35	0.641596386341665	0.505298830303521	0.77789394237981	0.425218273288692	28.0540257339339	22.9615828215962	33.1464686462715	31.03	20.08	47.9	0.728282872662596	0.889802180015369	1.05132148736814	0.710000249201513	0.867464817950824	1.02492938670013	0.709075826765648	0.866927166532993	1.02413760748554	0.641596386341665	38.6964334872941	0.703355733149428	103.871566042689	0.48692434110014	0.550628579023977	0.445568344312541	0.448997992405014	0.511077354660268	0.408696800398802	0.538361820976252	0.54653590963124	0.44377166135317	0.00520788999670696	0.00508312265810846	0.0128020006630908
239	21.1579515660655	0.35	0.642452431763596	0.506948033950451	0.777956829576742	0.466201853669198	31.6858943190806	26.3922718675014	36.9795167706597	30.59	19.87	49.06	0.848962381270336	1.01924277034031	1.18952315941029	0.827837331398033	0.993880569575651	1.15992380775327	0.825039988770353	0.989345746289551	1.15544905540874	0.642452431763596	37.1835908251261	-0.618680773653419	101.960113227294	0.48692434110014	0.550628579023977	0.445568344312541	0.448997992405014	0.511077354660268	0.408696800398802	0.538361820976252	0.54653590963124	0.44377166135317	0.00520788999670696	0.00508312265810846	0.0128020006630908
239	21.1579515660655	0.35	0.643508931666375	0.507870477863446	0.779147385469303	0.476199304950326	29.1160815347697	24.3484021216677	33.8837609478717	32.59	20.26	46.76	0.735871455690129	0.879963013421595	1.02405457115306	0.716859555133381	0.857228377942226	0.997597200751071	0.718253223485553	0.859228137958384	0.999024275475741	0.643508931666375	37.6452934069251	-2.08302616158172	101.232058257682	0.48692434110014	0.550628579023977	0.445568344312541	0.448997992405014	0.511077354660268	0.408696800398802	0.538361820976252	0.54653590963124	0.44377166135317	0.00520788999670696	0.00508312265810846	0.0128020006630908
239	21.1579515660655	0.35	0.643753387538416	0.508213737052795	0.779293038024037	0.443276714579807	28.3831615590456	23.4169128538253	33.349410264266	33.62	19.69	54.82	0.68641444861889	0.83198892668854	0.97756340475819	0.668374688162079	0.810123301670915	0.951871915179751	0.657331254379881	0.796339377420314	0.935556989945251	0.643753387538416	41.087798590114	-1.42565060918648	103.425465461821	0.48692434110014	0.550628579023977	0.445568344312541	0.448997992405014	0.511077354660268	0.408696800398802	0.538361820976252	0.54653590963124	0.44377166135317	0.00520788999670696	0.00508312265810846	0.0128020006630908
239	21.1579515660655	0.35	0.645128549723971	0.506910254665427	0.783346844782514	0.460673900136873	29.7128273140322	24.6933516203649	34.7323030076994	31.99	23.09	50.56	0.759980811554064	0.914463899548611	1.06894698754316	0.740552231028524	0.891086025739207	1.04161982044989	0.746586006465616	0.896990205134026	1.04844828224232	0.645128549723971	39.9563352513531	2.13088648962597	107.047934412865	0.48692434110014	0.550628579023977	0.445568344312541	0.448997992405014	0.511077354660268	0.408696800398802	0.538361820976252	0.54653590963124	0.44377166135317	0.00520788999670696	0.00508312265810846	0.0128020006630908
[truncated: 1,354 more rows]
