# Supplementary material for: Re-expressing coefficients from regression models for inclusion in a meta-analysis
Source: BMC Med Res Methodol. 2024 Jan 8;24:6. doi: 10.1186/s12874-023-02132-y (PMC10773134; doi:10.1186/s12874-023-02132-y)
Supplement: Supplementary file 2 — Additional file 2. [file 12874_2023_2132_MOESM2_ESM.zip › Supp_Files_R1/simdata/simdata_scenario_24.csv]

ex_no	errsd	rsquare	beta	b_low_ci	b_hi_ci	lrsquare	lbeta	lb_low_ci	lb_hi_ci	x_median	x_25	x_75	rbl	rb	rbu	altl	alt	altu	dzl	dz	dzu	observed_beta	xlog	error	ylog	RelBias_rb	RelBias_rbl	RelBias_rbu	RelBias_alt	RelBias_altl	RelBias_altu	RelBias_dz	RelBias_dzl	RelBias_dzu	MC_SE_RelBias_rb	MC_SE_RelBias_alt	MC_SE_RelBias_dz
24	0.455496124527524	0.05	0.204179817157012	0.185805605131484	0.222554029182541	0.0546836434175306	0.435186718939113	0.396651958288354	0.473721479589871	2	1.69	2.38	0.160584681021097	0.176185492054603	0.191786303088108	0.189946366120407	0.208399666556681	0.226852966992955	0.196678687862368	0.215847180099115	0.234900371027504	0.204179817157012	2.06890969546313	0.00912753568119796	0.357037023300287	-0.136675268935816	-0.135409274919716	-0.137754888701206	0.0214928011869516	0.0229907578478126	0.0202153672676687	0.0577801460091362	0.0592794564601139	0.0562431659983884	0.000169444630852192	0.000204227383897807	0.000211879933117783
24	0.455496124527524	0.05	0.206341640147872	0.18772459763206	0.224958682663684	0.0552753389761995	0.444330686138808	0.405209645921775	0.48345172635584	1.99	1.69	2.36	0.164951836481069	0.180877142045229	0.196802447609389	0.195344121300592	0.214203655624305	0.233063189948018	0.202254156754942	0.221761884020725	0.241417690598496	0.206341640147872	2.06145326811742	-0.00141121259335582	0.344953380831341	-0.136675268935816	-0.135409274919716	-0.137754888701206	0.0214928011869516	0.0229907578478126	0.0202153672676687	0.0577801460091362	0.0592794564601139	0.0562431659983884	0.000169444630852192	0.000204227383897807	0.000211879933117783
24	0.455496124527524	0.05	0.208340888987606	0.189697791913738	0.226983986061473	0.0556726900684753	0.445378059455813	0.406313209725015	0.484442909186611	2	1.69	2.37	0.164442418244685	0.180252680388131	0.196062942531577	0.194495762787872	0.213195493844431	0.23189522490099	0.201305624985885	0.220809222512344	0.24009713802609	0.208340888987606	2.06584506997408	-0.000224086096835295	0.346999015982581	-0.136675268935816	-0.135409274919716	-0.137754888701206	0.0214928011869516	0.0229907578478126	0.0202153672676687	0.0577801460091362	0.0592794564601139	0.0562431659983884	0.000169444630852192	0.000204227383897807	0.000211879933117783
24	0.455496124527524	0.05	0.208643932410778	0.189784932494824	0.227502932326732	0.0543400762503664	0.447387462751632	0.407640097297662	0.487134828205601	2.01	1.69	2.37	0.164813760331265	0.180884094940537	0.196954429549809	0.194892699304581	0.213895911684626	0.232899124064671	0.201864625093344	0.221526157953105	0.241276571677267	0.208643932410778	2.06747634682663	-0.00270288375165015	0.34495592033602	-0.136675268935816	-0.135409274919716	-0.137754888701206	0.0214928011869516	0.0229907578478126	0.0202153672676687	0.0577801460091362	0.0592794564601139	0.0562431659983884	0.000169444630852192	0.000204227383897807	0.000211879933117783
24	0.455496124527524	0.05	0.209429567004411	0.190855469125464	0.228003664883359	0.0573602124365787	0.451586392838007	0.412598880693352	0.490573904982662	2.01	1.7	2.36	0.166851612490078	0.182617843502098	0.198384074514118	0.197310874428071	0.215955278164964	0.234599681901857	0.204367893085509	0.223662098210522	0.242918986845962	0.209429567004411	2.0697850284341	-0.00350981633929004	0.344603565975854	-0.136675268935816	-0.135409274919716	-0.137754888701206	0.0214928011869516	0.0229907578478126	0.0202153672676687	0.0577801460091362	0.0592794564601139	0.0562431659983884	0.000169444630852192	0.000204227383897807	0.000211879933117783
24	0.455496124527524	0.05	0.210255947061841	0.191579940748717	0.228931953374965	0.0571939306491433	0.45058385349158	0.411622951266785	0.489544755716374	2.01	1.69	2.37	0.166480941705251	0.182238682307684	0.197996422910117	0.196878658591014	0.215513601428644	0.234148544266275	0.203833968810295	0.223347774772265	0.242449769283327	0.210255947061841	2.06580153818246	-0.00135338656387242	0.345968970920808	-0.136675268935816	-0.135409274919716	-0.137754888701206	0.0214928011869516	0.0229907578478126	0.0202153672676687	0.0577801460091362	0.0592794564601139	0.0562431659983884	0.000169444630852192	0.000204227383897807	0.000211879933117783
24	0.455496124527524	0.05	0.210466630507921	0.1917076324273	0.229225628588543	0.0567448913372958	0.448781401431273	0.40981384105707	0.487748961805475	1.99	1.69	2.37	0.166866296826904	0.182732946131012	0.19859959543512	0.197621666885886	0.216412721418751	0.235203775951616	0.204564678169481	0.224254985085645	0.243611305701107	0.210466630507921	2.06011491573687	-0.00401974188679118	0.341776947858302	-0.136675268935816	-0.135409274919716	-0.137754888701206	0.0214928011869516	0.0229907578478126	0.0202153672676687	0.0577801460091362	0.0592794564601139	0.0562431659983884	0.000169444630852192	0.000204227383897807	0.000211879933117783
24	0.455496124527524	0.05	0.210816048046407	0.191937553256619	0.229694542836195	0.0565663829043272	0.454227300988519	0.414720954295438	0.4937336476816	2	1.7	2.37	0.167931687896975	0.183928872061645	0.199926056226316	0.198644837159949	0.217567758040482	0.236490678921014	0.205505688424455	0.225104680587538	0.244987846940421	0.210816048046407	2.06400974259763	-0.00119645121987587	0.345846298046218	-0.136675268935816	-0.135409274919716	-0.137754888701206	0.0214928011869516	0.0229907578478126	0.0202153672676687	0.0577801460091362	0.0592794564601139	0.0562431659983884	0.000169444630852192	0.000204227383897807	0.000211879933117783
24	0.455496124527524	0.05	0.214241765073256	0.195158272135222	0.23332525801129	0.0557783831439666	0.457501069873951	0.417413171317733	0.497588968430169	1.99	1.7	2.35	0.169613826322094	0.185903350301098	0.202192874280101	0.200786545689298	0.220069863102679	0.239353180516061	0.208034807960642	0.227866018185154	0.24796375646838	0.214241765073256	2.06004768641343	0.00281658483520429	0.349178379670689	-0.136675268935816	-0.135409274919716	-0.137754888701206	0.0214928011869516	0.0229907578478126	0.0202153672676687	0.0577801460091362	0.0592794564601139	0.0562431659983884	0.000169444630852192	0.000204227383897807	0.000211879933117783
24	0.455496124527524	0.06	0.209661961993223	0.191397277179511	0.227926646806935	0.0593086431019807	0.450384429897566	0.412184275440445	0.488584584354686	2	1.68	2.35	0.167352984146121	0.182862818519134	0.198372652892147	0.198075277730293	0.216432373462169	0.234789469194045	0.205063671253811	0.224187391050145	0.243233905835594	0.209661961993223	2.05787376257373	0.00621877972395684	0.351071116878945	-0.136675268935816	-0.135409274919716	-0.137754888701206	0.0214928011869516	0.0229907578478126	0.0202153672676687	0.0577801460091362	0.0592794564601139	0.0562431659983884	0.000169444630852192	0.000204227383897807	0.000211879933117783
24	0.455496124527524	0.06	0.210295475592878	0.191994632180414	0.228596319005342	0.0575019935688294	0.443613004773972	0.405363994104247	0.481862015443697	1.99	1.68	2.36	0.164829461813966	0.18038230798507	0.195935154156173	0.195151597374944	0.213565555296152	0.231979513217359	0.202056190089902	0.221211942031584	0.240121339923621	0.210295475592878	2.05869138951612	0.0032539188607083	0.348480906609539	-0.136675268935816	-0.135409274919716	-0.137754888701206	0.0214928011869516	0.0229907578478126	0.0202153672676687	0.0577801460091362	0.0592794564601139	0.0562431659983884	0.000169444630852192	0.000204227383897807	0.000211879933117783
24	0.455496124527524	0.06	0.211418552006263	0.19308880284282	0.229748301169707	0.0609853974268137	0.46023486458602	0.421773921714463	0.498695807457578	2.01	1.68	2.38	0.170607717449682	0.186165183989118	0.201722650528553	0.201764356704881	0.22016295130077	0.23856154589666	0.208790994253377	0.227869298806081	0.247048784303479	0.211418552006263	2.0703087071259	0.000387139615371242	0.348266111370867	-0.136675268935816	-0.135409274919716	-0.137754888701206	0.0214928011869516	0.0229907578478126	0.0202153672676687	0.0577801460091362	0.0592794564601139	0.0562431659983884	0.000169444630852192	0.000204227383897807	0.000211879933117783
24	0.455496124527524	0.06	0.211708562631326	0.193362879200504	0.230054246062149	0.0587269660151892	0.451998287363687	0.413459949194226	0.490536625533149	2	1.69	2.36	0.167316828703231	0.182912323595961	0.198507818488691	0.197890898845735	0.216336183317032	0.234781467788329	0.204874465623288	0.22406743484595	0.24323751441384	0.211708562631326	2.0650175781095	0.00487883372615776	0.351723919664442	-0.136675268935816	-0.135409274919716	-0.137754888701206	0.0214928011869516	0.0229907578478126	0.0202153672676687	0.0577801460091362	0.0592794564601139	0.0562431659983884	0.000169444630852192	0.000204227383897807	0.000211879933117783
24	0.455496124527524	0.06	0.211826179564843	0.193391754470516	0.230260604659171	0.0598332849364629	0.461116656626086	0.422188934590019	0.500044378662153	2	1.69	2.38	0.170932489775095	0.186693235507002	0.202453981238908	0.20218853258015	0.220831226289788	0.239473919999427	0.209416761391515	0.228809574192246	0.248043448225223	0.211826179564843	2.07020278088816	0.000289741118288644	0.348140114669009	-0.136675268935816	-0.135409274919716	-0.137754888701206	0.0214928011869516	0.0229907578478126	0.0202153672676687	0.0577801460091362	0.0592794564601139	0.0562431659983884	0.000169444630852192	0.000204227383897807	0.000211879933117783
24	0.455496124527524	0.06	0.212087563649424	0.193407495588488	0.23076763171036	0.0585402456410189	0.454988892504549	0.416129896832056	0.493847888177042	1.99	1.68	2.36	0.169147803970481	0.184943145359167	0.200738486747852	0.200249112114182	0.21894875239551	0.237648392676838	0.207280893810093	0.226678747846745	0.246098810976218	0.212087563649424	2.05620482157948	0.00614180770300312	0.35104982026892	-0.136675268935816	-0.135409274919716	-0.137754888701206	0.0214928011869516	0.0229907578478126	0.0202153672676687	0.0577801460091362	0.0592794564601139	0.0562431659983884	0.000169444630852192	0.000204227383897807	0.000211879933117783
24	0.455496124527524	0.06	0.212565692491957	0.194229407883592	0.230901977100322	0.0568184994476942	0.441023938523173	0.402756262528762	0.479291614517584	2	1.69	2.36	0.163138639561898	0.178639172220848	0.194139704879798	0.192988424448428	0.211325118833005	0.229661813217582	0.19972678940816	0.218849147871015	0.237833168825637	0.212565692491957	2.06328640866679	0.0108012247933437	0.357208960173894	-0.136675268935816	-0.135409274919716	-0.137754888701206	0.0214928011869516	0.0229907578478126	0.0202153672676687	0.0577801460091362	0.0592794564601139	0.0562431659983884	0.000169444630852192	0.000204227383897807	0.000211879933117783
24	0.455496124527524	0.06	0.212671390286131	0.194178369393391	0.231164411178871	0.0595483446539844	0.457556698085233	0.418831336983707	0.496282059186759	1.98	1.68	2.36	0.171267467612596	0.187102945865026	0.202938424117456	0.203022725461531	0.22179431120756	0.240565896953589	0.210222262844036	0.22973529757146	0.249127534013843	0.212671390286131	2.05472179174539	-0.00149890327596792	0.34264218442061	-0.136675268935816	-0.135409274919716	-0.137754888701206	0.0214928011869516	0.0229907578478126	0.0202153672676687	0.0577801460091362	0.0592794564601139	0.0562431659983884	0.000169444630852192	0.000204227383897807	0.000211879933117783
24	0.455496124527524	0.06	0.21305132349011	0.194504996968335	0.231597650011884	0.0588745654915992	0.455814107566951	0.417002214308217	0.494626000825686	2.01	1.7	2.37	0.168577489307049	0.184267601484666	0.199957713662283	0.199337837794236	0.217890926045173	0.236444014296111	0.206587230007724	0.225741812379624	0.244874265673405	0.21305132349011	2.06887420066779	-0.000946276545388642	0.346865521321278	-0.136675268935816	-0.135409274919716	-0.137754888701206	0.0214928011869516	0.0229907578478126	0.0202153672676687	0.0577801460091362	0.0592794564601139	0.0562431659983884	0.000169444630852192	0.000204227383897807	0.000211879933117783
24	0.455496124527524	0.06	0.213364651072641	0.194999944097141	0.231729358048141	0.0595070579298204	0.455111148979673	0.416578561467773	0.493643736491574	2.01	1.7	2.37	0.16811138577161	0.183661313884011	0.199211241996412	0.198711629143864	0.217092011496331	0.235472393848797	0.20565793012322	0.224847266263896	0.243853878261143	0.213364651072641	2.07089119696126	0.0028789754612258	0.351167720737819	-0.136675268935816	-0.135409274919716	-0.137754888701206	0.0214928011869516	0.0229907578478126	0.0202153672676687	0.0577801460091362	0.0592794564601139	0.0562431659983884	0.000169444630852192	0.000204227383897807	0.000211879933117783
24	0.455496124527524	0.06	0.213473958865092	0.194989510260102	0.231958407470082	0.0595653169105035	0.456212860385821	0.417607084794938	0.494818635976704	2	1.69	2.37	0.16921820954937	0.184861622847691	0.200505036146011	0.200196799285884	0.218704034887595	0.237211270489307	0.207370494800401	0.226448280297781	0.24569982169487	0.213473958865092	2.06336845644536	-0.00040598302605878	0.346158821760181	-0.136675268935816	-0.135409274919716	-0.137754888701206	0.0214928011869516	0.0229907578478126	0.0202153672676687	0.0577801460091362	0.0592794564601139	0.0562431659983884	0.000169444630852192	0.000204227383897807	0.000211879933117783
24	0.455496124527524	0.06	0.213626895128057	0.19486059063358	0.232393199622534	0.0578653586851994	0.45963657738421	0.420138231231935	0.499134923536484	2.01	1.7	2.37	0.169516139124742	0.18545281577974	0.201389492434738	0.200363999300556	0.219200767803203	0.23803753630585	0.207482074563086	0.227015029602649	0.246474504828705	0.213626895128057	2.07107228316107	-0.00436630851966012	0.344614156824441	-0.136675268935816	-0.135409274919716	-0.137754888701206	0.0214928011869516	0.0229907578478126	0.0202153672676687	0.0577801460091362	0.0592794564601139	0.0562431659983884	0.000169444630852192	0.000204227383897807	0.000211879933117783
24	0.455496124527524	0.06	0.213697218494204	0.195042874122885	0.232351562865524	0.0581185369399308	0.456033442152752	0.416935432628434	0.495131451677071	2	1.69	2.38	0.169313868055232	0.185191231089815	0.201068594124398	0.20040430555995	0.219197166118961	0.237990026677973	0.20749842267997	0.226990541653322	0.246442574153298	0.213697218494204	2.06546557153817	-0.00866128411778415	0.338261236856531	-0.136675268935816	-0.135409274919716	-0.137754888701206	0.0214928011869516	0.0229907578478126	0.0202153672676687	0.0577801460091362	0.0592794564601139	0.0562431659983884	0.000169444630852192	0.000204227383897807	0.000211879933117783
24	0.455496124527524	0.06	0.21390521939889	0.195789096513475	0.232021342284305	0.062467422479857	0.45806698667748	0.42027388366092	0.49586008969404	2	1.68	2.38	0.170602100813101	0.185943484186028	0.201284867558955	0.201911786271129	0.220068691174026	0.238225596076923	0.209019317809248	0.227829153908485	0.246683800094615	0.21390521939889	2.06083473538808	-0.00302230035706313	0.342603909975149	-0.136675268935816	-0.135409274919716	-0.137754888701206	0.0214928011869516	0.0229907578478126	0.0202153672676687	0.0577801460091362	0.0592794564601139	0.0562431659983884	0.000169444630852192	0.000204227383897807	0.000211879933117783
24	0.455496124527524	0.06	0.21404287723539	0.195307002001608	0.232778752469172	0.0577126527766247	0.457811950320758	0.418415195113119	0.497208705528396	2	1.69	2.37	0.169669993464863	0.185645625508555	0.201621257552247	0.200763125861265	0.219666396623548	0.23856966738583	0.20797237654741	0.227496196623751	0.247104501967351	0.21404287723539	2.06688315761676	0.00371433294325359	0.351204195787434	-0.136675268935816	-0.135409274919716	-0.137754888701206	0.0214928011869516	0.0229907578478126	0.0202153672676687	0.0577801460091362	0.0592794564601139	0.0562431659983884	0.000169444630852192	0.000204227383897807	0.000211879933117783
24	0.455496124527524	0.06	0.214211878574362	0.195553979337293	0.232869777811431	0.0595424246639314	0.460153368896759	0.421206179688439	0.499100558105079	2	1.69	2.37	0.170660883572725	0.186441187954495	0.202221492336265	0.201899562687394	0.220568378218257	0.23923719374912	0.209177064510732	0.228396628366068	0.247745541881886	0.214211878574362	2.06094890160265	-0.00208831119702633	0.34419731069037	-0.136675268935816	-0.135409274919716	-0.137754888701206	0.0214928011869516	0.0229907578478126	0.0202153672676687	0.0577801460091362	0.0592794564601139	0.0562431659983884	0.000169444630852192	0.000204227383897807	0.000211879933117783
24	0.455496124527524	0.06	0.214261088082648	0.19567088210541	0.232851294059887	0.0596673478584435	0.459180624274881	0.420359052635981	0.498002195913782	2	1.69	2.37	0.170150354740632	0.185864311998186	0.20157826925574	0.201252835849684	0.219839211795384	0.238425587741083	0.20828861059133	0.227664320905012	0.24686420004291	0.214261088082648	2.06630051408592	-0.00164609580914092	0.345675942792379	-0.136675268935816	-0.135409274919716	-0.137754888701206	0.0214928011869516	0.0229907578478126	0.0202153672676687	0.0577801460091362	0.0592794564601139	0.0562431659983884	0.000169444630852192	0.000204227383897807	0.000211879933117783
24	0.455496124527524	0.06	0.214300635871168	0.19579734300618	0.232803928736156	0.0595140496901241	0.458027642886044	0.419250548689187	0.496804737082901	2	1.69	2.36	0.169878767507846	0.185591102268751	0.201303437029656	0.200976906282912	0.219565553216569	0.238154200150226	0.208229854185629	0.227494445230377	0.246498202905059	0.214300635871168	2.06184975388584	0.00381952811037118	0.350050703899822	-0.136675268935816	-0.135409274919716	-0.137754888701206	0.0214928011869516	0.0229907578478126	0.0202153672676687	0.0577801460091362	0.0592794564601139	0.0562431659983884	0.000169444630852192	0.000204227383897807	0.000211879933117783
24	0.455496124527524	0.06	0.214368430289319	0.196237223655265	0.232499636923373	0.0613064866618256	0.459089620403394	0.420831525870627	0.497347714936162	2	1.69	2.38	0.170585315955336	0.18609334884384	0.201601381732345	0.201829673401049	0.220178153136545	0.23852663287204	0.208935830153041	0.227963153098153	0.246887824780788	0.214368430289319	2.07050525172146	-0.00196118888380256	0.345715262912538	-0.136675268935816	-0.135409274919716	-0.137754888701206	0.0214928011869516	0.0229907578478126	0.0202153672676687	0.0577801460091362	0.0592794564601139	0.0562431659983884	0.000169444630852192	0.000204227383897807	0.000211879933117783
24	0.455496124527524	0.06	0.214428088120467	0.196009165122031	0.232847011118903	0.0607918601418216	0.460197280350612	0.421674340430471	0.498720220270753	2	1.69	2.36	0.170963576863922	0.186582311438423	0.202201046012924	0.20228659272767	0.220766906825851	0.239247220924031	0.20947820356123	0.228598995280197	0.247880544031796	0.214428088120467	2.06126617550681	-0.0042890812976572	0.34159964961551	-0.136675268935816	-0.135409274919716	-0.137754888701206	0.0214928011869516	0.0229907578478126	0.0202153672676687	0.0577801460091362	0.0592794564601139	0.0562431659983884	0.000169444630852192	0.000204227383897807	0.000211879933117783
24	0.455496124527524	0.06	0.214495364782567	0.195742454371203	0.233248275193931	0.0574745146885643	0.454791817610985	0.415569007536361	0.494014627685608	2.01	1.69	2.38	0.168110501720578	0.183977340105918	0.199844178491259	0.198814331320519	0.21757910110864	0.236343870896762	0.205771336209909	0.225415924037952	0.244632307015127	0.214495364782567	2.0667639857685	0.00299194505370721	0.350121458843006	-0.136675268935816	-0.135409274919716	-0.137754888701206	0.0214928011869516	0.0229907578478126	0.0202153672676687	0.0577801460091362	0.0592794564601139	0.0562431659983884	0.000169444630852192	0.000204227383897807	0.000211879933117783
24	0.455496124527524	0.06	0.214693119970725	0.196257260075839	0.233128979865612	0.060689300631848	0.457391277101792	0.419068796414853	0.495713757788731	2	1.68	2.36	0.169832890006658	0.185363556338694	0.200894222670731	0.200929735539361	0.219304107421768	0.237678479304174	0.207946484119157	0.22707418744495	0.245953443807957	0.214693119970725	2.05785135146229	0.00621015517378429	0.351296200942045	-0.136675268935816	-0.135409274919716	-0.137754888701206	0.0214928011869516	0.0229907578478126	0.0202153672676687	0.0577801460091362	0.0592794564601139	0.0562431659983884	0.000169444630852192	0.000204227383897807	0.000211879933117783
24	0.455496124527524	0.06	0.214753406516649	0.196291317874751	0.233215495158548	0.0596802985981569	0.459312018533249	0.420483819120501	0.498140217945997	1.99	1.68	2.35	0.171493904402137	0.187329946635877	0.203165988869618	0.203175198256113	0.221936745680491	0.240698293104869	0.210485906472684	0.229910598811068	0.249275026010582	0.214753406516649	2.05684173612598	-0.00827266970704721	0.336586203505956	-0.136675268935816	-0.135409274919716	-0.137754888701206	0.0214928011869516	0.0229907578478126	0.0202153672676687	0.0577801460091362	0.0592794564601139	0.0562431659983884	0.000169444630852192	0.000204227383897807	0.000211879933117783
24	0.455496124527524	0.06	0.214812656759523	0.196287767193885	0.233337546325161	0.0582970950055163	0.453742008312571	0.414903758139518	0.492580258485625	2	1.69	2.37	0.168358805919508	0.184118512345063	0.199878218770618	0.199240542468625	0.217891021962256	0.236541501455886	0.206404935728642	0.225674608243935	0.244985383411404	0.214812656759523	2.05985894046236	-0.00341218363473533	0.342397130339487	-0.136675268935816	-0.135409274919716	-0.137754888701206	0.0214928011869516	0.0229907578478126	0.0202153672676687	0.0577801460091362	0.0592794564601139	0.0562431659983884	0.000169444630852192	0.000204227383897807	0.000211879933117783
24	0.455496124527524	0.06	0.215067158606367	0.196083681814609	0.234050635398126	0.0582945905873055	0.462791726909871	0.423177958446577	0.502405495373165	2	1.69	2.36	0.171835616570763	0.187921181030617	0.20400674549047	0.203385704265171	0.222424678381592	0.241463652498013	0.210626340079671	0.230512582118172	0.250137877660319	0.215067158606367	2.05803222634389	0.00805139530655093	0.353602378167977	-0.136675268935816	-0.135409274919716	-0.137754888701206	0.0214928011869516	0.0229907578478126	0.0202153672676687	0.0577801460091362	0.0592794564601139	0.0562431659983884	0.000169444630852192	0.000204227383897807	0.000211879933117783
24	0.455496124527524	0.06	0.215133145788056	0.19695559759833	0.233310693977782	0.0619681108686532	0.462714743859293	0.424374472799038	0.501055014919549	2.01	1.69	2.37	0.171580992918589	0.187082542137365	0.202584091356142	0.202895307352046	0.22122596006408	0.239556612776113	0.21016129610282	0.229045494194997	0.248203392410052	0.215133145788056	2.07021117339179	0.000413437879662473	0.348637499774689	-0.136675268935816	-0.135409274919716	-0.137754888701206	0.0214928011869516	0.0229907578478126	0.0202153672676687	0.0577801460091362	0.0592794564601139	0.0562431659983884	0.000169444630852192	0.000204227383897807	0.000211879933117783
24	0.455496124527524	0.06	0.215154931650963	0.1967717920973	0.233538071204626	0.0633764321875325	0.471982351971751	0.433340175866719	0.510624528076783	2	1.69	2.37	0.175935310976562	0.191623963099002	0.207312615221442	0.208231260759267	0.226799834588682	0.245368408418096	0.21561906587649	0.234886408219791	0.253858073738956	0.215154931650963	2.06569308737164	0.0149269549289808	0.362009765621383	-0.136675268935816	-0.135409274919716	-0.137754888701206	0.0214928011869516	0.0229907578478126	0.0202153672676687	0.0577801460091362	0.0592794564601139	0.0562431659983884	0.000169444630852192	0.000204227383897807	0.000211879933117783
24	0.455496124527524	0.06	0.215557346908342	0.197079257405556	0.234035436411127	0.0601823056480404	0.462021095076889	0.423137503684035	0.500904686469744	1.99	1.68	2.37	0.172451137054636	0.188298277736055	0.204145418417475	0.204277029194357	0.223048762886085	0.241820496577814	0.211570298017614	0.230882424854917	0.250214434388909	0.215557346908342	2.06160124134686	0.00297751608114526	0.348940714441219	-0.136675268935816	-0.135409274919716	-0.137754888701206	0.0214928011869516	0.0229907578478126	0.0202153672676687	0.0577801460091362	0.0592794564601139	0.0562431659983884	0.000169444630852192	0.000204227383897807	0.000211879933117783
24	0.455496124527524	0.06	0.215600682213027	0.196965059421606	0.234236305004447	0.0576237489243606	0.455902539155601	0.416637992220853	0.495167086090349	2	1.69	2.36	0.169027002596252	0.18495634365635	0.200885684716447	0.200022204346306	0.218872576557164	0.237722948768021	0.207035876603914	0.226659542135894	0.246183197534265	0.215600682213027	2.06466420268587	0.00504285418997295	0.352402577373299	-0.136675268935816	-0.135409274919716	-0.137754888701206	0.0214928011869516	0.0229907578478126	0.0202153672676687	0.0577801460091362	0.0592794564601139	0.0562431659983884	0.000169444630852192	0.000204227383897807	0.000211879933117783
24	0.455496124527524	0.06	0.215886929883321	0.197278680844528	0.234495178922114	0.0592648765303073	0.457759261518782	0.41891836055643	0.496600162481134	2	1.69	2.35	0.170135640529189	0.18591012593294	0.20168461133669	0.201381216243933	0.220052701221147	0.238724186198361	0.208606338381641	0.227959664270429	0.247025713475887	0.215886929883321	2.05624479261913	-0.00127205290693083	0.343904943319875	-0.136675268935816	-0.135409274919716	-0.137754888701206	0.0214928011869516	0.0229907578478126	0.0202153672676687	0.0577801460091362	0.0592794564601139	0.0562431659983884	0.000169444630852192	0.000204227383897807	0.000211879933117783
24	0.455496124527524	0.06	0.215933142072629	0.197243321108705	0.234622963036553	0.0603676526227464	0.466068019004657	0.426907962813995	0.505228075195318	2	1.69	2.36	0.173295796979838	0.18919213468833	0.205088472396823	0.205100026447774	0.223913750388314	0.242727474328855	0.212347574939872	0.231913302291605	0.25145166358545	0.215933142072629	2.06059222912929	-0.000321250550827129	0.345505649300866	-0.136675268935816	-0.135409274919716	-0.137754888701206	0.0214928011869516	0.0229907578478126	0.0202153672676687	0.0577801460091362	0.0592794564601139	0.0562431659983884	0.000169444630852192	0.000204227383897807	0.000211879933117783
24	0.455496124527524	0.06	0.216014546744847	0.197306714308804	0.23472237918089	0.0595210715187515	0.460280139720867	0.421314790897861	0.499245488543872	2	1.69	2.37	0.17068223991017	0.186467807280873	0.202253374651575	0.201919035046075	0.220593541150662	0.23926804725525	0.209184984620697	0.228410603804514	0.247703506879407	0.216014546744847	2.0629297453823	-0.00112685846896957	0.345535700525186	-0.136675268935816	-0.135409274919716	-0.137754888701206	0.0214928011869516	0.0229907578478126	0.0202153672676687	0.0577801460091362	0.0592794564601139	0.0562431659983884	0.000169444630852192	0.000204227383897807	0.000211879933117783
24	0.455496124527524	0.06	0.216297435246407	0.198040895597381	0.234553974895433	0.0616396973435549	0.461647707362718	0.423287370216802	0.500008044508633	2	1.69	2.37	0.171751266646642	0.187316192409555	0.202881118172468	0.203252860530987	0.221672612227918	0.240092363924849	0.210289540710801	0.229463955781694	0.248663339877385	0.216297435246407	2.06763535583629	0.00242282387513523	0.349756432905617	-0.136675268935816	-0.135409274919716	-0.137754888701206	0.0214928011869516	0.0229907578478126	0.0202153672676687	0.0577801460091362	0.0592794564601139	0.0562431659983884	0.000169444630852192	0.000204227383897807	0.000211879933117783
24	0.455496124527524	0.06	0.216348839719122	0.197986074898688	0.234711604539555	0.0615975273924656	0.461718273795048	0.423338080007409	0.500098467582688	2	1.69	2.37	0.171802969498814	0.187378774213903	0.202954578928993	0.203322025314515	0.221755374690337	0.240188724066159	0.210410523441442	0.229662813465848	0.248647352825355	0.216348839719122	2.06246748129514	-0.00212407214443218	0.343948356553887	-0.136675268935816	-0.135409274919716	-0.137754888701206	0.0214928011869516	0.0229907578478126	0.0202153672676687	0.0577801460091362	0.0592794564601139	0.0562431659983884	0.000169444630852192	0.000204227383897807	0.000211879933117783
24	0.455496124527524	0.06	0.216352665092999	0.197757387051455	0.234947943134543	0.0592881425816285	0.457429062301624	0.418624274915448	0.496233849687801	2	1.69	2.36	0.169895885150365	0.185644550710616	0.201393216270868	0.201066582805708	0.219704646730254	0.238342710654799	0.208184592532836	0.227604416668181	0.246842877412564	0.216352665092999	2.06223460240171	-0.00606318453890995	0.340241063063699	-0.136675268935816	-0.135409274919716	-0.137754888701206	0.0214928011869516	0.0229907578478126	0.0202153672676687	0.0577801460091362	0.0592794564601139	0.0562431659983884	0.000169444630852192	0.000204227383897807	0.000211879933117783
24	0.455496124527524	0.06	0.216439771084763	0.197975148912425	0.234904393257101	0.0617444127304485	0.467513299512271	0.428700686212821	0.506325912811721	2	1.68	2.36	0.174013698365653	0.189768108378705	0.205522518391756	0.205947162435653	0.22459268326826	0.243238204100867	0.213175202476396	0.232563839379509	0.251871920801713	0.216439771084763	2.05945953636228	0.00509082697506924	0.350363251425225	-0.136675268935816	-0.135409274919716	-0.137754888701206	0.0214928011869516	0.0229907578478126	0.0202153672676687	0.0577801460091362	0.0592794564601139	0.0562431659983884	0.000169444630852192	0.000204227383897807	0.000211879933117783
24	0.455496124527524	0.06	0.21648609205977	0.197921749123613	0.235050434995926	0.0593043313755021	0.457713210522756	0.418889952316528	0.496536468728984	2.01	1.69	2.37	0.16911221799462	0.184785755325188	0.200459292655756	0.199911966954425	0.218440064533911	0.236968162113396	0.207098867929381	0.22610174667625	0.245467415921303	0.21648609205977	2.06639570776638	-0.00800456309704741	0.339355114863711	-0.136675268935816	-0.135409274919716	-0.137754888701206	0.0214928011869516	0.0229907578478126	0.0202153672676687	0.0577801460091362	0.0592794564601139	0.0562431659983884	0.000169444630852192	0.000204227383897807	0.000211879933117783
24	0.455496124527524	0.06	0.216565524662094	0.198132637854219	0.234998411469968	0.0610712492880505	0.464312352989657	0.425539717449682	0.503084988529633	2	1.69	2.37	0.172290027530579	0.187988065036103	0.203686102541628	0.203794534235685	0.222363074085068	0.24093161393445	0.211091256088457	0.230258379943928	0.249571499023259	0.216565524662094	2.0678256218443	-0.00119396990157336	0.346449479236881	-0.136675268935816	-0.135409274919716	-0.137754888701206	0.0214928011869516	0.0229907578478126	0.0202153672676687	0.0577801460091362	0.0592794564601139	0.0562431659983884	0.000169444630852192	0.000204227383897807	0.000211879933117783
24	0.455496124527524	0.06	0.216719459941721	0.198028209096557	0.235410710786886	0.0587519533543526	0.458673028914125	0.41957442414029	0.49777163368796	2	1.69	2.36	0.170312257122194	0.186183032951786	0.202053808781377	0.20156723333708	0.220350545994305	0.239133858651529	0.208705511242169	0.228259844725289	0.247703485772945	0.216719459941721	2.05995555958455	-0.00372770033490227	0.342252340734636	-0.136675268935816	-0.135409274919716	-0.137754888701206	0.0214928011869516	0.0229907578478126	0.0202153672676687	0.0577801460091362	0.0592794564601139	0.0562431659983884	0.000169444630852192	0.000204227383897807	0.000211879933117783
24	0.455496124527524	0.06	0.216741154915798	0.197981601682029	0.235500708149567	0.058931843089936	0.460188845596644	0.42102468860099	0.499353002592298	2.01	1.69	2.37	0.170214263585189	0.18604777245637	0.201881281327551	0.201275990404122	0.219998893599743	0.238721796795364	0.208436103427664	0.227838828551421	0.247078851550759	0.216741154915798	2.06549669515497	0.0110317846422144	0.358202760342586	-0.136675268935816	-0.135409274919716	-0.137754888701206	0.0214928011869516	0.0229907578478126	0.0202153672676687	0.0577801460091362	0.0592794564601139	0.0562431659983884	0.000169444630852192	0.000204227383897807	0.000211879933117783
24	0.455496124527524	0.06	0.216779530588069	0.198017939698696	0.235541121477442	0.0585722805212189	0.458677223237765	0.419514600724813	0.497839845750716	1.99	1.68	2.36	0.170513983470865	0.186431843674805	0.202349703878745	0.201864018556904	0.220708474373299	0.239552930189694	0.209090272638105	0.22855600668222	0.248113155866304	0.216779530588069	2.05636008382281	-0.00751088345733258	0.337565817928152	-0.136675268935816	-0.135409274919716	-0.137754888701206	0.0214928011869516	0.0229907578478126	0.0202153672676687	0.0577801460091362	0.0592794564601139	0.0562431659983884	0.000169444630852192	0.000204227383897807	0.000211879933117783
24	0.455496124527524	0.06	0.216978160997029	0.199071728023338	0.234884593970721	0.0655726228928954	0.468622256490534	0.430947402495573	0.506297110485494	2	1.69	2.38	0.174776616108804	0.190056168684133	0.205335721259461	0.206811905199247	0.224892089202401	0.242972273205555	0.214133160117672	0.232809148553258	0.251414780155394	0.216978160997029	2.06692266869606	-0.00132436811485077	0.345502643378317	-0.136675268935816	-0.135409274919716	-0.137754888701206	0.0214928011869516	0.0229907578478126	0.0202153672676687	0.0577801460091362	0.0592794564601139	0.0562431659983884	0.000169444630852192	0.000204227383897807	0.000211879933117783
24	0.455496124527524	0.06	0.216995531507092	0.198797650113648	0.235193412900536	0.0612137011764034	0.456838636398018	0.418737401994209	0.494939870801826	1.99	1.68	2.36	0.170246559023184	0.185737422798171	0.201228286573158	0.201559880425026	0.219899967109195	0.238240053793365	0.208785902238327	0.227602901556559	0.246757984136684	0.216995531507092	2.05631430930494	0.00163874433903022	0.346192278835392	-0.136675268935816	-0.135409274919716	-0.137754888701206	0.0214928011869516	0.0229907578478126	0.0202153672676687	0.0577801460091362	0.0592794564601139	0.0562431659983884	0.000169444630852192	0.000204227383897807	0.000211879933117783
24	0.455496124527524	0.06	0.217030097151631	0.198538803212715	0.235521391090547	0.0627913355387216	0.47002927733365	0.431356054508269	0.50870250015903	2	1.69	2.37	0.175046619138981	0.190740422056639	0.206434224974297	0.20715812179033	0.22573088116244	0.24430364053455	0.21443411920709	0.233865648086248	0.252953626610264	0.217030097151631	2.0606103817436	0.00681812455482457	0.352493615986221	-0.136675268935816	-0.135409274919716	-0.137754888701206	0.0214928011869516	0.0229907578478126	0.0202153672676687	0.0577801460091362	0.0592794564601139	0.0562431659983884	0.000169444630852192	0.000204227383897807	0.000211879933117783
24	0.455496124527524	0.06	0.217134759524937	0.198701091548501	0.235568427501372	0.0612912982355041	0.461944485569108	0.423443400736125	0.500445570402092	2	1.69	2.37	0.171386970504367	0.186970125842685	0.202553281181003	0.202712470977609	0.221143859985549	0.239575248993489	0.209857169433326	0.228992811872195	0.24820153065549	0.217134759524937	2.06597648579796	0.000900553219785374	0.347968041258733	-0.136675268935816	-0.135409274919716	-0.137754888701206	0.0214928011869516	0.0229907578478126	0.0202153672676687	0.0577801460091362	0.0592794564601139	0.0562431659983884	0.000169444630852192	0.000204227383897807	0.000211879933117783
24	0.455496124527524	0.06	0.217261167713189	0.198481095872429	0.23604123955395	0.0586429931718503	0.459864857297195	0.420625986090279	0.49910372850411	2	1.69	2.36	0.170253840693308	0.186136284356723	0.202018728020139	0.201374072994804	0.220159624948218	0.238945176901633	0.208501619987499	0.227940821003676	0.247429925034794	0.217261167713189	2.06332010203943	0.010508951420807	0.357409434407233	-0.136675268935816	-0.135409274919716	-0.137754888701206	0.0214928011869516	0.0229907578478126	0.0202153672676687	0.0577801460091362	0.0592794564601139	0.0562431659983884	0.000169444630852192	0.000204227383897807	0.000211879933117783
24	0.455496124527524	0.06	0.217411738619057	0.198731696632858	0.236091780605255	0.0598157093036997	0.459537911495434	0.420737406264555	0.498338416726314	1.99	1.69	2.37	0.171124140805116	0.18690525040359	0.202686360002064	0.202615438869926	0.221300683582364	0.239985928294801	0.209760476945303	0.229027423365187	0.248428969626548	0.217411738619057	2.0582142467266	-0.00355000994265132	0.341930031426009	-0.136675268935816	-0.135409274919716	-0.137754888701206	0.0214928011869516	0.0229907578478126	0.0202153672676687	0.0577801460091362	0.0592794564601139	0.0562431659983884	0.000169444630852192	0.000204227383897807	0.000211879933117783
24	0.455496124527524	0.06	0.217445048458525	0.198774997179098	0.236115099737951	0.0599107985268062	0.464278184216484	0.425110542533779	0.503445825899189	2.01	1.7	2.39	0.171727126391125	0.187549238243724	0.203371350096322	0.20302950687881	0.221735669584276	0.240441832289741	0.210311055211423	0.229587891439485	0.248983448163005	0.217445048458525	2.07669789325958	-0.00667762065601029	0.343153217039695	-0.136675268935816	-0.135409274919716	-0.137754888701206	0.0214928011869516	0.0229907578478126	0.0202153672676687	0.0577801460091362	0.0592794564601139	0.0562431659983884	0.000169444630852192	0.000204227383897807	0.000211879933117783
24	0.455496124527524	0.06	0.217527028619059	0.198725548414871	0.236328508823246	0.0603026961681003	0.470182808973509	0.430654381326724	0.509711236620294	2	1.7	2.37	0.174513474561071	0.190531524189	0.206549573816928	0.206463606923845	0.225414259934366	0.244364912944888	0.213682698894627	0.233382246087967	0.25316703037483	0.217527028619059	2.06470880160217	-0.00328354350278951	0.343958147254312	-0.136675268935816	-0.135409274919716	-0.137754888701206	0.0214928011869516	0.0229907578478126	0.0202153672676687	0.0577801460091362	0.0592794564601139	0.0562431659983884	0.000169444630852192	0.000204227383897807	0.000211879933117783
24	0.455496124527524	0.06	0.217538223819826	0.199096873718167	0.235979573921484	0.060392973007851	0.455607475011719	0.417334878051684	0.493880071971755	1.99	1.67	2.35	0.170191608604918	0.185799397899992	0.201407187195066	0.201627676220438	0.220118378037643	0.238609079854848	0.208696283471363	0.227954476519854	0.247065889936857	0.217538223819826	2.0479290796442	-0.00539459170366992	0.337111760241646	-0.136675268935816	-0.135409274919716	-0.137754888701206	0.0214928011869516	0.0229907578478126	0.0202153672676687	0.0577801460091362	0.0592794564601139	0.0562431659983884	0.000169444630852192	0.000204227383897807	0.000211879933117783
24	0.455496124527524	0.06	0.21784419455104	0.199127380451031	0.23656100865105	0.0608574490936612	0.46913327424393	0.429884843972305	0.508381704515556	2	1.69	2.36	0.174337392687803	0.190254373936588	0.206171355185373	0.206290052583115	0.225124307519211	0.243958562455307	0.213561022590216	0.233226758164869	0.252581705080501	0.21784419455104	2.05949463654532	-0.00236764156454722	0.343388769918084	-0.136675268935816	-0.135409274919716	-0.137754888701206	0.0214928011869516	0.0229907578478126	0.0202153672676687	0.0577801460091362	0.0592794564601139	0.0562431659983884	0.000169444630852192	0.000204227383897807	0.000211879933117783
24	0.455496124527524	0.06	0.217903040930352	0.199702877672689	0.236103204188016	0.061589165814895	0.46189464810796	0.423497015962704	0.500292280253217	2.02	1.69	2.39	0.170439686744725	0.185893114154832	0.20134654156494	0.201346097800538	0.219601748031398	0.237857398262258	0.208518935870188	0.227255384578075	0.246178746187122	0.217903040930352	2.07724443345456	-0.00104475858358385	0.348455275270123	-0.136675268935816	-0.135409274919716	-0.137754888701206	0.0214928011869516	0.0229907578478126	0.0202153672676687	0.0577801460091362	0.0592794564601139	0.0562431659983884	0.000169444630852192	0.000204227383897807	0.000211879933117783
24	0.455496124527524	0.06	0.217951217605255	0.19955878032474	0.236343654885769	0.0617669901493055	0.464551749972973	0.425992515506498	0.503110984439449	2	1.69	2.38	0.172426967918984	0.188034406177438	0.203641844435893	0.203944664068722	0.222404965209606	0.240865266350489	0.211091559765919	0.230329796377691	0.249476225621303	0.217951217605255	2.06690003647693	0.00408101684040156	0.351013732192071	-0.136675268935816	-0.135409274919716	-0.137754888701206	0.0214928011869516	0.0229907578478126	0.0202153672676687	0.0577801460091362	0.0592794564601139	0.0562431659983884	0.000169444630852192	0.000204227383897807	0.000211879933117783
24	0.455496124527524	0.06	0.218001226122431	0.199547845894889	0.236454606349972	0.0612432847415967	0.460251049156601	0.421875089799521	0.498627008513682	1.98	1.68	2.36	0.172274779270971	0.187945792059839	0.203616804848706	0.204155471301856	0.222726518179568	0.24129756505728	0.211478980765435	0.230695441328587	0.249737320326676	0.218001226122431	2.05158800271078	0.00356740379557489	0.347206322849638	-0.136675268935816	-0.135409274919716	-0.137754888701206	0.0214928011869516	0.0229907578478126	0.0202153672676687	0.0577801460091362	0.0592794564601139	0.0562431659983884	0.000169444630852192	0.000204227383897807	0.000211879933117783
24	0.455496124527524	0.06	0.218056167844011	0.19904314066508	0.237069195022943	0.0587576854879307	0.466097443752451	0.426368019593723	0.505826867911179	2	1.7	2.36	0.172830668234192	0.188935213158682	0.205039758083171	0.204486569920798	0.22354084533031	0.242595120739822	0.211818897772355	0.231616102989153	0.251183638753423	0.218056167844011	2.0619127817286	0.00100124955159561	0.347471608645284	-0.136675268935816	-0.135409274919716	-0.137754888701206	0.0214928011869516	0.0229907578478126	0.0202153672676687	0.0577801460091362	0.0592794564601139	0.0562431659983884	0.000169444630852192	0.000204227383897807	0.000211879933117783
24	0.455496124527524	0.06	0.218146294011523	0.199570097004051	0.236722491018995	0.0616063327123676	0.46645730039975	0.427686129410107	0.505228471389394	1.99	1.68	2.36	0.174219623342496	0.190013212009212	0.205806800675928	0.206349911901607	0.225056218157248	0.243762524412889	0.213618467510423	0.233141175755793	0.252494022458608	0.218146294011523	2.05466987997404	0.00840544232120794	0.352746675312773	-0.136675268935816	-0.135409274919716	-0.137754888701206	0.0214928011869516	0.0229907578478126	0.0202153672676687	0.0577801460091362	0.0592794564601139	0.0562431659983884	0.000169444630852192	0.000204227383897807	0.000211879933117783
24	0.455496124527524	0.06	0.218308159001453	0.19977305486518	0.236843263137727	0.0640025962192924	0.474110794553942	0.435497617378168	0.512723971729717	2	1.68	2.38	0.176533685985606	0.192185956451499	0.207838226917391	0.208868422106146	0.227387635684772	0.245906849263398	0.216297098010818	0.235420723811831	0.254476182542399	0.218308159001453	2.0620179808144	4.32572381673437e-05	0.346020587888095	-0.136675268935816	-0.135409274919716	-0.137754888701206	0.0214928011869516	0.0229907578478126	0.0202153672676687	0.0577801460091362	0.0592794564601139	0.0562431659983884	0.000169444630852192	0.000204227383897807	0.000211879933117783
24	0.455496124527524	0.06	0.218424459384438	0.199787214138319	0.237061704630557	0.0593491282632324	0.460515894873367	0.421470587009341	0.499561202737394	2	1.69	2.35	0.17115930945661	0.1870156186215	0.202871927786389	0.202589581327779	0.221357611213604	0.240125641099428	0.209765611401326	0.229265508947719	0.248679560888559	0.218424459384438	2.0597074836066	-0.00240323277192661	0.34363098988152	-0.136675268935816	-0.135409274919716	-0.137754888701206	0.0214928011869516	0.0229907578478126	0.0202153672676687	0.0577801460091362	0.0592794564601139	0.0562431659983884	0.000169444630852192	0.000204227383897807	0.000211879933117783
24	0.455496124527524	0.06	0.218461006072066	0.199709536742282	0.23721247540185	0.0609597267382181	0.466432252975122	0.427444667053948	0.505419838896296	2	1.69	2.37	0.173356295698433	0.189168268555884	0.204980241413335	0.205131317408666	0.223841516597055	0.242551715785444	0.212454954498867	0.231851179448131	0.251165917146121	0.218461006072066	2.06173034826678	0.00259723421743882	0.349034741710815	-0.136675268935816	-0.135409274919716	-0.137754888701206	0.0214928011869516	0.0229907578478126	0.0202153672676687	0.0577801460091362	0.0592794564601139	0.0562431659983884	0.000169444630852192	0.000204227383897807	0.000211879933117783
24	0.455496124527524	0.06	0.218565354441053	0.199805380995839	0.237325327886266	0.0597082487233926	0.461886660037179	0.42285053200572	0.500922788068639	1.99	1.69	2.36	0.172163393540794	0.188056934553291	0.203950475565788	0.203892214507367	0.222714852739308	0.241537490971249	0.211045269458555	0.230634568699861	0.250271244571559	0.218565354441053	2.05280289549635	0.0066657857015868	0.350887824554933	-0.136675268935816	-0.135409274919716	-0.137754888701206	0.0214928011869516	0.0229907578478126	0.0202153672676687	0.0577801460091362	0.0592794564601139	0.0562431659983884	0.000169444630852192	0.000204227383897807	0.000211879933117783
24	0.455496124527524	0.06	0.21861055912884	0.200308510857583	0.236912607400097	0.0624313306845169	0.462996222649679	0.424784654323426	0.501207790975932	2.01	1.69	2.37	0.171645941740367	0.187086378592265	0.202526815444163	0.202946387121746	0.221202460308807	0.239458533495867	0.210096937841627	0.228931077461766	0.247940064373871	0.21861055912884	2.06365769090972	0.00904788159490966	0.355330226466469	-0.136675268935816	-0.135409274919716	-0.137754888701206	0.0214928011869516	0.0229907578478126	0.0202153672676687	0.0577801460091362	0.0592794564601139	0.0562431659983884	0.000169444630852192	0.000204227383897807	0.000211879933117783
24	0.455496124527524	0.06	0.218699283004383	0.200275087617199	0.237123478391567	0.0612746162088866	0.461357876596991	0.422900107428027	0.499815645765955	1.99	1.69	2.36	0.172412611475827	0.188091501827218	0.203770392178609	0.204246406371971	0.222820204325381	0.241394002278791	0.211494572443837	0.230772154826991	0.250051259310749	0.218699283004383	2.05279284316201	0.000182613940802068	0.344001323659975	-0.136675268935816	-0.135409274919716	-0.137754888701206	0.0214928011869516	0.0229907578478126	0.0202153672676687	0.0577801460091362	0.0592794564601139	0.0562431659983884	0.000169444630852192	0.000204227383897807	0.000211879933117783
24	0.455496124527524	0.06	0.218811188498116	0.200363719777971	0.237258657218262	0.061341463517829	0.46706354088354	0.428152765453569	0.50597431631351	1.99	1.69	2.36	0.17400745148016	0.189821351130004	0.205635250779849	0.205995272031094	0.224716243647723	0.243437215264353	0.213239983476717	0.232722344383623	0.252131446113392	0.218811188498116	2.06365446323976	0.00517561755374799	0.351823906982406	-0.136675268935816	-0.135409274919716	-0.137754888701206	0.0214928011869516	0.0229907578478126	0.0202153672676687	0.0577801460091362	0.0592794564601139	0.0562431659983884	0.000169444630852192	0.000204227383897807	0.000211879933117783
24	0.455496124527524	0.06	0.218817157107203	0.199891549312033	0.237742764902373	0.0600511688299272	0.469234044097646	0.429697559134304	0.508770529060989	2	1.69	2.37	0.173933816073368	0.189937471569238	0.205941127065107	0.20572878021211	0.224657891286815	0.24358700236152	0.212956141316954	0.232598713293032	0.252355891224733	0.218817157107203	2.06392551683035	0.000652690511410694	0.347788311224612	-0.136675268935816	-0.135409274919716	-0.137754888701206	0.0214928011869516	0.0229907578478126	0.0202153672676687	0.0577801460091362	0.0592794564601139	0.0562431659983884	0.000169444630852192	0.000204227383897807	0.000211879933117783
24	0.455496124527524	0.06	0.21893717728594	0.200553199489347	0.237321155082534	0.0619762790515041	0.466913735185909	0.428228256157257	0.50559921421456	2	1.69	2.37	0.173800200122992	0.189501041672701	0.20520188322241	0.205688912871405	0.224270531461259	0.242852150051114	0.213129712389639	0.232202741285437	0.251698189097573	0.21893717728594	2.06383767262571	-0.00286835718128345	0.343901005563991	-0.136675268935816	-0.135409274919716	-0.137754888701206	0.0214928011869516	0.0229907578478126	0.0202153672676687	0.0577801460091362	0.0592794564601139	0.0562431659983884	0.000169444630852192	0.000204227383897807	0.000211879933117783
24	0.455496124527524	0.06	0.218962680280499	0.200346096619245	0.237579263941753	0.0622424356259243	0.472918563509514	0.433824975821682	0.512012151197345	2	1.7	2.37	0.176098826105606	0.191967748559977	0.207836671014348	0.208416249809958	0.227197415929042	0.245978582048126	0.215914603827014	0.235297516118408	0.254680070447329	0.218962680280499	2.06861019442251	0.00221041070319077	0.349998159735106	-0.136675268935816	-0.135409274919716	-0.137754888701206	0.0214928011869516	0.0229907578478126	0.0202153672676687	0.0577801460091362	0.0592794564601139	0.0562431659983884	0.000169444630852192	0.000204227383897807	0.000211879933117783
24	0.455496124527524	0.06	0.218975231017401	0.200192957851108	0.237757504183694	0.0585019014508964	0.46057471803928	0.421224966414603	0.499924469663957	2	1.68	2.37	0.17108024168614	0.187062117298929	0.203043992911718	0.202501300272539	0.221418450263015	0.240335600253492	0.209729420970717	0.229161428700718	0.248968573661114	0.218975231017401	2.05746334740226	-0.00358106640164878	0.341622367407698	-0.136675268935816	-0.135409274919716	-0.137754888701206	0.0214928011869516	0.0229907578478126	0.0202153672676687	0.0577801460091362	0.0592794564601139	0.0562431659983884	0.000169444630852192	0.000204227383897807	0.000211879933117783
24	0.455496124527524	0.06	0.21906686983102	0.200434474326308	0.237699265335731	0.0622887384299534	0.473268324949199	0.43416133361598	0.512375316282418	2.01	1.7	2.38	0.175286757418915	0.191075675437287	0.206864593455659	0.207213407055972	0.225878111363869	0.244542815671767	0.214700563927181	0.233841463904469	0.253116703584578	0.21906686983102	2.07150392886962	-0.00211839178914343	0.346468899011202	-0.136675268935816	-0.135409274919716	-0.137754888701206	0.0214928011869516	0.0229907578478126	0.0202153672676687	0.0577801460091362	0.0592794564601139	0.0562431659983884	0.000169444630852192	0.000204227383897807	0.000211879933117783
24	0.455496124527524	0.06	0.219089841515727	0.20079262271141	0.237387060320043	0.0633747250948225	0.468777514776579	0.430397173472565	0.507157856080593	2	1.69	2.37	0.174257246056387	0.189796503724788	0.205335761393189	0.206121616396658	0.224502355107395	0.242883093818132	0.213456200903011	0.23261701762508	0.251476632975725	0.219089841515727	2.06845394816142	0.00200274752445328	0.349526222523175	-0.136675268935816	-0.135409274919716	-0.137754888701206	0.0214928011869516	0.0229907578478126	0.0202153672676687	0.0577801460091362	0.0592794564601139	0.0562431659983884	0.000169444630852192	0.000204227383897807	0.000211879933117783
24	0.455496124527524	0.06	0.219105991957823	0.200887916925001	0.237324066990645	0.0652406476872455	0.476899367627985	0.438454825578944	0.515343909677026	2	1.69	2.37	0.177528256373432	0.193094267097638	0.208660277821843	0.2099929724423	0.228405550404924	0.246818128367549	0.217289275070016	0.236590443205904	0.255514196925651	0.219105991957823	2.06973874464344	0.00896848652422393	0.356899167614357	-0.136675268935816	-0.135409274919716	-0.137754888701206	0.0214928011869516	0.0229907578478126	0.0202153672676687	0.0577801460091362	0.0592794564601139	0.0562431659983884	0.000169444630852192	0.000204227383897807	0.000211879933117783
24	0.455496124527524	0.06	0.219225661949746	0.200822486659431	0.23762883724006	0.0614010592764289	0.464415638635559	0.425745466826309	0.503085810444809	2.01	1.7	2.36	0.172029456292734	0.187654775055801	0.203280093818868	0.203398632053974	0.221873191761976	0.240347751469977	0.210506098829137	0.229765231088322	0.248964540246822	0.219225661949746	2.06594849499828	-0.00814695962171825	0.338962114494713	-0.136675268935816	-0.135409274919716	-0.137754888701206	0.0214928011869516	0.0229907578478126	0.0202153672676687	0.0577801460091362	0.0592794564601139	0.0562431659983884	0.000169444630852192	0.000204227383897807	0.000211879933117783
24	0.455496124527524	0.06	0.21923417287742	0.200579236743285	0.237889109011555	0.0602014845858702	0.46452731955497	0.425439431559708	0.503615207550232	2	1.69	2.35	0.172761246342362	0.188633945829091	0.20450664531582	0.204483167420408	0.22327036614278	0.242057564865152	0.211694499335272	0.231286826198811	0.250754899477958	0.21923417287742	2.058552546818	0.000808052443627325	0.346472077788685	-0.136675268935816	-0.135409274919716	-0.137754888701206	0.0214928011869516	0.0229907578478126	0.0202153672676687	0.0577801460091362	0.0592794564601139	0.0562431659983884	0.000169444630852192	0.000204227383897807	0.000211879933117783
24	0.455496124527524	0.06	0.219236899469297	0.200353777135394	0.2381200218032	0.0578406618857933	0.45921216385664	0.419741348056339	0.49868297965694	2.01	1.69	2.38	0.169453928424138	0.18538870546347	0.201323482502802	0.200315399730265	0.219152267437794	0.237989135145322	0.207486664015687	0.227225733303931	0.246668453303573	0.219236899469297	2.06929880098159	0.0021610620170912	0.350516393253581	-0.136675268935816	-0.135409274919716	-0.137754888701206	0.0214928011869516	0.0229907578478126	0.0202153672676687	0.0577801460091362	0.0592794564601139	0.0562431659983884	0.000169444630852192	0.000204227383897807	0.000211879933117783
24	0.455496124527524	0.06	0.219285359103542	0.200682661010021	0.237888057197063	0.0632039988308351	0.474174979783677	0.435296789756971	0.513053169810383	2	1.69	2.37	0.176256414471034	0.191998617346126	0.207740820221219	0.20849029407301	0.227111440523963	0.245732586974916	0.215765428105078	0.235241295284641	0.254408662367405	0.219285359103542	2.06521567390968	0.00914667526273156	0.356051205555916	-0.136675268935816	-0.135409274919716	-0.137754888701206	0.0214928011869516	0.0229907578478126	0.0202153672676687	0.0577801460091362	0.0592794564601139	0.0562431659983884	0.000169444630852192	0.000204227383897807	0.000211879933117783
24	0.455496124527524	0.06	0.219372321007975	0.201071407656835	0.237673234359116	0.0627510835343075	0.467789545730232	0.429287435006344	0.506291656454119	2	1.68	2.37	0.173998824968752	0.189604504237409	0.205210183506065	0.205864786247233	0.224328473156968	0.242792160066703	0.212960782665687	0.232345196816459	0.251328898066219	0.219372321007975	2.06339526452657	0.0012585927486945	0.34749337716043	-0.136675268935816	-0.135409274919716	-0.137754888701206	0.0214928011869516	0.0229907578478126	0.0202153672676687	0.0577801460091362	0.0592794564601139	0.0562431659983884	0.000169444630852192	0.000204227383897807	0.000211879933117783
24	0.455496124527524	0.06	0.219507796435822	0.200729417964155	0.238286174907489	0.060178648226414	0.467234274522551	0.427910671694272	0.50655787735083	2	1.7	2.36	0.173460513177933	0.189400971731095	0.205341430284258	0.205232935665776	0.224093176793786	0.242953417921796	0.212539106131442	0.232182240340813	0.251757537664744	0.219507796435822	2.06317005934902	0.0107344521300679	0.357500236400779	-0.136675268935816	-0.135409274919716	-0.137754888701206	0.0214928011869516	0.0229907578478126	0.0202153672676687	0.0577801460091362	0.0592794564601139	0.0562431659983884	0.000169444630852192	0.000204227383897807	0.000211879933117783
24	0.455496124527524	0.06	0.219541122476147	0.201324278884272	0.237757966068022	0.0637266542837923	0.468429322436941	0.43019071995018	0.506667924923702	2	1.69	2.38	0.174640746393424	0.190164135833584	0.205687525273744	0.206694981281311	0.225067593377964	0.243440205474617	0.213920009858975	0.232973340745275	0.252164894524682	0.219541122476147	2.06878284307263	-0.00351655118648554	0.34419750768351	-0.136675268935816	-0.135409274919716	-0.137754888701206	0.0214928011869516	0.0229907578478126	0.0202153672676687	0.0577801460091362	0.0592794564601139	0.0562431659983884	0.000169444630852192	0.000204227383897807	0.000211879933117783
24	0.455496124527524	0.06	0.219573028100854	0.200730453137946	0.238415603063762	0.0609059417993956	0.474571578594945	0.43488500472279	0.514258152467099	2.01	1.7	2.37	0.175687574081876	0.191720405316571	0.207753236551266	0.207714914114026	0.226670484422984	0.245626054731942	0.215291954304894	0.234829095289513	0.25446254773351	0.219573028100854	2.06952448042911	-0.00655765595553796	0.34185605048931	-0.136675268935816	-0.135409274919716	-0.137754888701206	0.0214928011869516	0.0229907578478126	0.0202153672676687	0.0577801460091362	0.0592794564601139	0.0562431659983884	0.000169444630852192	0.000204227383897807	0.000211879933117783
24	0.455496124527524	0.06	0.219606433614013	0.201033294272939	0.238179572955087	0.0632334429637555	0.47620208847749	0.437167398181909	0.515236778773071	2	1.69	2.37	0.177223466878771	0.193047755632901	0.20887204438703	0.209687853054185	0.22841088783847	0.247133922622756	0.217190313482479	0.236487977748831	0.255924865759317	0.219606433614013	2.06328078647513	0.00402610511239686	0.350606648681458	-0.136675268935816	-0.135409274919716	-0.137754888701206	0.0214928011869516	0.0229907578478126	0.0202153672676687	0.0577801460091362	0.0592794564601139	0.0562431659983884	0.000169444630852192	0.000204227383897807	0.000211879933117783
24	0.455496124527524	0.06	0.219678945345004	0.200904874762193	0.238453015927815	0.0605860872788152	0.465807112402859	0.426744136638115	0.504870088167604	1.99	1.68	2.36	0.174014265131367	0.189943048769959	0.205871832408551	0.206152676804325	0.22502332159229	0.243893966380255	0.21352783491227	0.232900423515821	0.252502435333643	0.219678945345004	2.05416799303555	0.00541440033932365	0.349774043213074	-0.136675268935816	-0.135409274919716	-0.137754888701206	0.0214928011869516	0.0229907578478126	0.0202153672676687	0.0577801460091362	0.0592794564601139	0.0562431659983884	0.000169444630852192	0.000204227383897807	0.000211879933117783
24	0.455496124527524	0.06	0.219686327484528	0.20115519569317	0.238217459275886	0.0626760480637843	0.469668833658963	0.430987364107997	0.508350303209929	1.99	1.68	2.36	0.175310041188173	0.191044261225538	0.206778481262902	0.207576022720405	0.226206141074311	0.244836259428217	0.214934592721022	0.234290352352991	0.253448184372429	0.219686327484528	2.05686784335223	-0.0092004448194229	0.335919774226533	-0.136675268935816	-0.135409274919716	-0.137754888701206	0.0214928011869516	0.0229907578478126	0.0202153672676687	0.0577801460091362	0.0592794564601139	0.0562431659983884	0.000169444630852192	0.000204227383897807	0.000211879933117783
24	0.455496124527524	0.06	0.219781904410929	0.201208524424495	0.238355284397362	0.0623212374310259	0.472239515141503	0.433228388034129	0.511250642248876	1.99	1.69	2.36	0.176124326852387	0.191983879668667	0.207843432484947	0.208515183513035	0.227291451533596	0.246067719554157	0.215986446189345	0.235271084157284	0.254719193675464	0.219781904410929	2.05651636900804	0.00334203596766482	0.348252665191122	-0.136675268935816	-0.135409274919716	-0.137754888701206	0.0214928011869516	0.0229907578478126	0.0202153672676687	0.0577801460091362	0.0592794564601139	0.0562431659983884	0.000169444630852192	0.000204227383897807	0.000211879933117783
24	0.455496124527524	0.06	0.219862932555465	0.201545615374979	0.238180249735951	0.0628251433756973	0.464894012048757	0.426654293221547	0.503133730875967	2	1.68	2.36	0.172974831041033	0.188478035879894	0.203981240718756	0.204664336679645	0.223007774945536	0.241351213211428	0.211861781750849	0.231025229537818	0.249929613912221	0.219862932555465	2.05880779867033	-0.000127112050913279	0.344980251544263	-0.136675268935816	-0.135409274919716	-0.137754888701206	0.0214928011869516	0.0229907578478126	0.0202153672676687	0.0577801460091362	0.0592794564601139	0.0562431659983884	0.000169444630852192	0.000204227383897807	0.000211879933117783
24	0.455496124527524	0.06	0.219974190990254	0.201745480279656	0.238202901700851	0.0645209637390609	0.474657972371695	0.436166497298989	0.513149447444402	2	1.7	2.38	0.176551002365318	0.192131539955181	0.207712077545045	0.208824048045086	0.227252665762598	0.245681283480109	0.216141051049181	0.235264801834518	0.254481242769464	0.219974190990254	2.07140776764599	0.00584121971651073	0.354034093458905	-0.136675268935816	-0.135409274919716	-0.137754888701206	0.0214928011869516	0.0229907578478126	0.0202153672676687	0.0577801460091362	0.0592794564601139	0.0562431659983884	0.000169444630852192	0.000204227383897807	0.000211879933117783
24	0.455496124527524	0.06	0.219974706165542	0.201428662292154	0.238520750038931	0.0614991688200836	0.470708782917838	0.431547926816074	0.509869639019602	2.01	1.7	2.38	0.174300403849455	0.190117309943728	0.205934216038	0.20606492072482	0.224764300809121	0.243463680893422	0.213352914322604	0.232783991248084	0.252088345895586	0.219974706165542	2.07548717328487	-0.00576035418536718	0.343719539786341	-0.136675268935816	-0.135409274919716	-0.137754888701206	0.0214928011869516	0.0229907578478126	0.0202153672676687	0.0577801460091362	0.0592794564601139	0.0562431659983884	0.000169444630852192	0.000204227383897807	0.000211879933117783
24	0.455496124527524	0.06	0.219986642329208	0.201569825472017	0.2384034591864	0.0634167548404048	0.47610325898775	0.437136928733337	0.515069589242164	2.02	1.7	2.37	0.176045807375447	0.191738508264328	0.20743120915321	0.207998397840475	0.226539348581302	0.245080299322128	0.215397720902672	0.234516252153503	0.253805582249288	0.219986642329208	2.07297213344836	-0.00613775625848119	0.342925480653934	-0.136675268935816	-0.135409274919716	-0.137754888701206	0.0214928011869516	0.0229907578478126	0.0202153672676687	0.0577801460091362	0.0592794564601139	0.0562431659983884	0.000169444630852192	0.000204227383897807	0.000211879933117783
24	0.455496124527524	0.06	0.22000077910062	0.20109562651914	0.2389059316821	0.0602166412177676	0.468232874838694	0.428838457474537	0.507627292202852	2.01	1.69	2.37	0.173120936978462	0.189024357781641	0.204927778584819	0.204648832175879	0.223448502231829	0.24224817228778	0.211797635809035	0.231500621714713	0.250839980865493	0.22000077910062	2.06588672697788	0.0053873014362721	0.352761723670056	-0.136675268935816	-0.135409274919716	-0.137754888701206	0.0214928011869516	0.0229907578478126	0.0202153672676687	0.0577801460091362	0.0592794564601139	0.0562431659983884	0.000169444630852192	0.000204227383897807	0.000211879933117783
24	0.455496124527524	0.06	0.220001525877408	0.201292776008323	0.238710275746492	0.0612326738915309	0.4702272198936	0.431015823940215	0.509438615846984	2	1.68	2.37	0.174839168283672	0.190745052650188	0.206650937016704	0.206894838662471	0.225716967663078	0.244539096663685	0.21408668671038	0.233605685910516	0.253113412976885	0.220001525877408	2.05878013227269	0.00720201435290901	0.352587840823096	-0.136675268935816	-0.135409274919716	-0.137754888701206	0.0214928011869516	0.0229907578478126	0.0202153672676687	0.0577801460091362	0.0592794564601139	0.0562431659983884	0.000169444630852192	0.000204227383897807	0.000211879933117783
24	0.455496124527524	0.06	0.220006797371776	0.201073344863084	0.238940249880468	0.0608280881734244	0.475547334210918	0.435752070801534	0.515342597620303	2	1.7	2.37	0.176415363803551	0.192526580117706	0.208637796431862	0.208671821305465	0.227728873816294	0.246785926327122	0.216216087923749	0.235847712332713	0.255726252920704	0.220006797371776	2.0702598321778	-0.00338801339270977	0.345018042244972	-0.136675268935816	-0.135409274919716	-0.137754888701206	0.0214928011869516	0.0229907578478126	0.0202153672676687	0.0577801460091362	0.0592794564601139	0.0562431659983884	0.000169444630852192	0.000204227383897807	0.000211879933117783
24	0.455496124527524	0.06	0.220044836870305	0.201582483762954	0.238507189977657	0.0610790530173055	0.468068909820027	0.428985240540777	0.507152579099276	2	1.7	2.38	0.17408090034003	0.189940933958313	0.205800967576596	0.206014315951819	0.224783715526736	0.243553115101653	0.213280719645445	0.232810266692763	0.252318927650628	0.220044836870305	2.07300955817989	0.00174677184666512	0.350866986427571	-0.136675268935816	-0.135409274919716	-0.137754888701206	0.0214928011869516	0.0229907578478126	0.0202153672676687	0.0577801460091362	0.0592794564601139	0.0562431659983884	0.000169444630852192	0.000204227383897807	0.000211879933117783
24	0.455496124527524	0.06	0.220072232536841	0.201603180214646	0.238541284859036	0.0619484114843206	0.464397159248682	0.425910962410492	0.502883356086871	2	1.69	2.36	0.172938270502964	0.188565330867328	0.204192391231692	0.204688988629414	0.223185109655312	0.241681230681211	0.212005066112647	0.231127631870277	0.250308982940041	0.220072232536841	2.05385295813397	-0.00796988974618168	0.336353263754578	-0.136675268935816	-0.135409274919716	-0.137754888701206	0.0214928011869516	0.0229907578478126	0.0202153672676687	0.0577801460091362	0.0592794564601139	0.0562431659983884	0.000169444630852192	0.000204227383897807	0.000211879933117783
24	0.455496124527524	0.06	0.220113182990229	0.201294993929372	0.238931372051086	0.0602238402837784	0.468679631066219	0.429250134120076	0.508109128012363	2	1.68	2.35	0.174025759249914	0.190011189649279	0.205996620048645	0.205907418787179	0.224821392936309	0.243735367085438	0.213244873783515	0.23284094892548	0.252359922550973	0.220113182990229	2.05807392613751	-0.00145094724042868	0.34388082767446	-0.136675268935816	-0.135409274919716	-0.137754888701206	0.0214928011869516	0.0229907578478126	0.0202153672676687	0.0577801460091362	0.0592794564601139	0.0562431659983884	0.000169444630852192	0.000204227383897807	0.000211879933117783
24	0.455496124527524	0.06	0.220161275495242	0.201209257271934	0.239113293718549	0.0603689387277078	0.472639549383425	0.432927789006808	0.512351309760042	2.01	1.7	2.37	0.175063086238068	0.191121337771023	0.207179589303978	0.207018986311134	0.226008500466966	0.244998014622799	0.214370407765705	0.233971276466127	0.253850090901433	0.220161275495242	2.06727705560967	-0.00869702759619323	0.339320533413615	-0.136675268935816	-0.135409274919716	-0.137754888701206	0.0214928011869516	0.0229907578478126	0.0202153672676687	0.0577801460091362	0.0592794564601139	0.0562431659983884	0.000169444630852192	0.000204227383897807	0.000211879933117783
24	0.455496124527524	0.06	0.220190397686728	0.20175852248272	0.238622272890736	0.0633696577595018	0.472888397357902	0.43416983201404	0.511606962701764	2.02	1.7	2.36	0.174522098089575	0.190085697309454	0.205649296529334	0.206114853889311	0.224495844115264	0.242876834341217	0.213565190576446	0.232526118943565	0.251728298159651	0.220190397686728	2.07075965557956	0.00291463254559014	0.351255734666093	-0.136675268935816	-0.135409274919716	-0.137754888701206	0.0214928011869516	0.0229907578478126	0.0202153672676687	0.0577801460091362	0.0592794564601139	0.0562431659983884	0.000169444630852192	0.000204227383897807	0.000211879933117783
24	0.455496124527524	0.06	0.220193373687432	0.201797707418159	0.238589039956706	0.06335700316543	0.469101253389395	0.430688672035567	0.507513834743223	2	1.69	2.38	0.174878030351461	0.190475182085506	0.20607233381955	0.206984829488851	0.225445546284978	0.243906263081106	0.214342665704305	0.233437585135994	0.252398491034319	0.220193373687432	2.06371100491117	0.00762812026922205	0.354041415601649	-0.136675268935816	-0.135409274919716	-0.137754888701206	0.0214928011869516	0.0229907578478126	0.0202153672676687	0.0577801460091362	0.0592794564601139	0.0562431659983884	0.000169444630852192	0.000204227383897807	0.000211879933117783
24	0.455496124527524	0.06	0.220308639764336	0.201509434800105	0.239107844728567	0.0618663472076612	0.471272651504328	0.432189054543445	0.51035624846521	2	1.69	2.37	0.175090046523406	0.190923739529379	0.206757432535353	0.207134146061172	0.22586564191093	0.244597137760688	0.214492345383542	0.233854809413606	0.253496778292901	0.220308639764336	2.06175456172944	-0.00346051105187999	0.342913641317553	-0.136675268935816	-0.135409274919716	-0.137754888701206	0.0214928011869516	0.0229907578478126	0.0202153672676687	0.0577801460091362	0.0592794564601139	0.0562431659983884	0.000169444630852192	0.000204227383897807	0.000211879933117783
24	0.455496124527524	0.06	0.220335372270918	0.20197490174088	0.238695842800956	0.0640432577076978	0.474936032992146	0.436268766706791	0.513603299277501	2	1.69	2.37	0.176676854604142	0.192336034230972	0.207995213857802	0.208994495213553	0.227518044033235	0.246041592852918	0.216291409857513	0.235574995424213	0.254949982256221	0.220335372270918	2.06967388447673	-0.0073499325879007	0.340354848065233	-0.136675268935816	-0.135409274919716	-0.137754888701206	0.0214928011869516	0.0229907578478126	0.0202153672676687	0.0577801460091362	0.0592794564601139	0.0562431659983884	0.000169444630852192	0.000204227383897807	0.000211879933117783
24	0.455496124527524	0.06	0.220338097757595	0.20130237154936	0.239373823965829	0.0597759885639905	0.469441582981301	0.429790869185097	0.509092296777505	2	1.69	2.37	0.173942560750266	0.189989776239894	0.206036991729522	0.205731708967294	0.224711658742711	0.243691608518129	0.212990946466766	0.232709222518406	0.25211733723695	0.220338097757595	2.06114289813839	-0.00120847333934952	0.345473252027527	-0.136675268935816	-0.135409274919716	-0.137754888701206	0.0214928011869516	0.0229907578478126	0.0202153672676687	0.0577801460091362	0.0592794564601139	0.0562431659983884	0.000169444630852192	0.000204227383897807	0.000211879933117783
24	0.455496124527524	0.06	0.220358255916665	0.202024911444483	0.238691600388847	0.0642954510851176	0.473255412625412	0.43480579686043	0.511705028390394	2	1.7	2.39	0.176004416579841	0.191568381548337	0.207132346516834	0.208178620199817	0.22658773069228	0.244996841184743	0.215596737704209	0.234646980805508	0.253715398998148	0.220358255916665	2.07316821665782	-0.00687823042664993	0.341848895596076	-0.136675268935816	-0.135409274919716	-0.137754888701206	0.0214928011869516	0.0229907578478126	0.0202153672676687	0.0577801460091362	0.0592794564601139	0.0562431659983884	0.000169444630852192	0.000204227383897807	0.000211879933117783
24	0.455496124527524	0.06	0.220362918317222	0.201604219622581	0.239121617011863	0.0595487133367354	0.463779694828811	0.424527778922725	0.503031610734897	2	1.69	2.38	0.172109516116376	0.18802279338266	0.203936070648944	0.203639679311536	0.222468241220399	0.241296803129263	0.210782595386627	0.23043466935942	0.250049503335111	0.220362918317222	2.06687615675212	-0.00883149485460902	0.338625103724609	-0.136675268935816	-0.135409274919716	-0.137754888701206	0.0214928011869516	0.0229907578478126	0.0202153672676687	0.0577801460091362	0.0592794564601139	0.0562431659983884	0.000169444630852192	0.000204227383897807	0.000211879933117783
24	0.455496124527524	0.06	0.220365094380526	0.201855680026669	0.238874508734384	0.0612070624958758	0.46578161243303	0.426932272329387	0.504630952536673	2.01	1.69	2.37	0.172472642202008	0.188167048012375	0.203861453822743	0.203913364745059	0.222468766086439	0.241024167427819	0.211220045379014	0.230425874122704	0.249729062088329	0.220365094380526	2.06688574750281	-0.00105804070651574	0.34667786704577	-0.136675268935816	-0.135409274919716	-0.137754888701206	0.0214928011869516	0.0229907578478126	0.0202153672676687	0.0577801460091362	0.0592794564601139	0.0562431659983884	0.000169444630852192	0.000204227383897807	0.000211879933117783
24	0.455496124527524	0.06	0.220367487796496	0.20198149630661	0.238753479286381	0.0639004851543147	0.477818128541529	0.438869809110177	0.516766447972881	2	1.7	2.37	0.177862655605856	0.193647408581894	0.209432161557933	0.210431091721633	0.229106191280839	0.247781290840046	0.217961940717783	0.237317158610449	0.256777884398298	0.220367487796496	2.07175368238517	0.00242461060562893	0.351099107953952	-0.136675268935816	-0.135409274919716	-0.137754888701206	0.0214928011869516	0.0229907578478126	0.0202153672676687	0.0577801460091362	0.0592794564601139	0.0562431659983884	0.000169444630852192	0.000204227383897807	0.000211879933117783
24	0.455496124527524	0.06	0.220378806735949	0.202076803869228	0.23868080960267	0.0645464788644118	0.475888096191003	0.43730502106116	0.514471171320845	2.01	1.7	2.36	0.176544368543865	0.192120738142251	0.207697107740637	0.2086971225971	0.227110304181447	0.245523485765794	0.216191681935106	0.235188213579249	0.254223052848829	0.220378806735949	2.07055989700805	0.00141586302894156	0.349735028241247	-0.136675268935816	-0.135409274919716	-0.137754888701206	0.0214928011869516	0.0229907578478126	0.0202153672676687	0.0577801460091362	0.0592794564601139	0.0562431659983884	0.000169444630852192	0.000204227383897807	0.000211879933117783
24	0.455496124527524	0.06	0.220378997677393	0.201414522190753	0.239343473164032	0.0590624890101754	0.464754127599432	0.425247956344535	0.50426029885433	2	1.69	2.36	0.17222462248648	0.188224547539026	0.204224472591572	0.203730648038654	0.222657529993532	0.241584411948411	0.210976943925198	0.23068379695668	0.250101552914891	0.220378997677393	2.05856123583052	0.00677144299727786	0.352612577291924	-0.136675268935816	-0.135409274919716	-0.137754888701206	0.0214928011869516	0.0229907578478126	0.0202153672676687	0.0577801460091362	0.0592794564601139	0.0562431659983884	0.000169444630852192	0.000204227383897807	0.000211879933117783
24	0.455496124527524	0.06	0.220414584741187	0.201851367632748	0.238977801849626	0.0622323223858166	0.47031757622887	0.431435629347264	0.509199523110476	2.01	1.69	2.37	0.174253802412403	0.189957946039965	0.205662089667527	0.206009509451928	0.224575548644691	0.243141587837453	0.213425833117071	0.232371446909383	0.251777250068966	0.220414584741187	2.06913070755379	0.00856392124704225	0.356907459770118	-0.136675268935816	-0.135409274919716	-0.137754888701206	0.0214928011869516	0.0229907578478126	0.0202153672676687	0.0577801460091362	0.0592794564601139	0.0562431659983884	0.000169444630852192	0.000204227383897807	0.000211879933117783
24	0.455496124527524	0.06	0.220520860106533	0.201907195876836	0.23913452433623	0.0623463394542559	0.471392001883587	0.43245924800865	0.510324755758525	2	1.69	2.37	0.175141773201064	0.190909158407082	0.2066765436131	0.207180578139211	0.225832301957128	0.244484025775044	0.214482062336174	0.23386593991072	0.253072506512239	0.220520860106533	2.06404158045545	-0.00165703217190807	0.345198819926324	-0.136675268935816	-0.135409274919716	-0.137754888701206	0.0214928011869516	0.0229907578478126	0.0202153672676687	0.0577801460091362	0.0592794564601139	0.0562431659983884	0.000169444630852192	0.000204227383897807	0.000211879933117783
24	0.455496124527524	0.06	0.220527111891864	0.20213898887468	0.238915234909048	0.0634920652481762	0.474351396248466	0.435553037459448	0.513149755037484	2.01	1.69	2.39	0.176171311536843	0.191864366493382	0.20755742144992	0.20834141400423	0.226900129558819	0.245458845113409	0.215718703890798	0.234994505573979	0.254065559631516	0.220527111891864	2.07410779495816	-0.00230124405799088	0.346629851953543	-0.136675268935816	-0.135409274919716	-0.137754888701206	0.0214928011869516	0.0229907578478126	0.0202153672676687	0.0577801460091362	0.0592794564601139	0.0562431659983884	0.000169444630852192	0.000204227383897807	0.000211879933117783
24	0.455496124527524	0.06	0.220557219637987	0.202214839263087	0.238899600012887	0.0646589594887215	0.476228657170218	0.437653888260658	0.514803426079777	1.99	1.68	2.38	0.17817691225936	0.193881407066293	0.209585901873227	0.211010477476508	0.229608919360575	0.248207361244643	0.218328974655378	0.237626991818979	0.25686515069367	0.220557219637987	2.06571942062268	-0.00387178342348276	0.343059558870212	-0.136675268935816	-0.135409274919716	-0.137754888701206	0.0214928011869516	0.0229907578478126	0.0202153672676687	0.0577801460091362	0.0592794564601139	0.0562431659983884	0.000169444630852192	0.000204227383897807	0.000211879933117783
24	0.455496124527524	0.06	0.220634770333459	0.202221927438199	0.239047613228719	0.0633551319736582	0.469294379615273	0.430865378155215	0.507723381075331	2	1.69	2.38	0.174458830201928	0.190018861201065	0.205578892200202	0.206363133935611	0.224768718550621	0.24317430316563	0.213700969561433	0.232672606554331	0.251910103711361	0.220634770333459	2.06691056017479	-0.00854699001440389	0.33891458325341	-0.136675268935816	-0.135409274919716	-0.137754888701206	0.0214928011869516	0.0229907578478126	0.0202153672676687	0.0577801460091362	0.0592794564601139	0.0562431659983884	0.000169444630852192	0.000204227383897807	0.000211879933117783
24	0.455496124527524	0.06	0.220672586245741	0.202571506190113	0.238773666301369	0.0673330561647227	0.478106436622797	0.440210653423165	0.51600221982243	2.01	1.69	2.38	0.177736091102732	0.193036603079903	0.208337115057073	0.210110644590056	0.228198138323802	0.246285632057549	0.217492859895654	0.236231291224794	0.255201721633784	0.220672586245741	2.07115845405439	0.00124367927468118	0.349238175571976	-0.136675268935816	-0.135409274919716	-0.137754888701206	0.0214928011869516	0.0229907578478126	0.0202153672676687	0.0577801460091362	0.0592794564601139	0.0562431659983884	0.000169444630852192	0.000204227383897807	0.000211879933117783
24	0.455496124527524	0.06	0.220701316979934	0.20224743701813	0.239155196941738	0.0628116842034574	0.469123268372286	0.430531262189561	0.50771527455501	1.99	1.68	2.38	0.17496109668072	0.190644277712684	0.206327458744647	0.207120885110764	0.225686808612149	0.244252732113534	0.214367149354951	0.233528535979667	0.252697763873345	0.220701316979934	2.06191206369765	0.00135398100483876	0.347144837989746	-0.136675268935816	-0.135409274919716	-0.137754888701206	0.0214928011869516	0.0229907578478126	0.0202153672676687	0.0577801460091362	0.0592794564601139	0.0562431659983884	0.000169444630852192	0.000204227383897807	0.000211879933117783
24	0.455496124527524	0.06	0.220760957878883	0.202153423760892	0.239368491996874	0.0628858787437326	0.475625946975487	0.436523640003233	0.514728253947741	2.01	1.7	2.38	0.176274467166559	0.192064536007885	0.207854604849211	0.208389667777037	0.227056507353476	0.245723346929916	0.215787574412792	0.235139240033504	0.254451110416948	0.220760957878883	2.07076129077396	0.00062422720460034	0.349108828457026	-0.136675268935816	-0.135409274919716	-0.137754888701206	0.0214928011869516	0.0229907578478126	0.0202153672676687	0.0577801460091362	0.0592794564601139	0.0562431659983884	0.000169444630852192	0.000204227383897807	0.000211879933117783
24	0.455496124527524	0.06	0.220784052283354	0.201812041416746	0.239756063149963	0.0610186802524758	0.472332328611018	0.43287188977584	0.511792767446197	2	1.69	2.36	0.175397764099904	0.191386958375549	0.207376152651194	0.207506132724542	0.226422313820388	0.245338494916235	0.214954386762474	0.234386954006186	0.254306497347624	0.220784052283354	2.05979042702383	0.00715552632479555	0.353415808121578	-0.136675268935816	-0.135409274919716	-0.137754888701206	0.0214928011869516	0.0229907578478126	0.0202153672676687	0.0577801460091362	0.0592794564601139	0.0562431659983884	0.000169444630852192	0.000204227383897807	0.000211879933117783
24	0.455496124527524	0.06	0.220810872404721	0.202370805158341	0.239250939651101	0.0631850761741857	0.47370384612176	0.434858077202806	0.512549615040714	2	1.69	2.36	0.176247070786808	0.191991179826857	0.207735288866905	0.208522304538177	0.227149552555834	0.24577680057349	0.215976918321962	0.235264484086065	0.254661398103264	0.220810872404721	2.06768341389313	0.000911703587236016	0.348607870633233	-0.136675268935816	-0.135409274919716	-0.137754888701206	0.0214928011869516	0.0229907578478126	0.0202153672676687	0.0577801460091362	0.0592794564601139	0.0562431659983884	0.000169444630852192	0.000204227383897807	0.000211879933117783
24	0.455496124527524	0.06	0.220832579534674	0.202245841012396	0.239419318056951	0.0626397159721732	0.474766103856506	0.43565273199605	0.513879475716963	2	1.69	2.36	0.17676934757109	0.192639890132363	0.208510432693636	0.209191523960497	0.227972964465262	0.246754404970028	0.216674094360496	0.236111167865476	0.255650281229236	0.220832579534674	2.06316221093701	-0.00776318688135927	0.338753624182457	-0.136675268935816	-0.135409274919716	-0.137754888701206	0.0214928011869516	0.0229907578478126	0.0202153672676687	0.0577801460091362	0.0592794564601139	0.0562431659983884	0.000169444630852192	0.000204227383897807	0.000211879933117783
24	0.455496124527524	0.06	0.22089883976323	0.202458761901997	0.239338917624463	0.0637676704844111	0.473794937812623	0.435131619489422	0.512458256135825	2	1.68	2.36	0.176642536048351	0.192337986102449	0.208033436156547	0.209063155223958	0.227639316913981	0.246215478604003	0.216435435151789	0.235692101138744	0.254980922462288	0.22089883976323	2.06133379966368	-0.000177015773069502	0.345858123858262	-0.136675268935816	-0.135409274919716	-0.137754888701206	0.0214928011869516	0.0229907578478126	0.0202153672676687	0.0577801460091362	0.0592794564601139	0.0562431659983884	0.000169444630852192	0.000204227383897807	0.000211879933117783
24	0.455496124527524	0.06	0.220934148358762	0.201995197917068	0.239873098800455	0.0589715361881953	0.464307090826325	0.424806586234259	0.503807595418391	2	1.7	2.36	0.172069530828839	0.188069361134933	0.204069191441026	0.203553235264269	0.222480567760598	0.241407900256927	0.211112361284904	0.23039863826308	0.250047490659859	0.220934148358762	2.06005347259168	0.000551235077846056	0.346849614004548	-0.136675268935816	-0.135409274919716	-0.137754888701206	0.0214928011869516	0.0229907578478126	0.0202153672676687	0.0577801460091362	0.0592794564601139	0.0562431659983884	0.000169444630852192	0.000204227383897807	0.000211879933117783
24	0.455496124527524	0.06	0.220946065679769	0.202233210381468	0.23965892097807	0.0624546276980205	0.474902893256622	0.435716452528407	0.514089333984837	2.01	1.69	2.37	0.176196636678597	0.192042995060638	0.207889353442679	0.208360959321737	0.22710003684602	0.245839114370302	0.215901674228007	0.23505720857047	0.254548258714067	0.220946065679769	2.06816418489039	-0.000666800790636148	0.346976880367711	-0.136675268935816	-0.135409274919716	-0.137754888701206	0.0214928011869516	0.0229907578478126	0.0202153672676687	0.0577801460091362	0.0592794564601139	0.0562431659983884	0.000169444630852192	0.000204227383897807	0.000211879933117783
24	0.455496124527524	0.06	0.220987750897972	0.202708536036935	0.239266965759009	0.0649623732834213	0.472738432992724	0.434542099051294	0.510934766934153	2	1.67	2.36	0.176142986685672	0.191625989035906	0.20710899138614	0.208405298031745	0.226724163743866	0.245043029455986	0.21566858598103	0.234864888350614	0.253570839801643	0.220987750897972	2.05962481177981	-0.00019280066317245	0.344998423902412	-0.136675268935816	-0.135409274919716	-0.137754888701206	0.0214928011869516	0.0229907578478126	0.0202153672676687	0.0577801460091362	0.0592794564601139	0.0562431659983884	0.000169444630852192	0.000204227383897807	0.000211879933117783
24	0.455496124527524	0.06	0.220992395526043	0.202462353149123	0.239522437902963	0.0635952609424844	0.474038469931342	0.435299311650809	0.512777628211874	1.99	1.69	2.37	0.177189921506724	0.192958814843433	0.208727708180141	0.209834300727102	0.228508357797684	0.247182414868265	0.21729616977459	0.236651156561857	0.256119894064355	0.220992395526043	2.05934458822184	0.00255825641341346	0.348175204469226	-0.136675268935816	-0.135409274919716	-0.137754888701206	0.0214928011869516	0.0229907578478126	0.0202153672676687	0.0577801460091362	0.0592794564601139	0.0562431659983884	0.000169444630852192	0.000204227383897807	0.000211879933117783
24	0.455496124527524	0.06	0.221007677750434	0.202622167775924	0.239393187724945	0.0636407110323935	0.47025740350832	0.431841897377989	0.508672909638652	2	1.69	2.38	0.175294548950263	0.190888285594853	0.206482022239444	0.207464551432592	0.225920045898914	0.244375540365235	0.21472764821774	0.233822241126904	0.252993907378777	0.221007677750434	2.06336732587184	0.00357959364702159	0.349909895222067	-0.136675268935816	-0.135409274919716	-0.137754888701206	0.0214928011869516	0.0229907578478126	0.0202153672676687	0.0577801460091362	0.0592794564601139	0.0562431659983884	0.000169444630852192	0.000204227383897807	0.000211879933117783
24	0.455496124527524	0.06	0.2210676401094	0.202782672891349	0.239352607327451	0.062853657983663	0.470124944592141	0.43146431775977	0.508785571424513	2	1.7	2.37	0.174684880572419	0.190337222383979	0.20598956419554	0.206626316282973	0.225140716150476	0.243655116017979	0.213987678709236	0.233274184836227	0.25236085779191	0.2210676401094	2.07085978590774	-0.00438300537324994	0.343917013759466	-0.136675268935816	-0.135409274919716	-0.137754888701206	0.0214928011869516	0.0229907578478126	0.0202153672676687	0.0577801460091362	0.0592794564601139	0.0562431659983884	0.000169444630852192	0.000204227383897807	0.000211879933117783
24	0.455496124527524	0.06	0.221145190450896	0.202721402709068	0.239568978192725	0.0619462126944776	0.468298257492533	0.429488028912945	0.50710848607212	2	1.68	2.37	0.174247896819935	0.189993622544144	0.205739348268352	0.206202456385884	0.224835721872384	0.243468987358885	0.213565402307711	0.232810266692763	0.252002313505379	0.221145190450896	2.06462734729815	-0.00223426550000714	0.344431830207108	-0.136675268935816	-0.135409274919716	-0.137754888701206	0.0214928011869516	0.0229907578478126	0.0202153672676687	0.0577801460091362	0.0592794564601139	0.0562431659983884	0.000169444630852192	0.000204227383897807	0.000211879933117783
24	0.455496124527524	0.06	0.22117020555809	0.202605529364858	0.239734881751322	0.0639946040014046	0.476037456498982	0.437264779061024	0.51481013393694	1.99	1.68	2.36	0.177687795572118	0.193443538802053	0.209199282031987	0.210346291839201	0.228997894516337	0.247649497193474	0.217731230770971	0.237229725984628	0.25647549088659	0.22117020555809	2.05551647633922	-0.00371128457437289	0.341221500177524	-0.136675268935816	-0.135409274919716	-0.137754888701206	0.0214928011869516	0.0229907578478126	0.0202153672676687	0.0577801460091362	0.0592794564601139	0.0562431659983884	0.000169444630852192	0.000204227383897807	0.000211879933117783
24	0.455496124527524	0.06	0.22118436092241	0.20257912566198	0.239789596182841	0.0637586661857368	0.478273379308366	0.439241661039202	0.517305097577529	1.99	1.69	2.36	0.178632841052657	0.194506441724078	0.210380042395498	0.211501455264235	0.23029581369522	0.249090172126204	0.219088239608669	0.238552707909577	0.258136616961292	0.22118436092241	2.05992447212741	0.00283389411112281	0.348571533802041	-0.136675268935816	-0.135409274919716	-0.137754888701206	0.0214928011869516	0.0229907578478126	0.0202153672676687	0.0577801460091362	0.0592794564601139	0.0562431659983884	0.000169444630852192	0.000204227383897807	0.000211879933117783
24	0.455496124527524	0.06	0.221305642565965	0.203065512258889	0.239545772873041	0.0651459366433568	0.473418087407493	0.435224517068806	0.511611657746181	2.01	1.7	2.38	0.175939706196	0.191379474132838	0.206819242069677	0.208042332321688	0.226299298878783	0.244556265435878	0.215428540724287	0.234390521029911	0.253432947183955	0.221305642565965	2.07072589934887	0.00663870946482721	0.354656555497599	-0.136675268935816	-0.135409274919716	-0.137754888701206	0.0214928011869516	0.0229907578478126	0.0202153672676687	0.0577801460091362	0.0592794564601139	0.0562431659983884	0.000169444630852192	0.000204227383897807	0.000211879933117783
24	0.455496124527524	0.06	0.221324910777858	0.20272953510871	0.239920286447007	0.0616950538265285	0.469557866413747	0.430558898163035	0.50855683466446	2	1.68	2.36	0.174690290219616	0.190513307955514	0.206336325691413	0.206728010564197	0.22545292637693	0.244177842189663	0.214243215316674	0.233397351803114	0.252653037476989	0.221324910777858	2.06068954490936	0.00546972418326752	0.351195704961653	-0.136675268935816	-0.135409274919716	-0.137754888701206	0.0214928011869516	0.0229907578478126	0.0202153672676687	0.0577801460091362	0.0592794564601139	0.0562431659983884	0.000169444630852192	0.000204227383897807	0.000211879933117783
24	0.455496124527524	0.06	0.221349820647885	0.202754450801639	0.239945190494131	0.0633589855530867	0.477022944779188	0.437962344340844	0.516083545217533	2.01	1.71	2.37	0.177068501275054	0.192860731058943	0.208652960842832	0.209382710792671	0.228056951879034	0.246731192965398	0.216981580086559	0.236442535568494	0.255550044202027	0.221349820647885	2.0689133927144	0.00146417591797405	0.349529186246389	-0.136675268935816	-0.135409274919716	-0.137754888701206	0.0214928011869516	0.0229907578478126	0.0202153672676687	0.0577801460091362	0.0592794564601139	0.0562431659983884	0.000169444630852192	0.000204227383897807	0.000211879933117783
24	0.455496124527524	0.06	0.221399802359898	0.203282940296512	0.239516664423284	0.0651605366076619	0.467172247181012	0.429487084385433	0.504857409976591	2	1.68	2.36	0.174479849162713	0.189789509823763	0.205099170484814	0.20653657052596	0.224659034661636	0.242781498797313	0.213909102716161	0.232539541774554	0.251492278714965	0.221399802359898	2.05420200945149	0.00158323405366242	0.345557429004516	-0.136675268935816	-0.135409274919716	-0.137754888701206	0.0214928011869516	0.0229907578478126	0.0202153672676687	0.0577801460091362	0.0592794564601139	0.0562431659983884	0.000169444630852192	0.000204227383897807	0.000211879933117783
24	0.455496124527524	0.06	0.221408209153367	0.202957031086175	0.239859387220558	0.0628689899363288	0.469853982044112	0.431220665471813	0.508487298616411	2.01	1.69	2.36	0.174328714314202	0.18994692778821	0.205565141262218	0.206139322903807	0.224607467771189	0.243075612638571	0.213534728705417	0.232720091970577	0.251824791260793	0.221408209153367	2.06806334009993	0.000635832656149021	0.348093826977045	-0.136675268935816	-0.135409274919716	-0.137754888701206	0.0214928011869516	0.0229907578478126	0.0202153672676687	0.0577801460091362	0.0592794564601139	0.0562431659983884	0.000169444630852192	0.000204227383897807	0.000211879933117783
24	0.455496124527524	0.06	0.221410265253875	0.202884657490274	0.239935873017475	0.0624892322480306	0.471432967457044	0.432544336424074	0.510321598490014	1.99	1.69	2.37	0.175770109160197	0.191573018471797	0.207375927783396	0.208076274357944	0.226783724158623	0.245491173959301	0.215555671174207	0.234954560103506	0.254356027336734	0.221410265253875	2.06170972874544	-0.00252677392340397	0.343492071496497	-0.136675268935816	-0.135409274919716	-0.137754888701206	0.0214928011869516	0.0229907578478126	0.0202153672676687	0.0577801460091362	0.0592794564601139	0.0562431659983884	0.000169444630852192	0.000204227383897807	0.000211879933117783
24	0.455496124527524	0.06	0.221432054542225	0.203038901484892	0.239825207599557	0.0640694389692806	0.47609314182286	0.43734013122749	0.51484615241823	2	1.69	2.37	0.177307454439222	0.1930187902392	0.208730126039177	0.209790800440418	0.228380507928409	0.246970215416401	0.217300849354251	0.236580861050618	0.25573149968161	0.221432054542225	2.06747920626743	0.00218013288626094	0.349494834833508	-0.136675268935816	-0.135409274919716	-0.137754888701206	0.0214928011869516	0.0229907578478126	0.0202153672676687	0.0577801460091362	0.0592794564601139	0.0562431659983884	0.000169444630852192	0.000204227383897807	0.000211879933117783
24	0.455496124527524	0.06	0.221495443702686	0.203062638976968	0.239928248428403	0.0644040859985329	0.476250465019374	0.437592407473661	0.514908522565087	2.01	1.69	2.37	0.176906683886264	0.192535082937744	0.208163481989224	0.20918823723831	0.227668473126616	0.246148709014921	0.216627810519731	0.235736157905811	0.254813543787077	0.221495443702686	2.06569334176854	-0.00279288294121535	0.344108581199328	-0.136675268935816	-0.135409274919716	-0.137754888701206	0.0214928011869516	0.0229907578478126	0.0202153672676687	0.0577801460091362	0.0592794564601139	0.0562431659983884	0.000169444630852192	0.000204227383897807	0.000211879933117783
24	0.455496124527524	0.06	0.221527409658849	0.202760411472226	0.240294407845471	0.0617816070240243	0.472771942484309	0.433535354553286	0.512008530415332	2.01	1.7	2.38	0.17518376606389	0.191038558917718	0.206893351771547	0.207129825250784	0.225875857186205	0.244621889121625	0.214597459563447	0.233986907250619	0.253283761797189	0.221527409658849	2.07087206939531	0.00674614311609615	0.355277948301712	-0.136675268935816	-0.135409274919716	-0.137754888701206	0.0214928011869516	0.0229907578478126	0.0202153672676687	0.0577801460091362	0.0592794564601139	0.0562431659983884	0.000169444630852192	0.000204227383897807	0.000211879933117783
24	0.455496124527524	0.06	0.221607715982185	0.203150652386942	0.240064779577429	0.0651667676181574	0.477083778397541	0.43860105497731	0.515566501817772	2	1.69	2.37	0.177745826135473	0.193341190963371	0.208936555791268	0.210290845521247	0.228741700470556	0.247192555419866	0.217738902706509	0.236857520109964	0.256031332400744	0.221607715982185	2.06172016264416	-0.00751699389083238	0.338626437268538	-0.136675268935816	-0.135409274919716	-0.137754888701206	0.0214928011869516	0.0229907578478126	0.0202153672676687	0.0577801460091362	0.0592794564601139	0.0562431659983884	0.000169444630852192	0.000204227383897807	0.000211879933117783
24	0.455496124527524	0.06	0.221637575424449	0.203349918488938	0.23992523235996	0.0656610982985088	0.47656236569393	0.438276801178286	0.514847930209574	2.01	1.69	2.38	0.176721968992749	0.192159474074044	0.207596979155339	0.208852470508858	0.227096727819356	0.245340985129854	0.216213398398917	0.235201900789252	0.254125471026782	0.221637575424449	2.07206832414024	0.00164366033361414	0.3500808524528	-0.136675268935816	-0.135409274919716	-0.137754888701206	0.0214928011869516	0.0229907578478126	0.0202153672676687	0.0577801460091362	0.0592794564601139	0.0562431659983884	0.000169444630852192	0.000204227383897807	0.000211879933117783
24	0.455496124527524	0.06	0.221690802312514	0.20320953061556	0.240172074009468	0.0629433252540212	0.470620609677854	0.431948648425277	0.509292570930431	1.99	1.69	2.36	0.175640060786956	0.191364952275599	0.207089843764242	0.207951107149855	0.22656877660535	0.245186446060845	0.215400661611488	0.234822636289573	0.253995668771677	0.221690802312514	2.05986886693913	-0.00322309456382161	0.342579592646047	-0.136675268935816	-0.135409274919716	-0.137754888701206	0.0214928011869516	0.0229907578478126	0.0202153672676687	0.0577801460091362	0.0592794564601139	0.0562431659983884	0.000169444630852192	0.000204227383897807	0.000211879933117783
24	0.455496124527524	0.06	0.22181418736431	0.20333669756803	0.240291677160589	0.0642672707541143	0.476527377459562	0.437802860767274	0.515251894151849	2	1.69	2.36	0.177507770327345	0.193208678729372	0.208909587131398	0.210031070345768	0.228608728050539	0.24718638575531	0.217570341601245	0.236735579498438	0.255898501139855	0.22181418736431	2.06048793718849	-0.00825101642275421	0.337354316580959	-0.136675268935816	-0.135409274919716	-0.137754888701206	0.0214928011869516	0.0229907578478126	0.0202153672676687	0.0577801460091362	0.0592794564601139	0.0562431659983884	0.000169444630852192	0.000204227383897807	0.000211879933117783
24	0.455496124527524	0.06	0.221835334429061	0.203364501367504	0.240306167490618	0.0649709948525824	0.478271923502589	0.439631236628519	0.516912610376659	2.01	1.69	2.37	0.177551240742786	0.193156824072711	0.208762407402637	0.209904629321539	0.228353862176857	0.246803095032176	0.217346918161703	0.236421418406826	0.255461203387528	0.221835334429061	2.06716784268151	0.004871419752757	0.352275809346829	-0.136675268935816	-0.135409274919716	-0.137754888701206	0.0214928011869516	0.0229907578478126	0.0202153672676687	0.0577801460091362	0.0592794564601139	0.0562431659983884	0.000169444630852192	0.000204227383897807	0.000211879933117783
24	0.455496124527524	0.06	0.221925825847883	0.203380787684473	0.240470864011293	0.064634362229428	0.476913697186984	0.438275581776126	0.515551812597841	2.01	1.69	2.36	0.177106252899305	0.192719835138535	0.208333417377765	0.209404688406265	0.227865681568208	0.246326674730152	0.216899192821205	0.235979696912864	0.255027180577372	0.221925825847883	2.06536636742598	0.000166391451792516	0.34717845325832	-0.136675268935816	-0.135409274919716	-0.137754888701206	0.0214928011869516	0.0229907578478126	0.0202153672676687	0.0577801460091362	0.0592794564601139	0.0562431659983884	0.000169444630852192	0.000204227383897807	0.000211879933117783
24	0.455496124527524	0.06	0.221939481139496	0.203342661512352	0.240536300766639	0.0634032353009265	0.473510549187199	0.434752006101429	0.512269092272969	2	1.68	2.37	0.176351703631416	0.192073620971695	0.207795538311974	0.208683912674999	0.227288276328779	0.245892639982558	0.21610440859954	0.235411046715729	0.254595974970123	0.221939481139496	2.05937091226319	0.00505741645967957	0.350383950399418	-0.136675268935816	-0.135409274919716	-0.137754888701206	0.0214928011869516	0.0229907578478126	0.0202153672676687	0.0577801460091362	0.0592794564601139	0.0562431659983884	0.000169444630852192	0.000204227383897807	0.000211879933117783
24	0.455496124527524	0.06	0.221948344187257	0.203413059143406	0.240483629231109	0.0622768117695992	0.470264850768406	0.431402073872333	0.509127627664479	2	1.7	2.36	0.174905198917021	0.190661501761051	0.206417804605082	0.206949765775841	0.225592797562519	0.244235829349198	0.214313917861637	0.233612461574035	0.253027913122373	0.221948344187257	2.06389383895731	-0.00104742562332464	0.345817537151839	-0.136675268935816	-0.135409274919716	-0.137754888701206	0.0214928011869516	0.0229907578478126	0.0202153672676687	0.0577801460091362	0.0592794564601139	0.0562431659983884	0.000169444630852192	0.000204227383897807	0.000211879933117783
24	0.455496124527524	0.06	0.221949563928012	0.202988834729135	0.240910293126889	0.0612473646914634	0.476526943999242	0.436795302263194	0.51625858573529	2	1.69	2.37	0.1769685594045	0.193065919802775	0.20916328020105	0.209359629935986	0.228403337062661	0.247447044189337	0.216802043551411	0.236633223107003	0.256180948825431	0.221949563928012	2.06716977692358	0.00827782825762947	0.35578779726664	-0.136675268935816	-0.135409274919716	-0.137754888701206	0.0214928011869516	0.0229907578478126	0.0202153672676687	0.0577801460091362	0.0592794564601139	0.0562431659983884	0.000169444630852192	0.000204227383897807	0.000211879933117783
24	0.455496124527524	0.06	0.221996817452792	0.203327852437431	0.240665782468153	0.0615751697091879	0.468050717742183	0.429136615113789	0.506964820370577	2	1.69	2.37	0.173714472593311	0.189466898688998	0.205219324784686	0.20547131254482	0.224103448470671	0.242735584396523	0.212738779550045	0.23208722919444	0.251223773614114	0.221996817452792	2.06217432340976	0.00401333588572427	0.350193755198645	-0.136675268935816	-0.135409274919716	-0.137754888701206	0.0214928011869516	0.0229907578478126	0.0202153672676687	0.0577801460091362	0.0592794564601139	0.0562431659983884	0.000169444630852192	0.000204227383897807	0.000211879933117783
24	0.455496124527524	0.06	0.222034129243822	0.203347200245251	0.240721058242393	0.0614183084624351	0.471244519859561	0.432011603334086	0.510477436385037	2	1.69	2.36	0.175417329597294	0.191347766178393	0.207278202759491	0.207623688614549	0.226478929495259	0.245334170375969	0.21499899688406	0.234424596521421	0.254120748950538	0.222034129243822	2.06190031098379	0.00396845276510384	0.350355228669822	-0.136675268935816	-0.135409274919716	-0.137754888701206	0.0214928011869516	0.0229907578478126	0.0202153672676687	0.0577801460091362	0.0592794564601139	0.0562431659983884	0.000169444630852192	0.000204227383897807	0.000211879933117783
24	0.455496124527524	0.06	0.222035665902716	0.20349089938452	0.240580432420913	0.0631951581911191	0.470689103408697	0.432093843230969	0.509284363586425	2	1.69	2.37	0.175409332194352	0.191077152784019	0.206744973373686	0.207603608357043	0.226147069236888	0.244690530116733	0.214892229103134	0.234090022650935	0.253300034059844	0.222035665902716	2.05921346642733	0.000159310142670352	0.345525987667951	-0.136675268935816	-0.135409274919716	-0.137754888701206	0.0214928011869516	0.0229907578478126	0.0202153672676687	0.0577801460091362	0.0592794564601139	0.0562431659983884	0.000169444630852192	0.000204227383897807	0.000211879933117783
24	0.455496124527524	0.06	0.222121666907849	0.203633630041136	0.240609703774563	0.0625494037700889	0.474291279103717	0.435186943200706	0.513395615006729	1.99	1.69	2.36	0.176906906636435	0.192803125971038	0.208699345305641	0.209438180313099	0.228257543076246	0.247076905839392	0.217002399277726	0.236465694254818	0.255788806446234	0.222121666907849	2.06489963760913	0.00455873443786793	0.351437710683892	-0.136675268935816	-0.135409274919716	-0.137754888701206	0.0214928011869516	0.0229907578478126	0.0202153672676687	0.0577801460091362	0.0592794564601139	0.0562431659983884	0.000169444630852192	0.000204227383897807	0.000211879933117783
24	0.455496124527524	0.06	0.222177752206977	0.203918652696273	0.240436851717681	0.0646626539463798	0.471544922676281	0.433350705277116	0.509739140075446	1.99	1.69	2.36	0.176277877056481	0.19181447472892	0.20735107240136	0.208723664584227	0.227119935605368	0.245516206626509	0.2161040188024	0.235117644644924	0.254257600630808	0.222177752206977	2.0608991320916	-0.00288318346827828	0.342821161297375	-0.136675268935816	-0.135409274919716	-0.137754888701206	0.0214928011869516	0.0229907578478126	0.0202153672676687	0.0577801460091362	0.0592794564601139	0.0562431659983884	0.000169444630852192	0.000204227383897807	0.000211879933117783
24	0.455496124527524	0.06	0.222236999532806	0.203894456246569	0.240579542819043	0.0631739289903855	0.466316971239308	0.428073356934538	0.504560585544078	2	1.69	2.37	0.173465568187392	0.188962795887856	0.20446002358832	0.205223336542418	0.223557769185622	0.241892201828825	0.212585615730313	0.231501768301041	0.250407950116354	0.222236999532806	2.06157803305958	0.00155696290430409	0.347483139556033	-0.136675268935816	-0.135409274919716	-0.137754888701206	0.0214928011869516	0.0229907578478126	0.0202153672676687	0.0577801460091362	0.0592794564601139	0.0562431659983884	0.000169444630852192	0.000204227383897807	0.000211879933117783
24	0.455496124527524	0.06	0.22225472114993	0.203397950721107	0.241111491578753	0.0607589588838503	0.473028731201054	0.433420262108831	0.512637200293278	2	1.69	2.35	0.175466820718262	0.191502001241005	0.207537181763749	0.207548691956271	0.226515700813871	0.24548270967147	0.214952457772449	0.234496585057968	0.254190179622488	0.22225472114993	2.06242674900209	-0.00405164415387654	0.342666869864469	-0.136675268935816	-0.135409274919716	-0.137754888701206	0.0214928011869516	0.0229907578478126	0.0202153672676687	0.0577801460091362	0.0592794564601139	0.0562431659983884	0.000169444630852192	0.000204227383897807	0.000211879933117783
24	0.455496124527524	0.06	0.222271147246783	0.203640415632399	0.240901878861166	0.0628846565525859	0.474034312886441	0.435062453700991	0.51300617207189	2.01	1.7	2.38	0.17544925212523	0.191165578574113	0.206881905022996	0.207354299035057	0.225928603654424	0.244502908273792	0.214691748492328	0.233869806531595	0.253116406923016	0.222271147246783	2.07069693939511	0.00224801706218215	0.350916588217346	-0.136675268935816	-0.135409274919716	-0.137754888701206	0.0214928011869516	0.0229907578478126	0.0202153672676687	0.0577801460091362	0.0592794564601139	0.0562431659983884	0.000169444630852192	0.000204227383897807	0.000211879933117783
24	0.455496124527524	0.06	0.222353992118881	0.2038087591216	0.240899225116163	0.0639160266551639	0.478333295309416	0.43934804742554	0.517318543193293	2	1.7	2.36	0.1782779177515	0.194097286601527	0.209916655451553	0.21097913858897	0.229700227858433	0.248421317127896	0.218421239816652	0.238052823742873	0.25742566949757	0.222353992118881	2.06385018415611	-0.000663948020107479	0.345968475739776	-0.136675268935816	-0.135409274919716	-0.137754888701206	0.0214928011869516	0.0229907578478126	0.0202153672676687	0.0577801460091362	0.0592794564601139	0.0562431659983884	0.000169444630852192	0.000204227383897807	0.000211879933117783
24	0.455496124527524	0.06	0.222384978244683	0.204246561494873	0.240523394994493	0.0650805156067991	0.475643828428094	0.437250068332077	0.514037588524112	2.01	1.69	2.39	0.17676488027221	0.19228613206403	0.20780738385585	0.209019689006641	0.227373149363268	0.245726609719895	0.216348048398959	0.235271681421545	0.254333755146831	0.222384978244683	2.07761830806617	-0.00437560906396435	0.345496944599102	-0.136675268935816	-0.135409274919716	-0.137754888701206	0.0214928011869516	0.0229907578478126	0.0202153672676687	0.0577801460091362	0.0592794564601139	0.0562431659983884	0.000169444630852192	0.000204227383897807	0.000211879933117783
24	0.455496124527524	0.06	0.222396452127252	0.203966210198001	0.240826694056502	0.0639523623011034	0.472319913577296	0.433836454253556	0.510803372901037	2	1.69	2.37	0.175786449412999	0.191379585050458	0.206972720687917	0.207965420376575	0.226412991384818	0.24486056239306	0.215229579060542	0.234414264111547	0.253506679045626	0.222396452127252	2.06387466196684	-0.00298062882923766	0.343381981808217	-0.136675268935816	-0.135409274919716	-0.137754888701206	0.0214928011869516	0.0229907578478126	0.0202153672676687	0.0577801460091362	0.0592794564601139	0.0562431659983884	0.000169444630852192	0.000204227383897807	0.000211879933117783
24	0.455496124527524	0.06	0.22241291543354	0.204224837776399	0.240600993090681	0.0665170117681345	0.474678180915513	0.43680748587157	0.512548875959455	1.99	1.67	2.36	0.17772974066833	0.193138700053857	0.208547659439385	0.210454516924123	0.228700675904551	0.246946834884979	0.217920036034138	0.236718002657835	0.255655504759675	0.22241291543354	2.05444529239497	0.00327761882072715	0.347198509677361	-0.136675268935816	-0.135409274919716	-0.137754888701206	0.0214928011869516	0.0229907578478126	0.0202153672676687	0.0577801460091362	0.0592794564601139	0.0562431659983884	0.000169444630852192	0.000204227383897807	0.000211879933117783
24	0.455496124527524	0.06	0.22245086731603	0.203994749170851	0.240906985461208	0.0621077632091614	0.467441661807856	0.428756170979423	0.506127152636288	2.01	1.69	2.37	0.173175893644031	0.18880107853634	0.204426263428648	0.204736261463416	0.223209051597253	0.241681841731091	0.212077585907537	0.231081181702257	0.250334845363345	0.22245086731603	2.06589680607618	0.00350085379969264	0.350750172798715	-0.136675268935816	-0.135409274919716	-0.137754888701206	0.0214928011869516	0.0229907578478126	0.0202153672676687	0.0577801460091362	0.0592794564601139	0.0562431659983884	0.000169444630852192	0.000204227383897807	0.000211879933117783
24	0.455496124527524	0.06	0.222487199516465	0.204089149335024	0.240885249697906	0.0648534577044018	0.475643500817212	0.437177945808286	0.514109055826139	2	1.68	2.38	0.177370928498593	0.19297709361411	0.208583258729628	0.209899014359719	0.228367196848306	0.246835379336894	0.217303024465559	0.236194239366887	0.255563746512962	0.222487199516465	2.06477149795717	-0.00106982755410953	0.345554919124616	-0.136675268935816	-0.135409274919716	-0.137754888701206	0.0214928011869516	0.0229907578478126	0.0202153672676687	0.0577801460091362	0.0592794564601139	0.0562431659983884	0.000169444630852192	0.000204227383897807	0.000211879933117783
24	0.455496124527524	0.06	0.222509248152008	0.203897712019046	0.241120784284969	0.0621498216543805	0.471401374142473	0.43240225469111	0.510400493593836	2.02	1.71	2.38	0.173711608533954	0.189378963867574	0.205046319201194	0.205132344678669	0.223633591438301	0.242134838197933	0.212399000541211	0.231535014049882	0.250855920397498	0.222509248152008	2.07670709321815	0.00595105524930301	0.356058520046398	-0.136675268935816	-0.135409274919716	-0.137754888701206	0.0214928011869516	0.0229907578478126	0.0202153672676687	0.0577801460091362	0.0592794564601139	0.0562431659983884	0.000169444630852192	0.000204227383897807	0.000211879933117783
24	0.455496124527524	0.06	0.222529869226955	0.203892486257187	0.241167252196723	0.0625590653718879	0.471798466843171	0.432902862471166	0.510694071215176	2	1.7	2.38	0.175256570624098	0.191003082891716	0.206749595159334	0.207299799744362	0.225925343015722	0.244550886287082	0.214658349397723	0.23396037618877	0.25334108937583	0.222529869226955	2.06921047908351	0.00278243963984332	0.350760120161386	-0.136675268935816	-0.135409274919716	-0.137754888701206	0.0214928011869516	0.0229907578478126	0.0202153672676687	0.0577801460091362	0.0592794564601139	0.0562431659983884	0.000169444630852192	0.000204227383897807	0.000211879933117783
24	0.455496124527524	0.06	0.222590260016244	0.204164568018879	0.241015952013608	0.0635853261296589	0.472520584750263	0.433902248970908	0.511138920529618	2	1.69	2.36	0.175900298269643	0.191555844647604	0.207211391025566	0.208122427830065	0.226645820645424	0.245169213460784	0.215642506093707	0.234566985466517	0.2538240900669	0.222590260016244	2.06126680334098	-0.000549986120006114	0.345563715039544	-0.136675268935816	-0.135409274919716	-0.137754888701206	0.0214928011869516	0.0229907578478126	0.0202153672676687	0.0577801460091362	0.0592794564601139	0.0562431659983884	0.000169444630852192	0.000204227383897807	0.000211879933117783
24	0.455496124527524	0.06	0.222616572111857	0.203949381679497	0.241283762544217	0.0615583197581827	0.468881681978508	0.429892807364758	0.507870556592258	2	1.69	2.37	0.174071852967451	0.189859197004991	0.20564654104253	0.205907131113126	0.224581756925684	0.243256382738241	0.213137631822792	0.232593401169242	0.251874854676219	0.222616572111857	2.06337998275881	0.00240701769675591	0.348963872164073	-0.136675268935816	-0.135409274919716	-0.137754888701206	0.0214928011869516	0.0229907578478126	0.0202153672676687	0.0577801460091362	0.0592794564601139	0.0562431659983884	0.000169444630852192	0.000204227383897807	0.000211879933117783
24	0.455496124527524	0.06	0.222652548309843	0.204050829592926	0.241254267026759	0.0639806509545681	0.478796517746456	0.439794575305907	0.517798460187004	2.01	1.7	2.37	0.177788468828606	0.193555138126479	0.209321807424351	0.210228762492857	0.228872307808055	0.247515853123254	0.21770593153718	0.237066614610376	0.25644717111404	0.222652548309843	2.07094921910134	-0.0029428670960093	0.345721475172758	-0.136675268935816	-0.135409274919716	-0.137754888701206	0.0214928011869516	0.0229907578478126	0.0202153672676687	0.0577801460091362	0.0592794564601139	0.0562431659983884	0.000169444630852192	0.000204227383897807	0.000211879933117783
24	0.455496124527524	0.06	0.222669852155433	0.204346773768174	0.240992930542692	0.0653465206599847	0.479546922441016	0.440922468267192	0.518171376614841	1.99	1.7	2.37	0.179284789785402	0.194989993410756	0.21069519703611	0.212265240118897	0.230859504711238	0.249453769303579	0.21984923747752	0.239000962861974	0.258371331095335	0.222669852155433	2.06663470066326	0.000542852437193486	0.347521072236614	-0.136675268935816	-0.135409274919716	-0.137754888701206	0.0214928011869516	0.0229907578478126	0.0202153672676687	0.0577801460091362	0.0592794564601139	0.0562431659983884	0.000169444630852192	0.000204227383897807	0.000211879933117783
24	0.455496124527524	0.06	0.222742796180366	0.204384423628194	0.241101168732538	0.0633992051642999	0.471601370577099	0.432997790671341	0.510204950482857	1.99	1.68	2.36	0.176174309893836	0.191880992920518	0.2075876759472	0.208611319457174	0.227209898741896	0.245808478026618	0.215949035209133	0.235264835636917	0.254357969701175	0.222742796180366	2.05835534507682	0.000180961199412051	0.345525424047404	-0.136675268935816	-0.135409274919716	-0.137754888701206	0.0214928011869516	0.0229907578478126	0.0202153672676687	0.0577801460091362	0.0592794564601139	0.0562431659983884	0.000169444630852192	0.000204227383897807	0.000211879933117783
24	0.455496124527524	0.06	0.222756153774322	0.204171324520784	0.24134098302786	0.0648859930712207	0.476576860151173	0.438046158048848	0.515107562253499	2	1.68	2.36	0.177590069209691	0.193210957390811	0.20883184557193	0.210124263394856	0.228606871331427	0.247089479267997	0.217578488254799	0.236706603290247	0.255908446382397	0.222756153774322	2.05805421504306	-0.0079496380347682	0.337336513658817	-0.136675268935816	-0.135409274919716	-0.137754888701206	0.0214928011869516	0.0229907578478126	0.0202153672676687	0.0577801460091362	0.0592794564601139	0.0562431659983884	0.000169444630852192	0.000204227383897807	0.000211879933117783
24	0.455496124527524	0.06	0.222777676923448	0.204279189197872	0.241276164649025	0.0642850612935972	0.473232940490173	0.434781830147336	0.51168405083301	2	1.7	2.38	0.176273248228964	0.19186245101567	0.207451653802377	0.208567888541465	0.227013155432133	0.2454584223228	0.216023940368723	0.235102221403781	0.254225359594323	0.222777676923448	2.06705140678185	-0.000187075813175256	0.347292514068256	-0.136675268935816	-0.135409274919716	-0.137754888701206	0.0214928011869516	0.0229907578478126	0.0202153672676687	0.0577801460091362	0.0592794564601139	0.0562431659983884	0.000169444630852192	0.000204227383897807	0.000211879933117783
24	0.455496124527524	0.06	0.222806539392614	0.204092208866439	0.241520869918789	0.0633991032786764	0.475438049113856	0.436520379212658	0.514355719015055	1.99	1.69	2.36	0.177393655263823	0.193209062852757	0.209024470441692	0.210000234967894	0.228722659424676	0.247445083881457	0.217411670655241	0.236905965670616	0.256217035461554	0.222806539392614	2.05695864076242	0.00475306316342279	0.349611690301291	-0.136675268935816	-0.135409274919716	-0.137754888701206	0.0214928011869516	0.0229907578478126	0.0202153672676687	0.0577801460091362	0.0592794564601139	0.0562431659983884	0.000169444630852192	0.000204227383897807	0.000211879933117783
24	0.455496124527524	0.06	0.222882326923164	0.204666951548329	0.241097702297999	0.0659538055431023	0.478570440020868	0.440214972062586	0.51692590797915	2	1.68	2.38	0.178502382739383	0.194055107785418	0.209607832831453	0.211212172852829	0.229614867541514	0.2480175622302	0.218667274835299	0.237790810111892	0.256787387076003	0.222882326923164	2.06995239326928	0.00163500063866193	0.349317337628735	-0.136675268935816	-0.135409274919716	-0.137754888701206	0.0214928011869516	0.0229907578478126	0.0202153672676687	0.0577801460091362	0.0592794564601139	0.0562431659983884	0.000169444630852192	0.000204227383897807	0.000211879933117783
24	0.455496124527524	0.06	0.222938566711404	0.203984350955281	0.241892782467528	0.0597189703183452	0.469636080633162	0.429948803440476	0.509323357825848	2	1.7	2.35	0.174070277992661	0.19013818030666	0.20620608262066	0.205899070957925	0.224904993145484	0.243910915333043	0.213238164704217	0.233080647354177	0.252489294208766	0.222938566711404	2.05959010419474	0.00392197557752233	0.350298091514711	-0.136675268935816	-0.135409274919716	-0.137754888701206	0.0214928011869516	0.0229907578478126	0.0202153672676687	0.0577801460091362	0.0592794564601139	0.0562431659983884	0.000169444630852192	0.000204227383897807	0.000211879933117783
24	0.455496124527524	0.06	0.222951130658295	0.204557058883243	0.241345202433348	0.0638001879635905	0.474542145391378	0.435828394346937	0.51325589643582	2.01	1.69	2.38	0.176293821422968	0.191953643503787	0.207613465584606	0.208489137252563	0.227008803845559	0.245528470438555	0.215773561810147	0.235095776616117	0.254103186727252	0.222951130658295	2.07068749692052	0.000704586875042449	0.348693101740713	-0.136675268935816	-0.135409274919716	-0.137754888701206	0.0214928011869516	0.0229907578478126	0.0202153672676687	0.0577801460091362	0.0592794564601139	0.0562431659983884	0.000169444630852192	0.000204227383897807	0.000211879933117783
24	0.455496124527524	0.06	0.222982691652903	0.204719922522107	0.241245460783698	0.0647870574598567	0.475692165950934	0.437201600284861	0.514182731617007	2	1.68	2.37	0.177517463397225	0.193145831585525	0.208774199773825	0.210107543494432	0.228605092896219	0.247102642298007	0.217591720431301	0.236841778217513	0.255846952970955	0.222982691652903	2.06437425773071	0.00077803857609808	0.347154979682104	-0.136675268935816	-0.135409274919716	-0.137754888701206	0.0214928011869516	0.0229907578478126	0.0202153672676687	0.0577801460091362	0.0592794564601139	0.0562431659983884	0.000169444630852192	0.000204227383897807	0.000211879933117783
24	0.455496124527524	0.06	0.22300830473154	0.204803670128352	0.241212939334728	0.0663423616278249	0.478386491997152	0.440166161365897	0.516606822628407	2.01	1.68	2.37	0.178038533154684	0.193497903273368	0.208957273392052	0.210549939591446	0.228832327043957	0.247114714496468	0.218057344281245	0.237026389542916	0.255931391686135	0.22300830473154	2.06686056124875	-0.00596474356887246	0.340991863745951	-0.136675268935816	-0.135409274919716	-0.137754888701206	0.0214928011869516	0.0229907578478126	0.0202153672676687	0.0577801460091362	0.0592794564601139	0.0562431659983884	0.000169444630852192	0.000204227383897807	0.000211879933117783
24	0.455496124527524	0.06	0.223025440225793	0.204375329886336	0.24167555056525	0.06214240645076	0.470875745172553	0.43191763294684	0.509833857398266	2	1.68	2.37	0.175176367422389	0.190976927669889	0.206777487917388	0.207286531721071	0.225983364982014	0.244680198242957	0.214700893281179	0.234006912749919	0.253380110023135	0.223025440225793	2.06153827785425	0.00326249238303546	0.349543289185583	-0.136675268935816	-0.135409274919716	-0.137754888701206	0.0214928011869516	0.0229907578478126	0.0202153672676687	0.0577801460091362	0.0592794564601139	0.0562431659983884	0.000169444630852192	0.000204227383897807	0.000211879933117783
24	0.455496124527524	0.06	0.22303874411914	0.20449484424248	0.2415826439958	0.063278697920697	0.474133643775213	0.435283344164356	0.512983943386069	2	1.69	2.37	0.176753903433809	0.192529701423449	0.208305499413089	0.209207730964596	0.227880127089666	0.246552523214736	0.216427907072648	0.236055710513165	0.255339016736428	0.22303874411914	2.06327721576155	-0.000893544130134888	0.345514189574419	-0.136675268935816	-0.135409274919716	-0.137754888701206	0.0214928011869516	0.0229907578478126	0.0202153672676687	0.0577801460091362	0.0592794564601139	0.0562431659983884	0.000169444630852192	0.000204227383897807	0.000211879933117783
24	0.455496124527524	0.06	0.223063050760119	0.204395138721012	0.241730962799225	0.0631771996833353	0.476420728762203	0.43734956411827	0.515491893406136	2	1.7	2.36	0.177100769151848	0.192922285572126	0.208743801992405	0.209492429817484	0.228207695336403	0.246922960855321	0.21698316720041	0.236353361245312	0.255819539812728	0.223063050760119	2.06449491618086	-0.00147821890018339	0.345583920746971	-0.136675268935816	-0.135409274919716	-0.137754888701206	0.0214928011869516	0.0229907578478126	0.0202153672676687	0.0577801460091362	0.0592794564601139	0.0562431659983884	0.000169444630852192	0.000204227383897807	0.000211879933117783
24	0.455496124527524	0.06	0.223068527052886	0.204948146474846	0.241188907630926	0.0650619312208152	0.473320093836229	0.435108068540489	0.51153211913197	2.01	1.69	2.39	0.175627722692638	0.191051686225826	0.206475649759014	0.207605969953114	0.225838324508168	0.244070679063222	0.214891680814992	0.233628077501225	0.252701502663647	0.223068527052886	2.07583722855019	0.00180503424734006	0.350730479271812	-0.136675268935816	-0.135409274919716	-0.137754888701206	0.0214928011869516	0.0229907578478126	0.0202153672676687	0.0577801460091362	0.0592794564601139	0.0562431659983884	0.000169444630852192	0.000204227383897807	0.000211879933117783
24	0.455496124527524	0.06	0.223120345579012	0.204299345305114	0.241941345852911	0.0610692889327137	0.472936051271302	0.433442614395807	0.512429488146797	2	1.69	2.37	0.175574937212338	0.191572574429851	0.207570211647364	0.207701908383682	0.226626817783985	0.245551727184287	0.214966260589745	0.234658741861529	0.254234522894946	0.223120345579012	2.0639913189488	0.00853015899290245	0.35532640965379	-0.136675268935816	-0.135409274919716	-0.137754888701206	0.0214928011869516	0.0229907578478126	0.0202153672676687	0.0577801460091362	0.0592794564601139	0.0562431659983884	0.000169444630852192	0.000204227383897807	0.000211879933117783
24	0.455496124527524	0.06	0.223162882130567	0.204854342493666	0.241471421767468	0.0656808609732328	0.478884260409143	0.440418357136753	0.517350163681533	2.01	1.7	2.37	0.177723002272304	0.193245234041046	0.208767465809787	0.21007049741839	0.228417942076719	0.246765386735048	0.217464210187609	0.236585097951866	0.255685020593142	0.223162882130567	2.07217608455304	0.0059650210553714	0.354767818848166	-0.136675268935816	-0.135409274919716	-0.137754888701206	0.0214928011869516	0.0229907578478126	0.0202153672676687	0.0577801460091362	0.0592794564601139	0.0562431659983884	0.000169444630852192	0.000204227383897807	0.000211879933117783
24	0.455496124527524	0.06	0.223172369263307	0.20437853660236	0.241966201924255	0.062663567274433	0.477795685411643	0.438440715643279	0.517150655180007	2	1.68	2.38	0.177732123671543	0.193685574399079	0.209639025126615	0.210287758826402	0.229163442803717	0.248039126781031	0.217782112742611	0.237202195715872	0.256684956449739	0.223172369263307	2.06257091890256	-0.00493274247556624	0.341407453688861	-0.136675268935816	-0.135409274919716	-0.137754888701206	0.0214928011869516	0.0229907578478126	0.0202153672676687	0.0577801460091362	0.0592794564601139	0.0562431659983884	0.000169444630852192	0.000204227383897807	0.000211879933117783
24	0.455496124527524	0.06	0.223197549859863	0.204313559261059	0.242081540458666	0.0615477118721088	0.472177011801417	0.432910515630566	0.511443507972267	1.99	1.68	2.36	0.175909066666633	0.191864633563921	0.20782020046121	0.208238244390694	0.227126180651798	0.246014116912902	0.215471870990405	0.235236571719724	0.254651435468258	0.223197549859863	2.05599033981773	-0.00155355229808243	0.343124452271941	-0.136675268935816	-0.135409274919716	-0.137754888701206	0.0214928011869516	0.0229907578478126	0.0202153672676687	0.0577801460091362	0.0592794564601139	0.0562431659983884	0.000169444630852192	0.000204227383897807	0.000211879933117783
24	0.455496124527524	0.06	0.223210730933096	0.204812146243382	0.241609315622809	0.0655475033775343	0.478305379025543	0.439844166656428	0.516766591394659	1.99	1.68	2.35	0.179342210646628	0.195024398506162	0.210706586365697	0.212461052791024	0.231039245457938	0.249617438124852	0.219988990416084	0.239354558304058	0.258316629082537	0.223210730933096	2.05401446804273	-0.00031920560343924	0.343869162795172	-0.136675268935816	-0.135409274919716	-0.137754888701206	0.0214928011869516	0.0229907578478126	0.0202153672676687	0.0577801460091362	0.0592794564601139	0.0562431659983884	0.000169444630852192	0.000204227383897807	0.000211879933117783
24	0.455496124527524	0.06	0.22322917348327	0.204942216036909	0.241516130929631	0.0656346471433545	0.472981878737895	0.434975765717022	0.510987991758767	2	1.69	2.36	0.176109082629471	0.191496656434611	0.206884230239751	0.208311585063846	0.226512860329015	0.244714135594185	0.215843617326209	0.234705157399401	0.253432744880683	0.22322917348327	2.06093055534243	0.00549716909511262	0.351428748075501	-0.136675268935816	-0.135409274919716	-0.137754888701206	0.0214928011869516	0.0229907578478126	0.0202153672676687	0.0577801460091362	0.0592794564601139	0.0562431659983884	0.000169444630852192	0.000204227383897807	0.000211879933117783
24	0.455496124527524	0.06	0.22323497801493	0.204131614329725	0.242338341700136	0.0592206951467296	0.468255142154276	0.428507913761787	0.508002370546764	2	1.69	2.36	0.173557983601806	0.189656750023646	0.205755516445486	0.205311274033192	0.224355389295639	0.243399504558086	0.212766954102483	0.232445680047181	0.252062131207614	0.22323497801493	2.06135026268383	-0.00545976726575748	0.341272649655565	-0.136675268935816	-0.135409274919716	-0.137754888701206	0.0214928011869516	0.0229907578478126	0.0202153672676687	0.0577801460091362	0.0592794564601139	0.0562431659983884	0.000169444630852192	0.000204227383897807	0.000211879933117783
24	0.455496124527524	0.06	0.223244953772207	0.204619632653365	0.241870274891049	0.0635788653512557	0.476580236816321	0.437627998955301	0.515532474677341	2	1.69	2.36	0.177325399632385	0.193108715969022	0.20889203230566	0.209786764927957	0.228459390964397	0.247132017000836	0.217334852034389	0.236670415915137	0.256076326555285	0.223244953772207	2.06087630987315	0.00521957395999272	0.351267302943857	-0.136675268935816	-0.135409274919716	-0.137754888701206	0.0214928011869516	0.0229907578478126	0.0202153672676687	0.0577801460091362	0.0592794564601139	0.0562431659983884	0.000169444630852192	0.000204227383897807	0.000211879933117783
24	0.455496124527524	0.06	0.223326193996226	0.205236344596268	0.241416043396184	0.0671844924768521	0.479880106867824	0.441798674692751	0.517961539042896	2	1.69	2.38	0.179062964972004	0.194497538560056	0.209932112148107	0.211854597359694	0.230115689894526	0.248376782429358	0.219325534117343	0.238242936134839	0.257214038690448	0.223326193996226	2.07273150017541	0.00437198611605429	0.352791045827698	-0.136675268935816	-0.135409274919716	-0.137754888701206	0.0214928011869516	0.0229907578478126	0.0202153672676687	0.0577801460091362	0.0592794564601139	0.0562431659983884	0.000169444630852192	0.000204227383897807	0.000211879933117783
24	0.455496124527524	0.06	0.223333088693532	0.204502852797367	0.242163324589697	0.0623174205004999	0.480322034235105	0.44064192423682	0.52000214423339	2	1.69	2.37	0.178904854618352	0.195015360496291	0.211125866374229	0.211747209720155	0.230815192386757	0.249883175053359	0.219352886000497	0.239046353487856	0.258791547623684	0.223333088693532	2.06516168520716	0.00216078496858963	0.349366655587012	-0.136675268935816	-0.135409274919716	-0.137754888701206	0.0214928011869516	0.0229907578478126	0.0202153672676687	0.0577801460091362	0.0592794564601139	0.0562431659983884	0.000169444630852192	0.000204227383897807	0.000211879933117783
24	0.455496124527524	0.06	0.22335051997419	0.204887360588728	0.241813679359653	0.0633273972519356	0.471920576740352	0.433267490913408	0.510573662567296	2	1.69	2.37	0.175397439593992	0.191045168603523	0.206692897613055	0.207464700496812	0.225973245547027	0.244481790597242	0.214885591570692	0.233946986142109	0.253084518347126	0.22335051997419	2.06550834703537	0.00489729002511104	0.351858492797894	-0.136675268935816	-0.135409274919716	-0.137754888701206	0.0214928011869516	0.0229907578478126	0.0202153672676687	0.0577801460091362	0.0592794564601139	0.0562431659983884	0.000169444630852192	0.000204227383897807	0.000211879933117783
24	0.455496124527524	0.06	0.223363946812014	0.204769430089136	0.241958463534893	0.0658120562620775	0.491471970963097	0.452037109314337	0.530906832611857	2.01	1.7	2.37	0.182534641913994	0.19845861851163	0.214382595109266	0.215789258122994	0.234614304483184	0.253439350843375	0.223599562217473	0.243135555787012	0.262429345707642	0.223363946812014	2.07544515504612	-0.00680893447169847	0.342729846004487	-0.136675268935816	-0.135409274919716	-0.137754888701206	0.0214928011869516	0.0229907578478126	0.0202153672676687	0.0577801460091362	0.0592794564601139	0.0562431659983884	0.000169444630852192	0.000204227383897807	0.000211879933117783
24	0.455496124527524	0.06	0.223407179055823	0.204928589252473	0.241885768859172	0.0635111620038168	0.475284002636125	0.436415604911133	0.514152400361116	2	1.7	2.37	0.176943196648208	0.192702253988641	0.208461311329073	0.20936251449811	0.228008927208017	0.246655339917925	0.216882760252793	0.236055205649382	0.255556021264874	0.223407179055823	2.06685142987891	0.00333641554314164	0.3508393007854	-0.136675268935816	-0.135409274919716	-0.137754888701206	0.0214928011869516	0.0229907578478126	0.0202153672676687	0.0577801460091362	0.0592794564601139	0.0562431659983884	0.000169444630852192	0.000204227383897807	0.000211879933117783
24	0.455496124527524	0.06	0.223423578742003	0.20507055460262	0.241776602881386	0.0660249315468632	0.478908813972307	0.440548366926575	0.51726926101804	1.99	1.69	2.36	0.179304424002907	0.19491723380632	0.210530043609734	0.212332669253778	0.230821390870912	0.249310112488047	0.220060744066495	0.239001823727199	0.258169444092164	0.223423578742003	2.06129823889562	0.00548743713950785	0.351424635973172	-0.136675268935816	-0.135409274919716	-0.137754888701206	0.0214928011869516	0.0229907578478126	0.0202153672676687	0.0577801460091362	0.0592794564601139	0.0562431659983884	0.000169444630852192	0.000204227383897807	0.000211879933117783
24	0.455496124527524	0.06	0.223426401792585	0.204869939838925	0.241982863746246	0.0648750761777752	0.47876758541691	0.440056283027789	0.51747888780603	2	1.69	2.36	0.178534489494072	0.194239986441279	0.209945483388486	0.211274876590178	0.229860511997161	0.248446147404143	0.218882032830395	0.238023008536004	0.257477435537112	0.223426401792585	2.06061991627683	0.00398339738624379	0.34994285406828	-0.136675268935816	-0.135409274919716	-0.137754888701206	0.0214928011869516	0.0229907578478126	0.0202153672676687	0.0577801460091362	0.0592794564601139	0.0562431659983884	0.000169444630852192	0.000204227383897807	0.000211879933117783
24	0.455496124527524	0.06	0.223459627965365	0.20505280179727	0.241866454133459	0.0665733892757685	0.478299510077928	0.440157211715871	0.516441808439986	2	1.69	2.37	0.178173365136046	0.193613170442651	0.209052975749255	0.2107447643218	0.229007079387973	0.247269394454147	0.218279081788172	0.237227195020273	0.25600670039272	0.223459627965365	2.06029051809954	0.00381039299503554	0.349685346518404	-0.136675268935816	-0.135409274919716	-0.137754888701206	0.0214928011869516	0.0229907578478126	0.0202153672676687	0.0577801460091362	0.0592794564601139	0.0562431659983884	0.000169444630852192	0.000204227383897807	0.000211879933117783
24	0.455496124527524	0.06	0.223475826234375	0.205045538704935	0.241906113763814	0.066245610022607	0.481455661963252	0.442960048688616	0.519951275237887	2	1.69	2.36	0.179969321322484	0.195609624359834	0.211249927397183	0.213038731044253	0.231552943843078	0.250067156641902	0.220694149528401	0.239874217569639	0.258995988160006	0.223475826234375	2.05856480357018	0.00459723093822765	0.35006289131186	-0.136675268935816	-0.135409274919716	-0.137754888701206	0.0214928011869516	0.0229907578478126	0.0202153672676687	0.0577801460091362	0.0592794564601139	0.0562431659983884	0.000169444630852192	0.000204227383897807	0.000211879933117783
24	0.455496124527524	0.06	0.223491720435709	0.204746918355565	0.242236522515853	0.0630237707153466	0.476317330447357	0.437203923549457	0.515430737345257	2	1.71	2.37	0.177080477508619	0.192922560338614	0.208764643168608	0.209478317846067	0.228218796238123	0.246959274630179	0.217073794670093	0.236313347958963	0.255760357845611	0.223491720435709	2.06478021889174	0.00169201388047324	0.348865071430095	-0.136675268935816	-0.135409274919716	-0.137754888701206	0.0214928011869516	0.0229907578478126	0.0202153672676687	0.0577801460091362	0.0592794564601139	0.0562431659983884	0.000169444630852192	0.000204227383897807	0.000211879933117783
24	0.455496124527524	0.06	0.223506925430251	0.204848350302934	0.242165500557569	0.0628662519221204	0.475385501903245	0.436296452841911	0.514474550964578	2.02	1.7	2.37	0.17561162748956	0.191345176268072	0.207078725046584	0.207461136737177	0.226048174287946	0.244635211838714	0.214906199940015	0.234179143003666	0.253485387401622	0.223506925430251	2.07185090089078	0.0042141332012624	0.353079174394754	-0.136675268935816	-0.135409274919716	-0.137754888701206	0.0214928011869516	0.0229907578478126	0.0202153672676687	0.0577801460091362	0.0592794564601139	0.0562431659983884	0.000169444630852192	0.000204227383897807	0.000211879933117783
24	0.455496124527524	0.06	0.223549193667363	0.205217156640641	0.241881230694085	0.0665760913858875	0.48153686296646	0.443137234705208	0.519936491227712	2.01	1.69	2.37	0.179023046273113	0.194536115112064	0.210049183951015	0.211658862611886	0.229999956534862	0.248341050457837	0.219111913899206	0.238230489382299	0.25721430915462	0.223549193667363	2.07063470970602	-0.00466224885244876	0.343585230430302	-0.136675268935816	-0.135409274919716	-0.137754888701206	0.0214928011869516	0.0229907578478126	0.0202153672676687	0.0577801460091362	0.0592794564601139	0.0562431659983884	0.000169444630852192	0.000204227383897807	0.000211879933117783
24	0.455496124527524	0.06	0.223564909006093	0.205398913988453	0.241730904023732	0.0661586133646868	0.477074490421022	0.438902331383214	0.515246649458831	1.99	1.69	2.37	0.17870388410323	0.194246096110089	0.209788308116948	0.211639372729714	0.230046045961638	0.248452719193563	0.219073406573432	0.238227847330251	0.257348450158323	0.223564909006093	2.06310567287107	0.011494793598432	0.357607145554757	-0.136675268935816	-0.135409274919716	-0.137754888701206	0.0214928011869516	0.0229907578478126	0.0202153672676687	0.0577801460091362	0.0592794564601139	0.0562431659983884	0.000169444630852192	0.000204227383897807	0.000211879933117783
24	0.455496124527524	0.06	0.223584248561139	0.205269037464735	0.241899459657544	0.0653970610074749	0.472761414357906	0.434699235414155	0.510823593301658	1.99	1.68	2.36	0.176816001063049	0.192297975090834	0.20777994911862	0.209358154632186	0.227689513180245	0.246020871728304	0.216866029472385	0.235785118152853	0.254709376883966	0.223584248561139	2.05453848531171	0.00114382037371672	0.345246963842391	-0.136675268935816	-0.135409274919716	-0.137754888701206	0.0214928011869516	0.0229907578478126	0.0202153672676687	0.0577801460091362	0.0592794564601139	0.0562431659983884	0.000169444630852192	0.000204227383897807	0.000211879933117783
24	0.455496124527524	0.06	0.223593456564466	0.205229672636036	0.241957240492896	0.0635162838922579	0.471161676551541	0.432632058765981	0.5096912943371	2	1.69	2.37	0.17544717670536	0.191072261631555	0.20669734655775	0.207602128631231	0.226090889474441	0.244579650317651	0.214885650608994	0.234105858700786	0.253409831298154	0.223593456564466	2.0670378014715	0.00297319930343318	0.350253786865019	-0.136675268935816	-0.135409274919716	-0.137754888701206	0.0214928011869516	0.0229907578478126	0.0202153672676687	0.0577801460091362	0.0592794564601139	0.0562431659983884	0.000169444630852192	0.000204227383897807	0.000211879933117783
24	0.455496124527524	0.06	0.223626010489968	0.205551031951713	0.241700989028224	0.0678069858862386	0.479711895946101	0.441831600445398	0.517592191446804	2.01	1.7	2.38	0.178295167942263	0.193581248976739	0.208867330011214	0.210747280920015	0.22881563381549	0.246883986710964	0.218167320630027	0.23699582866193	0.255752131410463	0.223626010489968	2.0744284937491	-0.0011935066572152	0.347625101768403	-0.136675268935816	-0.135409274919716	-0.137754888701206	0.0214928011869516	0.0229907578478126	0.0202153672676687	0.0577801460091362	0.0592794564601139	0.0562431659983884	0.000169444630852192	0.000204227383897807	0.000211879933117783
24	0.455496124527524	0.06	0.223646710172118	0.205291121268504	0.242002299075731	0.0658694331469449	0.480494476321947	0.441958408645257	0.519030543998637	2	1.69	2.37	0.179150834476445	0.194771690526864	0.210392546577283	0.211964478174591	0.230446483078692	0.248928487982793	0.219455031826283	0.238554515413472	0.257829188582804	0.223646710172118	2.06644799365372	-0.00737121118352539	0.339714933195162	-0.136675268935816	-0.135409274919716	-0.137754888701206	0.0214928011869516	0.0229907578478126	0.0202153672676687	0.0577801460091362	0.0592794564601139	0.0562431659983884	0.000169444630852192	0.000204227383897807	0.000211879933117783
24	0.455496124527524	0.06	0.223652972438103	0.20534961688352	0.241956327992687	0.0660316517719787	0.478539007812438	0.440210270586176	0.5168677450387	2	1.69	2.36	0.17855737229773	0.194104212205619	0.209651052113508	0.211291813362456	0.229688813463445	0.248085813564433	0.218866215840281	0.237965605050249	0.256956459798084	0.223652972438103	2.06150623832127	0.00625346127092363	0.352104114361906	-0.136675268935816	-0.135409274919716	-0.137754888701206	0.0214928011869516	0.0229907578478126	0.0202153672676687	0.0577801460091362	0.0592794564601139	0.0562431659983884	0.000169444630852192	0.000204227383897807	0.000211879933117783
24	0.455496124527524	0.06	0.223701553844179	0.205126082867102	0.242277024821257	0.0646376519212431	0.478765925893767	0.439978803745781	0.517553048041753	1.99	1.68	2.36	0.178971575995172	0.194749136914114	0.210526697833056	0.211912531702123	0.23059406177094	0.249275591839757	0.219520927932717	0.238805619137384	0.258213169180726	0.223701553844179	2.05472783945756	0.00282955281692982	0.347188410059968	-0.136675268935816	-0.135409274919716	-0.137754888701206	0.0214928011869516	0.0229907578478126	0.0202153672676687	0.0577801460091362	0.0592794564601139	0.0562431659983884	0.000169444630852192	0.000204227383897807	0.000211879933117783
24	0.455496124527524	0.06	0.223712444109006	0.204969331168947	0.242455557049065	0.0617568631302248	0.475782234464494	0.436287384037686	0.515277084891302	1.99	1.69	2.37	0.177407590180969	0.193467385845775	0.209527181510581	0.210044642759702	0.229058902745799	0.248073162731897	0.217680041759377	0.23713388866762	0.256939264058233	0.223712444109006	2.06679705921003	0.00701308635168687	0.354214531457362	-0.136675268935816	-0.135409274919716	-0.137754888701206	0.0214928011869516	0.0229907578478126	0.0202153672676687	0.0577801460091362	0.0592794564601139	0.0562431659983884	0.000169444630852192	0.000204227383897807	0.000211879933117783
24	0.455496124527524	0.06	0.223718474910116	0.205316066586738	0.242120883233494	0.0653291038504335	0.476545081615708	0.438156932867978	0.514933230363437	2	1.69	2.38	0.177907537208508	0.193494511850217	0.209081486491927	0.210569789122172	0.229018394588003	0.247467000053834	0.217826240718068	0.237107444132516	0.256151129837599	0.223718474910116	2.06579386120625	-0.000335387821087437	0.346558509789856	-0.136675268935816	-0.135409274919716	-0.137754888701206	0.0214928011869516	0.0229907578478126	0.0202153672676687	0.0577801460091362	0.0592794564601139	0.0562431659983884	0.000169444630852192	0.000204227383897807	0.000211879933117783
24	0.455496124527524	0.06	0.223834999318324	0.205518380568492	0.242151618068156	0.0670401738805708	0.48214569697633	0.443840352825967	0.520451041126693	2.01	1.69	2.38	0.178946019688039	0.194389835972079	0.20983365225612	0.211475982223025	0.229727275119247	0.247978568015468	0.218944516332522	0.237845349546342	0.256908247022799	0.223834999318324	2.07110018691117	-0.00432065278724653	0.34362199439958	-0.136675268935816	-0.135409274919716	-0.137754888701206	0.0214928011869516	0.0229907578478126	0.0202153672676687	0.0577801460091362	0.0592794564601139	0.0562431659983884	0.000169444630852192	0.000204227383897807	0.000211879933117783
24	0.455496124527524	0.06	0.223854743438356	0.204968427202297	0.242741059674415	0.0621375245697365	0.476568075908796	0.43713735471004	0.515998797107551	2	1.69	2.36	0.177274216968312	0.193264729217355	0.209255241466398	0.2097640152354	0.228685176543532	0.247606337851664	0.217222079056592	0.236918908961184	0.256525776242051	0.223854743438356	2.0573565722633	0.0101492280025727	0.355331767488382	-0.136675268935816	-0.135409274919716	-0.137754888701206	0.0214928011869516	0.0229907578478126	0.0202153672676687	0.0577801460091362	0.0592794564601139	0.0562431659983884	0.000169444630852192	0.000204227383897807	0.000211879933117783
24	0.455496124527524	0.06	0.223892528992984	0.205503838480633	0.242281219505335	0.0644077456881986	0.476372732341776	0.437705924360727	0.515039540322825	2.01	1.69	2.37	0.176936613290825	0.192567139793123	0.208197666295421	0.209219556782132	0.227701948675251	0.246184340568369	0.216659168704382	0.235844636182583	0.255011874059164	0.223892528992984	2.06690973424714	0.000104408206667695	0.34745949924283	-0.136675268935816	-0.135409274919716	-0.137754888701206	0.0214928011869516	0.0229907578478126	0.0202153672676687	0.0577801460091362	0.0592794564601139	0.0562431659983884	0.000169444630852192	0.000204227383897807	0.000211879933117783
24	0.455496124527524	0.06	0.22392222779021	0.205244505543789	0.242599950036631	0.0601869443496656	0.462891944294018	0.423936659826806	0.50184722876123	2	1.69	2.36	0.172160251581906	0.187979953461568	0.203799655341231	0.203774191995353	0.222498879828432	0.241223567661511	0.211042407200694	0.230512582118172	0.249709759521526	0.22392222779021	2.05687645250451	0.00507147091732027	0.350056909240571	-0.136675268935816	-0.135409274919716	-0.137754888701206	0.0214928011869516	0.0229907578478126	0.0202153672676687	0.0577801460091362	0.0592794564601139	0.0562431659983884	0.000169444630852192	0.000204227383897807	0.000211879933117783
24	0.455496124527524	0.06	0.223924064180594	0.205398360469235	0.242449767891953	0.0644093918171129	0.480402178599212	0.44140883616262	0.519395521035804	2.01	1.7	2.38	0.177948864711063	0.193668579518324	0.209388294325585	0.210293281661	0.228870249931978	0.247447218202955	0.217759131530384	0.237011311750712	0.256290480749033	0.223924064180594	2.07514251604269	-5.04175331121971e-05	0.34924161264747	-0.136675268935816	-0.135409274919716	-0.137754888701206	0.0214928011869516	0.0229907578478126	0.0202153672676687	0.0577801460091362	0.0592794564601139	0.0562431659983884	0.000169444630852192	0.000204227383897807	0.000211879933117783
24	0.455496124527524	0.06	0.223934205849189	0.205152520567667	0.242715891130712	0.0637649997166616	0.479871697815282	0.44071161876607	0.519031776864494	1.99	1.69	2.35	0.179329392878279	0.19526396982595	0.211198546773621	0.212351569183196	0.231220380172843	0.250089191162489	0.219946479462695	0.239346977004243	0.25894023681602	0.223934205849189	2.05381679649795	0.00322618973721257	0.347631098497823	-0.136675268935816	-0.135409274919716	-0.137754888701206	0.0214928011869516	0.0229907578478126	0.0202153672676687	0.0577801460091362	0.0592794564601139	0.0562431659983884	0.000169444630852192	0.000204227383897807	0.000211879933117783
24	0.455496124527524	0.06	0.223943081802662	0.205241461150984	0.24264470245434	0.0618258112499608	0.47406698980117	0.434737916641237	0.513396062961104	2	1.69	2.36	0.176390698154375	0.19234808858869	0.208305479023006	0.208741513693246	0.227625558422963	0.24650960315268	0.216265446489058	0.235763726642551	0.255397929901808	0.223943081802662	2.06348763855044	0.000153829223339486	0.34692085947123	-0.136675268935816	-0.135409274919716	-0.137754888701206	0.0214928011869516	0.0229907578478126	0.0202153672676687	0.0577801460091362	0.0592794564601139	0.0562431659983884	0.000169444630852192	0.000204227383897807	0.000211879933117783
24	0.455496124527524	0.06	0.224012562194946	0.205513783249283	0.242511341140609	0.0644663658651701	0.480233616744854	0.441272371028751	0.519194862460958	2	1.69	2.38	0.178910435848486	0.194706968579546	0.210503501310606	0.211689697353381	0.230380408251335	0.249071119149288	0.219282249875877	0.238465835741818	0.257839513084855	0.224012562194946	2.06811405034522	-0.00229850990484796	0.345442162790814	-0.136675268935816	-0.135409274919716	-0.137754888701206	0.0214928011869516	0.0229907578478126	0.0202153672676687	0.0577801460091362	0.0592794564601139	0.0562431659983884	0.000169444630852192	0.000204227383897807	0.000211879933117783
24	0.455496124527524	0.06	0.224028078164411	0.205403296846294	0.242652859482529	0.0643568226460333	0.480116283758378	0.44112913868853	0.519103428828226	2	1.69	2.36	0.179120359204625	0.194951078186453	0.210781797168282	0.212006813391084	0.230744048510142	0.2494812836292	0.219661223467899	0.238823955961016	0.258560994662639	0.224028078164411	2.05830726496107	-0.000366494167958603	0.34506436992993	-0.136675268935816	-0.135409274919716	-0.137754888701206	0.0214928011869516	0.0229907578478126	0.0202153672676687	0.0577801460091362	0.0592794564601139	0.0562431659983884	0.000169444630852192	0.000204227383897807	0.000211879933117783
24	0.455496124527524	0.06	0.22403652500885	0.205579817065152	0.242493232952548	0.0650831425268792	0.479095193354888	0.440423675398052	0.517766711311724	2	1.69	2.37	0.178819298373392	0.194520574427241	0.21022185048109	0.211646731084961	0.230230428599089	0.248814126113216	0.21928722988284	0.238334272054181	0.257775268535283	0.22403652500885	2.0641414898789	-0.00262043914231106	0.344056295300682	-0.136675268935816	-0.135409274919716	-0.137754888701206	0.0214928011869516	0.0229907578478126	0.0202153672676687	0.0577801460091362	0.0592794564601139	0.0562431659983884	0.000169444630852192	0.000204227383897807	0.000211879933117783
24	0.455496124527524	0.06	0.224042732321304	0.205810707673206	0.242274756969401	0.0669067765691639	0.480884072585577	0.442638160264725	0.519129984906428	2	1.7	2.37	0.179269666665673	0.194759365856957	0.21024906504824	0.212065004717579	0.230388367465832	0.248711730214084	0.219810847490044	0.238692354744671	0.2576262589332	0.224042732321304	2.06546128051282	0.00777840873889906	0.354631114689941	-0.136675268935816	-0.135409274919716	-0.137754888701206	0.0214928011869516	0.0229907578478126	0.0202153672676687	0.0577801460091362	0.0592794564601139	0.0562431659983884	0.000169444630852192	0.000204227383897807	0.000211879933117783
24	0.455496124527524	0.06	0.224077004698281	0.205575771436577	0.242578237959985	0.0655989485302264	0.483678804774677	0.444801831625292	0.522555777924063	2.01	1.7	2.38	0.179686802193375	0.195391951065279	0.211097099937183	0.212441397504532	0.231009393226185	0.249577388947837	0.219919063573912	0.239102636359985	0.258336489833261	0.224077004698281	2.07448270560338	0.0017696274302118	0.350924426437321	-0.136675268935816	-0.135409274919716	-0.137754888701206	0.0214928011869516	0.0229907578478126	0.0202153672676687	0.0577801460091362	0.0592794564601139	0.0562431659983884	0.000169444630852192	0.000204227383897807	0.000211879933117783
24	0.455496124527524	0.06	0.224108192508779	0.205581682443396	0.242634702574161	0.0672318509858753	0.488380323316406	0.4496389826366	0.527121663996213	1.99	1.69	2.34	0.18310229840601	0.198878574030973	0.214654849655936	0.216855341493415	0.235539812785847	0.25422428407828	0.224697383298553	0.244097970578189	0.263301380931815	0.224108192508779	2.0543516148444	0.00276151297599418	0.347171185553816	-0.136675268935816	-0.135409274919716	-0.137754888701206	0.0214928011869516	0.0229907578478126	0.0202153672676687	0.0577801460091362	0.0592794564601139	0.0562431659983884	0.000169444630852192	0.000204227383897807	0.000211879933117783
24	0.455496124527524	0.06	0.2241148213692	0.205411902340398	0.242817740398003	0.06403892110198	0.481204906575915	0.442025838075226	0.520383975076603	1.99	1.69	2.36	0.179809614579027	0.195747083839534	0.211684553100042	0.212906195180325	0.231777187974577	0.250648180768829	0.220454609859917	0.239925663483609	0.259721949702077	0.2241148213692	2.06183803395219	-0.00633205659708242	0.3403083402077	-0.136675268935816	-0.135409274919716	-0.137754888701206	0.0214928011869516	0.0229907578478126	0.0202153672676687	0.0577801460091362	0.0592794564601139	0.0562431659983884	0.000169444630852192	0.000204227383897807	0.000211879933117783
24	0.455496124527524	0.06	0.224129664160747	0.205397254610896	0.242862073710598	0.0635790684116023	0.476229487849541	0.437305984061966	0.515152991637116	2	1.69	2.36	0.177092641536766	0.192855211350198	0.208617781163629	0.209485249270968	0.228131003481101	0.246776757691233	0.216910479126875	0.23624846552467	0.255336208525114	0.224129664160747	2.06015574197904	0.00693855637426411	0.35283648795295	-0.136675268935816	-0.135409274919716	-0.137754888701206	0.0214928011869516	0.0229907578478126	0.0202153672676687	0.0577801460091362	0.0592794564601139	0.0562431659983884	0.000169444630852192	0.000204227383897807	0.000211879933117783
24	0.455496124527524	0.06	0.224164174568848	0.205678827398256	0.242649521739441	0.0641968496879963	0.477048680681068	0.438259084346561	0.515838277015575	2	1.69	2.36	0.178030839511647	0.193788058577732	0.209545277643816	0.210736728351367	0.229388692263974	0.24804065617658	0.218259881917766	0.23749418908103	0.25699119435376	0.224164174568848	2.05943838581994	0.00151487656996239	0.347475057924326	-0.136675268935816	-0.135409274919716	-0.137754888701206	0.0214928011869516	0.0229907578478126	0.0202153672676687	0.0577801460091362	0.0592794564601139	0.0562431659983884	0.000169444630852192	0.000204227383897807	0.000211879933117783
24	0.455496124527524	0.06	0.22416519332256	0.20572840371408	0.242601982931039	0.0653750847287617	0.480412511969788	0.441727385376494	0.519097638563083	2	1.69	2.36	0.179384312368923	0.195094239039936	0.210804165710948	0.212324624937584	0.230919362928717	0.24951410091985	0.219914948626684	0.239096693588908	0.258357002953241	0.22416519332256	2.06148755384758	0.000239150407821911	0.346415822700825	-0.136675268935816	-0.135409274919716	-0.137754888701206	0.0214928011869516	0.0229907578478126	0.0202153672676687	0.0577801460091362	0.0592794564601139	0.0562431659983884	0.000169444630852192	0.000204227383897807	0.000211879933117783
24	0.455496124527524	0.06	0.224166077039842	0.205655021417745	0.242677132661938	0.0639241170620673	0.476269719319549	0.437455281764118	0.51508415687498	2	1.7	2.36	0.177118622702071	0.192833965520769	0.208549308339468	0.209507170524479	0.228096277404031	0.246685384283582	0.216955648918778	0.236317821649106	0.255637548070808	0.224166077039842	2.06663909852848	-0.00833003384040811	0.339310817055767	-0.136675268935816	-0.135409274919716	-0.137754888701206	0.0214928011869516	0.0229907578478126	0.0202153672676687	0.0577801460091362	0.0592794564601139	0.0562431659983884	0.000169444630852192	0.000204227383897807	0.000211879933117783
24	0.455496124527524	0.06	0.224191084926562	0.205908217299005	0.242473952554119	0.0664609170171022	0.482183515630964	0.443696643707937	0.520670387553991	2	1.69	2.37	0.179662492630901	0.195246670337255	0.210830848043609	0.212520526690752	0.230954856559484	0.249389186428216	0.220011850367632	0.239164848767954	0.258337415975152	0.224191084926562	2.06560818069396	-0.000368776505825433	0.346420117558169	-0.136675268935816	-0.135409274919716	-0.137754888701206	0.0214928011869516	0.0229907578478126	0.0202153672676687	0.0577801460091362	0.0592794564601139	0.0562431659983884	0.000169444630852192	0.000204227383897807	0.000211879933117783
24	0.455496124527524	0.06	0.224246466303358	0.205964314539384	0.242528618067332	0.0672104589204139	0.483389752295229	0.445037752825833	0.521741751764624	1.99	1.68	2.37	0.18095908806129	0.196553591685402	0.212148095309513	0.214247784353058	0.232711006539611	0.251174228726165	0.221931961056543	0.240961228200543	0.260132723043249	0.224246466303358	2.06314391308991	0.00085447717565262	0.34734090813377	-0.136675268935816	-0.135409274919716	-0.137754888701206	0.0214928011869516	0.0229907578478126	0.0202153672676687	0.0577801460091362	0.0592794564601139	0.0562431659983884	0.000169444630852192	0.000204227383897807	0.000211879933117783
24	0.455496124527524	0.06	0.224297527855688	0.205506817372519	0.243088238338857	0.0614067203129331	0.47372401042682	0.434280702144989	0.513167318708651	1.99	1.69	2.36	0.176985545092475	0.193060160846825	0.209134776601176	0.209646448622946	0.228687473154736	0.247728497686526	0.217060010778459	0.236782807050622	0.256542410432082	0.224297527855688	2.0601679458935	0.00130501820197579	0.347419689556995	-0.136675268935816	-0.135409274919716	-0.137754888701206	0.0214928011869516	0.0229907578478126	0.0202153672676687	0.0577801460091362	0.0592794564601139	0.0562431659983884	0.000169444630852192	0.000204227383897807	0.000211879933117783
24	0.455496124527524	0.06	0.224303122597919	0.205827025835281	0.242779219360556	0.0638569280458483	0.47452504069721	0.435831060444766	0.513219020949653	2.01	1.69	2.37	0.176331978890949	0.191987095582536	0.207642212274122	0.208543730536117	0.227058672961057	0.245573615385997	0.215895923826815	0.235229376572215	0.25424237554048	0.224303122597919	2.06334873455879	-0.00285313761703035	0.343419774277665	-0.136675268935816	-0.135409274919716	-0.137754888701206	0.0214928011869516	0.0229907578478126	0.0202153672676687	0.0577801460091362	0.0592794564601139	0.0562431659983884	0.000169444630852192	0.000204227383897807	0.000211879933117783
24	0.455496124527524	0.06	0.224315613199142	0.205924495356485	0.242706731041799	0.0661037063207568	0.482382138519159	0.443768137193613	0.520996139844704	2	1.69	2.38	0.179686626810931	0.195321863017249	0.210957099223568	0.21254784397703	0.231042463218903	0.249537082460775	0.220011850367632	0.239278874523259	0.258261100477729	0.224315613199142	2.06933106566562	-0.00228694435101011	0.345581612874107	-0.136675268935816	-0.135409274919716	-0.137754888701206	0.0214928011869516	0.0229907578478126	0.0202153672676687	0.0577801460091362	0.0592794564601139	0.0562431659983884	0.000169444630852192	0.000204227383897807	0.000211879933117783
24	0.455496124527524	0.06	0.224328975092881	0.205909737804434	0.242748212381327	0.0665116579728853	0.484322806331429	0.445680979468079	0.522964633194779	2	1.69	2.36	0.180567508163913	0.196223232121315	0.211878956078716	0.213617022743195	0.232138234973878	0.250659447204561	0.221163627191027	0.240429598627816	0.259466632831891	0.224328975092881	2.06428086201433	0.00830063474395991	0.354778195173985	-0.136675268935816	-0.135409274919716	-0.137754888701206	0.0214928011869516	0.0229907578478126	0.0202153672676687	0.0577801460091362	0.0592794564601139	0.0562431659983884	0.000169444630852192	0.000204227383897807	0.000211879933117783
24	0.455496124527524	0.06	0.224336589650953	0.20604386340201	0.242629315899896	0.0673699038148911	0.482624634256464	0.444381946921162	0.520867321591766	2	1.68	2.37	0.180154504784108	0.195658267811023	0.211162030837938	0.213157428486285	0.231501362004007	0.24984529552173	0.220586774453932	0.239769722620657	0.258851672695132	0.224336589650953	2.0609530434186	-0.000702320459443668	0.345037202120503	-0.136675268935816	-0.135409274919716	-0.137754888701206	0.0214928011869516	0.0229907578478126	0.0202153672676687	0.0577801460091362	0.0592794564601139	0.0562431659983884	0.000169444630852192	0.000204227383897807	0.000211879933117783
24	0.455496124527524	0.06	0.224393434591958	0.205838764924044	0.242948104259872	0.0648671492987606	0.477651219620832	0.439027658860562	0.516274780381103	2	1.68	2.36	0.178152828681988	0.193825865367356	0.209498902052724	0.210832365071404	0.229380391598254	0.247928418125105	0.21823521747059	0.237616291200175	0.256696845198166	0.224393434591958	2.05559862061132	0.0019181871834515	0.346503461048469	-0.136675268935816	-0.135409274919716	-0.137754888701206	0.0214928011869516	0.0229907578478126	0.0202153672676687	0.0577801460091362	0.0592794564601139	0.0562431659983884	0.000169444630852192	0.000204227383897807	0.000211879933117783
24	0.455496124527524	0.06	0.224435044835925	0.205706330890885	0.243163758780965	0.0640638435100959	0.479912312635355	0.44084660662964	0.518978018641071	2	1.69	2.37	0.178385973166099	0.194193680151819	0.210001387137539	0.21097926620417	0.22967523405985	0.248371201915531	0.218431112742321	0.237759343018115	0.257245451826867	0.224435044835925	2.06521100018024	0.00171008087951326	0.348694210868553	-0.136675268935816	-0.135409274919716	-0.137754888701206	0.0214928011869516	0.0229907578478126	0.0202153672676687	0.0577801460091362	0.0592794564601139	0.0562431659983884	0.000169444630852192	0.000204227383897807	0.000211879933117783
24	0.455496124527524	0.06	0.22445202926594	0.205777533159422	0.243126525372458	0.0650626113351197	0.483756757640871	0.444702379089675	0.522811136192068	2.01	1.7	2.37	0.17985063703524	0.195645368954207	0.211440100873173	0.21268715454873	0.231365634892655	0.250044115236579	0.220293424665579	0.239670682662481	0.258901086776008	0.22445202926594	2.06781221734118	-0.00371918352287638	0.343932977651761	-0.136675268935816	-0.135409274919716	-0.137754888701206	0.0214928011869516	0.0229907578478126	0.0202153672676687	0.0577801460091362	0.0592794564601139	0.0562431659983884	0.000169444630852192	0.000204227383897807	0.000211879933117783
24	0.455496124527524	0.06	0.224457140606658	0.205785395881635	0.243128885331681	0.0631524758842654	0.4773697599603	0.438212586231853	0.516526933688747	2	1.69	2.36	0.177456805992088	0.193313737535928	0.209170669079768	0.20991526358054	0.228672571568785	0.247429879557029	0.217318524122879	0.236757521143306	0.256298269295314	0.224457140606658	2.06196152552542	-0.00339439994092714	0.343119694437908	-0.136675268935816	-0.135409274919716	-0.137754888701206	0.0214928011869516	0.0229907578478126	0.0202153672676687	0.0577801460091362	0.0592794564601139	0.0562431659983884	0.000169444630852192	0.000204227383897807	0.000211879933117783
24	0.455496124527524	0.06	0.224486475050799	0.206142261413701	0.242830688687897	0.0661452351973063	0.480720305232979	0.442252268540777	0.519188341925181	2	1.69	2.37	0.17928057247634	0.194874775447812	0.210468978419284	0.212120697692013	0.230571404138168	0.249022110584322	0.219663738623387	0.238822761933511	0.258287455895333	0.224486475050799	2.06288077000636	0.000524755351527816	0.347029603118782	-0.136675268935816	-0.135409274919716	-0.137754888701206	0.0214928011869516	0.0229907578478126	0.0202153672676687	0.0577801460091362	0.0592794564601139	0.0562431659983884	0.000169444630852192	0.000204227383897807	0.000211879933117783
24	0.455496124527524	0.06	0.224494733549654	0.205837011965575	0.243152455133733	0.0632301022705886	0.475143838121865	0.43619479518601	0.51409288105772	2	1.7	2.37	0.176711880845173	0.192490974750636	0.208270068656099	0.209052548074683	0.227719429845564	0.246386311616444	0.216529502730941	0.235833324369923	0.25509493622028	0.224494733549654	2.06493985892734	-0.00426015686823607	0.342825791416959	-0.136675268935816	-0.135409274919716	-0.137754888701206	0.0214928011869516	0.0229907578478126	0.0202153672676687	0.0577801460091362	0.0592794564601139	0.0562431659983884	0.000169444630852192	0.000204227383897807	0.000211879933117783
24	0.455496124527524	0.06	0.224559073597195	0.205590987539585	0.243527159654804	0.0615637656991449	0.47438352414867	0.43493901457487	0.51382803372247	2	1.68	2.36	0.17654037287954	0.192550774786151	0.208561176692763	0.208936094103181	0.227884455799869	0.246832817496556	0.216162544630606	0.236033463395825	0.255571021835794	0.224559073597195	2.05589536142708	-4.92339712082859e-05	0.34488561872719	-0.136675268935816	-0.135409274919716	-0.137754888701206	0.0214928011869516	0.0229907578478126	0.0202153672676687	0.0577801460091362	0.0592794564601139	0.0562431659983884	0.000169444630852192	0.000204227383897807	0.000211879933117783
24	0.455496124527524	0.06	0.224610327224921	0.206374851549119	0.242845802900722	0.0663193483231543	0.481674733237958	0.44318454030854	0.520164926167375	2	1.68	2.37	0.179355846341429	0.194932746031781	0.210509645722132	0.212132436828207	0.230555954973539	0.248979473118871	0.219546628583452	0.238892043404485	0.257827000153718	0.224610327224921	2.07026572634522	0.00934316418489847	0.357012628360223	-0.136675268935816	-0.135409274919716	-0.137754888701206	0.0214928011869516	0.0229907578478126	0.0202153672676687	0.0577801460091362	0.0592794564601139	0.0562431659983884	0.000169444630852192	0.000204227383897807	0.000211879933117783
24	0.455496124527524	0.06	0.224661919950484	0.206026938653244	0.243296901247724	0.0644173692383852	0.480756626009375	0.441737096411837	0.519776155606913	2.01	1.69	2.38	0.178397476974135	0.194155686301496	0.209913895628857	0.210903985383626	0.229533560229753	0.24816313507588	0.218378658617309	0.237561087197628	0.256905941194149	0.224661919950484	2.07000328020663	-0.000976766485364328	0.347325179136998	-0.136675268935816	-0.135409274919716	-0.137754888701206	0.0214928011869516	0.0229907578478126	0.0202153672676687	0.0577801460091362	0.0592794564601139	0.0562431659983884	0.000169444630852192	0.000204227383897807	0.000211879933117783
24	0.455496124527524	0.06	0.224677614517637	0.205957278262289	0.243397950772984	0.0629906691455522	0.472468946454564	0.43366067637089	0.511277216538238	2	1.69	2.37	0.176123150267849	0.191884401301218	0.207645652334588	0.208468389670781	0.227124214399821	0.245780039128861	0.215922712598535	0.235279067736701	0.254656176354319	0.224677614517637	2.05738542062038	-0.000336728178185689	0.345115788425718	-0.136675268935816	-0.135409274919716	-0.137754888701206	0.0214928011869516	0.0229907578478126	0.0202153672676687	0.0577801460091362	0.0592794564601139	0.0562431659983884	0.000169444630852192	0.000204227383897807	0.000211879933117783
24	0.455496124527524	0.06	0.224717276893394	0.205933526719592	0.243501027067195	0.061869241210426	0.472941236803035	0.433720238510803	0.512162235095266	1.99	1.68	2.38	0.176223592202122	0.192159360458042	0.208095128713961	0.208606852552402	0.227471014934582	0.246335177316762	0.21604183529671	0.235525106068235	0.254940707726693	0.224717276893394	2.06205688842338	-0.000345841612460302	0.345790022517811	-0.136675268935816	-0.135409274919716	-0.137754888701206	0.0214928011869516	0.0229907578478126	0.0202153672676687	0.0577801460091362	0.0592794564601139	0.0562431659983884	0.000169444630852192	0.000204227383897807	0.000211879933117783
24	0.455496124527524	0.06	0.224765120761383	0.205944164183208	0.243586077339557	0.0647863830117585	0.486709070531541	0.447326854368481	0.526091286694602	2	1.69	2.37	0.181733215800794	0.197732829324509	0.213732442848225	0.215124101248014	0.234063415475401	0.253002729702789	0.222703468571956	0.242289115064515	0.262012718744699	0.224765120761383	2.06331327989586	0.00276981677025898	0.349498326625959	-0.136675268935816	-0.135409274919716	-0.137754888701206	0.0214928011869516	0.0229907578478126	0.0202153672676687	0.0577801460091362	0.0592794564601139	0.0562431659983884	0.000169444630852192	0.000204227383897807	0.000211879933117783
24	0.455496124527524	0.06	0.224772533266015	0.205998730003581	0.243546336528448	0.0642684780480067	0.484594956033875	0.445215230992771	0.523974681074979	2.01	1.7	2.37	0.179861912390029	0.195770875431325	0.211679838472622	0.212650494654149	0.231459640043587	0.250268785433024	0.22026441489279	0.239591852465674	0.259054226172156	0.224772533266015	2.06744737429268	0.00291647652571025	0.350825426004137	-0.136675268935816	-0.135409274919716	-0.137754888701206	0.0214928011869516	0.0229907578478126	0.0202153672676687	0.0577801460091362	0.0592794564601139	0.0562431659983884	0.000169444630852192	0.000204227383897807	0.000211879933117783
24	0.455496124527524	0.06	0.22478736086097	0.20611450191849	0.243460219803449	0.0657900450341434	0.487355701660949	0.448244120565961	0.526467282755936	2	1.69	2.37	0.181609481991389	0.197455833692682	0.213302185393975	0.214850610342987	0.233597419691267	0.252344229039546	0.222581223524321	0.241755428908628	0.261421299378275	0.22478736086097	2.06589096685236	-0.000871845986889997	0.346350278303217	-0.136675268935816	-0.135409274919716	-0.137754888701206	0.0214928011869516	0.0229907578478126	0.0202153672676687	0.0577801460091362	0.0592794564601139	0.0562431659983884	0.000169444630852192	0.000204227383897807	0.000211879933117783
24	0.455496124527524	0.06	0.224793651068827	0.205970228602029	0.243617073535625	0.0629251706125543	0.480612729759781	0.441113614058938	0.520111845460624	2	1.69	2.36	0.17900087381394	0.195029343577705	0.21105781334147	0.211836378302878	0.230805073327364	0.249773768351851	0.219347381789149	0.238980943614166	0.258725176726395	0.224793651068827	2.05966527433459	-0.0030483629843847	0.342541519028284	-0.136675268935816	-0.135409274919716	-0.137754888701206	0.0214928011869516	0.0229907578478126	0.0202153672676687	0.0577801460091362	0.0592794564601139	0.0562431659983884	0.000169444630852192	0.000204227383897807	0.000211879933117783
24	0.455496124527524	0.06	0.224880380477317	0.206298583200884	0.24346217775375	0.064324893425544	0.480910733957412	0.441848719310836	0.519972748603987	2.01	1.69	2.36	0.178739539454362	0.19454116160001	0.210342783745658	0.21138417504666	0.230071774174718	0.248759373302777	0.219000068746414	0.238319335268898	0.257436211806635	0.224880380477317	2.06450017198356	0.0107677459655986	0.357663584164617	-0.136675268935816	-0.135409274919716	-0.137754888701206	0.0214928011869516	0.0229907578478126	0.0202153672676687	0.0577801460091362	0.0592794564601139	0.0562431659983884	0.000169444630852192	0.000204227383897807	0.000211879933117783
24	0.455496124527524	0.06	0.224893908362726	0.206509439824288	0.243278376901165	0.0668475282103528	0.484774322861461	0.44620070221602	0.523347943506902	2	1.69	2.37	0.180970854723074	0.196615610688943	0.212260366654812	0.214143565916617	0.23265607079235	0.251168575668083	0.221497859638475	0.240881160880508	0.260074777642131	0.224893908362726	2.06610088334791	0.00790212319531258	0.355246369378018	-0.136675268935816	-0.135409274919716	-0.137754888701206	0.0214928011869516	0.0229907578478126	0.0202153672676687	0.0577801460091362	0.0592794564601139	0.0562431659983884	0.000169444630852192	0.000204227383897807	0.000211879933117783
24	0.455496124527524	0.06	0.224894943589726	0.206174999885004	0.243614887294447	0.0637008900659535	0.477888109170301	0.43886894632692	0.516907272013683	1.99	1.68	2.36	0.178630203759569	0.194511940363574	0.210393676967578	0.211536651406728	0.23034404964637	0.249151447886013	0.218982528965833	0.238471670502935	0.257740689918137	0.224894943589726	2.05390961971662	0.000705220007076733	0.344758087139118	-0.136675268935816	-0.135409274919716	-0.137754888701206	0.0214928011869516	0.0229907578478126	0.0202153672676687	0.0577801460091362	0.0592794564601139	0.0562431659983884	0.000169444630852192	0.000204227383897807	0.000211879933117783
24	0.455496124527524	0.06	0.224896543368166	0.206557269209619	0.243235817526713	0.0667148371348829	0.480623125226042	0.442339082109674	0.51890716834241	1.99	1.69	2.36	0.180255758343955	0.195856729416872	0.211457700489789	0.2135165709227	0.231996234913225	0.250475898903749	0.221225899499951	0.240303021888212	0.259361376458446	0.224896543368166	2.05381314986281	0.0040827438409988	0.348425218093814	-0.136675268935816	-0.135409274919716	-0.137754888701206	0.0214928011869516	0.0229907578478126	0.0202153672676687	0.0577801460091362	0.0592794564601139	0.0562431659983884	0.000169444630852192	0.000204227383897807	0.000211879933117783
24	0.455496124527524	0.06	0.224903360549617	0.20647127112589	0.243335449973344	0.0645530275203402	0.476300424084899	0.437686013041713	0.514914835128085	2	1.69	2.36	0.17758009903393	0.193246925783846	0.208913752533761	0.210147323360028	0.228687360925899	0.247227398491769	0.217560220596897	0.236796745229063	0.256011702368065	0.224903360549617	2.06194642725334	-0.00467067685358685	0.341550418997683	-0.136675268935816	-0.135409274919716	-0.137754888701206	0.0214928011869516	0.0229907578478126	0.0202153672676687	0.0577801460091362	0.0592794564601139	0.0562431659983884	0.000169444630852192	0.000204227383897807	0.000211879933117783
24	0.455496124527524	0.06	0.224913763905142	0.206521901556313	0.24330562625397	0.0650364045765423	0.476230693469398	0.437775620566238	0.514685766372557	1.99	1.68	2.36	0.17802814524553	0.193666488229034	0.209304831212538	0.210783315429714	0.229298937087985	0.247814558746256	0.218297615560277	0.237422615509081	0.256456224415524	0.224913763905142	2.05617748167374	-0.00325371262463059	0.341592367586163	-0.136675268935816	-0.135409274919716	-0.137754888701206	0.0214928011869516	0.0229907578478126	0.0202153672676687	0.0577801460091362	0.0592794564601139	0.0562431659983884	0.000169444630852192	0.000204227383897807	0.000211879933117783
24	0.455496124527524	0.06	0.225012590905566	0.206440842174903	0.243584339636228	0.0661738789854006	0.481395790754086	0.442882629422403	0.51990895208577	1.99	1.68	2.36	0.180350631447098	0.196033958143048	0.211717284838998	0.213596345199311	0.232170725759793	0.250745106320276	0.221116303214086	0.240495614748625	0.25945424080287	0.225012590905566	2.05321344521058	0.00500272652110699	0.349158137353403	-0.136675268935816	-0.135409274919716	-0.137754888701206	0.0214928011869516	0.0229907578478126	0.0202153672676687	0.0577801460091362	0.0592794564601139	0.0562431659983884	0.000169444630852192	0.000204227383897807	0.000211879933117783
24	0.455496124527524	0.06	0.225039989257469	0.206053156903651	0.244026821611287	0.0619365684509728	0.477270276739208	0.437713209147547	0.516827344330869	2	1.68	2.35	0.177589416093745	0.193638546869727	0.209687677645709	0.210157909112616	0.229150323419417	0.248142737726219	0.217811009620436	0.237339269370403	0.256906083733656	0.225039989257469	2.05540633813558	-0.00442729406984444	0.340615446841259	-0.136675268935816	-0.135409274919716	-0.137754888701206	0.0214928011869516	0.0229907578478126	0.0202153672676687	0.0577801460091362	0.0592794564601139	0.0562431659983884	0.000169444630852192	0.000204227383897807	0.000211879933117783
24	0.455496124527524	0.06	0.225098368282716	0.206721721472338	0.243475015093094	0.0674572640430683	0.488835307316043	0.450127395364567	0.52754321926752	2	1.69	2.37	0.182143278947995	0.197806369167958	0.213469459387921	0.215423560127448	0.233948529466257	0.252473498805067	0.223013388108666	0.242127521354905	0.261450168323006	0.225098368282716	2.06672155083968	-0.00727416778311265	0.339993683259659	-0.136675268935816	-0.135409274919716	-0.137754888701206	0.0214928011869516	0.0229907578478126	0.0202153672676687	0.0577801460091362	0.0592794564601139	0.0562431659983884	0.000169444630852192	0.000204227383897807	0.000211879933117783
24	0.455496124527524	0.06	0.225101114331886	0.206821995878404	0.243380232785368	0.0649093339144658	0.475071994799182	0.436670345036316	0.513473644562049	2.01	1.68	2.38	0.17622444169288	0.191721966007209	0.207219490321537	0.208302716093057	0.226621267006777	0.244939817920497	0.215640716230041	0.234621342460529	0.253604400673635	0.225101114331886	2.06803495968056	-0.00921528994113117	0.338459160004501	-0.136675268935816	-0.135409274919716	-0.137754888701206	0.0214928011869516	0.0229907578478126	0.0202153672676687	0.0577801460091362	0.0592794564601139	0.0562431659983884	0.000169444630852192	0.000204227383897807	0.000211879933117783
24	0.455496124527524	0.06	0.225104007325924	0.206320094412261	0.243887920239587	0.0612806719472278	0.469594464020244	0.430452171613921	0.508736756426568	2	1.68	2.36	0.174779536755142	0.190672758314836	0.20656597987453	0.206867620808325	0.225678707003384	0.244489793198443	0.214094111292161	0.233848542412488	0.252971464328607	0.225104007325924	2.05587039842779	-0.00484730126615896	0.340031237363638	-0.136675268935816	-0.135409274919716	-0.137754888701206	0.0214928011869516	0.0229907578478126	0.0202153672676687	0.0577801460091362	0.0592794564601139	0.0562431659983884	0.000169444630852192	0.000204227383897807	0.000211879933117783
24	0.455496124527524	0.06	0.225119794588178	0.206615453299458	0.243624135876898	0.0655305867378621	0.484683878270962	0.445704378692837	0.523663377849088	2.02	1.7	2.38	0.179544194515081	0.195246402500744	0.210948610486407	0.21214395182145	0.230697202531659	0.249250453241869	0.219700513251473	0.238978942158013	0.258285067410907	0.225119794588178	2.07465163760169	-0.00218691037621991	0.347226259281291	-0.136675268935816	-0.135409274919716	-0.137754888701206	0.0214928011869516	0.0229907578478126	0.0202153672676687	0.0577801460091362	0.0592794564601139	0.0562431659983884	0.000169444630852192	0.000204227383897807	0.000211879933117783
24	0.455496124527524	0.06	0.225130595405786	0.206497790417004	0.243763400394569	0.0636648860235452	0.480083621115964	0.440873360435333	0.519293881796595	2	1.69	2.36	0.178859333203491	0.194766670115723	0.210674007027955	0.211657587180201	0.23048192521726	0.24930626325432	0.219247687714714	0.23871078815755	0.258168392317752	0.225130595405786	2.06416381318426	0.00104618514212371	0.347988863576385	-0.136675268935816	-0.135409274919716	-0.137754888701206	0.0214928011869516	0.0229907578478126	0.0202153672676687	0.0577801460091362	0.0592794564601139	0.0562431659983884	0.000169444630852192	0.000204227383897807	0.000211879933117783
24	0.455496124527524	0.06	0.225173667141026	0.206549672284678	0.243797661997375	0.0666957306265632	0.489350483119419	0.450365280268638	0.5283356859702	2	1.68	2.37	0.18279547568099	0.198618895051546	0.214442314422102	0.216337395108378	0.235064321010567	0.253791246912757	0.224039240453567	0.243411858693389	0.262594319709808	0.225173667141026	2.06447770068638	-0.00244282424926594	0.344068354240149	-0.136675268935816	-0.135409274919716	-0.137754888701206	0.0214928011869516	0.0229907578478126	0.0202153672676687	0.0577801460091362	0.0592794564601139	0.0562431659983884	0.000169444630852192	0.000204227383897807	0.000211879933117783
24	0.455496124527524	0.06	0.225176169110714	0.206760901089183	0.243591437132244	0.0667522150685401	0.486281275328628	0.447558153908931	0.525004396748325	2	1.69	2.37	0.181673110426836	0.197391626227095	0.213110142027354	0.215013440939253	0.23361659118384	0.252219741428426	0.222598255501913	0.242048384724688	0.261090203098172	0.225176169110714	2.06644982585605	7.41596420133674e-05	0.347465793647734	-0.136675268935816	-0.135409274919716	-0.137754888701206	0.0214928011869516	0.0229907578478126	0.0202153672676687	0.0577801460091362	0.0592794564601139	0.0562431659983884	0.000169444630852192	0.000204227383897807	0.000211879933117783
24	0.455496124527524	0.06	0.225221539826055	0.206584490997484	0.243858588654625	0.0635618285924262	0.478921255922232	0.439772078324806	0.518070433519659	2.01	1.7	2.37	0.177929130249883	0.193768651363734	0.209608172477586	0.210433324320249	0.229166418102855	0.247899511885462	0.217955770217199	0.237291940208706	0.256789086298488	0.225221539826055	2.07038485979541	-0.00392651296728415	0.344377716044289	-0.136675268935816	-0.135409274919716	-0.137754888701206	0.0214928011869516	0.0229907578478126	0.0202153672676687	0.0577801460091362	0.0592794564601139	0.0562431659983884	0.000169444630852192	0.000204227383897807	0.000211879933117783
24	0.455496124527524	0.06	0.225230951340041	0.206838074572519	0.243623828107563	0.0676088405766454	0.486503018628012	0.44802612200018	0.524979915255844	2.01	1.7	2.38	0.181055590416259	0.196604811531395	0.212154032646531	0.214076593515601	0.232461688836305	0.250846784157008	0.221692326816026	0.240618557995693	0.259762619109096	0.225230951340041	2.07001608776331	-0.00646725293088033	0.341591485595008	-0.136675268935816	-0.135409274919716	-0.137754888701206	0.0214928011869516	0.0229907578478126	0.0202153672676687	0.0577801460091362	0.0592794564601139	0.0562431659983884	0.000169444630852192	0.000204227383897807	0.000211879933117783
24	0.455496124527524	0.06	0.225246711237739	0.20681024906399	0.243683173411488	0.0676990732355497	0.486602046417522	0.448144834525745	0.525059258309298	1.99	1.69	2.37	0.18225606690575	0.197896234198928	0.213536401492106	0.215791985796997	0.234310012744969	0.252828039692942	0.223528349385561	0.242609333585352	0.261804315220547	0.225246711237739	2.06133052732323	-0.00130489392081737	0.34467243391309	-0.136675268935816	-0.135409274919716	-0.137754888701206	0.0214928011869516	0.0229907578478126	0.0202153672676687	0.0577801460091362	0.0592794564601139	0.0562431659983884	0.000169444630852192	0.000204227383897807	0.000211879933117783
24	0.455496124527524	0.06	0.225339747198582	0.206457147025268	0.244222347371895	0.0625891866344331	0.477012071713497	0.437696747331162	0.516327396095831	2.01	1.7	2.38	0.176603191699931	0.192466256278259	0.208329320856587	0.208741385044092	0.227491205130868	0.246241025217644	0.21609167619178	0.235551993571994	0.255062234544505	0.225339747198582	2.06566203330501	0.00345495329064902	0.351195060487872	-0.136675268935816	-0.135409274919716	-0.137754888701206	0.0214928011869516	0.0229907578478126	0.0202153672676687	0.0577801460091362	0.0592794564601139	0.0562431659983884	0.000169444630852192	0.000204227383897807	0.000211879933117783
24	0.455496124527524	0.06	0.225342352513382	0.206990851296091	0.243693853730673	0.0668974976974862	0.481450629773958	0.443156811903488	0.519744447644427	2	1.69	2.37	0.179940071944352	0.195488952515632	0.211037833086911	0.212976095748104	0.231379666678924	0.249783237609743	0.220437646903917	0.239660975272364	0.258679594481978	0.225342352513382	2.06120016352915	0.00113510742001438	0.347066551117851	-0.136675268935816	-0.135409274919716	-0.137754888701206	0.0214928011869516	0.0229907578478126	0.0202153672676687	0.0577801460091362	0.0592794564601139	0.0562431659983884	0.000169444630852192	0.000204227383897807	0.000211879933117783
24	0.455496124527524	0.06	0.225358500882522	0.206679671188253	0.244037330576792	0.0641804515401859	0.479419358791045	0.440431677523484	0.518407040058605	2	1.69	2.36	0.1787991200295	0.194626689794299	0.210454259559099	0.211616840416993	0.230349484652343	0.249082128887694	0.219207221725585	0.238613446461386	0.258045278282441	0.225358500882522	2.06011586536507	-0.00141380528160847	0.344341889484981	-0.136675268935816	-0.135409274919716	-0.137754888701206	0.0214928011869516	0.0229907578478126	0.0202153672676687	0.0577801460091362	0.0592794564601139	0.0562431659983884	0.000169444630852192	0.000204227383897807	0.000211879933117783
24	0.455496124527524	0.06	0.225364968642722	0.20667290066392	0.244057036621525	0.0637698688386814	0.479141313998174	0.440042432598317	0.51824019539803	2	1.69	2.37	0.178213636446866	0.194048368097924	0.209883099748982	0.210814570554186	0.229545977529622	0.248277384505058	0.21819794800351	0.237630379189068	0.257101283980409	0.225364968642722	2.06424671552257	0.00155266560474189	0.348450121215242	-0.136675268935816	-0.135409274919716	-0.137754888701206	0.0214928011869516	0.0229907578478126	0.0202153672676687	0.0577801460091362	0.0592794564601139	0.0562431659983884	0.000169444630852192	0.000204227383897807	0.000211879933117783
24	0.455496124527524	0.06	0.225429299467791	0.206969522874349	0.243889076061233	0.0663765394468534	0.482532717378318	0.443991759157394	0.521073675599242	1.99	1.69	2.36	0.180622592915182	0.196301640248201	0.211980687581219	0.213872226340328	0.232437527091949	0.251002827843571	0.221594367924627	0.240689129486029	0.25999353664949	0.225429299467791	2.05953613954539	0.00222112842905241	0.347942280621971	-0.136675268935816	-0.135409274919716	-0.137754888701206	0.0214928011869516	0.0229907578478126	0.0202153672676687	0.0577801460091362	0.0592794564601139	0.0562431659983884	0.000169444630852192	0.000204227383897807	0.000211879933117783
24	0.455496124527524	0.06	0.225432823579531	0.206783227912838	0.244082419246223	0.0643656935003517	0.479782967689323	0.440825758568653	0.518740176809994	2	1.69	2.36	0.178738019300551	0.194533680648279	0.210329341996008	0.211487908385114	0.230177784176864	0.248867659968614	0.219002564131984	0.238393300805183	0.25788990680777	0.225432823579531	2.05841688010524	0.000867290351303532	0.346351535341647	-0.136675268935816	-0.135409274919716	-0.137754888701206	0.0214928011869516	0.0229907578478126	0.0202153672676687	0.0577801460091362	0.0592794564601139	0.0562431659983884	0.000169444630852192	0.000204227383897807	0.000211879933117783
24	0.455496124527524	0.06	0.225453691346992	0.206877097844704	0.24403028484928	0.0650376925480654	0.480163409714698	0.441391185186576	0.51893563424282	2.01	1.69	2.37	0.178476819402076	0.194154394186442	0.209831968970807	0.211053662780515	0.229592818693539	0.248131974606564	0.218596232750548	0.237618964729904	0.256833196528597	0.225453691346992	2.06476142189584	-0.000163984339417796	0.34682999693005	-0.136675268935816	-0.135409274919716	-0.137754888701206	0.0214928011869516	0.0229907578478126	0.0202153672676687	0.0577801460091362	0.0592794564601139	0.0562431659983884	0.000169444630852192	0.000204227383897807	0.000211879933117783
24	0.455496124527524	0.06	0.225465285730182	0.20707780193461	0.243852769525755	0.0656639041418741	0.48111426026494	0.44246389428014	0.51976462624974	2	1.69	2.38	0.179602842427789	0.195291615413522	0.210980388399254	0.212562624922571	0.231130520188496	0.249698415454421	0.220145770094382	0.239368067901887	0.258477478432482	0.225465285730182	2.06696814555661	-0.00683279237118733	0.340530000947271	-0.136675268935816	-0.135409274919716	-0.137754888701206	0.0214928011869516	0.0229907578478126	0.0202153672676687	0.0577801460091362	0.0592794564601139	0.0562431659983884	0.000169444630852192	0.000204227383897807	0.000211879933117783
24	0.455496124527524	0.06	0.225490277516522	0.206751393277574	0.24422916175547	0.063931491850487	0.480845130150179	0.441660226091545	0.520030034208812	2	1.68	2.36	0.17898825918629	0.194868425317398	0.210748591448506	0.211761453362747	0.230549317297808	0.249337181232868	0.219192850491527	0.238819665761548	0.258112347953235	0.225490277516522	2.06026417844641	-0.00039111205591965	0.345744981156592	-0.136675268935816	-0.135409274919716	-0.137754888701206	0.0214928011869516	0.0229907578478126	0.0202153672676687	0.0577801460091362	0.0592794564601139	0.0562431659983884	0.000169444630852192	0.000204227383897807	0.000211879933117783
24	0.455496124527524	0.06	0.225496120467437	0.207127062880789	0.243865178054085	0.0660675646060132	0.480647009178928	0.442160635485391	0.519133382872465	2	1.69	2.37	0.179320838334415	0.194929212851066	0.210537587367718	0.212188164853917	0.230657364394823	0.249126563935729	0.219628463299887	0.238836674144307	0.25783372240462	0.225496120467437	2.06266729131158	0.0065406665728983	0.35263749119554	-0.136675268935816	-0.135409274919716	-0.137754888701206	0.0214928011869516	0.0229907578478126	0.0202153672676687	0.0577801460091362	0.0592794564601139	0.0562431659983884	0.000169444630852192	0.000204227383897807	0.000211879933117783
24	0.455496124527524	0.06	0.225507381802098	0.207015776552909	0.243998987051286	0.0667791543392834	0.484515784791982	0.445941591156858	0.523089978427107	1.99	1.69	2.36	0.181243518627173	0.196921182969939	0.212598847312704	0.214563198600837	0.233123033641855	0.251682868682873	0.222430020784668	0.241455467515138	0.260600703958221	0.225507381802098	2.05852448019669	0.00591921829680596	0.351157467836954	-0.136675268935816	-0.135409274919716	-0.137754888701206	0.0214928011869516	0.0229907578478126	0.0202153672676687	0.0577801460091362	0.0592794564601139	0.0562431659983884	0.000169444630852192	0.000204227383897807	0.000211879933117783
24	0.455496124527524	0.06	0.22553526487417	0.206964897680426	0.244105632067914	0.064155937354932	0.482598232309321	0.443344024972571	0.521852439646071	2.01	1.7	2.37	0.179241881916743	0.195112171353089	0.210982460789434	0.21195210203941	0.230718593274811	0.249485084510212	0.219523747477683	0.238926819949749	0.258279585604009	0.22553526487417	2.07187499045851	0.00033079873891969	0.348912915699537	-0.136675268935816	-0.135409274919716	-0.137754888701206	0.0214928011869516	0.0229907578478126	0.0202153672676687	0.0577801460091362	0.0592794564601139	0.0562431659983884	0.000169444630852192	0.000204227383897807	0.000211879933117783
24	0.455496124527524	0.06	0.22554458668316	0.207033103436319	0.244056069930001	0.065337825391957	0.478675921517835	0.44011887622685	0.517232966808821	1.99	1.69	2.37	0.1791002549697	0.194790508252393	0.210480761535087	0.212083337958556	0.230663106536617	0.249242875114679	0.219548630714826	0.238743233723881	0.258130039769685	0.22554458668316	2.05859226729214	-0.00229274742230132	0.343250518828316	-0.136675268935816	-0.135409274919716	-0.137754888701206	0.0214928011869516	0.0229907578478126	0.0202153672676687	0.0577801460091362	0.0592794564601139	0.0562431659983884	0.000169444630852192	0.000204227383897807	0.000211879933117783
24	0.455496124527524	0.06	0.225555633219884	0.207282679367166	0.243828587072601	0.0661502500802746	0.477789718428838	0.439557744090333	0.516021692767342	2	1.69	2.35	0.178478749700925	0.19400252347189	0.209526297242856	0.211246495157134	0.22962035090312	0.247994206649105	0.218776160945447	0.237901038046368	0.256961288922023	0.225555633219884	2.06040842745482	-0.00545426004983547	0.340537586496477	-0.136675268935816	-0.135409274919716	-0.137754888701206	0.0214928011869516	0.0229907578478126	0.0202153672676687	0.0577801460091362	0.0592794564601139	0.0562431659983884	0.000169444630852192	0.000204227383897807	0.000211879933117783
24	0.455496124527524	0.06	0.225562539159722	0.207123692040215	0.244001386279229	0.0670919270216896	0.485677639322393	0.447107645482522	0.524247633162265	2.01	1.68	2.38	0.180876884460573	0.196480331169453	0.212083777878333	0.21391442582325	0.232367874717773	0.250821323612297	0.221468153161141	0.240437005858985	0.259595285572576	0.225562539159722	2.06643015589835	-0.000395865505446178	0.347047163078335	-0.136675268935816	-0.135409274919716	-0.137754888701206	0.0214928011869516	0.0229907578478126	0.0202153672676687	0.0577801460091362	0.0592794564601139	0.0562431659983884	0.000169444630852192	0.000204227383897807	0.000211879933117783
24	0.455496124527524	0.06	0.225563539408044	0.20670348782979	0.244423590986297	0.0628177405447506	0.477275812197736	0.438015163872252	0.51653646052322	2.01	1.7	2.38	0.176547878806073	0.192372408991601	0.208196939177129	0.208629297372886	0.227329383922717	0.246029470472548	0.216005648892019	0.235421915376355	0.254886266438285	0.225563539408044	2.06907540528891	-0.00600624896062187	0.342119673088831	-0.136675268935816	-0.135409274919716	-0.137754888701206	0.0214928011869516	0.0229907578478126	0.0202153672676687	0.0577801460091362	0.0592794564601139	0.0562431659983884	0.000169444630852192	0.000204227383897807	0.000211879933117783
24	0.455496124527524	0.06	0.225598404538789	0.207159855127646	0.244036953949932	0.0648187138196864	0.47549924598506	0.437034337839162	0.513964154130958	1.99	1.69	2.38	0.177774862425256	0.193421444768526	0.209068027111797	0.210495815992736	0.22902228296851	0.247548749944284	0.217973285329254	0.237177609540686	0.256412586299713	0.225598404538789	2.06155774028537	-0.00651214044829478	0.339488528695765	-0.136675268935816	-0.135409274919716	-0.137754888701206	0.0214928011869516	0.0229907578478126	0.0202153672676687	0.0577801460091362	0.0592794564601139	0.0562431659983884	0.000169444630852192	0.000204227383897807	0.000211879933117783
24	0.455496124527524	0.06	0.225640116802204	0.206609361711002	0.244670871893406	0.0625952110040285	0.482868510468333	0.44307254160275	0.522664479333917	2	1.69	2.36	0.17975571975802	0.195901051177168	0.212046382596316	0.212719422807821	0.231825494009035	0.250931565210249	0.220133969974495	0.240046516717211	0.259943684970949	0.225640116802204	2.06280684131351	-0.00131818762820882	0.345500289937107	-0.136675268935816	-0.135409274919716	-0.137754888701206	0.0214928011869516	0.0229907578478126	0.0202153672676687	0.0577801460091362	0.0592794564601139	0.0562431659983884	0.000169444630852192	0.000204227383897807	0.000211879933117783
24	0.455496124527524	0.06	0.225695087499837	0.207248805514977	0.244141369484697	0.0673131835546667	0.487299747400334	0.448669169266129	0.525930325534539	2.01	1.69	2.38	0.181521176612809	0.197150215727807	0.212779254842805	0.214679611158045	0.233163603508637	0.251647595859229	0.222413224973525	0.241298429872974	0.260543389782528	0.225695087499837	2.06646858869855	0.00853396245367922	0.355755838631237	-0.136675268935816	-0.135409274919716	-0.137754888701206	0.0214928011869516	0.0229907578478126	0.0202153672676687	0.0577801460091362	0.0592794564601139	0.0562431659983884	0.000169444630852192	0.000204227383897807	0.000211879933117783
24	0.455496124527524	0.06	0.225700789636981	0.207042686535407	0.244358892738554	0.0640410080251781	0.47770331784641	0.438810021169762	0.516596614523057	2	1.7	2.37	0.17758674667113	0.193326893183073	0.209067039695016	0.210040362581031	0.228656988778759	0.247273614976487	0.217536589270708	0.237189738584129	0.255983702385538	0.225700789636981	2.06548022793578	0.000234384166831087	0.347428580686343	-0.136675268935816	-0.135409274919716	-0.137754888701206	0.0214928011869516	0.0229907578478126	0.0202153672676687	0.0577801460091362	0.0592794564601139	0.0562431659983884	0.000169444630852192	0.000204227383897807	0.000211879933117783
24	0.455496124527524	0.06	0.225719071802624	0.207257792565108	0.24418035104014	0.0648601924743964	0.481594882644199	0.442650198386251	0.520539566902147	2.01	1.7	2.38	0.178655398626768	0.1943736296721	0.210091860717432	0.211180688231989	0.229760517755514	0.248340347279038	0.218675795567742	0.237861301980854	0.257337609395152	0.225719071802624	2.07532055364177	-0.000954897274812887	0.34849604218604	-0.136675268935816	-0.135409274919716	-0.137754888701206	0.0214928011869516	0.0229907578478126	0.0202153672676687	0.0577801460091362	0.0592794564601139	0.0562431659983884	0.000169444630852192	0.000204227383897807	0.000211879933117783
24	0.455496124527524	0.06	0.225722603069088	0.207341413840218	0.244103792297959	0.0650795847156616	0.47748884320106	0.438945859483505	0.516031826918616	1.99	1.69	2.37	0.178512348251906	0.194187170974124	0.209861993696343	0.211358741590316	0.229917742341033	0.248476743091751	0.218825334723408	0.237962576996586	0.257290733901572	0.225722603069088	2.06252509213359	0.00841272434534361	0.354525561575943	-0.136675268935816	-0.135409274919716	-0.137754888701206	0.0214928011869516	0.0229907578478126	0.0202153672676687	0.0577801460091362	0.0592794564601139	0.0562431659983884	0.000169444630852192	0.000204227383897807	0.000211879933117783
24	0.455496124527524	0.06	0.225731227960731	0.206715454769343	0.24474700115212	0.0609269967479638	0.473618790220092	0.434019182460727	0.513218397979457	2	1.69	2.37	0.175770063023281	0.191807201087312	0.207844339151344	0.207922914731837	0.226893656579888	0.245864398427939	0.215361689494057	0.234992405086393	0.254513116674548	0.225731227960731	2.06168273806966	-0.00860767136848267	0.337691595481709	-0.136675268935816	-0.135409274919716	-0.137754888701206	0.0214928011869516	0.0229907578478126	0.0202153672676687	0.0577801460091362	0.0592794564601139	0.0562431659983884	0.000169444630852192	0.000204227383897807	0.000211879933117783
24	0.455496124527524	0.06	0.225737285381626	0.207317087868724	0.244157482894528	0.0663597478023091	0.48408070322247	0.445410864668534	0.522750541776407	2.01	1.69	2.37	0.180213333773592	0.195859158954524	0.211504984135456	0.213135518468325	0.231639593566299	0.250143668664272	0.22070628092157	0.239852697907588	0.258976158679189	0.225737285381626	2.06577328721471	-0.00123724103127786	0.345745771633479	-0.136675268935816	-0.135409274919716	-0.137754888701206	0.0214928011869516	0.0229907578478126	0.0202153672676687	0.0577801460091362	0.0592794564601139	0.0562431659983884	0.000169444630852192	0.000204227383897807	0.000211879933117783
24	0.455496124527524	0.06	0.22574729265369	0.207498051979548	0.243996533327833	0.0662313961716785	0.480037718915061	0.441651069181329	0.518424368648793	2.01	1.69	2.39	0.178109299315075	0.193589889682039	0.209070480049004	0.21049884066861	0.22879460814197	0.247090375615331	0.217904835036188	0.236806003613538	0.255871210174666	0.22574729265369	2.07659743157055	0.0123744525507673	0.361718167551017	-0.136675268935816	-0.135409274919716	-0.137754888701206	0.0214928011869516	0.0229907578478126	0.0202153672676687	0.0577801460091362	0.0592794564601139	0.0562431659983884	0.000169444630852192	0.000204227383897807	0.000211879933117783
24	0.455496124527524	0.06	0.225758875673904	0.207264144769473	0.244253606578335	0.0655989412048132	0.486655004802255	0.447538809305402	0.525771200299109	1.99	1.69	2.37	0.182044255188879	0.197955453339715	0.213866651490551	0.215550108720845	0.234389816064167	0.253229523407489	0.223224774880555	0.242638438437643	0.262166599378906	0.225758875673904	2.06523782295952	-0.00596802296687904	0.340824840315941	-0.136675268935816	-0.135409274919716	-0.137754888701206	0.0214928011869516	0.0229907578478126	0.0202153672676687	0.0577801460091362	0.0592794564601139	0.0562431659983884	0.000169444630852192	0.000204227383897807	0.000211879933117783
24	0.455496124527524	0.06	0.225779485822195	0.207414198536985	0.244144773107404	0.0656906788626312	0.480726822337928	0.442116005624745	0.519337639051111	2	1.69	2.36	0.179598910055238	0.195283618389268	0.210968326723297	0.212593201699868	0.23115936316173	0.249725524623592	0.220143923395154	0.239470457727339	0.258509868161746	0.225779485822195	2.06485151172405	0.00120910773339277	0.348059649814496	-0.136675268935816	-0.135409274919716	-0.137754888701206	0.0214928011869516	0.0229907578478126	0.0202153672676687	0.0577801460091362	0.0592794564601139	0.0562431659983884	0.000169444630852192	0.000204227383897807	0.000211879933117783
24	0.455496124527524	0.06	0.225840265860452	0.207185879379426	0.244494652341479	0.0648270761490433	0.480506195203133	0.441638937111868	0.519373453294398	2	1.69	2.38	0.179155494944658	0.194922408310629	0.2106893216766	0.212004361030956	0.230662200103185	0.249320039175415	0.219562160312944	0.238764151541045	0.258105714733761	0.225840265860452	2.06505815015557	-0.0159201513428699	0.331279160133365	-0.136675268935816	-0.135409274919716	-0.137754888701206	0.0214928011869516	0.0229907578478126	0.0202153672676687	0.0577801460091362	0.0592794564601139	0.0562431659983884	0.000169444630852192	0.000204227383897807	0.000211879933117783
24	0.455496124527524	0.06	0.225911954412447	0.207347420946234	0.24447648787866	0.064985218185872	0.481251892863806	0.442374998346255	0.520128787381358	2	1.69	2.37	0.179395023429329	0.195160655368087	0.210926287306845	0.212272681661233	0.230927675014727	0.249582668368222	0.219849851206254	0.239205244297773	0.258507225930458	0.225911954412447	2.06638636697388	-0.00406034257016489	0.343064886959758	-0.136675268935816	-0.135409274919716	-0.137754888701206	0.0214928011869516	0.0229907578478126	0.0202153672676687	0.0577801460091362	0.0592794564601139	0.0562431659983884	0.000169444630852192	0.000204227383897807	0.000211879933117783
24	0.455496124527524	0.06	0.225912338991761	0.207273422915227	0.244551255068295	0.064805439983977	0.478788170347814	0.440052967590849	0.51752337310478	2.01	1.68	2.36	0.17803710788503	0.193708638314527	0.209380168744024	0.210559580024129	0.229093867088043	0.247628154151958	0.218000434378329	0.237162113124123	0.256481968364933	0.225912338991761	2.05800404740124	0.00157524768438892	0.346806216137473	-0.136675268935816	-0.135409274919716	-0.137754888701206	0.0214928011869516	0.0229907578478126	0.0202153672676687	0.0577801460091362	0.0592794564601139	0.0562431659983884	0.000169444630852192	0.000204227383897807	0.000211879933117783
24	0.455496124527524	0.06	0.225931585380192	0.207370422962096	0.244492747798288	0.0657621605776578	0.482801672188616	0.444046771920092	0.521556572457139	2.02	1.7	2.39	0.178911531637378	0.194526324951861	0.210141118266344	0.21140532493819	0.229856066621971	0.248306808305752	0.219053717828115	0.237965482626953	0.257032871867889	0.225931585380192	2.07564372460816	0.00198515475617026	0.351595877339927	-0.136675268935816	-0.135409274919716	-0.137754888701206	0.0214928011869516	0.0229907578478126	0.0202153672676687	0.0577801460091362	0.0592794564601139	0.0562431659983884	0.000169444630852192	0.000204227383897807	0.000211879933117783
24	0.455496124527524	0.06	0.225958850948507	0.206862874763677	0.245054827133336	0.0623874887816742	0.480878163633418	0.441175909141109	0.520580418125726	2	1.69	2.37	0.17873160962494	0.194816005223431	0.210900400821921	0.211442367932421	0.230470466539284	0.249498565146147	0.218965348041411	0.238680045419778	0.258496028401004	0.225958850948507	2.06150709555336	-0.00297008701715342	0.34349206961382	-0.136675268935816	-0.135409274919716	-0.137754888701206	0.0214928011869516	0.0229907578478126	0.0202153672676687	0.0577801460091362	0.0592794564601139	0.0562431659983884	0.000169444630852192	0.000204227383897807	0.000211879933117783
24	0.455496124527524	0.06	0.225971371527212	0.207481447245346	0.244461295809078	0.0665689326036488	0.485018505508533	0.446339009554719	0.523698001462348	2	1.69	2.36	0.180964129913479	0.196646383046041	0.212328636178602	0.214119524151021	0.232675005726101	0.251230487301182	0.221697908228089	0.241032485508254	0.260306784754903	0.225971371527212	2.06574928278016	-0.000226461952906244	0.346619076856424	-0.136675268935816	-0.135409274919716	-0.137754888701206	0.0214928011869516	0.0229907578478126	0.0202153672676687	0.0577801460091362	0.0592794564601139	0.0562431659983884	0.000169444630852192	0.000204227383897807	0.000211879933117783
24	0.455496124527524	0.06	0.226030994767826	0.207538927426435	0.244523062109217	0.066910950539271	0.487225313938475	0.448476362167397	0.525974265709553	2.01	1.7	2.37	0.181454009957272	0.197131876782901	0.21280974360853	0.214602942785561	0.233144921318703	0.251686899851844	0.222354346085831	0.241488936376559	0.260628883978461	0.226030994767826	2.0677467386007	-0.000990976955592884	0.346508243615599	-0.136675268935816	-0.135409274919716	-0.137754888701206	0.0214928011869516	0.0229907578478126	0.0202153672676687	0.0577801460091362	0.0592794564601139	0.0562431659983884	0.000169444630852192	0.000204227383897807	0.000211879933117783
24	0.455496124527524	0.06	0.226032989339911	0.207613170733888	0.244452807945934	0.0658701032718175	0.480305903967096	0.441785169716969	0.518826638217223	1.99	1.69	2.36	0.179786800655991	0.195463016256861	0.21113923185773	0.212898496905506	0.23146183262545	0.250025168345394	0.220563089965436	0.239734832109207	0.259053213060019	0.226032989339911	2.05920601334336	0.00523415250107057	0.350585298693337	-0.136675268935816	-0.135409274919716	-0.137754888701206	0.0214928011869516	0.0229907578478126	0.0202153672676687	0.0577801460091362	0.0592794564601139	0.0562431659983884	0.000169444630852192	0.000204227383897807	0.000211879933117783
24	0.455496124527524	0.06	0.226035868750502	0.207620278641364	0.24445145885964	0.0673730058720486	0.485684500216925	0.447200302199806	0.524168698234043	2	1.69	2.37	0.181365009955869	0.196972528381471	0.212580046807073	0.214607086423416	0.233075279689765	0.251543472956114	0.222352083817714	0.24141224805353	0.260420315530632	0.226035868750502	2.06483244303293	-0.00443562542585719	0.342358494516981	-0.136675268935816	-0.135409274919716	-0.137754888701206	0.0214928011869516	0.0229907578478126	0.0202153672676687	0.0577801460091362	0.0592794564601139	0.0562431659983884	0.000169444630852192	0.000204227383897807	0.000211879933117783
24	0.455496124527524	0.06	0.226044936816021	0.207440975518662	0.244648898113381	0.0655628843441799	0.481454242434522	0.442744685525936	0.520163799343107	1.99	1.67	2.36	0.180116165561142	0.195863880189637	0.211611594818132	0.213272805801478	0.231919434621921	0.250566063442364	0.220724604732041	0.240293649983505	0.259313152134575	0.226044936816021	2.05448992306785	-6.23131810761679e-05	0.344024582733014	-0.136675268935816	-0.135409274919716	-0.137754888701206	0.0214928011869516	0.0229907578478126	0.0202153672676687	0.0577801460091362	0.0592794564601139	0.0562431659983884	0.000169444630852192	0.000204227383897807	0.000211879933117783
24	0.455496124527524	0.06	0.226080369398453	0.207486581867164	0.244674156929743	0.0655095038344472	0.482397060107766	0.443594792219874	0.521199327995658	1.99	1.69	2.37	0.180717528445314	0.196525310848894	0.212333093252473	0.214050681836076	0.232774192670424	0.251497703504772	0.22171862012151	0.240937428115794	0.260342736970079	0.226080369398453	2.05971206212989	0.00123320856765433	0.346924495242087	-0.136675268935816	-0.135409274919716	-0.137754888701206	0.0214928011869516	0.0229907578478126	0.0202153672676687	0.0577801460091362	0.0592794564601139	0.0562431659983884	0.000169444630852192	0.000204227383897807	0.000211879933117783
24	0.455496124527524	0.06	0.226106914262405	0.207480404917756	0.244733423607053	0.0641149172984654	0.481509064930367	0.442330064222205	0.520688065638529	2	1.69	2.36	0.179238997848235	0.195114936183954	0.210990874519673	0.212052801337071	0.230835193775987	0.249617586214904	0.219674694042726	0.239156619698901	0.25851337213623	0.226106914262405	2.0648095602944	0.00183942253673619	0.348870355073906	-0.136675268935816	-0.135409274919716	-0.137754888701206	0.0214928011869516	0.0229907578478126	0.0202153672676687	0.0577801460091362	0.0592794564601139	0.0562431659983884	0.000169444630852192	0.000204227383897807	0.000211879933117783
24	0.455496124527524	0.06	0.226122051885909	0.207717506884585	0.244526596887233	0.0654075157296313	0.480646592570734	0.44195288450827	0.519340300633198	2.01	1.69	2.36	0.178775959597276	0.194428091378111	0.210080223158947	0.21142578735128	0.229936465705035	0.248447144058791	0.218896642239338	0.23794799950847	0.257361820301955	0.226122051885909	2.06497550935053	-0.00912266980211555	0.337847488431063	-0.136675268935816	-0.135409274919716	-0.137754888701206	0.0214928011869516	0.0229907578478126	0.0202153672676687	0.0577801460091362	0.0592794564601139	0.0562431659983884	0.000169444630852192	0.000204227383897807	0.000211879933117783
24	0.455496124527524	0.06	0.226136838056962	0.20784624830291	0.244427427811015	0.0684688075999243	0.490040183990947	0.451545462597631	0.528534905384263	2.01	1.7	2.38	0.182589501007779	0.198155446306408	0.213721391605038	0.215918753159354	0.23432605194749	0.252733350735625	0.223532824699473	0.242691643767356	0.261752282874932	0.226136838056962	2.07285395811697	-0.000479091652321357	0.348185737109845	-0.136675268935816	-0.135409274919716	-0.137754888701206	0.0214928011869516	0.0229907578478126	0.0202153672676687	0.0577801460091362	0.0592794564601139	0.0562431659983884	0.000169444630852192	0.000204227383897807	0.000211879933117783
24	0.455496124527524	0.06	0.226158084450055	0.207884782329316	0.244431386570794	0.0676542796742458	0.483019011801735	0.444831422202313	0.521206601401157	2	1.68	2.36	0.180388083526654	0.195873918740897	0.211359753955139	0.213446949161821	0.231770799701618	0.250094650241414	0.221013197198044	0.239973355050066	0.258969432719793	0.226158084450055	2.05927300040929	0.00300678833132678	0.348413987882496	-0.136675268935816	-0.135409274919716	-0.137754888701206	0.0214928011869516	0.0229907578478126	0.0202153672676687	0.0577801460091362	0.0592794564601139	0.0562431659983884	0.000169444630852192	0.000204227383897807	0.000211879933117783
24	0.455496124527524	0.06	0.226172161095257	0.207317482112719	0.245026840077796	0.0618858674005344	0.474384131819161	0.435049107829448	0.513719155808874	2.01	1.7	2.37	0.175966491386108	0.191876525530511	0.207786559674913	0.208098939054524	0.226914232805575	0.245729526556625	0.215507236885151	0.234996482987299	0.254389600092054	0.226172161095257	2.06220023346136	0.00147941759830366	0.348124833665025	-0.136675268935816	-0.135409274919716	-0.137754888701206	0.0214928011869516	0.0229907578478126	0.0202153672676687	0.0577801460091362	0.0592794564601139	0.0562431659983884	0.000169444630852192	0.000204227383897807	0.000211879933117783
24	0.455496124527524	0.06	0.226179059928241	0.20715729177968	0.245200828076802	0.0627586019223284	0.482524699912969	0.442812328768889	0.522237071057048	2	1.7	2.36	0.179849850724557	0.195979175854321	0.212108500984084	0.212882051029383	0.231973775606916	0.25106550018445	0.220450865813633	0.240218925984915	0.259963063858616	0.226179059928241	2.06308043329033	-0.00254187431047748	0.34452629997432	-0.136675268935816	-0.135409274919716	-0.137754888701206	0.0214928011869516	0.0229907578478126	0.0202153672676687	0.0577801460091362	0.0592794564601139	0.0562431659983884	0.000169444630852192	0.000204227383897807	0.000211879933117783
24	0.455496124527524	0.06	0.226179168851961	0.207790855403765	0.244567482300158	0.0668486619781018	0.485559043023207	0.446923333097978	0.524194752948436	2	1.69	2.37	0.181209410193773	0.196874634382087	0.212539858570401	0.214411886978807	0.232947404944297	0.251482922909787	0.222177960430963	0.241155816348601	0.260525515576398	0.226179168851961	2.06884936237629	0.00196797994737902	0.349717804202591	-0.136675268935816	-0.135409274919716	-0.137754888701206	0.0214928011869516	0.0229907578478126	0.0202153672676687	0.0577801460091362	0.0592794564601139	0.0562431659983884	0.000169444630852192	0.000204227383897807	0.000211879933117783
24	0.455496124527524	0.06	0.226183757117487	0.207656169340994	0.244711344893979	0.0656639421257294	0.483684711243679	0.444827859830658	0.522541562656699	2	1.69	2.38	0.180308249407115	0.196058636216119	0.211809023025122	0.21333241939754	0.23196755193008	0.25060268446262	0.220811327760111	0.240184218096584	0.258958335172606	0.226183757117487	2.06826043724558	-0.00709540920066123	0.340543596108511	-0.136675268935816	-0.135409274919716	-0.137754888701206	0.0214928011869516	0.0229907578478126	0.0202153672676687	0.0577801460091362	0.0592794564601139	0.0562431659983884	0.000169444630852192	0.000204227383897807	0.000211879933117783
24	0.455496124527524	0.06	0.226184071893174	0.20772495564547	0.244643188140878	0.066679825697387	0.484958740317668	0.446318478752044	0.523599001883292	2.01	1.69	2.37	0.180560546104127	0.196192672180115	0.211824798256104	0.213541052635537	0.23202848374506	0.250515914854584	0.221180451380019	0.240266965405317	0.259332735303155	0.226184071893174	2.06817366637832	-0.00183751302858289	0.345743865431316	-0.136675268935816	-0.135409274919716	-0.137754888701206	0.0214928011869516	0.0229907578478126	0.0202153672676687	0.0577801460091362	0.0592794564601139	0.0562431659983884	0.000169444630852192	0.000204227383897807	0.000211879933117783
24	0.455496124527524	0.06	0.226199698223305	0.207540460779157	0.244858935667453	0.0660910418767034	0.488354929441418	0.449258804386611	0.527451054496224	2	1.7	2.36	0.181869777150377	0.197696742547012	0.213523707943648	0.215120008197859	0.233840528886991	0.252561049576124	0.222798558142267	0.241967074092827	0.261698210536872	0.226199698223305	2.06363008285858	0.00491827037615397	0.35175707086536	-0.136675268935816	-0.135409274919716	-0.137754888701206	0.0214928011869516	0.0229907578478126	0.0202153672676687	0.0577801460091362	0.0592794564601139	0.0562431659983884	0.000169444630852192	0.000204227383897807	0.000211879933117783
24	0.455496124527524	0.06	0.226200463701086	0.20769522025041	0.244705707151762	0.0656412356866128	0.481406752045809	0.442725742266565	0.520087761825053	2.01	1.7	2.36	0.178842654774829	0.194468162437597	0.210093670100366	0.211441979282425	0.22991569446893	0.248389409655434	0.218993015727706	0.238281796252093	0.257419257755771	0.226200463701086	2.06800146689792	-0.000907257429005881	0.346762868207095	-0.136675268935816	-0.135409274919716	-0.137754888701206	0.0214928011869516	0.0229907578478126	0.0202153672676687	0.0577801460091362	0.0592794564601139	0.0562431659983884	0.000169444630852192	0.000204227383897807	0.000211879933117783
24	0.455496124527524	0.06	0.226226817761203	0.207736252324911	0.244717383197496	0.0650672190750047	0.48058438849685	0.44178758924638	0.519381187747321	2	1.69	2.38	0.179253685435923	0.194995343685372	0.210737001934821	0.21213026455809	0.230759070548427	0.249387876538764	0.219664342881697	0.238865136355389	0.258195068156383	0.226226817761203	2.0690101069627	0.000129628346586466	0.348017761733619	-0.136675268935816	-0.135409274919716	-0.137754888701206	0.0214928011869516	0.0229907578478126	0.0202153672676687	0.0577801460091362	0.0592794564601139	0.0562431659983884	0.000169444630852192	0.000204227383897807	0.000211879933117783
24	0.455496124527524	0.06	0.22626815333763	0.207820260309103	0.244716046366157	0.0661343299413809	0.480121948767968	0.441698401680741	0.518545495855195	2	1.69	2.36	0.179054856191083	0.194630920473579	0.210206984756074	0.211853330882454	0.230282549561473	0.248711768240493	0.219323619128227	0.23848143563132	0.257663492594508	0.22626815333763	2.05947608962165	-0.00285263106058057	0.342961981202548	-0.136675268935816	-0.135409274919716	-0.137754888701206	0.0214928011869516	0.0229907578478126	0.0202153672676687	0.0577801460091362	0.0592794564601139	0.0562431659983884	0.000169444630852192	0.000204227383897807	0.000211879933117783
24	0.455496124527524	0.06	0.226274812216846	0.207587751548464	0.244961872885228	0.065402805594345	0.486094528279912	0.44696073491902	0.525228321640804	2	1.7	2.37	0.181164537030081	0.197026457334426	0.212888377638771	0.21434342541226	0.233110334142776	0.251877242873291	0.221946052551857	0.241360849957405	0.260939181853246	0.226274812216846	2.06612124184747	-0.00173793650289125	0.345647238707189	-0.136675268935816	-0.135409274919716	-0.137754888701206	0.0214928011869516	0.0229907578478126	0.0202153672676687	0.0577801460091362	0.0592794564601139	0.0562431659983884	0.000169444630852192	0.000204227383897807	0.000211879933117783
24	0.455496124527524	0.06	0.226304322301197	0.207754040913896	0.244854603688498	0.0651358785215773	0.480414739202197	0.441653504753604	0.51917597365079	2	1.68	2.37	0.17916757501513	0.194892020323499	0.210616465631867	0.212020237008934	0.230627960090706	0.249235683172479	0.219563932202073	0.238882711556585	0.258137854439792	0.226304322301197	2.06248409355624	4.7367393309305e-05	0.346243088530712	-0.136675268935816	-0.135409274919716	-0.137754888701206	0.0214928011869516	0.0229907578478126	0.0202153672676687	0.0577801460091362	0.0592794564601139	0.0562431659983884	0.000169444630852192	0.000204227383897807	0.000211879933117783
24	0.455496124527524	0.06	0.226316270928361	0.207836211915623	0.244796329941098	0.0659002712465415	0.483061545054265	0.444329301341542	0.521793788766988	2.01	1.69	2.38	0.179768403149111	0.195438838525747	0.211109273902383	0.212607434336403	0.231140452386285	0.249673470436168	0.220291552954404	0.239471113479794	0.258484120010236	0.226316270928361	2.06782192452738	0.00529828999579244	0.352725940950355	-0.136675268935816	-0.135409274919716	-0.137754888701206	0.0214928011869516	0.0229907578478126	0.0202153672676687	0.0577801460091362	0.0592794564601139	0.0562431659983884	0.000169444630852192	0.000204227383897807	0.000211879933117783
24	0.455496124527524	0.06	0.226337939975559	0.207473247644547	0.245202632306572	0.0617495661548506	0.473765222200472	0.434435328130363	0.51309511627058	1.99	1.69	2.35	0.176602651382539	0.192590677957789	0.208578704533039	0.209078305173912	0.228006387358749	0.246934469543585	0.216471710643646	0.236128712553261	0.255804534871771	0.226337939975559	2.05560491135851	-0.00362039792158423	0.341570401794665	-0.136675268935816	-0.135409274919716	-0.137754888701206	0.0214928011869516	0.0229907578478126	0.0202153672676687	0.0577801460091362	0.0592794564601139	0.0562431659983884	0.000169444630852192	0.000204227383897807	0.000211879933117783
24	0.455496124527524	0.06	0.226349757818492	0.207748069687832	0.244951445949152	0.0646214840761277	0.480666768649254	0.441720442434726	0.519613094863782	2	1.69	2.36	0.178990143552078	0.194771637570197	0.210553131588316	0.211757921371755	0.230428538105716	0.249099154839678	0.219467761303532	0.238567342896477	0.257869454632532	0.226349757818492	2.06271105176433	-0.00918486381010289	0.337326863174683	-0.136675268935816	-0.135409274919716	-0.137754888701206	0.0214928011869516	0.0229907578478126	0.0202153672676687	0.0577801460091362	0.0592794564601139	0.0562431659983884	0.000169444630852192	0.000204227383897807	0.000211879933117783
24	0.455496124527524	0.06	0.226363102701149	0.207769255931551	0.244956949470747	0.0660678594300696	0.487767247856681	0.44871083562579	0.526823660087572	2.02	1.7	2.37	0.18077437929426	0.1965092314929	0.21224408369154	0.213602347714354	0.232194591724203	0.250786835734052	0.221303324210885	0.240434983766806	0.259839343149874	0.226363102701149	2.07069648425877	0.00208956141178371	0.35055217192601	-0.136675268935816	-0.135409274919716	-0.137754888701206	0.0214928011869516	0.0229907578478126	0.0202153672676687	0.0577801460091362	0.0592794564601139	0.0562431659983884	0.000169444630852192	0.000204227383897807	0.000211879933117783
24	0.455496124527524	0.06	0.226407086184817	0.207843959194666	0.244970213174968	0.0659227658222886	0.485227341142849	0.446328549048027	0.524126133237672	2.01	1.7	2.38	0.179878489517115	0.195555407296587	0.211232325076059	0.21255999539136	0.231085198598819	0.249610401806278	0.220007964003969	0.239189845057297	0.258561610127799	0.226407086184817	2.07064204156119	-0.00140411371306349	0.347033186623902	-0.136675268935816	-0.135409274919716	-0.137754888701206	0.0214928011869516	0.0229907578478126	0.0202153672676687	0.0577801460091362	0.0592794564601139	0.0562431659983884	0.000169444630852192	0.000204227383897807	0.000211879933117783
24	0.455496124527524	0.06	0.226424089346451	0.20808284039262	0.244765338300282	0.0657777468751791	0.480284874615326	0.441736889284735	0.518832859945917	2	1.69	2.37	0.179178864947895	0.194814833835953	0.21045080272401	0.212027823599014	0.230530343157673	0.249032862716332	0.219542089063044	0.238639308681377	0.257877870966035	0.226424089346451	2.06593364971222	-0.00383186146827564	0.34317754326459	-0.136675268935816	-0.135409274919716	-0.137754888701206	0.0214928011869516	0.0229907578478126	0.0202153672676687	0.0577801460091362	0.0592794564601139	0.0562431659983884	0.000169444630852192	0.000204227383897807	0.000211879933117783
24	0.455496124527524	0.06	0.226448249022857	0.207941356603097	0.244955141442618	0.0655750223369698	0.481846022983047	0.443108803661811	0.520583242304283	2	1.68	2.36	0.179980773330078	0.195714955617763	0.211449137905448	0.213039716206712	0.231663959603897	0.250288203001083	0.22063050292445	0.239968117538729	0.259139440224062	0.226448249022857	2.05856014011881	0.00225183530786694	0.347192915265518	-0.136675268935816	-0.135409274919716	-0.137754888701206	0.0214928011869516	0.0229907578478126	0.0202153672676687	0.0577801460091362	0.0592794564601139	0.0562431659983884	0.000169444630852192	0.000204227383897807	0.000211879933117783
24	0.455496124527524	0.06	0.226451995167407	0.207586720247323	0.24531727008749	0.0642752509648686	0.485014618797305	0.445603009904548	0.524426227690062	2.02	1.7	2.38	0.179347493905904	0.195209983899474	0.211072473893044	0.211871997637134	0.23061113566044	0.249350273683746	0.219381057502051	0.238914999780292	0.25844021201483	0.226451995167407	2.07236587138559	0.00490075103570967	0.3540911668593	-0.136675268935816	-0.135409274919716	-0.137754888701206	0.0214928011869516	0.0229907578478126	0.0202153672676687	0.0577801460091362	0.0592794564601139	0.0562431659983884	0.000169444630852192	0.000204227383897807	0.000211879933117783
24	0.455496124527524	0.06	0.226475989143018	0.207660265571458	0.245291712714578	0.0646072019847851	0.485502872482313	0.446160049753097	0.52484569521153	2	1.69	2.36	0.181032541110116	0.196996164874853	0.21295978863959	0.214236593076879	0.233128182111351	0.252019771145823	0.221881967470392	0.241478170390042	0.260208867155992	0.226475989143018	2.05979993210566	0.00310500131530849	0.348970174840773	-0.136675268935816	-0.135409274919716	-0.137754888701206	0.0214928011869516	0.0229907578478126	0.0202153672676687	0.0577801460091362	0.0592794564601139	0.0562431659983884	0.000169444630852192	0.000204227383897807	0.000211879933117783
24	0.455496124527524	0.06	0.226480805971799	0.207768630261843	0.245192981681755	0.0644354084560799	0.479228650404839	0.440338955374501	0.518118345435177	1.99	1.68	2.36	0.179094051418216	0.19491121443864	0.210728377459065	0.212051373719989	0.230779249494052	0.249507125268116	0.219546894484218	0.23901030817438	0.258249854612452	0.226480805971799	2.0560819138547	-0.00197759197133776	0.342746209394715	-0.136675268935816	-0.135409274919716	-0.137754888701206	0.0214928011869516	0.0229907578478126	0.0202153672676687	0.0577801460091362	0.0592794564601139	0.0562431659983884	0.000169444630852192	0.000204227383897807	0.000211879933117783
24	0.455496124527524	0.06	0.226497673559036	0.208136953664568	0.244858393453504	0.0669587532494593	0.483694138124133	0.445240739129727	0.522147537118538	2.01	1.68	2.37	0.180102770584105	0.195657420212091	0.211212069840077	0.212994104175189	0.231389427315011	0.249784750454833	0.22049292731823	0.239682580460041	0.258700597670606	0.226497673559036	2.06570336742118	-0.00432117326681785	0.34265438542452	-0.136675268935816	-0.135409274919716	-0.137754888701206	0.0214928011869516	0.0229907578478126	0.0202153672676687	0.0577801460091362	0.0592794564601139	0.0562431659983884	0.000169444630852192	0.000204227383897807	0.000211879933117783
24	0.455496124527524	0.06	0.226521831193118	0.20812346831328	0.244920194072956	0.0679020923807996	0.487318208319968	0.448866202918412	0.525770213721525	2	1.69	2.37	0.182166638936763	0.197771896224652	0.213377153512541	0.215587944175244	0.234056228800014	0.252524513424783	0.223333976431968	0.242277516978598	0.261493746078668	0.226521831193118	2.06368312362328	0.00135399949761595	0.347788851251408	-0.136675268935816	-0.135409274919716	-0.137754888701206	0.0214928011869516	0.0229907578478126	0.0202153672676687	0.0577801460091362	0.0592794564601139	0.0562431659983884	0.000169444630852192	0.000204227383897807	0.000211879933117783
24	0.455496124527524	0.06	0.226572066340659	0.208185386622026	0.244958746059292	0.0655515929991639	0.480666483757793	0.442016701888521	0.519316265627064	2.01	1.69	2.37	0.178793101989465	0.194426706697384	0.210060311405303	0.211443846657838	0.229932420768294	0.248420994878749	0.219010295197017	0.238116538173017	0.25738168991229	0.226572066340659	2.06863727099695	0.00590671798759312	0.353707315723796	-0.136675268935816	-0.135409274919716	-0.137754888701206	0.0214928011869516	0.0229907578478126	0.0202153672676687	0.0577801460091362	0.0592794564601139	0.0562431659983884	0.000169444630852192	0.000204227383897807	0.000211879933117783
24	0.455496124527524	0.06	0.22657308888795	0.207803378884793	0.245342798891107	0.0642410881600523	0.479600582986193	0.4406178384572	0.518583327515186	1.99	1.69	2.35	0.179142448132482	0.194991702702608	0.210840957272735	0.212091966830716	0.230856361364907	0.249620755899099	0.219718962546837	0.238965174820169	0.258628639494313	0.22657308888795	2.05342357876972	-0.00966353818699847	0.334696716617673	-0.136675268935816	-0.135409274919716	-0.137754888701206	0.0214928011869516	0.0229907578478126	0.0202153672676687	0.0577801460091362	0.0592794564601139	0.0562431659983884	0.000169444630852192	0.000204227383897807	0.000211879933117783
24	0.455496124527524	0.06	0.226591850631066	0.208176644328933	0.245007056933199	0.0671378641192897	0.489349083459372	0.450501776290591	0.528196390628154	2.01	1.7	2.36	0.182282548894847	0.198000991176546	0.213719433458245	0.215585155504371	0.234175321398646	0.252765487292922	0.223237135758973	0.242635303355226	0.261721629667874	0.226591850631066	2.06871790262721	0.00137844127150608	0.349330643324857	-0.136675268935816	-0.135409274919716	-0.137754888701206	0.0214928011869516	0.0229907578478126	0.0202153672676687	0.0577801460091362	0.0592794564601139	0.0562431659983884	0.000169444630852192	0.000204227383897807	0.000211879933117783
24	0.455496124527524	0.06	0.22663751313472	0.207830555768963	0.245444470500477	0.0628369179613966	0.474826998089794	0.435774149239912	0.513879846939675	2.01	1.69	2.37	0.175766045475063	0.191517702196445	0.207269358917826	0.207736275721934	0.226353014210338	0.244969752698741	0.215131440476216	0.234383489719948	0.253797334542332	0.22663751313472	2.06593590719208	0.00289414473606934	0.350413555717025	-0.136675268935816	-0.135409274919716	-0.137754888701206	0.0214928011869516	0.0229907578478126	0.0202153672676687	0.0577801460091362	0.0592794564601139	0.0562431659983884	0.000169444630852192	0.000204227383897807	0.000211879933117783
24	0.455496124527524	0.06	0.226679164452475	0.208214124308852	0.245144204596099	0.0659145421946782	0.479845957398758	0.441376001043642	0.518315913753874	2	1.69	2.37	0.178932515748327	0.194528121433894	0.210123727119461	0.211710719117482	0.230163245093298	0.248615771069114	0.219180049979514	0.238242936134839	0.257397858133001	0.226679164452475	2.06044685701511	0.00712582907949062	0.352794527667239	-0.136675268935816	-0.135409274919716	-0.137754888701206	0.0214928011869516	0.0229907578478126	0.0202153672676687	0.0577801460091362	0.0592794564601139	0.0562431659983884	0.000169444630852192	0.000204227383897807	0.000211879933117783
24	0.455496124527524	0.06	0.226679646267995	0.208217966941804	0.245141325594185	0.0658769750726078	0.483315083095912	0.444555175728346	0.522074990463478	2.01	1.7	2.36	0.179583465248925	0.195241000821176	0.210898536393428	0.212318281890616	0.230829902917271	0.249341523943925	0.219936996875913	0.239279922445982	0.258311405193773	0.226679646267995	2.06787616118709	-0.00450302361777975	0.343353804972152	-0.136675268935816	-0.135409274919716	-0.137754888701206	0.0214928011869516	0.0229907578478126	0.0202153672676687	0.0577801460091362	0.0592794564601139	0.0562431659983884	0.000169444630852192	0.000204227383897807	0.000211879933117783
24	0.455496124527524	0.06	0.226719279380682	0.208387415170543	0.245051143590821	0.06914620317178	0.492236729187574	0.453773322006307	0.53070013636884	2	1.69	2.36	0.184302402389988	0.199924515907524	0.215546629425059	0.218152563183004	0.236643934223164	0.255135305263325	0.225943479966372	0.245008980463203	0.26426497734501	0.226719279380682	2.06400502066227	0.0077740403897049	0.354256754047356	-0.136675268935816	-0.135409274919716	-0.137754888701206	0.0214928011869516	0.0229907578478126	0.0202153672676687	0.0577801460091362	0.0592794564601139	0.0562431659983884	0.000169444630852192	0.000204227383897807	0.000211879933117783
24	0.455496124527524	0.06	0.22676845367133	0.208134852634793	0.245402054707868	0.0656829329919627	0.485616561278033	0.446610551119283	0.524622571436783	2	1.69	2.37	0.180937954214114	0.196740688078084	0.212543421942054	0.214053693965225	0.232748685698851	0.251443677432478	0.221617199952732	0.240974524862759	0.260318942694721	0.22676845367133	2.064962715824	-0.00235887570420472	0.344365501119324	-0.136675268935816	-0.135409274919716	-0.137754888701206	0.0214928011869516	0.0229907578478126	0.0202153672676687	0.0577801460091362	0.0592794564601139	0.0562431659983884	0.000169444630852192	0.000204227383897807	0.000211879933117783
24	0.455496124527524	0.06	0.226772642029314	0.208180409924207	0.245364874134422	0.0657398092767284	0.484585471843753	0.445680307030729	0.523490636656776	2.01	1.7	2.35	0.180238235735348	0.195971931293068	0.211705626850787	0.213143502643748	0.231749626738453	0.250355750833158	0.22060795594025	0.240089739211817	0.259433800807301	0.226772642029314	2.06508038340374	-0.00179419529217859	0.345499159831134	-0.136675268935816	-0.135409274919716	-0.137754888701206	0.0214928011869516	0.0229907578478126	0.0202153672676687	0.0577801460091362	0.0592794564601139	0.0562431659983884	0.000169444630852192	0.000204227383897807	0.000211879933117783
24	0.455496124527524	0.06	0.226785611336644	0.208399777136064	0.245171445537225	0.0673011642983932	0.484529012099687	0.446114406134339	0.522943618065035	1.98	1.68	2.36	0.182021734345394	0.197695501221915	0.213369268098437	0.215667116989513	0.234238064721561	0.25280901245361	0.223257775844604	0.242436249627451	0.261806157882672	0.226785611336644	2.05485419931481	0.00266569547510475	0.346606823743616	-0.136675268935816	-0.135409274919716	-0.137754888701206	0.0214928011869516	0.0229907578478126	0.0202153672676687	0.0577801460091362	0.0592794564601139	0.0562431659983884	0.000169444630852192	0.000204227383897807	0.000211879933117783
24	0.455496124527524	0.06	0.226790518102835	0.208143692825679	0.24543734337999	0.0652841277370601	0.484673880365398	0.445616528940027	0.52373123179077	1.99	1.69	2.36	0.18127278446589	0.197160962724406	0.213049140982921	0.214639333219923	0.233452019291553	0.252264705363182	0.222345426306128	0.241691785796138	0.261202570909015	0.226790518102835	2.05538196168094	-0.0013053936583517	0.343432088033027	-0.136675268935816	-0.135409274919716	-0.137754888701206	0.0214928011869516	0.0229907578478126	0.0202153672676687	0.0577801460091362	0.0592794564601139	0.0562431659983884	0.000169444630852192	0.000204227383897807	0.000211879933117783
24	0.455496124527524	0.06	0.226818126292212	0.208429177294934	0.24520707528949	0.0670010867567589	0.485808082248852	0.447199704918353	0.524416459579351	2	1.69	2.37	0.181312356331181	0.196965711623967	0.212619066916753	0.214531362852801	0.233052635821349	0.251573908789898	0.222293068655199	0.241255226564772	0.260630957807007	0.226818126292212	2.06604224305873	-0.0051925792932971	0.341753343269893	-0.136675268935816	-0.135409274919716	-0.137754888701206	0.0214928011869516	0.0229907578478126	0.0202153672676687	0.0577801460091362	0.0592794564601139	0.0562431659983884	0.000169444630852192	0.000204227383897807	0.000211879933117783
24	0.455496124527524	0.06	0.226866367837346	0.208496040677028	0.245236694997664	0.0666969883491999	0.485384832384009	0.446715952641086	0.524053712126933	2	1.69	2.38	0.18088884362407	0.196547046335617	0.212205249047163	0.213972124824072	0.232494101293105	0.251016077762138	0.221470981738367	0.240646375514916	0.259832566879049	0.226866367837346	2.06927320347464	-0.00532244203092977	0.342499183733459	-0.136675268935816	-0.135409274919716	-0.137754888701206	0.0214928011869516	0.0229907578478126	0.0202153672676687	0.0577801460091362	0.0592794564601139	0.0562431659983884	0.000169444630852192	0.000204227383897807	0.000211879933117783
24	0.455496124527524	0.06	0.2268827818577	0.208526005261771	0.24523955845363	0.0673735365280528	0.487372157971202	0.448754398034107	0.525989917908298	2	1.69	2.37	0.182303302150075	0.197991494152232	0.213679686154389	0.21579639825951	0.234366853590495	0.252937308921481	0.223400506096993	0.242593236357668	0.261912358334302	0.2268827818577	2.06495119419581	-0.00159607582246219	0.345091154121493	-0.136675268935816	-0.135409274919716	-0.137754888701206	0.0214928011869516	0.0229907578478126	0.0202153672676687	0.0577801460091362	0.0592794564601139	0.0562431659983884	0.000169444630852192	0.000204227383897807	0.000211879933117783
24	0.455496124527524	0.06	0.22692710243469	0.208282384679131	0.245571820190248	0.0651147763856593	0.481830115188835	0.442947946548318	0.520712283829351	2	1.68	2.37	0.179611411150044	0.195377781064427	0.21114415097881	0.212524640249852	0.231180148119011	0.24983565598817	0.220010577454235	0.239497093806222	0.258587592669215	0.22692710243469	2.05864892551642	0.00109658363700508	0.346412243750971	-0.136675268935816	-0.135409274919716	-0.137754888701206	0.0214928011869516	0.0229907578478126	0.0202153672676687	0.0577801460091362	0.0592794564601139	0.0562431659983884	0.000169444630852192	0.000204227383897807	0.000211879933117783
24	0.455496124527524	0.06	0.226971590628844	0.208185545221039	0.24575763603665	0.0644051071921687	0.485128637274321	0.445750257119188	0.524507017429453	2.01	1.7	2.38	0.179656030510423	0.195527167663149	0.211398304815875	0.212299812705286	0.231054760342561	0.249809707979836	0.219765190545621	0.239157299898833	0.258621445661993	0.226971590628844	2.07591458663473	-0.00402501957879759	0.345656236016713	-0.136675268935816	-0.135409274919716	-0.137754888701206	0.0214928011869516	0.0229907578478126	0.0202153672676687	0.0577801460091362	0.0592794564601139	0.0562431659983884	0.000169444630852192	0.000204227383897807	0.000211879933117783
24	0.455496124527524	0.06	0.227028461869655	0.208626667409602	0.245430256329708	0.0669456128611319	0.486632769340829	0.447941681802676	0.525323856878982	2.01	1.7	2.39	0.181216093177865	0.196868683703155	0.212521274228445	0.214316051350085	0.232827659982367	0.25133926861465	0.221841068469439	0.240986748416035	0.260170323258808	0.227028461869655	2.07359085295584	-0.000380903634938188	0.348551975467274	-0.136675268935816	-0.135409274919716	-0.137754888701206	0.0214928011869516	0.0229907578478126	0.0202153672676687	0.0577801460091362	0.0592794564601139	0.0562431659983884	0.000169444630852192	0.000204227383897807	0.000211879933117783
24	0.455496124527524	0.06	0.227055602676601	0.208398607580384	0.245712597772819	0.0654918403899417	0.481977389558794	0.443203284334618	0.52075149478297	2	1.7	2.36	0.180059187443195	0.195811854734422	0.211564522025648	0.213142810711454	0.231789833561725	0.250436856411995	0.220814159986871	0.240128086453061	0.259318350947105	0.227055602676601	2.05994530406396	0.00271088095252764	0.34891116866101	-0.136675268935816	-0.135409274919716	-0.137754888701206	0.0214928011869516	0.0229907578478126	0.0202153672676687	0.0577801460091362	0.0592794564601139	0.0562431659983884	0.000169444630852192	0.000204227383897807	0.000211879933117783
24	0.455496124527524	0.06	0.227064671790282	0.20800697131564	0.246122372264924	0.0625278048473668	0.484211179780034	0.444281614031251	0.524140745528817	2.01	1.7	2.37	0.179472403061318	0.195602386593846	0.211732370126374	0.212186833996691	0.231257009019736	0.250327184042781	0.219788648476697	0.239670530888361	0.259340255654388	0.227064671790282	2.06951464613847	-0.000348294781087336	0.348151941510656	-0.136675268935816	-0.135409274919716	-0.137754888701206	0.0214928011869516	0.0229907578478126	0.0202153672676687	0.0577801460091362	0.0592794564601139	0.0562431659983884	0.000169444630852192	0.000204227383897807	0.000211879933117783
24	0.455496124527524	0.06	0.227075698556312	0.208639014329903	0.245512382782722	0.0668183362734248	0.484368641827927	0.445818280205508	0.522919003450346	2.01	1.69	2.37	0.180326484398112	0.195919499517281	0.211512514636451	0.21325614542077	0.231696621931478	0.250137098442186	0.220886985768857	0.239727944905008	0.258932927293088	0.227075698556312	2.06363286695749	-0.00215557336041145	0.344411164658817	-0.136675268935816	-0.135409274919716	-0.137754888701206	0.0214928011869516	0.0229907578478126	0.0202153672676687	0.0577801460091362	0.0592794564601139	0.0562431659983884	0.000169444630852192	0.000204227383897807	0.000211879933117783
24	0.455496124527524	0.06	0.227077741350568	0.208706619208981	0.245448863492156	0.0648761564913999	0.478738058668	0.440029488347848	0.517446628988152	2	1.7	2.36	0.178491598834199	0.194193170633333	0.209894742432468	0.211215917314464	0.22979618614781	0.248376454981155	0.218847797563319	0.23810226006176	0.257457781839366	0.227077741350568	2.0625926038441	-0.00966167544311901	0.336714357154151	-0.136675268935816	-0.135409274919716	-0.137754888701206	0.0214928011869516	0.0229907578478126	0.0202153672676687	0.0577801460091362	0.0592794564601139	0.0562431659983884	0.000169444630852192	0.000204227383897807	0.000211879933117783
24	0.455496124527524	0.06	0.227091901302006	0.208537160916786	0.245646641687227	0.0650154417493372	0.480356120473971	0.441561236545445	0.519151004402496	2	1.68	2.36	0.17932595285759	0.195081252351064	0.210836551844539	0.212257887034885	0.23090653507939	0.249555183123895	0.219792933685176	0.239088064370537	0.258503265311617	0.227091901302006	2.05823220916779	0.00938861492022757	0.354880410564089	-0.136675268935816	-0.135409274919716	-0.137754888701206	0.0214928011869516	0.0229907578478126	0.0202153672676687	0.0577801460091362	0.0592794564601139	0.0562431659983884	0.000169444630852192	0.000204227383897807	0.000211879933117783
24	0.455496124527524	0.06	0.227099025028644	0.208484696541827	0.245713353515461	0.0655660856138473	0.483685233228195	0.444797317715627	0.522573148740763	1.99	1.68	2.35	0.181162137210717	0.197000852071022	0.212839566931328	0.214565634086277	0.233324763060122	0.252083892033967	0.222172233627862	0.241582044133447	0.260979362406869	0.227099025028644	2.05440049910688	0.00266224188539834	0.347053006084469	-0.136675268935816	-0.135409274919716	-0.137754888701206	0.0214928011869516	0.0229907578478126	0.0202153672676687	0.0577801460091362	0.0592794564601139	0.0562431659983884	0.000169444630852192	0.000204227383897807	0.000211879933117783
24	0.455496124527524	0.06	0.227104360350964	0.208467669801998	0.24574105089993	0.0652391688576306	0.48625785551193	0.447058417425394	0.525457293598466	2.01	1.69	2.37	0.180594205042731	0.196429252730969	0.212264300419208	0.213513140189635	0.232234619963411	0.250956099737186	0.221097748581474	0.240672250141821	0.259976940709384	0.227104360350964	2.07059855436581	0.000439321581612962	0.348882561082996	-0.136675268935816	-0.135409274919716	-0.137754888701206	0.0214928011869516	0.0229907578478126	0.0202153672676687	0.0577801460091362	0.0592794564601139	0.0562431659983884	0.000169444630852192	0.000204227383897807	0.000211879933117783
24	0.455496124527524	0.06	0.227131796421785	0.208485969071374	0.245777623772195	0.0649341590356824	0.481506117396702	0.442592333498199	0.520419901295204	2	1.69	2.37	0.179639405793846	0.19543373499396	0.211228064194074	0.212601905778977	0.231294377364517	0.249986848950057	0.220064725293184	0.239620518717084	0.258815223191439	0.227131796421785	2.06075202538673	-0.00585428152927502	0.339863605659036	-0.136675268935816	-0.135409274919716	-0.137754888701206	0.0214928011869516	0.0229907578478126	0.0202153672676687	0.0577801460091362	0.0592794564601139	0.0562431659983884	0.000169444630852192	0.000204227383897807	0.000211879933117783
24	0.455496124527524	0.06	0.227142506198815	0.208579014276748	0.245705998120883	0.0663420058464109	0.489021910592546	0.449951758947808	0.528092062237284	2	1.69	2.36	0.182813113399352	0.198687117492284	0.214561121585216	0.216405877921414	0.235196804502019	0.253987731082624	0.224017282308159	0.243543955256214	0.26292719748169	0.227142506198815	2.06374949991923	-0.00327488707923539	0.343330509903791	-0.136675268935816	-0.135409274919716	-0.137754888701206	0.0214928011869516	0.0229907578478126	0.0202153672676687	0.0577801460091362	0.0592794564601139	0.0562431659983884	0.000169444630852192	0.000204227383897807	0.000211879933117783
24	0.455496124527524	0.06	0.227209619234526	0.20814645485196	0.246272783617092	0.0629950669379707	0.481996586665565	0.442407197735267	0.521585975595862	2	1.69	2.35	0.179446164508666	0.195504140136438	0.21156211576421	0.212342950685535	0.231344738414873	0.250346526144211	0.21992748957623	0.239416019557757	0.259190871613312	0.227209619234526	2.05641154467192	-0.00302966514791827	0.342194988032134	-0.136675268935816	-0.135409274919716	-0.137754888701206	0.0214928011869516	0.0229907578478126	0.0202153672676687	0.0577801460091362	0.0592794564601139	0.0562431659983884	0.000169444630852192	0.000204227383897807	0.000211879933117783
24	0.455496124527524	0.06	0.227224933182505	0.208631647070432	0.245818219294579	0.0656884096387645	0.485006122271204	0.446050882380138	0.52396136216227	2	1.69	2.36	0.181040877055037	0.196851832877242	0.212662788699447	0.214259950865092	0.232972048777465	0.251684146689839	0.221899823581873	0.241302301312038	0.260683212681584	0.227224933182505	2.06182034557056	-0.00126861095339285	0.344754417712151	-0.136675268935816	-0.135409274919716	-0.137754888701206	0.0214928011869516	0.0229907578478126	0.0202153672676687	0.0577801460091362	0.0592794564601139	0.0562431659983884	0.000169444630852192	0.000204227383897807	0.000211879933117783
24	0.455496124527524	0.06	0.227281223370965	0.208217619936674	0.246344826805256	0.0629016707931854	0.481675954798696	0.442081567588143	0.521270342009249	2	1.69	2.36	0.179133231607937	0.195177036766468	0.211220841925	0.211926374680022	0.230907249600885	0.249888124521748	0.219404096577978	0.239177185276324	0.258946626906075	0.227281223370965	2.05755058985736	-0.00732337116155445	0.338456142089288	-0.136675268935816	-0.135409274919716	-0.137754888701206	0.0214928011869516	0.0229907578478126	0.0202153672676687	0.0577801460091362	0.0592794564601139	0.0562431659983884	0.000169444630852192	0.000204227383897807	0.000211879933117783
24	0.455496124527524	0.06	0.227347896168248	0.208610050469613	0.246085741866884	0.065468678727346	0.487589839696915	0.448356799986218	0.526822879407611	2.01	1.69	2.37	0.181060970996954	0.196904540817684	0.212748110638415	0.214050282703315	0.232780551189581	0.251510819675848	0.221739965418237	0.241087938558013	0.260407455091888	0.227347896168248	2.06743906336077	-0.00806879442596418	0.339526607197052	-0.136675268935816	-0.135409274919716	-0.137754888701206	0.0214928011869516	0.0229907578478126	0.0202153672676687	0.0577801460091362	0.0592794564601139	0.0562431659983884	0.000169444630852192	0.000204227383897807	0.000211879933117783
24	0.455496124527524	0.06	0.22737957930188	0.208882058728309	0.245877099875452	0.0659534880087764	0.482466448698289	0.443798631886408	0.52113426551017	2	1.69	2.38	0.179751665399958	0.195413283011919	0.211074900623879	0.21263824907828	0.231165248198599	0.249692247318917	0.220220649053681	0.239354818786413	0.258506735320604	0.22737957930188	2.06731476912426	0.00630766064893335	0.353615253619479	-0.136675268935816	-0.135409274919716	-0.137754888701206	0.0214928011869516	0.0229907578478126	0.0202153672676687	0.0577801460091362	0.0592794564601139	0.0562431659983884	0.000169444630852192	0.000204227383897807	0.000211879933117783
24	0.455496124527524	0.06	0.227380190126127	0.208725207457966	0.246035172794288	0.0658127448006716	0.484114180725595	0.445269912963365	0.522958448487826	1.98	1.67	2.35	0.181842827625588	0.197706355075534	0.213569882525481	0.215497943488409	0.234297461657881	0.253096979827353	0.223089201232324	0.242594217263943	0.262283478153313	0.227380190126127	2.05356008159547	-0.000458166090633083	0.343577445362472	-0.136675268935816	-0.135409274919716	-0.137754888701206	0.0214928011869516	0.0229907578478126	0.0202153672676687	0.0577801460091362	0.0592794564601139	0.0562431659983884	0.000169444630852192	0.000204227383897807	0.000211879933117783
24	0.455496124527524	0.06	0.227469999471529	0.208440609210345	0.246499389732713	0.0630099577018886	0.485188976733849	0.445342402720771	0.525035550746928	2	1.7	2.37	0.18035383278535	0.196490814807989	0.212627796830628	0.213344679243335	0.232433484845114	0.251522290446894	0.221005005054542	0.240596326148079	0.260725418734364	0.227469999471529	2.06737063525788	-0.00199498328407379	0.345807345465513	-0.136675268935816	-0.135409274919716	-0.137754888701206	0.0214928011869516	0.0229907578478126	0.0202153672676687	0.0577801460091362	0.0592794564601139	0.0562431659983884	0.000169444630852192	0.000204227383897807	0.000211879933117783
24	0.455496124527524	0.06	0.227472952737954	0.208888168305584	0.246057737170323	0.0666927665473879	0.488013750999226	0.449134116220676	0.526893385777777	2	1.69	2.37	0.182340782265945	0.198125250120201	0.213909717974458	0.215810812333318	0.234492638678167	0.253174465023015	0.22354043325156	0.24275765891229	0.26208564757917	0.227472952737954	2.06228971298109	-0.000546916102129579	0.345702673728628	-0.136675268935816	-0.135409274919716	-0.137754888701206	0.0214928011869516	0.0229907578478126	0.0202153672676687	0.0577801460091362	0.0592794564601139	0.0562431659983884	0.000169444630852192	0.000204227383897807	0.000211879933117783
24	0.455496124527524	0.06	0.227536916064345	0.208969891154555	0.246103940974136	0.0676693279987641	0.491707942455305	0.452838040477369	0.530577844433241	2	1.69	2.37	0.183682536742767	0.199449149880487	0.215215763018208	0.217357356818362	0.236014488946234	0.254671621074107	0.225003403726805	0.244452808319897	0.263790095291552	0.227536916064345	2.06558991121868	0.00948748178826695	0.356488826527321	-0.136675268935816	-0.135409274919716	-0.137754888701206	0.0214928011869516	0.0229907578478126	0.0202153672676687	0.0577801460091362	0.0592794564601139	0.0562431659983884	0.000169444630852192	0.000204227383897807	0.000211879933117783
24	0.455496124527524	0.06	0.2275685974647	0.208971226858741	0.24616596807066	0.0671330425223796	0.492251447083167	0.453172229542535	0.531330664623798	2.01	1.69	2.39	0.183196561618941	0.198994480859114	0.214792400099288	0.216623679785032	0.235304179945682	0.253984680106332	0.224149795026347	0.243673909868085	0.263009999018686	0.2275685974647	2.07292776305237	-0.00464946475091369	0.344045715179913	-0.136675268935816	-0.135409274919716	-0.137754888701206	0.0214928011869516	0.0229907578478126	0.0202153672676687	0.0577801460091362	0.0592794564601139	0.0562431659983884	0.000169444630852192	0.000204227383897807	0.000211879933117783
24	0.455496124527524	0.06	0.227617778460864	0.208778421372775	0.246457135548952	0.0634816358785042	0.479114370456056	0.439922999201816	0.518305741710296	1.99	1.69	2.36	0.17925065522577	0.19521953839229	0.21118842155881	0.212320714907868	0.231235706799671	0.250150698691474	0.219746646345675	0.239443241297158	0.259190467276858	0.227617778460864	2.05636205225619	-0.0051190795322745	0.340301236746556	-0.136675268935816	-0.135409274919716	-0.137754888701206	0.0214928011869516	0.0229907578478126	0.0202153672676687	0.0577801460091362	0.0592794564601139	0.0562431659983884	0.000169444630852192	0.000204227383897807	0.000211879933117783
24	0.455496124527524	0.06	0.227622764915225	0.209021231290645	0.246224298539806	0.0663636422493647	0.485631354971927	0.44683886483883	0.524423845105023	1.99	1.68	2.36	0.181605180277256	0.197371304753841	0.213137429230425	0.214990573242187	0.2336550636155	0.252319553988813	0.222480431207146	0.241961579561075	0.261161231033824	0.227622764915225	2.05576227748445	0.00589499966611438	0.350496094468886	-0.136675268935816	-0.135409274919716	-0.137754888701206	0.0214928011869516	0.0229907578478126	0.0202153672676687	0.0577801460091362	0.0592794564601139	0.0562431659983884	0.000169444630852192	0.000204227383897807	0.000211879933117783
24	0.455496124527524	0.06	0.227632775328261	0.209151500387519	0.246114050269003	0.0663341876944523	0.48461677647219	0.445896127016735	0.523337425927644	1.99	1.69	2.37	0.18163497947813	0.197407765880819	0.213180552283509	0.215132179224586	0.233813789567504	0.252495399910423	0.222727476783098	0.24207362884988	0.261488975214088	0.227632775328261	2.06137448082517	0.00662465785414615	0.3527019882351	-0.136675268935816	-0.135409274919716	-0.137754888701206	0.0214928011869516	0.0229907578478126	0.0202153672676687	0.0577801460091362	0.0592794564601139	0.0562431659983884	0.000169444630852192	0.000204227383897807	0.000211879933117783
24	0.455496124527524	0.06	0.227695734554749	0.209208903587026	0.246182565522473	0.0674084988335219	0.489268985736296	0.45051170900542	0.528026262467172	2.01	1.69	2.39	0.182209473904749	0.197884855613926	0.213560237323103	0.215479052325988	0.234016597729952	0.252554143133915	0.223194830905413	0.242268732910486	0.261351529712648	0.227695734554749	2.07121515523094	-0.00161609121238446	0.34658773346634	-0.136675268935816	-0.135409274919716	-0.137754888701206	0.0214928011869516	0.0229907578478126	0.0202153672676687	0.0577801460091362	0.0592794564601139	0.0562431659983884	0.000169444630852192	0.000204227383897807	0.000211879933117783
24	0.455496124527524	0.06	0.227740784321751	0.209197553731372	0.246284014912129	0.0653288510040431	0.481202160394212	0.442438779825001	0.519965540963423	1.99	1.68	2.35	0.17987183976957	0.195630947914271	0.211390056058972	0.212952701466275	0.231610122530143	0.25026754359401	0.220556870791307	0.239886916064107	0.259308241083363	0.227740784321751	2.05561229063729	-0.00117984939225577	0.343623464026476	-0.136675268935816	-0.135409274919716	-0.137754888701206	0.0214928011869516	0.0229907578478126	0.0202153672676687	0.0577801460091362	0.0592794564601139	0.0562431659983884	0.000169444630852192	0.000204227383897807	0.000211879933117783
24	0.455496124527524	0.06	0.227741997885428	0.20916007367414	0.246323922096717	0.0660783108005687	0.489568704253596	0.450371365688482	0.528766042818711	2	1.69	2.36	0.182919264873363	0.198839345281588	0.214759425689814	0.216515026619021	0.235359059453672	0.254203092288324	0.224229899095735	0.243710855741699	0.263279718331218	0.227741997885428	2.06148295788707	-0.000978575232576346	0.345353251940002	-0.136675268935816	-0.135409274919716	-0.137754888701206	0.0214928011869516	0.0229907578478126	0.0202153672676687	0.0577801460091362	0.0592794564601139	0.0562431659983884	0.000169444630852192	0.000204227383897807	0.000211879933117783
24	0.455496124527524	0.06	0.227742147869628	0.209220758029385	0.24626353770987	0.0671940947400465	0.488411419042355	0.449655943805978	0.527166894278732	2	1.69	2.37	0.182307455373987	0.198020384713584	0.213733314053182	0.215708584444844	0.234300329573278	0.252892074701711	0.22333624275534	0.242498226121017	0.26208550655474	0.227742147869628	2.06348428754757	0.00549658197170346	0.352235204604947	-0.136675268935816	-0.135409274919716	-0.137754888701206	0.0214928011869516	0.0229907578478126	0.0202153672676687	0.0577801460091362	0.0592794564601139	0.0562431659983884	0.000169444630852192	0.000204227383897807	0.000211879933117783
24	0.455496124527524	0.06	0.227744793490746	0.209278940504518	0.246210646476974	0.0669989615817807	0.488629709213217	0.449796430067561	0.527462988358874	2.01	1.7	2.37	0.181601439745974	0.197280042179189	0.212958644612404	0.214678809058613	0.233213153845605	0.251747498632597	0.222352575371406	0.241382509204937	0.260870589472973	0.227744793490746	2.07183288730894	-0.0026289095831728	0.345959027688209	-0.136675268935816	-0.135409274919716	-0.137754888701206	0.0214928011869516	0.0229907578478126	0.0202153672676687	0.0577801460091362	0.0592794564601139	0.0562431659983884	0.000169444630852192	0.000204227383897807	0.000211879933117783
24	0.455496124527524	0.06	0.227746233848152	0.209189777279788	0.246302690416517	0.0657339034604568	0.483244024167914	0.44444469263263	0.522043355703197	1.99	1.68	2.36	0.18091695070119	0.196710719570448	0.212504488439706	0.214249100347409	0.232952714122782	0.251656327898156	0.221960640219527	0.241258635220402	0.260528180746962	0.227746233848152	2.0563481389967	0.00709767598037665	0.351976943559974	-0.136675268935816	-0.135409274919716	-0.137754888701206	0.0214928011869516	0.0229907578478126	0.0202153672676687	0.0577801460091362	0.0592794564601139	0.0562431659983884	0.000169444630852192	0.000204227383897807	0.000211879933117783
24	0.455496124527524	0.06	0.227770987942701	0.209047492516449	0.246494483368952	0.0664433944326801	0.486276542405545	0.447457491740926	0.525095593070164	2	1.69	2.37	0.181699764779864	0.19746307750773	0.213226390235597	0.215062306009041	0.233719976753436	0.25237764749783	0.222676137424441	0.241890945197247	0.261288965134372	0.227770987942701	2.06082949548376	-0.00528251778847739	0.340478507310876	-0.136675268935816	-0.135409274919716	-0.137754888701206	0.0214928011869516	0.0229907578478126	0.0202153672676687	0.0577801460091362	0.0592794564601139	0.0562431659983884	0.000169444630852192	0.000204227383897807	0.000211879933117783
24	0.455496124527524	0.06	0.227796290060242	0.209396243900673	0.246196336219811	0.0663584304405513	0.484178953960149	0.445500855634301	0.522857052285998	2	1.69	2.38	0.180916329263383	0.19662336884255	0.212330408421717	0.214137868535732	0.232729180830117	0.251320493124501	0.221739916493243	0.240956806585049	0.260297899822172	0.227796290060242	2.06900062572215	0.00150951212191027	0.349259240978934	-0.136675268935816	-0.135409274919716	-0.137754888701206	0.0214928011869516	0.0229907578478126	0.0202153672676687	0.0577801460091362	0.0592794564601139	0.0562431659983884	0.000169444630852192	0.000204227383897807	0.000211879933117783
24	0.455496124527524	0.06	0.227818229038882	0.209195019269245	0.246441438808519	0.0655467091244371	0.481489982585665	0.442772440708538	0.520207524462793	2	1.68	2.36	0.179821389881796	0.1955455893871	0.211269788892405	0.212845217176369	0.23145713348305	0.250069049789731	0.220449450804045	0.239697076307493	0.258887017453537	0.227818229038882	2.05633117807597	-0.00492185454046853	0.340102920988863	-0.136675268935816	-0.135409274919716	-0.137754888701206	0.0214928011869516	0.0229907578478126	0.0202153672676687	0.0577801460091362	0.0592794564601139	0.0562431659983884	0.000169444630852192	0.000204227383897807	0.000211879933117783
24	0.455496124527524	0.06	0.227827415648618	0.209130773401906	0.246524057895331	0.0653937875953714	0.486347975664034	0.447190889567781	0.525505061760286	2	1.69	2.37	0.181365954603617	0.197246784166596	0.213127613729574	0.21460942389175	0.233401129815183	0.252192835738616	0.222073226883367	0.241873781692099	0.261230263668972	0.227827415648618	2.06240369325785	0.00330801111223189	0.349752659952384	-0.136675268935816	-0.135409274919716	-0.137754888701206	0.0214928011869516	0.0229907578478126	0.0202153672676687	0.0577801460091362	0.0592794564601139	0.0562431659983884	0.000169444630852192	0.000204227383897807	0.000211879933117783
24	0.455496124527524	0.06	0.227835143929611	0.208996390495532	0.24667389736369	0.0635020464749301	0.47911357273727	0.439928992609456	0.518298152865084	2.01	1.7	2.37	0.177829257186655	0.193668551469053	0.209507845751451	0.210273537385288	0.229002651430626	0.247731765475963	0.217848030966553	0.237116929195327	0.256428150100981	0.227835143929611	2.06682545010409	-0.00402843440292444	0.343673200105598	-0.136675268935816	-0.135409274919716	-0.137754888701206	0.0214928011869516	0.0229907578478126	0.0202153672676687	0.0577801460091362	0.0592794564601139	0.0562431659983884	0.000169444630852192	0.000204227383897807	0.000211879933117783
24	0.455496124527524	0.06	0.227835755126864	0.209167561128996	0.246503949124733	0.0656325111937409	0.483624826570447	0.444762830491871	0.522486822649023	2	1.68	2.38	0.180338351301434	0.196095756868223	0.211853162435011	0.213382490825216	0.232027190771287	0.250671890717359	0.220933088083984	0.240037109899379	0.25934596792146	0.227835755126864	2.06261722411072	-0.00270881362738669	0.343820231651574	-0.136675268935816	-0.135409274919716	-0.137754888701206	0.0214928011869516	0.0229907578478126	0.0202153672676687	0.0577801460091362	0.0592794564601139	0.0562431659983884	0.000169444630852192	0.000204227383897807	0.000211879933117783
24	0.455496124527524	0.06	0.227870404130986	0.209426908865459	0.246313899396513	0.0683655005957362	0.489729466051228	0.451227962882816	0.52823096921964	2	1.68	2.36	0.182742526265019	0.198335225593858	0.213927924922697	0.216171641654892	0.234616715610245	0.253061789565597	0.223736736532919	0.243192693244783	0.262117197027386	0.227870404130986	2.06209704244782	0.00536461311788452	0.351484037587005	-0.136675268935816	-0.135409274919716	-0.137754888701206	0.0214928011869516	0.0229907578478126	0.0202153672676687	0.0577801460091362	0.0592794564601139	0.0562431659983884	0.000169444630852192	0.000204227383897807	0.000211879933117783
24	0.455496124527524	0.06	0.22788243258967	0.208900454940764	0.246864410238576	0.0634136564145742	0.48178784350662	0.442355233965196	0.521220453048043	2	1.69	2.35	0.179262910657662	0.195242837690194	0.211222764722727	0.212084600791481	0.230990332227716	0.249896063663952	0.219633758343213	0.239233844152977	0.258778281053822	0.22788243258967	2.05625077117798	0.00355282883240936	0.348809825466298	-0.136675268935816	-0.135409274919716	-0.137754888701206	0.0214928011869516	0.0229907578478126	0.0202153672676687	0.0577801460091362	0.0592794564601139	0.0562431659983884	0.000169444630852192	0.000204227383897807	0.000211879933117783
24	0.455496124527524	0.06	0.227918708623897	0.20910178989726	0.246735627350534	0.064560728335657	0.490867945616378	0.451075060369073	0.530660830863683	2	1.71	2.37	0.182788309498177	0.198913506529595	0.215038703561012	0.216253355072127	0.235330767455975	0.254408179839823	0.22411941480783	0.2439842198763	0.263651582675447	0.227918708623897	2.07465414739592	0.00126593536988274	0.35088615241094	-0.136675268935816	-0.135409274919716	-0.137754888701206	0.0214928011869516	0.0229907578478126	0.0202153672676687	0.0577801460091362	0.0592794564601139	0.0562431659983884	0.000169444630852192	0.000204227383897807	0.000211879933117783
24	0.455496124527524	0.06	0.227919602238481	0.20940915832969	0.246430046147272	0.0675002812755536	0.48936573932644	0.450629068571679	0.528102410081201	2	1.69	2.37	0.182386225068098	0.198064386206394	0.213742547344689	0.215721100031701	0.23426477111193	0.252808442192158	0.223409907336463	0.242580621596689	0.261767597897984	0.227919602238481	2.06824465695277	-0.00832948105532785	0.339379044262596	-0.136675268935816	-0.135409274919716	-0.137754888701206	0.0214928011869516	0.0229907578478126	0.0202153672676687	0.0577801460091362	0.0592794564601139	0.0562431659983884	0.000169444630852192	0.000204227383897807	0.000211879933117783
24	0.455496124527524	0.06	0.227959809993568	0.209362219147985	0.246557400839151	0.06514212999005	0.482167415577149	0.443266766976163	0.521068064178135	2	1.69	2.37	0.1794642827875	0.195213888941755	0.21096349509601	0.212279896475985	0.230909368101386	0.249538839726788	0.219868088569274	0.239172316416674	0.258446949737623	0.227959809993568	2.06406097823391	-0.00436736699393775	0.342498615875892	-0.136675268935816	-0.135409274919716	-0.137754888701206	0.0214928011869516	0.0229907578478126	0.0202153672676687	0.0577801460091362	0.0592794564601139	0.0562431659983884	0.000169444630852192	0.000204227383897807	0.000211879933117783
24	0.455496124527524	0.06	0.227966309564575	0.209177938200889	0.246754680928261	0.0649385355381406	0.486867436710575	0.447521786126387	0.526213087294763	2.01	1.68	2.38	0.18107936533802	0.196999675046885	0.212919984755749	0.214162812796615	0.232991784841437	0.251820756886259	0.221735533350079	0.241096951343596	0.260773618381654	0.227966309564575	2.06510674702402	0.0025552370063859	0.349392605639209	-0.136675268935816	-0.135409274919716	-0.137754888701206	0.0214928011869516	0.0229907578478126	0.0202153672676687	0.0577801460091362	0.0592794564601139	0.0562431659983884	0.000169444630852192	0.000204227383897807	0.000211879933117783
24	0.455496124527524	0.06	0.227994525981661	0.20933969806062	0.246649353902702	0.0644687808710613	0.481814668573991	0.442725935084719	0.520903402063263	2	1.69	2.38	0.179772438602341	0.195644734269634	0.211517029936927	0.212779563720769	0.231566092810493	0.250352621900218	0.220402312685951	0.23969398887574	0.259185128565349	0.227994525981661	2.06496659207382	-0.0039297341465432	0.343141038219502	-0.136675268935816	-0.135409274919716	-0.137754888701206	0.0214928011869516	0.0229907578478126	0.0202153672676687	0.0577801460091362	0.0592794564601139	0.0562431659983884	0.000169444630852192	0.000204227383897807	0.000211879933117783
24	0.455496124527524	0.06	0.227995982210254	0.209289003600193	0.246702960820315	0.0652270567359144	0.485994732519419	0.446812614749333	0.525176850289506	2	1.69	2.37	0.181052429617509	0.196929370835503	0.212806312053498	0.214197464201828	0.232980976554357	0.251764488906886	0.221906253154066	0.241142184823698	0.260349314361406	0.227995982210254	2.06489926203313	0.00222506191527378	0.349228610933441	-0.136675268935816	-0.135409274919716	-0.137754888701206	0.0214928011869516	0.0229907578478126	0.0202153672676687	0.0577801460091362	0.0592794564601139	0.0562431659983884	0.000169444630852192	0.000204227383897807	0.000211879933117783
24	0.455496124527524	0.06	0.228003387803011	0.209332132656211	0.24667464294981	0.066280245129976	0.488937700260996	0.449854788327293	0.5280206121947	2.01	1.7	2.37	0.181725627107106	0.197513758887881	0.213301890668656	0.214851257213362	0.233517308975839	0.252183360738316	0.222652057549567	0.241967166775387	0.261092793186205	0.228003387803011	2.06940016258877	0.00780728703703323	0.356269349139375	-0.136675268935816	-0.135409274919716	-0.137754888701206	0.0214928011869516	0.0229907578478126	0.0202153672676687	0.0577801460091362	0.0592794564601139	0.0562431659983884	0.000169444630852192	0.000204227383897807	0.000211879933117783
24	0.455496124527524	0.06	0.228020646508305	0.209585856985002	0.246455436031608	0.0672047704750088	0.488810437581829	0.450026603003144	0.527594272160514	2	1.69	2.36	0.182277988743686	0.197986925316756	0.213695861889826	0.215627751660733	0.234210810962507	0.252793870264282	0.223219623004116	0.24261325799389	0.261900370795502	0.228020646508305	2.06336788561721	-0.00123503768862404	0.345347754047918	-0.136675268935816	-0.135409274919716	-0.137754888701206	0.0214928011869516	0.0229907578478126	0.0202153672676687	0.0577801460091362	0.0592794564601139	0.0562431659983884	0.000169444630852192	0.000204227383897807	0.000211879933117783
24	0.455496124527524	0.06	0.228068568968496	0.209179783967951	0.24695735396904	0.0650028475072527	0.486473998069857	0.447180946934985	0.525767049204728	1.99	1.68	2.37	0.182050686177808	0.198047179253268	0.214043672328728	0.215596838986227	0.234540977096016	0.253485115205804	0.223161963494067	0.242725495537832	0.262324253117731	0.228068568968496	2.05598720591201	0.002249924225285	0.347125730536216	-0.136675268935816	-0.135409274919716	-0.137754888701206	0.0214928011869516	0.0229907578478126	0.0202153672676687	0.0577801460091362	0.0592794564601139	0.0562431659983884	0.000169444630852192	0.000204227383897807	0.000211879933117783
24	0.455496124527524	0.06	0.228086576429478	0.209152308989424	0.247020843869532	0.0642576286392392	0.490628027680829	0.450754439192618	0.53050161616904	2	1.69	2.37	0.182828889371552	0.199001872407761	0.215174855443969	0.216345035064078	0.235482845254177	0.254620655444275	0.223999118599932	0.243950253584671	0.263723111715808	0.228086576429478	2.06583676857307	0.00874233172840494	0.35621367737835	-0.136675268935816	-0.135409274919716	-0.137754888701206	0.0214928011869516	0.0229907578478126	0.0202153672676687	0.0577801460091362	0.0592794564601139	0.0562431659983884	0.000169444630852192	0.000204227383897807	0.000211879933117783
24	0.455496124527524	0.06	0.228102173469934	0.20912129099633	0.247083055943539	0.0636229166512521	0.483893473509389	0.444358128468158	0.523428818550621	2	1.69	2.35	0.180506791174955	0.19656680631632	0.212626821457685	0.213667119335157	0.232677468748596	0.251687818162035	0.221458954814807	0.241104515673533	0.260790537432233	0.228102173469934	2.05660396739807	0.00547366348268588	0.350810892578539	-0.136675268935816	-0.135409274919716	-0.137754888701206	0.0214928011869516	0.0229907578478126	0.0202153672676687	0.0577801460091362	0.0592794564601139	0.0562431659983884	0.000169444630852192	0.000204227383897807	0.000211879933117783
24	0.455496124527524	0.06	0.228117480111367	0.209408805703762	0.246826154518972	0.0666082863730154	0.489245371147772	0.450241138929769	0.528249603365776	2.01	1.69	2.36	0.182120080744026	0.197897079571336	0.213674078398646	0.215378451987371	0.234036611870402	0.252694771753433	0.222970570118923	0.242604115518566	0.261762361783098	0.228117480111367	2.06206717087098	0.00563057535626833	0.352070641120089	-0.136675268935816	-0.135409274919716	-0.137754888701206	0.0214928011869516	0.0229907578478126	0.0202153672676687	0.0577801460091362	0.0592794564601139	0.0562431659983884	0.000169444630852192	0.000204227383897807	0.000211879933117783
24	0.455496124527524	0.06	0.228170031749489	0.209536088029046	0.246803975469931	0.0674250165100314	0.491589988853415	0.452653969623567	0.530526008083264	1.98	1.68	2.36	0.185167877866957	0.201095497057779	0.217023116248601	0.219518516160156	0.238400880482793	0.257283244805429	0.227412955569488	0.246795897554011	0.266469645922154	0.228170031749489	2.05140274244881	4.64863573724502e-05	0.343732860126895	-0.136675268935816	-0.135409274919716	-0.137754888701206	0.0214928011869516	0.0229907578478126	0.0202153672676687	0.0577801460091362	0.0592794564601139	0.0562431659983884	0.000169444630852192	0.000204227383897807	0.000211879933117783
24	0.455496124527524	0.06	0.228188173356448	0.209679134572039	0.246697212140857	0.0652271985950837	0.478390822890916	0.439821796308891	0.51695984947294	2	1.69	2.36	0.178008972913385	0.19361900603533	0.209229039157275	0.210543009361382	0.22900603005037	0.247469050739357	0.218052260692069	0.237325809795584	0.256355548304191	0.228188173356448	2.06385598653472	-0.00228493888064655	0.344424037536959	-0.136675268935816	-0.135409274919716	-0.137754888701206	0.0214928011869516	0.0229907578478126	0.0202153672676687	0.0577801460091362	0.0592794564601139	0.0562431659983884	0.000169444630852192	0.000204227383897807	0.000211879933117783
24	0.455496124527524	0.06	0.228193735469314	0.209705754504835	0.246681716433793	0.0663389902498844	0.482538332057487	0.443985244063025	0.52109142005195	2	1.69	2.37	0.179768735434043	0.195378803490399	0.210988871546756	0.212643486179001	0.231108205769873	0.249572925360744	0.220191490563775	0.239359212466571	0.258403387046176	0.228193735469314	2.0632917725102	-0.00185966956724771	0.344743698152131	-0.136675268935816	-0.135409274919716	-0.137754888701206	0.0214928011869516	0.0229907578478126	0.0202153672676687	0.0577801460091362	0.0592794564601139	0.0562431659983884	0.000169444630852192	0.000204227383897807	0.000211879933117783
24	0.455496124527524	0.06	0.228194571793227	0.209562168374738	0.246826975211715	0.0651595226358199	0.485224530488369	0.446082826916784	0.524366234059955	2	1.69	2.37	0.180829449756382	0.196696397086093	0.212563344415804	0.213952281076248	0.232725603560401	0.251498926044553	0.221626152612907	0.241045383683218	0.260345310614866	0.228194571793227	2.06555141359518	0.00660685869756244	0.353540741188862	-0.136675268935816	-0.135409274919716	-0.137754888701206	0.0214928011869516	0.0229907578478126	0.0202153672676687	0.0577801460091362	0.0592794564601139	0.0562431659983884	0.000169444630852192	0.000204227383897807	0.000211879933117783
24	0.455496124527524	0.06	0.228260316222526	0.209616617872004	0.246904014573049	0.0647022287089293	0.481712945892529	0.442707898010045	0.520717993775013	2.01	1.7	2.37	0.17884131698879	0.194598239699837	0.210355162410884	0.211441893689018	0.2300711099844	0.248700326279783	0.218966705891451	0.238117099407946	0.257475839100373	0.228260316222526	2.06650338142925	-0.00251349227535381	0.34487845229911	-0.136675268935816	-0.135409274919716	-0.137754888701206	0.0214928011869516	0.0229907578478126	0.0202153672676687	0.0577801460091362	0.0592794564601139	0.0562431659983884	0.000169444630852192	0.000204227383897807	0.000211879933117783
24	0.455496124527524	0.06	0.228277582627368	0.209386620240204	0.247168545014533	0.0636099455761276	0.484265767087722	0.444695696796192	0.523835837379253	2	1.7	2.37	0.180088537690126	0.196113239854858	0.212137942019591	0.213029988066351	0.231985898057656	0.250941808048962	0.220631583623617	0.240172378204238	0.259917361129726	0.228277582627368	2.06722254825456	-0.00158284381630397	0.346142944248815	-0.136675268935816	-0.135409274919716	-0.137754888701206	0.0214928011869516	0.0229907578478126	0.0202153672676687	0.0577801460091362	0.0592794564601139	0.0562431659983884	0.000169444630852192	0.000204227383897807	0.000211879933117783
24	0.455496124527524	0.06	0.228303044305099	0.209701093217548	0.24690499539265	0.0661181282445813	0.484683696285303	0.445889989727777	0.523477402842829	2	1.68	2.36	0.180598318598014	0.196310889720661	0.212023460843308	0.213639697682216	0.23222696344699	0.250814229211764	0.221256600267043	0.240403602155857	0.259820327278052	0.228303044305099	2.06224898309146	-0.00992582851267564	0.336079425776617	-0.136675268935816	-0.135409274919716	-0.137754888701206	0.0214928011869516	0.0229907578478126	0.0202153672676687	0.0577801460091362	0.0592794564601139	0.0562431659983884	0.000169444630852192	0.000204227383897807	0.000211879933117783
24	0.455496124527524	0.06	0.228331393374282	0.209751536852043	0.246911249896522	0.0650338214431856	0.485273160042566	0.446087086173004	0.524459233912127	2	1.69	2.37	0.181208056367743	0.197126096819226	0.213044137270709	0.214496936958236	0.233339205826742	0.252181474695248	0.222191584977054	0.241519850690247	0.261257809949529	0.228331393374282	2.06760039709623	-0.000416407806627632	0.347135098798967	-0.136675268935816	-0.135409274919716	-0.137754888701206	0.0214928011869516	0.0229907578478126	0.0202153672676687	0.0577801460091362	0.0592794564601139	0.0562431659983884	0.000169444630852192	0.000204227383897807	0.000211879933117783
24	0.455496124527524	0.06	0.228354306053249	0.209770877946946	0.246937734159553	0.0659797241043143	0.485252995500256	0.446370126934742	0.524135864065771	2	1.69	2.37	0.180935585484837	0.196696708742666	0.212457832000496	0.214075214468418	0.232723098645772	0.251370982823125	0.221668054613417	0.240863946646186	0.260285038811133	0.228354306053249	2.0663949009572	-0.00572044919895185	0.341342149179076	-0.136675268935816	-0.135409274919716	-0.137754888701206	0.0214928011869516	0.0229907578478126	0.0202153672676687	0.0577801460091362	0.0592794564601139	0.0562431659983884	0.000169444630852192	0.000204227383897807	0.000211879933117783
24	0.455496124527524	0.06	0.22837107707388	0.20950216775121	0.247239986396551	0.0635335337808452	0.479619315747004	0.440403753832345	0.518834877661663	2	1.69	2.36	0.17874462358641	0.194660861339083	0.210577099091756	0.211541276041594	0.230377877537214	0.249214479032834	0.219207221725585	0.238451423125753	0.258106092523527	0.22837107707388	2.05697571557456	-0.000287662468128702	0.344881868000878	-0.136675268935816	-0.135409274919716	-0.137754888701206	0.0214928011869516	0.0229907578478126	0.0202153672676687	0.0577801460091362	0.0592794564601139	0.0562431659983884	0.000169444630852192	0.000204227383897807	0.000211879933117783
24	0.455496124527524	0.06	0.228371695765901	0.209821201675114	0.246922189856689	0.0674189492462364	0.48684675383262	0.4482845585122	0.525408949153041	2	1.69	2.37	0.18163994272615	0.197264917569456	0.212889892412762	0.214890247671474	0.233375469938917	0.251860692206361	0.222364669424132	0.241717397744939	0.260783329639162	0.228371695765901	2.06091664389955	0.0114358813099288	0.357344566276852	-0.136675268935816	-0.135409274919716	-0.137754888701206	0.0214928011869516	0.0229907578478126	0.0202153672676687	0.0577801460091362	0.0592794564601139	0.0562431659983884	0.000169444630852192	0.000204227383897807	0.000211879933117783
24	0.455496124527524	0.06	0.228423127655017	0.209628792065269	0.247217463244765	0.0633023363943478	0.480661018861673	0.44128372022607	0.520038317497277	2	1.69	2.36	0.179280942557139	0.19527881170837	0.211276680859601	0.212221986870071	0.231159301280271	0.250096615690471	0.219924560845111	0.239233904076491	0.258995988160006	0.228423127655017	2.06001974162204	0.00962451859910098	0.355537847438459	-0.136675268935816	-0.135409274919716	-0.137754888701206	0.0214928011869516	0.0229907578478126	0.0202153672676687	0.0577801460091362	0.0592794564601139	0.0562431659983884	0.000169444630852192	0.000204227383897807	0.000211879933117783
24	0.455496124527524	0.06	0.228470102567529	0.209931737978739	0.247008467156318	0.0666729384193089	0.490720943374939	0.451619400641374	0.529822486108504	1.99	1.69	2.36	0.183506059436766	0.199394150193595	0.215282240950424	0.217230107708138	0.236038051581904	0.254845995455669	0.224968634195871	0.244464038204387	0.263924251174627	0.228470102567529	2.06214918849587	0.00171129375146279	0.348246469315373	-0.136675268935816	-0.135409274919716	-0.137754888701206	0.0214928011869516	0.0229907578478126	0.0202153672676687	0.0577801460091362	0.0592794564601139	0.0562431659983884	0.000169444630852192	0.000204227383897807	0.000211879933117783
24	0.455496124527524	0.06	0.228542159192129	0.209813001506451	0.247271316877808	0.0662498658254306	0.487087757816836	0.448143160345105	0.526032355288566	1.99	1.68	2.36	0.182553323191942	0.198417596749888	0.214281870307833	0.216220661826243	0.23501069899519	0.253800736164138	0.223926844052932	0.243416335353822	0.262540249359153	0.228542159192129	2.05357199160219	-0.000495653798394346	0.343800176358256	-0.136675268935816	-0.135409274919716	-0.137754888701206	0.0214928011869516	0.0229907578478126	0.0202153672676687	0.0577801460091362	0.0592794564601139	0.0562431659983884	0.000169444630852192	0.000204227383897807	0.000211879933117783
24	0.455496124527524	0.06	0.228545123248875	0.209915637467506	0.247174609030245	0.0669226476808467	0.494606401640404	0.455274117511826	0.533938685768981	2.02	1.71	2.39	0.183110201933554	0.198929556059489	0.214748910185423	0.216284187142669	0.234969525873776	0.253654864604882	0.22387948501173	0.243149527817076	0.262766707423179	0.228545123248875	2.08201169719427	0.00142022668110206	0.35267873780742	-0.136675268935816	-0.135409274919716	-0.137754888701206	0.0214928011869516	0.0229907578478126	0.0202153672676687	0.0577801460091362	0.0592794564601139	0.0562431659983884	0.000169444630852192	0.000204227383897807	0.000211879933117783
24	0.455496124527524	0.06	0.228571356964478	0.210100141784965	0.24704257214399	0.067971639490764	0.490929893175258	0.452214173512051	0.529645612838464	2.01	1.7	2.37	0.182566042165741	0.198196192927307	0.213826343688872	0.215816168047785	0.234292984455449	0.252769800863113	0.223637123277032	0.242724631609872	0.261748315463774	0.228571356964478	2.07152566518923	0.000492821990769876	0.349229667465276	-0.136675268935816	-0.135409274919716	-0.137754888701206	0.0214928011869516	0.0229907578478126	0.0202153672676687	0.0577801460091362	0.0592794564601139	0.0562431659983884	0.000169444630852192	0.000204227383897807	0.000211879933117783
24	0.455496124527524	0.06	0.228578775292058	0.210014321096969	0.247143229487147	0.0666399446625971	0.484494373016666	0.445878736600135	0.523110009433197	2	1.69	2.37	0.180480885369343	0.196111557293055	0.211742229216768	0.213471938525637	0.231959823429264	0.250447708332891	0.221281182437087	0.240161861793854	0.259336978352738	0.228578775292058	2.06319526284422	-0.00147723251390273	0.345131324683518	-0.136675268935816	-0.135409274919716	-0.137754888701206	0.0214928011869516	0.0229907578478126	0.0202153672676687	0.0577801460091362	0.0592794564601139	0.0562431659983884	0.000169444630852192	0.000204227383897807	0.000211879933117783
24	0.455496124527524	0.06	0.228625725947462	0.209804808756723	0.2474466431382	0.0652591309508564	0.486502054427071	0.447289347892143	0.525714760961999	2	1.69	2.36	0.181042859653235	0.196914421449378	0.21278598324552	0.214134338017519	0.232906944598253	0.251679551178986	0.221735533350079	0.241179810489168	0.260563620886023	0.228625725947462	2.06097546872931	-0.00613374825319197	0.340043786226325	-0.136675268935816	-0.135409274919716	-0.137754888701206	0.0214928011869516	0.0229907578478126	0.0202153672676687	0.0577801460091362	0.0592794564601139	0.0562431659983884	0.000169444630852192	0.000204227383897807	0.000211879933117783
24	0.455496124527524	0.06	0.228650293608814	0.209732911191603	0.247567676026024	0.0619486166123215	0.476265961179354	0.436796225387587	0.515735696971122	2.01	1.69	2.37	0.176628699889853	0.192589204383017	0.208549708876182	0.208870726267457	0.227744681446662	0.246618636625866	0.216381344695142	0.23589710952204	0.255362855864405	0.228650293608814	2.06291922824214	-0.00579455018341389	0.340712507057045	-0.136675268935816	-0.135409274919716	-0.137754888701206	0.0214928011869516	0.0229907578478126	0.0202153672676687	0.0577801460091362	0.0592794564601139	0.0562431659983884	0.000169444630852192	0.000204227383897807	0.000211879933117783
24	0.455496124527524	0.06	0.228670473600791	0.210050378719946	0.247290568481635	0.0667940213592108	0.488266151711906	0.44939801272046	0.527134290703352	2	1.69	2.37	0.182151413522345	0.197905569655382	0.21365972578842	0.215510781187026	0.234150167121611	0.252789553056197	0.223078030826002	0.242396612597936	0.261687853811088	0.228670473600791	2.06037869795049	0.00307706786618716	0.34894994791109	-0.136675268935816	-0.135409274919716	-0.137754888701206	0.0214928011869516	0.0229907578478126	0.0202153672676687	0.0577801460091362	0.0592794564601139	0.0562431659983884	0.000169444630852192	0.000204227383897807	0.000211879933117783
24	0.455496124527524	0.06	0.228684743250139	0.210138964795307	0.247230521704972	0.0671356294277188	0.48707826064285	0.448410534426489	0.525745986859211	1.99	1.68	2.36	0.182476849483232	0.198212351472868	0.213947853462504	0.216082388140693	0.23471579209381	0.253349196046927	0.22360044004763	0.243002368523376	0.262327047052167	0.228684743250139	2.05687562946302	0.00583608052630198	0.350703101479481	-0.136675268935816	-0.135409274919716	-0.137754888701206	0.0214928011869516	0.0229907578478126	0.0202153672676687	0.0577801460091362	0.0592794564601139	0.0562431659983884	0.000169444630852192	0.000204227383897807	0.000211879933117783
24	0.455496124527524	0.06	0.228715902348981	0.209562606245716	0.247869198452246	0.0635771755765422	0.485422071040337	0.44574660225848	0.525097539822193	2	1.68	2.36	0.180856257850111	0.196954096343952	0.213051934837793	0.214025792411879	0.233076018711586	0.252126245011293	0.221668246071624	0.241409295597077	0.261061132621421	0.228715902348981	2.05321574166758	-0.00243272847068033	0.342163276416172	-0.136675268935816	-0.135409274919716	-0.137754888701206	0.0214928011869516	0.0229907578478126	0.0202153672676687	0.0577801460091362	0.0592794564601139	0.0562431659983884	0.000169444630852192	0.000204227383897807	0.000211879933117783
24	0.455496124527524	0.06	0.228755129616109	0.209993901046069	0.247516358186149	0.0652071749280927	0.484870071986848	0.445772252317518	0.523967891656179	2	1.68	2.36	0.180939561410684	0.196809419407238	0.212679277403791	0.214143063506409	0.232925136273128	0.251707209039846	0.221724133205544	0.241255665926093	0.260615599072667	0.228755129616109	2.05779319938303	0.00977789874956228	0.354776647711416	-0.136675268935816	-0.135409274919716	-0.137754888701206	0.0214928011869516	0.0229907578478126	0.0202153672676687	0.0577801460091362	0.0592794564601139	0.0562431659983884	0.000169444630852192	0.000204227383897807	0.000211879933117783
24	0.455496124527524	0.06	0.22877004639964	0.210200472582134	0.247339620217146	0.0656709310015054	0.482459883982261	0.443703636562957	0.521216131401566	1.99	1.68	2.36	0.180398061473406	0.196155317732527	0.211912573991647	0.213578785437488	0.232234283319024	0.25088978120056	0.221143576008035	0.24039545688244	0.259657399668754	0.22877004639964	2.05520569046189	0.00478051978730621	0.349200193804298	-0.136675268935816	-0.135409274919716	-0.137754888701206	0.0214928011869516	0.0229907578478126	0.0202153672676687	0.0577801460091362	0.0592794564601139	0.0562431659983884	0.000169444630852192	0.000204227383897807	0.000211879933117783
24	0.455496124527524	0.06	0.228808781974841	0.210246845912695	0.247370718036987	0.0657927289370425	0.484934753637511	0.446018309702313	0.523851197572708	2	1.69	2.37	0.180651017375958	0.196413363980607	0.212175710585257	0.213702223471213	0.232348387580697	0.250994551690182	0.221242188415772	0.240502085083267	0.259961747179886	0.228808781974841	2.06540795521722	-0.00661383301116859	0.340400057988731	-0.136675268935816	-0.135409274919716	-0.137754888701206	0.0214928011869516	0.0229907578478126	0.0202153672676687	0.0577801460091362	0.0592794564601139	0.0562431659983884	0.000169444630852192	0.000204227383897807	0.000211879933117783
24	0.455496124527524	0.06	0.22881950433149	0.210115218730592	0.247523789932387	0.0655177128463276	0.487600094362057	0.448381942699967	0.526818246024147	2	1.69	2.37	0.181647297289566	0.197535250339625	0.213423203389683	0.214890737150553	0.233686359181184	0.252481981211815	0.222590803272817	0.242040658085046	0.261173982336186	0.22881950433149	2.06468597398235	-0.00302279032357426	0.343729137943177	-0.136675268935816	-0.135409274919716	-0.137754888701206	0.0214928011869516	0.0229907578478126	0.0202153672676687	0.0577801460091362	0.0592794564601139	0.0562431659983884	0.000169444630852192	0.000204227383897807	0.000211879933117783
24	0.455496124527524	0.06	0.228843933708703	0.210281277327313	0.247406590090092	0.0668295694386897	0.486943610913872	0.448191800867623	0.525695420960121	2	1.69	2.37	0.181800588513271	0.197519532632116	0.21323847675096	0.215131075475213	0.233731858791022	0.25233264210683	0.22267915258135	0.242092272566631	0.261284681827237	0.228843933708703	2.06310881901122	0.00526535175080972	0.351873538875129	-0.136675268935816	-0.135409274919716	-0.137754888701206	0.0214928011869516	0.0229907578478126	0.0202153672676687	0.0577801460091362	0.0592794564601139	0.0562431659983884	0.000169444630852192	0.000204227383897807	0.000211879933117783
24	0.455496124527524	0.06	0.228845222420768	0.209930452269221	0.247759992572315	0.0652404662520733	0.488995163667588	0.44957547814815	0.528414849187026	2	1.7	2.37	0.182150391456759	0.198121705501832	0.214093019546905	0.215490909554506	0.234385587533666	0.253280265512826	0.223386658990057	0.242755096698875	0.26220816704849	0.228845222420768	2.06421269088558	0.00130711793093122	0.348554908539085	-0.136675268935816	-0.135409274919716	-0.137754888701206	0.0214928011869516	0.0229907578478126	0.0202153672676687	0.0577801460091362	0.0592794564601139	0.0562431659983884	0.000169444630852192	0.000204227383897807	0.000211879933117783
24	0.455496124527524	0.06	0.228898372479018	0.210245794162509	0.247550950795526	0.0665225816426985	0.489893005669175	0.450810196918652	0.528975814419698	1.99	1.69	2.36	0.18329542659318	0.199186149898357	0.215076873203535	0.217011127306966	0.2358248197284	0.254638512149834	0.224835434276611	0.24428055844908	0.263617106814002	0.228898372479018	2.05719116186153	-0.00627026286278778	0.339072902544337	-0.136675268935816	-0.135409274919716	-0.137754888701206	0.0214928011869516	0.0229907578478126	0.0202153672676687	0.0577801460091362	0.0592794564601139	0.0562431659983884	0.000169444630852192	0.000204227383897807	0.000211879933117783
24	0.455496124527524	0.06	0.228909271562574	0.21013524703502	0.247683296090127	0.0641866173039703	0.48074267694838	0.441649386440215	0.519835967456544	2	1.68	2.36	0.179429584732624	0.195312076811352	0.21119456889008	0.212397961696458	0.231198701547742	0.249999441399026	0.219992783466114	0.239522505396599	0.258966734322675	0.228909271562574	2.05602445005431	-0.00358436928228587	0.34121656690003	-0.136675268935816	-0.135409274919716	-0.137754888701206	0.0214928011869516	0.0229907578478126	0.0202153672676687	0.0577801460091362	0.0592794564601139	0.0562431659983884	0.000169444630852192	0.000204227383897807	0.000211879933117783
24	0.455496124527524	0.06	0.228912014747207	0.21018491518392	0.247639114310495	0.0669416569431517	0.493138679696321	0.453929080106155	0.532348279286488	2	1.68	2.37	0.184226747061634	0.20013993108676	0.216053115111887	0.218027396494756	0.236860221468751	0.255693046442746	0.225807537727815	0.245242033476643	0.264696073012237	0.228912014747207	2.06096089987142	0.0116368071797905	0.357527065985912	-0.136675268935816	-0.135409274919716	-0.137754888701206	0.0214928011869516	0.0229907578478126	0.0202153672676687	0.0577801460091362	0.0592794564601139	0.0562431659983884	0.000169444630852192	0.000204227383897807	0.000211879933117783
24	0.455496124527524	0.06	0.228929803871416	0.210254331674683	0.247605276068148	0.0639380974366526	0.478595839154031	0.439596386050006	0.517595292258057	2	1.68	2.36	0.178463857805015	0.194296546776299	0.210129235747582	0.211221026051634	0.22995981636359	0.248698606675547	0.218670621088151	0.238125638784595	0.257462240692925	0.228929803871416	2.05889211296353	-0.00249391878038586	0.343169034278986	-0.136675268935816	-0.135409274919716	-0.137754888701206	0.0214928011869516	0.0229907578478126	0.0202153672676687	0.0577801460091362	0.0592794564601139	0.0562431659983884	0.000169444630852192	0.000204227383897807	0.000211879933117783
24	0.455496124527524	0.06	0.228948113388475	0.210415545967617	0.247480680809333	0.0660340465452732	0.484825596851056	0.445994087164722	0.523657106537389	1.99	1.68	2.35	0.181464051490262	0.197263640040778	0.213063228591294	0.214875496828538	0.233584130365581	0.252292763902625	0.222500093802989	0.241839159109441	0.261631268274321	0.228948113388475	2.05382847886826	0.000851486500586513	0.344802273946459	-0.136675268935816	-0.135409274919716	-0.137754888701206	0.0214928011869516	0.0229907578478126	0.0202153672676687	0.0577801460091362	0.0592794564601139	0.0562431659983884	0.000169444630852192	0.000204227383897807	0.000211879933117783
24	0.455496124527524	0.06	0.228960788245548	0.210105796999728	0.247815779491367	0.0657758976884936	0.493910534874217	0.454268348475817	0.533552721272616	2	1.7	2.37	0.183856433194129	0.199900850595608	0.215945267997087	0.217459318594165	0.236436125740652	0.255412932887139	0.225205176813688	0.24490504858768	0.264509853518029	0.228960788245548	2.07007249589078	0.00374940176213231	0.352396667966014	-0.136675268935816	-0.135409274919716	-0.137754888701206	0.0214928011869516	0.0229907578478126	0.0202153672676687	0.0577801460091362	0.0592794564601139	0.0562431659983884	0.000169444630852192	0.000204227383897807	0.000211879933117783
24	0.455496124527524	0.06	0.228986883877476	0.210129642778695	0.247844124976257	0.0654854233501042	0.487646205161308	0.448413998429134	0.526878411893482	1.99	1.69	2.35	0.182528642473575	0.198498263094591	0.214467883715608	0.216156684152676	0.235068457087792	0.253980230022908	0.22380457707859	0.243552006090491	0.2629628218437	0.228986883877476	2.05214029163402	0.00357723700558288	0.347619923324701	-0.136675268935816	-0.135409274919716	-0.137754888701206	0.0214928011869516	0.0229907578478126	0.0202153672676687	0.0577801460091362	0.0592794564601139	0.0562431659983884	0.000169444630852192	0.000204227383897807	0.000211879933117783
24	0.455496124527524	0.06	0.229009526703659	0.210363701134833	0.247655352272485	0.0661421560486444	0.487819206538395	0.448782131001228	0.526856282075562	2	1.69	2.37	0.181815163605859	0.197630259139297	0.213445354672735	0.21509079377128	0.233800352338298	0.252509910905316	0.222812718034993	0.242080342611089	0.261519865065566	0.229009526703659	2.06586376230023	0.0131584286284651	0.360217621368922	-0.136675268935816	-0.135409274919716	-0.137754888701206	0.0214928011869516	0.0229907578478126	0.0202153672676687	0.0577801460091362	0.0592794564601139	0.0562431659983884	0.000169444630852192	0.000204227383897807	0.000211879933117783
24	0.455496124527524	0.06	0.229021506877226	0.210231642448182	0.247811371306271	0.0663684223524947	0.492105149946256	0.452797045903462	0.53141325398905	1.99	1.69	2.34	0.184088983090722	0.200070069906392	0.216051156722062	0.217946983395358	0.236867342475935	0.255787701556512	0.225828804650723	0.245509700738864	0.264901362953824	0.229021506877226	2.05590474414132	0.00664669099264013	0.351504600570021	-0.136675268935816	-0.135409274919716	-0.137754888701206	0.0214928011869516	0.0229907578478126	0.0202153672676687	0.0577801460091362	0.0592794564601139	0.0562431659983884	0.000169444630852192	0.000204227383897807	0.000211879933117783
24	0.455496124527524	0.06	0.229032425288766	0.210496558999207	0.247568291578325	0.066247399273338	0.483885857098626	0.44519649295588	0.522575221241371	2.01	1.69	2.37	0.180061001941228	0.195709026537644	0.21135705113406	0.212938614905963	0.231443836179045	0.249949057452127	0.220423837546696	0.239661975170702	0.25896503208578	0.229032425288766	2.06367768382906	-0.00137262550589148	0.34518727503776	-0.136675268935816	-0.135409274919716	-0.137754888701206	0.0214928011869516	0.0229907578478126	0.0202153672676687	0.0577801460091362	0.0592794564601139	0.0562431659983884	0.000169444630852192	0.000204227383897807	0.000211879933117783
24	0.455496124527524	0.06	0.229049959729669	0.210438023290929	0.247661896168409	0.0676298154832725	0.495585142874712	0.45639647207162	0.534773813677804	1.99	1.7	2.37	0.185556084840502	0.201488934389751	0.217421783939	0.219684873257566	0.238548205262374	0.257411537267181	0.227441445621088	0.246888027749083	0.266690667540024	0.229049959729669	2.06843286797713	-0.00288655116388397	0.3449331975119	-0.136675268935816	-0.135409274919716	-0.137754888701206	0.0214928011869516	0.0229907578478126	0.0202153672676687	0.0577801460091362	0.0592794564601139	0.0562431659983884	0.000169444630852192	0.000204227383897807	0.000211879933117783
24	0.455496124527524	0.06	0.229058328873432	0.210512860205564	0.247603797541299	0.0675113771606355	0.490288451833864	0.451482162337907	0.52909474132982	2.01	1.7	2.37	0.182557228745388	0.198248587694295	0.213939946643203	0.215878886715133	0.234434345319635	0.252989803924138	0.223698821724967	0.242890705328648	0.261904110278192	0.229058328873432	2.06703195863811	0.00210453383446117	0.349715802740197	-0.136675268935816	-0.135409274919716	-0.137754888701206	0.0214928011869516	0.0229907578478126	0.0202153672676687	0.0577801460091362	0.0592794564601139	0.0562431659983884	0.000169444630852192	0.000204227383897807	0.000211879933117783
24	0.455496124527524	0.06	0.229108780037732	0.210190791627454	0.24802676844801	0.0656677755454953	0.495134503081841	0.455359074305266	0.534909931858416	2	1.69	2.37	0.185004472859124	0.201164537846921	0.217324602834717	0.218998471009608	0.238127897823186	0.257257324636765	0.226634732144885	0.246470155909265	0.266345766476297	0.229108780037732	2.06349339153512	0.0101385769386815	0.35672307573195	-0.136675268935816	-0.135409274919716	-0.137754888701206	0.0214928011869516	0.0229907578478126	0.0202153672676687	0.0577801460091362	0.0592794564601139	0.0562431659983884	0.000169444630852192	0.000204227383897807	0.000211879933117783
24	0.455496124527524	0.06	0.229131510572985	0.210539640776014	0.247723380369957	0.0655757606734001	0.484895777786545	0.445913613297341	0.523877942275749	1.99	1.69	2.36	0.181190412828401	0.19703023979514	0.21287006676188	0.214489614166633	0.233240486917168	0.251991359667703	0.221646271068981	0.241610364495928	0.260811013299098	0.229131510572985	2.05928264720405	-0.00569609901924528	0.339927391341178	-0.136675268935816	-0.135409274919716	-0.137754888701206	0.0214928011869516	0.0229907578478126	0.0202153672676687	0.0577801460091362	0.0592794564601139	0.0562431659983884	0.000169444630852192	0.000204227383897807	0.000211879933117783
24	0.455496124527524	0.06	0.229161936059593	0.210590585978029	0.247733286141157	0.0642851434197243	0.480317169234566	0.44129047796702	0.519343860502111	2.01	1.69	2.38	0.17828922360219	0.194056702923085	0.209824182243981	0.210794386312136	0.229436545720231	0.248078705128325	0.218337317522776	0.237711279183645	0.25688165136791	0.229161936059593	2.07287603527941	0.00231071629439875	0.351068810883391	-0.136675268935816	-0.135409274919716	-0.137754888701206	0.0214928011869516	0.0229907578478126	0.0202153672676687	0.0577801460091362	0.0592794564601139	0.0562431659983884	0.000169444630852192	0.000204227383897807	0.000211879933117783
24	0.455496124527524	0.06	0.229167218785736	0.21060338657718	0.247731050994292	0.0692355169899651	0.499079042651277	0.460108008297162	0.538050077005392	2	1.69	2.37	0.186230881100491	0.202004590608449	0.217778300116406	0.220270536408977	0.238927396291427	0.257584256173878	0.22807795208555	0.24738413097175	0.266595982250874	0.229167218785736	2.06684627342522	0.00235697988217998	0.350017147972889	-0.136675268935816	-0.135409274919716	-0.137754888701206	0.0214928011869516	0.0229907578478126	0.0202153672676687	0.0577801460091362	0.0592794564601139	0.0562431659983884	0.000169444630852192	0.000204227383897807	0.000211879933117783
24	0.455496124527524	0.06	0.229199443686425	0.210398439054818	0.248000448318032	0.0660603251310854	0.491133270531524	0.451804933563802	0.530461607499246	1.99	1.69	2.35	0.183778743109799	0.199776161020921	0.215773578932042	0.217603620804242	0.236545398302953	0.255487175801664	0.225316019188384	0.245104056051884	0.264598854667201	0.229199443686425	2.05847729613098	0.00115017926375516	0.346800652791979	-0.136675268935816	-0.135409274919716	-0.137754888701206	0.0214928011869516	0.0229907578478126	0.0202153672676687	0.0577801460091362	0.0592794564601139	0.0562431659983884	0.000169444630852192	0.000204227383897807	0.000211879933117783
24	0.455496124527524	0.06	0.229223852842394	0.210653765055418	0.247793940629371	0.065135451545107	0.482433371573298	0.443509131628195	0.521357611518401	1.99	1.69	2.35	0.180622628360022	0.196474835280746	0.21232704220147	0.213922826433826	0.232697599785788	0.25147237313775	0.22149963508825	0.241075566408589	0.260533496622901	0.229223852842394	2.05945260790731	0.00429442366777384	0.349879127904471	-0.136675268935816	-0.135409274919716	-0.137754888701206	0.0214928011869516	0.0229907578478126	0.0202153672676687	0.0577801460091362	0.0592794564601139	0.0562431659983884	0.000169444630852192	0.000204227383897807	0.000211879933117783
24	0.455496124527524	0.06	0.229264040697654	0.210634602559195	0.247893478836113	0.0688088473456235	0.493554556684995	0.454886743402113	0.532222369967876	1.99	1.69	2.38	0.18482223973015	0.200533121526703	0.216244003323256	0.218785234759359	0.237383153316964	0.255981071874568	0.226408839016222	0.245879501349555	0.265050934548526	0.229264040697654	2.06251088838225	-0.0102789608224076	0.335844707963662	-0.136675268935816	-0.135409274919716	-0.137754888701206	0.0214928011869516	0.0229907578478126	0.0202153672676687	0.0577801460091362	0.0592794564601139	0.0562431659983884	0.000169444630852192	0.000204227383897807	0.000211879933117783
24	0.455496124527524	0.06	0.229265611555032	0.210259555285985	0.24827166782408	0.0636949455460185	0.488615179504189	0.448718172106633	0.528512186901745	1.99	1.69	2.36	0.182425249677797	0.198645278168567	0.214865306659338	0.215975858323167	0.235178981692918	0.254382105062669	0.223610451307422	0.243623368128147	0.263375486402873	0.229265611555032	2.06002527636883	0.00670723450791977	0.352799685090617	-0.136675268935816	-0.135409274919716	-0.137754888701206	0.0214928011869516	0.0229907578478126	0.0202153672676687	0.0577801460091362	0.0592794564601139	0.0562431659983884	0.000169444630852192	0.000204227383897807	0.000211879933117783
24	0.455496124527524	0.06	0.229274509959587	0.210688433457023	0.247860586462151	0.0672238985174911	0.48767475011338	0.448986926797164	0.526362573429596	1.99	1.68	2.35	0.183138131998908	0.198918581874761	0.214699031750613	0.216975517313264	0.235671630667033	0.254367744020802	0.224694223839012	0.244157785548488	0.263273902333822	0.229274509959587	2.05022439126152	-0.00748480307243477	0.336059778229159	-0.136675268935816	-0.135409274919716	-0.137754888701206	0.0214928011869516	0.0229907578478126	0.0202153672676687	0.0577801460091362	0.0592794564601139	0.0562431659983884	0.000169444630852192	0.000204227383897807	0.000211879933117783
24	0.455496124527524	0.06	0.229286810801262	0.210438875981379	0.248134745621145	0.0648904051706364	0.490880814877233	0.451195097027237	0.530566532727229	2	1.7	2.35	0.182751923012885	0.198826213937185	0.214900504861485	0.216188563493584	0.235203837351235	0.254219111208887	0.223931714569609	0.243803421832854	0.26321654105559	0.229286810801262	2.06588734937018	-0.00639581721814306	0.341348474696285	-0.136675268935816	-0.135409274919716	-0.137754888701206	0.0214928011869516	0.0229907578478126	0.0202153672676687	0.0577801460091362	0.0592794564601139	0.0562431659983884	0.000169444630852192	0.000204227383897807	0.000211879933117783
24	0.455496124527524	0.06	0.22928967818533	0.210547203437139	0.248032152933521	0.0673047515663619	0.494710387115256	0.455489698337338	0.533931075893173	1.99	1.69	2.37	0.185339947244588	0.201298947888356	0.217257948532125	0.21946820880657	0.238365879479847	0.257263550153125	0.227260816570379	0.246685626487306	0.266399013959017	0.22928967818533	2.06260536138331	-0.00220062632851965	0.344216992386405	-0.136675268935816	-0.135409274919716	-0.137754888701206	0.0214928011869516	0.0229907578478126	0.0202153672676687	0.0577801460091362	0.0592794564601139	0.0562431659983884	0.000169444630852192	0.000204227383897807	0.000211879933117783
24	0.455496124527524	0.06	0.229294704125753	0.210770353202794	0.247819055048713	0.0675966160106838	0.487632408297133	0.449062449741398	0.526202366852868	1.97	1.67	2.36	0.184037468863271	0.199844440813044	0.215651412762817	0.218266320951311	0.237013207844331	0.255760094737352	0.225887782833445	0.245431748672422	0.26478224536404	0.229294704125753	2.04860376781621	0.000920260407823356	0.34367347572513	-0.136675268935816	-0.135409274919716	-0.137754888701206	0.0214928011869516	0.0229907578478126	0.0202153672676687	0.0577801460091362	0.0592794564601139	0.0562431659983884	0.000169444630852192	0.000204227383897807	0.000211879933117783
24	0.455496124527524	0.06	0.229312811753673	0.210495944833797	0.248129678673548	0.0648762671785081	0.487338243994826	0.447934337960936	0.526742150028716	2	1.69	2.36	0.181701659356559	0.197685598306362	0.213669537256164	0.215015419632853	0.233929904799626	0.252844389966399	0.222727045898238	0.242430956231505	0.261970437763284	0.229312811753673	2.06179604690169	0.0080659306628562	0.35468028454922	-0.136675268935816	-0.135409274919716	-0.137754888701206	0.0214928011869516	0.0229907578478126	0.0202153672676687	0.0577801460091362	0.0592794564601139	0.0562431659983884	0.000169444630852192	0.000204227383897807	0.000211879933117783
24	0.455496124527524	0.06	0.229361249978253	0.210645278359442	0.248077221597064	0.0666783574771109	0.492608578793767	0.453358334830417	0.531858822757116	2	1.69	2.36	0.183774279552268	0.199684840255455	0.215595400958642	0.217435379476376	0.23626020530406	0.255085031131744	0.225193540019609	0.244864325513481	0.264319823512051	0.229361249978253	2.06434994490254	-0.00542501621418421	0.341790421909871	-0.136675268935816	-0.135409274919716	-0.137754888701206	0.0214928011869516	0.0229907578478126	0.0202153672676687	0.0577801460091362	0.0592794564601139	0.0562431659983884	0.000169444630852192	0.000204227383897807	0.000211879933117783
24	0.455496124527524	0.06	0.229389211639526	0.210600660283666	0.248177762995385	0.0670197908630418	0.494683436273968	0.455375592770113	0.533991279777823	2	1.69	2.37	0.184774427109044	0.200724083567648	0.216673740026253	0.218665466725152	0.237540584500884	0.256415702276616	0.226515999698313	0.245923762378515	0.265480164324799	0.229389211639526	2.06442672059872	-3.02984220843732e-05	0.346911096956657	-0.136675268935816	-0.135409274919716	-0.137754888701206	0.0214928011869516	0.0229907578478126	0.0202153672676687	0.0577801460091362	0.0592794564601139	0.0562431659983884	0.000169444630852192	0.000204227383897807	0.000211879933117783
24	0.455496124527524	0.06	0.229393027839141	0.210693822975009	0.248092232703273	0.0663079850540939	0.489030190049214	0.449948643119711	0.528111736978718	1.99	1.69	2.35	0.183267429575898	0.199185634373582	0.215103839171267	0.217060964482157	0.235914401201414	0.25476783792067	0.225017085440049	0.24438893279069	0.26389112628633	0.229393027839141	2.05368571369709	0.000503572850231023	0.344655750553032	-0.136675268935816	-0.135409274919716	-0.137754888701206	0.0214928011869516	0.0229907578478126	0.0202153672676687	0.0577801460091362	0.0592794564601139	0.0562431659983884	0.000169444630852192	0.000204227383897807	0.000211879933117783
24	0.455496124527524	0.06	0.229398860417503	0.210857092103232	0.247940628731773	0.0662952114888544	0.483798311341235	0.445130888385312	0.522465734297157	1.99	1.68	2.37	0.18122177358697	0.196964062318108	0.212706351049247	0.21461664647606	0.233259865491426	0.251903084506791	0.222222961648367	0.241356270429458	0.26076437145849	0.229398860417503	2.05892653850863	-0.000649399400893746	0.344494323827726	-0.136675268935816	-0.135409274919716	-0.137754888701206	0.0214928011869516	0.0229907578478126	0.0202153672676687	0.0577801460091362	0.0592794564601139	0.0562431659983884	0.000169444630852192	0.000204227383897807	0.000211879933117783
24	0.455496124527524	0.06	0.229425680476121	0.21072382843483	0.248127532517412	0.0666069993874241	0.492180849648375	0.452942185404771	0.53141951389198	2.01	1.7	2.37	0.182971303621083	0.198822221862638	0.214673140104193	0.216323611931347	0.235063861459998	0.253804110988649	0.224076724111183	0.243441802079906	0.262887604311254	0.229425680476121	2.07187595812016	0.00886906797573082	0.357553421478016	-0.136675268935816	-0.135409274919716	-0.137754888701206	0.0214928011869516	0.0229907578478126	0.0202153672676687	0.0577801460091362	0.0592794564601139	0.0562431659983884	0.000169444630852192	0.000204227383897807	0.000211879933117783
24	0.455496124527524	0.06	0.229566278377768	0.210632953609261	0.248499603146275	0.064220052321323	0.485146302750439	0.445705891593999	0.52458671390688	2.01	1.7	2.38	0.179892670216206	0.19581133095453	0.211729991692854	0.212644226054792	0.231461064386568	0.250277902718343	0.220159453767548	0.239870398507802	0.258967650416889	0.229566278377768	2.06931923879569	0.00378260091213351	0.352009269885425	-0.136675268935816	-0.135409274919716	-0.137754888701206	0.0214928011869516	0.0229907578478126	0.0202153672676687	0.0577801460091362	0.0592794564601139	0.0562431659983884	0.000169444630852192	0.000204227383897807	0.000211879933117783
24	0.455496124527524	0.06	0.229626416828343	0.210816413326846	0.248436420329841	0.0644487348707676	0.486700110699905	0.447208467025102	0.526191754374708	2.01	1.7	2.38	0.18057556829832	0.19652165726003	0.21246774622174	0.213470920750292	0.232321900011222	0.251172879272152	0.221098341051197	0.240634946192008	0.26021134015782	0.229626416828343	2.07278878337291	-0.00759767234524268	0.341688964947793	-0.136675268935816	-0.135409274919716	-0.137754888701206	0.0214928011869516	0.0229907578478126	0.0202153672676687	0.0577801460091362	0.0592794564601139	0.0562431659983884	0.000169444630852192	0.000204227383897807	0.000211879933117783
24	0.455496124527524	0.06	0.229667106643956	0.210742643321901	0.248591569966011	0.0648373604523281	0.485871291210492	0.446573393548172	0.525169188872811	2.01	1.69	2.37	0.180693132812088	0.196593901519141	0.212494670226194	0.213705379878557	0.232511184858627	0.251316989838696	0.221332920326791	0.240799503151144	0.260262528068415	0.229667106643956	2.06291229238207	-0.00039541141895021	0.346264234157567	-0.136675268935816	-0.135409274919716	-0.137754888701206	0.0214928011869516	0.0229907578478126	0.0202153672676687	0.0577801460091362	0.0592794564601139	0.0562431659983884	0.000169444630852192	0.000204227383897807	0.000211879933117783
24	0.455496124527524	0.06	0.229699747894166	0.210931374601794	0.248468121186538	0.0638901110452958	0.481853172041127	0.44257253836413	0.521133805718124	2	1.69	2.37	0.179509641492065	0.195442063542024	0.211374485591983	0.212417145590754	0.231270281199902	0.250123416809049	0.220056322773757	0.239540624767415	0.258913424537526	0.229699747894166	2.06310992601791	0.00199940575348692	0.348520397043415	-0.136675268935816	-0.135409274919716	-0.137754888701206	0.0214928011869516	0.0229907578478126	0.0202153672676687	0.0577801460091362	0.0592794564601139	0.0562431659983884	0.000169444630852192	0.000204227383897807	0.000211879933117783
24	0.455496124527524	0.06	0.229731635519023	0.211032901599747	0.248430369438299	0.0677384951607578	0.49546214884445	0.456316927476915	0.534607370211985	2	1.69	2.38	0.184895305745853	0.200756579429604	0.216617853113355	0.218741713131927	0.237506506343102	0.256271299554278	0.226541273757079	0.245807889768548	0.265383122356434	0.229731635519023	2.0667806609656	0.00126530089192576	0.348756732400179	-0.136675268935816	-0.135409274919716	-0.137754888701206	0.0214928011869516	0.0229907578478126	0.0202153672676687	0.0577801460091362	0.0592794564601139	0.0562431659983884	0.000169444630852192	0.000204227383897807	0.000211879933117783
24	0.455496124527524	0.06	0.229780676544435	0.211133750255977	0.248427602832893	0.0677504039992566	0.492793060951052	0.453862388172804	0.531723733729299	1.99	1.69	2.36	0.184965880029002	0.200831583683229	0.216697287337456	0.219099492017878	0.237893053352555	0.256686614687231	0.226857024814308	0.246306955180444	0.266052725876398	0.229780676544435	2.05675071510407	-0.000868742498203866	0.344101058469255	-0.136675268935816	-0.135409274919716	-0.137754888701206	0.0214928011869516	0.0229907578478126	0.0202153672676687	0.0577801460091362	0.0592794564601139	0.0562431659983884	0.000169444630852192	0.000204227383897807	0.000211879933117783
24	0.455496124527524	0.06	0.229826007202496	0.210959531192724	0.248692483212268	0.0654243379041725	0.488817034524926	0.449470991250136	0.528163077799716	2	1.69	2.37	0.182371573128137	0.19833611799995	0.214300662871764	0.215820094401073	0.234712674654707	0.253605254908342	0.223445698125124	0.242999801722544	0.262724668708324	0.229826007202496	2.06077248775288	0.00957064896832309	0.3559111866632	-0.136675268935816	-0.135409274919716	-0.137754888701206	0.0214928011869516	0.0229907578478126	0.0202153672676687	0.0577801460091362	0.0592794564601139	0.0562431659983884	0.000169444630852192	0.000204227383897807	0.000211879933117783
24	0.455496124527524	0.06	0.229862735723451	0.210933096181672	0.24879237526523	0.0639101649251605	0.486166443134829	0.446540834814385	0.525792051455273	1.99	1.69	2.35	0.181540314462958	0.197650029038714	0.21375974361447	0.214928236607732	0.234000763590314	0.253073290572895	0.222480431207146	0.242312743630964	0.262069342401446	0.229862735723451	2.05728496213197	0.0031505984155399	0.348593332207771	-0.136675268935816	-0.135409274919716	-0.137754888701206	0.0214928011869516	0.0229907578478126	0.0202153672676687	0.0577801460091362	0.0592794564601139	0.0562431659983884	0.000169444630852192	0.000204227383897807	0.000211879933117783
24	0.455496124527524	0.06	0.229873837650902	0.211124849692976	0.248622825608828	0.0679515572050824	0.492555466639582	0.453705392930947	0.531405540348217	2	1.69	2.37	0.184050506705502	0.199810459888841	0.215570413072181	0.217796924934599	0.236446530425427	0.255096135916256	0.225607077722089	0.244806408236036	0.264258359670202	0.229873837650902	2.0578810576292	-0.00318149509764129	0.342057519634641	-0.136675268935816	-0.135409274919716	-0.137754888701206	0.0214928011869516	0.0229907578478126	0.0202153672676687	0.0577801460091362	0.0592794564601139	0.0562431659983884	0.000169444630852192	0.000204227383897807	0.000211879933117783
24	0.455496124527524	0.06	0.229937173121944	0.210995641875836	0.248878704368051	0.0648338772598939	0.490154805603062	0.450509313000166	0.529800298205958	2	1.7	2.37	0.182317841430012	0.198362083857886	0.21440632628576	0.215635131277497	0.23461134498783	0.253587558698163	0.223199332492368	0.242914026828621	0.26265821736124	0.229937173121944	2.06855660154617	-0.0081687482415886	0.339787560480749	-0.136675268935816	-0.135409274919716	-0.137754888701206	0.0214928011869516	0.0229907578478126	0.0202153672676687	0.0577801460091362	0.0592794564601139	0.0562431659983884	0.000169444630852192	0.000204227383897807	0.000211879933117783
24	0.455496124527524	0.06	0.229940414087103	0.211189357258309	0.248691470915896	0.0658532320514879	0.486233708270354	0.447232214466697	0.525235202074011	2	1.7	2.36	0.181504993318032	0.197333383231015	0.213161773143999	0.21480529076776	0.233537678430982	0.252270066094204	0.222519553636335	0.241967410603418	0.261106997035676	0.229940414087103	2.05974045252972	0.00745024625050231	0.353293354355877	-0.136675268935816	-0.135409274919716	-0.137754888701206	0.0214928011869516	0.0229907578478126	0.0202153672676687	0.0577801460091362	0.0592794564601139	0.0562431659983884	0.000169444630852192	0.000204227383897807	0.000211879933117783
24	0.455496124527524	0.06	0.229941600143102	0.211333346192636	0.248549854093568	0.0677254069039692	0.491878069946802	0.453011989881973	0.530744150011631	2	1.7	2.37	0.183768805119258	0.199535215838417	0.215301626557577	0.217463465845262	0.236120703762782	0.254777941680302	0.225291196687431	0.24453313667982	0.263892369971654	0.229941600143102	2.06291116700258	0.00591846507314917	0.35267580064157	-0.136675268935816	-0.135409274919716	-0.137754888701206	0.0214928011869516	0.0229907578478126	0.0202153672676687	0.0577801460091362	0.0592794564601139	0.0562431659983884	0.000169444630852192	0.000204227383897807	0.000211879933117783
24	0.455496124527524	0.06	0.229949925071911	0.211362665105662	0.24853718503816	0.0669881818285101	0.489507059843146	0.450600699502787	0.528413420183504	2	1.68	2.37	0.182847347896486	0.198634994947166	0.214422641997846	0.2163875897207	0.235071212600435	0.253754835480171	0.224086866871403	0.243289358808741	0.262634991811365	0.229949925071911	2.06222623465294	-0.00091712045963491	0.345083677677078	-0.136675268935816	-0.135409274919716	-0.137754888701206	0.0214928011869516	0.0229907578478126	0.0202153672676687	0.0577801460091362	0.0592794564601139	0.0562431659983884	0.000169444630852192	0.000204227383897807	0.000211879933117783
24	0.455496124527524	0.06	0.23002048748233	0.211432709061308	0.248608265903353	0.0662799826612476	0.483851829196033	0.445175370989554	0.522528287402512	2.01	1.7	2.37	0.179463463298778	0.195055096596991	0.210646729895205	0.212082202303585	0.230507723948009	0.248933245592433	0.219767728995157	0.238672207863897	0.257858272598736	0.23002048748233	2.06783425909882	0.00700309025904713	0.354660239349872	-0.136675268935816	-0.135409274919716	-0.137754888701206	0.0214928011869516	0.0229907578478126	0.0202153672676687	0.0577801460091362	0.0592794564601139	0.0562431659983884	0.000169444630852192	0.000204227383897807	0.000211879933117783
24	0.455496124527524	0.06	0.230030815596156	0.210979015796291	0.249082615396022	0.0627179088806257	0.48089322658474	0.441301430638923	0.520485022530557	1.99	1.69	2.36	0.179448245482018	0.195547622970263	0.211647000458509	0.212461171033166	0.23152233591037	0.250583500787574	0.219908806421002	0.239750124563034	0.259576943957793	0.230030815596156	2.05350204975676	-0.000276379400714866	0.344297527673337	-0.136675268935816	-0.135409274919716	-0.137754888701206	0.0214928011869516	0.0229907578478126	0.0202153672676687	0.0577801460091362	0.0592794564601139	0.0562431659983884	0.000169444630852192	0.000204227383897807	0.000211879933117783
24	0.455496124527524	0.06	0.230063847958489	0.211020104883951	0.249107591033028	0.0628648316540983	0.482621190497328	0.442936701345804	0.522305679648853	2	1.7	2.38	0.179370158096816	0.195440655464662	0.211511152832509	0.21217866013724	0.231188603794692	0.250198547452144	0.219724182310693	0.239412853895928	0.259201108227099	0.230063847958489	2.06467781896912	0.00234676558086337	0.349488670618703	-0.136675268935816	-0.135409274919716	-0.137754888701206	0.0214928011869516	0.0229907578478126	0.0202153672676687	0.0577801460091362	0.0592794564601139	0.0562431659983884	0.000169444630852192	0.000204227383897807	0.000211879933117783
24	0.455496124527524	0.06	0.230098564540976	0.211482218286001	0.248714910795951	0.0668334107196153	0.489428224270937	0.450479883921151	0.528376564620723	1.99	1.68	2.36	0.183440931829912	0.199301173545486	0.215161415261061	0.217255420456343	0.236039251567991	0.254823082679639	0.224914990277557	0.244411656657053	0.263711574143172	0.230098564540976	2.05225238947599	-0.00760787225955928	0.336045193725112	-0.136675268935816	-0.135409274919716	-0.137754888701206	0.0214928011869516	0.0229907578478126	0.0202153672676687	0.0577801460091362	0.0592794564601139	0.0562431659983884	0.000169444630852192	0.000204227383897807	0.000211879933117783
24	0.455496124527524	0.06	0.230101247885018	0.211369687919271	0.248832807850765	0.0661339562951804	0.490163029137293	0.450935788536272	0.529390269738314	2	1.69	2.35	0.182901425183907	0.198812156588145	0.214722887992383	0.216430606677064	0.23525806658905	0.254085526501035	0.224147675205131	0.243708529311327	0.26310174237442	0.230101247885018	2.05826995428486	-0.00196581570704837	0.343741334745663	-0.136675268935816	-0.135409274919716	-0.137754888701206	0.0214928011869516	0.0229907578478126	0.0202153672676687	0.0577801460091362	0.0592794564601139	0.0562431659983884	0.000169444630852192	0.000204227383897807	0.000211879933117783
24	0.455496124527524	0.06	0.23019441316217	0.211574747121552	0.248814079202789	0.0684710754233664	0.497728183998377	0.458630232897407	0.536826135099346	2	1.7	2.37	0.185978624322896	0.201833190023166	0.217687755723436	0.220060721837777	0.238820765822017	0.257580809806257	0.228007863179391	0.247380604335558	0.266814131506885	0.23019441316217	2.0665829193952	-0.00251714482063027	0.344823782751445	-0.136675268935816	-0.135409274919716	-0.137754888701206	0.0214928011869516	0.0229907578478126	0.0202153672676687	0.0577801460091362	0.0592794564601139	0.0562431659983884	0.000169444630852192	0.000204227383897807	0.000211879933117783
24	0.455496124527524	0.06	0.23020047398831	0.21156829474525	0.248832653231371	0.06578997546711	0.485687255598484	0.446709549643745	0.524664961553222	1.99	1.69	2.36	0.182202288835654	0.198100375733909	0.213998462632163	0.215864978555463	0.234700308283182	0.253535638010901	0.223629853274588	0.243105644999324	0.262517044735014	0.23020047398831	2.05678486324635	-0.000546233947638551	0.344465209891478	-0.136675268935816	-0.135409274919716	-0.137754888701206	0.0214928011869516	0.0229907578478126	0.0202153672676687	0.0577801460091362	0.0592794564601139	0.0562431659983884	0.000169444630852192	0.000204227383897807	0.000211879933117783
24	0.455496124527524	0.06	0.230335434352479	0.211697436129248	0.24897343257571	0.0684795597946602	0.493543114336757	0.454776490549604	0.532309738123909	2	1.68	2.37	0.184061485403423	0.199751483691848	0.215441481980272	0.217701692112846	0.236259290782394	0.254816889451943	0.225372602560674	0.244569506320113	0.263900184561498	0.230335434352479	2.06112851967041	0.00434084783112935	0.350297092764614	-0.136675268935816	-0.135409274919716	-0.137754888701206	0.0214928011869516	0.0229907578478126	0.0202153672676687	0.0577801460091362	0.0592794564601139	0.0562431659983884	0.000169444630852192	0.000204227383897807	0.000211879933117783
24	0.455496124527524	0.06	0.230467222230509	0.211827375516541	0.249107068944477	0.067172910709805	0.488486716930596	0.44971871506535	0.527254718795842	2	1.69	2.37	0.182689129641802	0.198437846075994	0.214186562510186	0.216251591360683	0.234893559809818	0.253535528258952	0.223949872668066	0.24333724632475	0.262391629985359	0.230467222230509	2.05885436850547	-0.00409336703878701	0.341369299341724	-0.136675268935816	-0.135409274919716	-0.137754888701206	0.0214928011869516	0.0229907578478126	0.0202153672676687	0.0577801460091362	0.0592794564601139	0.0562431659983884	0.000169444630852192	0.000204227383897807	0.000211879933117783
24	0.455496124527524	0.06	0.230501357039709	0.211434976186141	0.249567737893277	0.0647221676604612	0.488421144178962	0.448879436792877	0.527962851565047	1.99	1.69	2.37	0.18247490105341	0.198549081671507	0.214623262289605	0.216030553999875	0.235060645941151	0.254090737882428	0.223642653326624	0.243519323394344	0.263138894429329	0.230501357039709	2.05738730558513	0.00501274063119333	0.35040100299986	-0.136675268935816	-0.135409274919716	-0.137754888701206	0.0214928011869516	0.0229907578478126	0.0202153672676687	0.0577801460091362	0.0592794564601139	0.0562431659983884	0.000169444630852192	0.000204227383897807	0.000211879933117783
24	0.455496124527524	0.06	0.230528769901468	0.211879026503536	0.2491785132994	0.0668981893313407	0.490629599831174	0.451605917460882	0.529653282201466	1.99	1.69	2.36	0.183674253538445	0.199545714590116	0.215417175641788	0.217473849381789	0.23626596457336	0.25505807976493	0.22521282614659	0.244717760671283	0.264108195695338	0.230528769901468	2.05885460545819	-0.00613992538701339	0.339585296763269	-0.136675268935816	-0.135409274919716	-0.137754888701206	0.0214928011869516	0.0229907578478126	0.0202153672676687	0.0577801460091362	0.0592794564601139	0.0562431659983884	0.000169444630852192	0.000204227383897807	0.000211879933117783
24	0.455496124527524	0.06	0.230539502288659	0.211819062629972	0.249259941947347	0.0670152251154429	0.490874203606878	0.451867619891218	0.529880787322538	1.99	1.69	2.36	0.183751830312392	0.199613845726799	0.215475861141207	0.217558284203445	0.236338575271568	0.255118866339691	0.225336511908488	0.244693565994702	0.264228168754373	0.230539502288659	2.0547382305882	0.00072095597654152	0.345249644540483	-0.136675268935816	-0.135409274919716	-0.137754888701206	0.0214928011869516	0.0229907578478126	0.0202153672676687	0.0577801460091362	0.0592794564601139	0.0562431659983884	0.000169444630852192	0.000204227383897807	0.000211879933117783
24	0.455496124527524	0.06	0.230582746752984	0.211956057538341	0.249209435967628	0.0670383783331928	0.488716409735693	0.4498884805427	0.527544338928687	2.01	1.69	2.38	0.182017251106068	0.197726372907373	0.213435494708679	0.215267010574108	0.233845775325044	0.25242454007598	0.222874918673188	0.242167763998418	0.26136918517418	0.230582746752984	2.06563330438458	-0.00372951257965189	0.343224538212025	-0.136675268935816	-0.135409274919716	-0.137754888701206	0.0214928011869516	0.0229907578478126	0.0202153672676687	0.0577801460091362	0.0592794564601139	0.0562431659983884	0.000169444630852192	0.000204227383897807	0.000211879933117783
24	0.455496124527524	0.06	0.230590729436379	0.211855422896708	0.24932603597605	0.0657800826973278	0.489409381830217	0.450129803971561	0.528688959688872	2	1.69	2.36	0.182510960438956	0.198437374147551	0.214363787856146	0.215952289176232	0.234796886182718	0.253641483189204	0.223510747705586	0.243136572767327	0.26267427695697	0.230590729436379	2.0626966799217	-0.00175521899473791	0.344938371370902	-0.136675268935816	-0.135409274919716	-0.137754888701206	0.0214928011869516	0.0229907578478126	0.0202153672676687	0.0577801460091362	0.0592794564601139	0.0562431659983884	0.000169444630852192	0.000204227383897807	0.000211879933117783
24	0.455496124527524	0.06	0.230591426237656	0.211451986447448	0.249730866027864	0.0644137803931194	0.490804207317151	0.450968002292168	0.530640412342133	2	1.69	2.36	0.183122796468711	0.199298926987501	0.21547505750629	0.21674598766578	0.235892218793288	0.255038449920796	0.224456685755331	0.244298009004876	0.264128486648315	0.230591426237656	2.05744628049126	0.00626995121057324	0.351852315503433	-0.136675268935816	-0.135409274919716	-0.137754888701206	0.0214928011869516	0.0229907578478126	0.0202153672676687	0.0577801460091362	0.0592794564601139	0.0562431659983884	0.000169444630852192	0.000204227383897807	0.000211879933117783
24	0.455496124527524	0.06	0.230644269861855	0.211619399926944	0.249669139796766	0.0637344338220435	0.487041784558203	0.447286410007197	0.52679715910921	1.99	1.69	2.35	0.181903390017768	0.198071190425873	0.214238990833978	0.215373498718366	0.234516164174649	0.253658829630931	0.222960769490055	0.243304550795539	0.262805257803961	0.230644269861855	2.05403378249107	0.000495841737195437	0.345048292334545	-0.136675268935816	-0.135409274919716	-0.137754888701206	0.0214928011869516	0.0229907578478126	0.0202153672676687	0.0577801460091362	0.0592794564601139	0.0562431659983884	0.000169444630852192	0.000204227383897807	0.000211879933117783
24	0.455496124527524	0.06	0.230701835721074	0.211825734625581	0.249577936816567	0.0657702799368504	0.489100715725112	0.449842779912901	0.528358651537324	1.99	1.69	2.36	0.182784833862945	0.198736529867996	0.214688225873046	0.216376509267195	0.235259762464516	0.254143015661837	0.223994783647618	0.243535086933434	0.263169965762423	0.230701835721074	2.05741866658094	-0.00469537944393727	0.340315864318865	-0.136675268935816	-0.135409274919716	-0.137754888701206	0.0214928011869516	0.0229907578478126	0.0202153672676687	0.0577801460091362	0.0592794564601139	0.0562431659983884	0.000169444630852192	0.000204227383897807	0.000211879933117783
24	0.455496124527524	0.06	0.230722496344362	0.212038862643176	0.249406130045547	0.0672143570064185	0.49367363547313	0.45450693338815	0.53284033755811	2.01	1.68	2.38	0.183873312631564	0.199718420215585	0.215563527799607	0.217458937778065	0.236198254620116	0.254937571462167	0.225264221249381	0.24455134046766	0.263958949170046	0.230722496344362	2.06641125123093	0.00286773834842248	0.350088074413779	-0.136675268935816	-0.135409274919716	-0.137754888701206	0.0214928011869516	0.0229907578478126	0.0202153672676687	0.0577801460091362	0.0592794564601139	0.0562431659983884	0.000169444630852192	0.000204227383897807	0.000211879933117783
24	0.455496124527524	0.06	0.230730190851875	0.212052899195601	0.249407482508149	0.067585862381029	0.49476138918133	0.455624215172235	0.533898563190424	2	1.69	2.36	0.184732923199653	0.200601097716542	0.216469272233431	0.218579890825892	0.237355449580836	0.256131008335781	0.226596418721601	0.245800247693841	0.265158077236265	0.230730190851875	2.05911351966655	-0.00738331196172341	0.338367932837803	-0.136675268935816	-0.135409274919716	-0.137754888701206	0.0214928011869516	0.0229907578478126	0.0202153672676687	0.0577801460091362	0.0592794564601139	0.0562431659983884	0.000169444630852192	0.000204227383897807	0.000211879933117783
24	0.455496124527524	0.06	0.230740453355975	0.211693733571969	0.249787173139982	0.0621206017556358	0.476402079530839	0.436979368426678	0.515824790635	2	1.69	2.35	0.176872051096737	0.192828813078183	0.208785575059629	0.209201743784273	0.228075174668179	0.246948605552086	0.216761585356399	0.236323539184127	0.255770421811212	0.230740453355975	2.05431690903314	0.00117110915010986	0.346041380190341	-0.136675268935816	-0.135409274919716	-0.137754888701206	0.0214928011869516	0.0229907578478126	0.0202153672676687	0.0577801460091362	0.0592794564601139	0.0562431659983884	0.000169444630852192	0.000204227383897807	0.000211879933117783
24	0.455496124527524	0.06	0.230770051555608	0.211957072467165	0.249583030644051	0.0623247543711719	0.477867769561885	0.438392887108071	0.5173426520157	2	1.7	2.36	0.177709623744077	0.193711403687372	0.209713183630666	0.210260341087184	0.229193135147479	0.248125929207775	0.217670559192607	0.237242448927509	0.256867358272575	0.230770051555608	2.06243883082086	0.00363100370930658	0.350529650624372	-0.136675268935816	-0.135409274919716	-0.137754888701206	0.0214928011869516	0.0229907578478126	0.0202153672676687	0.0577801460091362	0.0592794564601139	0.0562431659983884	0.000169444630852192	0.000204227383897807	0.000211879933117783
24	0.455496124527524	0.06	0.230793286753011	0.212129918119835	0.249456655386187	0.0653501706165138	0.48565144768891	0.44653648159072	0.5247664137871	2	1.69	2.36	0.181308908601136	0.197190907285699	0.213072905970262	0.214595358565474	0.233393128783968	0.252190899002463	0.222182676246757	0.241748694601057	0.261155632573536	0.230793286753011	2.06059937097259	0.00651709099452874	0.352295555624587	-0.136675268935816	-0.135409274919716	-0.137754888701206	0.0214928011869516	0.0229907578478126	0.0202153672676687	0.0577801460091362	0.0592794564601139	0.0562431659983884	0.000169444630852192	0.000204227383897807	0.000211879933117783
24	0.455496124527524	0.06	0.230832801159376	0.211893159145901	0.249772443172852	0.0647998381196068	0.490257158675016	0.450592251893317	0.529922065456715	2	1.69	2.35	0.18256056042813	0.198631071141463	0.214701581854796	0.215975697846858	0.234987689034484	0.253999680222109	0.22356999633048	0.243367951393341	0.262932213556996	0.230832801159376	2.06153170161816	-0.0113622022700537	0.33495877593985	-0.136675268935816	-0.135409274919716	-0.137754888701206	0.0214928011869516	0.0229907578478126	0.0202153672676687	0.0577801460091362	0.0592794564601139	0.0562431659983884	0.000169444630852192	0.000204227383897807	0.000211879933117783
24	0.455496124527524	0.06	0.2308630523479	0.211778455248544	0.249947649447256	0.0658102079194942	0.492408526510835	0.452897923342175	0.531919129679494	2	1.69	2.36	0.183915753251624	0.19996047761151	0.216005201971396	0.217686920401801	0.236677825600775	0.255668730799748	0.225433123210132	0.24504648706934	0.264696109609213	0.2308630523479	2.05537710860025	-0.00591491350023558	0.338821178878524	-0.136675268935816	-0.135409274919716	-0.137754888701206	0.0214928011869516	0.0229907578478126	0.0202153672676687	0.0577801460091362	0.0592794564601139	0.0562431659983884	0.000169444630852192	0.000204227383897807	0.000211879933117783
24	0.455496124527524	0.06	0.230881661736558	0.212035087276105	0.249728236197011	0.0659968523475184	0.491459926510301	0.452085173935807	0.530834679084794	2.01	1.69	2.38	0.182508718922923	0.198404474998521	0.214300231074119	0.215747069445638	0.234537748653579	0.25332842786152	0.223357357749337	0.242940433570629	0.26217164668451	0.230881661736558	2.07082493837632	-0.00552459473836211	0.342798451132227	-0.136675268935816	-0.135409274919716	-0.137754888701206	0.0214928011869516	0.0229907578478126	0.0202153672676687	0.0577801460091362	0.0592794564601139	0.0562431659983884	0.000169444630852192	0.000204227383897807	0.000211879933117783
24	0.455496124527524	0.06	0.230909377156886	0.212187346149969	0.249631408163803	0.0662834749700902	0.484582305008443	0.445848549447334	0.523316060569553	1.99	1.68	2.35	0.181833873364149	0.197630961438894	0.213428049513639	0.21542405089787	0.234139335583231	0.252854620268592	0.223112908289841	0.242533128251674	0.261937716974888	0.230909377156886	2.04635912546777	0.00402385012466245	0.346745690010649	-0.136675268935816	-0.135409274919716	-0.137754888701206	0.0214928011869516	0.0229907578478126	0.0202153672676687	0.0577801460091362	0.0592794564601139	0.0562431659983884	0.000169444630852192	0.000204227383897807	0.000211879933117783
24	0.455496124527524	0.06	0.230944408583918	0.212221208962893	0.249667608204942	0.0671787324327084	0.491778554775234	0.452751114192367	0.5308059953581	1.99	1.69	2.36	0.184030239254935	0.199893765600496	0.215757291946057	0.21786714267562	0.23664743210881	0.255427721541999	0.225633503886343	0.244942919974891	0.264387284625263	0.230944408583918	2.05965497223621	-0.00389742759709316	0.341725157415995	-0.136675268935816	-0.135409274919716	-0.137754888701206	0.0214928011869516	0.0229907578478126	0.0202153672676687	0.0577801460091362	0.0592794564601139	0.0562431659983884	0.000169444630852192	0.000204227383897807	0.000211879933117783
24	0.455496124527524	0.06	0.230945479059244	0.212129656985154	0.249761301133335	0.0651744244623133	0.486265883645286	0.447044974279286	0.525486793011286	2	1.69	2.36	0.181205308136906	0.197103120160257	0.213000932183608	0.214393359506932	0.233202882050945	0.252012404594957	0.222005384101885	0.241599428437644	0.260873429792082	0.230945479059244	2.06006601964393	-0.00455066265985988	0.341683814342341	-0.136675268935816	-0.135409274919716	-0.137754888701206	0.0214928011869516	0.0229907578478126	0.0202153672676687	0.0577801460091362	0.0592794564601139	0.0562431659983884	0.000169444630852192	0.000204227383897807	0.000211879933117783
24	0.455496124527524	0.06	0.231058958851144	0.212334734300928	0.24978318340136	0.0683542588989958	0.498713947972147	0.459502643139346	0.537925252804948	2	1.69	2.36	0.186042047032739	0.201917802105832	0.217793557178925	0.220061546864238	0.238840329804676	0.257619112745114	0.227769756838234	0.24738880729019	0.266707377115563	0.231058958851144	2.0641830177607	-7.3229631429866e-05	0.346522498877664	-0.136675268935816	-0.135409274919716	-0.137754888701206	0.0214928011869516	0.0229907578478126	0.0202153672676687	0.0577801460091362	0.0592794564601139	0.0562431659983884	0.000169444630852192	0.000204227383897807	0.000211879933117783
24	0.455496124527524	0.06	0.231081708693767	0.212397916933956	0.249765500453579	0.0676330071628503	0.493931287925206	0.454874385076161	0.532988190774251	2	1.69	2.37	0.184481438049738	0.200321577305225	0.216161716560713	0.218295783020851	0.237039325127259	0.255782867233667	0.225953162636142	0.245359250868933	0.264689628347651	0.231081708693767	2.06202185431128	0.00265505805669863	0.348648274514733	-0.136675268935816	-0.135409274919716	-0.137754888701206	0.0214928011869516	0.0229907578478126	0.0202153672676687	0.0577801460091362	0.0592794564601139	0.0562431659983884	0.000169444630852192	0.000204227383897807	0.000211879933117783
24	0.455496124527524	0.06	0.231110065458165	0.212343145615721	0.24987698530061	0.0667509004529684	0.493923876846263	0.454591751519579	0.533256002172947	2	1.69	2.37	0.184500512725206	0.20046384084343	0.216427168961654	0.218352626720153	0.237244902813723	0.256137178907293	0.226212098453107	0.245631497312024	0.265182709347573	0.231110065458165	2.06290283318545	0.00256040476324313	0.34884476582295	-0.136675268935816	-0.135409274919716	-0.137754888701206	0.0214928011869516	0.0229907578478126	0.0202153672676687	0.0577801460091362	0.0592794564601139	0.0562431659983884	0.000169444630852192	0.000204227383897807	0.000211879933117783
24	0.455496124527524	0.06	0.231131678846733	0.212435022528305	0.24982833516516	0.0664520878317966	0.492233114566692	0.452941309044316	0.531524920089068	2	1.69	2.37	0.183842513645245	0.199790505468148	0.215738497291051	0.21757693603749	0.236451325469926	0.255325714902361	0.225427825182851	0.24485992545815	0.264466178674411	0.231131678846733	2.06612185246416	-0.00219318776084769	0.345331109075093	-0.136675268935816	-0.135409274919716	-0.137754888701206	0.0214928011869516	0.0229907578478126	0.0202153672676687	0.0577801460091362	0.0592794564601139	0.0562431659983884	0.000169444630852192	0.000204227383897807	0.000211879933117783
24	0.455496124527524	0.06	0.231161005380945	0.212413827430698	0.249908183331191	0.0657682950562735	0.488973782730561	0.449725401328506	0.528222164132617	1.99	1.69	2.36	0.183378293435413	0.199382061913578	0.215385830391743	0.217244304906847	0.236203623885096	0.255162942863346	0.225086857176865	0.244784519490343	0.264251006614531	0.231161005380945	2.05562477181808	0.000184837842321992	0.34524331998668	-0.136675268935816	-0.135409274919716	-0.137754888701206	0.0214928011869516	0.0229907578478126	0.0202153672676687	0.0577801460091362	0.0592794564601139	0.0562431659983884	0.000169444630852192	0.000204227383897807	0.000211879933117783
24	0.455496124527524	0.06	0.231206446898794	0.212324426123766	0.250088467673822	0.0658513599257492	0.489819937102138	0.450530188955954	0.529109685248322	2	1.7	2.37	0.182899215776256	0.198849454628477	0.214799693480698	0.216469609642576	0.235347448803296	0.254225287964017	0.224271474168927	0.243878050590268	0.263422259247317	0.231206446898794	2.06292053504649	0.00132083256152379	0.348065454394996	-0.136675268935816	-0.135409274919716	-0.137754888701206	0.0214928011869516	0.0229907578478126	0.0202153672676687	0.0577801460091362	0.0592794564601139	0.0562431659983884	0.000169444630852192	0.000204227383897807	0.000211879933117783
24	0.455496124527524	0.06	0.231222569268889	0.212396354729959	0.250048783807818	0.0662177033162228	0.49252073433705	0.453131508303613	0.531909960370486	2	1.7	2.36	0.183710019857885	0.199679325377776	0.215648630897667	0.217366437718081	0.236261384528144	0.255156331338207	0.224975275341421	0.24458890300084	0.264319823512051	0.231222569268889	2.06410361863846	0.00321646591365896	0.35032538130918	-0.136675268935816	-0.135409274919716	-0.137754888701206	0.0214928011869516	0.0229907578478126	0.0202153672676687	0.0577801460091362	0.0592794564601139	0.0562431659983884	0.000169444630852192	0.000204227383897807	0.000211879933117783
24	0.455496124527524	0.06	0.231269620583189	0.212566303829809	0.249972937336569	0.0675663475032642	0.492215619320732	0.453273793747537	0.531157444893926	2	1.69	2.36	0.183849409238438	0.199644347584876	0.215439285931313	0.217552291461692	0.236242724272966	0.254933157084241	0.225364582591283	0.244853062214679	0.263923093299672	0.231269620583189	2.05974941277917	-0.0117195114269043	0.334007008571812	-0.136675268935816	-0.135409274919716	-0.137754888701206	0.0214928011869516	0.0229907578478126	0.0202153672676687	0.0577801460091362	0.0592794564601139	0.0562431659983884	0.000169444630852192	0.000204227383897807	0.000211879933117783
24	0.455496124527524	0.06	0.231277105723287	0.212568834387209	0.249985377059366	0.0657229222413122	0.484111835601909	0.445239352582487	0.52298431862133	2	1.69	2.36	0.180446309788756	0.196200523949062	0.211954738109369	0.21348841258866	0.23212743145584	0.25076645032302	0.221050311840372	0.240313471859061	0.259690381812227	0.231277105723287	2.06051533826618	-0.00244426334667252	0.343352971433709	-0.136675268935816	-0.135409274919716	-0.137754888701206	0.0214928011869516	0.0229907578478126	0.0202153672676687	0.0577801460091362	0.0592794564601139	0.0562431659983884	0.000169444630852192	0.000204227383897807	0.000211879933117783
24	0.455496124527524	0.06	0.231280523642141	0.212567000184902	0.249994047099381	0.0657819433022967	0.490864047418391	0.451468315731329	0.530259779105452	2.01	1.7	2.37	0.182545294616973	0.198474442237923	0.214403589858872	0.21586315793556	0.234699667065499	0.253536176195437	0.223582212361004	0.242904672625627	0.262652780926146	0.231280523642141	2.06813746740817	-0.00323133221078616	0.344800467553718	-0.136675268935816	-0.135409274919716	-0.137754888701206	0.0214928011869516	0.0229907578478126	0.0202153672676687	0.0577801460091362	0.0592794564601139	0.0562431659983884	0.000169444630852192	0.000204227383897807	0.000211879933117783
24	0.455496124527524	0.06	0.231394283241132	0.212378123152688	0.250410443329576	0.065171415911372	0.489445002449834	0.449966699114538	0.528923305785131	1.99	1.68	2.36	0.183229783154192	0.199305641598064	0.215381500041936	0.217004790213285	0.236043934554657	0.255083078896029	0.224719566301172	0.244460916417768	0.264246697244766	0.231394283241132	2.0523311904859	8.35093110207468e-05	0.344268059896301	-0.136675268935816	-0.135409274919716	-0.137754888701206	0.0214928011869516	0.0229907578478126	0.0202153672676687	0.0577801460091362	0.0592794564601139	0.0562431659983884	0.000169444630852192	0.000204227383897807	0.000211879933117783
24	0.455496124527524	0.06	0.231474566929687	0.212769628975342	0.250179504884033	0.067682481908428	0.495653964588568	0.456476210441199	0.534831718735937	2	1.69	2.36	0.184739202648555	0.200594721287194	0.216450239925834	0.21850066521957	0.237253811927336	0.256006958635102	0.226252130379916	0.245586214568175	0.265073653566651	0.231474566929687	2.06376385824479	-0.00631869052999966	0.340644039507795	-0.136675268935816	-0.135409274919716	-0.137754888701206	0.0214928011869516	0.0229907578478126	0.0202153672676687	0.0577801460091362	0.0592794564601139	0.0562431659983884	0.000169444630852192	0.000204227383897807	0.000211879933117783
24	0.455496124527524	0.06	0.231607822757759	0.212736352901947	0.250479292613571	0.0663274409717986	0.491226767535392	0.451975845019128	0.530477690051655	1.99	1.68	2.36	0.183687667574782	0.199639649271649	0.215591630968515	0.217454534867776	0.236338931441101	0.255223328014427	0.225116356578074	0.244776322392666	0.264321689473581	0.231607822757759	2.05376573011184	0.000945133419353455	0.345575450080382	-0.136675268935816	-0.135409274919716	-0.137754888701206	0.0214928011869516	0.0229907578478126	0.0202153672676687	0.0577801460091362	0.0592794564601139	0.0562431659983884	0.000169444630852192	0.000204227383897807	0.000211879933117783
24	0.455496124527524	0.06	0.231618229575175	0.212816250758415	0.250420208391935	0.0660775497281221	0.490477350051781	0.451207018568947	0.529747681534614	2	1.69	2.37	0.182837307148805	0.198750361165418	0.21466341518203	0.216310178206065	0.235136508585863	0.253962838965662	0.223845535968081	0.243425583705269	0.262958724339114	0.231618229575175	2.06402863728488	0.00176208843602934	0.348737305363688	-0.136675268935816	-0.135409274919716	-0.137754888701206	0.0214928011869516	0.0229907578478126	0.0202153672676687	0.0577801460091362	0.0592794564601139	0.0562431659983884	0.000169444630852192	0.000204227383897807	0.000211879933117783
24	0.455496124527524	0.06	0.231637767555425	0.212926929467625	0.250348605643225	0.066137172105851	0.487908732857761	0.448862917791569	0.526954547923953	2	1.68	2.37	0.182321748592782	0.198181604677851	0.21404146076292	0.215811653916974	0.2345847394047	0.253357824892426	0.223556776548713	0.242771169290867	0.262588046374731	0.231637767555425	2.05973954007993	0.0047760675279081	0.350659386903685	-0.136675268935816	-0.135409274919716	-0.137754888701206	0.0214928011869516	0.0229907578478126	0.0202153672676687	0.0577801460091362	0.0592794564601139	0.0562431659983884	0.000169444630852192	0.000204227383897807	0.000211879933117783
24	0.455496124527524	0.06	0.231679121021584	0.212786623804089	0.250571618239079	0.0670300968925932	0.496626084941086	0.457167129164436	0.536085040717737	2.01	1.7	2.38	0.184811745574016	0.200763195340186	0.216714645106356	0.218533638565795	0.237395688415351	0.256257738264907	0.22628300966353	0.245929689369223	0.265487997191485	0.231679121021584	2.06866940474126	-0.00440127331149219	0.343635987095418	-0.136675268935816	-0.135409274919716	-0.137754888701206	0.0214928011869516	0.0229907578478126	0.0202153672676687	0.0577801460091362	0.0592794564601139	0.0562431659983884	0.000169444630852192	0.000204227383897807	0.000211879933117783
24	0.455496124527524	0.06	0.231689599560205	0.212704431284375	0.250674767836035	0.0665907435783368	0.494434823044853	0.455011308543499	0.533858337546207	2.01	1.7	2.37	0.183898364958951	0.199831858746043	0.215765352533135	0.217442917138879	0.236282809326353	0.255122701513828	0.225145698917913	0.244656778806802	0.264226859454902	0.231689599560205	2.06567167268804	0.00271144654627418	0.350062205561543	-0.136675268935816	-0.135409274919716	-0.137754888701206	0.0214928011869516	0.0229907578478126	0.0202153672676687	0.0577801460091362	0.0592794564601139	0.0562431659983884	0.000169444630852192	0.000204227383897807	0.000211879933117783
24	0.455496124527524	0.06	0.231690382255357	0.212829062422487	0.250551702088228	0.067133576042059	0.496953686081674	0.457501331805055	0.536406040358293	2.01	1.7	2.37	0.184894122128176	0.200838356391025	0.216782590653874	0.218617601628569	0.237469960017397	0.256322318406225	0.226438056382267	0.245886715091911	0.265490615363478	0.231690382255357	2.06807482563597	-0.00546647710122445	0.342532008526231	-0.136675268935816	-0.135409274919716	-0.137754888701206	0.0214928011869516	0.0229907578478126	0.0202153672676687	0.0577801460091362	0.0592794564601139	0.0562431659983884	0.000169444630852192	0.000204227383897807	0.000211879933117783
24	0.455496124527524	0.06	0.231717727383225	0.212903782762819	0.25053167200363	0.0660673404570291	0.487400982271639	0.448373733467289	0.526428231075989	1.99	1.68	2.35	0.182563477292968	0.198454127701507	0.214344778110046	0.216211122654142	0.235030524078126	0.253849925502109	0.223781409165713	0.243296889016932	0.263013288012735	0.231717727383225	2.05067298224011	0.00136615325160719	0.344925332356614	-0.136675268935816	-0.135409274919716	-0.137754888701206	0.0214928011869516	0.0229907578478126	0.0202153672676687	0.0577801460091362	0.0592794564601139	0.0562431659983884	0.000169444630852192	0.000204227383897807	0.000211879933117783
24	0.455496124527524	0.06	0.231787561150199	0.213057273347708	0.25051784895269	0.0670091005934007	0.492194351507982	0.453080948515466	0.531307754500499	2	1.7	2.37	0.183830945496809	0.199700634737267	0.215570323977724	0.217545755324788	0.236325964082648	0.255106172840509	0.225259084074264	0.24469077155718	0.263970893307123	0.231787561150199	2.06453252475705	-0.00699690597646756	0.340013511005339	-0.136675268935816	-0.135409274919716	-0.137754888701206	0.0214928011869516	0.0229907578478126	0.0202153672676687	0.0577801460091362	0.0592794564601139	0.0562431659983884	0.000169444630852192	0.000204227383897807	0.000211879933117783
24	0.455496124527524	0.06	0.231789969232677	0.212859681101662	0.250720257363691	0.0643474434369401	0.484891723526355	0.445513728925044	0.524269718127667	2	1.69	2.36	0.18070765859473	0.196680017564965	0.212652376535201	0.21383607687163	0.23273658505784	0.25163709324405	0.221341437874179	0.241027428703001	0.260537673093404	0.231789969232677	2.05602614571181	0.00452387060233068	0.349509333554063	-0.136675268935816	-0.135409274919716	-0.137754888701206	0.0214928011869516	0.0229907578478126	0.0202153672676687	0.0577801460091362	0.0592794564601139	0.0562431659983884	0.000169444630852192	0.000204227383897807	0.000211879933117783
24	0.455496124527524	0.06	0.231813799402076	0.213089138324062	0.250538460480089	0.0670505400835682	0.490527994970376	0.451559926059097	0.529496063881654	2	1.69	2.35	0.183163053492887	0.198969395195531	0.214775736898176	0.216742367438803	0.23544648847111	0.254150609503417	0.224398469661692	0.244000692301688	0.26310174237442	0.231813799402076	2.05800138751258	-0.00449704712255119	0.340872275679881	-0.136675268935816	-0.135409274919716	-0.137754888701206	0.0214928011869516	0.0229907578478126	0.0202153672676687	0.0577801460091362	0.0592794564601139	0.0562431659983884	0.000169444630852192	0.000204227383897807	0.000211879933117783
24	0.455496124527524	0.06	0.231942045651412	0.213079822908719	0.250804268394104	0.0646767055007011	0.488270459170416	0.448726099438692	0.52781481890214	2.01	1.7	2.38	0.181095251259814	0.197054420495753	0.213013589731693	0.214061573224004	0.232925926928631	0.251790280633257	0.221614930792748	0.241372113205375	0.260942203854211	0.231942045651412	2.07720884878832	-0.00273597140600896	0.347114034609594	-0.136675268935816	-0.135409274919716	-0.137754888701206	0.0214928011869516	0.0229907578478126	0.0202153672676687	0.0577801460091362	0.0592794564601139	0.0562431659983884	0.000169444630852192	0.000204227383897807	0.000211879933117783
24	0.455496124527524	0.06	0.232013178109856	0.213138365511428	0.250887990708284	0.0654437591147622	0.489364720602598	0.449980847172859	0.528748594032337	2	1.69	2.36	0.182584081005797	0.198564468575171	0.214544856144545	0.21607302228452	0.234984477326885	0.253895932369249	0.223743602908979	0.243448324921848	0.262868646687205	0.232013178109856	2.05901149932838	0.00435707865265101	0.350133326500949	-0.136675268935816	-0.135409274919716	-0.137754888701206	0.0214928011869516	0.0229907578478126	0.0202153672676687	0.0577801460091362	0.0592794564601139	0.0562431659983884	0.000169444630852192	0.000204227383897807	0.000211879933117783
24	0.455496124527524	0.06	0.232015411482221	0.213197435800266	0.250833387164177	0.0666047991277607	0.491218865299637	0.452056201368746	0.530381529230528	1.99	1.69	2.37	0.183847155376015	0.199774255455255	0.215701355534495	0.217675937761932	0.236533702726998	0.255391467692063	0.225528492680448	0.244942876771906	0.264464824552124	0.232015411482221	2.05704449151418	0.00486293265520535	0.35004736828395	-0.136675268935816	-0.135409274919716	-0.137754888701206	0.0214928011869516	0.0229907578478126	0.0202153672676687	0.0577801460091362	0.0592794564601139	0.0562431659983884	0.000169444630852192	0.000204227383897807	0.000211879933117783
24	0.455496124527524	0.06	0.232033282538607	0.213106082573518	0.250960482503695	0.064998851210456	0.488684145094033	0.449211280158107	0.528157010029958	2.01	1.7	2.37	0.181681429452418	0.197646047535065	0.213610665617712	0.214854059994085	0.233733606580931	0.252613153167777	0.222507748995736	0.242183995909615	0.261484140123872	0.232033282538607	2.06833665690274	-0.000830040576434639	0.34758722507209	-0.136675268935816	-0.135409274919716	-0.137754888701206	0.0214928011869516	0.0229907578478126	0.0202153672676687	0.0577801460091362	0.0592794564601139	0.0562431659983884	0.000169444630852192	0.000204227383897807	0.000211879933117783
24	0.455496124527524	0.06	0.232286980927001	0.213520207645032	0.251053754208969	0.0678922961611242	0.495584218974952	0.456476954662422	0.534691483287482	1.99	1.69	2.36	0.185740407647427	0.201653147909982	0.217565888172536	0.219942086228076	0.238784950499135	0.257627814770195	0.227860388533827	0.247240518190665	0.266744443290736	0.232286980927001	2.06002648313628	0.000604937022543371	0.346379063143712	-0.136675268935816	-0.135409274919716	-0.137754888701206	0.0214928011869516	0.0229907578478126	0.0202153672676687	0.0577801460091362	0.0592794564601139	0.0562431659983884	0.000169444630852192	0.000204227383897807	0.000211879933117783
24	0.455496124527524	0.06	0.232326688922549	0.213449506628271	0.251203871216828	0.0659122756144308	0.489681889594054	0.450422649450704	0.528941129737404	2	1.68	2.36	0.182604706533527	0.198520695735776	0.214436684938025	0.216056814265214	0.234888519034478	0.253720223803742	0.223668636515868	0.243223920504464	0.262616193345068	0.232326688922549	2.05692885059713	0.00142853537300021	0.346515587124456	-0.136675268935816	-0.135409274919716	-0.137754888701206	0.0214928011869516	0.0229907578478126	0.0202153672676687	0.0577801460091362	0.0592794564601139	0.0562431659983884	0.000169444630852192	0.000204227383897807	0.000211879933117783
24	0.455496124527524	0.06	0.232373506366481	0.213577522381515	0.251169490351448	0.0676260217879753	0.496882370947776	0.457589939107697	0.536174802787855	2	1.69	2.36	0.185518901381252	0.201449078521474	0.217379255661697	0.219507054220227	0.23835573341799	0.257204412615753	0.227360394509697	0.246694456847763	0.266414162366209	0.232373506366481	2.0605422795398	7.91881976908657e-05	0.345851688985571	-0.136675268935816	-0.135409274919716	-0.137754888701206	0.0214928011869516	0.0229907578478126	0.0202153672676687	0.0577801460091362	0.0592794564601139	0.0562431659983884	0.000169444630852192	0.000204227383897807	0.000211879933117783
24	0.455496124527524	0.06	0.232410548100294	0.213509683664571	0.251311412536017	0.0653830485127002	0.495237333433929	0.455361039526766	0.535113627341092	2.01	1.69	2.36	0.183917853142447	0.20002367188861	0.216129490634774	0.217434910038996	0.236475841576317	0.255516773113639	0.225210202761809	0.244851969573756	0.264557105798667	0.232410548100294	2.06812089933589	-0.00254428559562954	0.345410550917373	-0.136675268935816	-0.135409274919716	-0.137754888701206	0.0214928011869516	0.0229907578478126	0.0202153672676687	0.0577801460091362	0.0592794564601139	0.0562431659983884	0.000169444630852192	0.000204227383897807	0.000211879933117783
24	0.455496124527524	0.06	0.232462241252378	0.213647285731984	0.251277196772773	0.0657252976560147	0.489317858267244	0.450028109845038	0.528607606689449	2	1.69	2.37	0.18278806940904	0.198746399798968	0.214704730188896	0.216361844224066	0.235251336328582	0.254140828433097	0.22402329625487	0.243536060290916	0.219159365070626	0.232462241252378	2.06105519695546	0.00353073506230684	0.34953566334404	-0.136675268935816	-0.135409274919716	-0.137754888701206	0.0214928011869516	0.0229907578478126	0.0202153672676687	0.0577801460091362	0.0592794564601139	0.0562431659983884	0.000169444630852192	0.000204227383897807	0.000211879933117783
24	0.455496124527524	0.06	0.232505943828874	0.213647209879465	0.251364677778284	0.0662165397168874	0.491870982299878	0.452533349889908	0.531208614709848	1.99	1.69	2.36	0.183913533922761	0.199900693751826	0.215887853580891	0.2177217395073	0.236647765088577	0.255573790669854	0.225513645558177	0.245003963396821	0.26457836766931	0.232505943828874	2.05811110186862	0.00320118529808899	0.348738062012966	-0.136675268935816	-0.135409274919716	-0.137754888701206	0.0214928011869516	0.0229907578478126	0.0202153672676687	0.0577801460091362	0.0592794564601139	0.0562431659983884	0.000169444630852192	0.000204227383897807	0.000211879933117783
24	0.455496124527524	0.06	0.232565516403711	0.213746212337812	0.25138482046961	0.065795058533703	0.491972232543078	0.452491772870696	0.53145269221546	2	1.69	2.38	0.183260806458514	0.199250535582232	0.215240264705951	0.216786380147712	0.235701256510314	0.254616132872915	0.224526770027472	0.243937818203267	0.263663089217152	0.232565516403711	2.065814590201	-0.00338539616681989	0.343860852168619	-0.136675268935816	-0.135409274919716	-0.137754888701206	0.0214928011869516	0.0229907578478126	0.0202153672676687	0.0577801460091362	0.0592794564601139	0.0562431659983884	0.000169444630852192	0.000204227383897807	0.000211879933117783
24	0.455496124527524	0.06	0.232642707711748	0.213675863133002	0.251609552290494	0.0665775498184787	0.492458914119278	0.453188779692264	0.531729048546293	2	1.69	2.36	0.183738035674677	0.199659474341362	0.215580913008047	0.217400814185282	0.236239231154465	0.255077648123649	0.225135810030406	0.2447174481189	0.264086774549287	0.232642707711748	2.05725235654131	-0.00267511799210413	0.34296057365791	-0.136675268935816	-0.135409274919716	-0.137754888701206	0.0214928011869516	0.0229907578478126	0.0202153672676687	0.0577801460091362	0.0592794564601139	0.0562431659983884	0.000169444630852192	0.000204227383897807	0.000211879933117783
24	0.455496124527524	0.06	0.232643077044937	0.213773656319776	0.251512497770098	0.0664384930284633	0.49434092345243	0.45487654074904	0.53380530615582	2	1.69	2.35	0.184333186954503	0.200325648168109	0.216318109381714	0.218082198566902	0.237002671649265	0.255923144731629	0.225884552350908	0.245470439794007	0.264969179309992	0.232643077044937	2.05826389363671	-0.00886034729401172	0.336812986431816	-0.136675268935816	-0.135409274919716	-0.137754888701206	0.0214928011869516	0.0229907578478126	0.0202153672676687	0.0577801460091362	0.0592794564601139	0.0562431659983884	0.000169444630852192	0.000204227383897807	0.000211879933117783
24	0.455496124527524	0.06	0.232660034074982	0.213769786595647	0.251550281554316	0.0672688894228958	0.496298507979442	0.456940669429597	0.535656346529286	2	1.7	2.37	0.185281298340828	0.201240200479058	0.217199102617287	0.219232483024855	0.238115715026385	0.256998947027916	0.226920046143574	0.246784022591601	0.266209156353034	0.232660034074982	2.063055777427	-0.00610597004104958	0.340818544912317	-0.136675268935816	-0.135409274919716	-0.137754888701206	0.0214928011869516	0.0229907578478126	0.0202153672676687	0.0577801460091362	0.0592794564601139	0.0562431659983884	0.000169444630852192	0.000204227383897807	0.000211879933117783
24	0.455496124527524	0.06	0.232674120484349	0.213861919011181	0.251486321957518	0.0664608270521719	0.491774409444045	0.452521984133078	0.531026834755013	2.01	1.69	2.37	0.183048729965311	0.198926647178539	0.214804564391767	0.216478235995096	0.235255877939114	0.254033519883132	0.224254104211562	0.243735991220456	0.262924660131102	0.232674120484349	2.0660666187174	-0.00780400025852826	0.339628774852342	-0.136675268935816	-0.135409274919716	-0.137754888701206	0.0214928011869516	0.0229907578478126	0.0202153672676687	0.0577801460091362	0.0592794564601139	0.0562431659983884	0.000169444630852192	0.000204227383897807	0.000211879933117783
24	0.455496124527524	0.06	0.233014770718584	0.214121414924132	0.251908126513037	0.0673155919508499	0.49548626144417	0.456207452631495	0.534765070256845	1.99	1.69	2.37	0.185609338215823	0.201590036618651	0.217570735021479	0.219781376252648	0.238704238228311	0.257627100203973	0.227358002698748	0.24713284347381	0.26690090723423	0.233014770718584	2.05780221173814	0.00724731662489524	0.352602577146494	-0.136675268935816	-0.135409274919716	-0.137754888701206	0.0214928011869516	0.0229907578478126	0.0202153672676687	0.0577801460091362	0.0592794564601139	0.0562431659983884	0.000169444630852192	0.000204227383897807	0.000211879933117783
24	0.455496124527524	0.06	0.233067730034382	0.214214455187029	0.251921004881736	0.0666271937855727	0.491192669766823	0.45203914585265	0.530346193680995	2	1.69	2.36	0.183421822296916	0.199308965637427	0.215196108977939	0.217065077000554	0.235866242256368	0.254667407512182	0.224843943397624	0.244181589202388	0.263969387247926	0.233067730034382	2.05711327016334	0.0035158284318678	0.349012341361726	-0.136675268935816	-0.135409274919716	-0.137754888701206	0.0214928011869516	0.0229907578478126	0.0202153672676687	0.0577801460091362	0.0592794564601139	0.0562431659983884	0.000169444630852192	0.000204227383897807	0.000211879933117783
24	0.455496124527524	0.06	0.233211985891964	0.214348911167286	0.252075060616641	0.0659089864727772	0.490264359603742	0.450957371163465	0.52957134804402	2	1.69	2.36	0.182946574539088	0.198892824341022	0.214839074142957	0.216493357806244	0.235363660093868	0.254233962381492	0.224277011956292	0.243727784893847	0.263217643887037	0.233211985891964	2.06092968360728	0.00203277322687482	0.348365536512447	-0.136675268935816	-0.135409274919716	-0.137754888701206	0.0214928011869516	0.0229907578478126	0.0202153672676687	0.0577801460091362	0.0592794564601139	0.0562431659983884	0.000169444630852192	0.000204227383897807	0.000211879933117783
24	0.455496124527524	0.06	0.233229362066406	0.214303699300271	0.252155024832541	0.0667943161676957	0.495913373062544	0.456436574881129	0.535390171243958	1.99	1.68	2.35	0.185870828033937	0.201946632581413	0.218022437128888	0.220134326756036	0.239173551192449	0.258212775628862	0.228008972190605	0.247716727142688	0.267375205471831	0.233229362066406	2.05408226778739	0.00145505451704931	0.345684041732368	-0.136675268935816	-0.135409274919716	-0.137754888701206	0.0214928011869516	0.0229907578478126	0.0202153672676687	0.0577801460091362	0.0592794564601139	0.0562431659983884	0.000169444630852192	0.000204227383897807	0.000211879933117783
24	0.455496124527524	0.06	0.23363943883202	0.214724175847048	0.252554701816992	0.0669272281471058	0.493402007957882	0.454166939084921	0.532637076830843	2	1.7	2.36	0.183962211976981	0.199854540184494	0.215746868392006	0.217621970537709	0.236422134678939	0.255222298820169	0.225340879712894	0.244801995624584	0.264277472704998	0.23363943883202	2.0597478541436	0.00272901879257916	0.348700231021443	-0.136675268935816	-0.135409274919716	-0.137754888701206	0.0214928011869516	0.0229907578478126	0.0202153672676687	0.0577801460091362	0.0592794564601139	0.0562431659983884	0.000169444630852192	0.000204227383897807	0.000211879933117783
24	0.455496124527524	0.06	0.233698473964697	0.214792363124765	0.252604584804629	0.0664908519214736	0.499430138645966	0.459576291109398	0.539283986182534	2	1.7	2.36	0.186020562231502	0.202152019117463	0.218283476003424	0.220023025903935	0.239103131424048	0.258183236944162	0.227976429735691	0.247631805780111	0.267584586945304	0.233698473964697	2.06783390223213	-0.00428793096310165	0.343683989059828	-0.136675268935816	-0.135409274919716	-0.137754888701206	0.0214928011869516	0.0229907578478126	0.0202153672676687	0.0577801460091362	0.0592794564601139	0.0562431659983884	0.000169444630852192	0.000204227383897807	0.000211879933117783
24	0.455496124527524	0.06	0.23389116959594	0.214945770119057	0.252836569072823	0.0677353010187789	0.498603489879248	0.459209082738983	0.537997897019513	1.99	1.68	2.35	0.187192206436162	0.2032509610885	0.219309715740839	0.22174887108585	0.240772156205443	0.259795441325035	0.229556106066275	0.249323928851845	0.26913488571231	0.23389116959594	2.05184219311379	0.000340882638076681	0.344283886260425	-0.136675268935816	-0.135409274919716	-0.137754888701206	0.0214928011869516	0.0229907578478126	0.0202153672676687	0.0577801460091362	0.0592794564601139	0.0562431659983884	0.000169444630852192	0.000204227383897807	0.000211879933117783
24	0.455496124527524	0.06	0.23448945249984	0.215391396978266	0.253587508021414	0.0668588304572955	0.500609975857535	0.460779916352334	0.540440035362736	1.99	1.69	2.34	0.187680073334869	0.203903238068361	0.220126402801852	0.222287530003132	0.241502181582085	0.260716833161037	0.230078125	0.250055052616153	0.270130956867888	0.23448945249984	2.05361132299399	-0.000662614591475959	0.343976052870859	-0.136675268935816	-0.135409274919716	-0.137754888701206	0.0214928011869516	0.0229907578478126	0.0202153672676687	0.0577801460091362	0.0592794564601139	0.0562431659983884	0.000169444630852192	0.000204227383897807	0.000211879933117783
24	0.455496124527524	0.06	0.234638149338488	0.215626396069783	0.253649902607192	0.0673046420414802	0.497165057051353	0.457749727411854	0.536580386690852	2	1.69	2.36	0.185730106971683	0.201722718112403	0.217715329253123	0.219794474029282	0.238720256237361	0.25764603844544	0.227580201336508	0.247245446012039	0.266860126552638	0.234638149338488	2.05968935794306	0.00211526034206243	0.348264917233476	-0.136675268935816	-0.135409274919716	-0.137754888701206	0.0214928011869516	0.0229907578478126	0.0202153672676687	0.0577801460091362	0.0592794564601139	0.0562431659983884	0.000169444630852192	0.000204227383897807	0.000211879933117783
24	0.455496124527524	0.06	0.234806785794463	0.215745053053619	0.253868518535308	0.0668688379925099	0.501983533332012	0.462047392303778	0.541919674360247	2	1.69	2.36	0.187564736318352	0.203776518672939	0.219988301027526	0.221988888996912	0.241176054048269	0.260363219099626	0.229741868494784	0.249777594648178	0.269602981265278	0.234806785794463	2.05804409123885	0.00169481151318254	0.347519105559755	-0.136675268935816	-0.135409274919716	-0.137754888701206	0.0214928011869516	0.0229907578478126	0.0202153672676687	0.0577801460091362	0.0592794564601139	0.0562431659983884	0.000169444630852192	0.000204227383897807	0.000211879933117783
24	0.455496124527524	0.06	0.235936872461508	0.216640319985661	0.255233424937355	0.0677213753008511	0.50740500053338	0.467310769407084	0.547499231659676	2	1.69	2.36	0.189159668085975	0.205389149511441	0.221618630936907	0.223738085655889	0.242934318880781	0.262130552105673	0.231818437370021	0.251596009917097	0.271718946815507	0.235936872461508	2.06268749553454	0.00701002317297257	0.353829254078187	-0.136675268935816	-0.135409274919716	-0.137754888701206	0.0214928011869516	0.0229907578478126	0.0202153672676687	0.0577801460091362	0.0592794564601139	0.0562431659983884	0.000169444630852192	0.000204227383897807	0.000211879933117783
24	0.455496124527524	0.07	0.22309832075973	0.205478474777147	0.240718166742312	0.0717516727772016	0.486884034894607	0.449588333898693	0.524179735890522	2	1.69	2.37	0.182357197297734	0.197484679467682	0.212612161637631	0.215787202380012	0.233687878113567	0.251588553847123	0.223455294048648	0.242112364380352	0.260563056471716	0.22309832075973	2.07094171616529	-0.00408304701450828	0.343485616665452	-0.136675268935816	-0.135409274919716	-0.137754888701206	0.0214928011869516	0.0229907578478126	0.0202153672676687	0.0577801460091362	0.0592794564601139	0.0562431659983884	0.000169444630852192	0.000204227383897807	0.000211879933117783
24	0.455496124527524	0.07	0.224180680224716	0.206161757880427	0.242199602569006	0.0682043361694362	0.480903816635513	0.443048250885796	0.51875938238523	2	1.69	2.38	0.179284820356998	0.194603531787144	0.20992224321729	0.212044377929732	0.230162178585819	0.248279979241906	0.219527132398133	0.238185523556877	0.256806402734946	0.224180680224716	2.06704977738835	-0.00323025296924268	0.34387580118994	-0.136675268935816	-0.135409274919716	-0.137754888701206	0.0214928011869516	0.0229907578478126	0.0202153672676687	0.0577801460091362	0.0592794564601139	0.0562431659983884	0.000169444630852192	0.000204227383897807	0.000211879933117783
24	0.455496124527524	0.07	0.224416455816468	0.206355337361749	0.242477574271187	0.0679001479740847	0.480903396763752	0.442956971313994	0.51884982221351	2	1.67	2.37	0.17963060790378	0.195018873384952	0.210407138866123	0.212551333720558	0.230759791565454	0.24896824941035	0.220049043726919	0.238796010937017	0.257631327176485	0.224416455816468	2.06221322029821	0.0012454031872543	0.346897826813323	-0.136675268935816	-0.135409274919716	-0.137754888701206	0.0214928011869516	0.0229907578478126	0.0202153672676687	0.0577801460091362	0.0592794564601139	0.0562431659983884	0.000169444630852192	0.000204227383897807	0.000211879933117783
24	0.455496124527524	0.07	0.224560983194993	0.206551517539717	0.242570448850269	0.0684599381291508	0.48165993162311	0.443820883318507	0.519498979927714	2	1.69	2.37	0.179606299063403	0.194919078793946	0.210231858524488	0.212426852031036	0.230537829268285	0.248648806505534	0.22001028316372	0.238669499828814	0.25756987605846	0.224560983194993	2.07029877760496	0.000664845835609788	0.34845102905627	-0.136675268935816	-0.135409274919716	-0.137754888701206	0.0214928011869516	0.0229907578478126	0.0202153672676687	0.0577801460091362	0.0592794564601139	0.0562431659983884	0.000169444630852192	0.000204227383897807	0.000211879933117783
24	0.455496124527524	0.07	0.224599241972084	0.20646882466459	0.242729659279577	0.0682331043517702	0.480838602311823	0.44299673426913	0.518680470354517	2	1.69	2.37	0.179528741719854	0.19486452735548	0.210200312991105	0.212400604327481	0.230544385126249	0.248688165925016	0.219883501340715	0.238720659762476	0.257466394806843	0.224599241972084	2.0643032701179	0.00346464353225944	0.349891399145227	-0.136675268935816	-0.135409274919716	-0.137754888701206	0.0214928011869516	0.0229907578478126	0.0202153672676687	0.0577801460091362	0.0592794564601139	0.0562431659983884	0.000169444630852192	0.000204227383897807	0.000211879933117783
24	0.455496124527524	0.07	0.224681434714979	0.206612660945762	0.242750208484195	0.0664080794534762	0.476224616355235	0.438197176287457	0.514252056423014	2.01	1.69	2.38	0.177162485231783	0.192536924306194	0.207911363380605	0.209493601814023	0.227673786029405	0.245853970244786	0.216903311162112	0.235664216974646	0.254731201151844	0.224681434714979	2.07384028705148	0.00266520922243945	0.351150634003544	-0.136675268935816	-0.135409274919716	-0.137754888701206	0.0214928011869516	0.0229907578478126	0.0202153672676687	0.0577801460091362	0.0592794564601139	0.0562431659983884	0.000169444630852192	0.000204227383897807	0.000211879933117783
24	0.455496124527524	0.07	0.225199178124412	0.207073948676524	0.2433244075723	0.0674696719364509	0.475562690192463	0.437909469804917	0.51321591058001	2	1.68	2.37	0.177781806755387	0.193068202716723	0.208354598678059	0.210414499528166	0.228506785879038	0.246599072229911	0.217898383783631	0.236392818896093	0.255220312066557	0.225199178124412	2.06150352686203	0.00494299612987523	0.350532304167922	-0.136675268935816	-0.135409274919716	-0.137754888701206	0.0214928011869516	0.0229907578478126	0.0202153672676687	0.0577801460091362	0.0592794564601139	0.0562431659983884	0.000169444630852192	0.000204227383897807	0.000211879933117783
24	0.455496124527524	0.07	0.225346314164557	0.207147936245424	0.24354469208369	0.0677724261198783	0.483810589395343	0.445596193942561	0.522024984848126	2.01	1.69	2.37	0.17980741670895	0.19522772734191	0.210648037974871	0.212533022835547	0.230759886286853	0.24898674973816	0.220143866697572	0.239013384784903	0.257734471385003	0.225346314164557	2.06889418842937	-0.00270025536668915	0.344777835103278	-0.136675268935816	-0.135409274919716	-0.137754888701206	0.0214928011869516	0.0229907578478126	0.0202153672676687	0.0577801460091362	0.0592794564601139	0.0562431659983884	0.000169444630852192	0.000204227383897807	0.000211879933117783
24	0.455496124527524	0.07	0.225569099882696	0.207673654530169	0.243464545235223	0.0700207490215162	0.486934179634401	0.449141239323606	0.524727119945197	2	1.69	2.37	0.182036196926056	0.197353612746503	0.212671028566951	0.215371612750732	0.233494033478756	0.251616454206779	0.223066959568149	0.241750636296547	0.260614261106821	0.225569099882696	2.06995795847198	-0.00374030546173751	0.34404330689849	-0.136675268935816	-0.135409274919716	-0.137754888701206	0.0214928011869516	0.0229907578478126	0.0202153672676687	0.0577801460091362	0.0592794564601139	0.0562431659983884	0.000169444630852192	0.000204227383897807	0.000211879933117783
24	0.455496124527524	0.07	0.225609628954951	0.20749966028493	0.243719597624971	0.0683063703078262	0.483645201170862	0.445604368922162	0.521686033419563	1.99	1.69	2.37	0.18112364817278	0.196586006257552	0.212048364342325	0.214425705608946	0.232731029492123	0.251036353375301	0.222049785419676	0.240951961046084	0.259847879485903	0.225609628954951	2.06265653237814	-0.000335933879068163	0.345725521953346	-0.136675268935816	-0.135409274919716	-0.137754888701206	0.0214928011869516	0.0229907578478126	0.0202153672676687	0.0577801460091362	0.0592794564601139	0.0562431659983884	0.000169444630852192	0.000204227383897807	0.000211879933117783
24	0.455496124527524	0.07	0.226141957172807	0.207967894072752	0.244316020272862	0.0690598336807273	0.490342760828984	0.45200161777919	0.528683903878778	2.01	1.69	2.38	0.182625077149964	0.198116292075011	0.213607507000058	0.215922871229256	0.234238579332689	0.252554287436122	0.223569254057896	0.242451457666757	0.261324085033266	0.226141957172807	2.07644621235934	-0.00607416941141549	0.343050651654321	-0.136675268935816	-0.135409274919716	-0.137754888701206	0.0214928011869516	0.0229907578478126	0.0202153672676687	0.0577801460091362	0.0592794564601139	0.0562431659983884	0.000169444630852192	0.000204227383897807	0.000211879933117783
24	0.455496124527524	0.07	0.226197284835057	0.208169425654151	0.244225144015962	0.0697061188970892	0.489025616099563	0.450978354223465	0.52707287797566	2	1.69	2.37	0.182847446614835	0.198273563233468	0.213699679852101	0.216348491392717	0.234600958792602	0.252853426192486	0.224094283219165	0.242868477043595	0.261841308156454	0.226197284835057	2.0715348404993	0.00406352972705953	0.352014528161651	-0.136675268935816	-0.135409274919716	-0.137754888701206	0.0214928011869516	0.0229907578478126	0.0202153672676687	0.0577801460091362	0.0592794564601139	0.0562431659983884	0.000169444630852192	0.000204227383897807	0.000211879933117783
24	0.455496124527524	0.07	0.226217137857447	0.20813025031903	0.244304025395863	0.0680585413803017	0.483300950658265	0.445212981669499	0.52138891964703	2.01	1.69	2.38	0.180059248070183	0.1954633160983	0.210867384126416	0.212934391175208	0.231150927578326	0.249367463981443	0.220541778017025	0.23926129864594	0.258204935551577	0.226217137857447	2.07154894313052	-0.00191739403019881	0.346440455089608	-0.136675268935816	-0.135409274919716	-0.137754888701206	0.0214928011869516	0.0229907578478126	0.0202153672676687	0.0577801460091362	0.0592794564601139	0.0562431659983884	0.000169444630852192	0.000204227383897807	0.000211879933117783
24	0.455496124527524	0.07	0.226501446975761	0.208473759885584	0.244529134065939	0.0687791762693746	0.482926937409946	0.445082988016092	0.5207708868038	1.99	1.68	2.36	0.181123505450371	0.196523844171144	0.211924182891916	0.214480006562469	0.232716539372953	0.250953072183436	0.221913174056681	0.240881484441252	0.259687906894441	0.226501446975761	2.06158339922428	-0.00264131016615002	0.3429228667982	-0.136675268935816	-0.135409274919716	-0.137754888701206	0.0214928011869516	0.0229907578478126	0.0202153672676687	0.0577801460091362	0.0592794564601139	0.0562431659983884	0.000169444630852192	0.000204227383897807	0.000211879933117783
24	0.455496124527524	0.07	0.226698970042775	0.208516205586924	0.244881734498625	0.0674606647783134	0.48456186342759	0.446193376744032	0.522930350111148	2	1.69	2.38	0.180727864007324	0.196268781925276	0.211809699843228	0.213794648325621	0.232179002609758	0.250563356893894	0.221456522097242	0.240425126335333	0.259464073701675	0.226698970042775	2.0712010300552	-0.00176784111291718	0.346800804892593	-0.136675268935816	-0.135409274919716	-0.137754888701206	0.0214928011869516	0.0229907578478126	0.0202153672676687	0.0577801460091362	0.0592794564601139	0.0562431659983884	0.000169444630852192	0.000204227383897807	0.000211879933117783
24	0.455496124527524	0.07	0.226777186926899	0.208512059540111	0.245042314313688	0.0670927232858182	0.479590843140613	0.441504473280538	0.517677213000688	2	1.68	2.37	0.179335675242387	0.194806061772418	0.21027644830245	0.212277805794617	0.230589944207407	0.248902082620197	0.219784571380752	0.238622919377065	0.257717139298766	0.226777186926899	2.05892343374463	-0.00914868001039038	0.335887632776115	-0.136675268935816	-0.135409274919716	-0.137754888701206	0.0214928011869516	0.0229907578478126	0.0202153672676687	0.0577801460091362	0.0592794564601139	0.0562431659983884	0.000169444630852192	0.000204227383897807	0.000211879933117783
24	0.455496124527524	0.07	0.226815262724852	0.208507646959389	0.245122878490315	0.0651302877401573	0.474922866980071	0.436602973320849	0.513242760639294	2	1.7	2.36	0.176846621092737	0.192368145517369	0.207889669942002	0.209204117160945	0.227565603482724	0.245927089804504	0.2167567856196	0.235728575284543	0.254604671312472	0.226815262724852	2.0651321177786	0.00156395876380878	0.348531240488323	-0.136675268935816	-0.135409274919716	-0.137754888701206	0.0214928011869516	0.0229907578478126	0.0202153672676687	0.0577801460091362	0.0592794564601139	0.0562431659983884	0.000169444630852192	0.000204227383897807	0.000211879933117783
24	0.455496124527524	0.07	0.226845508031984	0.20866294859942	0.245028067464548	0.0687597607630284	0.489773367747453	0.451387088158561	0.528159647336346	1.99	1.69	2.37	0.183544180641645	0.199152908538065	0.214761636434485	0.217309285493703	0.235789421964274	0.254269558434844	0.225072513856401	0.244065634971989	0.263246412703953	0.226845508031984	2.06498081823045	-0.00644319542092685	0.339907399159307	-0.136675268935816	-0.135409274919716	-0.137754888701206	0.0214928011869516	0.0229907578478126	0.0202153672676687	0.0577801460091362	0.0592794564601139	0.0562431659983884	0.000169444630852192	0.000204227383897807	0.000211879933117783
24	0.455496124527524	0.07	0.226860141069813	0.208581636451967	0.245138645687658	0.0698804952895097	0.495146375708563	0.456674606300635	0.533618145116491	1.99	1.68	2.35	0.185551402599823	0.201182862452527	0.216814322305231	0.219649094136903	0.238153055565256	0.256657016993608	0.227453332590471	0.246547689361978	0.265703477091301	0.226860141069813	2.0570248506046	0.00093986650325508	0.345794544130926	-0.136675268935816	-0.135409274919716	-0.137754888701206	0.0214928011869516	0.0229907578478126	0.0202153672676687	0.0577801460091362	0.0592794564601139	0.0562431659983884	0.000169444630852192	0.000204227383897807	0.000211879933117783
24	0.455496124527524	0.07	0.226956277980929	0.208638375857303	0.245274180104556	0.0673730263827062	0.484137412269538	0.445775807169885	0.522499017369191	2	1.69	2.37	0.180867368799129	0.196432059537587	0.211996750276044	0.214038751865373	0.232458033358487	0.250877314851601	0.221574307366529	0.240800148956619	0.259646473951757	0.226956277980929	2.06414204928401	-0.0026302301754728	0.344019410702158	-0.136675268935816	-0.135409274919716	-0.137754888701206	0.0214928011869516	0.0229907578478126	0.0202153672676687	0.0577801460091362	0.0592794564601139	0.0562431659983884	0.000169444630852192	0.000204227383897807	0.000211879933117783
24	0.455496124527524	0.07	0.227063481846652	0.208945968339071	0.245180995354233	0.0682012168943098	0.481853051937095	0.443921833843239	0.519784270030951	1.99	1.68	2.37	0.180443030305974	0.195861113883429	0.211279197460884	0.213620788783895	0.231873769626474	0.250126750469054	0.221182773138253	0.240085235313336	0.25896351453124	0.227063481846652	2.06286416564868	0.00516493389620558	0.351286709579546	-0.136675268935816	-0.135409274919716	-0.137754888701206	0.0214928011869516	0.0229907578478126	0.0202153672676687	0.0577801460091362	0.0592794564601139	0.0562431659983884	0.000169444630852192	0.000204227383897807	0.000211879933117783
24	0.455496124527524	0.07	0.227074578955762	0.208951454318825	0.245197703592699	0.0674750358204721	0.483282932291453	0.445020083877078	0.521545780705828	2	1.7	2.37	0.180626810416265	0.196157112344028	0.211687414271791	0.21377101207226	0.232151054067326	0.250531096062392	0.221460014708737	0.240425352859342	0.259565518580778	0.227074578955762	2.07311495911387	-0.00393725713391488	0.344852469283211	-0.136675268935816	-0.135409274919716	-0.137754888701206	0.0214928011869516	0.0229907578478126	0.0202153672676687	0.0577801460091362	0.0592794564601139	0.0562431659983884	0.000169444630852192	0.000204227383897807	0.000211879933117783
24	0.455496124527524	0.07	0.227099197483491	0.208913303385103	0.24528509158188	0.0658962658482604	0.475630047560251	0.437492426215866	0.513767668904637	1.99	1.68	2.36	0.178017886504653	0.193536278004058	0.209054669503463	0.210798149964019	0.229174102418698	0.247550054873376	0.21824101737775	0.237274955581302	0.256365558540649	0.227099197483491	2.05856037785714	-0.00585345897241958	0.339107296444131	-0.136675268935816	-0.135409274919716	-0.137754888701206	0.0214928011869516	0.0229907578478126	0.0202153672676687	0.0577801460091362	0.0592794564601139	0.0562431659983884	0.000169444630852192	0.000204227383897807	0.000211879933117783
24	0.455496124527524	0.07	0.227264761125114	0.208960038778796	0.245569483471433	0.0685035451863801	0.487402679301983	0.449125567607295	0.525679790996672	2	1.69	2.37	0.181815618689576	0.197311010727699	0.212806402765823	0.215055891701075	0.233384214515332	0.251712537329589	0.222729767050669	0.241661916988108	0.260720735469476	0.227264761125114	2.06677491281109	0.00168368469735357	0.348758566836163	-0.136675268935816	-0.135409274919716	-0.137754888701206	0.0214928011869516	0.0229907578478126	0.0202153672676687	0.0577801460091362	0.0592794564601139	0.0562431659983884	0.000169444630852192	0.000204227383897807	0.000211879933117783
24	0.455496124527524	0.07	0.227290176350045	0.209043168851619	0.245537183848471	0.0692624430060438	0.493036483746115	0.454545328861498	0.531527638630732	2	1.7	2.38	0.184654909486516	0.200291591396883	0.21592827330725	0.218579811730907	0.237089273502427	0.255598735273947	0.226339557027859	0.245397486234288	0.264617460005684	0.227290176350045	2.07151755816485	-0.0019694760255872	0.346499914264062	-0.136675268935816	-0.135409274919716	-0.137754888701206	0.0214928011869516	0.0229907578478126	0.0202153672676687	0.0577801460091362	0.0592794564601139	0.0562431659983884	0.000169444630852192	0.000204227383897807	0.000211879933117783
24	0.455496124527524	0.07	0.227380902950359	0.209070440349921	0.245691365550796	0.0668249292475045	0.481684607101315	0.443349891443148	0.520019322759482	1.99	1.68	2.36	0.180262037870684	0.195848584972885	0.211435132075086	0.213419747102786	0.231873310482247	0.250326873861708	0.221026827064836	0.240212394609262	0.259196488700706	0.227380902950359	2.05739032740267	0.00980841093135837	0.354365352224624	-0.136675268935816	-0.135409274919716	-0.137754888701206	0.0214928011869516	0.0229907578478126	0.0202153672676687	0.0577801460091362	0.0592794564601139	0.0562431659983884	0.000169444630852192	0.000204227383897807	0.000211879933117783
24	0.455496124527524	0.07	0.227443943614961	0.20940071257187	0.245487174658053	0.0691571576158497	0.486841301823125	0.448802730496755	0.524879873149495	2	1.69	2.39	0.181827653101714	0.19723857572235	0.212649498342987	0.215106629046415	0.233338133214628	0.251569637382841	0.222632223008031	0.241452977500057	0.260358202694624	0.227443943614961	2.07089085685777	0.00799924366899825	0.355861599021512	-0.136675268935816	-0.135409274919716	-0.137754888701206	0.0214928011869516	0.0229907578478126	0.0202153672676687	0.0577801460091362	0.0592794564601139	0.0562431659983884	0.000169444630852192	0.000204227383897807	0.000211879933117783
24	0.455496124527524	0.07	0.22750328711337	0.209270057960836	0.245736516265903	0.0679999097868889	0.484187199247303	0.446011739115679	0.522362659378926	2	1.69	2.38	0.180758852599695	0.196230535888882	0.21170221917807	0.213858060858324	0.232162802998767	0.250467545139211	0.221525887863118	0.240525816465862	0.259333418601128	0.22750328711337	2.0678984604533	0.00460018228442279	0.351837987339332	-0.136675268935816	-0.135409274919716	-0.137754888701206	0.0214928011869516	0.0229907578478126	0.0202153672676687	0.0577801460091362	0.0592794564601139	0.0562431659983884	0.000169444630852192	0.000204227383897807	0.000211879933117783
24	0.455496124527524	0.07	0.227555301856918	0.209392560103632	0.245718043610204	0.0676245700363666	0.479555999539507	0.441633264795752	0.517478734283262	2	1.69	2.37	0.178858594878679	0.194217055372731	0.209575515866783	0.211577687297943	0.229745713016766	0.247913738735589	0.219018984992727	0.237953954804834	0.256728865461134	0.227555301856918	2.06358015966005	0.0016579032676703	0.347984211747208	-0.136675268935816	-0.135409274919716	-0.137754888701206	0.0214928011869516	0.0229907578478126	0.0202153672676687	0.0577801460091362	0.0592794564601139	0.0562431659983884	0.000169444630852192	0.000204227383897807	0.000211879933117783
24	0.455496124527524	0.07	0.227629166781776	0.209267928023573	0.245990405539979	0.0667391549142263	0.481873673652811	0.443497511630018	0.520249835675604	2.01	1.69	2.38	0.179262906448609	0.194774656034901	0.210286405621193	0.211966499460557	0.230308114719694	0.248649729978831	0.2194781896319	0.238359920647856	0.257369593433639	0.227629166781776	2.06676476856638	-0.00235795289371586	0.344987926039378	-0.136675268935816	-0.135409274919716	-0.137754888701206	0.0214928011869516	0.0229907578478126	0.0202153672676687	0.0577801460091362	0.0592794564601139	0.0562431659983884	0.000169444630852192	0.000204227383897807	0.000211879933117783
24	0.455496124527524	0.07	0.227639596099595	0.209264764452612	0.246014427746577	0.0673240526680739	0.483712081962705	0.445369234136368	0.522054929789043	2	1.69	2.37	0.180733665659675	0.196293436987219	0.211853208314762	0.213888539302318	0.232302688923967	0.250716838545616	0.221385056630243	0.240650413268174	0.25986402443112	0.227639596099595	2.06399391069732	0.00139505194428658	0.348196973936095	-0.136675268935816	-0.135409274919716	-0.137754888701206	0.0214928011869516	0.0229907578478126	0.0202153672676687	0.0577801460091362	0.0592794564601139	0.0562431659983884	0.000169444630852192	0.000204227383897807	0.000211879933117783
24	0.455496124527524	0.07	0.227648406031601	0.209273865995064	0.246022946068138	0.0671924122748328	0.48708928809375	0.448438205277742	0.525740370909758	2	1.7	2.37	0.181509619890965	0.197154012513495	0.212798405136025	0.214686861941806	0.233190815402422	0.251694768863038	0.222314009637921	0.241581850214567	0.260163160868342	0.227648406031601	2.0678174665538	-0.0044471420834067	0.343234190146179	-0.136675268935816	-0.135409274919716	-0.137754888701206	0.0214928011869516	0.0229907578478126	0.0202153672676687	0.0577801460091362	0.0592794564601139	0.0562431659983884	0.000169444630852192	0.000204227383897807	0.000211879933117783
24	0.455496124527524	0.07	0.227683176093604	0.20954348819823	0.245822863988978	0.0701734355667226	0.492239299264253	0.454079326437363	0.530399272091143	2	1.68	2.36	0.184445626318966	0.19994608995732	0.215446553595674	0.218326952820584	0.236674739433945	0.255022526047305	0.226164566003718	0.245038062264115	0.26412818253084	0.227683176093604	2.06237084678602	-0.00737423317486687	0.338367454617282	-0.136675268935816	-0.135409274919716	-0.137754888701206	0.0214928011869516	0.0229907578478126	0.0202153672676687	0.0577801460091362	0.0592794564601139	0.0562431659983884	0.000169444630852192	0.000204227383897807	0.000211879933117783
24	0.455496124527524	0.07	0.227758176971207	0.2095549879477	0.245961365994715	0.0679937962732837	0.484685767142281	0.44646915441122	0.522902379873341	2	1.69	2.38	0.180665760956858	0.196130286001944	0.211594811047029	0.213676788400496	0.231966972596283	0.25025715679207	0.22123360606596	0.240151657743832	0.259216705719504	0.227758176971207	2.07203678155204	0.00350082631909607	0.351764863605543	-0.136675268935816	-0.135409274919716	-0.137754888701206	0.0214928011869516	0.0229907578478126	0.0202153672676687	0.0577801460091362	0.0592794564601139	0.0562431659983884	0.000169444630852192	0.000204227383897807	0.000211879933117783
24	0.455496124527524	0.07	0.227776382439016	0.209733204411189	0.245819560466842	0.0696509984891252	0.490602132542649	0.452415982548409	0.528788282536888	2.01	1.7	2.39	0.182987307889847	0.198432343113323	0.213877378336799	0.216400863506411	0.234666168339789	0.252931473173167	0.224012264718659	0.242859970039989	0.26168442775961	0.227776382439016	2.07646384821356	-0.00346163622924583	0.345583673993131	-0.136675268935816	-0.135409274919716	-0.137754888701206	0.0214928011869516	0.0229907578478126	0.0202153672676687	0.0577801460091362	0.0592794564601139	0.0562431659983884	0.000169444630852192	0.000204227383897807	0.000211879933117783
24	0.455496124527524	0.07	0.227776523818038	0.209419923634713	0.246133124001362	0.0668233912301234	0.483022175031178	0.444580535396208	0.521463814666148	1.99	1.69	2.36	0.180805320385027	0.196439052446941	0.212072784508854	0.214073991879255	0.232584373229415	0.251094754579574	0.221733062870771	0.240825992043644	0.259957383947614	0.227776523818038	2.06126773075148	-0.0126792651338944	0.333108660732597	-0.136675268935816	-0.135409274919716	-0.137754888701206	0.0214928011869516	0.0229907578478126	0.0202153672676687	0.0577801460091362	0.0592794564601139	0.0562431659983884	0.000169444630852192	0.000204227383897807	0.000211879933117783
24	0.455496124527524	0.07	0.227864431399697	0.209468813644707	0.246260049154686	0.0659154924606297	0.481940344199465	0.443302775937728	0.520577912461201	2	1.69	2.36	0.179882768800649	0.195561066198953	0.211239363597257	0.212878392444363	0.231432536171794	0.249986679899226	0.220504833170152	0.239816820441507	0.258376722646062	0.227864431399697	2.06199871607505	-0.00705369992044325	0.339107185666801	-0.136675268935816	-0.135409274919716	-0.137754888701206	0.0214928011869516	0.0229907578478126	0.0202153672676687	0.0577801460091362	0.0592794564601139	0.0562431659983884	0.000169444630852192	0.000204227383897807	0.000211879933117783
24	0.455496124527524	0.07	0.227937229024045	0.209573560091882	0.246300897956209	0.067094129392189	0.482486294853147	0.444170415108811	0.520802174597482	2	1.69	2.36	0.18008091732354	0.195615402597008	0.211149887870477	0.213073475707839	0.23145402829356	0.249834580879281	0.220635377965118	0.239610913364972	0.258704347760798	0.227937229024045	2.05939058519245	0.00191698868320065	0.347341033611071	-0.136675268935816	-0.135409274919716	-0.137754888701206	0.0214928011869516	0.0229907578478126	0.0202153672676687	0.0577801460091362	0.0592794564601139	0.0562431659983884	0.000169444630852192	0.000204227383897807	0.000211879933117783
24	0.455496124527524	0.07	0.22803640733774	0.209794861162877	0.246277953512602	0.0694905082416319	0.491977285454553	0.453636599417925	0.530317971491182	2.01	1.69	2.38	0.183200272515947	0.198684085196342	0.214167897876738	0.216581185821211	0.234886303304383	0.253191420787555	0.224096165713854	0.243226773277274	0.262245741300285	0.22803640733774	2.06982988848632	-0.00180900009301415	0.345968409205532	-0.136675268935816	-0.135409274919716	-0.137754888701206	0.0214928011869516	0.0229907578478126	0.0202153672676687	0.0577801460091362	0.0592794564601139	0.0562431659983884	0.000169444630852192	0.000204227383897807	0.000211879933117783
24	0.455496124527524	0.07	0.228038328324544	0.209700664648348	0.246375992000741	0.0687139297968163	0.490012253471123	0.451593500126089	0.528431006816158	2.01	1.7	2.38	0.182585783811333	0.198119041465836	0.213652299120339	0.2159084534421	0.234276595622145	0.252644737802189	0.223667814143675	0.242547533605181	0.261301439837552	0.228038328324544	2.0693302730079	-0.000129049767832081	0.34772647223452	-0.136675268935816	-0.135409274919716	-0.137754888701206	0.0214928011869516	0.0229907578478126	0.0202153672676687	0.0577801460091362	0.0592794564601139	0.0562431659983884	0.000169444630852192	0.000204227383897807	0.000211879933117783
24	0.455496124527524	0.07	0.228139607855743	0.20977370727826	0.246505508433226	0.0663033868377119	0.48250954073596	0.443947668784467	0.521071412687454	2.01	1.69	2.37	0.179558778677179	0.19515548774443	0.210752196811682	0.212345421750572	0.230790021280628	0.249234620810684	0.21994815044352	0.238952952990618	0.257996612330445	0.228139607855743	2.06906367675331	-0.0160406620101544	0.331526680837542	-0.136675268935816	-0.135409274919716	-0.137754888701206	0.0214928011869516	0.0229907578478126	0.0202153672676687	0.0577801460091362	0.0592794564601139	0.0562431659983884	0.000169444630852192	0.000204227383897807	0.000211879933117783
24	0.455496124527524	0.07	0.228154044391657	0.210022560309579	0.246285528473734	0.0694637291671106	0.491503953788788	0.453192221509334	0.529815686068243	2.01	1.71	2.37	0.182949305419073	0.19841538024839	0.213881455077707	0.216266282660026	0.234548891074506	0.252831499488987	0.224138559244602	0.243097968166694	0.261801479702262	0.228154044391657	2.07546020130797	-0.00733038950644054	0.342182777102407	-0.136675268935816	-0.135409274919716	-0.137754888701206	0.0214928011869516	0.0229907578478126	0.0202153672676687	0.0577801460091362	0.0592794564601139	0.0562431659983884	0.000169444630852192	0.000204227383897807	0.000211879933117783
24	0.455496124527524	0.07	0.22815956779748	0.209750625647055	0.246568509947905	0.0681173069658654	0.489736098341795	0.451158856557051	0.528313340126539	2.02	1.7	2.38	0.181392005019735	0.196902291770763	0.212412578521791	0.214238734459596	0.232557646609468	0.25087655875934	0.221891032800792	0.240786741073316	0.25958975868416	0.22815956779748	2.07545866419072	0.00461797087599085	0.353915530346869	-0.136675268935816	-0.135409274919716	-0.137754888701206	0.0214928011869516	0.0229907578478126	0.0202153672676687	0.0577801460091362	0.0592794564601139	0.0562431659983884	0.000169444630852192	0.000204227383897807	0.000211879933117783
24	0.455496124527524	0.07	0.228183336678367	0.209861924107714	0.24650474924902	0.0678940073730525	0.488865600620681	0.450289033721892	0.52744216751947	2.02	1.7	2.38	0.181155539732493	0.196675257678573	0.212194975624654	0.213988157234501	0.232320667788608	0.250653178342715	0.221701312471123	0.240532584410676	0.259720823389944	0.228183336678367	2.07767891947318	0.00371829721943614	0.353624824971058	-0.136675268935816	-0.135409274919716	-0.137754888701206	0.0214928011869516	0.0229907578478126	0.0202153672676687	0.0577801460091362	0.0592794564601139	0.0562431659983884	0.000169444630852192	0.000204227383897807	0.000211879933117783
24	0.455496124527524	0.07	0.228197424940092	0.209877653135588	0.246517196744596	0.0673414096443102	0.484472913994112	0.446075063342286	0.522870764645939	2	1.69	2.38	0.181014105029956	0.196595681186077	0.212177257342198	0.21421888869992	0.232658710987829	0.251098533275739	0.221833690280209	0.240958231011268	0.259838685590899	0.228197424940092	2.06573581987769	0.00566748600987158	0.352586412344369	-0.136675268935816	-0.135409274919716	-0.137754888701206	0.0214928011869516	0.0229907578478126	0.0202153672676687	0.0577801460091362	0.0592794564601139	0.0562431659983884	0.000169444630852192	0.000204227383897807	0.000211879933117783
24	0.455496124527524	0.07	0.22820200651873	0.210239932191825	0.246164080845636	0.0693661010610674	0.483838126609839	0.446095419436049	0.521580833783629	2	1.7	2.39	0.180627974815003	0.19591033025693	0.211192685698858	0.213661092225036	0.23173827411692	0.249815456008804	0.221339056594979	0.239787776272715	0.258599886852469	0.22820200651873	2.07200371398046	0.00107599192183144	0.349366348423411	-0.136675268935816	-0.135409274919716	-0.137754888701206	0.0214928011869516	0.0229907578478126	0.0202153672676687	0.0577801460091362	0.0592794564601139	0.0562431659983884	0.000169444630852192	0.000204227383897807	0.000211879933117783
24	0.455496124527524	0.07	0.228254114774954	0.209893127740065	0.246615101809844	0.0661558778683952	0.484039871590594	0.445309534105404	0.522770209075785	2	1.69	2.36	0.180607311195749	0.19631544582834	0.212023580460932	0.21371284494342	0.232300299232282	0.250887753521145	0.221460604131357	0.240549610389068	0.259955327495118	0.228254114774954	2.06561900789398	0.00367396967421977	0.350895645219633	-0.136675268935816	-0.135409274919716	-0.137754888701206	0.0214928011869516	0.0229907578478126	0.0202153672676687	0.0577801460091362	0.0592794564601139	0.0562431659983884	0.000169444630852192	0.000204227383897807	0.000211879933117783
24	0.455496124527524	0.07	0.228289587765107	0.210215285126533	0.246363890403682	0.0687065130087509	0.486970730006149	0.448788230482484	0.525153229529815	2.01	1.69	2.39	0.181508738837714	0.196951339297092	0.21239393975647	0.214649432521406	0.232911613430634	0.251173794339863	0.222312140458234	0.24113709210433	0.260099715057367	0.228289587765107	2.07600794305103	0.00510745646031444	0.354270810074717	-0.136675268935816	-0.135409274919716	-0.137754888701206	0.0214928011869516	0.0229907578478126	0.0202153672676687	0.0577801460091362	0.0592794564601139	0.0562431659983884	0.000169444630852192	0.000204227383897807	0.000211879933117783
24	0.455496124527524	0.07	0.228292527995825	0.209940147712265	0.246644908279385	0.0676330724914956	0.487593961987402	0.449038194001093	0.526149729973711	1.99	1.69	2.36	0.182449776265104	0.19811546202816	0.213781147791216	0.215977788556389	0.234522290153409	0.253066791750429	0.223516386303527	0.242762388981393	0.262192570623096	0.228292527995825	2.06099569452847	-0.00201995026056212	0.344040697118542	-0.136675268935816	-0.135409274919716	-0.137754888701206	0.0214928011869516	0.0229907578478126	0.0202153672676687	0.0577801460091362	0.0592794564601139	0.0562431659983884	0.000169444630852192	0.000204227383897807	0.000211879933117783
24	0.455496124527524	0.07	0.228297685815808	0.209867828294082	0.246727543337534	0.0670813505759266	0.488646849650724	0.449837777514286	0.527455921787162	2	1.68	2.38	0.182230515149644	0.197952176516065	0.213673837882485	0.215579010953551	0.234177763226936	0.252776515500321	0.223226407858601	0.242351640817651	0.261564988396549	0.228297685815808	2.06901082591632	-0.000228784757690971	0.34723575360597	-0.136675268935816	-0.135409274919716	-0.137754888701206	0.0214928011869516	0.0229907578478126	0.0202153672676687	0.0577801460091362	0.0592794564601139	0.0562431659983884	0.000169444630852192	0.000204227383897807	0.000211879933117783
24	0.455496124527524	0.07	0.228320900517328	0.209956499571858	0.246685301462798	0.0681940846079347	0.48908802631688	0.450585114193356	0.527590938440404	2	1.68	2.36	0.182866674231857	0.198492799610799	0.214118924989741	0.216417036570949	0.234910071246633	0.253403105922317	0.22418765178154	0.243157338744794	0.262535319463723	0.228320900517328	2.06074366522451	0.00248365708483406	0.348269750800453	-0.136675268935816	-0.135409274919716	-0.137754888701206	0.0214928011869516	0.0229907578478126	0.0202153672676687	0.0577801460091362	0.0592794564601139	0.0562431659983884	0.000169444630852192	0.000204227383897807	0.000211879933117783
24	0.455496124527524	0.07	0.228352542087539	0.210091221614726	0.246613862560352	0.0691006141803902	0.492062540453577	0.453599121046549	0.530525959860604	1.99	1.68	2.38	0.184646624081112	0.200303930752557	0.215961237424001	0.218666764071624	0.237208844659124	0.255750925246624	0.226255144287279	0.245803443194023	0.264750137079682	0.228352542087539	2.06427705285089	-0.00871849420964514	0.337526377458835	-0.136675268935816	-0.135409274919716	-0.137754888701206	0.0214928011869516	0.0229907578478126	0.0202153672676687	0.0577801460091362	0.0592794564601139	0.0562431659983884	0.000169444630852192	0.000204227383897807	0.000211879933117783
24	0.455496124527524	0.07	0.228374260267415	0.209955973499994	0.246792547034835	0.067827208645615	0.488537175485115	0.449966164351009	0.527108186619222	2	1.69	2.38	0.182074367505434	0.197681746487844	0.213289125470254	0.215341120400815	0.233800118900381	0.252259117399948	0.222902662737761	0.24187697505622	0.261230394785491	0.228374260267415	2.0662635891868	-0.000181865299487072	0.347093651544134	-0.136675268935816	-0.135409274919716	-0.137754888701206	0.0214928011869516	0.0229907578478126	0.0202153672676687	0.0577801460091362	0.0592794564601139	0.0562431659983884	0.000169444630852192	0.000204227383897807	0.000211879933117783
24	0.455496124527524	0.07	0.228427057528082	0.210071770695859	0.246782344360306	0.0684125904358734	0.489660645294031	0.45117877636685	0.528142514221212	1.99	1.69	2.37	0.18351126827232	0.199163282378973	0.214815296485626	0.217283632339061	0.235816153587124	0.254348674835186	0.224967181463399	0.244164206357736	0.263415193426767	0.228427057528082	2.06073401450041	-0.000661559512608979	0.345304899473584	-0.136675268935816	-0.135409274919716	-0.137754888701206	0.0214928011869516	0.0229907578478126	0.0202153672676687	0.0577801460091362	0.0592794564601139	0.0562431659983884	0.000169444630852192	0.000204227383897807	0.000211879933117783
24	0.455496124527524	0.07	0.228428559657015	0.210137238052288	0.246719881261743	0.0686002368941982	0.486618283070896	0.448431696106216	0.524804870035577	1.99	1.68	2.37	0.182316152671211	0.197841441537937	0.213366730404664	0.215848590177548	0.234229362615333	0.252610135053119	0.223418314960952	0.242561562746414	0.261798410280608	0.228428559657015	2.05964524326961	0.0118999985086986	0.357445486695284	-0.136675268935816	-0.135409274919716	-0.137754888701206	0.0214928011869516	0.0229907578478126	0.0202153672676687	0.0577801460091362	0.0592794564601139	0.0562431659983884	0.000169444630852192	0.000204227383897807	0.000211879933117783
24	0.455496124527524	0.07	0.228560817087672	0.210548456526542	0.246573177648803	0.0710292517975736	0.491143290766166	0.453315778292943	0.528970803239389	2	1.69	2.37	0.183977659139325	0.199329909224452	0.214682159309578	0.217732561529544	0.235901532435655	0.254070503341766	0.225460619344085	0.244316979637097	0.263060668674765	0.228560817087672	2.06312635063393	-0.00351003138334735	0.34266148436559	-0.136675268935816	-0.135409274919716	-0.137754888701206	0.0214928011869516	0.0229907578478126	0.0202153672676687	0.0577801460091362	0.0592794564601139	0.0562431659983884	0.000169444630852192	0.000204227383897807	0.000211879933117783
24	0.455496124527524	0.07	0.228654337620448	0.210328928715882	0.246979746525015	0.0687866657741441	0.492312345592398	0.453735176194078	0.530889514990718	2	1.69	2.37	0.184167258303752	0.199825404054764	0.215483549805776	0.217961917560284	0.236493330281323	0.255024743002362	0.225770886657119	0.244873825646573	0.264009331050965	0.228654337620448	2.06568588283022	0.00212393158973665	0.349039143138993	-0.136675268935816	-0.135409274919716	-0.137754888701206	0.0214928011869516	0.0229907578478126	0.0202153672676687	0.0577801460091362	0.0592794564601139	0.0562431659983884	0.000169444630852192	0.000204227383897807	0.000211879933117783
24	0.455496124527524	0.07	0.22867441897623	0.210294032383463	0.247054805568997	0.0671910037681744	0.482243960089785	0.44397692952525	0.52051099065432	2	1.69	2.37	0.180173210876315	0.195702607358441	0.211232003840567	0.213226437935858	0.231604741120178	0.249983044304498	0.220692415671851	0.239789657977693	0.25876897110885	0.22867441897623	2.06166596611078	0.00120121196794394	0.347101426156778	-0.136675268935816	-0.135409274919716	-0.137754888701206	0.0214928011869516	0.0229907578478126	0.0202153672676687	0.0577801460091362	0.0592794564601139	0.0562431659983884	0.000169444630852192	0.000204227383897807	0.000211879933117783
24	0.455496124527524	0.07	0.228711834254277	0.210617400753756	0.246806267754799	0.0711176043705174	0.49542595290196	0.457294115901588	0.533557789902333	2	1.69	2.37	0.185286147489356	0.200736381657713	0.21618661582607	0.219202795114059	0.237481196175127	0.255759597236194	0.226992522134949	0.245933903316836	0.264743493375135	0.228711834254277	2.0684528213863	-0.000342304123846839	0.346878319750138	-0.136675268935816	-0.135409274919716	-0.137754888701206	0.0214928011869516	0.0229907578478126	0.0202153672676687	0.0577801460091362	0.0592794564601139	0.0562431659983884	0.000169444630852192	0.000204227383897807	0.000211879933117783
24	0.455496124527524	0.07	0.22884163694006	0.210527639810681	0.247155634069439	0.0665416258755705	0.480430585891009	0.442108548510999	0.518752623271019	1.99	1.68	2.34	0.179832756766947	0.195420687943993	0.211008619121039	0.212930896696753	0.231387779763264	0.249844662829774	0.220535651167211	0.239654742750918	0.258751027160235	0.22884163694006	2.05584348549335	0.000925187776131813	0.345362643196421	-0.136675268935816	-0.135409274919716	-0.137754888701206	0.0214928011869516	0.0229907578478126	0.0202153672676687	0.0577801460091362	0.0592794564601139	0.0562431659983884	0.000169444630852192	0.000204227383897807	0.000211879933117783
24	0.455496124527524	0.07	0.228944086976382	0.210577871009935	0.24731030294283	0.0672601584316603	0.485852604777361	0.447320474120185	0.524384735434536	2	1.69	2.38	0.18103767025902	0.196632232922425	0.21222679558583	0.214123656276932	0.232568241709071	0.25101282714121	0.221686792856099	0.240736561160116	0.260025432985276	0.228944086976382	2.06846108875396	-0.00500864634354526	0.342484877153727	-0.136675268935816	-0.135409274919716	-0.137754888701206	0.0214928011869516	0.0229907578478126	0.0202153672676687	0.0577801460091362	0.0592794564601139	0.0562431659983884	0.000169444630852192	0.000204227383897807	0.000211879933117783
24	0.455496124527524	0.07	0.229021249894116	0.210628434229857	0.247414065558375	0.0685285061141355	0.491212822336345	0.452644032284431	0.529781612388259	2.01	1.69	2.38	0.183136779449459	0.198741456620882	0.214346133792306	0.216592241966524	0.235047584601045	0.253502927235566	0.224220071491845	0.24342163740709	0.262611531828952	0.229021249894116	2.06915215400078	-0.00816171946004613	0.339739461084717	-0.136675268935816	-0.135409274919716	-0.137754888701206	0.0214928011869516	0.0229907578478126	0.0202153672676687	0.0577801460091362	0.0592794564601139	0.0562431659983884	0.000169444630852192	0.000204227383897807	0.000211879933117783
24	0.455496124527524	0.07	0.229092410522604	0.210962400758194	0.247222420287013	0.0705963240085693	0.488986922665036	0.451201388893329	0.526772456436742	2.01	1.69	2.38	0.182275186259181	0.197539689817189	0.212804193375197	0.215502413984571	0.233549507681402	0.251596601378233	0.223169704388688	0.241722895599566	0.260452521038928	0.229092410522604	2.06749379159383	0.00105658844424086	0.348158263720964	-0.136675268935816	-0.135409274919716	-0.137754888701206	0.0214928011869516	0.0229907578478126	0.0202153672676687	0.0577801460091362	0.0592794564601139	0.0562431659983884	0.000169444630852192	0.000204227383897807	0.000211879933117783
24	0.455496124527524	0.07	0.22909832010535	0.210670599541279	0.247526040669421	0.0659653780122952	0.479019095697833	0.440631275324119	0.517406916071548	2	1.68	2.38	0.178419729256285	0.19396366565249	0.209507602048696	0.211050086655971	0.2294367815415	0.247823476427029	0.218587344789157	0.237512246032725	0.256500711619476	0.22909832010535	2.06238884344419	5.26511266563887e-06	0.346073990576652	-0.136675268935816	-0.135409274919716	-0.137754888701206	0.0214928011869516	0.0229907578478126	0.0202153672676687	0.0577801460091362	0.0592794564601139	0.0562431659983884	0.000169444630852192	0.000204227383897807	0.000211879933117783
24	0.455496124527524	0.07	0.229105787780499	0.210835179698596	0.247376395862402	0.0707473701098015	0.496025491673128	0.457740115965549	0.534310867380707	2	1.69	2.36	0.185964855665342	0.201518953108899	0.217073050552457	0.220133526105068	0.238545490577504	0.256957455049941	0.227996332284316	0.246980661763155	0.26616616917654	0.229105787780499	2.06164073584421	0.00478549345373739	0.35063243400385	-0.136675268935816	-0.135409274919716	-0.137754888701206	0.0214928011869516	0.0229907578478126	0.0202153672676687	0.0577801460091362	0.0592794564601139	0.0562431659983884	0.000169444630852192	0.000204227383897807	0.000211879933117783
24	0.455496124527524	0.07	0.229186999756008	0.210785080971747	0.24758891854027	0.0689994956348067	0.49279243172307	0.454241649267434	0.531343214178706	2	1.69	2.37	0.184302390552732	0.199943847860115	0.215585305167498	0.218103794074848	0.236613923940059	0.255124053805271	0.225877543413662	0.244891885013203	0.264253498120524	0.229186999756008	2.06433666870138	0.00175953574120176	0.348298297639437	-0.136675268935816	-0.135409274919716	-0.137754888701206	0.0214928011869516	0.0229907578478126	0.0202153672676687	0.0577801460091362	0.0592794564601139	0.0562431659983884	0.000169444630852192	0.000204227383897807	0.000211879933117783
24	0.455496124527524	0.07	0.229245878098373	0.211119453913488	0.247372302283259	0.0697646078405014	0.491187820374354	0.452989557950573	0.529386082798135	2	1.69	2.37	0.183775193425776	0.199272003324041	0.214768813222305	0.217474993933298	0.235813533405285	0.254152072877271	0.225158065389769	0.243922967192304	0.263088178049351	0.229245878098373	2.06383267678431	-0.00180325616583899	0.344673250686182	-0.136675268935816	-0.135409274919716	-0.137754888701206	0.0214928011869516	0.0229907578478126	0.0202153672676687	0.0577801460091362	0.0592794564601139	0.0562431659983884	0.000169444630852192	0.000204227383897807	0.000211879933117783
24	0.455496124527524	0.07	0.22925286092479	0.210824126553208	0.247681595296373	0.0674849674196616	0.490276468605684	0.451462985611041	0.529089951600326	2	1.69	2.37	0.18293026349586	0.198657268583093	0.214384273670325	0.216417398204549	0.235023382023107	0.253629365841665	0.224171508282524	0.24330670515451	0.262782483124465	0.22925286092479	2.06674292500654	0.00553367693229585	0.352846694198754	-0.136675268935816	-0.135409274919716	-0.137754888701206	0.0214928011869516	0.0229907578478126	0.0202153672676687	0.0577801460091362	0.0592794564601139	0.0562431659983884	0.000169444630852192	0.000204227383897807	0.000211879933117783
24	0.455496124527524	0.07	0.22927370642532	0.210922026611188	0.247625386239452	0.0687758534872293	0.494070469185479	0.455352266890133	0.532788671480825	2	1.7	2.37	0.184277266957184	0.199946200702062	0.215615134446941	0.217952504608404	0.236484814158192	0.25501712370798	0.22562691126077	0.244940852437954	0.263950212002965	0.22927370642532	2.06971002857803	0.00227883752640186	0.350558515465453	-0.136675268935816	-0.135409274919716	-0.137754888701206	0.0214928011869516	0.0229907578478126	0.0202153672676687	0.0577801460091362	0.0592794564601139	0.0562431659983884	0.000169444630852192	0.000204227383897807	0.000211879933117783
24	0.455496124527524	0.07	0.229344391749315	0.21095557397507	0.247733209523561	0.0679748454457098	0.488882373025553	0.45032910042437	0.527435645626735	2	1.69	2.37	0.182485425463762	0.198108245190529	0.213731064917297	0.215894865230494	0.234377911483963	0.252860957737432	0.223603708040901	0.242745299365396	0.261679098338936	0.229344391749315	2.06414204102076	-0.00179326343679737	0.344836905486466	-0.136675268935816	-0.135409274919716	-0.137754888701206	0.0214928011869516	0.0229907578478126	0.0202153672676687	0.0577801460091362	0.0592794564601139	0.0562431659983884	0.000169444630852192	0.000204227383897807	0.000211879933117783
24	0.455496124527524	0.07	0.229370638329773	0.210876561552573	0.247864715106973	0.0661824074385047	0.483757708309642	0.445058256654953	0.522457159964331	1.99	1.69	2.37	0.180850976605911	0.19657663391304	0.212302291220168	0.214089882577123	0.232705784959932	0.25132168734274	0.2215974104216	0.241025686785907	0.260246949989175	0.229370638329773	2.06186318374312	0.00532336017963812	0.351379798608691	-0.136675268935816	-0.135409274919716	-0.137754888701206	0.0214928011869516	0.0229907578478126	0.0202153672676687	0.0577801460091362	0.0592794564601139	0.0562431659983884	0.000169444630852192	0.000204227383897807	0.000211879933117783
24	0.455496124527524	0.07	0.229401624864228	0.211023556214861	0.247779693513595	0.0680377297136478	0.489082573045773	0.450532641185879	0.527632504905667	2	1.69	2.38	0.182448657229734	0.19805991968038	0.213671182131026	0.215820878100034	0.234287642512041	0.252754406924048	0.223542825723143	0.24261325799389	0.261821580300784	0.229401624864228	2.06659162392903	-0.00157926612833025	0.345655620240913	-0.136675268935816	-0.135409274919716	-0.137754888701206	0.0214928011869516	0.0229907578478126	0.0202153672676687	0.0577801460091362	0.0592794564601139	0.0562431659983884	0.000169444630852192	0.000204227383897807	0.000211879933117783
24	0.455496124527524	0.07	0.229404641883709	0.211305120303955	0.247504163463463	0.072378012103137	0.497502801357223	0.459571749151375	0.535433853563072	2	1.7	2.37	0.186157388906686	0.201522009665387	0.216886630424089	0.220220319281222	0.238396346077623	0.256572372874025	0.228120696095891	0.246866286947625	0.265608015799557	0.229404641883709	2.0671844866622	0.00103027688639061	0.348048912200639	-0.136675268935816	-0.135409274919716	-0.137754888701206	0.0214928011869516	0.0229907578478126	0.0202153672676687	0.0577801460091362	0.0592794564601139	0.0562431659983884	0.000169444630852192	0.000204227383897807	0.000211879933117783
24	0.455496124527524	0.07	0.229426784714524	0.211291425586531	0.247562143842518	0.0698569047387728	0.492146436311287	0.453900814482872	0.530392058139702	2	1.68	2.38	0.184397263744039	0.19993455248714	0.215471841230241	0.218275904696508	0.236667803188227	0.255059701679947	0.22593434122391	0.245162480924277	0.264043447440781	0.229426784714524	2.06533225280644	-0.00866758504465553	0.337727293379009	-0.136675268935816	-0.135409274919716	-0.137754888701206	0.0214928011869516	0.0229907578478126	0.0202153672676687	0.0577801460091362	0.0592794564601139	0.0562431659983884	0.000169444630852192	0.000204227383897807	0.000211879933117783
24	0.455496124527524	0.07	0.22949777922973	0.211083070885652	0.247912487573807	0.0692219917136504	0.495420474109927	0.456731062079116	0.534109886140737	2.01	1.69	2.37	0.184634725451868	0.200275021374998	0.215915317298128	0.218324129978531	0.236818234983249	0.255312339987967	0.226017668170289	0.245259840974177	0.264520693278609	0.22949777922973	2.06710183458054	0.00342282729370723	0.35075913651293	-0.136675268935816	-0.135409274919716	-0.137754888701206	0.0214928011869516	0.0229907578478126	0.0202153672676687	0.0577801460091362	0.0592794564601139	0.0562431659983884	0.000169444630852192	0.000204227383897807	0.000211879933117783
[truncated: 1,376 more rows]
