# Supplementary material for: Re-expressing coefficients from regression models for inclusion in a meta-analysis
Source: BMC Med Res Methodol. 2024 Jan 8;24:6. doi: 10.1186/s12874-023-02132-y (PMC10773134; doi:10.1186/s12874-023-02132-y)
Supplement: Supplementary file 2 — Additional file 2. [file 12874_2023_2132_MOESM2_ESM.zip › Supp_Files_R1/simdata/simdata_scenario_240.csv]

ex_no	errsd	rsquare	beta	b_low_ci	b_hi_ci	lrsquare	lbeta	lb_low_ci	lb_hi_ci	x_median	x_25	x_75	rbl	rb	rbu	altl	alt	altu	dzl	dz	dzu	observed_beta	xlog	error	ylog	RelBias_rb	RelBias_rbl	RelBias_rbu	RelBias_alt	RelBias_altl	RelBias_altu	RelBias_dz	RelBias_dzl	RelBias_dzu	MC_SE_RelBias_rb	MC_SE_RelBias_alt	MC_SE_RelBias_dz
240	21.1579515660655	0.32	0.546662288009293	0.529653511438697	0.563671064579889	0.435400205178463	29.3022440315887	28.5916131245745	30.0128749386028	32.09	20.47	48.76	0.87744762234935	0.899256164491087	0.921064706632823	0.854978347780251	0.876228426819629	0.897478505859007	0.853426304859246	0.876217208970647	0.895681581036486	0.546662288009293	39.0728412401053	-0.0771883344394781	103.666804277214	0.513317136614337	0.520684468364177	0.506349299838462	0.474626684225314	0.481805654908583	0.467836994581189	0.628823365105891	0.752675296240378	0.502589522697681	0.0008290924783554	0.000808873147128691	0.0154436225133524
240	21.1579515660655	0.34	0.554770441534391	0.538403443614382	0.571137439454401	0.450813265306702	29.8972732796084	29.1945077927809	30.6000387664359	31.88	20.76	49.52	0.901730653933149	0.923436968918714	0.945143283904279	0.878726991114881	0.899879565636176	0.921032140157472	0.877751669361723	0.89965116983788	0.919621903396359	0.554770441534391	39.719014172954	-0.381148577631218	103.766722021155	0.513317136614337	0.520684468364177	0.506349299838462	0.474626684225314	0.481805654908583	0.467836994581189	0.628823365105891	0.752675296240378	0.502589522697681	0.0008290924783554	0.000808873147128691	0.0154436225133524
240	21.1579515660655	0.34	0.560155287643178	0.543677558910478	0.576633016375877	0.441771888949511	29.5759243459333	28.8678769867679	30.2839717050987	32.28	21.03	49.64	0.880655728486806	0.902255722250627	0.923855716014447	0.858025578148939	0.879070518342606	0.900115458536274	0.858589698477964	0.879768813649328	0.900437533722676	0.560155287643178	39.9886695107972	0.329446085374844	104.6413082567	0.513317136614337	0.520684468364177	0.506349299838462	0.474626684225314	0.481805654908583	0.467836994581189	0.628823365105891	0.752675296240378	0.502589522697681	0.0008290924783554	0.000808873147128691	0.0154436225133524
240	21.1579515660655	0.34	0.560680467397706	0.544119038194129	0.577241896601283	0.454648214957575	29.6902689912716	28.9977496224856	30.3827883600575	32.16	20.57	49.9	0.888031186357641	0.909238997468672	0.930446808579702	0.865262695064549	0.885926752904247	0.906590810743945	0.864108968625598	0.884421216329182	0.904132240672988	0.560680467397706	39.6967271766436	-0.131525605290379	103.905630091653	0.513317136614337	0.520684468364177	0.506349299838462	0.474626684225314	0.481805654908583	0.467836994581189	0.628823365105891	0.752675296240378	0.502589522697681	0.0008290924783554	0.000808873147128691	0.0154436225133524
240	21.1579515660655	0.34	0.571894179308917	0.555024996248524	0.58876336236931	0.452257299362166	30.1589728118244	29.4521196247606	30.8658259988882	32.05	20.74	49.45	0.905031047594853	0.926751863907384	0.948472680219916	0.881873115825129	0.903038139954083	0.924203164083036	2.75810380280016	0.902296993145468	0.922740936997762	0.571894179308917	39.5016969519179	-0.288907424032159	103.759703082527	0.513317136614337	0.520684468364177	0.506349299838462	0.474626684225314	0.481805654908583	0.467836994581189	0.628823365105891	0.752675296240378	0.502589522697681	0.0008290924783554	0.000808873147128691	0.0154436225133524
240	21.1579515660655	0.34	0.57938519416641	0.56234399494581	0.596426393387009	0.446671562811602	30.0327006562663	29.320817203109	30.7445841094236	31.96	20.91	49.3	0.90333821414129	0.925270465305957	0.947202716470623	0.880258932660711	0.901630839327372	0.923002745994033	2.75810380280016	0.902316815887441	0.924214351733847	0.57938519416641	39.5336452607083	0.0574169063370068	104.12669149756	0.513317136614337	0.520684468364177	0.506349299838462	0.474626684225314	0.481805654908583	0.467836994581189	0.628823365105891	0.752675296240378	0.502589522697681	0.0008290924783554	0.000808873147128691	0.0154436225133524
240	21.1579515660655	0.34	0.579481546058745	0.562447299108332	0.596515793009159	0.440235549800098	29.4669836555975	28.7593427134425	30.1746245977525	31.61	20.6	48.76	0.895648338326226	0.917686304919826	0.939724271513425	0.872912084493308	0.894390611872885	0.915869139252463	0.873877026075367	0.893729382716066	0.916483246549834	0.579481546058745	39.2907269778691	0.160751771472773	103.905092442631	0.513317136614337	0.520684468364177	0.506349299838462	0.474626684225314	0.481805654908583	0.467836994581189	0.628823365105891	0.752675296240378	0.502589522697681	0.0008290924783554	0.000808873147128691	0.0154436225133524
240	21.1579515660655	0.34	0.601019997675799	0.583356895365544	0.618683099986055	0.436282088657334	29.2795912327672	28.5707819403834	29.988400525151	32.03	20.61	48.43	0.878240387257201	0.90002855352908	0.921816719800959	0.855772368375438	0.877003128112275	0.898233887849111	0.856760868421468	0.877961210181135	0.899756082462985	0.601019997675799	38.7710785899255	0.315144565781427	103.94232636948	0.513317136614337	0.520684468364177	0.506349299838462	0.474626684225314	0.481805654908583	0.467836994581189	0.628823365105891	0.752675296240378	0.502589522697681	0.0008290924783554	0.000808873147128691	0.0154436225133524
240	21.1579515660655	0.35	0.558494489662133	0.542388716785979	0.574600262538287	0.465228190096508	29.7211721584696	29.0425401453286	30.3998041716107	31.68	20.68	48.95	0.902473434870592	0.923561375555114	0.944649316239636	0.879533566395084	0.900085475140016	0.920637383884948	0.879287120481891	0.899136233354544	0.92018775514406	0.558494489662133	39.5558743662652	0.0431392393149174	103.832186457249	0.513317136614337	0.520684468364177	0.506349299838462	0.474626684225314	0.481805654908583	0.467836994581189	0.628823365105891	0.752675296240378	0.502589522697681	0.0008290924783554	0.000808873147128691	0.0154436225133524
240	21.1579515660655	0.35	0.558930753837962	0.542700094370351	0.575161413305572	0.45351747481315	29.339331259002	28.6534348879174	30.0252276300865	32.07	20.59	48.85	0.879810317891747	0.900870923946317	0.921931530000887	0.857287539015699	0.877809002298792	0.898330465581884	0.856052820296813	0.877034153077636	2.87751898653796	0.558930753837962	39.6726367771494	0.100224534278339	104.045222818288	0.513317136614337	0.520684468364177	0.506349299838462	0.474626684225314	0.481805654908583	0.467836994581189	0.628823365105891	0.752675296240378	0.502589522697681	0.0008290924783554	0.000808873147128691	0.0154436225133524
240	21.1579515660655	0.35	0.562021726461143	0.545853417599927	0.57819003532236	0.453000902152684	29.5974358671614	28.904783970718	30.2900877636048	31.85	20.82	50.71	0.893644739992861	0.915059351654715	0.93647396331657	0.87086041753113	0.891729043304341	0.912597669077552	0.867828943059902	0.889539801518455	0.910943152343632	0.562021726461143	40.1252757635133	0.15826664577771	104.430006374435	0.513317136614337	0.520684468364177	0.506349299838462	0.474626684225314	0.481805654908583	0.467836994581189	0.628823365105891	0.752675296240378	0.502589522697681	0.0008290924783554	0.000808873147128691	0.0154436225133524
240	21.1579515660655	0.35	0.56300204383147	0.546669490677674	0.579334596985266	0.461556869453142	30.081265016687	29.3893216115237	30.7732084218503	31.78	20.46	49.52	0.910636876813724	0.93207694915492	0.953517021496117	0.887449853734607	0.908344009844152	0.929238165953696	0.88593474098044	0.906498830389346	0.926682891720109	0.56300204383147	39.7286618896085	-0.19998134893126	103.763577594909	0.513317136614337	0.520684468364177	0.506349299838462	0.474626684225314	0.481805654908583	0.467836994581189	0.628823365105891	0.752675296240378	0.502589522697681	0.0008290924783554	0.000808873147128691	0.0154436225133524
240	21.1579515660655	0.35	0.563951173106091	0.547518737308498	0.580383608903684	0.442795737350677	29.1644427830737	28.4676937889077	29.8611917772396	32.24	20.84	49.93	0.86958286580457	0.890865973301297	0.912149080798025	0.847254234163677	0.867990846684301	0.888727459204925	0.846782918418819	0.866936065415105	0.887801355613642	0.563951173106091	39.9032603207455	0.013633593982669	104.209459927944	0.513317136614337	0.520684468364177	0.506349299838462	0.474626684225314	0.481805654908583	0.467836994581189	0.628823365105891	0.752675296240378	0.502589522697681	0.0008290924783554	0.000808873147128691	0.0154436225133524
240	21.1579515660655	0.35	0.565861008199906	0.54937558794053	0.582346428459283	0.447349030573517	29.3830360146475	28.6875057165301	30.078566312765	32.03	20.83	49.96	0.882016021788261	0.903400553181149	0.924785084574036	0.859454236181781	0.880291755728327	0.901129275274872	0.857912060464098	0.87825581063808	2.87751898653803	0.565861008199906	40.0719318948357	0.278457702137539	104.527677790098	0.513317136614337	0.520684468364177	0.506349299838462	0.474626684225314	0.481805654908583	0.467836994581189	0.628823365105891	0.752675296240378	0.502589522697681	0.0008290924783554	0.000808873147128691	0.0154436225133524
240	21.1579515660655	0.35	0.566623593635147	0.550284901073762	0.582962286196532	0.458592093059949	29.9711960133564	29.277658019787	30.6647340069258	32.41	20.79	49.87	0.889822176474234	0.910900552568675	0.931978928663116	0.866906857490372	0.887442408597263	0.907977959704155	0.866381345674126	0.886511315574532	0.906403159263395	0.566623593635147	39.8480730677554	0.337029555587661	104.532103704033	0.513317136614337	0.520684468364177	0.506349299838462	0.474626684225314	0.481805654908583	0.467836994581189	0.628823365105891	0.752675296240378	0.502589522697681	0.0008290924783554	0.000808873147128691	0.0154436225133524
240	21.1579515660655	0.35	0.56744501662589	0.550799080900328	0.584090952351452	0.455188431700089	29.991841307208	29.2930494276344	30.6906331867817	31.86	20.49	49.08	0.905325634822608	0.926922369008536	0.948519103194464	0.882238607031098	0.903284595294036	0.924330583556975	0.880595499477314	0.902150930658606	0.923631980583854	0.56744501662589	39.3908893408608	0.294683165495422	104.090456649174	0.513317136614337	0.520684468364177	0.506349299838462	0.474626684225314	0.481805654908583	0.467836994581189	0.628823365105891	0.752675296240378	0.502589522697681	0.0008290924783554	0.000808873147128691	0.0154436225133524
240	21.1579515660655	0.35	0.567545732777402	0.550977580740607	0.584113884814197	0.457371360535387	30.057458262671	29.3602118425925	30.7547046827495	32.54	21	49.68	0.888588615064571	0.909690820801298	0.930793026538025	0.865649610259285	0.886207060424547	0.906764510589808	0.865248306716395	0.885437064624885	0.906886675338407	0.567545732777402	39.8072825889455	-0.194242438142245	104.084478968453	0.513317136614337	0.520684468364177	0.506349299838462	0.474626684225314	0.481805654908583	0.467836994581189	0.628823365105891	0.752675296240378	0.502589522697681	0.0008290924783554	0.000808873147128691	0.0154436225133524
240	21.1579515660655	0.35	0.567636860352776	0.55116737227617	0.584106348429382	0.447494522751264	29.3141949966308	28.6204983866215	30.00789160664	31.99	21.13	49.8	0.881055843649097	0.902410658778868	0.923765473908639	0.858535202187807	0.879344167541453	0.900153132895099	2.53671150207517	0.878945977108823	0.899962761533475	0.567636860352776	39.9857277528729	0.253503384362589	104.541067943193	0.513317136614337	0.520684468364177	0.506349299838462	0.474626684225314	0.481805654908583	0.467836994581189	0.628823365105891	0.752675296240378	0.502589522697681	0.0008290924783554	0.000808873147128691	0.0154436225133524
240	21.1579515660655	0.35	0.567662128631181	0.551047618085504	0.584276639176859	0.444546278678302	29.1045296746245	28.4116733204666	29.7973860287825	32.42	20.73	49.81	0.863211384568138	0.884261939599991	0.905312494631844	0.840977031794154	0.861485372630233	0.881993713466312	0.839088000437828	0.859414299991719	0.87981657462404	0.567662128631181	39.8830521038912	-0.574176498627415	103.667737990632	0.513317136614337	0.520684468364177	0.506349299838462	0.474626684225314	0.481805654908583	0.467836994581189	0.628823365105891	0.752675296240378	0.502589522697681	0.0008290924783554	0.000808873147128691	0.0154436225133524
240	21.1579515660655	0.35	0.568294134316463	0.551871887570386	0.58471638106254	0.455617659227939	29.8404991065479	29.1458347898438	30.535163423252	32.1	20.64	49.61	0.894180990645156	0.915492976778171	0.936804962911185	0.871279082268706	0.892045222360656	0.912811362452607	0.869581836767294	0.891223323247902	0.911078617082496	0.568294134316463	39.9187231709952	0.156616970213376	104.304038598046	0.513317136614337	0.520684468364177	0.506349299838462	0.474626684225314	0.481805654908583	0.467836994581189	0.628823365105891	0.752675296240378	0.502589522697681	0.0008290924783554	0.000808873147128691	0.0154436225133524
240	21.1579515660655	0.35	0.56863481885287	0.552216867167588	0.585052770538153	0.456113129996623	29.4538399402082	28.7688612031546	30.1388186772617	31.66	20.58	49.56	0.894566760216362	0.915866150737801	0.937165541259241	0.871836973731016	0.892595174236963	0.91335337474291	0.870959608907236	0.890904703356019	0.91131933343957	0.56863481885287	39.619951357129	-0.0960945532304752	103.845938889577	0.513317136614337	0.520684468364177	0.506349299838462	0.474626684225314	0.481805654908583	0.467836994581189	0.628823365105891	0.752675296240378	0.502589522697681	0.0008290924783554	0.000808873147128691	0.0154436225133524
240	21.1579515660655	0.35	0.56898722745112	0.552401982110964	0.585572472791276	0.450729895651951	29.6280890858966	28.9315337741947	30.3246443975985	31.86	20.48	49.2	0.894193614101389	0.915722210423088	0.937250806744787	0.871391087240231	0.892370690158078	0.913350293075925	0.869203803626708	0.890889614293629	0.914390235002275	0.56898722745112	39.4854835810295	0.0446386326872648	103.83977495149	0.513317136614337	0.520684468364177	0.506349299838462	0.474626684225314	0.481805654908583	0.467836994581189	0.628823365105891	0.752675296240378	0.502589522697681	0.0008290924783554	0.000808873147128691	0.0154436225133524
240	21.1579515660655	0.35	0.571074705106881	0.554627761432744	0.587521648781018	0.466801187005495	29.981977483078	29.2995507165556	30.6644042496003	31.78	20.35	49.75	0.907634606422482	0.9287746626519	0.949914718881318	0.884520679990714	0.905122381136497	0.92572408228228	0.881723749347644	0.901253832727682	0.922787992778733	0.571074705106881	39.5960925681698	-0.0905217626138314	103.707987008956	0.513317136614337	0.520684468364177	0.506349299838462	0.474626684225314	0.481805654908583	0.467836994581189	0.628823365105891	0.752675296240378	0.502589522697681	0.0008290924783554	0.000808873147128691	0.0154436225133524
240	21.1579515660655	0.35	0.572923454135503	0.55625296620937	0.589593942061636	0.44658044167593	29.6991056169757	28.9949997859194	30.4032114480321	31.83	20.74	49.69	0.896840262025583	0.918618860497068	0.940397458968552	0.873980622178673	0.895204104049678	0.916427585920683	0.870375630212811	0.893450476948985	0.915168158650589	0.572923454135503	39.8080532320049	0.0567705957096431	104.114280347964	0.513317136614337	0.520684468364177	0.506349299838462	0.474626684225314	0.481805654908583	0.467836994581189	0.628823365105891	0.752675296240378	0.502589522697681	0.0008290924783554	0.000808873147128691	0.0154436225133524
240	21.1579515660655	0.35	0.573127434100582	0.556351193199437	0.589903675001727	0.441150318590013	29.165317224517	28.4662191956437	29.8644152533903	31.97	20.68	49.36	0.876713809436068	0.898244905358935	0.919776001281802	0.854310297879454	0.875291188990736	0.896272080102019	0.852856361152744	0.87496772338579	0.895365085155178	0.573127434100582	39.7822556359212	-0.105147972189699	103.969968164396	0.513317136614337	0.520684468364177	0.506349299838462	0.474626684225314	0.481805654908583	0.467836994581189	0.628823365105891	0.752675296240378	0.502589522697681	0.0008290924783554	0.000808873147128691	0.0154436225133524
240	21.1579515660655	0.35	0.574818520798935	0.558212147470231	0.59142489412764	0.447026876299829	29.1575843434351	28.4669408845757	29.8482278022945	31.68	20.55	48.94	0.884807967707001	0.90627451157349	0.927741055439979	0.862320497476739	0.883241467293533	0.904162437110328	0.862214369805771	0.882664694147949	0.903256891047099	0.574818520798935	39.2431166088911	-0.0692179697692829	103.634951702514	0.513317136614337	0.520684468364177	0.506349299838462	0.474626684225314	0.481805654908583	0.467836994581189	0.628823365105891	0.752675296240378	0.502589522697681	0.0008290924783554	0.000808873147128691	0.0154436225133524
240	21.1579515660655	0.35	0.57497614920532	0.558316736385479	0.59163556202516	0.449546630018058	29.5133949491214	28.8178755754636	30.2089143227792	31.87	20.58	49.04	0.890468021276379	0.911959465321192	0.933450909366004	0.86775728010974	0.888700600458544	0.909643920807349	0.867410743076286	0.888093408318777	0.908796039422448	0.57497614920532	39.1887495955835	0.0489487844113377	103.809319227503	0.513317136614337	0.520684468364177	0.506349299838462	0.474626684225314	0.481805654908583	0.467836994581189	0.628823365105891	0.752675296240378	0.502589522697681	0.0008290924783554	0.000808873147128691	0.0154436225133524
240	21.1579515660655	0.35	0.575351981734384	0.558789427636417	0.591914535832351	0.448321663605931	29.2579589588855	28.5667500982373	29.9491678195337	31.83	20.4	49.69	0.883636851804503	0.905017569578213	0.926398287351924	0.861114402038686	0.881950160487724	0.902785918936762	0.858641539741009	0.878929709767682	0.898655771601008	0.575351981734384	39.6898762619307	0.0167969593865882	103.870896985646	0.513317136614337	0.520684468364177	0.506349299838462	0.474626684225314	0.481805654908583	0.467836994581189	0.628823365105891	0.752675296240378	0.502589522697681	0.0008290924783554	0.000808873147128691	0.0154436225133524
240	21.1579515660655	0.35	0.575514797488007	0.558833818829269	0.592195776146744	0.448277797531448	29.2180448948607	28.5277177740658	29.9083720156557	32.22	20.81	49.32	0.871939644534314	0.893039249805422	0.914138855076529	0.849558328056317	0.870116339713585	0.890674351370853	2.51345138549816	0.869131027339137	0.890134037744447	0.575514797488007	39.8428351965783	-0.128397631839122	104.109240477036	0.513317136614337	0.520684468364177	0.506349299838462	0.474626684225314	0.481805654908583	0.467836994581189	0.628823365105891	0.752675296240378	0.502589522697681	0.0008290924783554	0.000808873147128691	0.0154436225133524
240	21.1579515660655	0.35	0.57574570389832	0.559100711195319	0.592390696601322	0.453530478152222	29.7229947669554	29.0281473193699	30.4178422145408	32.04	20.75	49.68	0.892083933202638	0.913437767369114	0.934791601535589	0.869258512441334	0.890065973972258	0.910873435503182	0.867530139136038	0.888800561513576	0.90927155698456	0.57574570389832	39.686090856764	0.211078552939406	104.281799611278	0.513317136614337	0.520684468364177	0.506349299838462	0.474626684225314	0.481805654908583	0.467836994581189	0.628823365105891	0.752675296240378	0.502589522697681	0.0008290924783554	0.000808873147128691	0.0154436225133524
240	21.1579515660655	0.35	0.575791064600719	0.559085131115176	0.592496998086263	0.448654989128257	29.258348908827	28.5675964234687	29.9491013941852	32.07	20.79	49.72	0.877092854518354	0.898300591430053	0.919508328341753	0.854638412132917	0.87530321005685	0.895968007980783	0.853424513947854	0.874950484836575	0.894698198737092	0.575791064600719	39.8805827841633	-0.420066913024855	103.65718734566	0.513317136614337	0.520684468364177	0.506349299838462	0.474626684225314	0.481805654908583	0.467836994581189	0.628823365105891	0.752675296240378	0.502589522697681	0.0008290924783554	0.000808873147128691	0.0154436225133524
240	21.1579515660655	0.35	0.575981828866771	0.559310717614179	0.592652940119362	0.44540083513424	29.2355097957251	28.5407383978124	29.9302811936378	31.96	20.68	49.39	0.879416302337876	0.90082406289425	0.922231823450624	0.856949879273412	0.877810736384576	0.89867159349574	0.855636372761743	0.876634413264928	0.896941488467455	0.575981828866771	39.7224674246039	-0.0908862254104685	103.911796598349	0.513317136614337	0.520684468364177	0.506349299838462	0.474626684225314	0.481805654908583	0.467836994581189	0.628823365105891	0.752675296240378	0.502589522697681	0.0008290924783554	0.000808873147128691	0.0154436225133524
240	21.1579515660655	0.35	0.576198789221292	0.559387915574244	0.593009662868341	0.448273181457203	29.3789214783541	28.6847868908644	30.0730560658438	32.27	20.71	48.79	0.875358603952485	0.896541145268616	0.917723686584746	0.85286888117586	0.873507200410031	0.894145519644202	0.852030875743556	0.872512396307775	0.894778465138515	0.576198789221292	39.4049767083624	0.0134943003194845	103.950228982065	0.513317136614337	0.520684468364177	0.506349299838462	0.474626684225314	0.481805654908583	0.467836994581189	0.628823365105891	0.752675296240378	0.502589522697681	0.0008290924783554	0.000808873147128691	0.0154436225133524
240	21.1579515660655	0.35	0.576288051274396	0.559531021852511	0.59304508069628	0.445268648105021	29.5706904477651	28.86776554381	30.2736153517201	31.7	20.48	49.13	0.896593490216402	0.918425380600874	0.940257270985346	0.873796253320754	0.895073035083085	0.916349816845416	0.872011453538452	0.894865073644849	0.915393351262365	0.576288051274396	39.5304754585706	0.0727230489702639	103.960143297538	0.513317136614337	0.520684468364177	0.506349299838462	0.474626684225314	0.481805654908583	0.467836994581189	0.628823365105891	0.752675296240378	0.502589522697681	0.0008290924783554	0.000808873147128691	0.0154436225133524
240	21.1579515660655	0.35	0.57702888894064	0.560188025070973	0.593869752810306	0.449286277296612	29.3979121416727	28.7047496922681	30.0910745910774	31.71	20.64	49.56	0.891156590112973	0.912676244226947	0.934195898340921	0.868491909680015	0.889464256969429	0.910436604258842	0.867691918679717	0.887837253285044	0.909392572074107	0.57702888894064	39.4547151889406	-0.420786445588267	103.451899952086	0.513317136614337	0.520684468364177	0.506349299838462	0.474626684225314	0.481805654908583	0.467836994581189	0.628823365105891	0.752675296240378	0.502589522697681	0.0008290924783554	0.000808873147128691	0.0154436225133524
240	21.1579515660655	0.35	0.577263717252406	0.560606822788724	0.593920611716087	0.460051290252398	29.7666542092952	29.0798699740334	30.453438444557	32.19	20.57	50.27	0.88959189466221	0.910601537745768	0.931611180829325	0.866769095216353	0.887239728363554	0.907710361510755	0.863420528958977	0.884212377371489	0.905872222031712	0.577263717252406	39.7503654939531	0.473506934050153	104.562681453119	0.513317136614337	0.520684468364177	0.506349299838462	0.474626684225314	0.481805654908583	0.467836994581189	0.628823365105891	0.752675296240378	0.502589522697681	0.0008290924783554	0.000808873147128691	0.0154436225133524
240	21.1579515660655	0.35	0.577822935072772	0.561157232410633	0.594488637734911	0.450241241854617	29.5624028931997	28.8667055562039	30.2581002301955	31.82	20.61	49.84	0.893354678982598	0.914884827961698	0.936414976940799	0.870591199356622	0.891572740801492	0.912554282246363	0.869023713694817	0.889225449708242	0.910305966353906	0.577822935072772	39.7593155048787	0.238929470379824	104.200842197815	0.513317136614337	0.520684468364177	0.506349299838462	0.474626684225314	0.481805654908583	0.467836994581189	0.628823365105891	0.752675296240378	0.502589522697681	0.0008290924783554	0.000808873147128691	0.0154436225133524
240	21.1579515660655	0.35	0.57794612833094	0.561315066093798	0.594577190568081	0.459981790560958	30.0353112110505	29.3422314984499	30.728390923651	31.95	20.65	49.75	0.904349079131632	0.92571030381859	0.947071528505548	0.881249270875258	0.902064865334049	0.922880459792839	0.88021515406793	2.87751898653823	0.920768623673629	0.57794612833094	39.7588102557905	0.218280843611043	104.254593245942	0.513317136614337	0.520684468364177	0.506349299838462	0.474626684225314	0.481805654908583	0.467836994581189	0.628823365105891	0.752675296240378	0.502589522697681	0.0008290924783554	0.000808873147128691	0.0154436225133524
240	21.1579515660655	0.35	0.578239597008921	0.561524020743066	0.594955173274776	0.450426700222498	29.0805193647256	28.3964186003993	29.7646201290519	32.06	20.83	49.46	0.872082250003807	0.893091664683115	0.914101079362423	0.849759767987157	0.870231409673887	0.890703051360617	2.504587173462	0.870067583950836	0.892634135364096	0.578239597008921	39.801223978975	0.0384550914842519	104.169841664402	0.513317136614337	0.520684468364177	0.506349299838462	0.474626684225314	0.481805654908583	0.467836994581189	0.628823365105891	0.752675296240378	0.502589522697681	0.0008290924783554	0.000808873147128691	0.0154436225133524
240	21.1579515660655	0.35	0.578749260120578	0.562117155991418	0.595381364249738	0.453790275658304	29.3502185759507	28.6644451861967	30.0359919657048	32.23	20.58	50.25	0.875969504541228	0.89692635797231	0.917883211403392	0.853482515900631	0.873901386533677	0.894320257166723	2.504587173462	0.870723399617584	0.890899776837135	0.578749260120578	40.04262419644	-0.00334359683812274	104.206751264667	0.513317136614337	0.520684468364177	0.506349299838462	0.474626684225314	0.481805654908583	0.467836994581189	0.628823365105891	0.752675296240378	0.502589522697681	0.0008290924783554	0.000808873147128691	0.0154436225133524
240	21.1579515660655	0.35	0.578852508398922	0.562231330609977	0.595473686187866	0.456185461046321	30.2118652204148	29.5093602624118	30.9143701784178	32.13	20.8	49.34	0.904498969035803	0.926031628659929	0.947564288284056	0.88132026487223	0.902301128237468	0.923281991602706	0.880665013446441	0.902468349847162	0.920608194588254	0.578852508398922	39.6508909984246	-0.041668763968294	104.053247698795	0.513317136614337	0.520684468364177	0.506349299838462	0.474626684225314	0.481805654908583	0.467836994581189	0.628823365105891	0.752675296240378	0.502589522697681	0.0008290924783554	0.000808873147128691	0.0154436225133524
240	21.1579515660655	0.35	0.578910113372175	0.562037838041137	0.595782388703213	0.460811768625288	30.50679733615	29.8040127850775	31.2095818872225	31.86	21.03	49.48	0.921178261214496	0.942899827885194	0.964621394555891	0.897687891675183	0.918855550758661	0.94002320984214	0.898437225099717	0.919470475107749	0.939194238041448	0.578910113372175	39.6916466516196	-0.154060399968451	103.983215840331	0.513317136614337	0.520684468364177	0.506349299838462	0.474626684225314	0.481805654908583	0.467836994581189	0.628823365105891	0.752675296240378	0.502589522697681	0.0008290924783554	0.000808873147128691	0.0154436225133524
240	21.1579515660655	0.35	0.579417307754203	0.562579419034819	0.596255196473588	0.438621955432804	29.2368580520927	28.5324401324386	29.9412759717468	32.22	20.66	49.42	0.872039390502537	0.89356857519417	0.915097759885802	0.849654846388944	0.870631394365185	0.891607942341426	2.50458717346203	0.870025821941813	0.889932887800219	0.579417307754203	39.5746926158719	-0.0572982900081076	103.973371340119	0.513317136614337	0.520684468364177	0.506349299838462	0.474626684225314	0.481805654908583	0.467836994581189	0.628823365105891	0.752675296240378	0.502589522697681	0.0008290924783554	0.000808873147128691	0.0154436225133524
240	21.1579515660655	0.35	0.579520571833199	0.562690324585533	0.596350819080866	0.448400242476608	29.5255036933843	28.8280849789039	30.2229224078647	32.33	20.87	50.16	0.878137240213433	0.899381431274171	0.920625622334908	0.855552350286833	0.876250160104737	0.89694796992264	0.854800279232544	0.874937737298566	0.894997866318421	0.579520571833199	39.7196485585554	0.0479714315525706	104.207349959537	0.513317136614337	0.520684468364177	0.506349299838462	0.474626684225314	0.481805654908583	0.467836994581189	0.628823365105891	0.752675296240378	0.502589522697681	0.0008290924783554	0.000808873147128691	0.0154436225133524
240	21.1579515660655	0.35	0.57980693877639	0.563030057473325	0.596583820079455	0.45430955600562	29.5325199864738	28.8432094566835	30.2218305162642	31.77	20.64	49.01	0.893771171297187	0.915130995366816	0.936490819436445	0.871014435981579	0.891830407353392	0.912646378725205	0.870607419080004	0.891552496284581	0.911931892350319	0.57980693877639	39.3218679049416	0.0480274877359137	103.860001028531	0.513317136614337	0.520684468364177	0.506349299838462	0.474626684225314	0.481805654908583	0.467836994581189	0.628823365105891	0.752675296240378	0.502589522697681	0.0008290924783554	0.000808873147128691	0.0154436225133524
240	21.1579515660655	0.35	0.581197509179825	0.564231086326277	0.598163932033373	0.453234791223834	30.0466893806036	29.3438556252883	30.7495231359189	31.79	20.83	49.06	0.908947846178619	0.930718646726212	0.952489447273804	0.885799578073803	0.907015939409012	0.928232300744222	0.886240824669105	0.90860366988142	0.928416554753325	0.581197509179825	39.1932761131118	0.126128944883286	103.940391079648	0.513317136614337	0.520684468364177	0.506349299838462	0.474626684225314	0.481805654908583	0.467836994581189	0.628823365105891	0.752675296240378	0.502589522697681	0.0008290924783554	0.000808873147128691	0.0154436225133524
240	21.1579515660655	0.35	0.582075690541175	0.56527630046987	0.59887508061248	0.454371254427409	29.2583681467904	28.575541493146	29.9411948004349	31.9	20.67	49.97	0.881938181807692	0.903012529516885	0.924086877226078	0.859429241519153	0.879965727001729	0.900502212484304	0.857954953747114	0.877305923553852	0.897914046893885	0.582075690541175	39.4485919692737	0.0259638479430184	103.832812537036	0.513317136614337	0.520684468364177	0.506349299838462	0.474626684225314	0.481805654908583	0.467836994581189	0.628823365105891	0.752675296240378	0.502589522697681	0.0008290924783554	0.000808873147128691	0.0154436225133524
240	21.1579515660655	0.35	0.582681269737382	0.56585058592722	0.599511953547544	0.441339534430039	29.348816899434	28.645590250815	30.052043548053	31.92	20.61	49.16	0.883592456678954	0.905283954623832	0.926975452568711	0.861033626729705	0.882171323190897	0.903309019652089	2.53671150207517	0.881896551619136	0.90237718058762	0.582681269737382	39.3686296011287	0.181188659519546	104.034630233149	0.513317136614337	0.520684468364177	0.506349299838462	0.474626684225314	0.481805654908583	0.467836994581189	0.628823365105891	0.752675296240378	0.502589522697681	0.0008290924783554	0.000808873147128691	0.0154436225133524
240	21.1579515660655	0.35	0.582923813277135	0.566119854451559	0.599727772102711	0.452959957995743	29.7883038609795	29.0911275922432	30.4854801297157	31.68	20.63	48.9	0.904215242789539	0.925884990966318	0.947554739143097	0.881234631472152	0.90235364345623	0.923472655440308	0.880028368004848	0.902569236283877	0.923700920850283	0.582923813277135	39.179006175921	0.0647191998846411	103.882987174943	0.513317136614337	0.520684468364177	0.506349299838462	0.474626684225314	0.481805654908583	0.467836994581189	0.628823365105891	0.752675296240378	0.502589522697681	0.0008290924783554	0.000808873147128691	0.0154436225133524
240	21.1579515660655	0.35	0.583360931645389	0.566447843701584	0.600274019589194	0.44859881514426	29.3938849132532	28.6998537944037	30.0879160321028	31.92	20.63	49.24	0.885230427377985	0.906637416708106	0.928044406038226	0.862629237553901	0.883489676048839	0.904350114543776	2.5367115020752	0.882322092205579	0.903954807805544	0.583360931645389	39.3124433280303	-0.072710642489409	103.656849362721	0.513317136614337	0.520684468364177	0.506349299838462	0.474626684225314	0.481805654908583	0.467836994581189	0.628823365105891	0.752675296240378	0.502589522697681	0.0008290924783554	0.000808873147128691	0.0154436225133524
240	21.1579515660655	0.35	0.583402148695609	0.566291762938298	0.60051253445292	0.443730856649438	29.6381715197329	28.9314452337429	30.3448978057229	31.54	20.35	49.44	0.903074194170301	0.925134145412386	0.947194096654471	0.88018102422136	0.901681749858162	0.923182475494963	0.878373329643002	0.899840407452154	2.96801434729256	0.583402148695609	39.1135658849119	0.122882634358452	103.902027319035	0.513317136614337	0.520684468364177	0.506349299838462	0.474626684225314	0.481805654908583	0.467836994581189	0.628823365105891	0.752675296240378	0.502589522697681	0.0008290924783554	0.000808873147128691	0.0154436225133524
240	21.1579515660655	0.35	0.583421840959219	0.566546111284738	0.600297570633701	0.449435195973347	29.6911096537335	28.9912446470052	30.3909746604617	31.95	20.7	50.03	0.893366338086889	0.914932705651606	0.936499073216323	0.870544571157874	0.891560008389664	0.912575445621454	0.869108049376775	0.888437154467602	0.910807825996663	0.583421840959219	39.739092682239	0.0390519911685464	104.178118618842	0.513317136614337	0.520684468364177	0.506349299838462	0.474626684225314	0.481805654908583	0.467836994581189	0.628823365105891	0.752675296240378	0.502589522697681	0.0008290924783554	0.000808873147128691	0.0154436225133524
240	21.1579515660655	0.35	0.583719150986184	0.566956535065007	0.60048176690736	0.455975819117335	29.9835321102414	29.2860418366867	30.681022383796	31.94	20.67	49.17	0.90296287523778	0.924468267682803	0.945973660127826	0.879903693319251	0.900859897342226	0.921816101365202	0.878777645950026	0.900257767001236	0.920463368811892	0.583719150986184	39.6203466659896	0.536194062095726	104.51454551944	0.513317136614337	0.520684468364177	0.506349299838462	0.474626684225314	0.481805654908583	0.467836994581189	0.628823365105891	0.752675296240378	0.502589522697681	0.0008290924783554	0.000808873147128691	0.0154436225133524
240	21.1579515660655	0.35	0.584031633642063	0.567188410613692	0.600874856670433	0.456303773826177	30.0714152000963	29.3723427875999	30.7704876125928	31.62	20.64	49.49	0.914457384697266	0.93622180215175	0.957986219606234	0.891239365167707	0.912451185335577	0.933663005503448	0.890314828897904	0.912368629845102	0.931148267311866	0.584031633642063	39.5629694560496	0.142990734215355	104.021140023241	0.513317136614337	0.520684468364177	0.506349299838462	0.474626684225314	0.481805654908583	0.467836994581189	0.628823365105891	0.752675296240378	0.502589522697681	0.0008290924783554	0.000808873147128691	0.0154436225133524
240	21.1579515660655	0.35	0.584197097916396	0.567323547729163	0.601070648103629	0.44230580318901	29.1198626593455	28.4234875588155	29.8162377598756	32.36	20.95	49.1	0.865102484517837	0.88629748489836	0.907492485278883	0.84284225268482	0.86349187765536	0.8841415026259	0.84406716388756	0.864655643232845	0.884333849179555	0.584197097916396	39.636658969977	-0.569492348312455	103.611225080009	0.513317136614337	0.520684468364177	0.506349299838462	0.474626684225314	0.481805654908583	0.467836994581189	0.628823365105891	0.752675296240378	0.502589522697681	0.0008290924783554	0.000808873147128691	0.0154436225133524
240	21.1579515660655	0.35	0.585091586799375	0.568231211498175	0.601951962100574	0.455446788864859	29.9184172347713	29.2216990889125	30.6151353806302	32.1	20.75	49.63	0.896409587022985	0.917782226016372	0.93915486500976	0.873449114046595	0.894274318131715	0.915099522216836	0.873196605326659	0.893996660904437	0.914489203336387	0.585091586799375	39.7612268399608	-0.116838494152089	103.977406817145	0.513317136614337	0.520684468364177	0.506349299838462	0.474626684225314	0.481805654908583	0.467836994581189	0.628823365105891	0.752675296240378	0.502589522697681	0.0008290924783554	0.000808873147128691	0.0154436225133524
240	21.1579515660655	0.35	0.585207896552121	0.56827447560212	0.602141317502122	0.449340930829127	29.7404341655841	29.0392729585544	30.4415953726139	32.07	20.61	49.19	0.891534750131654	0.913061101097929	0.934587452064203	0.868709984256215	0.889685224992758	0.910660465729302	0.868062441226748	0.888797596557416	0.910069797703382	0.585207896552121	39.3754627398992	0.162582357877324	104.017955980401	0.513317136614337	0.520684468364177	0.506349299838462	0.474626684225314	0.481805654908583	0.467836994581189	0.628823365105891	0.752675296240378	0.502589522697681	0.0008290924783554	0.000808873147128691	0.0154436225133524
240	21.1579515660655	0.35	0.585467877246565	0.568568996138436	0.602366758354694	0.461619416824665	30.4357314607318	29.7357225445759	31.1357403768877	31.62	20.63	48.79	0.92597134620543	0.947769646128259	0.969567946051088	0.902464050116327	0.923708964567106	0.944953879017885	0.902506780495152	0.922908469733671	0.945293405466202	0.585467877246565	39.3452744339431	-0.0127118992826247	103.72057508515	0.513317136614337	0.520684468364177	0.506349299838462	0.474626684225314	0.481805654908583	0.467836994581189	0.628823365105891	0.752675296240378	0.502589522697681	0.0008290924783554	0.000808873147128691	0.0154436225133524
240	21.1579515660655	0.35	0.586140676892579	0.569187247075706	0.603094106709453	0.442186497098475	28.8835737555982	28.1926822256827	29.5744652855137	31.63	20.31	48.67	0.877428113648688	0.898930418643187	0.920432723637685	0.855145652553603	0.876101902245061	0.89705815193652	2.50458717346203	0.874608460844517	0.896878071762123	0.586140676892579	38.9692067176894	-0.363336139491384	103.134810163648	0.513317136614337	0.520684468364177	0.506349299838462	0.474626684225314	0.481805654908583	0.467836994581189	0.628823365105891	0.752675296240378	0.502589522697681	0.0008290924783554	0.000808873147128691	0.0154436225133524
240	21.1579515660655	0.35	0.586359439451525	0.569414193521159	0.603304685381891	0.447265734715658	29.3650507085723	28.669829034325	30.0602723828196	31.83	20.4	48.86	0.886862245509924	0.908367984327269	0.929873723144613	0.864258145105744	0.885215751581279	0.906173358056814	0.863624616288392	0.884391133717208	0.905628774452882	0.586359439451525	39.2437606645776	0.086890270047759	103.85765610475	0.513317136614337	0.520684468364177	0.506349299838462	0.474626684225314	0.481805654908583	0.467836994581189	0.628823365105891	0.752675296240378	0.502589522697681	0.0008290924783554	0.000808873147128691	0.0154436225133524
240	21.1579515660655	0.35	0.587376717817632	0.570390190664592	0.604363244970671	0.44965003818973	29.922881026132	29.2178589328223	30.6279031194417	32.36	20.86	49.81	0.889184947724679	0.910640833134547	0.932096718544415	0.866303624202341	0.8872073870681	0.908111149933859	0.864964262588292	0.885660700467274	0.906653822009408	0.587376717817632	39.6956353282936	-0.524792310281271	103.576970293501	0.513317136614337	0.520684468364177	0.506349299838462	0.474626684225314	0.481805654908583	0.467836994581189	0.628823365105891	0.752675296240378	0.502589522697681	0.0008290924783554	0.000808873147128691	0.0154436225133524
240	21.1579515660655	0.35	0.587377117941662	0.570463872662925	0.604290363220399	0.446364524427675	29.4865123253554	28.7871412047242	30.1858834459866	32.15	20.88	50.21	0.881641666374478	0.903060768598714	0.924479870822949	0.859037900381906	0.879907853906718	0.90077780743153	0.857841439474895	0.878268090078854	2.87751898653796	0.587377117941662	39.8853510067527	0.143419661525684	104.412442895659	0.513317136614337	0.520684468364177	0.506349299838462	0.474626684225314	0.481805654908583	0.467836994581189	0.628823365105891	0.752675296240378	0.502589522697681	0.0008290924783554	0.000808873147128691	0.0154436225133524
240	21.1579515660655	0.35	0.58772886364471	0.570838670373688	0.604619056915731	0.445987191823468	29.3382433029012	28.6418573805927	30.0346292252097	32.32	20.9	49.52	0.872871416281561	0.894094040157058	0.915316664032555	0.850428029802119	0.871104974736983	0.891781919671846	0.849601165409783	0.870672272851477	0.890939756536881	0.58772886364471	39.7809703877987	0.560331732126198	104.812971185153	0.513317136614337	0.520684468364177	0.506349299838462	0.474626684225314	0.481805654908583	0.467836994581189	0.628823365105891	0.752675296240378	0.502589522697681	0.0008290924783554	0.000808873147128691	0.0154436225133524
240	21.1579515660655	0.35	0.588822916278342	0.571732661858658	0.605913170698027	0.442358404351585	29.4900156451163	28.7848638594373	30.1951674307954	32.17	20.7	49.3	0.881193931139189	0.902780813644753	0.924367696150317	0.85859597818493	0.879629271590465	0.900662564996001	0.858891719482257	0.880648349456504	0.900261403736749	0.588822916278342	39.5474048488734	-0.0934072571590153	103.954623024207	0.513317136614337	0.520684468364177	0.506349299838462	0.474626684225314	0.481805654908583	0.467836994581189	0.628823365105891	0.752675296240378	0.502589522697681	0.0008290924783554	0.000808873147128691	0.0154436225133524
240	21.1579515660655	0.35	0.589041662415338	0.572120897396673	0.605962427434002	0.454101350241189	30.0013278464536	29.3007808778468	30.7018748150603	32.36	20.69	49.36	0.891773728352118	0.913094982030806	0.934416235709494	0.868826759852939	0.889599378691899	0.910371997530859	0.867439194103438	0.888156938229295	0.909399013283517	0.589041662415338	39.4585905854492	0.0753846349648381	104.09906918401	0.513317136614337	0.520684468364177	0.506349299838462	0.474626684225314	0.481805654908583	0.467836994581189	0.628823365105891	0.752675296240378	0.502589522697681	0.0008290924783554	0.000808873147128691	0.0154436225133524
240	21.1579515660655	0.35	0.589890957793886	0.57287655485656	0.606905360731212	0.432456470960495	28.826454413421	28.1231606203959	29.5297482064462	32.07	20.54	49.03	0.863520249242208	0.885114850206195	0.906709451170183	0.841414370950078	0.862456156133432	0.883497941316787	0.840306743363015	0.861228507126088	0.878657332928293	0.589890957793886	39.4676131808431	-0.324967804472744	103.631191754267	0.513317136614337	0.520684468364177	0.506349299838462	0.474626684225314	0.481805654908583	0.467836994581189	0.628823365105891	0.752675296240378	0.502589522697681	0.0008290924783554	0.000808873147128691	0.0154436225133524
240	21.1579515660655	0.35	0.589893491604325	0.572819300624756	0.606967682583894	0.441840919089793	29.4509044397186	28.7459487257416	30.1558601536957	31.68	20.68	48.96	0.893381205128758	0.915290177113782	0.937199149098807	0.870674340266206	0.892026456943232	0.913378573620259	0.870993576366829	0.892078331063707	0.914121404677839	0.589893491604325	39.3512597429008	-0.00725195085378281	103.862235960387	0.513317136614337	0.520684468364177	0.506349299838462	0.474626684225314	0.481805654908583	0.467836994581189	0.628823365105891	0.752675296240378	0.502589522697681	0.0008290924783554	0.000808873147128691	0.0154436225133524
240	21.1579515660655	0.35	0.590460872062825	0.573389181052441	0.607532563073209	0.451279995156037	29.7843286651911	29.0848775945343	30.483779735848	31.98	20.58	49.59	0.895464238579382	0.916998914748244	0.938533590917106	0.872577006915628	0.893561276824758	0.914545546733887	0.871350949225692	0.891433836932967	0.913052923374579	0.590460872062825	39.5390380794746	-0.29501466029653	103.714719311319	0.513317136614337	0.520684468364177	0.506349299838462	0.474626684225314	0.481805654908583	0.467836994581189	0.628823365105891	0.752675296240378	0.502589522697681	0.0008290924783554	0.000808873147128691	0.0154436225133524
240	21.1579515660655	0.35	0.590674444911706	0.573469353822936	0.607879536000476	0.451677384551524	30.1743862953181	29.4663434802518	30.8824291103844	32.22	20.98	50.04	0.900592894206361	0.922233120061664	0.943873345916967	0.877475562483716	0.898560305075862	0.919645047668008	0.876279305785548	2.87751898653796	0.918809478718669	0.590674444911706	39.8508345038097	-0.171454925157473	104.056168386943	0.513317136614337	0.520684468364177	0.506349299838462	0.474626684225314	0.481805654908583	0.467836994581189	0.628823365105891	0.752675296240378	0.502589522697681	0.0008290924783554	0.000808873147128691	0.0154436225133524
240	21.1579515660655	0.35	0.591410792428188	0.574413948754641	0.608407636101735	0.459351870005111	29.7953477782734	29.1069329202983	30.4837626362485	32.28	20.77	49.64	0.888040088001036	0.909043331205375	0.930046574409714	0.86522155089615	0.885685107558342	0.906148664220535	0.864857449015063	0.883955979716323	0.905325583147427	0.591410792428188	39.7160498156167	0.0453905195889127	104.130341841316	0.513317136614337	0.520684468364177	0.506349299838462	0.474626684225314	0.481805654908583	0.467836994581189	0.628823365105891	0.752675296240378	0.502589522697681	0.0008290924783554	0.000808873147128691	0.0154436225133524
240	21.1579515660655	0.35	0.591502629777057	0.574210732515209	0.608794527038905	0.441049212927707	29.2452545885245	28.5440966837851	29.9464124932639	31.44	20.55	49.11	0.893883119400587	0.915840486698775	0.937797853996962	0.871267430150465	0.892669265092365	0.914071100034264	0.870005245352586	0.891388596191531	0.913650129406392	0.591502629777057	39.1121812689581	0.0851431025470043	103.721284172395	0.513317136614337	0.520684468364177	0.506349299838462	0.474626684225314	0.481805654908583	0.467836994581189	0.628823365105891	0.752675296240378	0.502589522697681	0.0008290924783554	0.000808873147128691	0.0154436225133524
240	21.1579515660655	0.35	0.591875928794457	0.574879504096374	0.608872353492539	0.451633825384903	29.4437975523282	28.7528372617731	30.1347578428834	32.46	20.94	50.48	0.872504516214244	0.893471698289024	0.914438880363803	0.850014864531688	0.870441597115533	0.890868329699377	2.51345138549816	0.868898790844332	0.889732964542484	0.591875928794457	40.0005235809266	0.130582186560446	104.529527524475	0.513317136614337	0.520684468364177	0.506349299838462	0.474626684225314	0.481805654908583	0.467836994581189	0.628823365105891	0.752675296240378	0.502589522697681	0.0008290924783554	0.000808873147128691	0.0154436225133524
240	21.1579515660655	0.35	0.592427478604486	0.575258276022761	0.60959668118621	0.448140210160355	29.9718320684534	29.2634984127402	30.6801657241666	31.95	20.76	50.24	0.901941552464989	0.923773376811014	0.945605201157039	0.878903527783582	0.900177708336893	0.921451888890203	0.877002265238212	0.898042367519205	0.919942869501262	0.592427478604486	39.7343694981189	0.155014529317082	104.275258709859	0.513317136614337	0.520684468364177	0.506349299838462	0.474626684225314	0.481805654908583	0.467836994581189	0.628823365105891	0.752675296240378	0.502589522697681	0.0008290924783554	0.000808873147128691	0.0154436225133524
240	21.1579515660655	0.35	0.592630490225752	0.575616625133977	0.609644355317528	0.439936899827228	28.9795393495564	28.2831823735771	29.6758963255356	32.14	20.68	49.67	0.866472022594382	0.887805330475186	0.90913863835599	0.844261151095767	0.865047607667325	0.885834064238882	0.843071035834777	0.864224120240216	0.883661879406072	0.592630490225752	39.4777460578318	0.0895513349416377	104.064048132158	0.513317136614337	0.520684468364177	0.506349299838462	0.474626684225314	0.481805654908583	0.467836994581189	0.628823365105891	0.752675296240378	0.502589522697681	0.0008290924783554	0.000808873147128691	0.0154436225133524
240	21.1579515660655	0.35	0.593046580750639	0.575751759183876	0.610341402317401	0.436494259472348	29.1639537115542	28.4582482602471	29.8696591628612	31.71	20.6	49.18	0.883520440343469	0.905429912261406	0.927339384179343	0.861050222223592	0.882402479401035	0.903754736578478	0.859608572643427	0.881902386113705	0.902130088726242	0.593046580750639	39.1202446660925	-0.0311969308874464	103.703874322288	0.513317136614337	0.520684468364177	0.506349299838462	0.474626684225314	0.481805654908583	0.467836994581189	0.628823365105891	0.752675296240378	0.502589522697681	0.0008290924783554	0.000808873147128691	0.0154436225133524
240	21.1579515660655	0.35	0.59313093411178	0.576050728773203	0.610211139450358	0.44603032005087	29.69360579516	28.9888463366017	30.3983652537182	31.72	20.75	49.13	0.899915122255237	0.921793319370939	0.94367151648664	0.877026753159929	0.898348501963628	0.919670250767328	0.876620791711247	0.898315426798172	0.920274963107085	0.59313093411178	39.4377801708289	0.0664801933864953	104.025502445908	0.513317136614337	0.520684468364177	0.506349299838462	0.474626684225314	0.481805654908583	0.467836994581189	0.628823365105891	0.752675296240378	0.502589522697681	0.0008290924783554	0.000808873147128691	0.0154436225133524
240	21.1579515660655	0.35	0.593516834775783	0.576458247248751	0.610575422302816	0.444247248609218	29.8269062042895	29.1164230032653	30.5373894053137	31.64	20.65	49.16	0.906095675514789	0.928205731956191	0.950315788397593	0.883083952059671	0.904632488875546	0.926181025691421	2.77509751468895	0.903235032966566	0.925993398303237	0.593516834775783	39.160267518551	0.0871118775933611	103.88268285719	0.513317136614337	0.520684468364177	0.506349299838462	0.474626684225314	0.481805654908583	0.467836994581189	0.628823365105891	0.752675296240378	0.502589522697681	0.0008290924783554	0.000808873147128691	0.0154436225133524
240	21.1579515660655	0.35	0.593522289981433	0.5764180449254	0.610626535037465	0.45421261608717	30.0881457686121	29.3857292080961	30.7905623291281	32.37	20.99	50.05	0.894116759224625	0.915489120423041	0.936861481621457	0.871105889425179	0.89192821438306	0.91275053934094	0.870099089639297	0.891790888447681	0.911366792900261	0.593522289981433	39.8239108465322	-0.073303170236892	104.179713868422	0.513317136614337	0.520684468364177	0.506349299838462	0.474626684225314	0.481805654908583	0.467836994581189	0.628823365105891	0.752675296240378	0.502589522697681	0.0008290924783554	0.000808873147128691	0.0154436225133524
240	21.1579515660655	0.35	0.593867783507861	0.576714585023982	0.61102098199174	0.450978848259706	29.8967850849602	29.1942660289982	30.5993041409222	32.39	20.96	49.96	0.887592620652087	0.908951291882936	0.930309963113786	0.864739257764965	0.885547994878441	0.906356731991918	0.863963536029763	0.885676716498687	0.905730020937612	0.593867783507861	39.655809255907	-0.301003425231344	103.83905146677	0.513317136614337	0.520684468364177	0.506349299838462	0.474626684225314	0.481805654908583	0.467836994581189	0.628823365105891	0.752675296240378	0.502589522697681	0.0008290924783554	0.000808873147128691	0.0154436225133524
240	21.1579515660655	0.35	0.593935266943474	0.576866014074552	0.611004519812397	0.443113053299108	29.3357773228976	28.6353855830806	30.0361690627145	32.23	20.92	49.62	0.874904814693044	0.896304076231158	0.917703337769272	0.852442515029381	0.873292372086942	0.894142229144502	0.852109266976393	0.873367229962655	0.894485433687621	0.593935266943474	39.6100413424916	-0.070181461038795	104.105550338936	0.513317136614337	0.520684468364177	0.506349299838462	0.474626684225314	0.481805654908583	0.467836994581189	0.628823365105891	0.752675296240378	0.502589522697681	0.0008290924783554	0.000808873147128691	0.0154436225133524
240	21.1579515660655	0.35	0.594082641882564	0.57696171733765	0.611203566427479	0.45541409357285	29.9710276215201	29.2730383176036	30.6690169254365	31.94	20.67	49.88	0.902547666576811	0.924068104964873	0.945588543352935	0.879498872363209	0.900469732957032	0.921440593550855	0.877205707782518	0.899076859290932	0.919819432164778	0.594082641882564	39.4107062382531	-0.44193528677515	103.4996350707	0.513317136614337	0.520684468364177	0.506349299838462	0.474626684225314	0.481805654908583	0.467836994581189	0.628823365105891	0.752675296240378	0.502589522697681	0.0008290924783554	0.000808873147128691	0.0154436225133524
240	21.1579515660655	0.35	0.594094738659699	0.57689729634118	0.611292180978218	0.441894591541861	29.6725229114296	28.9623396791236	30.3827061437356	31.95	21	49.79	0.892554707762142	0.914440970902179	0.936327234042215	0.869754868053473	0.891082058133813	0.912409248214154	0.870097858252229	0.890714131917551	0.912108336016894	0.594094738659699	39.6904536434855	0.0624330712735132	104.214602524064	0.513317136614337	0.520684468364177	0.506349299838462	0.474626684225314	0.481805654908583	0.467836994581189	0.628823365105891	0.752675296240378	0.502589522697681	0.0008290924783554	0.000808873147128691	0.0154436225133524
240	21.1579515660655	0.35	0.594309652330012	0.577134752991734	0.61148455166829	0.449696887032865	29.7881976439212	29.0864152982242	30.4899799896181	32.55	20.94	49.66	0.880270722435196	0.90150945007162	0.922748177708044	0.857545979308034	0.878236415813576	0.898926852319119	0.857388715204523	0.878312123282028	0.899211529338886	0.594309652330012	39.6222742485374	-0.0539773016000056	104.122301737434	0.513317136614337	0.520684468364177	0.506349299838462	0.474626684225314	0.481805654908583	0.467836994581189	0.628823365105891	0.752675296240378	0.502589522697681	0.0008290924783554	0.000808873147128691	0.0154436225133524
240	21.1579515660655	0.35	0.594436542831413	0.577254428534	0.611618657128826	0.44216790682943	29.618317027232	28.909823829946	30.3268102245181	31.59	20.5	48.5	0.901079121713441	0.923161872258921	0.945244622804401	0.878216370898709	0.899738823895551	0.921261276892393	0.877238314501452	0.90025281854594	0.92039865933892	0.594436542831413	39.0451612645894	0.373275070200778	104.051589870217	0.513317136614337	0.520684468364177	0.506349299838462	0.474626684225314	0.481805654908583	0.467836994581189	0.628823365105891	0.752675296240378	0.502589522697681	0.0008290924783554	0.000808873147128691	0.0154436225133524
240	21.1579515660655	0.35	0.594473058682374	0.577407286212871	0.611538831151877	0.447980331500741	29.5358457632166	28.8375902363997	30.2341012900336	31.99	20.54	49.49	0.887665675171428	0.909159061358453	0.930652447545479	0.864974977438879	0.88591894514228	0.90686291284568	0.863089254572809	0.88508841898495	0.904806864786275	0.594473058682374	39.3370677075838	0.206182160635815	103.969542775688	0.513317136614337	0.520684468364177	0.506349299838462	0.474626684225314	0.481805654908583	0.467836994581189	0.628823365105891	0.752675296240378	0.502589522697681	0.0008290924783554	0.000808873147128691	0.0154436225133524
240	21.1579515660655	0.35	0.5944861901308	0.577292820031656	0.611679560229945	0.439748168451846	29.2870245384938	28.5830093288522	29.9910397481355	32.03	20.67	49.88	0.878853988926837	0.900500645097296	0.922147301267756	0.856373852014504	0.877466810072948	0.898559768131392	0.854108560432972	0.875011729138294	0.896270838557547	0.5944861901308	39.5694068786397	0.152728420740762	104.201810072088	0.513317136614337	0.520684468364177	0.506349299838462	0.474626684225314	0.481805654908583	0.467836994581189	0.628823365105891	0.752675296240378	0.502589522697681	0.0008290924783554	0.000808873147128691	0.0154436225133524
240	21.1579515660655	0.35	0.594797259743046	0.577689092642874	0.611905426843218	0.445168574933452	29.6981333883357	28.9920360127769	30.4042307638944	31.92	20.96	49.7	0.894234624720629	0.916013596068855	0.93779256741708	0.871403424190065	0.892626344532822	0.913849264875579	0.870314692071328	0.892378314228703	0.911922342991426	0.594797259743046	39.3731154771045	-0.052302115966381	104.031974366766	0.513317136614337	0.520684468364177	0.506349299838462	0.474626684225314	0.481805654908583	0.467836994581189	0.628823365105891	0.752675296240378	0.502589522697681	0.0008290924783554	0.000808873147128691	0.0154436225133524
240	21.1579515660655	0.35	0.595533333496894	0.57841178959353	0.612654877400258	0.445195436118259	29.4449975898192	28.7449567910378	30.1450383886005	32.16	20.72	50.78	0.880198008296329	0.901633925604983	0.923069842913637	0.85762898047185	0.878515262573855	0.89940154467586	0.853891079099603	0.875290210897374	0.896993895393025	0.595533333496894	39.8205503623301	0.237053244083299	104.435625898117	0.513317136614337	0.520684468364177	0.506349299838462	0.474626684225314	0.481805654908583	0.467836994581189	0.628823365105891	0.752675296240378	0.502589522697681	0.0008290924783554	0.000808873147128691	0.0154436225133524
240	21.1579515660655	0.35	0.597522528614392	0.580329128937873	0.614715928290912	0.450607476814739	29.6462018449401	28.9490483569122	30.343355332968	32.36	20.84	49.67	0.880987307734739	0.902203320327738	0.923419332920736	0.85831668089663	0.878986737492005	0.899656794087379	2.5367115020752	2.75810380280016	0.89957016507601	0.597522528614392	39.4308390378485	-0.240288729030245	103.791753350895	0.513317136614337	0.520684468364177	0.506349299838462	0.474626684225314	0.481805654908583	0.467836994581189	0.628823365105891	0.752675296240378	0.502589522697681	0.0008290924783554	0.000808873147128691	0.0154436225133524
240	21.1579515660655	0.35	0.597849846980705	0.580584206354386	0.615115487607023	0.444665741291036	29.6382753166644	28.9328833761192	30.3436672572096	32	20.72	48.95	0.890377626721212	0.912085286955634	0.933792947190055	0.867614270122744	0.88876695323734	0.909919636351936	0.866787086679639	0.889850934072719	0.909304374615712	0.597849846980705	39.3279110301628	0.121103984434576	104.121830800732	0.513317136614337	0.520684468364177	0.506349299838462	0.474626684225314	0.481805654908583	0.467836994581189	0.628823365105891	0.752675296240378	0.502589522697681	0.0008290924783554	0.000808873147128691	0.0154436225133524
240	21.1579515660655	0.35	0.598061894490571	0.580834652112139	0.615289136869003	0.450375367439645	29.6417803783048	28.9444040004756	30.3391567561341	31.46	20.6	49.13	0.905818584696948	0.927643061841337	0.949467538985727	0.882891715771864	0.904163800930374	0.925435886088884	0.882050766998589	2.87313370062054	0.923858187509623	0.598061894490571	39.0393571464686	0.0137203169299163	103.708051334876	0.513317136614337	0.520684468364177	0.506349299838462	0.474626684225314	0.481805654908583	0.467836994581189	0.628823365105891	0.752675296240378	0.502589522697681	0.0008290924783554	0.000808873147128691	0.0154436225133524
240	21.1579515660655	0.35	0.598169954256594	0.580994035239258	0.61534587327393	0.4508596391562	29.8284493033459	29.127367254944	30.5295313517478	31.71	20.62	48.54	0.904388629512565	0.926156839024273	0.94792504853598	0.881389117682704	0.902603739747775	0.923818361812845	0.880618117090172	0.902219976517772	0.923152942769265	0.598169954256594	39.221267560604	-0.156194166225187	103.581059827548	0.513317136614337	0.520684468364177	0.506349299838462	0.474626684225314	0.481805654908583	0.467836994581189	0.628823365105891	0.752675296240378	0.502589522697681	0.0008290924783554	0.000808873147128691	0.0154436225133524
240	21.1579515660655	0.35	0.599537073985445	0.582192201230689	0.616881946740201	0.440475665753329	29.7415308014833	29.0276445549312	30.4554170480354	31.9	20.64	49.08	0.895902107291924	0.917935317442422	0.93996852759292	0.873036936464124	0.894507816076637	0.915978695689149	0.872328491480589	0.894528192260391	0.916188269919226	0.599537073985445	39.2048174947586	0.12316597140523	103.95799245063	0.513317136614337	0.520684468364177	0.506349299838462	0.474626684225314	0.481805654908583	0.467836994581189	0.628823365105891	0.752675296240378	0.502589522697681	0.0008290924783554	0.000808873147128691	0.0154436225133524
240	21.1579515660655	0.35	0.599569290660884	0.58212722714165	0.617011354180118	0.451318608111664	29.6578973770188	28.9614697008132	30.3543250532244	31.86	20.49	49.5	0.895115239284888	0.916639803903716	0.938164368522544	0.872289155707319	0.89326482841883	0.91424050113034	0.870432077370964	0.890599616919197	0.912552473552021	0.599569290660884	39.1087888728954	0.0317401155713774	103.782697117279	0.513317136614337	0.520684468364177	0.506349299838462	0.474626684225314	0.481805654908583	0.467836994581189	0.628823365105891	0.752675296240378	0.502589522697681	0.0008290924783554	0.000808873147128691	0.0154436225133524
240	21.1579515660655	0.35	0.600177698401618	0.582895562392248	0.617459834410987	0.444004417200952	29.4386731425852	28.737092779605	30.1402535055653	31.74	20.73	49.53	0.891506726749443	0.913271754191468	0.935036781633493	0.868823204172033	0.890034441635177	0.91124567909832	0.867534917798657	0.889689285575223	0.910603908306497	0.600177698401618	39.2669345906738	0.0367380207304763	103.933289756663	0.513317136614337	0.520684468364177	0.506349299838462	0.474626684225314	0.481805654908583	0.467836994581189	0.628823365105891	0.752675296240378	0.502589522697681	0.0008290924783554	0.000808873147128691	0.0154436225133524
240	21.1579515660655	0.35	0.601113649217479	0.583672652110064	0.618554646324894	0.447687009420666	29.6470023407128	28.9457031491209	30.3483015323047	31.99	20.69	49.5	0.890893715883929	0.912478371800732	0.934063027717535	0.868118997413069	0.889151865329765	0.910184733246461	0.866946839885591	0.890363931593519	0.909317097118428	0.601113649217479	39.4038886755312	0.0599486931584462	104.02908255036	0.513317136614337	0.520684468364177	0.506349299838462	0.474626684225314	0.481805654908583	0.467836994581189	0.628823365105891	0.752675296240378	0.502589522697681	0.0008290924783554	0.000808873147128691	0.0154436225133524
240	21.1579515660655	0.35	0.602019377725745	0.584683081564429	0.619355673887061	0.441425112827563	29.4738546086101	28.7677544815924	30.1799547356277	31.59	20.78	48.93	0.89657482513347	0.918581116876285	0.9405874086191	0.873825197003905	0.895273102609138	0.916721008214371	0.873472589620078	0.895168970808956	0.916518854593596	0.602019377725745	39.0731785685206	0.0820384148216526	103.894038243957	0.513317136614337	0.520684468364177	0.506349299838462	0.474626684225314	0.481805654908583	0.467836994581189	0.628823365105891	0.752675296240378	0.502589522697681	0.0008290924783554	0.000808873147128691	0.0154436225133524
240	21.1579515660655	0.35	0.602703258159371	0.585313141171679	0.620093375147062	0.441752040780704	29.5295024405324	28.8225379720612	30.2364669090037	31.67	20.48	48.32	0.895917296011565	0.91789251885915	0.939867741706736	0.873148344202113	0.894565086046768	0.915981827891424	0.874141653231882	0.894707633001106	0.915833705440317	0.602703258159371	38.7898972052363	0.221151705743566	103.794763744304	0.513317136614337	0.520684468364177	0.506349299838462	0.474626684225314	0.481805654908583	0.467836994581189	0.628823365105891	0.752675296240378	0.502589522697681	0.0008290924783554	0.000808873147128691	0.0154436225133524
240	21.1579515660655	0.35	0.602907307553487	0.585505970604613	0.62030864450236	0.443893968913554	29.3815049383326	28.6811303421479	30.0818795345172	31.84	20.44	49.74	0.886879960049505	0.908536993314025	0.930194026578546	0.864270382015336	0.885375304052137	0.906480226088939	0.8621971572416	0.883411598444295	0.904534996913564	0.602907307553487	39.3106594390503	0.108145523924042	103.957948574042	0.513317136614337	0.520684468364177	0.506349299838462	0.474626684225314	0.481805654908583	0.467836994581189	0.628823365105891	0.752675296240378	0.502589522697681	0.0008290924783554	0.000808873147128691	0.0154436225133524
240	21.1579515660655	0.35	0.604059335444577	0.586696311791576	0.621422359097579	0.433867750949307	28.9212366634972	28.2176553616901	29.6248179653044	32.32	20.76	49.49	0.859762595608381	0.881199985728487	0.902637375848592	0.837653563145275	0.858539684861159	0.879425806577044	0.837376019585643	2.53671150207517	2.75810380280016	0.604059335444577	39.5987198232198	-0.0490273319799999	104.118435107707	0.513317136614337	0.520684468364177	0.506349299838462	0.474626684225314	0.481805654908583	0.467836994581189	0.628823365105891	0.752675296240378	0.502589522697681	0.0008290924783554	0.000808873147128691	0.0154436225133524
240	21.1579515660655	0.35	0.604885060144935	0.587487267719366	0.622282852570505	0.450757022413263	30.1112974587613	29.4034207177789	30.8191741997438	32.08	20.73	49.28	0.902697965108238	0.924430092800643	0.946162220493048	0.879587154601419	0.900762897872431	0.921938641143443	2.77509751468895	0.900844795324547	0.921899529240658	0.604885060144935	39.408645142411	-0.15190622036806	103.811200921013	0.513317136614337	0.520684468364177	0.506349299838462	0.474626684225314	0.481805654908583	0.467836994581189	0.628823365105891	0.752675296240378	0.502589522697681	0.0008290924783554	0.000808873147128691	0.0154436225133524
240	21.1579515660655	0.35	0.612559202111252	0.594910689251709	0.630207714970795	0.448238658126175	29.7661232085785	29.0627911347496	30.4694552824075	32.09	20.63	49.3	0.891803561924684	0.913385592561327	0.93496762319797	0.868965103796484	0.889994433901237	0.911023764005991	0.867592251810847	0.888124911336644	0.910696211760806	0.612559202111252	39.1514488527934	-0.171893616351247	103.60682319951	0.513317136614337	0.520684468364177	0.506349299838462	0.474626684225314	0.481805654908583	0.467836994581189	0.628823365105891	0.752675296240378	0.502589522697681	0.0008290924783554	0.000808873147128691	0.0154436225133524
240	21.1579515660655	0.35	0.618296160380033	0.600474838156592	0.636117482603473	0.441643720044063	29.9226754814107	29.2061407215685	30.639210241253	32.11	20.79	48.72	0.895738812733452	0.917714602043726	0.939690391353999	0.872792614749082	0.894205448870624	0.915618282992166	0.874237432501668	0.895651551611718	0.916277494774765	0.618296160380033	38.9586410216644	-0.483062402087723	103.351486670001	0.513317136614337	0.520684468364177	0.506349299838462	0.474626684225314	0.481805654908583	0.467836994581189	0.628823365105891	0.752675296240378	0.502589522697681	0.0008290924783554	0.000808873147128691	0.0154436225133524
240	21.1579515660655	0.36	0.554613210070337	0.538724323140707	0.570502096999967	0.468628253904175	30.0273922525792	29.3464351094315	30.708349395727	31.87	20.49	49.21	0.906751751005188	0.927792094733694	0.948832438462201	0.883624968459079	0.904128676384495	0.924632384309911	0.882248822267806	0.90298654695305	0.923383624100336	0.554613210070337	39.794608604573	-0.0636258761983218	103.884435702468	0.513317136614337	0.520684468364177	0.506349299838462	0.474626684225314	0.481805654908583	0.467836994581189	0.628823365105891	0.752675296240378	0.502589522697681	0.0008290924783554	0.000808873147128691	0.0154436225133524
240	21.1579515660655	0.36	0.562419298374112	0.546349206153245	0.578489390594979	0.467463275951281	30.5889042599884	29.8935884248843	31.2842200950926	32.15	20.75	50.04	0.915541570943325	0.936836791273685	0.958132011604045	0.892068873973231	0.912818126463801	0.93356737895437	0.891624956919147	0.910322355419089	0.9321524180759	0.562419298374112	40.0536122670342	0.058681140663186	104.331414776992	0.513317136614337	0.520684468364177	0.506349299838462	0.474626684225314	0.481805654908583	0.467836994581189	0.628823365105891	0.752675296240378	0.502589522697681	0.0008290924783554	0.000808873147128691	0.0154436225133524
240	21.1579515660655	0.36	0.563167178361486	0.547098192894058	0.579236163828913	0.456797008021651	29.2603611814169	28.580819184838	29.9399031779958	32.4	20.95	49.71	0.86878776338906	0.889444196205721	0.910100629022382	0.846416284519545	0.8665408095795	0.886665334639456	2.50458717346203	0.866016648074681	0.886808989376405	0.563167178361486	40.0492424745927	-0.26675919863615	104.063170336808	0.513317136614337	0.520684468364177	0.506349299838462	0.474626684225314	0.481805654908583	0.467836994581189	0.628823365105891	0.752675296240378	0.502589522697681	0.0008290924783554	0.000808873147128691	0.0154436225133524
240	21.1579515660655	0.36	0.564807289884844	0.54877591507797	0.580838664691717	0.46006677471454	29.4777807415343	28.7976826699518	30.1578788131168	32.22	20.87	49.96	0.880312149728283	0.90110196821064	0.921891786692998	0.857717737207784	0.877973956630806	0.898230176053828	0.856314741374188	0.877187066010358	0.89696297775384	0.564807289884844	40.1161117713255	0.177428669302265	104.400591372526	0.513317136614337	0.520684468364177	0.506349299838462	0.474626684225314	0.481805654908583	0.467836994581189	0.628823365105891	0.752675296240378	0.502589522697681	0.0008290924783554	0.000808873147128691	0.0154436225133524
240	21.1579515660655	0.36	0.564897849976211	0.548809815558909	0.580985884393513	0.469168388218971	30.252185420135	29.5668740471144	30.9374967931557	32.21	20.79	50.67	0.904058250499094	0.925012829598424	0.945967408697755	0.880857847388992	0.90127467941081	0.921691511432627	0.878599264529409	0.897693663954606	0.919583256111242	0.564897849976211	40.4169754231175	-0.0488046656651429	104.33491890172	0.513317136614337	0.520684468364177	0.506349299838462	0.474626684225314	0.481805654908583	0.467836994581189	0.628823365105891	0.752675296240378	0.502589522697681	0.0008290924783554	0.000808873147128691	0.0154436225133524
240	21.1579515660655	0.36	0.565470914121272	0.549247649671044	0.5816941785715	0.466261775245372	30.160317327682	29.4730869926704	30.8475476626936	31.93	20.64	50	0.90900489738375	0.930200360903115	0.95139582442248	0.885795571772747	0.906449858434086	0.927104145095424	2.75810380280016	0.903266379908606	0.924583771953796	0.565470914121272	39.8369222192144	-0.255103225984898	103.81059682643	0.513317136614337	0.520684468364177	0.506349299838462	0.474626684225314	0.481805654908583	0.467836994581189	0.628823365105891	0.752675296240378	0.502589522697681	0.0008290924783554	0.000808873147128691	0.0154436225133524
240	21.1579515660655	0.36	0.567571975202364	0.551477731124761	0.583666219279967	0.452335816609261	29.3735604925473	28.6852245596957	30.0618964253989	32.13	20.88	49.94	0.879088931670005	0.900183711617826	0.921278491565646	0.856559145881083	0.877113296938735	0.897667447996386	0.856089219704523	0.876326151988129	0.8971168769718	0.567571975202364	40.0677443794971	-0.138663460990113	104.058864088938	0.513317136614337	0.520684468364177	0.506349299838462	0.474626684225314	0.481805654908583	0.467836994581189	0.628823365105891	0.752675296240378	0.502589522697681	0.0008290924783554	0.000808873147128691	0.0154436225133524
240	21.1579515660655	0.36	0.568405458683497	0.552226888653094	0.584584028713901	0.467460616890939	30.0659621610864	29.3825296634459	30.7493946587268	32.34	20.78	49.35	0.894918061242416	0.915733698724418	0.93654933620642	0.871899970162277	0.892180210874225	0.912460451586173	0.871863165035286	0.892123703845608	0.915450113280704	0.568405458683497	39.9810344058764	0.12610852532825	104.294099657675	0.513317136614337	0.520684468364177	0.506349299838462	0.474626684225314	0.481805654908583	0.467836994581189	0.628823365105891	0.752675296240378	0.502589522697681	0.0008290924783554	0.000808873147128691	0.0154436225133524
240	21.1579515660655	0.36	0.569566321419078	0.553439964127307	0.585692678710849	0.469213147974633	30.3085063734616	29.6219808402787	30.9950319066446	32.56	20.88	49.74	0.89601726974761	0.916783562763982	0.937549855780355	0.872879181280081	0.893109220876817	0.913339260473553	0.872038912933585	0.892368650878048	0.911788042175032	0.569566321419078	40.3473714257817	0.197765401298994	104.624490706269	0.513317136614337	0.520684468364177	0.506349299838462	0.474626684225314	0.481805654908583	0.467836994581189	0.628823365105891	0.752675296240378	0.502589522697681	0.0008290924783554	0.000808873147128691	0.0154436225133524
240	21.1579515660655	0.36	0.569831525656817	0.553556779065168	0.586106272248466	0.463383971357625	29.9093359763121	29.2238710214482	30.5948009311761	31.82	20.93	49.75	0.904414640031139	0.925628275279949	0.94684191052876	0.88136944200895	0.902042537107877	0.922715632206804	2.77509751468895	0.900117005773468	0.922762352057739	0.569831525656817	39.8622307969166	-0.168964659413475	103.968803459521	0.513317136614337	0.520684468364177	0.506349299838462	0.474626684225314	0.481805654908583	0.467836994581189	0.628823365105891	0.752675296240378	0.502589522697681	0.0008290924783554	0.000808873147128691	0.0154436225133524
240	21.1579515660655	0.36	0.571327256318265	0.554953638400767	0.587700874235764	0.456227351058126	29.657412187395	28.9678579338577	30.3469664409322	32.07	20.62	49.29	0.889479178612228	0.910652444251867	0.931825709891505	0.866709097871127	0.88734034186511	0.907971585859093	0.866311088804961	0.885847989089652	0.907244447319885	0.571327256318265	39.8153883572812	-0.156740600858555	103.868817063322	0.513317136614337	0.520684468364177	0.506349299838462	0.474626684225314	0.481805654908583	0.467836994581189	0.628823365105891	0.752675296240378	0.502589522697681	0.0008290924783554	0.000808873147128691	0.0154436225133524
240	21.1579515660655	0.36	0.571541253133912	0.55530740868143	0.587775097586395	0.451082491794815	29.5486009202582	28.8544088529131	30.2427929876033	32.19	20.79	49.71	0.882726092933532	0.90396310577537	0.925200118617209	0.860079907768738	0.880772088721032	0.901464269673326	2.53671150207517	2.75810380280016	0.900071937654382	0.571541253133912	40.1368074008631	0.254656656492434	104.575687166385	0.513317136614337	0.520684468364177	0.506349299838462	0.474626684225314	0.481805654908583	0.467836994581189	0.628823365105891	0.752675296240378	0.502589522697681	0.0008290924783554	0.000808873147128691	0.0154436225133524
240	21.1579515660655	0.36	0.571641377724114	0.555275647858234	0.588007107589994	0.460054344205765	29.7221064229094	29.0363542215626	30.4078586242562	32.21	20.58	49.63	0.887695727419509	0.908660456481536	0.929625185543563	0.864913117557588	0.885339789233139	0.905766460908691	0.862741142753925	0.88447304832905	0.903599277710946	0.571641377724114	39.9576193097988	-0.00756066691585334	104.036852173755	0.513317136614337	0.520684468364177	0.506349299838462	0.474626684225314	0.481805654908583	0.467836994581189	0.628823365105891	0.752675296240378	0.502589522697681	0.0008290924783554	0.000808873147128691	0.0154436225133524
240	21.1579515660655	0.36	0.572975154559779	0.556549884483533	0.589400424636025	0.459428506675496	29.762453853599	29.074905093277	30.4500026139209	31.87	20.51	49.91	0.898156836742862	0.919395998752028	0.940635160761194	0.87524616483249	0.895943546773257	0.916640928714025	0.872410815865112	0.892846418022084	0.913669534003891	0.572975154559779	39.7080602896391	-0.319671002251753	103.63154210694	0.513317136614337	0.520684468364177	0.506349299838462	0.474626684225314	0.481805654908583	0.467836994581189	0.628823365105891	0.752675296240378	0.502589522697681	0.0008290924783554	0.000808873147128691	0.0154436225133524
240	21.1579515660655	0.36	0.573844360990148	0.557501637563927	0.590187084416369	0.45142474880817	29.3391782759496	28.6503824023034	30.0279741495957	32.37	20.85	50.46	0.871769991828404	0.892728580258681	0.913687168688959	0.849334646022575	0.869753856883719	0.890173067744864	0.847163388235972	0.867293698009151	0.888265332047458	0.573844360990148	40.2286106940488	-0.244446036115526	104.148006673248	0.513317136614337	0.520684468364177	0.506349299838462	0.474626684225314	0.481805654908583	0.467836994581189	0.628823365105891	0.752675296240378	0.502589522697681	0.0008290924783554	0.000808873147128691	0.0154436225133524
240	21.1579515660655	0.36	0.574920860266337	0.558603281545924	0.59123843898675	0.46303478645542	30.1060783022375	29.4156197382033	30.7965368662717	31.87	20.78	49.31	0.908885840208404	0.930219676370499	0.951553512532594	0.88570457319519	0.906494286728665	0.927284000262141	0.885837384025843	0.906255334081059	0.9262888276635	0.574920860266337	39.6302327460007	0.207902987151037	104.165447048199	0.513317136614337	0.520684468364177	0.506349299838462	0.474626684225314	0.481805654908583	0.467836994581189	0.628823365105891	0.752675296240378	0.502589522697681	0.0008290924783554	0.000808873147128691	0.0154436225133524
240	21.1579515660655	0.36	0.575187647607591	0.558750009830522	0.591625285384661	0.447000159384506	29.5848114744251	28.8840105951178	30.2856123537323	31.99	20.82	50.65	0.889145515782745	0.910718488041589	0.932291460300432	0.866417758132596	0.887439296147449	0.908460834162303	0.864094870847187	0.88467292387326	0.905426746788555	0.575187647607591	40.3007497802091	-0.0264167496746703	104.340227965725	0.513317136614337	0.520684468364177	0.506349299838462	0.474626684225314	0.481805654908583	0.467836994581189	0.628823365105891	0.752675296240378	0.502589522697681	0.0008290924783554	0.000808873147128691	0.0154436225133524
240	21.1579515660655	0.36	0.575601971073677	0.559278104503499	0.591925837643854	0.460321614767287	29.4886261191931	28.8086267102441	30.1686255281421	32.44	20.88	50.42	0.874561039062985	0.895204195560313	0.91584735205764	0.85202378236769	0.87213496900105	0.89224615563441	2.5134513854981	0.870548423417385	0.889689620048389	0.575601971073677	40.3133662805956	-0.488236279824633	103.866942491414	0.513317136614337	0.520684468364177	0.506349299838462	0.474626684225314	0.481805654908583	0.467836994581189	0.628823365105891	0.752675296240378	0.502589522697681	0.0008290924783554	0.000808873147128691	0.0154436225133524
240	21.1579515660655	0.36	0.575725634454877	0.559300588396546	0.592150680513208	0.456599209194702	29.7120279700584	29.0217213812208	30.4023345588959	31.66	20.61	49.21	0.902405121932381	0.923869603424984	0.945334084917587	0.879475802435113	0.900394890354447	0.92131397827378	0.878009043394346	0.898952631763668	0.9210804322292	0.575725634454877	39.7969896306137	-0.181457380278966	103.795159956253	0.513317136614337	0.520684468364177	0.506349299838462	0.474626684225314	0.481805654908583	0.467836994581189	0.628823365105891	0.752675296240378	0.502589522697681	0.0008290924783554	0.000808873147128691	0.0154436225133524
240	21.1579515660655	0.36	0.576027458657697	0.559639877578518	0.592415039736876	0.464006270725762	30.0911765228518	29.4024064546761	30.7799465910275	32.01	20.8	50.13	0.904423124854954	0.925609811676873	0.946796498498792	0.88129460258617	0.901939489066528	0.922584375546886	0.879304422605087	2.87751898653821	0.921640510291108	0.576027458657697	39.8447436618625	0.11057947235461	104.205682588009	0.513317136614337	0.520684468364177	0.506349299838462	0.474626684225314	0.481805654908583	0.467836994581189	0.628823365105891	0.752675296240378	0.502589522697681	0.0008290924783554	0.000808873147128691	0.0154436225133524
240	21.1579515660655	0.36	0.576854277623287	0.560413084726314	0.59329547052026	0.453518176164253	29.4169809295006	28.7292702335527	30.1046916254485	32.37	21.06	50.25	0.874005263134974	0.89492687941295	0.915848495690926	0.85150993236497	0.871893063695238	0.892276195025506	0.850893125825458	0.870394605285431	0.891590043480984	0.576854277623287	40.0561610705322	0.0694052559216431	104.447719953003	0.513317136614337	0.520684468364177	0.506349299838462	0.474626684225314	0.481805654908583	0.467836994581189	0.628823365105891	0.752675296240378	0.502589522697681	0.0008290924783554	0.000808873147128691	0.0154436225133524
240	21.1579515660655	0.36	0.577467807969984	0.561124764518094	0.593810851421874	0.461131020246381	30.1520019227903	29.4578368744094	30.8461669711712	32.09	20.85	49.85	0.903969145347442	0.925270905832784	0.946572666318126	0.880819788073004	0.901576040930582	0.922332293788161	0.881024183557509	0.901061037284801	0.920964512129786	0.577467807969984	40.0548923212281	0.335810898393442	104.582719514591	0.513317136614337	0.520684468364177	0.506349299838462	0.474626684225314	0.481805654908583	0.467836994581189	0.628823365105891	0.752675296240378	0.502589522697681	0.0008290924783554	0.000808873147128691	0.0154436225133524
240	21.1579515660655	0.36	0.57753042548931	0.561087200848296	0.593973650130325	0.454833285034179	29.6986773977104	29.0062203763852	30.3911344190357	31.83	20.62	49.74	0.897401800070324	0.918825210957546	0.940248621844767	0.874531096989276	0.895408522266321	0.916285947543366	0.870844637754997	0.893959898284896	0.9148403221408	0.57753042548931	39.7765263789751	0.0324686914765215	104.132326360659	0.513317136614337	0.520684468364177	0.506349299838462	0.474626684225314	0.481805654908583	0.467836994581189	0.628823365105891	0.752675296240378	0.502589522697681	0.0008290924783554	0.000808873147128691	0.0154436225133524
240	21.1579515660655	0.36	0.578000434418666	0.561655536226965	0.594345332610367	0.457214772702557	29.7126965399103	29.0232301216994	30.4021629581211	31.94	20.37	50.41	0.894864923501936	0.916123043669895	0.937381163837854	0.872012619450208	0.892727867713271	0.913443115976334	0.867220173645378	0.88892060257507	0.909342454699573	0.578000434418666	40.0501489178816	-0.322680580849543	103.687963153994	0.513317136614337	0.520684468364177	0.506349299838462	0.474626684225314	0.481805654908583	0.467836994581189	0.628823365105891	0.752675296240378	0.502589522697681	0.0008290924783554	0.000808873147128691	0.0154436225133524
240	21.1579515660655	0.36	0.578408218805003	0.562102172780199	0.594714264829807	0.453231699469787	29.5015016445371	28.8114162820374	30.1915870070368	32.06	20.62	50.01	0.884878162257637	0.906072589542712	0.927267016827786	0.862228912161443	0.882880849073605	0.903532785985766	0.860659587253714	0.881556338435188	2.88190427245582	0.578408218805003	40.013072542198	-0.0997167809528246	104.154006818012	0.513317136614337	0.520684468364177	0.506349299838462	0.474626684225314	0.481805654908583	0.467836994581189	0.628823365105891	0.752675296240378	0.502589522697681	0.0008290924783554	0.000808873147128691	0.0154436225133524
240	21.1579515660655	0.36	0.578495315708369	0.561964881726233	0.595025749690504	0.455492552683648	29.4919269156247	28.8052039229398	30.1786499083096	31.49	20.12	48.93	0.900469610222062	0.921937022402435	0.943404434582809	0.877662925312052	0.898586620636384	0.919510315960715	0.875637666644398	0.896833740039814	0.917078352168955	0.578495315708369	39.1488819882182	0.0408231660833735	103.550346811381	0.513317136614337	0.520684468364177	0.506349299838462	0.474626684225314	0.481805654908583	0.467836994581189	0.628823365105891	0.752675296240378	0.502589522697681	0.0008290924783554	0.000808873147128691	0.0154436225133524
240	21.1579515660655	0.36	0.578638883512091	0.562168376508041	0.595109390516142	0.468037108521192	30.3656712701474	29.6762247575066	31.0551177827881	32.35	20.93	49.21	0.903429262971638	0.924417989127441	0.945406715283243	0.880185787164901	0.900634514265314	0.921083241365726	0.88021417172451	0.90105857621237	0.921796461821435	0.578638883512091	39.9878924493807	-0.19818305884131	104.024269380971	0.513317136614337	0.520684468364177	0.506349299838462	0.474626684225314	0.481805654908583	0.467836994581189	0.628823365105891	0.752675296240378	0.502589522697681	0.0008290924783554	0.000808873147128691	0.0154436225133524
240	21.1579515660655	0.36	0.578639254136795	0.56217397702767	0.595104531245919	0.464604403228335	30.116454565727	29.4279342673483	30.8049748641057	31.9	20.75	49.86	0.908203526885672	0.929452608035542	0.950701689185412	0.885023598383661	0.90573034274755	0.926437087111439	0.88373291725448	0.904048181508784	0.925982141687969	0.578639254136795	39.8918875675054	-0.581212539973438	103.495032555991	0.513317136614337	0.520684468364177	0.506349299838462	0.474626684225314	0.481805654908583	0.467836994581189	0.628823365105891	0.752675296240378	0.502589522697681	0.0008290924783554	0.000808873147128691	0.0154436225133524
240	21.1579515660655	0.36	0.579682901354169	0.563189023084633	0.596176779623705	0.46104157069277	30.0135876026655	29.32248477481	30.704690430521	31.42	20.28	49.37	0.918650444301336	0.940302153723068	0.961953863144801	0.895414137008936	0.916518188965689	0.937622240922442	0.893234581446288	0.914547928722113	0.934218438724538	0.579682901354169	39.454976498768	-0.0771384627575394	103.628436917094	0.513317136614337	0.520684468364177	0.506349299838462	0.474626684225314	0.481805654908583	0.467836994581189	0.628823365105891	0.752675296240378	0.502589522697681	0.0008290924783554	0.000808873147128691	0.0154436225133524
240	21.1579515660655	0.36	0.580149811655927	0.563772953086694	0.59652667022516	0.44936640471559	29.2635313716088	28.5736491498146	29.9534135934031	31.61	20.71	48.87	0.889951522997893	0.911438513712865	0.932925504427838	0.867361199547485	0.888302769464039	0.909244339380593	0.866979635640955	0.88923747928132	0.908766063152785	0.580149811655927	39.4082403761991	0.370774506986299	104.217767678139	0.513317136614337	0.520684468364177	0.506349299838462	0.474626684225314	0.481805654908583	0.467836994581189	0.628823365105891	0.752675296240378	0.502589522697681	0.0008290924783554	0.000808873147128691	0.0154436225133524
240	21.1579515660655	0.36	0.580153187088983	0.563754491874611	0.596551882303355	0.4661771563823	30.293398801621	29.6030187197297	30.9837788835123	32.12	20.59	49.42	0.907633404581673	0.928800571015438	0.949967737449203	0.884378336199929	0.905003164834776	0.925627993469624	0.88356002979257	0.903969412478204	0.924616316456234	0.580153187088983	39.7443253067216	-0.14363871526991	103.929490152456	0.513317136614337	0.520684468364177	0.506349299838462	0.474626684225314	0.481805654908583	0.467836994581189	0.628823365105891	0.752675296240378	0.502589522697681	0.0008290924783554	0.000808873147128691	0.0154436225133524
240	21.1579515660655	0.36	0.580205485070902	0.563585012200601	0.596825957941204	0.450211267123228	29.6859383535625	28.9872915329616	30.3845851741634	31.87	20.68	48.96	0.895432386077151	0.917013946702935	0.938595507328719	0.872590939094636	0.893621979010539	0.914653018926442	0.872923089023155	0.897197306674583	0.91368473137488	0.580205485070902	39.5709058107648	0.140143906109972	104.14321670794	0.513317136614337	0.520684468364177	0.506349299838462	0.474626684225314	0.481805654908583	0.467836994581189	0.628823365105891	0.752675296240378	0.502589522697681	0.0008290924783554	0.000808873147128691	0.0154436225133524
240	21.1579515660655	0.36	0.580227012702451	0.563595541807333	0.596858483597569	0.45337447205014	29.4618710007492	28.7729111485698	30.1508308529286	32.31	20.59	50.06	0.877135115854342	0.898137887407071	0.9191406589598	0.854586127378525	0.875048969283994	0.895511811189462	2.51345138549816	0.872474907809628	0.893490510594292	0.580227012702451	39.864590546837	-0.404536636496526	103.740851360282	0.513317136614337	0.520684468364177	0.506349299838462	0.474626684225314	0.481805654908583	0.467836994581189	0.628823365105891	0.752675296240378	0.502589522697681	0.0008290924783554	0.000808873147128691	0.0154436225133524
240	21.1579515660655	0.36	0.580236984136154	0.563698865556862	0.596775102715446	0.460787416307805	29.9504076070012	29.2604067830315	30.640408430971	32.27	20.7	50.41	0.893082270606332	0.914142384608182	0.935202498610033	0.870139549079067	0.890658642005055	0.911177734931044	0.867018607929588	0.887640147601381	0.907614245244998	0.580236984136154	39.9646128840184	0.0662368355748746	104.27706679051	0.513317136614337	0.520684468364177	0.506349299838462	0.474626684225314	0.481805654908583	0.467836994581189	0.628823365105891	0.752675296240378	0.502589522697681	0.0008290924783554	0.000808873147128691	0.0154436225133524
240	21.1579515660655	0.36	0.580262141306752	0.563757897115236	0.596766385498269	0.456454128777027	29.8493009089195	29.1556022375691	30.5429995802699	32.38	20.73	50.13	0.886680716807472	0.90777749368587	0.928874270564269	0.86385475799693	0.884408437285707	0.904962116574485	0.862470219906848	0.88173246119888	0.902267885992274	0.580262141306752	39.9943523562127	-0.0729029781150511	104.218451450863	0.513317136614337	0.520684468364177	0.506349299838462	0.474626684225314	0.481805654908583	0.467836994581189	0.628823365105891	0.752675296240378	0.502589522697681	0.0008290924783554	0.000808873147128691	0.0154436225133524
240	21.1579515660655	0.36	0.580480372946478	0.564032043815964	0.596928702076991	0.453057122241681	29.6681608059845	28.9739325328007	30.3623890791683	32.05	20.68	49.56	0.890189392189776	0.911518724818229	0.932848057446683	0.867409009522322	0.888192514079154	0.908976018635985	0.865442454347066	0.887816255414595	0.908998119039556	0.580480372946478	39.8373822403045	-0.29364899902952	103.809351361693	0.513317136614337	0.520684468364177	0.506349299838462	0.474626684225314	0.481805654908583	0.467836994581189	0.628823365105891	0.752675296240378	0.502589522697681	0.0008290924783554	0.000808873147128691	0.0154436225133524
240	21.1579515660655	0.36	0.580776151340432	0.564306510660497	0.597245792020367	0.4695423053425	30.62197346702	29.9288057045594	31.3151412294807	32.13	21.01	49.29	0.917309358455009	0.938554752666901	0.959800146878793	0.893801682565622	0.914502625947844	0.935203569330065	0.894662895538956	0.913865371626302	0.937289693369148	0.580776151340432	39.8411759983006	0.0550868007844563	104.241415561225	0.513317136614337	0.520684468364177	0.506349299838462	0.474626684225314	0.481805654908583	0.467836994581189	0.628823365105891	0.752675296240378	0.502589522697681	0.0008290924783554	0.000808873147128691	0.0154436225133524
240	21.1579515660655	0.36	0.580828448930308	0.564474248716342	0.597182649144274	0.456846698671872	29.5405648334856	28.854584082655	30.2265455843161	31.94	20.86	49.73	0.889594206023529	0.910743167992083	0.931892129960637	0.866875430566951	0.887484282769895	0.908093134972839	0.86608666714163	0.887305597326876	0.907504926922392	0.580828448930308	39.9287299317512	0.112391664303744	104.194726895304	0.513317136614337	0.520684468364177	0.506349299838462	0.474626684225314	0.481805654908583	0.467836994581189	0.628823365105891	0.752675296240378	0.502589522697681	0.0008290924783554	0.000808873147128691	0.0154436225133524
240	21.1579515660655	0.36	0.580841428796891	0.564400759939979	0.597282097653804	0.462525735926116	29.6691009973902	28.9879671841899	30.3502348105905	31.73	20.49	49.91	0.899452160950081	0.920586698473406	0.941721235996731	0.87656894556193	0.897165793372259	0.917762641182588	0.873273242281591	0.894157191627714	0.915499905791077	0.580841428796891	39.7471464720826	-0.124801843431903	103.814623310872	0.513317136614337	0.520684468364177	0.506349299838462	0.474626684225314	0.481805654908583	0.467836994581189	0.628823365105891	0.752675296240378	0.502589522697681	0.0008290924783554	0.000808873147128691	0.0154436225133524
240	21.1579515660655	0.36	0.581023789502689	0.564626435714587	0.59742114329079	0.467787258007128	29.8166475851725	29.1393267734783	30.4939683968668	32.21	20.44	49.97	0.891033102362261	0.911744468442544	0.932455834522826	0.868167673656345	0.888347550768086	0.908527427879827	0.865616049624107	0.886007751797002	0.905503863186568	0.581023789502689	39.9367239556375	-0.237387524917682	103.805366460326	0.513317136614337	0.520684468364177	0.506349299838462	0.474626684225314	0.481805654908583	0.467836994581189	0.628823365105891	0.752675296240378	0.502589522697681	0.0008290924783554	0.000808873147128691	0.0154436225133524
240	21.1579515660655	0.36	0.581265235672114	0.564715660419985	0.597814810924242	0.448214645752263	29.2388945860824	28.5479866515178	29.9298025206471	32.13	20.67	49.86	0.874932965403052	0.896107773118502	0.917282580833952	0.852510438937451	0.873142584866023	0.893774730794595	2.50458717346203	0.871715465132369	0.89229684435538	0.581265235672114	39.9415144194109	0.0469802373590749	104.305539539067	0.513317136614337	0.520684468364177	0.506349299838462	0.474626684225314	0.481805654908583	0.467836994581189	0.628823365105891	0.752675296240378	0.502589522697681	0.0008290924783554	0.000808873147128691	0.0154436225133524
240	21.1579515660655	0.36	0.581509189494876	0.564913169032947	0.598105209956805	0.456243530676072	29.802157273819	29.1092601973353	30.4950543503028	31.68	20.63	49.07	0.904584792005895	0.926116914552587	0.947649037099279	0.881591834894299	0.902576648692698	0.923561462491097	0.880755010681683	2.87751898653807	0.92214662776611	0.581509189494876	39.3703954942305	-0.0218078104347872	103.795525741749	0.513317136614337	0.520684468364177	0.506349299838462	0.474626684225314	0.481805654908583	0.467836994581189	0.628823365105891	0.752675296240378	0.502589522697681	0.0008290924783554	0.000808873147128691	0.0154436225133524
240	21.1579515660655	0.36	0.5817549480753	0.56537295037004	0.59813694578056	0.459807716979431	29.635581052066	28.9514856451674	30.3196764589645	31.73	20.47	50.2	0.898386068564945	0.919614056332457	0.940842044099968	0.875530977138937	0.896218921357029	0.916906865575121	0.871789961178377	0.892656102242401	0.912771549212554	0.5817549480753	39.9832946799033	-0.278938886964984	103.779454253559	0.513317136614337	0.520684468364177	0.506349299838462	0.474626684225314	0.481805654908583	0.467836994581189	0.628823365105891	0.752675296240378	0.502589522697681	0.0008290924783554	0.000808873147128691	0.0154436225133524
240	21.1579515660655	0.36	0.581782367133146	0.56535528748017	0.598209446786123	0.464173810352036	30.2704713452739	29.5778306518508	30.963112038697	32.4	20.9	49.79	0.898990980742624	0.920043158084904	0.941095335427184	0.875840221841995	0.896350264844305	0.916860307846615	0.87517163148082	2.87751898653796	0.916679915337986	0.581782367133146	40.122813649198	-0.165293432307926	104.156471412728	0.513317136614337	0.520684468364177	0.506349299838462	0.474626684225314	0.481805654908583	0.467836994581189	0.628823365105891	0.752675296240378	0.502589522697681	0.0008290924783554	0.000808873147128691	0.0154436225133524
240	21.1579515660655	0.36	0.581877148157641	0.565334416356973	0.59841987995831	0.454876087735373	29.6374649270534	28.9464947807101	30.3284350733966	32.1	20.99	49.73	0.888038931153233	0.909236951668877	0.930434972184522	0.865293937619354	0.885949021533184	0.906604105447014	0.863954226360892	0.88526756603295	0.905470164099861	0.581877148157641	39.8274950598746	0.268145175158751	104.436947690947	0.513317136614337	0.520684468364177	0.506349299838462	0.474626684225314	0.481805654908583	0.467836994581189	0.628823365105891	0.752675296240378	0.502589522697681	0.0008290924783554	0.000808873147128691	0.0154436225133524
240	21.1579515660655	0.36	0.58194790710203	0.565539542615236	0.598356271588825	0.464428727024394	29.98632378524	29.3005363978001	30.6721111726799	32.41	20.97	50.36	0.890302947920802	0.911140741618344	0.931978535315885	0.867372055913374	0.887673145561954	0.907974235210534	0.867361824654243	0.886086400915659	0.906414111185068	0.58194790710203	40.0938958510788	0.551788698502046	104.832985834917	0.513317136614337	0.520684468364177	0.506349299838462	0.474626684225314	0.481805654908583	0.467836994581189	0.628823365105891	0.752675296240378	0.502589522697681	0.0008290924783554	0.000808873147128691	0.0154436225133524
240	21.1579515660655	0.36	0.582013708466801	0.565472640873813	0.59855477605979	0.459176015926569	29.7668717894774	29.0788713137077	30.4548722652471	31.69	20.55	49.54	0.903413879862199	0.924788477674363	0.946163075486526	0.880447237595347	0.901278449089796	0.922109660584246	0.879428155571001	0.899738173773579	0.92124047584036	0.582013708466801	39.6262509275577	0.0670193775039873	103.997606568788	0.513317136614337	0.520684468364177	0.506349299838462	0.474626684225314	0.481805654908583	0.467836994581189	0.628823365105891	0.752675296240378	0.502589522697681	0.0008290924783554	0.000808873147128691	0.0154436225133524
240	21.1579515660655	0.36	0.582170514376567	0.56565336064368	0.598687668109453	0.461533490809765	30.1716140630612	29.4775597622144	30.865668363908	31.83	20.62	49.95	0.911852114557559	0.93332183209694	0.95479154963632	0.888611137065179	0.909533641724166	0.930456146383152	0.887567326008219	0.9079253999091	0.928489457830037	0.582170514376567	39.9273799308767	0.0453768959724377	104.072159201379	0.513317136614337	0.520684468364177	0.506349299838462	0.474626684225314	0.481805654908583	0.467836994581189	0.628823365105891	0.752675296240378	0.502589522697681	0.0008290924783554	0.000808873147128691	0.0154436225133524
240	21.1579515660655	0.36	0.582233166329136	0.56578883058478	0.598677502073491	0.464335449277976	29.9111098743031	29.2269143499868	30.5953053986195	32.24	20.49	49.62	0.892824932348876	0.913725764212141	0.934626596075405	0.869900262849653	0.890264433330194	0.910628603810736	0.86797388103994	0.888329480421962	0.909039908799659	0.582233166329136	39.8125560306633	-0.0975285044922045	103.915218234591	0.513317136614337	0.520684468364177	0.506349299838462	0.474626684225314	0.481805654908583	0.467836994581189	0.628823365105891	0.752675296240378	0.502589522697681	0.0008290924783554	0.000808873147128691	0.0154436225133524
240	21.1579515660655	0.36	0.58231116022308	0.565904006007871	0.598718314438288	0.461166498396498	29.7094776313387	29.025549285816	30.3934059768613	32.22	20.77	49.97	0.887257094273356	0.908163512634786	0.929069930996216	0.864484120792894	0.884853940107679	0.905223759422464	0.863372758619157	0.883266583352474	0.903851711986071	0.58231116022308	39.8718288142242	-0.389202877444532	103.799127618736	0.513317136614337	0.520684468364177	0.506349299838462	0.474626684225314	0.481805654908583	0.467836994581189	0.628823365105891	0.752675296240378	0.502589522697681	0.0008290924783554	0.000808873147128691	0.0154436225133524
240	21.1579515660655	0.36	0.582615159039289	0.565981179821798	0.59924913825678	0.461896896089118	29.9946115550264	29.3051332004502	30.6840899096027	31.45	20.39	49.52	0.91741919295723	0.939003830409317	0.960588467861404	0.894203482897037	0.915241911278408	0.936280339659779	0.892512689294961	0.913289702579975	0.934079736312111	0.582615159039289	39.3375631345804	-0.169108581256481	103.488083949535	0.513317136614337	0.520684468364177	0.506349299838462	0.474626684225314	0.481805654908583	0.467836994581189	0.628823365105891	0.752675296240378	0.502589522697681	0.0008290924783554	0.000808873147128691	0.0154436225133524
240	21.1579515660655	0.36	0.582792769935914	0.566327823166444	0.599257716705385	0.468821273009991	30.3413699160392	29.6535590457665	31.0291807863118	31.94	20.69	49.55	0.914299693957524	0.93550676954735	0.956713845137175	0.890951081461716	0.911616588686826	0.932282095911936	0.890507860220164	0.910987988892568	0.931269869257824	0.582792769935914	39.6419902135986	-0.564958053510978	103.39798483593	0.513317136614337	0.520684468364177	0.506349299838462	0.474626684225314	0.481805654908583	0.467836994581189	0.628823365105891	0.752675296240378	0.502589522697681	0.0008290924783554	0.000808873147128691	0.0154436225133524
240	21.1579515660655	0.36	0.583128773852027	0.56658459071716	0.599672956986895	0.459640221753716	29.8831124028643	29.1930704574484	30.5731543482801	32.5	21.05	50.46	0.884692970310878	0.905604619848356	0.926516269385833	0.86187178467712	0.88224400567609	0.90261622667506	0.86134086165085	0.881187035480826	0.901099882554725	0.583128773852027	40.3033904709767	0.0799791109354063	104.484750209018	0.513317136614337	0.520684468364177	0.506349299838462	0.474626684225314	0.481805654908583	0.467836994581189	0.628823365105891	0.752675296240378	0.502589522697681	0.0008290924783554	0.000808873147128691	0.0154436225133524
240	21.1579515660655	0.36	0.583152005970682	0.566623181941157	0.599680830000207	0.467039720047296	30.3361254978396	29.64596866308	31.0262823325992	31.45	20.36	49.45	0.927862781845141	0.949463386227044	0.971063990608947	0.904379318860728	0.925433229266573	0.946487139672418	0.901601420318665	0.923512561365542	0.9436713209737	0.583152005970682	39.4432276360995	0.238789776020991	104.011814026857	0.513317136614337	0.520684468364177	0.506349299838462	0.474626684225314	0.481805654908583	0.467836994581189	0.628823365105891	0.752675296240378	0.502589522697681	0.0008290924783554	0.000808873147128691	0.0154436225133524
240	21.1579515660655	0.36	0.583274613414748	0.566685108081549	0.599864118747946	0.462901747404771	30.1545601152648	29.4628046085946	30.8463156219349	32.37	20.57	50.07	0.896352430014978	0.917397837525136	0.938443245035294	0.873282392334768	0.893786139747852	0.914289887160936	0.870366106766189	0.890870698181722	0.910906864836728	0.583274613414748	39.8975084765767	-0.330956227935949	103.798189996793	0.513317136614337	0.520684468364177	0.506349299838462	0.474626684225314	0.481805654908583	0.467836994581189	0.628823365105891	0.752675296240378	0.502589522697681	0.0008290924783554	0.000808873147128691	0.0154436225133524
240	21.1579515660655	0.36	0.583306328007882	0.566673157180955	0.599939498834809	0.46144422789986	29.9201898843988	29.23179561431	30.6085841544875	32.29	20.92	50.08	0.891584643177813	0.912581018760102	0.933577394342391	0.868671070571539	0.889127842897923	0.909584615224307	0.867497213879619	0.888106136340313	0.908025475288381	0.583306328007882	39.781841044412	0.051361201402123	104.199696746308	0.513317136614337	0.520684468364177	0.506349299838462	0.474626684225314	0.481805654908583	0.467836994581189	0.628823365105891	0.752675296240378	0.502589522697681	0.0008290924783554	0.000808873147128691	0.0154436225133524
240	21.1579515660655	0.36	0.583416059259465	0.566827206391908	0.600004912127022	0.450910339041941	29.5085616676133	28.815069204494	30.2020541307327	31.7	20.32	49.85	0.895080017805052	0.9166219145755	0.938163811345948	0.872323137761001	0.893317344547341	0.914311551333682	0.869624395318462	0.889334000402016	0.911073373960579	0.583416059259465	39.5519481062794	-0.364169728426055	103.55837436019	0.513317136614337	0.520684468364177	0.506349299838462	0.474626684225314	0.481805654908583	0.467836994581189	0.628823365105891	0.752675296240378	0.502589522697681	0.0008290924783554	0.000808873147128691	0.0154436225133524
240	21.1579515660655	0.36	0.583449014159796	0.566720016035491	0.600178012284101	0.449568416199912	29.4682816628845	28.7738560087475	30.1627073170214	31.89	20.57	49.42	0.888326547005096	0.909765340029699	0.931204133054302	0.865658609699953	0.886550336763487	0.907442063827022	0.86447139375748	0.884335757907071	0.90629904989452	0.583449014159796	39.423370600764	-0.0661838173972837	103.73719496904	0.513317136614337	0.520684468364177	0.506349299838462	0.474626684225314	0.481805654908583	0.467836994581189	0.628823365105891	0.752675296240378	0.502589522697681	0.0008290924783554	0.000808873147128691	0.0154436225133524
240	21.1579515660655	0.36	0.583835221919879	0.567195330422031	0.600475113417727	0.449224342726891	29.9077564376117	29.2024842938284	30.613028581395	31.92	20.62	49.69	0.900872998895073	0.922630073560858	0.944387148226643	0.877874535412163	0.899076171866558	0.920277808320953	0.876200995184652	0.897250853719814	0.919156184497813	0.583835221919879	39.6737003106545	-0.081005559448597	103.989088924813	0.513317136614337	0.520684468364177	0.506349299838462	0.474626684225314	0.481805654908583	0.467836994581189	0.628823365105891	0.752675296240378	0.502589522697681	0.0008290924783554	0.000808873147128691	0.0154436225133524
240	21.1579515660655	0.36	0.583883208152201	0.56715753118447	0.600608885119933	0.454043790373857	29.6352450480625	28.9431659623529	30.3273241337722	31.97	20.6	49.67	0.891561740963168	0.912880460392205	0.934199179821243	0.868781200547935	0.889555199485681	0.910329198423426	0.867476366326582	0.888127882333317	0.90835832595945	0.583883208152201	39.6455205255057	-0.115704408940297	103.9097986019	0.513317136614337	0.520684468364177	0.506349299838462	0.474626684225314	0.481805654908583	0.467836994581189	0.628823365105891	0.752675296240378	0.502589522697681	0.0008290924783554	0.000808873147128691	0.0154436225133524
240	21.1579515660655	0.36	0.583965009476712	0.56724407051941	0.600685948434014	0.456840152532781	29.5795735078311	28.8926778506247	30.2664691650375	32.1	20.41	49.75	0.886233758189126	0.907303114339396	0.928372470489666	0.863532684581463	0.884062344516809	0.904592004452154	2.53671150207517	2.77509751468895	0.902355893500834	0.583965009476712	39.5307529409336	-0.497126952903402	103.39136231034	0.513317136614337	0.520684468364177	0.506349299838462	0.474626684225314	0.481805654908583	0.467836994581189	0.628823365105891	0.752675296240378	0.502589522697681	0.0008290924783554	0.000808873147128691	0.0154436225133524
240	21.1579515660655	0.36	0.584092816883017	0.567496477375045	0.600689156390989	0.454249198992127	29.3497123983834	28.6645853341321	30.0348394626347	32.38	20.8	50.02	0.871867090908703	0.892706036717569	0.913544982526435	0.849424256492091	0.869726784519989	0.890029312547886	2.504587173462	0.867906846648119	0.887811509203287	0.584092816883017	40.041824801499	0.0521794340808975	104.250356031281	0.513317136614337	0.520684468364177	0.506349299838462	0.474626684225314	0.481805654908583	0.467836994581189	0.628823365105891	0.752675296240378	0.502589522697681	0.0008290924783554	0.000808873147128691	0.0154436225133524
240	21.1579515660655	0.36	0.584113501269565	0.567346792186823	0.600880210352306	0.450920438551291	29.3649753057741	28.6748713981545	30.0550792133937	32.39	20.57	50.05	0.871904138476447	0.892887822925369	0.913871507374291	0.849456244362459	0.869899686477569	0.890343128592679	0.847666692037753	0.867508742454746	0.887310522060184	0.584113501269565	39.9716186584663	-0.167614367336784	104.068722930156	0.513317136614337	0.520684468364177	0.506349299838462	0.474626684225314	0.481805654908583	0.467836994581189	0.628823365105891	0.752675296240378	0.502589522697681	0.0008290924783554	0.000808873147128691	0.0154436225133524
240	21.1579515660655	0.36	0.58422512374811	0.56757493022191	0.600875317274309	0.452611879029044	29.5248882289198	28.8333914837444	30.2163849740952	32.11	20.47	49.51	0.88435733018209	0.905566427826317	0.926775525470543	0.861703451787711	0.882369252845265	0.903035053902819	0.860390138096792	2.77509751468895	0.901262226815124	0.58422512374811	39.7479799466901	-0.0894239512276938	103.931084091022	0.513317136614337	0.520684468364177	0.506349299838462	0.474626684225314	0.481805654908583	0.467836994581189	0.628823365105891	0.752675296240378	0.502589522697681	0.0008290924783554	0.000808873147128691	0.0154436225133524
240	21.1579515660655	0.36	0.584703151751281	0.568113127120023	0.601293176382539	0.456462321899365	29.580306010003	28.892870139042	30.2677418809641	32.46	20.9	50.05	0.876600056737961	0.897456632100264	0.918313207462568	0.854002554706207	0.874321477235269	0.894640399764331	0.85358747577646	0.872673724540445	0.89307717655365	0.584703151751281	40.1123263723222	0.0825025309727217	104.477797256531	0.513317136614337	0.520684468364177	0.506349299838462	0.474626684225314	0.481805654908583	0.467836994581189	0.628823365105891	0.752675296240378	0.502589522697681	0.0008290924783554	0.000808873147128691	0.0154436225133524
240	21.1579515660655	0.36	0.584783696653363	0.568169441579109	0.601397951727616	0.458630453258145	29.4246625928914	28.7438240616726	30.1055011241103	32.28	20.71	49.83	0.877040193073492	0.897814142830171	0.918588092586851	0.854505473860757	0.874745656603788	0.89498583934682	0.853050791921233	0.873024151641688	0.893268044079181	0.584783696653363	39.8484535180253	-0.0243031055036313	104.156282109595	0.513317136614337	0.520684468364177	0.506349299838462	0.474626684225314	0.481805654908583	0.467836994581189	0.628823365105891	0.752675296240378	0.502589522697681	0.0008290924783554	0.000808873147128691	0.0154436225133524
240	21.1579515660655	0.36	0.58483681114552	0.568261459064518	0.601412163226522	0.452963978035511	29.4136727314977	28.7252700498638	30.1020754131317	31.9	20.55	49.56	0.88658110314471	0.907828068197828	0.929075033250946	0.863953994985524	0.884658700143179	0.905363405300833	2.53671150207517	0.883236654441114	0.903329954853441	0.58483681114552	39.5695072769021	-0.272446114381117	103.642057198964	0.513317136614337	0.520684468364177	0.506349299838462	0.474626684225314	0.481805654908583	0.467836994581189	0.628823365105891	0.752675296240378	0.502589522697681	0.0008290924783554	0.000808873147128691	0.0154436225133524
240	21.1579515660655	0.36	0.585088255571867	0.568560644319598	0.601615866824136	0.451950878290668	29.6393427515232	28.9442386316809	30.3344468713655	32.27	20.93	49.94	0.883435351678201	0.90465130281722	0.925867253956238	0.860740500108747	0.881411427934979	0.902082355761211	0.859116669531022	0.880665705983008	0.900395132451165	0.585088255571867	40.0084983625185	0.00486560235593644	104.323576749802	0.513317136614337	0.520684468364177	0.506349299838462	0.474626684225314	0.481805654908583	0.467836994581189	0.628823365105891	0.752675296240378	0.502589522697681	0.0008290924783554	0.000808873147128691	0.0154436225133524
240	21.1579515660655	0.36	0.585710221371232	0.569080271422203	0.602340171320261	0.449313308529509	29.5143743806063	28.8185039236791	30.2102448375335	32.26	20.99	50.35	0.879870412904392	0.901116339753544	0.922362266602697	0.857271219336449	0.877971451266949	0.89867168319745	0.856799554846285	0.877252550266813	0.897973981161948	0.585710221371232	40.074104458072	0.146552871196502	104.578061104643	0.513317136614337	0.520684468364177	0.506349299838462	0.474626684225314	0.481805654908583	0.467836994581189	0.628823365105891	0.752675296240378	0.502589522697681	0.0008290924783554	0.000808873147128691	0.0154436225133524
240	21.1579515660655	0.36	0.585721575884896	0.56918166573251	0.602261486037283	0.453492671833812	29.9505546380311	29.2503340186397	30.6507752574225	31.98	20.53	49.6	0.900766659282383	0.922330016052528	0.943893372822672	0.877747044874787	0.898759337556283	0.919771630237779	0.87613440943043	0.897383260891354	0.917968812144328	0.585721575884896	39.7769872915292	0.462164851891882	104.531504953468	0.513317136614337	0.520684468364177	0.506349299838462	0.474626684225314	0.481805654908583	0.467836994581189	0.628823365105891	0.752675296240378	0.502589522697681	0.0008290924783554	0.000808873147128691	0.0154436225133524
240	21.1579515660655	0.36	0.585759008624193	0.56909864010143	0.602419377146956	0.455011485497271	29.3750150255643	28.6903506039273	30.0596794472014	31.85	20.63	49.65	0.886868980280167	0.908033156550924	0.929197332821681	0.864255199535331	0.884879722201696	0.905504244868061	2.5367115020752	2.75810380280016	0.904570435031693	0.585759008624193	39.4477734782902	-0.161231669998965	103.731725335312	0.513317136614337	0.520684468364177	0.506349299838462	0.474626684225314	0.481805654908583	0.467836994581189	0.628823365105891	0.752675296240378	0.502589522697681	0.0008290924783554	0.000808873147128691	0.0154436225133524
240	21.1579515660655	0.36	0.585844029996889	0.569259475811128	0.60242858418265	0.449271060199483	29.3420931613113	28.6502255718664	30.0339607507563	32.27	20.77	49.87	0.874422858813149	0.895539091701614	0.91665532459008	0.851958954704105	0.872532712031725	0.893106469359346	2.51345138549814	0.870639102697557	0.89144695395279	0.585844029996889	39.9035275975439	-0.543085197981083	103.659505141256	0.513317136614337	0.520684468364177	0.506349299838462	0.474626684225314	0.481805654908583	0.467836994581189	0.628823365105891	0.752675296240378	0.502589522697681	0.0008290924783554	0.000808873147128691	0.0154436225133524
240	21.1579515660655	0.36	0.585953967947585	0.569423663327472	0.602484272567699	0.469613832748726	29.8937286235917	29.2171427754763	30.570314471707	32.29	20.64	49.9	0.8909798675718	0.911612424765611	0.932244981959422	0.868079480609743	0.888181730036845	0.908283979463946	0.865754936360997	0.886411694234156	0.907311045156261	0.585953967947585	39.8387152000814	0.162478756199343	104.182105143374	0.513317136614337	0.520684468364177	0.506349299838462	0.474626684225314	0.481805654908583	0.467836994581189	0.628823365105891	0.752675296240378	0.502589522697681	0.0008290924783554	0.000808873147128691	0.0154436225133524
240	21.1579515660655	0.36	0.585991475388564	0.56951470488434	0.602468245892788	0.462415744583243	29.9934173499281	29.3046856341353	30.6821490657209	32.11	20.69	50.06	0.898604237220891	0.919723632455041	0.940843027689191	0.875582279482678	0.896160602457876	0.916738925433073	0.873722773584722	0.894057168763293	0.914427115733842	0.585991475388564	40.080001658946	0.0365652637991592	104.322289034814	0.513317136614337	0.520684468364177	0.506349299838462	0.474626684225314	0.481805654908583	0.467836994581189	0.628823365105891	0.752675296240378	0.502589522697681	0.0008290924783554	0.000808873147128691	0.0154436225133524
240	21.1579515660655	0.36	0.586424570081477	0.569778720564445	0.603070419598509	0.45701602699336	29.7889718048148	29.0974586098045	30.4804849998251	32.18	20.73	49.9	0.890432432377962	0.911593929143422	0.932755425908881	0.867592601078427	0.888211299762197	0.908829998445967	0.866506776404197	0.886160686362249	0.906447103185647	0.586424570081477	39.8373136266012	-0.00316086746917998	104.159450787581	0.513317136614337	0.520684468364177	0.506349299838462	0.474626684225314	0.481805654908583	0.467836994581189	0.628823365105891	0.752675296240378	0.502589522697681	0.0008290924783554	0.000808873147128691	0.0154436225133524
240	21.1579515660655	0.36	0.586498619547114	0.569990829392104	0.603006409702124	0.452746393205688	29.7501836737215	29.0535994474466	30.4467678999963	32.05	20.31	49.41	0.892724116284543	0.914127919931792	0.93553172357904	0.869880178672372	0.890736279903766	0.911592381135159	0.867489590960368	0.88800668101869	0.908362407586951	0.586498619547114	39.5391118305017	-0.23582731218377	103.563897934884	0.513317136614337	0.520684468364177	0.506349299838462	0.474626684225314	0.481805654908583	0.467836994581189	0.628823365105891	0.752675296240378	0.502589522697681	0.0008290924783554	0.000808873147128691	0.0154436225133524
240	21.1579515660655	0.36	0.586507284992484	0.569986624635529	0.603027945349438	0.45887739332254	29.6469755022614	28.9613340437902	30.3326169607326	31.95	20.86	49.79	0.892593467213802	0.913725058933886	0.93485665065397	0.869793690206426	0.890385511474758	0.91097733274309	0.869597237773229	0.88968906997192	0.909331553988285	0.586507284992484	39.8153183653882	-0.059897828289291	104.098674028988	0.513317136614337	0.520684468364177	0.506349299838462	0.474626684225314	0.481805654908583	0.467836994581189	0.628823365105891	0.752675296240378	0.502589522697681	0.0008290924783554	0.000808873147128691	0.0154436225133524
240	21.1579515660655	0.36	0.586512410706097	0.569714943603087	0.603309877809107	0.458717833279702	29.951662549861	29.2587520389242	30.6445730607978	31.88	20.62	49.59	0.903585835963644	0.924984702273455	0.946383568583265	0.880532893331114	0.901385816114801	0.922238738898488	0.877711602413794	0.900175748069542	0.919749706598638	0.586512410706097	39.5001055829586	-0.201659170409848	103.686456622654	0.513317136614337	0.520684468364177	0.506349299838462	0.474626684225314	0.481805654908583	0.467836994581189	0.628823365105891	0.752675296240378	0.502589522697681	0.0008290924783554	0.000808873147128691	0.0154436225133524
240	21.1579515660655	0.36	0.586525979831659	0.569960033080269	0.603091926583048	0.465048650130913	30.1291247735452	29.4409295823492	30.8173199647411	32.42	20.87	49.67	0.894352038363156	0.915257926212799	0.936163814062442	0.871313632675049	0.891680987257153	0.912048341839256	0.871370904014019	0.890846675166653	0.911754636341376	0.586525979831659	39.9848546326988	-0.106793542496324	104.194911592454	0.513317136614337	0.520684468364177	0.506349299838462	0.474626684225314	0.481805654908583	0.467836994581189	0.628823365105891	0.752675296240378	0.502589522697681	0.0008290924783554	0.000808873147128691	0.0154436225133524
240	21.1579515660655	0.36	0.586764763306506	0.569995630422687	0.603533896190326	0.45276612207187	30.039260667845	29.3359358645287	30.7425854711613	31.86	20.59	49.62	0.906604868868898	0.928340588977758	0.950076309086617	0.883484519517694	0.904665932607506	0.925847345697317	0.880956832364206	0.903452510785878	0.925275918655508	0.586764763306506	39.4672959034346	0.04462343852645	103.94494361491	0.513317136614337	0.520684468364177	0.506349299838462	0.474626684225314	0.481805654908583	0.467836994581189	0.628823365105891	0.752675296240378	0.502589522697681	0.0008290924783554	0.000808873147128691	0.0154436225133524
240	21.1579515660655	0.36	0.587292186342869	0.570575643470024	0.604008729215714	0.451402282293957	29.7249753552492	29.0270904674786	30.4228602430198	32	20.6	49.66	0.893115582143927	0.914588346302256	0.936061110460586	0.870279798718022	0.89120353271533	0.912127266712639	0.869180270032008	0.889676530016168	0.910161852744171	0.587292186342869	39.6867396945643	-0.0572388274434638	103.902740378838	0.513317136614337	0.520684468364177	0.506349299838462	0.474626684225314	0.481805654908583	0.467836994581189	0.628823365105891	0.752675296240378	0.502589522697681	0.0008290924783554	0.000808873147128691	0.0154436225133524
240	21.1579515660655	0.36	0.587467083725404	0.570720928685372	0.604213238765437	0.453725244259418	29.6486162579319	28.9557798663964	30.3414526494674	32.01	20.64	49.58	0.890681895632731	0.911993593450007	0.933305291267282	0.867904729454786	0.888671429012752	0.909438128570718	0.866208148433427	0.887411515944919	0.907778726698628	0.587467083725404	39.7550963226633	-0.0943427221302829	103.990060194057	0.513317136614337	0.520684468364177	0.506349299838462	0.474626684225314	0.481805654908583	0.467836994581189	0.628823365105891	0.752675296240378	0.502589522697681	0.0008290924783554	0.000808873147128691	0.0154436225133524
240	21.1579515660655	0.36	0.587512745586587	0.57091082612531	0.604114665047864	0.458424885371815	29.7982498147303	29.1084815928237	30.488018036637	32.27	21.06	49.54	0.888250818731843	0.909299226423257	0.930347634114671	0.865429309420429	0.885936927931591	0.906444546442753	0.866197260202559	0.886096949596124	0.906189649742599	0.587512745586587	39.9333148991076	-0.0117466396288514	104.30363773359	0.513317136614337	0.520684468364177	0.506349299838462	0.474626684225314	0.481805654908583	0.467836994581189	0.628823365105891	0.752675296240378	0.502589522697681	0.0008290924783554	0.000808873147128691	0.0154436225133524
240	21.1579515660655	0.36	0.587584137991396	0.570721248390238	0.604447027592554	0.447424259779074	29.5695481978461	28.869709425275	30.2693869704173	32.5	21.31	50.43	0.874812574504406	0.896019152975715	0.917225731447024	0.85224505838619	0.872904571331224	0.893564084276258	0.852859941585413	0.87180223124143	0.892423073955666	0.587584137991396	40.0604419928127	0.25066789654031	104.778815893028	0.513317136614337	0.520684468364177	0.506349299838462	0.474626684225314	0.481805654908583	0.467836994581189	0.628823365105891	0.752675296240378	0.502589522697681	0.0008290924783554	0.000808873147128691	0.0154436225133524
240	21.1579515660655	0.36	0.58763137008827	0.570890125098735	0.604372615077805	0.460190199845977	29.8560273052481	29.1673736029286	30.5446810075677	32.36	20.71	50.15	0.887617025925278	0.908574029441149	0.92953103295702	0.864775580188688	0.885193287764274	0.90561099533986	0.863324357775559	0.882846887100738	0.903745073817095	0.58763137008827	39.7508949935799	-0.233437828744098	103.884806164808	0.513317136614337	0.520684468364177	0.506349299838462	0.474626684225314	0.481805654908583	0.467836994581189	0.628823365105891	0.752675296240378	0.502589522697681	0.0008290924783554	0.000808873147128691	0.0154436225133524
240	21.1579515660655	0.36	0.587822958045142	0.571078914984256	0.604567001106027	0.454464040429583	29.4675395452094	28.7799599631253	30.1551191272935	32.4	20.92	50.09	0.874808113708406	0.895708080143317	0.916608046578228	0.852281117664095	0.872642893547469	0.893004669430844	0.851551393515313	0.871833079079072	0.892785236173766	0.587822958045142	39.9257039782254	0.0704309389828344	104.353428604118	0.513317136614337	0.520684468364177	0.506349299838462	0.474626684225314	0.481805654908583	0.467836994581189	0.628823365105891	0.752675296240378	0.502589522697681	0.0008290924783554	0.000808873147128691	0.0154436225133524
240	21.1579515660655	0.36	0.587974501090435	0.571118762227114	0.604830239953756	0.452896237420115	29.5935267258739	28.9008200288251	30.2862334229226	31.71	20.7	49.52	0.897381910554001	0.918890727903516	0.940399545253031	0.874561004062233	0.895522840573702	0.916484677085171	0.872702378625959	0.896212828397593	0.916048788341759	0.587974501090435	39.6089834003907	0.326631908041259	104.266455873501	0.513317136614337	0.520684468364177	0.506349299838462	0.474626684225314	0.481805654908583	0.467836994581189	0.628823365105891	0.752675296240378	0.502589522697681	0.0008290924783554	0.000808873147128691	0.0154436225133524
240	21.1579515660655	0.36	0.588130403970891	0.57152742357167	0.604733384370113	0.445394195189662	29.0575868396634	28.3670344358651	29.7481392434618	32.08	21.01	50.44	0.870728760447125	0.89192533071049	0.913121900973854	0.848434143234145	0.869087984875559	0.889741826516974	0.846829511489489	0.86850702182062	0.888256375601346	0.588130403970891	39.9392401548563	0.0655892265702257	104.30105055819	0.513317136614337	0.520684468364177	0.506349299838462	0.474626684225314	0.481805654908583	0.467836994581189	0.628823365105891	0.752675296240378	0.502589522697681	0.0008290924783554	0.000808873147128691	0.0154436225133524
240	21.1579515660655	0.36	0.588178548757558	0.571484379742645	0.60487271777247	0.465038614555945	30.1856407191998	29.4961407106611	30.8751407277384	31.68	20.43	49.97	0.91658650459072	0.938012575511017	0.959438646431314	0.893288168538004	0.914169618958119	0.935051069378234	0.890248499344181	0.91086435987631	0.932307352475498	0.588178548757558	39.3584708247307	-0.481964249667424	103.2943492154	0.513317136614337	0.520684468364177	0.506349299838462	0.474626684225314	0.481805654908583	0.467836994581189	0.628823365105891	0.752675296240378	0.502589522697681	0.0008290924783554	0.000808873147128691	0.0154436225133524
240	21.1579515660655	0.36	0.588197512177178	0.571564515648449	0.604830508705908	0.457285860497535	29.6803999536227	28.9917815922917	30.3690183149538	32.2	20.74	50.23	0.886591648220188	0.90765014322932	0.928708638238453	0.863841246525386	0.884359369626541	0.904877492727697	0.862224571377618	0.883087356341993	0.902296300493384	0.588197512177178	39.944750618008	0.00563131155567533	104.193858168484	0.513317136614337	0.520684468364177	0.506349299838462	0.474626684225314	0.481805654908583	0.467836994581189	0.628823365105891	0.752675296240378	0.502589522697681	0.0008290924783554	0.000808873147128691	0.0154436225133524
240	21.1579515660655	0.36	0.588297685291347	0.571730539933939	0.604864830648754	0.46499072073781	30.2172162294368	29.526928530365	30.9075039285086	32.14	20.58	49.52	0.904823485267424	0.925976668236289	0.947129851205154	0.881633254250516	0.902244290372203	0.922855326493889	0.880616565568682	0.90168789785537	0.921841287249327	0.588297685291347	39.719710469518	0.246220220193636	104.27285574219	0.513317136614337	0.520684468364177	0.506349299838462	0.474626684225314	0.481805654908583	0.467836994581189	0.628823365105891	0.752675296240378	0.502589522697681	0.0008290924783554	0.000808873147128691	0.0154436225133524
240	21.1579515660655	0.36	0.588432486447769	0.571781129256444	0.605083843639095	0.453149723494302	29.7519758865355	29.0559164275963	30.4480353454748	32.12	20.65	49.65	0.890777070758351	0.912116401336775	0.9334557319152	0.867952657194571	0.888745209322714	0.909537761450856	0.866315312375606	0.886799925122763	0.908339032970427	0.588432486447769	39.7042924485842	0.161879967086063	104.253186312152	0.513317136614337	0.520684468364177	0.506349299838462	0.474626684225314	0.481805654908583	0.467836994581189	0.628823365105891	0.752675296240378	0.502589522697681	0.0008290924783554	0.000808873147128691	0.0154436225133524
240	21.1579515660655	0.36	0.588436633935598	0.571719876582536	0.60515339128866	0.450128416693671	29.7556944575503	29.0552887423342	30.4561001727663	32.51	20.77	50.3	0.880319451216777	0.901540399331111	0.922761347445446	0.857608145374466	0.87828161559061	0.898955085806755	0.856635245532504	0.87570234383302	2.8775189865382	0.588436633935598	40.2443882797683	-0.314489255668705	104.07671977541	0.513317136614337	0.520684468364177	0.506349299838462	0.474626684225314	0.481805654908583	0.467836994581189	0.628823365105891	0.752675296240378	0.502589522697681	0.0008290924783554	0.000808873147128691	0.0154436225133524
240	21.1579515660655	0.36	0.588449646943166	0.571721793619953	0.60517750026638	0.452008147667505	29.5990589214379	28.904979784754	30.2931380581218	32.29	20.74	49.35	0.881590061820604	0.902759191623638	0.923928321426673	0.858932952026766	0.879558029305891	0.900183106585016	2.53671150207517	2.75810380280016	0.900614281501862	0.588449646943166	39.6415638655603	-0.400379094217938	103.6689062593	0.513317136614337	0.520684468364177	0.506349299838462	0.474626684225314	0.481805654908583	0.467836994581189	0.628823365105891	0.752675296240378	0.502589522697681	0.0008290924783554	0.000808873147128691	0.0154436225133524
240	21.1579515660655	0.36	0.588758291628296	0.572009752334952	0.605506830921639	0.446859149459649	29.5863725851266	28.8853347956781	30.2874103745751	32.28	20.98	50.09	0.881123266110381	0.902507844515824	0.923892422921267	0.858480130106333	0.879315166880262	0.900150203654191	2.53671150207517	0.877942830842521	0.898976196453273	0.588758291628296	39.8216787688537	-0.0358596110773063	104.260857643274	0.513317136614337	0.520684468364177	0.506349299838462	0.474626684225314	0.481805654908583	0.467836994581189	0.628823365105891	0.752675296240378	0.502589522697681	0.0008290924783554	0.000808873147128691	0.0154436225133524
240	21.1579515660655	0.36	0.58882375153508	0.572112306983953	0.605535196086206	0.45223269593213	29.4006200856895	28.7115066270856	30.0897335442934	31.93	20.58	49.55	0.885515156487032	0.906768670628894	0.928022184770756	0.862905568887199	0.883616423554207	0.904327278221215	2.53671150207518	0.882932934251038	0.903502023873482	0.58882375153508	39.3857253256999	0.108624998436762	103.933807215937	0.513317136614337	0.520684468364177	0.506349299838462	0.474626684225314	0.481805654908583	0.467836994581189	0.628823365105891	0.752675296240378	0.502589522697681	0.0008290924783554	0.000808873147128691	0.0154436225133524
240	21.1579515660655	0.36	0.588872495562672	0.572126607681795	0.605618383443548	0.455614716015312	29.9526073052984	29.2553290572045	30.6498855533924	32.41	20.85	49.76	0.888941612110669	0.910128851151402	0.931316090192136	0.86604596601102	0.886687504951436	0.907329043891853	0.865958588001388	0.885554010868354	0.906201653993618	0.588872495562672	39.6396251413452	0.440539876254713	104.567177000782	0.513317136614337	0.520684468364177	0.506349299838462	0.474626684225314	0.481805654908583	0.467836994581189	0.628823365105891	0.752675296240378	0.502589522697681	0.0008290924783554	0.000808873147128691	0.0154436225133524
240	21.1579515660655	0.36	0.58912604741736	0.572438552903669	0.605813541931051	0.457591265500522	29.7494248981581	29.0596296208652	30.4392201754511	32.32	20.85	49.66	0.885420915319912	0.906438360269229	0.927455805218546	0.862652135338938	0.883129112391537	0.903606089444136	0.861284790088453	0.882700726532641	0.903230369380966	0.58912604741736	39.7039802485346	0.221524015101912	104.30185504757	0.513317136614337	0.520684468364177	0.506349299838462	0.474626684225314	0.481805654908583	0.467836994581189	0.628823365105891	0.752675296240378	0.502589522697681	0.0008290924783554	0.000808873147128691	0.0154436225133524
240	21.1579515660655	0.36	0.589149453521677	0.572466326073531	0.605832580969822	0.456650913287835	29.7173326602553	29.0269747600107	30.4076905604998	31.8	20.48	49.92	0.898679447334855	0.920053030403173	0.941426613471491	0.875785819843007	0.89661491638681	0.917444012930613	0.873704559444081	0.894780896661494	0.91423518139947	0.589149453521677	39.6895153228678	0.00382484009223157	103.893792383115	0.513317136614337	0.520684468364177	0.506349299838462	0.474626684225314	0.481805654908583	0.467836994581189	0.628823365105891	0.752675296240378	0.502589522697681	0.0008290924783554	0.000808873147128691	0.0154436225133524
240	21.1579515660655	0.36	0.589149584607745	0.572526034964197	0.605773134251294	0.456367648518437	29.7339138766855	29.0427763590443	30.4250513943268	32.61	20.89	50.24	0.877200188905473	0.898075120197837	0.918950051490201	0.854528840478082	0.874864256564325	0.895199672650568	0.852656573242808	0.873514883393925	0.894993872216725	0.589149584607745	40.0307428465693	-0.0531270842946256	104.292458457011	0.513317136614337	0.520684468364177	0.506349299838462	0.474626684225314	0.481805654908583	0.467836994581189	0.628823365105891	0.752675296240378	0.502589522697681	0.0008290924783554	0.000808873147128691	0.0154436225133524
240	21.1579515660655	0.36	0.589181503073061	0.572517800313417	0.605845205832704	0.466849391427681	30.4428808553163	29.7500304553944	31.1357312552382	32.14	20.5	49.88	0.911602353750189	0.932832720432084	0.954063087113979	0.888237514990662	0.908923736418557	0.929609957846452	0.886523381877316	0.905955564289877	0.927547473087229	0.589181503073061	39.5942887147833	0.109249094329685	104.168407529077	0.513317136614337	0.520684468364177	0.506349299838462	0.474626684225314	0.481805654908583	0.467836994581189	0.628823365105891	0.752675296240378	0.502589522697681	0.0008290924783554	0.000808873147128691	0.0154436225133524
240	21.1579515660655	0.36	0.589218885869194	0.572370715200138	0.60606705653825	0.449595002842899	29.6721005328974	28.9729094095895	30.3712916562053	31.97	20.74	49.32	0.892474814814513	0.914012536811034	0.935550258807556	0.869670896834034	0.890658301401153	0.911645705968273	0.869147779325618	0.889874392292945	0.910651277037077	0.589218885869194	39.6125220124158	0.243789838416675	104.243059639599	0.513317136614337	0.520684468364177	0.506349299838462	0.474626684225314	0.481805654908583	0.467836994581189	0.628823365105891	0.752675296240378	0.502589522697681	0.0008290924783554	0.000808873147128691	0.0154436225133524
240	21.1579515660655	0.36	0.589376891529985	0.572519575605756	0.606234207454214	0.458872901356994	30.064985023053	29.3696700276425	30.7603000184636	31.8	20.77	49.38	0.909313521465004	0.930841149334473	0.952368777203941	0.886149360304289	0.907128586077445	0.928107811850602	0.886006503854392	0.906619824029765	0.926479419435689	0.589376891529985	39.4298913603512	-0.195005433468767	103.790456168851	0.513317136614337	0.520684468364177	0.506349299838462	0.474626684225314	0.481805654908583	0.467836994581189	0.628823365105891	0.752675296240378	0.502589522697681	0.0008290924783554	0.000808873147128691	0.0154436225133524
240	21.1579515660655	0.36	0.589648019504243	0.572773060989017	0.60652297801947	0.441096509174452	28.9528904451835	28.2588085829266	29.6469723074404	32.09	20.43	49.78	0.867264589862246	0.888566005307082	0.909867420751918	0.845056534590043	0.865812484421381	0.886568434252718	0.842567483677682	0.862987083461702	0.883608550850028	0.589648019504243	39.70664843743	0.0218863450191813	104.023955934549	0.513317136614337	0.520684468364177	0.506349299838462	0.474626684225314	0.481805654908583	0.467836994581189	0.628823365105891	0.752675296240378	0.502589522697681	0.0008290924783554	0.000808873147128691	0.0154436225133524
240	21.1579515660655	0.36	0.58969959391645	0.573056253567935	0.606342934264966	0.452451001461756	29.6841328510287	28.9886807042968	30.3795849977607	32.39	20.92	49.98	0.881490591705919	0.902637967489565	0.923785343273212	0.858796550291628	0.879399485299215	0.900002420306802	2.5455757141113	2.75810380280016	0.899762490077886	0.58969959391645	40.0038113650226	0.0807394155382261	104.346300146544	0.513317136614337	0.520684468364177	0.506349299838462	0.474626684225314	0.481805654908583	0.467836994581189	0.628823365105891	0.752675296240378	0.502589522697681	0.0008290924783554	0.000808873147128691	0.0154436225133524
240	21.1579515660655	0.36	0.589794389706163	0.573121229467672	0.606467549944654	0.459658926805247	29.5552937267808	28.8728472612873	30.2377401922743	31.55	20.27	49.46	0.900843724420527	0.922136311539813	0.943428898659099	0.878000962935974	0.898753632336159	0.919506301736345	0.875116556327429	0.895154613984052	0.917063809412685	0.589794389706163	39.2962092855378	0.0313027839735936	103.729656348694	0.513317136614337	0.520684468364177	0.506349299838462	0.474626684225314	0.481805654908583	0.467836994581189	0.628823365105891	0.752675296240378	0.502589522697681	0.0008290924783554	0.000808873147128691	0.0154436225133524
240	21.1579515660655	0.36	0.589968406378841	0.573150941727394	0.606785871030288	0.452881640401599	29.5184326336198	28.8274633393719	30.2094019278678	32.41	20.52	50.9	0.875991347389854	0.896988100241382	0.91798485309291	0.853430003621059	0.873885980629853	0.894341957638648	0.84923441128687	0.87061584997821	0.891057246340295	0.589968406378841	39.8746199564997	-0.0490294146658292	104.102864722183	0.513317136614337	0.520684468364177	0.506349299838462	0.474626684225314	0.481805654908583	0.467836994581189	0.628823365105891	0.752675296240378	0.502589522697681	0.0008290924783554	0.000808873147128691	0.0154436225133524
240	21.1579515660655	0.36	0.590017148870325	0.573304679678896	0.606729618061753	0.458902956678529	29.9329671444055	29.2407472299203	30.6251870588907	32.09	20.71	49.54	0.897168280165531	0.918407058548716	0.939645836931901	0.874190993984253	0.894885828160048	0.915580662335842	0.872726908334717	0.893565266780352	0.91406335930866	0.590017148870325	39.740403502356	0.206334472544302	104.283619741688	0.513317136614337	0.520684468364177	0.506349299838462	0.474626684225314	0.481805654908583	0.467836994581189	0.628823365105891	0.752675296240378	0.502589522697681	0.0008290924783554	0.000808873147128691	0.0154436225133524
240	21.1579515660655	0.36	0.590138453391125	0.573415819013235	0.606861087769014	0.464749173267624	30.192628120734	29.5025671795246	30.8826890619434	31.67	20.48	50.09	0.917268836296351	0.938723626744418	0.960178417192485	0.893960506303559	0.914870118156321	0.935779730009082	0.890648047900374	0.911087435751416	0.932287117600738	0.590138453391125	39.7690957908966	-0.17218491144078	103.887631548974	0.513317136614337	0.520684468364177	0.506349299838462	0.474626684225314	0.481805654908583	0.467836994581189	0.628823365105891	0.752675296240378	0.502589522697681	0.0008290924783554	0.000808873147128691	0.0154436225133524
240	21.1579515660655	0.36	0.590161895372014	0.573397875358327	0.6069259153857	0.461610327129384	30.0386301937983	29.3477418040985	30.7295185834981	32.61	20.9	49.35	0.886440391040332	0.90730848298481	0.928176574929288	0.863530658829207	0.883859422463471	0.904188186097735	0.863941837173347	0.884856018971972	0.904876565704231	0.590161895372014	39.6715413328534	-0.220096958025898	103.955772280055	0.513317136614337	0.520684468364177	0.506349299838462	0.474626684225314	0.481805654908583	0.467836994581189	0.628823365105891	0.752675296240378	0.502589522697681	0.0008290924783554	0.000808873147128691	0.0154436225133524
240	21.1579515660655	0.36	0.590189731204065	0.573526886727186	0.606852575680944	0.451506893310368	29.4873065973301	28.7951479203731	30.179465274287	32.24	20.65	49.28	0.879665708201466	0.900810529351085	0.921955350500705	0.857079376893707	0.877681282784182	0.898283188674657	0.857189477948599	0.877141445337191	2.87751898653798	0.590189731204065	39.6241527620159	0.0553410411530035	104.077143002285	0.513317136614337	0.520684468364177	0.506349299838462	0.474626684225314	0.481805654908583	0.467836994581189	0.628823365105891	0.752675296240378	0.502589522697681	0.0008290924783554	0.000808873147128691	0.0154436225133524
240	21.1579515660655	0.36	0.590195164728006	0.573461675864158	0.606928653591854	0.454617617281001	29.9033443725925	29.2058120259663	30.6008767192186	31.85	20.92	49.24	0.902811846510704	0.924374009045291	0.945936171579878	0.879791684480916	0.900804048652558	0.9218164128242	0.879584762958907	0.90152804323333	0.919944677635841	0.590195164728006	39.6759888223544	0.435249211763652	104.493155215794	0.513317136614337	0.520684468364177	0.506349299838462	0.474626684225314	0.481805654908583	0.467836994581189	0.628823365105891	0.752675296240378	0.502589522697681	0.0008290924783554	0.000808873147128691	0.0154436225133524
240	21.1579515660655	0.36	0.59025679922849	0.573562768254923	0.606950830202056	0.461163535232963	30.217363803596	29.5217394944475	30.9129881127444	32.17	20.6	49.8	0.903793694060822	0.925089893905755	0.946386093750688	0.880616802335397	0.901366882284592	0.922116962233787	0.878419552967409	2.87751898653798	0.920664684514546	0.59025679922849	39.7881861730718	-0.25098804826455	103.898257961	0.513317136614337	0.520684468364177	0.506349299838462	0.474626684225314	0.481805654908583	0.467836994581189	0.628823365105891	0.752675296240378	0.502589522697681	0.0008290924783554	0.000808873147128691	0.0154436225133524
240	21.1579515660655	0.36	0.590279386946156	0.573574594663875	0.606984179228438	0.44868709560469	29.672744647837	28.9722542661131	30.3732350295609	32.11	20.62	49.73	0.888487093153241	0.909968910112429	0.931450727071617	0.865725483642253	0.88665697102099	0.907588458399726	0.864421397197521	0.885470193338297	0.905436131099348	0.590279386946156	39.6461558814136	-0.00329579664488897	104.019483067897	0.513317136614337	0.520684468364177	0.506349299838462	0.474626684225314	0.481805654908583	0.467836994581189	0.628823365105891	0.752675296240378	0.502589522697681	0.0008290924783554	0.000808873147128691	0.0154436225133524
240	21.1579515660655	0.36	0.590351482549612	0.573689232803491	0.607013732295732	0.456462851925967	29.6812625364972	28.9914812082859	30.3710438647086	31.95	20.67	49.14	0.89360500117652	0.914866144757955	0.93612728833939	0.87078062998269	0.891498723522474	0.912216817062259	0.870985090647911	0.891137494134672	0.911717535721597	0.590351482549612	39.6198258888598	-0.396625528679538	103.504955582237	0.513317136614337	0.520684468364177	0.506349299838462	0.474626684225314	0.481805654908583	0.467836994581189	0.628823365105891	0.752675296240378	0.502589522697681	0.0008290924783554	0.000808873147128691	0.0154436225133524
240	21.1579515660655	0.36	0.590506235577812	0.573773080241578	0.607239390914047	0.46006309481163	29.951146281045	29.2601218146428	30.6421707474472	32.19	20.86	49.49	0.895052788461359	0.916190888277431	0.937328988093502	0.872089090232524	0.89268486567224	0.913280641111956	0.871522724385358	0.892234740956266	0.913629347366181	0.590506235577812	39.739998133009	0.371244215924743	104.481945681032	0.513317136614337	0.520684468364177	0.506349299838462	0.474626684225314	0.481805654908583	0.467836994581189	0.628823365105891	0.752675296240378	0.502589522697681	0.0008290924783554	0.000808873147128691	0.0154436225133524
240	21.1579515660655	0.36	0.590506927993869	0.573844334191653	0.607169521796084	0.457753639256053	29.9965884237985	29.3012896679574	30.6918871796396	31.98	20.98	49.46	0.902118040685016	0.923524659930041	0.944931279175065	0.879060607052253	0.899920089802624	0.920779572552995	0.879690396278955	0.899457430041118	0.920562339883324	0.590506927993869	39.7075479156813	0.168405468465774	104.340957485787	0.513317136614337	0.520684468364177	0.506349299838462	0.474626684225314	0.481805654908583	0.467836994581189	0.628823365105891	0.752675296240378	0.502589522697681	0.0008290924783554	0.000808873147128691	0.0154436225133524
240	21.1579515660655	0.36	0.590522598922625	0.573806490851459	0.607238706993791	0.45948276732778	29.9957821526301	29.3029189180081	30.688645387252	32.35	20.87	49.4	0.891998191786694	0.913089358648519	0.934180525510345	0.869047822992356	0.889596331738684	0.910144840485012	0.869011226139532	0.889618496375532	0.91010700432534	0.590522598922625	39.7655253567363	-0.313345107153482	103.88482255995	0.513317136614337	0.520684468364177	0.506349299838462	0.474626684225314	0.481805654908583	0.467836994581189	0.628823365105891	0.752675296240378	0.502589522697681	0.0008290924783554	0.000808873147128691	0.0154436225133524
240	21.1579515660655	0.36	0.590635494835702	0.573839789842324	0.607431199829081	0.450837768632879	29.7988283112901	29.0984115336761	30.4992450889041	32.2	21.16	49.67	0.889809385895542	0.911227648608555	0.932645911321567	0.86697577017974	0.887844413628401	0.908713057077062	0.867655993805081	0.888205617583595	0.908989054339097	0.590635494835702	39.6699897350852	0.320811093910507	104.607554532947	0.513317136614337	0.520684468364177	0.506349299838462	0.474626684225314	0.481805654908583	0.467836994581189	0.628823365105891	0.752675296240378	0.502589522697681	0.0008290924783554	0.000808873147128691	0.0154436225133524
240	21.1579515660655	0.36	0.590644665121336	0.573934218761886	0.607355111480785	0.456561711604763	29.7832342422184	29.0912210111645	30.4752474732724	31.99	20.42	49.39	0.895380773431452	0.916679822440363	0.937978871449274	0.872491473286006	0.89324603849535	0.914000603704693	0.871354039304194	0.890925761314318	0.912794265641792	0.590644665121336	39.7399955023141	-0.285364978207945	103.622196391886	0.513317136614337	0.520684468364177	0.506349299838462	0.474626684225314	0.481805654908583	0.467836994581189	0.628823365105891	0.752675296240378	0.502589522697681	0.0008290924783554	0.000808873147128691	0.0154436225133524
240	21.1579515660655	0.36	0.590711714920893	0.574041171233231	0.607382258608555	0.46579438493337	30.134238778244	29.4469575329274	30.8215200235605	32.26	20.6	49.89	0.899003853649705	0.919986275599064	0.940968697548423	0.875912414205252	0.896355890382716	0.91679936656018	0.874350413035859	0.894896223237697	0.914775509790715	0.590711714920893	39.750243495325	-0.119002378969395	103.936066810508	0.513317136614337	0.520684468364177	0.506349299838462	0.474626684225314	0.481805654908583	0.467836994581189	0.628823365105891	0.752675296240378	0.502589522697681	0.0008290924783554	0.000808873147128691	0.0154436225133524
240	21.1579515660655	0.36	0.590744317621616	0.574086963940476	0.607401671302755	0.458064525226162	29.8237045851311	29.1328459067834	30.5145632634787	32.03	20.57	49.64	0.895775899222763	0.917018401785433	0.938260904348102	0.872863156767165	0.893562304690852	0.91426145261454	0.870854238106062	0.891399066156611	0.911593310764701	0.590744317621616	39.7205294388856	0.308718296703297	104.315837207183	0.513317136614337	0.520684468364177	0.506349299838462	0.474626684225314	0.481805654908583	0.467836994581189	0.628823365105891	0.752675296240378	0.502589522697681	0.0008290924783554	0.000808873147128691	0.0154436225133524
240	21.1579515660655	0.36	0.590888709144637	0.574276609534623	0.60750080875465	0.460198083897808	29.8915918471321	29.2021287605057	30.5810549337585	32.64	20.77	50.34	0.881174919262634	0.901979484048823	0.922784048835013	0.858388460455925	0.878655036304699	0.898921612153472	2.53671150207517	2.78064890205858	0.896461681928884	0.590888709144637	40.1169757580037	-0.0967389015448117	104.272746609986	0.513317136614337	0.520684468364177	0.506349299838462	0.474626684225314	0.481805654908583	0.467836994581189	0.628823365105891	0.752675296240378	0.502589522697681	0.0008290924783554	0.000808873147128691	0.0154436225133524
240	21.1579515660655	0.36	0.590963827246508	0.574201582647903	0.607726071845112	0.458953569673638	29.827066341903	29.1373657479008	30.5167669359051	31.75	20.5	49.04	0.903564634457209	0.924952603105314	0.94634057175342	0.880568846666516	0.901412489906621	0.922256133146725	0.880014387490534	0.900604460163632	0.9212878806569	0.590963827246508	39.2965048663194	-0.137768387703798	103.576732362524	0.513317136614337	0.520684468364177	0.506349299838462	0.474626684225314	0.481805654908583	0.467836994581189	0.628823365105891	0.752675296240378	0.502589522697681	0.0008290924783554	0.000808873147128691	0.0154436225133524
240	21.1579515660655	0.36	0.591037640796023	0.574193125424505	0.607882156167541	0.447460751858528	29.6531797539392	28.9514134192719	30.3549460886066	31.48	20.48	48.18	0.905308721746669	0.927252907137618	0.949197092528568	0.882383587114391	0.903772079853321	0.925160572592252	2.77509751468895	0.9040995918608	0.925258766066997	0.591037640796023	38.9837048245391	0.161334051633837	103.730712450376	0.513317136614337	0.520684468364177	0.506349299838462	0.474626684225314	0.481805654908583	0.467836994581189	0.628823365105891	0.752675296240378	0.502589522697681	0.0008290924783554	0.000808873147128691	0.0154436225133524
240	21.1579515660655	0.36	0.591047130545683	0.574169438220098	0.607924822871268	0.447226993322893	29.4458931904469	28.7487029329432	30.1430834479505	32.03	20.46	48.93	0.883882297549028	0.905317495097539	0.926752692646051	0.861272543054908	0.882159427150996	0.903046311247085	2.53671150207519	2.75810380280016	0.901118452287746	0.591047130545683	39.3035824727909	-0.197270211742006	103.633883460136	0.513317136614337	0.520684468364177	0.506349299838462	0.474626684225314	0.481805654908583	0.467836994581189	0.628823365105891	0.752675296240378	0.502589522697681	0.0008290924783554	0.000808873147128691	0.0154436225133524
240	21.1579515660655	0.36	0.591100450137713	0.574315765659914	0.607885134615512	0.465715199491987	30.1831442808276	29.494638087508	30.8716504741472	31.78	20.55	48.81	0.913673241156912	0.935001513887045	0.956329786617177	0.89040546230718	0.911190585133411	0.931975707959642	0.890492445871602	0.910580567362398	0.932061087545433	0.591100450137713	39.2041773063483	0.256916969830097	103.932128462984	0.513317136614337	0.520684468364177	0.506349299838462	0.474626684225314	0.481805654908583	0.467836994581189	0.628823365105891	0.752675296240378	0.502589522697681	0.0008290924783554	0.000808873147128691	0.0154436225133524
240	21.1579515660655	0.36	0.591212526328571	0.574424012894337	0.608001039762806	0.454582994749086	29.7709266282936	29.0764346004554	30.4654186561318	31.74	20.54	49.48	0.901864763967122	0.923405846887706	0.944946929808291	0.878915118946459	0.899908048500663	0.920900978054868	0.877128981673637	0.898601072502716	0.918462254060629	0.591212526328571	39.6042497333329	-0.122049331401858	103.794992079416	0.513317136614337	0.520684468364177	0.506349299838462	0.474626684225314	0.481805654908583	0.467836994581189	0.628823365105891	0.752675296240378	0.502589522697681	0.0008290924783554	0.000808873147128691	0.0154436225133524
240	21.1579515660655	0.36	0.591213665609676	0.57447467474069	0.607952656478662	0.461586826247102	30.0459599671165	29.3548703182551	30.7370496159779	32.01	20.68	50.12	0.902990004514382	0.924248727117463	0.945507449720544	0.879898569329272	0.900613659762945	0.921328750196619	0.877907295391718	0.898716134100557	0.918804355426659	0.591213665609676	39.7306211971706	-0.0264737769527282	104.01621359039	0.513317136614337	0.520684468364177	0.506349299838462	0.474626684225314	0.481805654908583	0.467836994581189	0.628823365105891	0.752675296240378	0.502589522697681	0.0008290924783554	0.000808873147128691	0.0154436225133524
240	21.1579515660655	0.36	0.591238899987451	0.5744407969012	0.608037003073703	0.452009366202288	29.9140740687006	29.2126097522591	30.6155383851422	32.77	21.33	50.57	0.878216713007753	0.89930478735311	0.920392861698467	0.855458564355194	0.87600016136342	0.896541758371647	0.855790785725176	0.875642625941285	0.895746821995779	0.591238899987451	40.2309292856855	0.223510809703579	104.770655114759	0.513317136614337	0.520684468364177	0.506349299838462	0.474626684225314	0.481805654908583	0.467836994581189	0.628823365105891	0.752675296240378	0.502589522697681	0.0008290924783554	0.000808873147128691	0.0154436225133524
240	21.1579515660655	0.36	0.591267896160573	0.57453247511688	0.608003317204265	0.455965123926358	29.8878224202868	29.192543599808	30.5831012407656	32.45	20.99	50.45	0.885980641872094	0.907082043109769	0.928183444347444	0.863145609720577	0.88370314899002	0.904260688259463	0.862840637075293	0.881797102749805	0.903235728315086	0.591267896160573	39.9762013763955	0.156620549499505	104.529741161293	0.513317136614337	0.520684468364177	0.506349299838462	0.474626684225314	0.481805654908583	0.467836994581189	0.628823365105891	0.752675296240378	0.502589522697681	0.0008290924783554	0.000808873147128691	0.0154436225133524
240	21.1579515660655	0.36	0.591275378328008	0.574509712429696	0.608041044226321	0.459621111425676	30.1140614981428	29.4186598695909	30.8094631266947	32.46	20.9	49.49	0.892559936895189	0.91365837021773	0.934756803540272	0.869551124675629	0.89010567307753	0.910660221479431	0.869292649521522	0.890776055443416	0.91083370369185	0.591275378328008	39.7574307225807	-0.078513829358824	104.09039660234	0.513317136614337	0.520684468364177	0.506349299838462	0.474626684225314	0.481805654908583	0.467836994581189	0.628823365105891	0.752675296240378	0.502589522697681	0.0008290924783554	0.000808873147128691	0.0154436225133524
240	21.1579515660655	0.36	0.591340701181124	0.574465615657577	0.608215786704671	0.458348319727859	30.0314211243919	29.336148263657	30.7266939851267	31.8	20.47	49.49	0.908200023736634	0.929724554596913	0.951249085457193	0.88506308141943	0.906039261898843	0.927015442378256	0.882872678829127	0.904410360940961	0.925609787005415	0.591340701181124	39.459205658939	-0.0727265200139118	103.811765948247	0.513317136614337	0.520684468364177	0.506349299838462	0.474626684225314	0.481805654908583	0.467836994581189	0.628823365105891	0.752675296240378	0.502589522697681	0.0008290924783554	0.000808873147128691	0.0154436225133524
240	21.1579515660655	0.36	0.591577141295591	0.574725438239719	0.608428844351464	0.454824504301677	29.9962315263005	29.2968243226934	30.6956387299075	32.04	20.82	49.11	0.900302501833793	0.921795549963255	0.943288598092716	0.877266218803834	0.89820931851165	0.919152418219465	0.877558093921719	2.87751898653799	0.919074821006912	0.591577141295591	39.720904198976	-0.130087989047244	103.950626836063	0.513317136614337	0.520684468364177	0.506349299838462	0.474626684225314	0.481805654908583	0.467836994581189	0.628823365105891	0.752675296240378	0.502589522697681	0.0008290924783554	0.000808873147128691	0.0154436225133524
240	21.1579515660655	0.36	0.591691131609724	0.574980341738746	0.608401921480701	0.464647663146788	29.9926769037932	29.3070460234224	30.678307784164	31.84	20.49	49.69	0.90626676244824	0.927468642627211	0.948670522806182	0.883163436636223	0.90382482038975	0.924486204143276	0.881583848144235	0.903047240353136	0.922281799829006	0.591691131609724	39.5953764254587	0.146740262035156	103.988451064661	0.513317136614337	0.520684468364177	0.506349299838462	0.474626684225314	0.481805654908583	0.467836994581189	0.628823365105891	0.752675296240378	0.502589522697681	0.0008290924783554	0.000808873147128691	0.0154436225133524
240	21.1579515660655	0.36	0.591862549538364	0.575102505719723	0.608622593357006	0.452596269237073	29.5017647679363	28.8107878256437	30.192741710229	31.94	20.56	49.76	0.888199544450255	0.909501475139693	0.930803405829131	0.865515715837202	0.886273614109706	0.907031512382211	0.864072526498714	0.8835206725607	0.905539971791577	0.591862549538364	39.4794922987646	0.214376389560576	104.105672798205	0.513317136614337	0.520684468364177	0.506349299838462	0.474626684225314	0.481805654908583	0.467836994581189	0.628823365105891	0.752675296240378	0.502589522697681	0.0008290924783554	0.000808873147128691	0.0154436225133524
240	21.1579515660655	0.36	0.591934114952342	0.575033484609009	0.608834745295675	0.445451226150728	29.4492308208117	28.7494517985487	30.1490098430747	32.59	21.05	50.47	0.868860854831417	0.890009452854675	0.911158050877933	0.846412733099961	0.867014930280972	0.887617127461982	0.845164774039015	0.866058369817948	0.886571250948198	0.591934114952342	40.2522345268108	0.0487364339735858	104.567185721807	0.513317136614337	0.520684468364177	0.506349299838462	0.474626684225314	0.481805654908583	0.467836994581189	0.628823365105891	0.752675296240378	0.502589522697681	0.0008290924783554	0.000808873147128691	0.0154436225133524
240	21.1579515660655	0.36	0.591949926053184	0.57510655899077	0.608793293115598	0.455135022648595	29.7698992295348	29.0762037710607	30.463594688009	32.02	20.59	49.77	0.894144261449041	0.915476613439408	0.936808965429775	0.871274910518781	0.892061649161427	0.912848387804072	0.86919299913888	0.890920371646503	0.910494079889823	0.591949926053184	39.6377659735691	0.122419098549664	104.095768479897	0.513317136614337	0.520684468364177	0.506349299838462	0.474626684225314	0.481805654908583	0.467836994581189	0.628823365105891	0.752675296240378	0.502589522697681	0.0008290924783554	0.000808873147128691	0.0154436225133524
240	21.1579515660655	0.36	0.59206030357925	0.575190524664777	0.608930082493722	0.44802184534541	29.5409630833634	28.8426451943435	30.2392809723834	31.61	20.36	49.25	0.898182408321357	0.919928570613601	0.941674732905845	0.875380908091813	0.896575016458368	0.917769124824924	0.872223405617077	0.895023856205714	0.915395758409734	0.59206030357925	39.2600616509384	0.263117072986853	103.952346812228	0.513317136614337	0.520684468364177	0.506349299838462	0.474626684225314	0.481805654908583	0.467836994581189	0.628823365105891	0.752675296240378	0.502589522697681	0.0008290924783554	0.000808873147128691	0.0154436225133524
240	21.1579515660655	0.36	0.592099451735016	0.575193281125362	0.609005622344669	0.449373688654674	29.9741288207786	29.2675047991436	30.6807528424136	32.3	20.82	49.83	0.892291873578321	0.913835044972918	0.935378216367515	0.869354424230056	0.890343802166148	0.91133318010224	0.86767711684175	0.88913491605383	0.910278444945575	0.592099451735016	39.6729704473162	0.316684155631868	104.468174362955	0.513317136614337	0.520684468364177	0.506349299838462	0.474626684225314	0.481805654908583	0.467836994581189	0.628823365105891	0.752675296240378	0.502589522697681	0.0008290924783554	0.000808873147128691	0.0154436225133524
240	21.1579515660655	0.36	0.592183527466557	0.575417571394561	0.608949483538552	0.449440816339171	29.1106081545171	28.424434251563	29.7967820574712	31.92	20.41	50.02	0.876844225315235	0.898011493555032	0.919178761794829	0.854458793184903	0.875085670745391	0.895712548305878	0.85239149782561	0.87158444504852	0.892472499766414	0.592183527466557	39.6631349888424	0.11457646042278	104.108115195713	0.513317136614337	0.520684468364177	0.506349299838462	0.474626684225314	0.481805654908583	0.467836994581189	0.628823365105891	0.752675296240378	0.502589522697681	0.0008290924783554	0.000808873147128691	0.0154436225133524
240	21.1579515660655	0.36	0.592239468243646	0.57560067361986	0.608878262867432	0.463253123496427	30.1025762780123	29.4125010808104	30.7926514752141	32.06	20.72	49.22	0.903417295594959	0.924613244443388	0.945809193291817	0.880294695365337	0.900948142477194	0.92160158958905	0.879034215458302	0.900845488414294	0.921000936941662	0.592239468243646	39.5595111407629	-0.220255592266969	103.755294681067	0.513317136614337	0.520684468364177	0.506349299838462	0.474626684225314	0.481805654908583	0.467836994581189	0.628823365105891	0.752675296240378	0.502589522697681	0.0008290924783554	0.000808873147128691	0.0154436225133524
240	21.1579515660655	0.36	0.592341123791145	0.575695283734972	0.608986963847317	0.458121619385274	29.8358645343103	29.1448036476759	30.5269254209446	31.81	20.42	49.27	0.902001909665513	0.923389538382271	0.944777167099029	0.87901870879141	0.89986137617078	0.920704043550149	0.877316526679325	0.897035672942231	0.92011602850385	0.592341123791145	39.3495135489444	-0.423202209286153	103.408129433093	0.513317136614337	0.520684468364177	0.506349299838462	0.474626684225314	0.481805654908583	0.467836994581189	0.628823365105891	0.752675296240378	0.502589522697681	0.0008290924783554	0.000808873147128691	0.0154436225133524
240	21.1579515660655	0.36	0.592440506904585	0.575794320273481	0.60908669353569	0.452461456479504	29.6784097460599	28.9831063542268	30.3737131378931	31.96	20.78	49.44	0.893032777366883	0.914456592727889	0.935880408088895	0.870218282414698	0.89109477908842	0.911971275762142	0.86971351051668	0.89133294265525	0.911729313289825	0.592440506904585	39.8204376330182	-0.0631752885416707	104.057642921513	0.513317136614337	0.520684468364177	0.506349299838462	0.474626684225314	0.481805654908583	0.467836994581189	0.628823365105891	0.752675296240378	0.502589522697681	0.0008290924783554	0.000808873147128691	0.0154436225133524
240	21.1579515660655	0.36	0.592684117048063	0.575798478869979	0.609569755226147	0.456583734207752	30.4740375457177	29.7660049281121	31.1820701633234	32.14	20.81	50.35	0.912143134636744	0.933839935830174	0.955536737023603	0.888765205013808	0.909905924302894	0.93104664359198	0.886996484674338	0.907437560773869	0.928548120961247	0.592684117048063	40.1538214599249	-0.308290771485439	104.081191659096	0.513317136614337	0.520684468364177	0.506349299838462	0.474626684225314	0.481805654908583	0.467836994581189	0.628823365105891	0.752675296240378	0.502589522697681	0.0008290924783554	0.000808873147128691	0.0154436225133524
240	21.1579515660655	0.36	0.592745747987356	0.575849004808527	0.609642491166185	0.454460598982076	29.8290313317156	29.1330120657085	30.5250505977226	32.29	20.88	49.44	0.888536274701968	0.909764370318852	0.930992465935736	0.865700515707949	0.886383040266891	0.907065564825832	0.864753505042135	0.886797544137068	0.906671379864672	0.592745747987356	39.5460797563031	-0.175981389852117	103.84069292673	0.513317136614337	0.520684468364177	0.506349299838462	0.474626684225314	0.481805654908583	0.467836994581189	0.628823365105891	0.752675296240378	0.502589522697681	0.0008290924783554	0.000808873147128691	0.0154436225133524
240	21.1579515660655	0.36	0.593094533534668	0.576264608326898	0.609924458742438	0.455104008175779	29.5827299602208	28.8933527955563	30.2721071248854	32.13	20.62	49.76	0.885451646820122	0.906577964352448	0.927704281884774	0.862758559779663	0.883343434575587	0.903928309371512	2.53671150207521	2.75810380280016	0.902805995085376	0.593094533534668	39.4768885370329	-0.370934161367266	103.603346462903	0.513317136614337	0.520684468364177	0.506349299838462	0.474626684225314	0.481805654908583	0.467836994581189	0.628823365105891	0.752675296240378	0.502589522697681	0.0008290924783554	0.000808873147128691	0.0154436225133524
240	21.1579515660655	0.36	0.593152616785839	0.576418946943184	0.609886286628494	0.456999867618147	29.7485974442	29.057999003605	30.439195884795	32.12	20.84	49.8	0.89075728466157	0.911927207327601	0.933097129993631	0.867932122689997	0.888559577815095	0.909187032940194	0.866499442381881	0.888681394314209	0.907711568417725	0.593152616785839	39.9008509334605	-0.130068891474753	104.013304410902	0.513317136614337	0.520684468364177	0.506349299838462	0.474626684225314	0.481805654908583	0.467836994581189	0.628823365105891	0.752675296240378	0.502589522697681	0.0008290924783554	0.000808873147128691	0.0154436225133524
240	21.1579515660655	0.36	0.593170935321013	0.576398405306853	0.609943465335172	0.458144510588894	29.9702733609543	29.2761312900227	30.6644154318859	32.16	20.72	49.91	0.896383757043424	0.917637168954294	0.938890580865165	0.873398523572831	0.894106951674056	0.914815379775281	0.872398812030766	0.891840143646622	0.913377844826673	0.593170935321013	39.9222399480326	0.123831934174299	104.260357755187	0.513317136614337	0.520684468364177	0.506349299838462	0.474626684225314	0.481805654908583	0.467836994581189	0.628823365105891	0.752675296240378	0.502589522697681	0.0008290924783554	0.000808873147128691	0.0154436225133524
240	21.1579515660655	0.36	0.593226901151307	0.576200153739066	0.610253648563549	0.447065271983434	29.4005469843798	28.7042026533676	30.096891315392	31.96	20.58	49.2	0.884366234898489	0.905820355106838	0.927274475315187	0.861772045817281	0.882678046446399	0.903584047075518	2.53671150207517	2.75810380280016	0.903052050225859	0.593226901151307	39.3777993989843	-0.106862326479858	103.737537486259	0.513317136614337	0.520684468364177	0.506349299838462	0.474626684225314	0.481805654908583	0.467836994581189	0.628823365105891	0.752675296240378	0.502589522697681	0.0008290924783554	0.000808873147128691	0.0154436225133524
240	21.1579515660655	0.36	0.593439253743248	0.576582708987683	0.610295798498812	0.461742875855979	29.9017729715204	29.2142156687081	30.5893302743327	32.23	20.6	49.5	0.892696176764618	0.91370580380672	0.934715430848823	0.869778690878259	0.890248954311838	0.910719217745417	0.867945843997612	0.888114571505329	0.909649930734623	0.593439253743248	39.4622415238418	0.307418955913887	104.285876673338	0.513317136614337	0.520684468364177	0.506349299838462	0.474626684225314	0.481805654908583	0.467836994581189	0.628823365105891	0.752675296240378	0.502589522697681	0.0008290924783554	0.000808873147128691	0.0154436225133524
240	21.1579515660655	0.36	0.593461225086158	0.576655035133438	0.610267415038877	0.456311594286841	29.8454037107796	29.1515963394609	30.5392110820984	32.2	20.63	49.58	0.891465501955047	0.912682361894052	0.933899221833057	0.86858983387916	0.889262253405706	0.909934672932252	0.867874820571333	0.888442372239464	0.909025908498443	0.593461225086158	39.7007397194894	0.0944434550578791	104.091502232968	0.513317136614337	0.520684468364177	0.506349299838462	0.474626684225314	0.481805654908583	0.467836994581189	0.628823365105891	0.752675296240378	0.502589522697681	0.0008290924783554	0.000808873147128691	0.0154436225133524
240	21.1579515660655	0.36	0.59356715392482	0.576636272304058	0.610498035545582	0.4643946201643	30.0664294020101	29.3787628531503	30.7540959508698	31.69	20.51	49.6	0.912724602489356	0.934088680363927	0.955452758238498	0.889521167816002	0.910342124595812	0.931163081375622	0.887047915641945	0.908268368303116	0.929951021922645	0.59356715392482	39.3345915766436	-0.000978863900916443	103.786143893241	0.513317136614337	0.520684468364177	0.506349299838462	0.474626684225314	0.481805654908583	0.467836994581189	0.628823365105891	0.752675296240378	0.502589522697681	0.0008290924783554	0.000808873147128691	0.0154436225133524
240	21.1579515660655	0.36	0.593574655024829	0.57657737520554	0.610571934844117	0.450870880410544	29.5370799964385	28.8428619954694	30.2312979974076	31.95	20.87	49.56	0.888974712318942	0.91037141864424	0.931768124969538	0.866267861918134	0.887118037725898	0.907968213533661	0.865973049898479	0.887150589735907	0.907243038121608	0.593574655024829	39.4017921296402	0.00130501824327646	103.970688320684	0.513317136614337	0.520684468364177	0.506349299838462	0.474626684225314	0.481805654908583	0.467836994581189	0.628823365105891	0.752675296240378	0.502589522697681	0.0008290924783554	0.000808873147128691	0.0154436225133524
240	21.1579515660655	0.36	0.593598134220216	0.576649434303189	0.610546834137242	0.445523350786473	29.5724994430125	28.8698938619895	30.2751050240355	32.24	20.74	49.79	0.881852971308149	0.90331459573409	0.924776220160031	0.859209041564972	0.88011958147741	0.901030121389847	0.857645240145933	2.77509751468895	0.899576329217581	0.593598134220216	39.9550642533597	-0.219513515385648	104.077648835152	0.513317136614337	0.520684468364177	0.506349299838462	0.474626684225314	0.481805654908583	0.467836994581189	0.628823365105891	0.752675296240378	0.502589522697681	0.0008290924783554	0.000808873147128691	0.0154436225133524
240	21.1579515660655	0.36	0.593652967987889	0.576761295120898	0.61054464085488	0.446274764858204	29.4991385938402	28.7993409186424	30.198936269038	32.35	20.7	49.36	0.876716606986206	0.898020019627122	0.919323432268038	0.854160130486379	0.874915441354417	0.895670752222455	0.852968097868867	0.873651061187719	0.894068096153992	0.593652967987889	39.6122727920927	0.0683418208769531	104.073740383816	0.513317136614337	0.520684468364177	0.506349299838462	0.474626684225314	0.481805654908583	0.467836994581189	0.628823365105891	0.752675296240378	0.502589522697681	0.0008290924783554	0.000808873147128691	0.0154436225133524
240	21.1579515660655	0.36	0.593710724555092	0.576998257223411	0.610423191886774	0.473591928971051	30.318618142523	29.6378712077068	30.9993650773392	31.88	20.35	49.05	0.915337760062375	0.93636198849353	0.957386216924685	0.891985655413046	0.91247351355127	0.932961371689494	0.889996410674254	0.910880685954411	0.93255507628233	0.593710724555092	39.4604099314604	-0.000980721131729702	103.749475781509	0.513317136614337	0.520684468364177	0.506349299838462	0.474626684225314	0.481805654908583	0.467836994581189	0.628823365105891	0.752675296240378	0.502589522697681	0.0008290924783554	0.000808873147128691	0.0154436225133524
240	21.1579515660655	0.36	0.593714942461819	0.576903305207926	0.610526579715711	0.456400049806345	29.618141316042	28.9297397789601	30.3065428531239	32.25	20.57	49.66	0.883533193756513	0.904557427409911	0.925581661063309	0.860843909371801	0.88132823708878	0.901812564805759	2.53671150207517	0.878815081523585	0.899938356393558	0.593714942461819	39.6243404172998	0.228000336687755	104.149191469751	0.513317136614337	0.520684468364177	0.506349299838462	0.474626684225314	0.481805654908583	0.467836994581189	0.628823365105891	0.752675296240378	0.502589522697681	0.0008290924783554	0.000808873147128691	0.0154436225133524
240	21.1579515660655	0.36	0.593899196191219	0.577198776684114	0.610599615698323	0.450108890267583	29.0931810513565	28.4083429237179	29.7780191789951	32.38	20.79	50.43	0.864031745847134	0.884860904543055	0.905690063238976	0.841789985035211	0.862082963008774	0.882375940982338	0.839128818806755	2.54557571411135	2.75810380280016	0.593899196191219	40.0171091481347	0.421479251533875	104.682076513679	0.513317136614337	0.520684468364177	0.506349299838462	0.474626684225314	0.481805654908583	0.467836994581189	0.628823365105891	0.752675296240378	0.502589522697681	0.0008290924783554	0.000808873147128691	0.0154436225133524
240	21.1579515660655	0.36	0.594042638940613	0.577008261533085	0.611077016348141	0.444058395136795	29.6727968228582	28.9657141475393	30.3798794981771	32.12	20.9	49.72	0.888028875068708	0.909706567168606	0.931384259268504	0.865275136331062	0.886397386421895	0.907519636512727	0.864875118114534	0.885601832063612	0.907738855357821	0.594042638940613	39.4173604511991	0.10932175550371	104.316008442591	0.513317136614337	0.520684468364177	0.506349299838462	0.474626684225314	0.481805654908583	0.467836994581189	0.628823365105891	0.752675296240378	0.502589522697681	0.0008290924783554	0.000808873147128691	0.0154436225133524
240	21.1579515660655	0.36	0.594074062612201	0.577287635217032	0.610860490007371	0.465767699290225	29.9872367431639	29.3032715454928	30.6712019408349	31.94	20.75	49.86	0.903367019103071	0.924452432751547	0.945537846400022	0.880295597681199	0.900842503221839	0.921389408762478	0.878748586449442	0.899642670597149	0.920572272833878	0.594074062612201	39.4425691340608	-0.710057822221041	103.166158858324	0.513317136614337	0.520684468364177	0.506349299838462	0.474626684225314	0.481805654908583	0.467836994581189	0.628823365105891	0.752675296240378	0.502589522697681	0.0008290924783554	0.000808873147128691	0.0154436225133524
240	21.1579515660655	0.36	0.594193855968046	0.57743543730959	0.610952274626503	0.456053828507216	29.9577946862813	29.2610126956846	30.6545766768781	32.02	20.71	49.58	0.899910227691978	0.921339466875557	0.942768706059137	0.876894648331001	0.897775825785868	0.918657003240735	0.87661578936066	0.897670548295172	0.917868723893107	0.594193855968046	39.7850204753003	-0.0312349771063134	104.040042245779	0.513317136614337	0.520684468364177	0.506349299838462	0.474626684225314	0.481805654908583	0.467836994581189	0.628823365105891	0.752675296240378	0.502589522697681	0.0008290924783554	0.000808873147128691	0.0154436225133524
240	21.1579515660655	0.36	0.594409307701948	0.57756158593734	0.611257029466556	0.460944526479033	29.8984855057651	29.2098986049897	30.5870724065404	31.58	20.27	48.62	0.910728828015978	0.932198123394605	0.953667418773232	0.887625771580646	0.908550441240287	0.929475110899929	0.885501964124064	0.908098999813773	0.928520898279807	0.594409307701948	39.1304555116656	-0.285796710632693	103.225189265859	0.513317136614337	0.520684468364177	0.506349299838462	0.474626684225314	0.481805654908583	0.467836994581189	0.628823365105891	0.752675296240378	0.502589522697681	0.0008290924783554	0.000808873147128691	0.0154436225133524
240	21.1579515660655	0.36	0.594433533168133	0.577416413360936	0.61145065297533	0.445954143218435	29.4903376016454	28.7902946837098	30.1903805195809	32.1	20.79	49.96	0.883276245886976	0.904753319578192	0.926230393269408	0.860653677637636	0.88158067815793	0.902507678678224	0.858677519283191	0.878492523752251	0.900694787172229	0.594433533168133	39.7202629651357	0.121018653670782	104.312603116325	0.513317136614337	0.520684468364177	0.506349299838462	0.474626684225314	0.481805654908583	0.467836994581189	0.628823365105891	0.752675296240378	0.502589522697681	0.0008290924783554	0.000808873147128691	0.0154436225133524
240	21.1579515660655	0.36	0.594483690303763	0.57753369545914	0.611433685148386	0.456393027724491	29.9674384784811	29.2709085227657	30.6639684341965	32	20.66	49.15	0.900719776203483	0.922153286042887	0.943586795882291	0.877691105436546	0.898576625485438	0.91946214553433	0.876974285480787	0.898765922749591	0.918403586360848	0.594483690303763	39.3323607194807	0.246580589164172	104.204813908788	0.513317136614337	0.520684468364177	0.506349299838462	0.474626684225314	0.481805654908583	0.467836994581189	0.628823365105891	0.752675296240378	0.502589522697681	0.0008290924783554	0.000808873147128691	0.0154436225133524
240	21.1579515660655	0.36	0.594505489899534	0.57772412928596	0.611286850513109	0.453901213237493	29.5786682606934	28.8877117419073	30.2696247794796	32.44	20.89	49.76	0.876929430426773	0.897904442635503	0.918879454844233	0.854330658639515	0.874765137599282	0.895199616559049	0.852965382387432	0.873620601678045	0.894992932332938	0.594505489899534	39.9653975428878	0.369752172835335	104.740414564595	0.513317136614337	0.520684468364177	0.506349299838462	0.474626684225314	0.481805654908583	0.467836994581189	0.628823365105891	0.752675296240378	0.502589522697681	0.0008290924783554	0.000808873147128691	0.0154436225133524
240	21.1579515660655	0.36	0.594625874838928	0.577590921649634	0.611660828028223	0.451923258474169	29.2977430015903	28.6106117952499	29.9848742079307	31.81	20.56	49.31	0.885706862599093	0.906978579167653	0.928250295736214	0.863142466195498	0.883872261429691	0.904602056663885	2.53671150207518	0.882369551858144	0.903217025842284	0.594625874838928	39.2685912194499	0.235577861537744	103.963186359245	0.513317136614337	0.520684468364177	0.506349299838462	0.474626684225314	0.481805654908583	0.467836994581189	0.628823365105891	0.752675296240378	0.502589522697681	0.0008290924783554	0.000808873147128691	0.0154436225133524
240	21.1579515660655	0.36	0.594729728923065	0.577789306025849	0.611670151820281	0.449768186495808	30.0133002637538	29.3063165606536	30.7202839668539	31.84	20.45	49.2	0.906396222493394	0.928262066893462	0.950127911293529	0.883291899080346	0.904600376262654	0.925908853444963	0.881766030749962	0.903496020036298	0.923880704085019	0.594729728923065	39.4350220065567	0.0778701834977254	103.92085921988	0.513317136614337	0.520684468364177	0.506349299838462	0.474626684225314	0.481805654908583	0.467836994581189	0.628823365105891	0.752675296240378	0.502589522697681	0.0008290924783554	0.000808873147128691	0.0154436225133524
240	21.1579515660655	0.36	0.594790278718719	0.57797017354836	0.611610383889078	0.456225538198755	30.0233350338022	29.3252702839431	30.7213997836613	32.05	20.48	49.77	0.900938484457112	0.922384608966843	0.943830733476575	0.877882345133972	0.898779636573335	0.919676928012698	0.875725787297326	0.896696194580803	0.917594916113837	0.594790278718719	39.5696783624966	-0.207300622160578	103.751890711705	0.513317136614337	0.520684468364177	0.506349299838462	0.474626684225314	0.481805654908583	0.467836994581189	0.628823365105891	0.752675296240378	0.502589522697681	0.0008290924783554	0.000808873147128691	0.0154436225133524
240	21.1579515660655	0.36	0.594926942731237	0.578073571639447	0.611780313823028	0.449782899821183	29.4243883680052	28.7312974887297	30.1174792472807	31.74	20.45	49.72	0.89114125148652	0.912638431479653	0.934135611472786	0.868464207140771	0.889414344223255	0.910364481305738	0.866116275393037	0.887847557049941	0.90819696502428	0.594926942731237	39.4656640831738	-0.0968777154335172	103.782668976532	0.513317136614337	0.520684468364177	0.506349299838462	0.474626684225314	0.481805654908583	0.467836994581189	0.628823365105891	0.752675296240378	0.502589522697681	0.0008290924783554	0.000808873147128691	0.0154436225133524
240	21.1579515660655	0.36	0.594939387309379	0.578094707141773	0.611784067476985	0.453944379108132	29.9298063754716	29.2307081581971	30.628904592746	31.41	20.46	49.03	0.916091937406648	0.938001712456724	0.959911487506799	0.892925208596952	0.914280915003761	0.935636621410569	0.8920695036136	0.913258649612235	0.933800725862737	0.594939387309379	39.3736920603951	0.0461553974401035	103.804801792535	0.513317136614337	0.520684468364177	0.506349299838462	0.474626684225314	0.481805654908583	0.467836994581189	0.628823365105891	0.752675296240378	0.502589522697681	0.0008290924783554	0.000808873147128691	0.0154436225133524
240	21.1579515660655	0.36	0.594972163319286	0.578144425248379	0.611799901390193	0.456291499237292	29.9738595801628	29.2770378124956	30.67068134783	31.61	20.4	49.41	0.911718645636164	0.933418429690006	0.955118213743849	0.888573646808086	0.909722557542732	0.930871468277377	0.886224172019453	0.907900685958339	0.928622954939048	0.594972163319286	39.4190509018626	0.100351884703159	103.850659791851	0.513317136614337	0.520684468364177	0.506349299838462	0.474626684225314	0.481805654908583	0.467836994581189	0.628823365105891	0.752675296240378	0.502589522697681	0.0008290924783554	0.000808873147128691	0.0154436225133524
240	21.1579515660655	0.36	0.595069216162448	0.578264623809301	0.611873808515595	0.453823640992261	29.5195910831219	28.8299066936695	30.2092754725744	31.92	20.39	49.91	0.889335888620927	0.910611055616051	0.931886222611176	0.866631301455879	0.887363317219088	0.908095332982296	2.5367115020752	0.884086043283382	0.905086999700302	0.595069216162448	39.4579374253657	0.236535291642113	104.124772074062	0.513317136614337	0.520684468364177	0.506349299838462	0.474626684225314	0.481805654908583	0.467836994581189	0.628823365105891	0.752675296240378	0.502589522697681	0.0008290924783554	0.000808873147128691	0.0154436225133524
240	21.1579515660655	0.36	0.595131813068715	0.578271180751236	0.611992445386194	0.460049429386108	30.2279720391676	29.5305415427959	30.9254025355392	32.14	20.91	49.29	0.904858252987126	0.926228526187578	0.947598799388029	0.88166599132134	0.902488526833266	0.923311062345192	0.88170142724376	0.902747547165833	0.922163727627506	0.595131813068715	39.6184494226438	0.176673167784264	104.241459280337	0.513317136614337	0.520684468364177	0.506349299838462	0.474626684225314	0.481805654908583	0.467836994581189	0.628823365105891	0.752675296240378	0.502589522697681	0.0008290924783554	0.000808873147128691	0.0154436225133524
240	21.1579515660655	0.36	0.595156874054477	0.578389175936224	0.611924572172731	0.455818837157286	29.4455156421745	28.7603241692991	30.1307071150499	31.85	20.49	49.34	0.889108081286221	0.910290362548969	0.931472643811717	0.866438359084017	0.887080552541983	0.90772274599995	0.865302854835727	0.885966324499793	0.906055300321583	0.595156874054477	39.6152989857163	0.278044478474911	104.164411297935	0.513317136614337	0.520684468364177	0.506349299838462	0.474626684225314	0.481805654908583	0.467836994581189	0.628823365105891	0.752675296240378	0.502589522697681	0.0008290924783554	0.000808873147128691	0.0154436225133524
240	21.1579515660655	0.36	0.595181051970684	0.57828934288075	0.612072761060618	0.45736158038238	29.8871805086812	29.1938703812907	30.5804906360716	32.04	20.49	49.54	0.897191180190728	0.918498109464151	0.939805038737573	0.874235297370356	0.894997059256423	0.915758821142491	0.87255906852801	0.891905668090293	0.913135322656418	0.595181051970684	39.4715876425684	0.288075089079541	104.150513546188	0.513317136614337	0.520684468364177	0.506349299838462	0.474626684225314	0.481805654908583	0.467836994581189	0.628823365105891	0.752675296240378	0.502589522697681	0.0008290924783554	0.000808873147128691	0.0154436225133524
240	21.1579515660655	0.36	0.595201527450621	0.578440693667338	0.611962361233905	0.457629978915618	30.0513725014129	29.3546303513151	30.7481146515106	31.92	20.76	49.78	0.905463385577725	0.926954867451348	0.948446349324972	0.882346174806195	0.903288961808023	0.924231748809851	2.77509751468895	0.902181247468304	0.922511255640497	0.595201527450621	39.6182561757602	0.123801777232607	104.231193585688	0.513317136614337	0.520684468364177	0.506349299838462	0.474626684225314	0.481805654908583	0.467836994581189	0.628823365105891	0.752675296240378	0.502589522697681	0.0008290924783554	0.000808873147128691	0.0154436225133524
240	21.1579515660655	0.36	0.595210087529667	0.578347346970768	0.612072828088567	0.45114197041277	29.6593391570973	28.9626291746147	30.3560491395799	31.88	20.52	48.82	0.894503429091108	0.916021139539817	0.937538849988527	0.871683150828109	0.892651908501398	0.913620666174688	0.870617983880201	0.892770195526508	0.912510151016259	0.595210087529667	39.3769219211177	-0.120762968649039	103.754129253355	0.513317136614337	0.520684468364177	0.506349299838462	0.474626684225314	0.481805654908583	0.467836994581189	0.628823365105891	0.752675296240378	0.502589522697681	0.0008290924783554	0.000808873147128691	0.0154436225133524
240	21.1579515660655	0.36	0.595292610406985	0.578501973044076	0.612083247769893	0.452698684747818	29.4966820636662	28.8059669412283	30.1873971861041	31.66	20.71	48.8	0.895748582611355	0.917227017727743	0.938705452844132	0.872989194341047	0.893921900383741	0.914854606426434	0.873946842617231	0.895373838157737	0.915847259412671	0.595292610406985	39.3036000513222	0.361779869753013	104.087282350289	0.513317136614337	0.520684468364177	0.506349299838462	0.474626684225314	0.481805654908583	0.467836994581189	0.628823365105891	0.752675296240378	0.502589522697681	0.0008290924783554	0.000808873147128691	0.0154436225133524
240	21.1579515660655	0.36	0.595362586774599	0.578589666212471	0.612135507336728	0.457894116043809	30.0994237184646	29.4019387096238	30.7969087273053	32.04	20.74	49.7	0.903630969591587	0.925067278980535	0.946503588369482	0.880510999051478	0.901398846891144	0.92228669473081	0.879743266205751	0.899684089524671	0.922120668934884	0.595362586774599	39.6952244600777	0.154096245030402	104.193271677993	0.513317136614337	0.520684468364177	0.506349299838462	0.474626684225314	0.481805654908583	0.467836994581189	0.628823365105891	0.752675296240378	0.502589522697681	0.0008290924783554	0.000808873147128691	0.0154436225133524
240	21.1579515660655	0.36	0.595371487229674	0.578511221610703	0.612231752848645	0.446518082128791	29.2271454938256	28.5341414599277	29.9201495277234	31.83	20.64	49.02	0.882543291747989	0.903977476551825	0.92541166135566	0.860047428976078	0.880935260434437	0.901823091892795	0.860063402365389	0.880411444135864	0.901738381031064	0.595371487229674	39.4440073089754	0.155850607979577	104.018333577395	0.513317136614337	0.520684468364177	0.506349299838462	0.474626684225314	0.481805654908583	0.467836994581189	0.628823365105891	0.752675296240378	0.502589522697681	0.0008290924783554	0.000808873147128691	0.0154436225133524
240	21.1579515660655	0.36	0.595394969265776	0.578648996809857	0.612140941721694	0.461812017184218	29.7170078432205	29.0337940432331	30.400221643208	32.39	20.68	50.08	0.882780348052708	0.903553648133616	0.924326948214524	0.860051880278821	0.880290341447096	0.900528802615371	2.53671150207519	2.77509751468895	2.88190427245581	0.595394969265776	39.809145033519	0.032395764495496	104.207431066033	0.513317136614337	0.520684468364177	0.506349299838462	0.474626684225314	0.481805654908583	0.467836994581189	0.628823365105891	0.752675296240378	0.502589522697681	0.0008290924783554	0.000808873147128691	0.0154436225133524
240	21.1579515660655	0.36	0.595493086269412	0.578716337710576	0.612269834828249	0.467692397992584	30.1178034223316	29.4335111413685	30.8020957032947	32.1	20.44	49.26	0.902976522296807	0.923969595842497	0.944962669388187	0.879848886924284	0.900304271905183	0.920759656886082	0.878898485704416	0.89861238585813	0.91888723687099	0.595493086269412	39.3184221007184	0.25463077992904	104.111382677914	0.513317136614337	0.520684468364177	0.506349299838462	0.474626684225314	0.481805654908583	0.467836994581189	0.628823365105891	0.752675296240378	0.502589522697681	0.0008290924783554	0.000808873147128691	0.0154436225133524
240	21.1579515660655	0.36	0.595537475178859	0.578621085730986	0.612453864626732	0.458932461313759	30.1231735954677	29.4265964145244	30.819750776411	32.55	20.96	49.82	0.890535074757188	0.911615542343963	0.932696009930739	0.86754489337934	0.888081144587572	0.908617395795804	0.867835821368414	0.887840050517597	0.908745528584425	0.595537475178859	39.7919939754392	-0.139752886865805	104.094639995431	0.513317136614337	0.520684468364177	0.506349299838462	0.474626684225314	0.481805654908583	0.467836994581189	0.628823365105891	0.752675296240378	0.502589522697681	0.0008290924783554	0.000808873147128691	0.0154436225133524
240	21.1579515660655	0.36	0.595545182909146	0.578628382604989	0.612461983213302	0.449872319677766	29.2189168435159	28.5307901692445	29.9070435177874	32	20.66	49.72	0.877828412656472	0.899000526803995	0.920172640951518	0.855383248340005	0.876014013433298	0.89664477852659	0.853352427205182	0.874310580578254	0.8955702845055	0.595545182909146	39.6062934699037	-0.242929389349361	103.779400122186	0.513317136614337	0.520684468364177	0.506349299838462	0.474626684225314	0.481805654908583	0.467836994581189	0.628823365105891	0.752675296240378	0.502589522697681	0.0008290924783554	0.000808873147128691	0.0154436225133524
240	21.1579515660655	0.36	0.595585601222491	0.578793869426816	0.612377333018165	0.460282899551761	29.7278205642679	29.0422519802819	30.4133891482539	32.16	20.76	50.26	0.889246075311628	0.910237531934221	0.931228988556815	0.86644421678186	0.886897414943122	0.907350613104384	0.864107009285924	0.884968451648299	0.905204171352178	0.595585601222491	39.7598432442209	-0.417577632048702	103.643547424335	0.513317136614337	0.520684468364177	0.506349299838462	0.474626684225314	0.481805654908583	0.467836994581189	0.628823365105891	0.752675296240378	0.502589522697681	0.0008290924783554	0.000808873147128691	0.0154436225133524
240	21.1579515660655	0.36	0.595610680053566	0.578559588326944	0.612661771780189	0.448680894752649	29.2137204700494	28.5240577193529	29.9033832207459	32.15	20.52	49.52	0.873570146407968	0.894691572960449	0.91581299951293	0.851173106303137	0.871753010873082	0.892332915443026	0.849848773846252	0.870849928752508	0.891630028078849	0.595610680053566	39.5276196777081	-0.0836751653400843	103.843537658279	0.513317136614337	0.520684468364177	0.506349299838462	0.474626684225314	0.481805654908583	0.467836994581189	0.628823365105891	0.752675296240378	0.502589522697681	0.0008290924783554	0.000808873147128691	0.0154436225133524
240	21.1579515660655	0.36	0.595782766930884	0.578911902302045	0.612653631559724	0.455620251676535	29.8539043225722	29.1589315745349	30.5488770706095	31.71	20.67	49.11	0.905380788287968	0.926959595894423	0.948538403500878	0.882356228947792	0.903386270175888	0.924416311403984	2.77509751468895	0.903532421552158	0.924351370029867	0.595782766930884	39.4164587584397	-0.172484945414321	103.68851152721	0.513317136614337	0.520684468364177	0.506349299838462	0.474626684225314	0.481805654908583	0.467836994581189	0.628823365105891	0.752675296240378	0.502589522697681	0.0008290924783554	0.000808873147128691	0.0154436225133524
240	21.1579515660655	0.36	0.59581505563473	0.578899348438591	0.61273076283087	0.460924140025455	30.1718920484228	29.4769798613431	30.8668042355025	32.22	20.59	50.33	0.900830060888464	0.9220668969125	0.943303732936535	0.87770532574537	0.898397002110936	0.919088678476502	0.874658502454623	0.893867187333947	0.915814642980906	0.59581505563473	39.7061361256372	0.378592953945823	104.438730100265	0.513317136614337	0.520684468364177	0.506349299838462	0.474626684225314	0.481805654908583	0.467836994581189	0.628823365105891	0.752675296240378	0.502589522697681	0.0008290924783554	0.000808873147128691	0.0154436225133524
240	21.1579515660655	0.36	0.595973355076026	0.579165045962046	0.612781664190006	0.472407409472584	30.4988657910954	29.8124427543618	31.1852888278291	31.94	20.61	49.61	0.919115821101444	0.940278202132368	0.961440583163292	0.895642969947636	0.916264895239909	0.936886820532183	0.893894479837016	0.914139931626874	0.935011998638737	0.595973355076026	39.6963488465296	0.751327192013449	104.660768720923	0.513317136614337	0.520684468364177	0.506349299838462	0.474626684225314	0.481805654908583	0.467836994581189	0.628823365105891	0.752675296240378	0.502589522697681	0.0008290924783554	0.000808873147128691	0.0154436225133524
240	21.1579515660655	0.36	0.596151158808237	0.579262896870607	0.613039420745868	0.455827609175977	29.954455077176	29.2574330066566	30.6514771476953	32.27	20.87	49.81	0.892855831325837	0.914127014620845	0.935398197915853	0.86991689960762	0.890641591292168	0.911366282976716	0.869303190175889	0.89044542781115	0.910702824298552	0.596151158808237	39.8293501523895	-0.175166942718844	104.04656504809	0.513317136614337	0.520684468364177	0.506349299838462	0.474626684225314	0.481805654908583	0.467836994581189	0.628823365105891	0.752675296240378	0.502589522697681	0.0008290924783554	0.000808873147128691	0.0154436225133524
240	21.1579515660655	0.36	0.596182845628739	0.579111721785315	0.613253969472163	0.451881062211825	29.9802374199857	29.277039513843	30.6834353261283	31.99	20.62	48.75	0.901265226976937	0.922912491557417	0.944559756137896	0.878227989449174	0.899321928370303	0.920415867291433	0.878620781793616	0.899511739793584	0.919806960985725	0.596182845628739	39.3186070949838	-0.0601598493667432	103.763745670747	0.513317136614337	0.520684468364177	0.506349299838462	0.474626684225314	0.481805654908583	0.467836994581189	0.628823365105891	0.752675296240378	0.502589522697681	0.0008290924783554	0.000808873147128691	0.0154436225133524
240	21.1579515660655	0.36	0.596237606873025	0.579370526126554	0.613104687619497	0.448221114875833	29.2028195650529	28.5127730992668	29.8928660308389	32.13	20.67	50.47	0.873976578422948	0.895127956684926	0.916279334946904	0.851580405603894	0.872189767140697	0.8927991286775	0.849325530929417	0.869515320096312	0.889339332410091	0.596237606873025	39.8139844095378	-0.146587293006473	104.039958093944	0.513317136614337	0.520684468364177	0.506349299838462	0.474626684225314	0.481805654908583	0.467836994581189	0.628823365105891	0.752675296240378	0.502589522697681	0.0008290924783554	0.000808873147128691	0.0154436225133524
240	21.1579515660655	0.36	0.596260891379219	0.579386395746533	0.613135387011905	0.449818030171841	29.3763665494181	28.6844559340054	30.0682771648309	31.98	20.54	50.38	0.883251270199237	0.90455656988258	0.925861869565923	0.860677927790325	0.881438725766053	0.902199523741781	0.858317915564903	0.878223793037823	0.898670072973526	0.596260891379219	39.7198567256876	-0.0180891036592561	104.038032423932	0.513317136614337	0.520684468364177	0.506349299838462	0.474626684225314	0.481805654908583	0.467836994581189	0.628823365105891	0.752675296240378	0.502589522697681	0.0008290924783554	0.000808873147128691	0.0154436225133524
240	21.1579515660655	0.36	0.596342180224672	0.579448554647058	0.613235805802286	0.456785852039855	29.5001328179634	28.8150069687249	30.185258667202	31.73	20.4	49.36	0.894166853236884	0.915427192522931	0.936687531808978	0.871419339790713	0.89213881821614	0.912858296641567	0.870240367110235	0.88943376384207	0.91110568253246	0.596342180224672	39.1181554195567	0.39674788223891	104.035079781631	0.513317136614337	0.520684468364177	0.506349299838462	0.474626684225314	0.481805654908583	0.467836994581189	0.628823365105891	0.752675296240378	0.502589522697681	0.0008290924783554	0.000808873147128691	0.0154436225133524
240	21.1579515660655	0.36	0.596350338405752	0.579569660046426	0.613131016765077	0.449570150922258	29.3639564987903	28.6719917123706	30.0559212852099	32.32	20.65	49.95	0.873789281243906	0.894877157504377	0.915965033764848	0.851322287183878	0.871867948975881	0.892413610767884	2.50458717346199	0.869541272904582	0.89021488007943	0.596350338405752	39.6923400495345	-0.3037489986342	103.821756062817	0.513317136614337	0.520684468364177	0.506349299838462	0.474626684225314	0.481805654908583	0.467836994581189	0.628823365105891	0.752675296240378	0.502589522697681	0.0008290924783554	0.000808873147128691	0.0154436225133524
240	21.1579515660655	0.36	0.59637584891717	0.579523265663099	0.613228432171242	0.461125857173798	30.025556918354	29.3342957291706	30.7168181075374	31.75	20.65	49.5	0.909659199503382	0.931095272344736	0.952531345186091	0.886508117231215	0.9073986359945	0.928289154757785	0.886064001189712	0.905633317852488	0.927562436692779	0.59637584891717	39.5858312830751	-0.253076807555467	103.703535654137	0.513317136614337	0.520684468364177	0.506349299838462	0.474626684225314	0.481805654908583	0.467836994581189	0.628823365105891	0.752675296240378	0.502589522697681	0.0008290924783554	0.000808873147128691	0.0154436225133524
240	21.1579515660655	0.36	0.596504139562593	0.579442935766219	0.613565343358967	0.45031121313299	29.5095599494648	28.8152043223841	30.2039155765454	31.85	20.67	49.79	0.890711377587253	0.912174715143809	0.933638052700364	0.867999363564516	0.888915413148979	0.909831462733443	0.865569142968843	0.888397513366445	0.908602583160425	0.596504139562593	39.4740136015814	0.0459206284698063	104.028757858539	0.513317136614337	0.520684468364177	0.506349299838462	0.474626684225314	0.481805654908583	0.467836994581189	0.628823365105891	0.752675296240378	0.502589522697681	0.0008290924783554	0.000808873147128691	0.0154436225133524
240	21.1579515660655	0.36	0.596528309567795	0.579727663201222	0.613328955934367	0.459457186154077	29.7402041485882	29.0532090508751	30.4271992463014	32.09	20.48	49.87	0.891618828598582	0.912702136924467	0.933785445250351	0.868786743884019	0.889330162442753	0.909873581001486	0.866792162899247	0.886762342016455	0.906909385125356	0.596528309567795	39.4744101191356	-0.0677552083954295	103.773534176039	0.513317136614337	0.520684468364177	0.506349299838462	0.474626684225314	0.481805654908583	0.467836994581189	0.628823365105891	0.752675296240378	0.502589522697681	0.0008290924783554	0.000808873147128691	0.0154436225133524
240	21.1579515660655	0.36	0.596617111681974	0.579629176618512	0.613605046745436	0.444028982030746	29.3152944385382	28.6166891868981	30.0138996901782	32	20.79	50.87	0.880601924511049	0.902099629051565	0.923597333592081	0.858087812338988	0.879035890858943	0.899983969378899	2.51345138549816	0.876485219633714	0.896630211563672	0.596617111681974	39.9363011409451	0.14792145370921	104.382174457346	0.513317136614337	0.520684468364177	0.506349299838462	0.474626684225314	0.481805654908583	0.467836994581189	0.628823365105891	0.752675296240378	0.502589522697681	0.0008290924783554	0.000808873147128691	0.0154436225133524
240	21.1579515660655	0.36	0.596618269155594	0.579663919419339	0.613572618891848	0.453487461102324	29.8384080040786	29.1408019520729	30.5360140560843	31.11	20.49	48.86	0.922036855570133	0.94410963488746	0.966182414204788	0.898855628889496	0.920373469325872	0.941891309762247	0.897844250742094	0.91935445201295	0.939518126298492	0.596618269155594	39.0518698098312	-0.144150263718753	103.460793860155	0.513317136614337	0.520684468364177	0.506349299838462	0.474626684225314	0.481805654908583	0.467836994581189	0.628823365105891	0.752675296240378	0.502589522697681	0.0008290924783554	0.000808873147128691	0.0154436225133524
240	21.1579515660655	0.36	0.596635902161402	0.579788868265769	0.613482936057036	0.459370922285983	30.0917223918661	29.3964865329523	30.7869582507799	31.76	20.55	49.02	0.911171958261274	0.93272145256257	0.954270946863865	0.887976063618413	0.908976967947324	0.929977872276235	0.886550001406986	0.907656349376534	0.928859038003515	0.596635902161402	39.2216763689805	-0.168567116322248	103.526953055808	0.513317136614337	0.520684468364177	0.506349299838462	0.474626684225314	0.481805654908583	0.467836994581189	0.628823365105891	0.752675296240378	0.502589522697681	0.0008290924783554	0.000808873147128691	0.0154436225133524
240	21.1579515660655	0.36	0.596680016629515	0.579805339316464	0.613554693942566	0.453115702251538	29.7551057527573	29.0589252812389	30.4512862242756	32.17	20.37	49.61	0.8896203187441	0.91093343638288	0.93224655402166	0.86680682104548	0.887573383316809	0.908339945588139	0.864059748353133	0.884561939362195	0.905184005606796	0.596680016629515	39.5237430531445	0.291482701928605	104.191403595614	0.513317136614337	0.520684468364177	0.506349299838462	0.474626684225314	0.481805654908583	0.467836994581189	0.628823365105891	0.752675296240378	0.502589522697681	0.0008290924783554	0.000808873147128691	0.0154436225133524
240	21.1579515660655	0.36	0.596747568585122	0.57989638470222	0.613598752468024	0.468023147649656	30.0220053189126	29.340342562106	30.7036680757193	32.04	20.43	49.72	0.90186286096807	0.922815797109416	0.943768733250762	0.878790009719443	0.899206895425923	0.919623781132404	0.876118569231684	0.896374428180341	0.917742842241413	0.596747568585122	39.4474587810244	-0.247488021896586	103.541544506548	0.513317136614337	0.520684468364177	0.506349299838462	0.474626684225314	0.481805654908583	0.467836994581189	0.628823365105891	0.752675296240378	0.502589522697681	0.0008290924783554	0.000808873147128691	0.0154436225133524
240	21.1579515660655	0.36	0.59720926550404	0.580412342755679	0.614006188252401	0.450459085089663	29.7185584768904	29.0194939762601	30.4176229775208	32.16	20.8	49.87	0.888556777327787	0.909961647458622	0.931366517589456	0.865772706535165	0.886628720263335	0.907484733991504	0.864729186735369	0.885857351088488	0.907035062218367	0.59720926550404	39.9234047370985	-0.159224670531058	104.010323840672	0.513317136614337	0.520684468364177	0.506349299838462	0.474626684225314	0.481805654908583	0.467836994581189	0.628823365105891	0.752675296240378	0.502589522697681	0.0008290924783554	0.000808873147128691	0.0154436225133524
240	21.1579515660655	0.36	0.597232048861711	0.580100337512293	0.614363760211129	0.453835723684147	30.2793772535949	29.5719587541106	30.9867957530792	31.87	20.59	49.49	0.913757103506614	0.935615942294758	0.957474781082903	0.890452209971604	0.911753550592236	0.933054891212868	0.889098038609387	0.910859740405417	0.93175458430629	0.597232048861711	39.2158798623885	0.548330179075608	104.414850703554	0.513317136614337	0.520684468364177	0.506349299838462	0.474626684225314	0.481805654908583	0.467836994581189	0.628823365105891	0.752675296240378	0.502589522697681	0.0008290924783554	0.000808873147128691	0.0154436225133524
240	21.1579515660655	0.36	0.597281523299381	0.580413328344666	0.614149718254097	0.44880292234892	29.5148512656739	28.8182514070208	30.211451124327	32.71	20.97	50.35	0.867898827100546	0.888877830709908	0.909856834319271	0.845430724648231	0.865866625320104	0.886302525991976	0.843738213971642	0.865305197652832	0.885084527969724	0.597281523299381	40.1499081378529	-0.0318078307151168	104.359456271261	0.513317136614337	0.520684468364177	0.506349299838462	0.474626684225314	0.481805654908583	0.467836994581189	0.628823365105891	0.752675296240378	0.502589522697681	0.0008290924783554	0.000808873147128691	0.0154436225133524
240	21.1579515660655	0.36	0.597531656032133	0.580647676028826	0.614415636035439	0.458248512311643	30.2257044057783	29.5257929157349	30.9256158958216	31.98	20.62	49.44	0.909101335788143	0.930651662051956	0.95220198831577	0.8858664906768	0.906866032915635	0.92786557515447	0.885667944730502	0.905243490640411	0.925101212738888	0.597531656032133	39.6523855800084	0.152386328436349	104.230831510767	0.513317136614337	0.520684468364177	0.506349299838462	0.474626684225314	0.481805654908583	0.467836994581189	0.628823365105891	0.752675296240378	0.502589522697681	0.0008290924783554	0.000808873147128691	0.0154436225133524
240	21.1579515660655	0.36	0.597662050598639	0.580748957973758	0.614575143223519	0.453969586786639	30.0467928984265	29.3449978032988	30.7485879935541	31.66	20.97	48.72	0.91262177571965	0.934447420083295	0.956273064446939	0.889435368294347	0.910706502239767	0.931977636185187	0.889808558945414	0.911392333881794	0.933963815952138	0.597662050598639	39.2822564029429	-0.349450678615326	103.535398982847	0.513317136614337	0.520684468364177	0.506349299838462	0.474626684225314	0.481805654908583	0.467836994581189	0.628823365105891	0.752675296240378	0.502589522697681	0.0008290924783554	0.000808873147128691	0.0154436225133524
240	21.1579515660655	0.36	0.597688706396316	0.580599915599142	0.61477749719349	0.449941508159758	29.700343219946	29.0009763698061	30.3997100700859	32.05	20.55	48.45	0.890978974006515	0.912465187113484	0.933951400220453	0.868177764090474	0.889114119490757	0.91005047489104	0.868825211372112	0.889237262605874	0.910865324154468	0.597688706396316	39.1394003323921	0.0784043481908977	103.754917038325	0.513317136614337	0.520684468364177	0.506349299838462	0.474626684225314	0.481805654908583	0.467836994581189	0.628823365105891	0.752675296240378	0.502589522697681	0.0008290924783554	0.000808873147128691	0.0154436225133524
240	21.1579515660655	0.36	0.597752573978988	0.580733733347394	0.614771414610581	0.446448972747084	29.2401848280796	28.5467746726748	29.9335949834845	31.92	20.36	48.76	0.880721493978696	0.902114496691284	0.923507499403872	0.858238637453923	0.879085524494407	0.89993241153489	0.857022668006496	0.877709120829566	0.898391275073306	0.597752573978988	39.3240100447098	0.114145803009265	103.814414137407	0.513317136614337	0.520684468364177	0.506349299838462	0.474626684225314	0.481805654908583	0.467836994581189	0.628823365105891	0.752675296240378	0.502589522697681	0.0008290924783554	0.000808873147128691	0.0154436225133524
240	21.1579515660655	0.36	0.597846715285615	0.580882043536365	0.614811387034865	0.442057811316271	29.660650992428	28.9509867667835	30.3703152180724	32.27	21.21	49.92	0.883565570618028	0.905224068186	0.926882565753972	0.860866241896595	0.881968319689672	0.90307039748275	0.861188740635489	0.882385884725228	0.902687174138345	0.597846715285615	39.7192982501606	0.352800115274608	104.737300748945	0.513317136614337	0.520684468364177	0.506349299838462	0.474626684225314	0.481805654908583	0.467836994581189	0.628823365105891	0.752675296240378	0.502589522697681	0.0008290924783554	0.000808873147128691	0.0154436225133524
240	21.1579515660655	0.36	0.597864102055775	0.580929022437811	0.614799181673739	0.451150045087036	29.6882550517652	28.9908771939603	30.3856329095702	31.64	20.37	49.42	0.901997089873998	0.923694701645941	0.945392313417883	0.879086535953272	0.90023303252758	0.921379529101888	0.877002123450453	0.898469442514015	0.9190977744938	0.597864102055775	39.5222744434782	-0.128793266407367	103.715174360759	0.513317136614337	0.520684468364177	0.506349299838462	0.474626684225314	0.481805654908583	0.467836994581189	0.628823365105891	0.752675296240378	0.502589522697681	0.0008290924783554	0.000808873147128691	0.0154436225133524
240	21.1579515660655	0.36	0.597864342196609	0.580941804389266	0.614786880003953	0.453852172706003	29.7914779158171	29.0954813253633	30.487474506271	32.01	20.81	49.67	0.895099555334911	0.916511341985327	0.937923128635743	0.87221123193634	0.893075504185173	0.913939776434006	0.87101992896575	0.891970898895555	0.913733105582644	0.597864342196609	39.6451887941054	0.0801857343234234	104.189962696868	0.513317136614337	0.520684468364177	0.506349299838462	0.474626684225314	0.481805654908583	0.467836994581189	0.628823365105891	0.752675296240378	0.502589522697681	0.0008290924783554	0.000808873147128691	0.0154436225133524
240	21.1579515660655	0.36	0.59786667153526	0.580950415436903	0.614782927633618	0.452229824131383	29.9880032540922	29.2851182004841	30.6908883077003	31.9	20.86	49.63	0.904031352040336	0.925729407721456	0.947427463402575	0.880961468271524	0.902105813485144	0.923250158698764	2.77509751468895	0.902162934124329	0.922693614788822	0.59786667153526	39.7790675829848	0.00827170538469188	104.245375730723	0.513317136614337	0.520684468364177	0.506349299838462	0.474626684225314	0.481805654908583	0.467836994581189	0.628823365105891	0.752675296240378	0.502589522697681	0.0008290924783554	0.000808873147128691	0.0154436225133524
240	21.1579515660655	0.36	0.597943693330505	0.58095536931247	0.61493201734854	0.457417513083069	29.8061088035591	29.1147572516669	30.4974603554513	31.89	20.77	49.48	0.898885585996746	0.92023029237642	0.941574998756095	0.875948729272173	0.896748782939995	0.917548836607817	0.876349851529956	0.895038385186903	0.915800200091618	0.597943693330505	39.3939236899198	-0.0658457758253509	103.848619466103	0.513317136614337	0.520684468364177	0.506349299838462	0.474626684225314	0.481805654908583	0.467836994581189	0.628823365105891	0.752675296240378	0.502589522697681	0.0008290924783554	0.000808873147128691	0.0154436225133524
240	21.1579515660655	0.36	0.598077059893463	0.581242879042722	0.614911240744204	0.457845706293528	30.0685609386119	29.3717231572026	30.7653987200213	32.07	20.68	49.67	0.901873688984135	0.923270447260097	0.944667205536059	0.878786219729353	0.899635232789014	0.920484245848676	0.877644617539869	0.898191281100876	0.919384562377711	0.598077059893463	39.7960953670402	-0.185117358572581	103.923151278484	0.513317136614337	0.520684468364177	0.506349299838462	0.474626684225314	0.481805654908583	0.467836994581189	0.628823365105891	0.752675296240378	0.502589522697681	0.0008290924783554	0.000808873147128691	0.0154436225133524
240	21.1579515660655	0.36	0.59814198063799	0.581227973704327	0.615055987571652	0.461912742076282	29.6902564124734	29.0077959457552	30.3727168791916	31.72	20.44	49.1	0.900508399356608	0.921694475805085	0.942880552253562	0.877605017153633	0.898252250425714	0.918899483697795	0.876009939287275	0.896012359221353	0.91767744582045	0.59814198063799	39.3932386084142	-0.0217909520783435	103.668915993338	0.513317136614337	0.520684468364177	0.506349299838462	0.474626684225314	0.481805654908583	0.467836994581189	0.628823365105891	0.752675296240378	0.502589522697681	0.0008290924783554	0.000808873147128691	0.0154436225133524
240	21.1579515660655	0.36	0.59815666475669	0.581339852606942	0.614973476906439	0.460860915388325	29.8920160532193	29.2034623092332	30.5805697972055	31.98	20.51	49.57	0.899109775685963	0.920308816941677	0.941507858197392	0.87612928539185	0.896786496967813	0.917443708543776	0.87450887703013	0.894426090407432	0.91485939938565	0.59815666475669	39.6134075233102	-0.26195784653124	103.68601077963	0.513317136614337	0.520684468364177	0.506349299838462	0.474626684225314	0.481805654908583	0.467836994581189	0.628823365105891	0.752675296240378	0.502589522697681	0.0008290924783554	0.000808873147128691	0.0154436225133524
240	21.1579515660655	0.36	0.598193136375668	0.581253367415745	0.615132905335591	0.454417328829379	29.6552878418442	28.9632622534145	30.3473134302739	31.71	20.47	49.03	0.899145400125565	0.920628878718601	0.942112357311637	0.876276980577755	0.897214058998202	0.918151137418648	0.874486672181046	0.895475033927992	0.937960683327072	0.598193136375668	39.3294139434464	-0.144844924943064	103.584198756824	0.513317136614337	0.520684468364177	0.506349299838462	0.474626684225314	0.481805654908583	0.467836994581189	0.628823365105891	0.752675296240378	0.502589522697681	0.0008290924783554	0.000808873147128691	0.0154436225133524
240	21.1579515660655	0.36	0.598257294475463	0.581219757033455	0.615294831917472	0.45581459917574	29.7185628847168	29.0270117474741	30.4101140219594	31.76	20.37	49.77	0.899985422670734	0.921427035330154	0.942868647989574	0.877078340696334	0.897974205873095	0.918870071049856	0.873357488497328	0.89452545513034	0.916012605011874	0.598257294475463	39.5585724213753	-0.305312361446153	103.568940650991	0.513317136614337	0.520684468364177	0.506349299838462	0.474626684225314	0.481805654908583	0.467836994581189	0.628823365105891	0.752675296240378	0.502589522697681	0.0008290924783554	0.000808873147128691	0.0154436225133524
240	21.1579515660655	0.36	0.598346079931914	0.581409754590373	0.615282405273455	0.451907744906089	29.7971582117823	29.0982921430385	30.4960242805261	32.1	20.63	49.22	0.892636290294934	0.914075116049721	0.935513941804508	0.869772651449776	0.890662351457995	0.911552051466215	0.86819916113884	0.8902095356791	0.910131824018858	0.598346079931914	39.651353398448	-0.204945692943166	103.845039003607	0.513317136614337	0.520684468364177	0.506349299838462	0.474626684225314	0.481805654908583	0.467836994581189	0.628823365105891	0.752675296240378	0.502589522697681	0.0008290924783554	0.000808873147128691	0.0154436225133524
240	21.1579515660655	0.36	0.598412228454365	0.581430024192884	0.615394432715847	0.459172607668986	29.810383212883	29.1213723312254	30.4993940945406	31.58	20.74	49.22	0.907714345287311	0.929190842144192	0.950667339001074	0.884683875781025	0.905615472352336	0.926547068923646	2.75810380280016	0.906580438928878	0.926895226164516	0.598412228454365	39.4521085861521	-0.0331833601952951	103.7893917014	0.513317136614337	0.520684468364177	0.506349299838462	0.474626684225314	0.481805654908583	0.467836994581189	0.628823365105891	0.752675296240378	0.502589522697681	0.0008290924783554	0.000808873147128691	0.0154436225133524
240	21.1579515660655	0.36	0.598466558721137	0.581428425750431	0.615504691691844	0.453886881987068	29.62850896373	28.9363681597643	30.3206497676958	31.9	20.71	49.86	0.893128466560429	0.914491570992775	0.935854675425121	0.870334741882775	0.891152633908483	0.91197052593419	0.869025418003653	0.889955965026391	0.910816020703202	0.598466558721137	39.5688335669291	0.030656155774582	104.002170227625	0.513317136614337	0.520684468364177	0.506349299838462	0.474626684225314	0.481805654908583	0.467836994581189	0.628823365105891	0.752675296240378	0.502589522697681	0.0008290924783554	0.000808873147128691	0.0154436225133524
240	21.1579515660655	0.36	0.598532984134574	0.581425136131324	0.615640832137824	0.449744406487901	29.4099705351121	28.7171653890257	30.1027756811985	32.38	20.86	49.77	0.873342030727899	0.894411514605756	0.915480998483614	0.850859378273523	0.871386465396441	0.891913552519359	0.849921323195773	0.870007975966105	0.891274960769609	0.598532984134574	39.7319928668732	-0.471869626685094	103.677380636982	0.513317136614337	0.520684468364177	0.506349299838462	0.474626684225314	0.481805654908583	0.467836994581189	0.628823365105891	0.752675296240378	0.502589522697681	0.0008290924783554	0.000808873147128691	0.0154436225133524
240	21.1579515660655	0.36	0.598613436787495	0.581797389639025	0.615429483935965	0.452206558126032	29.9704939693347	29.2679863240597	30.6730016146098	32.21	20.7	49.65	0.894719509791806	0.91619510052928	0.937670691266755	0.871755772496025	0.892680173929398	0.913604575362772	0.870065985851684	0.892111374663564	0.912751365242091	0.598613436787495	39.7947749079829	0.169199611101013	104.364385606592	0.513317136614337	0.520684468364177	0.506349299838462	0.474626684225314	0.481805654908583	0.467836994581189	0.628823365105891	0.752675296240378	0.502589522697681	0.0008290924783554	0.000808873147128691	0.0154436225133524
240	21.1579515660655	0.36	0.598634928472754	0.581810883213823	0.615458973731685	0.453434512939052	29.7000886489697	29.0056422516167	30.3945350463227	31.87	20.42	49.75	0.89623667833643	0.9176941701943	0.93915166205217	0.873378307754967	0.894288529776095	0.915198751797222	0.872146227216681	0.891073301622007	0.912013496660149	0.598634928472754	39.667308072122	-0.498341223256685	103.504038158614	0.513317136614337	0.520684468364177	0.506349299838462	0.474626684225314	0.481805654908583	0.467836994581189	0.628823365105891	0.752675296240378	0.502589522697681	0.0008290924783554	0.000808873147128691	0.0154436225133524
240	21.1579515660655	0.36	0.598678723268162	0.581859493943597	0.615497952592726	0.450037789763764	29.8937506133617	29.1899664212786	30.5975348054448	31.9	20.72	49.77	0.901105356015027	0.922831441472339	0.944557526929652	0.878110311864755	0.899281975698703	0.920453639532653	0.876354400074715	0.898613299161549	0.919282384412791	0.598678723268162	39.8326115458706	-0.0949271327478322	104.080677308702	0.513317136614337	0.520684468364177	0.506349299838462	0.474626684225314	0.481805654908583	0.467836994581189	0.628823365105891	0.752675296240378	0.502589522697681	0.0008290924783554	0.000808873147128691	0.0154436225133524
240	21.1579515660655	0.36	0.598705513524902	0.581836817997847	0.615574209051956	0.46098028400879	30.2217234549204	29.5257421964871	30.9177047133538	32.07	20.87	49.42	0.906548626455542	0.927917804905749	0.949286983355956	0.883340665026522	0.904162785045698	0.924984905064874	0.883700509878316	0.903130807189195	0.925888250302454	0.598705513524902	39.5219758696627	0.0101478580272497	103.984419719145	0.513317136614337	0.520684468364177	0.506349299838462	0.474626684225314	0.481805654908583	0.467836994581189	0.628823365105891	0.752675296240378	0.502589522697681	0.0008290924783554	0.000808873147128691	0.0154436225133524
240	21.1579515660655	0.36	0.598792521623862	0.581738239609997	0.615846803637727	0.457406044249012	30.117571302688	29.4189792490692	30.8161633563069	32.33	20.98	49.82	0.896169000264524	0.917449702663612	0.938730405062699	0.873120833555228	0.893854227158273	0.914587620761318	0.873297703565123	0.89444468551562	0.91466997489278	0.598792521623862	39.6840645613699	0.0743532765029276	104.249260883323	0.513317136614337	0.520684468364177	0.506349299838462	0.474626684225314	0.481805654908583	0.467836994581189	0.628823365105891	0.752675296240378	0.502589522697681	0.0008290924783554	0.000808873147128691	0.0154436225133524
240	21.1579515660655	0.36	0.598801965646502	0.581614437702083	0.615989493590921	0.438659083872327	29.453988233608	28.7443923903678	30.1635840768482	31.72	20.8	49.55	0.892103466833728	0.91412629839017	0.936149129946613	0.869410389598837	0.890873010556374	0.91233563151391	0.8681537509522	0.889834434282343	0.9119577789625	0.598801965646502	39.5605611045605	0.202096810398547	104.288099999398	0.513317136614337	0.520684468364177	0.506349299838462	0.474626684225314	0.481805654908583	0.467836994581189	0.628823365105891	0.752675296240378	0.502589522697681	0.0008290924783554	0.000808873147128691	0.0154436225133524
240	21.1579515660655	0.36	0.598841557411275	0.581787312746473	0.615895802076076	0.45124003204091	29.5537702680358	28.8596775928485	30.2478629432232	32.15	20.84	50.07	0.883907041671554	0.90516553983727	0.926424038002986	0.86124585315097	0.88195933604711	0.902672818943249	2.53671150207517	2.75810380280016	0.901098751147087	0.598841557411275	39.7293963749882	-0.0261187527366888	104.108966977263	0.513317136614337	0.520684468364177	0.506349299838462	0.474626684225314	0.481805654908583	0.467836994581189	0.628823365105891	0.752675296240378	0.502589522697681	0.0008290924783554	0.000808873147128691	0.0154436225133524
240	21.1579515660655	0.36	0.59887666712614	0.581747448492482	0.616005885759797	0.448581821761352	29.6654595053456	28.9649920664104	30.3659269442809	32.15	20.75	50.51	0.887205573364752	0.90866108125369	0.930116589142627	0.864460913352401	0.885366381603428	0.906271849854454	2.5455757141113	0.883172509028611	0.902584799959633	0.59887666712614	39.8291662186091	0.22686116540887	104.479890600665	0.513317136614337	0.520684468364177	0.506349299838462	0.474626684225314	0.481805654908583	0.467836994581189	0.628823365105891	0.752675296240378	0.502589522697681	0.0008290924783554	0.000808873147128691	0.0154436225133524
240	21.1579515660655	0.36	0.598965105941056	0.582036652094009	0.615893559788103	0.462481522709078	30.0778691577568	29.3872895666138	30.7684487488999	31.88	20.67	49.49	0.90766929259172	0.92899885030919	0.95032840802666	0.884513892544341	0.905299315469753	0.926084738395165	0.883729078381768	0.904954978440488	0.927085143820807	0.598965105941056	39.5077867350602	0.687251230377343	104.629847606406	0.513317136614337	0.520684468364177	0.506349299838462	0.474626684225314	0.481805654908583	0.467836994581189	0.628823365105891	0.752675296240378	0.502589522697681	0.0008290924783554	0.000808873147128691	0.0154436225133524
240	21.1579515660655	0.36	0.599018426489753	0.582014749310829	0.616022103668677	0.44832276034593	29.2647329943799	28.5733656324326	29.9561003563272	31.45	20.56	48.97	0.89439683221956	0.916037852265299	0.937678872311038	0.871761967991877	0.892855309945702	0.913948651899527	0.871442441314569	0.892571777384166	0.912620479721083	0.599018426489753	39.1583306500169	0.178402236825305	103.828083377077	0.513317136614337	0.520684468364177	0.506349299838462	0.474626684225314	0.481805654908583	0.467836994581189	0.628823365105891	0.752675296240378	0.502589522697681	0.0008290924783554	0.000808873147128691	0.0154436225133524
240	21.1579515660655	0.36	0.599044705082136	0.582001845289963	0.616087564874308	0.445900177491022	29.2510060980995	28.5565686073377	29.9454435888613	32.07	20.48	49.7	0.876787296284773	0.898108974611607	0.919430652938441	0.854341172984469	0.875117007384593	0.895892841784717	2.50458717346199	0.873119088514321	0.89377698576578	0.599044705082136	39.4039439115976	-0.149374597742828	103.73846321303	0.513317136614337	0.520684468364177	0.506349299838462	0.474626684225314	0.481805654908583	0.467836994581189	0.628823365105891	0.752675296240378	0.502589522697681	0.0008290924783554	0.000808873147128691	0.0154436225133524
240	21.1579515660655	0.36	0.599057156191942	0.582159278720009	0.615955033663874	0.454037832007746	29.8686049073479	29.1710677289419	30.5661420857538	32.02	20.63	49.81	0.896957406122942	0.918405408781979	0.939853411441015	0.874014536622491	0.89491393048172	0.915813324340949	0.872139599378784	0.892494185900325	0.913519105060987	0.599057156191942	39.7195576441159	-0.269278110135188	103.784706859628	0.513317136614337	0.520684468364177	0.506349299838462	0.474626684225314	0.481805654908583	0.467836994581189	0.628823365105891	0.752675296240378	0.502589522697681	0.0008290924783554	0.000808873147128691	0.0154436225133524
240	21.1579515660655	0.36	0.599209306698804	0.582297184570713	0.616121428826894	0.454355920160519	29.8857064138741	29.1882174796786	30.5831953480696	32.1	20.49	48.94	0.895304757242151	0.91669918330958	0.938093609377009	0.87237141545977	0.893217820664724	0.914064225869677	0.870737160615064	0.892405041561443	0.912518748998433	0.599209306698804	39.3627188921955	0.153934448136694	104.114189857269	0.513317136614337	0.520684468364177	0.506349299838462	0.474626684225314	0.481805654908583	0.467836994581189	0.628823365105891	0.752675296240378	0.502589522697681	0.0008290924783554	0.000808873147128691	0.0154436225133524
240	21.1579515660655	0.36	0.599244024382124	0.582393052096141	0.616094996668107	0.461759804230389	30.0944797626974	29.4025149521078	30.7864445732871	31.96	20.95	49.93	0.905811051197819	0.927128594050635	0.94844613690345	0.882667925098119	0.903440812879961	0.924213700661804	0.880531096918362	0.90304844454196	0.922761588031776	0.599244024382124	39.8091262945662	-0.199531931643117	103.892026739831	0.513317136614337	0.520684468364177	0.506349299838462	0.474626684225314	0.481805654908583	0.467836994581189	0.628823365105891	0.752675296240378	0.502589522697681	0.0008290924783554	0.000808873147128691	0.0154436225133524
240	21.1579515660655	0.36	0.599326818946846	0.582196899159556	0.616456738734136	0.45909408146224	30.1325417107496	29.4359746174021	30.8291088040971	31.89	20.67	49.23	0.908862129674397	0.930369263722089	0.95187639776978	0.885671598511763	0.90662995640731	0.927588314302858	0.884444760190754	0.905027033311576	0.926891742307158	0.599326818946846	39.438939418141	-0.658606175753609	103.190034842549	0.513317136614337	0.520684468364177	0.506349299838462	0.474626684225314	0.481805654908583	0.467836994581189	0.628823365105891	0.752675296240378	0.502589522697681	0.0008290924783554	0.000808873147128691	0.0154436225133524
240	21.1579515660655	0.36	0.59932990351778	0.582205717182871	0.616454089852689	0.456007880706416	29.6874398188568	28.9968820039332	30.3779976337805	32	20.6	49.3	0.892148047264547	0.913394462862742	0.934640878460937	0.869336428816625	0.890039588026491	0.910742747236357	0.867582542271786	0.889700380129688	0.909360371748805	0.59932990351778	39.3487207405773	-0.116153411730889	103.644044009002	0.513317136614337	0.520684468364177	0.506349299838462	0.474626684225314	0.481805654908583	0.467836994581189	0.628823365105891	0.752675296240378	0.502589522697681	0.0008290924783554	0.000808873147128691	0.0154436225133524
240	21.1579515660655	0.36	0.599413094766271	0.582440840546261	0.616385348986281	0.448860532986826	29.1550070503484	28.4669802360907	29.8430338646062	31.32	20.32	48.45	0.894660175278793	0.916283480073867	0.937906784868941	0.872073973543939	0.893151385789225	0.914228798034512	0.870356095232168	0.891835193049081	0.913686106289317	0.599413094766271	38.8590847396236	0.0762701694941071	103.630324030661	0.513317136614337	0.520684468364177	0.506349299838462	0.474626684225314	0.481805654908583	0.467836994581189	0.628823365105891	0.752675296240378	0.502589522697681	0.0008290924783554	0.000808873147128691	0.0154436225133524
240	21.1579515660655	0.36	0.599515640696562	0.582365406976416	0.616665874416709	0.451677399899285	29.511274067567	28.8187912208554	30.2037569142785	31.92	20.24	49.65	0.889005450327441	0.910367242370243	0.931729034413044	0.866309487256951	0.887125921064722	0.907942354872493	2.53671150207517	0.883577220776541	0.904233601640382	0.599515640696562	39.2479574482557	0.149422456355138	103.767898943349	0.513317136614337	0.520684468364177	0.506349299838462	0.474626684225314	0.481805654908583	0.467836994581189	0.628823365105891	0.752675296240378	0.502589522697681	0.0008290924783554	0.000808873147128691	0.0154436225133524
240	21.1579515660655	0.36	0.599528558119335	0.582664376080301	0.616392740158368	0.461135940872827	30.0943395893263	29.4015089138163	30.7871702648364	31.6	20.45	48.69	0.916026460502231	0.937612129226757	0.959197797951283	0.892778690507411	0.913816538089939	0.934854385672468	0.891663288673719	0.913635894124069	0.93353993562282	0.599528558119335	39.0552959507174	0.177615694443894	103.758483730834	0.513317136614337	0.520684468364177	0.506349299838462	0.474626684225314	0.481805654908583	0.467836994581189	0.628823365105891	0.752675296240378	0.502589522697681	0.0008290924783554	0.000808873147128691	0.0154436225133524
240	21.1579515660655	0.36	0.599557176189746	0.582627211299072	0.61648714108042	0.449868122694862	29.4480345326684	28.7545060901753	30.1415629751614	32.2	21.05	49.71	0.879337610091824	0.900546308347327	0.921755006602829	0.856773381246624	0.87743785403576	0.898102326824895	0.856145186816124	2.77509751468895	0.897870034189442	0.599557176189746	39.9235006769849	-0.229828170448308	104.175031899744	0.513317136614337	0.520684468364177	0.506349299838462	0.474626684225314	0.481805654908583	0.467836994581189	0.628823365105891	0.752675296240378	0.502589522697681	0.0008290924783554	0.000808873147128691	0.0154436225133524
240	21.1579515660655	0.36	0.599587985344166	0.582500570792606	0.616675399895727	0.451186419221843	30.0225208922084	29.317342917809	30.7276988666077	31.67	20.89	49.48	0.911482327147749	0.933406457958676	0.955330588769603	0.888320614264019	0.909687630133774	0.931054646003529	0.887743642315044	0.909031175280797	0.931388215642915	0.599587985344166	39.4772382478096	0.0617873083524253	104.089714736386	0.513317136614337	0.520684468364177	0.506349299838462	0.474626684225314	0.481805654908583	0.467836994581189	0.628823365105891	0.752675296240378	0.502589522697681	0.0008290924783554	0.000808873147128691	0.0154436225133524
240	21.1579515660655	0.36	0.599601446420733	0.582515251322837	0.616687641518628	0.44736696733179	29.7095123156744	29.006279458234	30.4127451731149	31.98	20.54	49.23	0.89305657046968	0.914707976152773	0.936359381835866	0.870231060638595	0.891329081027163	0.912427101415732	0.868823857670794	0.890285412272207	0.91044211547895	0.599601446420733	39.3864425734967	-0.175344414077148	103.766524690406	0.513317136614337	0.520684468364177	0.506349299838462	0.474626684225314	0.481805654908583	0.467836994581189	0.628823365105891	0.752675296240378	0.502589522697681	0.0008290924783554	0.000808873147128691	0.0154436225133524
240	21.1579515660655	0.36	0.599721659955497	0.582777372347338	0.616665947563656	0.450544079370313	29.4921533270357	28.7985336001226	30.1857730539489	31.97	20.71	49.61	0.887116475818607	0.908482893159206	0.929849310499804	0.864449668041871	0.885270149772053	0.906090631502235	0.863797873028073	0.884280213021716	0.90481928454285	0.599721659955497	39.4291581406189	0.162992612023329	104.153838777705	0.513317136614337	0.520684468364177	0.506349299838462	0.474626684225314	0.481805654908583	0.467836994581189	0.628823365105891	0.752675296240378	0.502589522697681	0.0008290924783554	0.000808873147128691	0.0154436225133524
240	21.1579515660655	0.36	0.599829301013307	0.582899133760987	0.616759468265628	0.457716775231987	30.1593595174299	29.4602359338641	30.8584831009958	31.79	20.33	49.19	0.912346068266026	0.933997037190044	0.955648006114062	0.889108121406564	0.910207628464507	0.93130713552245	0.887809231983032	0.907517634877213	0.928023912706808	0.599829301013307	39.5209552566377	-0.291764059561352	103.527179148022	0.513317136614337	0.520684468364177	0.506349299838462	0.474626684225314	0.481805654908583	0.467836994581189	0.628823365105891	0.752675296240378	0.502589522697681	0.0008290924783554	0.000808873147128691	0.0154436225133524
240	21.1579515660655	0.36	0.599938754999586	0.582793538563598	0.617083971435573	0.446126476175809	29.6669971005309	28.9630061754589	30.3709880256029	31.88	20.75	48.94	0.894503168884956	0.916245460052119	0.937987751219282	0.871682717207602	0.892870321793215	0.914057926378827	0.871699827432611	0.892708933996028	0.914798064933583	0.599938754999586	39.3602619629184	0.0469108565662515	103.915752396372	0.513317136614337	0.520684468364177	0.506349299838462	0.474626684225314	0.481805654908583	0.467836994581189	0.628823365105891	0.752675296240378	0.502589522697681	0.0008290924783554	0.000808873147128691	0.0154436225133524
240	21.1579515660655	0.36	0.599971598555843	0.582929643629694	0.617013553481992	0.444040254598341	29.4271940250217	28.7259381337586	30.1284499162849	31.78	20.58	49.53	0.890010635299168	0.911737521933269	0.933464408567371	0.867347727302547	0.888521368376076	0.909695009449604	0.866516317196658	0.887178829013231	0.908650402855559	0.599971598555843	39.3637115891258	0.0404434526916076	103.948221137985	0.513317136614337	0.520684468364177	0.506349299838462	0.474626684225314	0.481805654908583	0.467836994581189	0.628823365105891	0.752675296240378	0.502589522697681	0.0008290924783554	0.000808873147128691	0.0154436225133524
240	21.1579515660655	0.36	0.600107758859656	0.583196136616246	0.617019381103066	0.450122844968233	29.5729349516612	28.8768232940675	30.2690466092549	32.35	20.62	50.21	0.879236220297727	0.900431300396915	0.921626380496104	0.85661731654773	0.877267139905136	0.897916963262542	0.853542604913422	0.874097718142465	0.894911023281124	0.600107758859656	39.7863879233505	0.041362200385381	104.258496596843	0.513317136614337	0.520684468364177	0.506349299838462	0.474626684225314	0.481805654908583	0.467836994581189	0.628823365105891	0.752675296240378	0.502589522697681	0.0008290924783554	0.000808873147128691	0.0154436225133524
240	21.1579515660655	0.36	0.60024099323029	0.58334533235602	0.617136654104559	0.458718658565039	29.8778082977874	29.1866075013996	30.5690090941753	31.75	20.65	49.33	0.905096222144068	0.926530821198569	0.947965420253071	0.882061524831108	0.902950613376157	0.923839701921206	0.881052646962549	2.87751898653802	0.921718405734251	0.60024099323029	39.4996253932244	-0.19359597574292	103.695518582492	0.513317136614337	0.520684468364177	0.506349299838462	0.474626684225314	0.481805654908583	0.467836994581189	0.628823365105891	0.752675296240378	0.502589522697681	0.0008290924783554	0.000808873147128691	0.0154436225133524
240	21.1579515660655	0.36	0.600276699434448	0.583354033616574	0.617199365252323	0.452362411569043	29.7291455395794	29.0325142705592	30.4257768085996	31.64	20.61	49.34	0.903442092380646	0.925120063686755	0.946798034992865	0.880497115088862	0.901624524755719	0.922751934422576	0.879801264436944	0.900748764986616	0.921097351447872	0.600276699434448	39.4142152314552	-0.040371773813193	103.85678066247	0.513317136614337	0.520684468364177	0.506349299838462	0.474626684225314	0.481805654908583	0.467836994581189	0.628823365105891	0.752675296240378	0.502589522697681	0.0008290924783554	0.000808873147128691	0.0154436225133524
240	21.1579515660655	0.36	0.600314488259633	0.583285717434592	0.617343259084674	0.450351192960777	29.5497882401361	28.8545421952077	30.2450342850644	32.53	20.61	49.82	0.873527414591093	0.894574932032968	0.915622449474844	0.850980816406047	0.87148507680684	0.891989337207634	2.51345138549817	0.869544831840268	0.890648439381859	0.600314488259633	39.7350951467186	0.284923140561806	104.433802393588	0.513317136614337	0.520684468364177	0.506349299838462	0.474626684225314	0.481805654908583	0.467836994581189	0.628823365105891	0.752675296240378	0.502589522697681	0.0008290924783554	0.000808873147128691	0.0154436225133524
240	21.1579515660655	0.36	0.600335429605929	0.583421280963005	0.617249578248853	0.454635530096268	29.9186184049796	29.2207549821796	30.6164818277795	31.9	20.79	49.16	0.901948748803895	0.923489500964963	0.945030253126031	0.878930563919612	0.899921585271199	0.920912606622787	0.879435342203041	0.899997810808197	0.921505604078616	0.600335429605929	39.4117920471965	0.0875909216234239	104.03844833746	0.513317136614337	0.520684468364177	0.506349299838462	0.474626684225314	0.481805654908583	0.467836994581189	0.628823365105891	0.752675296240378	0.502589522697681	0.0008290924783554	0.000808873147128691	0.0154436225133524
240	21.1579515660655	0.36	0.600359022270696	0.583443139517454	0.617274905023937	0.459561723972651	30.3125922983771	29.6125224532988	31.0126621434555	32.15	20.9	50	0.906915297665223	0.92835568839644	0.949796079127657	0.883663489241767	0.904554183811623	0.925444878381478	0.883247520750674	0.902416659407664	0.924411627788198	0.600359022270696	39.6935750231356	-0.0167342494112299	104.037508417888	0.513317136614337	0.520684468364177	0.506349299838462	0.474626684225314	0.481805654908583	0.467836994581189	0.628823365105891	0.752675296240378	0.502589522697681	0.0008290924783554	0.000808873147128691	0.0154436225133524
240	21.1579515660655	0.36	0.600413641298071	0.583236546085636	0.617590736510506	0.463232603324287	30.3417826203726	29.646195125595	31.0373701151502	31.88	20.66	48.64	0.915506492785774	0.936986985141425	0.958467477497075	0.892148747311689	0.913081197816129	0.93401364832057	0.893001547042549	0.913659864917239	0.934609439840015	0.600413641298071	39.1126384476789	-0.157947001803112	103.59323290573	0.513317136614337	0.520684468364177	0.506349299838462	0.474626684225314	0.481805654908583	0.467836994581189	0.628823365105891	0.752675296240378	0.502589522697681	0.0008290924783554	0.000808873147128691	0.0154436225133524
240	21.1579515660655	0.36	0.600527539364687	0.583517232932641	0.617537845796733	0.447944511851275	29.5109238897515	28.8132070103065	30.2086407691964	31.92	20.62	49.17	0.888871586722798	0.91039576865415	0.931919950585502	0.866179621275297	0.887154313269106	0.908129005262916	0.864284720398129	0.886251009508502	0.907869883025692	0.600527539364687	39.4014183239951	0.0356999173788874	103.954034478535	0.513317136614337	0.520684468364177	0.506349299838462	0.474626684225314	0.481805654908583	0.467836994581189	0.628823365105891	0.752675296240378	0.502589522697681	0.0008290924783554	0.000808873147128691	0.0154436225133524
240	21.1579515660655	0.36	0.600573735557786	0.583663725536552	0.61748374557902	0.449392673351172	29.516228446675	28.8204258742048	30.2120310191453	32.05	20.59	49.44	0.885448506936526	0.906825614672738	0.928202722408949	0.862789076085191	0.883619124234362	0.904449172383533	2.53671150207517	0.882426422878746	0.903136205376298	0.600573735557786	39.4661596080432	-0.0691366431770759	103.900561391612	0.513317136614337	0.520684468364177	0.506349299838462	0.474626684225314	0.481805654908583	0.467836994581189	0.628823365105891	0.752675296240378	0.502589522697681	0.0008290924783554	0.000808873147128691	0.0154436225133524
240	21.1579515660655	0.36	0.600617244625625	0.58353937675172	0.61769511249953	0.454263508281625	30.0944772012066	29.3919849420025	30.7969694604107	31.8	20.7	48.68	0.910116382460795	0.931868901554526	0.953621420648257	0.88693346706158	0.908131895689972	0.929330324318365	0.887934059001332	0.908381401056234	0.930224314346342	0.600617244625625	39.1956397571638	-0.159737267419789	103.582966072504	0.513317136614337	0.520684468364177	0.506349299838462	0.474626684225314	0.481805654908583	0.467836994581189	0.628823365105891	0.752675296240378	0.502589522697681	0.0008290924783554	0.000808873147128691	0.0154436225133524
240	21.1579515660655	0.36	0.600648389788049	0.583693802287296	0.617602977288802	0.453738783422568	29.8924802366753	29.1939642480429	30.5909962253076	32.02	20.81	49.47	0.897872161395925	0.919355302745081	0.940838444094238	0.874909067609241	0.895842777301148	0.916776486993056	0.87381593822854	0.895547393518424	0.917044243501743	0.600648389788049	39.5019571925685	0.0293732502869953	104.040642559302	0.513317136614337	0.520684468364177	0.506349299838462	0.474626684225314	0.481805654908583	0.467836994581189	0.628823365105891	0.752675296240378	0.502589522697681	0.0008290924783554	0.000808873147128691	0.0154436225133524
240	21.1579515660655	0.36	0.600677210406779	0.583660578619388	0.617693842194171	0.454215769926264	29.7002744943631	29.0069173126264	30.3936316760999	32.19	20.71	50.02	0.887502311930169	0.908716427692718	0.929930543455267	0.864735250915261	0.88540516182172	0.906075072728179	0.86237080561571	0.884466208043638	0.903852594014317	0.600677210406779	39.6471603422904	-0.200931578481762	103.887170460232	0.513317136614337	0.520684468364177	0.506349299838462	0.474626684225314	0.481805654908583	0.467836994581189	0.628823365105891	0.752675296240378	0.502589522697681	0.0008290924783554	0.000808873147128691	0.0154436225133524
240	21.1579515660655	0.36	0.600703026154484	0.583542047354801	0.617864004954166	0.451758079545207	29.7454439175213	29.0475799449301	30.4433078901125	32.15	20.84	49.71	0.88967670759724	0.911051063831486	0.932425420065732	0.866867818680556	0.887694194605945	0.908520570531333	0.866433936326625	0.886780034757846	0.908381922488873	0.600703026154484	39.4985592806396	-0.0836524077354482	103.96223108221	0.513317136614337	0.520684468364177	0.506349299838462	0.474626684225314	0.481805654908583	0.467836994581189	0.628823365105891	0.752675296240378	0.502589522697681	0.0008290924783554	0.000808873147128691	0.0154436225133524
240	21.1579515660655	0.36	0.600902442609998	0.583944952789538	0.617859932430458	0.454709835096511	29.9502286652171	29.2517325922872	30.648724738147	31.87	20.53	49	0.903827534470461	0.925409845242712	0.946992156014962	0.880775363375533	0.901807216121699	0.922839068867864	0.879117485065711	2.87751898653814	0.922854852652539	0.600902442609998	39.2371740362686	-0.110606797497876	103.677571574728	0.513317136614337	0.520684468364177	0.506349299838462	0.474626684225314	0.481805654908583	0.467836994581189	0.628823365105891	0.752675296240378	0.502589522697681	0.0008290924783554	0.000808873147128691	0.0154436225133524
240	21.1579515660655	0.36	0.600941491223551	0.584019153949467	0.617863828497634	0.466503287609737	30.751383994321	30.0510255753861	31.451742413256	32.15	20.8	49.56	0.920513567743322	0.941966726647853	0.963419885552384	0.896915651673481	0.917818846013663	0.938722040353844	0.896773423524688	0.917512879958801	0.938290007717303	0.600941491223551	39.525210508859	0.434845469151292	104.492519246546	0.513317136614337	0.520684468364177	0.506349299838462	0.474626684225314	0.481805654908583	0.467836994581189	0.628823365105891	0.752675296240378	0.502589522697681	0.0008290924783554	0.000808873147128691	0.0154436225133524
240	21.1579515660655	0.36	0.601038623523884	0.583936182254729	0.61814106479304	0.452504467362673	29.4409687382399	28.7512879660588	30.130649510421	32.03	20.69	49.47	0.88395424795049	0.905158384927552	0.926362521904614	0.861342539639005	0.882004270986552	0.902666002334099	2.53671150207517	2.75810380280016	0.900360465931132	0.601038623523884	39.4296705797684	-0.044430766780258	103.939277232226	0.513317136614337	0.520684468364177	0.506349299838462	0.474626684225314	0.481805654908583	0.467836994581189	0.628823365105891	0.752675296240378	0.502589522697681	0.0008290924783554	0.000808873147128691	0.0154436225133524
240	21.1579515660655	0.36	0.601105908762257	0.584151792294814	0.6180600252297	0.457552945444736	30.3436977782087	29.6400688730774	31.0473266833399	31.73	20.77	49.31	0.919708122639493	0.941541176474295	0.963374230309096	0.896309907736867	0.917587508735021	0.938865109733175	0.895555515883548	0.917298463734301	0.939139192195603	0.601105908762257	39.4275641935852	0.0721776073539765	104.032674341338	0.513317136614337	0.520684468364177	0.506349299838462	0.474626684225314	0.481805654908583	0.467836994581189	0.628823365105891	0.752675296240378	0.502589522697681	0.0008290924783554	0.000808873147128691	0.0154436225133524
240	21.1579515660655	0.36	0.601106173701139	0.584202574872013	0.618009772530265	0.455622915695356	29.8595805614411	29.1644794084762	30.554681714406	32.14	20.31	49.81	0.893692628345357	0.914992743724016	0.936292859102675	0.870787316772347	0.891541510920579	0.912295705068812	0.867936119438466	0.887586235241407	0.909144544608192	0.601106173701139	39.5439217085825	0.300314254902067	104.23191396898	0.513317136614337	0.520684468364177	0.506349299838462	0.474626684225314	0.481805654908583	0.467836994581189	0.628823365105891	0.752675296240378	0.502589522697681	0.0008290924783554	0.000808873147128691	0.0154436225133524
240	21.1579515660655	0.36	0.601121711590705	0.584212352224636	0.618031070956774	0.443397905352711	29.2050860230719	28.5082168437188	29.901955202425	32.24	20.51	49.98	0.870711478131618	0.891995587079757	0.913279696027896	0.848352233327588	0.869089781659082	0.889827329990577	0.84584856997408	0.866640281441228	0.887547215626428	0.601121711590705	39.69508332259	-0.131072596941417	103.895877805537	0.513317136614337	0.520684468364177	0.506349299838462	0.474626684225314	0.481805654908583	0.467836994581189	0.628823365105891	0.752675296240378	0.502589522697681	0.0008290924783554	0.000808873147128691	0.0154436225133524
240	21.1579515660655	0.36	0.601359799172812	0.58425794712333	0.618461651222293	0.451932778757106	29.6847474444893	28.9885530542203	30.3809418347582	32.27	20.89	49.29	0.884744193266426	0.905992371574016	0.927240549881606	0.862015065072868	0.882717376482083	0.903419687891299	0.862250296860907	0.88435544122687	0.903268965571994	0.601359799172812	39.6338279570737	-0.274089042849815	103.859095523929	0.513317136614337	0.520684468364177	0.506349299838462	0.474626684225314	0.481805654908583	0.467836994581189	0.628823365105891	0.752675296240378	0.502589522697681	0.0008290924783554	0.000808873147128691	0.0154436225133524
240	21.1579515660655	0.36	0.601399996206051	0.584319928890765	0.618480063521336	0.458535406508986	30.1513737608408	29.4535867742313	30.8491607474503	32.15	21	49.58	0.9021649090375	0.923538161067126	0.944911413096751	0.879036650362098	0.899861969196003	0.920687288029908	2.75810380280016	0.900843727100175	0.91990138014928	0.601399996206051	39.6506235794879	0.0166145504132936	104.131909028355	0.513317136614337	0.520684468364177	0.506349299838462	0.474626684225314	0.481805654908583	0.467836994581189	0.628823365105891	0.752675296240378	0.502589522697681	0.0008290924783554	0.000808873147128691	0.0154436225133524
240	21.1579515660655	0.36	0.601448800682539	0.584542447112989	0.618355154252089	0.467972347604633	30.3656501920638	29.6761144866903	31.0551858974373	32.24	20.64	49.58	0.906605419317787	0.927670737945842	0.948736056573896	0.883327786508145	0.903852240564255	0.924376694620365	0.882238371095164	0.902501729423478	0.922221114405965	0.601448800682539	39.4146927416042	-0.0484990795832733	103.928463124425	0.513317136614337	0.520684468364177	0.506349299838462	0.474626684225314	0.481805654908583	0.467836994581189	0.628823365105891	0.752675296240378	0.502589522697681	0.0008290924783554	0.000808873147128691	0.0154436225133524
240	21.1579515660655	0.36	0.601495284046866	0.584425153389739	0.618565414703993	0.451070122981384	29.7196585045806	29.0214303028648	30.4178867062965	32.62	21.18	50.26	0.876349203576929	0.897433337684139	0.918517471791349	0.853696800093013	0.874235938768088	0.894775077443162	0.852937758405674	0.873078598222155	2.88190427245577	0.601495284046866	39.9134890779373	-0.374112592652536	104.034445053432	0.513317136614337	0.520684468364177	0.506349299838462	0.474626684225314	0.481805654908583	0.467836994581189	0.628823365105891	0.752675296240378	0.502589522697681	0.0008290924783554	0.000808873147128691	0.0154436225133524
240	21.1579515660655	0.36	0.601498677627277	0.584540281183561	0.618457074070993	0.453382283040963	29.5613679186137	28.8700922451726	30.2526435920548	31.91	20.52	49.54	0.890872743007491	0.912204114246035	0.933535485484579	0.868133411990366	0.888920304665109	0.909707197339851	0.866753377257741	0.88703447356681	0.907278549239173	0.601498677627277	39.4563065368201	-0.0847518144670564	103.800732407771	0.513317136614337	0.520684468364177	0.506349299838462	0.474626684225314	0.481805654908583	0.467836994581189	0.628823365105891	0.752675296240378	0.502589522697681	0.0008290924783554	0.000808873147128691	0.0154436225133524
240	21.1579515660655	0.36	0.601568512660395	0.584357950694032	0.618779074626757	0.452286161357718	29.7726506117213	29.0748925291405	30.470408694302	32.33	20.8	50.22	0.885792624645866	0.907050449166372	0.928308273686879	0.863012893802407	0.88372403560348	0.904435177404554	0.861949490919022	0.881931018751205	0.902207631058619	0.601568512660395	39.7518158989063	0.0338555882205	104.181973835985	0.513317136614337	0.520684468364177	0.506349299838462	0.474626684225314	0.481805654908583	0.467836994581189	0.628823365105891	0.752675296240378	0.502589522697681	0.0008290924783554	0.000808873147128691	0.0154436225133524
240	21.1579515660655	0.36	0.601686657422192	0.58473883817539	0.618634476668993	0.467643937582475	30.343221720699	29.6537407154428	31.0327027259552	31.73	20.4	48.72	0.920253279542584	0.941650146884144	0.963047014225704	0.896843033505102	0.917695587731966	0.93854814195883	0.895898689074905	0.916657423328833	0.93774315466496	0.601686657422192	39.3606957496436	-0.0144461765574571	103.725846566409	0.513317136614337	0.520684468364177	0.506349299838462	0.474626684225314	0.481805654908583	0.467836994581189	0.628823365105891	0.752675296240378	0.502589522697681	0.0008290924783554	0.000808873147128691	0.0154436225133524
240	21.1579515660655	0.36	0.601774462964185	0.584813513482096	0.618735412446275	0.44678802471006	29.2927613433774	28.5985806907118	29.9869419960429	32.38	20.92	49.61	0.869787539630155	0.890900114707593	0.912012689785031	0.847397163933491	0.867966251703547	0.888535339473603	2.50458717346199	0.869186147706255	0.888459402064363	0.601774462964185	39.6732480311899	0.0437063835767954	104.171936328957	0.513317136614337	0.520684468364177	0.506349299838462	0.474626684225314	0.481805654908583	0.467836994581189	0.628823365105891	0.752675296240378	0.502589522697681	0.0008290924783554	0.000808873147128691	0.0154436225133524
240	21.1579515660655	0.36	0.60177711475488	0.584688391487255	0.618865838022505	0.458290277549545	29.8959410977073	29.2037238915122	30.5881583039023	32.22	20.92	50.14	0.892589608127121	0.913746700527795	0.934903792928468	0.869678061158731	0.890292080111273	0.910906099063814	0.867954052627444	0.888341458669721	0.909796675897595	0.60177711475488	39.7923726796913	-0.215510271304691	104.000376991197	0.513317136614337	0.520684468364177	0.506349299838462	0.474626684225314	0.481805654908583	0.467836994581189	0.628823365105891	0.752675296240378	0.502589522697681	0.0008290924783554	0.000808873147128691	0.0154436225133524
240	21.1579515660655	0.36	0.601883462347003	0.584882771461069	0.618884153232936	0.460400863594285	29.9187575975775	29.2289495111742	30.6085656839807	32.06	20.62	49.26	0.897885840807298	0.919076096496065	0.940266352184831	0.874906416634295	0.895554354077605	0.916202291520915	0.873262555768571	0.894178556630285	0.915648731344408	0.601883462347003	39.3863156471415	-0.213946637032647	103.687777891022	0.513317136614337	0.520684468364177	0.506349299838462	0.474626684225314	0.481805654908583	0.467836994581189	0.628823365105891	0.752675296240378	0.502589522697681	0.0008290924783554	0.000808873147128691	0.0154436225133524
240	21.1579515660655	0.36	0.601933565824646	0.584856396900975	0.619010734748316	0.447068848299279	29.7259168901575	29.0218713501792	30.4299624301358	31.75	20.65	48.73	0.899911314424643	0.921742385882851	0.94357345734106	0.877007413748906	0.898282856353128	0.91955829895735	0.877408853182288	0.89788837176304	0.920701486203582	0.601933565824646	39.1609620385852	0.0941907747567272	103.894863823845	0.513317136614337	0.520684468364177	0.506349299838462	0.474626684225314	0.481805654908583	0.467836994581189	0.628823365105891	0.752675296240378	0.502589522697681	0.0008290924783554	0.000808873147128691	0.0154436225133524
240	21.1579515660655	0.36	0.602140813401038	0.585074915623198	0.619206711178877	0.454536419208359	30.007624203386	29.3075447743323	30.7077036324398	31.84	20.9	49.49	0.906291122877547	0.927940011474187	0.949588900070828	0.883187311408712	0.904284311293193	0.925381311177674	0.883637624960664	0.903965935018848	0.924824161977417	0.602140813401038	39.5578515165565	-0.471426991312429	103.603376401325	0.513317136614337	0.520684468364177	0.506349299838462	0.474626684225314	0.481805654908583	0.467836994581189	0.628823365105891	0.752675296240378	0.502589522697681	0.0008290924783554	0.000808873147128691	0.0154436225133524
240	21.1579515660655	0.36	0.602207795813226	0.585287069872208	0.619128521754245	0.459414233612385	29.7708441481453	29.0830817990124	30.4586064972782	32.05	20.94	49.46	0.893457721440852	0.914586382619048	0.935715043797243	0.8705924196121	0.891180357705718	0.911768295799337	0.871126062316734	0.89144982361056	0.911759421633351	0.602207795813226	39.4892891970568	-0.157788697404267	103.832947341109	0.513317136614337	0.520684468364177	0.506349299838462	0.474626684225314	0.481805654908583	0.467836994581189	0.628823365105891	0.752675296240378	0.502589522697681	0.0008290924783554	0.000808873147128691	0.0154436225133524
240	21.1579515660655	0.36	0.602230862235052	0.585158860623033	0.619302863847072	0.457560386507121	30.1821824352723	29.4823093416048	30.8820555289398	31.98	20.89	49.21	0.907799420637384	0.929349441756471	0.950899462875559	0.884598407055587	0.905597665174274	0.926596923292961	0.885746967603665	0.905090508178815	0.92627040710068	0.602230862235052	39.507200751113	-0.197901715805318	103.826807461899	0.513317136614337	0.520684468364177	0.506349299838462	0.474626684225314	0.481805654908583	0.467836994581189	0.628823365105891	0.752675296240378	0.502589522697681	0.0008290924783554	0.000808873147128691	0.0154436225133524
240	21.1579515660655	0.36	0.602291154474268	0.585020917346724	0.619561391601811	0.450882928786635	29.8752270780331	29.1730785991169	30.5773755569493	31.85	20.69	49.44	0.901794855507886	0.923499588655538	0.945204321803191	0.878800547298388	0.899951844905181	0.921103142511975	0.877170003859415	0.899513954303213	0.920597936723494	0.602291154474268	39.3516441506535	0.3045407234519	104.198489868963	0.513317136614337	0.520684468364177	0.506349299838462	0.474626684225314	0.481805654908583	0.467836994581189	0.628823365105891	0.752675296240378	0.502589522697681	0.0008290924783554	0.000808873147128691	0.0154436225133524
240	21.1579515660655	0.36	0.602486921107681	0.585527477830839	0.619446364384523	0.454018415061738	29.7210627622154	29.0269440282079	30.4151814962229	31.8	20.54	49.78	0.898659689791434	0.920149259123136	0.941638828454837	0.875766280456699	0.896708401724661	0.917650522992622	0.873094945746689	0.893504803462585	0.915136935746885	0.602486921107681	39.5658314409219	0.021569427309922	103.992320193949	0.513317136614337	0.520684468364177	0.506349299838462	0.474626684225314	0.481805654908583	0.467836994581189	0.628823365105891	0.752675296240378	0.502589522697681	0.0008290924783554	0.000808873147128691	0.0154436225133524
240	21.1579515660655	0.36	0.602561062420226	0.585296257800002	0.619825867040451	0.449532184379128	29.8260747803087	29.1231662060844	30.5289833545331	31.96	20.63	49.12	0.897354569041421	0.919012867326545	0.940671165611669	0.874429758562574	0.895534750049459	0.916639741536345	0.874236073463919	0.894805153858603	0.915004387281168	0.602561062420226	39.2267510701791	0.294205219341506	104.12809267064	0.513317136614337	0.520684468364177	0.506349299838462	0.474626684225314	0.481805654908583	0.467836994581189	0.628823365105891	0.752675296240378	0.502589522697681	0.0008290924783554	0.000808873147128691	0.0154436225133524
240	21.1579515660655	0.36	0.602625090235235	0.585659634779377	0.619590545691093	0.457634549642981	29.9087001330711	29.215272231767	30.6021280343753	31.92	20.48	49.72	0.901233123553555	0.922623997083463	0.94401487061337	0.878224947128784	0.899069718901894	0.919914490675005	0.876194441931221	0.89681394464058	0.91729565325041	0.602625090235235	39.6409049401979	0.322677234985273	104.334159512123	0.513317136614337	0.520684468364177	0.506349299838462	0.474626684225314	0.481805654908583	0.467836994581189	0.628823365105891	0.752675296240378	0.502589522697681	0.0008290924783554	0.000808873147128691	0.0154436225133524
240	21.1579515660655	0.36	0.602760714330037	0.585476277469481	0.620045151190593	0.446230237755125	29.7410708307833	29.0354703139302	30.4466713476365	31.77	20.49	49.27	0.899858843620274	0.921726609435272	0.943594375250269	0.876949081099804	0.898260109238413	0.919571137377022	0.875355044981613	0.895538561071576	0.917314604399354	0.602760714330037	39.0881025691043	-0.0648958641343134	103.594833907432	0.513317136614337	0.520684468364177	0.506349299838462	0.474626684225314	0.481805654908583	0.467836994581189	0.628823365105891	0.752675296240378	0.502589522697681	0.0008290924783554	0.000808873147128691	0.0154436225133524
240	21.1579515660655	0.36	0.602874731647044	0.585881417675153	0.619868045618936	0.455295686945855	29.9565702125356	29.258751043288	30.6543893817831	32.33	20.79	49.66	0.891153996641414	0.912407957232142	0.933661917822871	0.868232808962801	0.888940100827978	0.909647392693155	0.867875412432125	0.888155771086605	0.908767796481873	0.602874731647044	39.7230077100229	-0.192317710841278	104.026843756316	0.513317136614337	0.520684468364177	0.506349299838462	0.474626684225314	0.481805654908583	0.467836994581189	0.628823365105891	0.752675296240378	0.502589522697681	0.0008290924783554	0.000808873147128691	0.0154436225133524
240	21.1579515660655	0.36	0.602891907028737	0.585920591350362	0.619863222707112	0.453904697495506	29.9656748836647	29.2656828252371	30.6656669420923	32.38	20.78	49.81	0.890060593253003	0.911349532606202	0.932638471959402	0.867148103788688	0.887889010117694	0.908629916446698	0.865543649098633	0.88641998891667	0.90709021467798	0.602891907028737	39.8372938705368	0.0400209208724632	104.364476530368	0.513317136614337	0.520684468364177	0.506349299838462	0.474626684225314	0.481805654908583	0.467836994581189	0.628823365105891	0.752675296240378	0.502589522697681	0.0008290924783554	0.000808873147128691	0.0154436225133524
240	21.1579515660655	0.36	0.603258201495001	0.586214877268787	0.620301525721216	0.457542420047532	30.3044808219728	29.6017464041157	31.0072152398299	31.92	20.79	49.41	0.913195610998763	0.934874534171879	0.956553457344994	0.889882648607525	0.911008130749464	0.932133612891403	0.891048253212739	0.911391051616662	0.931388659617766	0.603258201495001	39.6986037489767	0.0963852892986531	104.117996179546	0.513317136614337	0.520684468364177	0.506349299838462	0.474626684225314	0.481805654908583	0.467836994581189	0.628823365105891	0.752675296240378	0.502589522697681	0.0008290924783554	0.000808873147128691	0.0154436225133524
240	21.1579515660655	0.36	0.60336953260394	0.586157538977089	0.62058152623079	0.453995035478046	30.0242137595035	29.3229820361131	30.7254454828939	32.3	20.61	49.88	0.894087404019546	0.915468669076768	0.936849934133991	0.871105353544296	0.891937024333037	0.912768695121779	0.868645678213221	0.890537774471525	0.91077849066368	0.60336953260394	39.7213336734901	0.198953884842089	104.352521297238	0.513317136614337	0.520684468364177	0.506349299838462	0.474626684225314	0.481805654908583	0.467836994581189	0.628823365105891	0.752675296240378	0.502589522697681	0.0008290924783554	0.000808873147128691	0.0154436225133524
240	21.1579515660655	0.36	0.603469150727478	0.586300770806418	0.620637530648537	0.439756872486755	28.9185445300299	28.2233992949048	29.613689765155	32.44	20.41	49.44	0.856937220462558	0.878043672572791	0.899150124683023	0.83485624100623	0.855418836315388	0.875981431624547	0.832597703501988	0.852733035944772	0.874174006409516	0.603469150727478	39.4554574585003	0.20100950203742	104.180622257631	0.513317136614337	0.520684468364177	0.506349299838462	0.474626684225314	0.481805654908583	0.467836994581189	0.628823365105891	0.752675296240378	0.502589522697681	0.0008290924783554	0.000808873147128691	0.0154436225133524
240	21.1579515660655	0.36	0.603627986810047	0.586599967152264	0.62065600646783	0.4515957965085	29.9087217108417	29.2067971131235	30.6106463085599	32.48	21.11	49.99	0.885572820594637	0.906855720716771	0.928138620838905	0.862735824309923	0.883469884743537	0.904203945177151	0.862506597390108	0.882758504167485	0.903080218429937	0.603627986810047	39.8551370028004	0.208224379177553	104.546152812926	0.513317136614337	0.520684468364177	0.506349299838462	0.474626684225314	0.481805654908583	0.467836994581189	0.628823365105891	0.752675296240378	0.502589522697681	0.0008290924783554	0.000808873147128691	0.0154436225133524
240	21.1579515660655	0.36	0.603732638835036	0.586668441713676	0.620796835956395	0.452906178886539	30.0214713702614	29.3187617107635	30.7241810297593	31.98	20.64	49.64	0.90264123666448	0.924275667283439	0.945910097902397	0.879570208505989	0.900651674627284	0.921733140748579	0.877628940544171	0.899321002354592	0.920695106250793	0.603732638835036	39.5442392359259	-0.0215160131030408	104.014099652528	0.513317136614337	0.520684468364177	0.506349299838462	0.474626684225314	0.481805654908583	0.467836994581189	0.628823365105891	0.752675296240378	0.502589522697681	0.0008290924783554	0.000808873147128691	0.0154436225133524
240	21.1579515660655	0.36	0.603793661051466	0.586791250280026	0.620796071822907	0.458257904519735	30.0099859224745	29.3150827909877	30.7048890539613	31.89	20.58	49.08	0.905227543120768	0.926685625259158	0.948143707397549	0.882131235016082	0.903041827763357	0.923952420510633	0.881916526481326	0.902068167973091	0.923378292635756	0.603793661051466	39.2777113690102	-0.291859284752545	103.485682246884	0.513317136614337	0.520684468364177	0.506349299838462	0.474626684225314	0.481805654908583	0.467836994581189	0.628823365105891	0.752675296240378	0.502589522697681	0.0008290924783554	0.000808873147128691	0.0154436225133524
240	21.1579515660655	0.36	0.603820681882013	0.586859009622153	0.620782354141873	0.457951906826682	29.85290709096	29.1612150604814	30.5445991214386	31.94	20.47	49.05	0.899061574299367	0.920386945157975	0.941712316016584	0.87610122702315	0.896881987885397	0.917662748747644	0.875409960103647	0.896156729861039	0.915284649688135	0.603820681882013	39.3468301780062	-0.111523965264162	103.686692584891	0.513317136614337	0.520684468364177	0.506349299838462	0.474626684225314	0.481805654908583	0.467836994581189	0.628823365105891	0.752675296240378	0.502589522697681	0.0008290924783554	0.000808873147128691	0.0154436225133524
240	21.1579515660655	0.36	0.603921260521607	0.586810282397933	0.621032238645281	0.449807748177309	30.0163445563077	29.3093456551182	30.7233434574972	32.08	20.92	50.44	0.899670904557301	0.921372731286521	0.943074558015742	0.876635504560193	0.897781672262493	0.918927839964792	0.874218894081674	0.89543352428421	0.917917234496764	0.603921260521607	39.8528541939085	-0.0816104102736928	104.21784502793	0.513317136614337	0.520684468364177	0.506349299838462	0.474626684225314	0.481805654908583	0.467836994581189	0.628823365105891	0.752675296240378	0.502589522697681	0.0008290924783554	0.000808873147128691	0.0154436225133524
240	21.1579515660655	0.36	0.603934741667394	0.586958399115472	0.620911084219317	0.451271624102856	29.4266057155902	28.7355436807363	30.1176677504441	31.99	20.48	49.92	0.884543218184789	0.905815627124273	0.927088036063756	0.861932619162799	0.882661265062926	0.903389910963053	0.858419722236095	0.880469084392215	0.900681823912426	0.603934741667394	39.5567463900304	-0.156523969514874	103.809861045965	0.513317136614337	0.520684468364177	0.506349299838462	0.474626684225314	0.481805654908583	0.467836994581189	0.628823365105891	0.752675296240378	0.502589522697681	0.0008290924783554	0.000808873147128691	0.0154436225133524
240	21.1579515660655	0.36	0.603946776490661	0.586946361954713	0.620947191026609	0.455207494004505	29.607898409674	28.9180786813701	30.297718137978	32.07	20.76	49.52	0.888024948638033	0.909208137726984	0.930391326815936	0.865293212197345	0.885934152251422	0.906575092305499	0.865183989141018	0.886457499827598	0.905725949927515	0.603946776490661	39.5882335830943	-0.096068493494947	103.923177939015	0.513317136614337	0.520684468364177	0.506349299838462	0.474626684225314	0.481805654908583	0.467836994581189	0.628823365105891	0.752675296240378	0.502589522697681	0.0008290924783554	0.000808873147128691	0.0154436225133524
240	21.1579515660655	0.36	0.604013340709673	0.586894383596767	0.621132297822579	0.457481696903212	29.5483358355886	28.8630519335469	30.2336197376303	32.36	20.8	50.2	0.878430742284261	0.899286972184409	0.920143202084557	0.855826805673745	0.876146359344449	0.896465913015153	0.853528393738888	0.874709594733849	0.894329435212677	0.604013340709673	39.8285473618665	0.423782157079468	104.487287989316	0.513317136614337	0.520684468364177	0.506349299838462	0.474626684225314	0.481805654908583	0.467836994581189	0.628823365105891	0.752675296240378	0.502589522697681	0.0008290924783554	0.000808873147128691	0.0154436225133524
240	21.1579515660655	0.36	0.604083920652956	0.586981755777023	0.621186085528889	0.452457067625589	29.9208269630373	29.2198380309977	30.6218158950769	31.87	20.82	49.4	0.902630471183511	0.92428473118831	0.945938991193109	0.879605630296964	0.900707520415033	0.921809410533102	0.879956770561671	2.87751898653821	0.920751713390559	0.604083920652956	39.5611188314783	-0.23623841387268	103.759468201562	0.513317136614337	0.520684468364177	0.506349299838462	0.474626684225314	0.481805654908583	0.467836994581189	0.628823365105891	0.752675296240378	0.502589522697681	0.0008290924783554	0.000808873147128691	0.0154436225133524
240	21.1579515660655	0.36	0.604100359909889	0.58690589905884	0.621294820760938	0.452151375311223	30.2386229796528	29.5297514440262	30.9474945152794	32.63	20.95	49.88	0.891501597177666	0.912902390455687	0.934303183733708	0.868454611270991	0.889302153962998	0.910149696655006	0.867531885537742	0.889768572885591	2.96801434729256	0.604100359909889	39.8941124066056	0.336521365554636	104.729713480308	0.513317136614337	0.520684468364177	0.506349299838462	0.474626684225314	0.481805654908583	0.467836994581189	0.628823365105891	0.752675296240378	0.502589522697681	0.0008290924783554	0.000808873147128691	0.0154436225133524
240	21.1579515660655	0.36	0.604129088629455	0.587138355527548	0.621119821731362	0.452016537675925	29.5633050369993	28.8700760468409	30.2565340271576	31.9	20.4	49.3	0.891079010823241	0.912475622381246	0.93387223393925	0.868337540373087	0.889188083172239	0.910038625971391	0.866670187791344	0.886889116840494	0.908211298744996	0.604129088629455	39.2748075328941	0.106798675045516	103.868501107482	0.513317136614337	0.520684468364177	0.506349299838462	0.474626684225314	0.481805654908583	0.467836994581189	0.628823365105891	0.752675296240378	0.502589522697681	0.0008290924783554	0.000808873147128691	0.0154436225133524
240	21.1579515660655	0.36	0.604293584979801	0.587132281219352	0.621454888740249	0.461151246789031	30.009271781113	29.3184208102997	30.7001227519263	32.02	20.6	49.27	0.901487783948024	0.922730186966471	0.943972589984919	0.878429026995901	0.899128079991194	0.919827132986488	0.877859880022205	0.898192327143084	0.919556065249252	0.604293584979801	39.2709652249116	0.000368070359343856	103.900952457686	0.513317136614337	0.520684468364177	0.506349299838462	0.474626684225314	0.481805654908583	0.467836994581189	0.628823365105891	0.752675296240378	0.502589522697681	0.0008290924783554	0.000808873147128691	0.0154436225133524
240	21.1579515660655	0.36	0.604356161307209	0.587347357870307	0.621364964744112	0.449075330566776	30.0861963903645	29.3765026663282	30.7958901144008	32.57	21.17	49.52	0.888465686542297	0.909929729724109	0.931393772905922	0.865520735155878	0.886430461570231	0.907340187984583	0.866261017146645	0.886135245582043	0.907889449402004	0.604356161307209	39.8798505244685	0.066075697699991	104.469332394863	0.513317136614337	0.520684468364177	0.506349299838462	0.474626684225314	0.481805654908583	0.467836994581189	0.628823365105891	0.752675296240378	0.502589522697681	0.0008290924783554	0.000808873147128691	0.0154436225133524
240	21.1579515660655	0.36	0.604376474457272	0.587312566743515	0.621440382171029	0.456563919117584	30.0373256348465	29.3394116968792	30.7352395728137	31.59	20.69	49.47	0.91441117518866	0.936162814614513	0.957914454040366	0.891209275619759	0.912408997738484	0.93360871985721	0.890459015621174	0.911894511685057	0.931439088429416	0.604376474457272	39.4623560741303	0.0885393254382067	103.997439894612	0.513317136614337	0.520684468364177	0.506349299838462	0.474626684225314	0.481805654908583	0.467836994581189	0.628823365105891	0.752675296240378	0.502589522697681	0.0008290924783554	0.000808873147128691	0.0154436225133524
240	21.1579515660655	0.36	0.604525498856945	0.587272266949163	0.621778730764726	0.460015366374329	30.4048495522128	29.703289974932	31.1064091294935	31.63	20.41	49.22	0.924522973513181	0.946359206032598	0.968195438552016	0.901045762472889	0.922327488664318	0.943609214855747	0.89863289082902	0.920569303814368	0.941550183340743	0.604525498856945	39.1448250630352	0.0438418260044735	103.764765091066	0.513317136614337	0.520684468364177	0.506349299838462	0.474626684225314	0.481805654908583	0.467836994581189	0.628823365105891	0.752675296240378	0.502589522697681	0.0008290924783554	0.000808873147128691	0.0154436225133524
240	21.1579515660655	0.36	0.604554658683575	0.587483295349353	0.621626022017798	0.455506376489145	29.850540010075	29.1554860395228	30.5455939806271	32.09	20.79	49.8	0.8946410421962	0.915968891361687	0.937296740527174	0.871729814517404	0.892511470086708	0.913293125656013	0.870323545541379	0.890637442574818	0.911389648633909	0.604554658683575	39.6498157430735	-0.373054493375871	103.68406308815	0.513317136614337	0.520684468364177	0.506349299838462	0.474626684225314	0.481805654908583	0.467836994581189	0.628823365105891	0.752675296240378	0.502589522697681	0.0008290924783554	0.000808873147128691	0.0154436225133524
240	21.1579515660655	0.36	0.604801957240774	0.587638744769989	0.621965169711559	0.454796551779067	29.7723097677967	29.0780845071813	30.4665350284121	31.95	20.55	49.6	0.896207595209794	0.917604119839755	0.939000644469716	0.873315740827609	0.894165733461265	0.91501572609492	0.871725747816071	0.891666178333916	0.913616174190701	0.604801957240774	39.3503133687067	-0.00612941450749177	103.887750400643	0.513317136614337	0.520684468364177	0.506349299838462	0.474626684225314	0.481805654908583	0.467836994581189	0.628823365105891	0.752675296240378	0.502589522697681	0.0008290924783554	0.000808873147128691	0.0154436225133524
240	21.1579515660655	0.36	0.604880260052267	0.587573909719826	0.622186610384708	0.449082594066764	29.7792894492456	29.0768455669211	30.4817333315701	32.3	20.72	49.89	0.886504060309627	0.907920391472067	0.929336722634507	0.863715765487455	0.88458157275453	0.905447380021605	0.861679969585131	0.881998507261814	0.904245785437749	0.604880260052267	39.6006080983731	-0.299956367814672	103.833600962785	0.513317136614337	0.520684468364177	0.506349299838462	0.474626684225314	0.481805654908583	0.467836994581189	0.628823365105891	0.752675296240378	0.502589522697681	0.0008290924783554	0.000808873147128691	0.0154436225133524
240	21.1579515660655	0.36	0.604950503601424	0.587652693062525	0.622248314140323	0.442884639500063	29.1516531747642	28.4553351880332	29.8479711614952	31.92	20.76	49.34	0.877726245208918	0.899204697946381	0.920683150683845	0.855317219635013	0.876247310967871	0.897177402300729	0.85469349250557	0.876554731651373	0.896877697665959	0.604950503601424	39.2585522021165	0.0959485748564733	103.968438411698	0.513317136614337	0.520684468364177	0.506349299838462	0.474626684225314	0.481805654908583	0.467836994581189	0.628823365105891	0.752675296240378	0.502589522697681	0.0008290924783554	0.000808873147128691	0.0154436225133524
240	21.1579515660655	0.36	0.604960419863729	0.587726734850137	0.622194104877322	0.461256182777984	30.0266222107501	29.3355177487515	30.7177266727486	32.02	20.31	48.62	0.90203487545659	0.923285576829771	0.944536278202951	0.878962446812156	0.899669593490925	0.920376740169695	0.877177319452661	0.898770500253077	0.919322635796106	0.604960419863729	39.1708501753062	0.569644255559967	104.183090279366	0.513317136614337	0.520684468364177	0.506349299838462	0.474626684225314	0.481805654908583	0.467836994581189	0.628823365105891	0.752675296240378	0.502589522697681	0.0008290924783554	0.000808873147128691	0.0154436225133524
240	21.1579515660655	0.36	0.605057376631971	0.587966503766449	0.622148249497493	0.462999522512822	30.2219245337968	29.5287599754894	30.9150890921042	31.58	20.59	48.55	0.920655490832836	0.94226715881978	0.963878826806724	0.897300388462755	0.918363813677838	0.939427238892921	0.897905024977617	0.919390319713878	0.939779636388626	0.605057376631971	39.0787842024339	-0.354133179010085	103.24556105919	0.513317136614337	0.520684468364177	0.506349299838462	0.474626684225314	0.481805654908583	0.467836994581189	0.628823365105891	0.752675296240378	0.502589522697681	0.0008290924783554	0.000808873147128691	0.0154436225133524
240	21.1579515660655	0.36	0.605221669464067	0.588073630932756	0.622369707995377	0.457627043250013	30.4645918376257	29.7582650053224	31.1709186699291	31.9	20.95	49.03	0.91847608731103	0.940276562075964	0.962077036840899	0.895035151597328	0.91627924440028	0.937523337203231	0.894198108563577	0.918101692131153	0.937737100403601	0.605221669464067	39.2938147875306	0.0545475418585238	103.988419987779	0.513317136614337	0.520684468364177	0.506349299838462	0.474626684225314	0.481805654908583	0.467836994581189	0.628823365105891	0.752675296240378	0.502589522697681	0.0008290924783554	0.000808873147128691	0.0154436225133524
240	21.1579515660655	0.36	0.605301304072831	0.588286373423869	0.622316234721793	0.454763707609873	29.7051047948141	29.0124007311268	30.3978088585015	32.01	20.88	49.89	0.892556887449899	0.913867698255892	0.935178509061884	0.869733781341298	0.890499664531892	0.911265547722487	0.869222705763798	0.88937931626619	0.910221326694998	0.605301304072831	39.6793293225332	-0.19142400543349	103.971783133634	0.513317136614337	0.520684468364177	0.506349299838462	0.474626684225314	0.481805654908583	0.467836994581189	0.628823365105891	0.752675296240378	0.502589522697681	0.0008290924783554	0.000808873147128691	0.0154436225133524
240	21.1579515660655	0.36	0.605475459856052	0.58820556021597	0.622745359496133	0.451672673839905	30.2031293454578	29.4944053338012	30.9118533571144	32.19	20.87	49.92	0.902452420089084	0.924137539428031	0.945822658766977	0.879302366123678	0.900431210503671	0.921560054883663	0.878852644905845	0.899415382825598	0.920676372600318	0.605475459856052	39.6876868156327	0.0973303259482942	104.296729078533	0.513317136614337	0.520684468364177	0.506349299838462	0.474626684225314	0.481805654908583	0.467836994581189	0.628823365105891	0.752675296240378	0.502589522697681	0.0008290924783554	0.000808873147128691	0.0154436225133524
240	21.1579515660655	0.36	0.605480059619067	0.588395294946017	0.622564824292116	0.452060750357631	29.6862646158569	28.9902144733198	30.3823147583941	32.06	20.71	49.49	0.890313828960615	0.911690113296876	0.933066397633137	0.867524610136585	0.88835372918625	0.909182848235915	0.866346937779184	0.888066362865456	0.908750621435903	0.605480059619067	39.5768566568354	0.025505119782442	104.052839066775	0.513317136614337	0.520684468364177	0.506349299838462	0.474626684225314	0.481805654908583	0.467836994581189	0.628823365105891	0.752675296240378	0.502589522697681	0.0008290924783554	0.000808873147128691	0.0154436225133524
240	21.1579515660655	0.36	0.605711522889441	0.588653413408697	0.622769632370185	0.454242263073814	29.888094080146	29.1903895053436	30.5857986549483	32.05	20.78	49.36	0.89695876897294	0.918397751018964	0.939836733064988	0.874006945214618	0.894897336004835	0.915787726795052	0.873246638594134	0.894639093623783	0.915559753038319	0.605711522889441	39.2668316748639	0.287750308306251	104.068643142916	0.513317136614337	0.520684468364177	0.506349299838462	0.474626684225314	0.481805654908583	0.467836994581189	0.628823365105891	0.752675296240378	0.502589522697681	0.0008290924783554	0.000808873147128691	0.0154436225133524
240	21.1579515660655	0.36	0.605907463865332	0.588818529503698	0.622996398226967	0.455827357224965	29.8816499982781	29.1863217048209	30.5769782917353	31.81	20.34	49.45	0.903478095509422	0.925002352271888	0.946526609034355	0.880460180604134	0.901436063794491	0.922411946984847	0.87770380669165	0.899341617269914	0.920207463324437	0.605907463865332	39.4104840068837	0.20767664471842	104.004343686489	0.513317136614337	0.520684468364177	0.506349299838462	0.474626684225314	0.481805654908583	0.467836994581189	0.628823365105891	0.752675296240378	0.502589522697681	0.0008290924783554	0.000808873147128691	0.0154436225133524
240	21.1579515660655	0.36	0.605982569992697	0.588862341151016	0.623102798834378	0.459862603653962	30.0252050787531	29.332192325785	30.7182178317213	32.05	20.49	49.98	0.901105508748093	0.922395346288921	0.943685183829749	0.878044408515285	0.898789396343508	0.91953438417173	0.874885807940468	0.895763938401659	0.917202478381331	0.605982569992697	39.5243155489062	-0.0717507983154329	103.901199682435	0.513317136614337	0.520684468364177	0.506349299838462	0.474626684225314	0.481805654908583	0.467836994581189	0.628823365105891	0.752675296240378	0.502589522697681	0.0008290924783554	0.000808873147128691	0.0154436225133524
240	21.1579515660655	0.36	0.606076034039178	0.589045984989846	0.623106083088511	0.45846255124923	30.1213569308344	29.4241623316765	30.8185515299923	31.9	20.52	48.91	0.908099414672115	0.929616493060656	0.951133571449198	0.88492232927555	0.905890235232926	0.926858141190302	0.8844182511255	0.904576756336531	0.926057807313228	0.606076034039178	39.2112438724514	-0.346227856276355	103.380086965468	0.513317136614337	0.520684468364177	0.506349299838462	0.474626684225314	0.481805654908583	0.467836994581189	0.628823365105891	0.752675296240378	0.502589522697681	0.0008290924783554	0.000808873147128691	0.0154436225133524
240	21.1579515660655	0.36	0.606300268296375	0.589007275563363	0.623593261029387	0.449874672829969	30.0283092242776	29.3211241346872	30.7354943138679	31.98	20.92	49.26	0.902764641461427	0.924538079987122	0.946311518512817	0.879691223179322	0.900908162666984	0.922125102154647	2.75810380280016	0.901271820550529	0.92239317386472	0.606300268296375	39.3527099393963	-0.0639314969968356	103.926096592109	0.513317136614337	0.520684468364177	0.506349299838462	0.474626684225314	0.481805654908583	0.467836994581189	0.628823365105891	0.752675296240378	0.502589522697681	0.0008290924783554	0.000808873147128691	0.0154436225133524
240	21.1579515660655	0.36	0.606546156902255	0.589399053518887	0.623693260285624	0.454098304410568	29.7600515038005	29.0651341970099	30.454968810591	32.04	20.57	49.02	0.893333542971075	0.914692224322389	0.936050905673703	0.870477848810614	0.891290074146169	0.912102299481723	0.870350045529573	0.89102381496896	0.912789463651542	0.606546156902255	39.2980097177521	0.0361192546034554	103.809782140476	0.513317136614337	0.520684468364177	0.506349299838462	0.474626684225314	0.481805654908583	0.467836994581189	0.628823365105891	0.752675296240378	0.502589522697681	0.0008290924783554	0.000808873147128691	0.0154436225133524
240	21.1579515660655	0.36	0.606624458275613	0.589463748176128	0.623785168375097	0.453428561080623	30.0368133758963	29.3344852597506	30.7391414920419	31.81	20.61	49.14	0.907885049719115	0.929621691456645	0.951358333194175	0.884752137507909	0.905934929586568	0.927117721665227	0.884187298002799	0.905340172895611	0.9257119620766	0.606624458275613	39.1136350162804	0.14626951413258	103.892100323909	0.513317136614337	0.520684468364177	0.506349299838462	0.474626684225314	0.481805654908583	0.467836994581189	0.628823365105891	0.752675296240378	0.502589522697681	0.0008290924783554	0.000808873147128691	0.0154436225133524
240	21.1579515660655	0.36	0.606741387007446	0.589366828741088	0.624115945273805	0.446778671190616	29.5325226918129	28.8326469257195	30.2323984579063	32.27	20.73	48.94	0.879809331200115	0.901165581678129	0.922521832156143	0.857204342330332	0.878011885506393	0.898819428682455	2.5367115020752	2.75810380280016	0.897954648806611	0.606741387007446	39.1756276868899	0.0925250342071597	103.990626158497	0.513317136614337	0.520684468364177	0.506349299838462	0.474626684225314	0.481805654908583	0.467836994581189	0.628823365105891	0.752675296240378	0.502589522697681	0.0008290924783554	0.000808873147128691	0.0154436225133524
240	21.1579515660655	0.36	0.60693127352766	0.589853859273892	0.624008687781428	0.450346109277507	29.3816152932381	28.6903189149643	30.072911671512	32.34	20.82	49.72	0.873782435754061	0.894836319296674	0.915890202839287	0.851307187112658	0.871819527076315	0.892331867039971	0.851219458372055	0.87066631100702	0.892605425299199	0.60693127352766	39.5722281507318	-0.272203298442676	103.687008365291	0.513317136614337	0.520684468364177	0.506349299838462	0.474626684225314	0.481805654908583	0.467836994581189	0.628823365105891	0.752675296240378	0.502589522697681	0.0008290924783554	0.000808873147128691	0.0154436225133524
240	21.1579515660655	0.36	0.606982922259319	0.58990723939449	0.624058605124148	0.451505684722017	29.5177561579494	28.8248810445215	30.2106312713773	32.07	20.7	49.82	0.885091954774219	0.906367261604145	0.927642568434072	0.862434228966144	0.883164903042338	0.903895577118532	2.53671150207517	2.75810380280016	0.903419983731455	0.606982922259319	39.6465867387277	-0.0214013005829265	104.009351229242	0.513317136614337	0.520684468364177	0.506349299838462	0.474626684225314	0.481805654908583	0.467836994581189	0.628823365105891	0.752675296240378	0.502589522697681	0.0008290924783554	0.000808873147128691	0.0154436225133524
240	21.1579515660655	0.36	0.607203282053781	0.589964242446377	0.624442321661185	0.446149922967	29.2802599740144	28.5854791948564	29.9750407531725	32.45	21.14	51.06	0.86772349832719	0.888813842979169	0.909904187631149	0.845361502682455	0.865908330654106	0.886455158625758	0.842597534078591	0.864125352533531	0.884283963439076	0.607203282053781	40.065110979109	0.176592569205724	104.675969990471	0.513317136614337	0.520684468364177	0.506349299838462	0.474626684225314	0.481805654908583	0.467836994581189	0.628823365105891	0.752675296240378	0.502589522697681	0.0008290924783554	0.000808873147128691	0.0154436225133524
240	21.1579515660655	0.36	0.607203579950195	0.590057712824786	0.624349447075604	0.450826130530484	30.0145690190181	29.3090647083512	30.720073329685	32.25	20.65	49.74	0.89509805122515	0.916644133977798	0.938190216730447	0.872111480625344	0.893104249077212	0.914097017529081	0.869014571027273	0.892901711596689	0.9125245186242	0.607203579950195	39.5565933230813	-0.500377328776986	103.54394917859	0.513317136614337	0.520684468364177	0.506349299838462	0.474626684225314	0.481805654908583	0.467836994581189	0.628823365105891	0.752675296240378	0.502589522697681	0.0008290924783554	0.000808873147128691	0.0154436225133524
240	21.1579515660655	0.36	0.607344719404657	0.590265664314398	0.624423774494916	0.455449060769683	29.7399653363475	29.0474060193973	30.4325246532976	31.66	20.64	48.83	0.903373806294452	0.924912388631897	0.946450970969341	0.880422463720388	0.901413831407217	0.922405199094046	0.879952466463127	2.87751898653811	0.921841643813771	0.607344719404657	39.2069932158646	0.0190005726873606	103.833584909895	0.513317136614337	0.520684468364177	0.506349299838462	0.474626684225314	0.481805654908583	0.467836994581189	0.628823365105891	0.752675296240378	0.502589522697681	0.0008290924783554	0.000808873147128691	0.0154436225133524
240	21.1579515660655	0.36	0.607345643225018	0.590279787073367	0.624411499376669	0.451751419371606	29.6786399524942	28.9823339193139	30.3749459856746	31.96	20.62	49.57	0.892838211823721	0.91428881808882	0.935739424353919	0.870026111197918	0.890928652447291	0.911831193696663	0.869137206702618	0.889938837190513	0.910865127425004	0.607345643225018	39.3985403406955	-0.105573203968661	103.765639129011	0.513317136614337	0.520684468364177	0.506349299838462	0.474626684225314	0.481805654908583	0.467836994581189	0.628823365105891	0.752675296240378	0.502589522697681	0.0008290924783554	0.000808873147128691	0.0154436225133524
240	21.1579515660655	0.36	0.607363741791095	0.590245942925568	0.624481540656621	0.460753027335897	30.3787901569961	29.6788717727145	31.0787085412777	32.08	20.73	49.31	0.911101117202898	0.932587662471647	0.954074207740396	0.887774368279366	0.908710797609001	0.929647226938635	0.887120335866103	0.9079267418477	0.929147796747154	0.607363741791095	39.6531317441394	-0.0465854532535808	103.9835218724	0.513317136614337	0.520684468364177	0.506349299838462	0.474626684225314	0.481805654908583	0.467836994581189	0.628823365105891	0.752675296240378	0.502589522697681	0.0008290924783554	0.000808873147128691	0.0154436225133524
240	21.1579515660655	0.36	0.60737974864294	0.590250204824319	0.62450929246156	0.454767077742567	29.9776053870683	29.2785515343918	30.6766592397448	32.58	21	50.11	0.885029551893627	0.906160491969575	0.927291432045523	0.86216633036412	0.882751388821709	0.903336447279298	0.861930876746266	0.881552330390482	0.903372289038289	0.60737974864294	39.9002746974416	0.326397917894469	104.695451402416	0.513317136614337	0.520684468364177	0.506349299838462	0.474626684225314	0.481805654908583	0.467836994581189	0.628823365105891	0.752675296240378	0.502589522697681	0.0008290924783554	0.000808873147128691	0.0154436225133524
240	21.1579515660655	0.36	0.60740113428613	0.590286118467371	0.624516150104889	0.452310402150204	29.6853030722661	28.9896261230906	30.3809800214415	31.62	20.6	48.42	0.902519783904065	0.924177952490681	0.945836121077296	0.879604518139199	0.900712778903301	0.921821039667402	0.879926248381408	2.87751898653796	0.922928858878052	0.60740113428613	39.0238623949798	-0.0179369525716522	103.601807889513	0.513317136614337	0.520684468364177	0.506349299838462	0.474626684225314	0.481805654908583	0.467836994581189	0.628823365105891	0.752675296240378	0.502589522697681	0.0008290924783554	0.000808873147128691	0.0154436225133524
240	21.1579515660655	0.36	0.607565113283176	0.590398165295412	0.62473206127094	0.452291600829161	29.7656838565124	29.0680967070563	30.4632710059684	32.03	20.79	49.68	0.893516613019339	0.914959561739008	0.936402510458677	0.870657620161626	0.891551990148131	0.912446360134636	0.869502219800467	0.891115305976713	0.911599287550078	0.607565113283176	39.5312427813772	-0.234662567325913	103.806659630533	0.513317136614337	0.520684468364177	0.506349299838462	0.474626684225314	0.481805654908583	0.467836994581189	0.628823365105891	0.752675296240378	0.502589522697681	0.0008290924783554	0.000808873147128691	0.0154436225133524
240	21.1579515660655	0.36	0.607656080531838	0.590214160235893	0.625098000827784	0.44938675553372	30.0486106813876	29.3402494938999	30.7569718688752	31.54	20.4	48.83	0.915744778917992	0.937853590881736	0.959962402845481	0.892529031106067	0.914077345631237	0.935625660156407	0.891939183204332	0.91350035863138	0.931259756639403	0.607656080531838	38.8804076910846	0.0428079449917818	103.638795380036	0.513317136614337	0.520684468364177	0.506349299838462	0.474626684225314	0.481805654908583	0.467836994581189	0.628823365105891	0.752675296240378	0.502589522697681	0.0008290924783554	0.000808873147128691	0.0154436225133524
240	21.1579515660655	0.36	0.607993894210381	0.590908294038093	0.625079494382668	0.456420529000876	29.7746858166017	29.0826743453224	30.4666972878811	31.99	20.48	49.36	0.89526012967197	0.916562513082651	0.937864896493331	0.872376060466314	0.893133925920639	0.913891791374964	0.87033724517646	0.891076823787212	0.911732223638279	0.607993894210381	39.4756518693358	-0.0459626528988742	103.861735065811	0.513317136614337	0.520684468364177	0.506349299838462	0.474626684225314	0.481805654908583	0.467836994581189	0.628823365105891	0.752675296240378	0.502589522697681	0.0008290924783554	0.000808873147128691	0.0154436225133524
240	21.1579515660655	0.36	0.608012117030513	0.590711870370811	0.625312363690215	0.44315257387168	29.4480197155793	28.7450044860136	30.1510349451451	31.7	20.68	49.66	0.892859151944805	0.914695766441761	0.936532380938717	0.870158059808208	0.891439474757098	0.912720889705987	0.869198183314098	0.889804068897942	0.910543285637212	0.608012117030513	39.3684740299296	0.156605831770289	104.066140438138	0.513317136614337	0.520684468364177	0.506349299838462	0.474626684225314	0.481805654908583	0.467836994581189	0.628823365105891	0.752675296240378	0.502589522697681	0.0008290924783554	0.000808873147128691	0.0154436225133524
240	21.1579515660655	0.36	0.608075197665716	0.590961170919709	0.625189224411724	0.454208384035604	29.7356626274873	29.041468963568	30.4298562914066	32.07	20.67	49.29	0.891611176613568	0.912923832328788	0.934236488044009	0.868784589505529	0.889551609180121	0.910318628854713	0.867765116118423	0.888762510009524	0.909518985150653	0.608075197665716	39.3219756106875	0.00374705358117042	103.8373380785	0.513317136614337	0.520684468364177	0.506349299838462	0.474626684225314	0.481805654908583	0.467836994581189	0.628823365105891	0.752675296240378	0.502589522697681	0.0008290924783554	0.000808873147128691	0.0154436225133524
240	21.1579515660655	0.36	0.608111254989829	0.59080227579848	0.625420234181177	0.445619710747419	29.601323476139	28.8981702222194	30.3044767300587	31.72	20.4	49.87	0.897028970819929	0.918855572118279	0.940682173416628	0.874212924615177	0.895484363527566	0.916755802439955	0.871616111338944	0.892795528951994	0.913422605088893	0.608111254989829	39.5073499468143	-0.0712276242581165	103.749235335227	0.513317136614337	0.520684468364177	0.506349299838462	0.474626684225314	0.481805654908583	0.467836994581189	0.628823365105891	0.752675296240378	0.502589522697681	0.0008290924783554	0.000808873147128691	0.0154436225133524
240	21.1579515660655	0.36	0.608143442444197	0.591053262661431	0.625233622226963	0.446783572109575	30.1881719438071	29.4727653826517	30.9035785049625	31.54	20.62	49.63	0.919811112957138	0.942138128990066	0.964465145022994	0.896491211626732	0.918252172516864	0.940013133406995	0.894332548665023	0.916285662285474	0.938152017875623	0.608143442444197	39.4457766432558	-0.29186685626885	103.725655941926	0.513317136614337	0.520684468364177	0.506349299838462	0.474626684225314	0.481805654908583	0.467836994581189	0.628823365105891	0.752675296240378	0.502589522697681	0.0008290924783554	0.000808873147128691	0.0154436225133524
240	21.1579515660655	0.36	0.608145705268513	0.591021428438454	0.625269982098571	0.44800855488494	29.7138078214944	29.0113851863736	30.4162304566152	32.3	21.14	49.91	0.884649100879237	0.906068193714856	0.927487286550476	0.861910591696758	0.882779140549865	0.903647689402973	0.862452764507603	0.882431190682085	0.90351325862052	0.608145705268513	39.775547032789	0.330159746473873	104.620711520708	0.513317136614337	0.520684468364177	0.506349299838462	0.474626684225314	0.481805654908583	0.467836994581189	0.628823365105891	0.752675296240378	0.502589522697681	0.0008290924783554	0.000808873147128691	0.0154436225133524
240	21.1579515660655	0.36	0.608155969951501	0.591028453368541	0.62528348653446	0.457337923021922	29.9385577054688	29.2440226498713	30.6330927610662	31.69	20.85	49.83	0.908462230166705	0.930037882500561	0.951613534834416	0.885365992765504	0.906393117739783	0.927420242714062	0.884909464019166	0.905506189763877	0.925804279802611	0.608155969951501	39.4464130226195	0.0634430512919195	104.010373847915	0.513317136614337	0.520684468364177	0.506349299838462	0.474626684225314	0.481805654908583	0.467836994581189	0.628823365105891	0.752675296240378	0.502589522697681	0.0008290924783554	0.000808873147128691	0.0154436225133524
240	21.1579515660655	0.36	0.60827357699776	0.590995478507661	0.625551675487858	0.454565880942456	29.9226677786699	29.2246118631978	30.6207236941419	32.27	20.69	49.45	0.891977686024597	0.913283368478592	0.934589050932586	0.869063160399923	0.889821508975287	0.910579857550652	0.869596624591134	0.889024937117215	0.910045511042546	0.60827357699776	39.5358086742752	-0.146143421997603	103.956503575188	0.513317136614337	0.520684468364177	0.506349299838462	0.474626684225314	0.481805654908583	0.467836994581189	0.628823365105891	0.752675296240378	0.502589522697681	0.0008290924783554	0.000808873147128691	0.0154436225133524
240	21.1579515660655	0.36	0.608284001287725	0.590948790316587	0.625619212258864	0.447788071451861	30.0241385105749	29.3140632946324	30.7342137265173	31.84	20.46	49.14	0.906464513540819	0.928421823884573	0.950379134228326	0.883355855025684	0.904753403813343	0.926150952601001	2.77509751468895	0.904406462422334	0.924240541694419	0.608284001287725	39.3073250046646	0.228489447530535	104.176577619907	0.513317136614337	0.520684468364177	0.506349299838462	0.474626684225314	0.481805654908583	0.467836994581189	0.628823365105891	0.752675296240378	0.502589522697681	0.0008290924783554	0.000808873147128691	0.0154436225133524
240	21.1579515660655	0.36	0.60832996997171	0.591159718993433	0.625500220949987	0.451100596024121	29.8506349120337	29.1493727281461	30.5518970959213	32.26	20.82	49.19	0.889754262480096	0.9111595607364	0.932564858992703	0.866897946448248	0.887753377980296	0.908608809512345	0.866490725910957	0.887936223016494	0.908676035430875	0.60832996997171	39.3512118375919	0.205692849279065	104.13813658023	0.513317136614337	0.520684468364177	0.506349299838462	0.474626684225314	0.481805654908583	0.467836994581189	0.628823365105891	0.752675296240378	0.502589522697681	0.0008290924783554	0.000808873147128691	0.0154436225133524
240	21.1579515660655	0.36	0.608503355433197	0.591378469457924	0.625628241408469	0.462202336726696	30.1601279708569	29.4672707701411	30.8529851715727	31.86	20.49	50.24	0.910626748383439	0.932038106927753	0.953449465472067	0.88740327368573	0.908268583978903	0.929133894272075	0.885756609481462	0.905870799464283	0.926840657579762	0.608503355433197	39.6406942912643	-0.0991677586011778	103.834996556714	0.513317136614337	0.520684468364177	0.506349299838462	0.474626684225314	0.481805654908583	0.467836994581189	0.628823365105891	0.752675296240378	0.502589522697681	0.0008290924783554	0.000808873147128691	0.0154436225133524
240	21.1579515660655	0.36	0.608512316988447	0.591169148093488	0.625855485883406	0.450625889331625	29.788628880854	29.0881521600004	30.4891056017075	31.99	20.53	49.58	0.895231452010453	0.916789672294092	0.93834789257773	0.87234514213685	0.893352233314572	0.914359324492295	0.869982702653083	0.892063513314036	0.913263716631518	0.608512316988447	39.2042827636531	-0.0840459986489423	103.674480783594	0.513317136614337	0.520684468364177	0.506349299838462	0.474626684225314	0.481805654908583	0.467836994581189	0.628823365105891	0.752675296240378	0.502589522697681	0.0008290924783554	0.000808873147128691	0.0154436225133524
240	21.1579515660655	0.36	0.608532071622315	0.591066621809909	0.625997521434722	0.447998006393103	29.4500207555911	28.7538190939383	30.1462224172438	32.25	20.7	49.55	0.877924621220953	0.899181365519965	0.920438109818977	0.85537584017501	0.87608662225658	0.896797404338151	0.854788153646484	0.874813196416385	0.896398032786793	0.608532071622315	39.3851109891465	-0.0472634741779005	103.877064874012	0.513317136614337	0.520684468364177	0.506349299838462	0.474626684225314	0.481805654908583	0.467836994581189	0.628823365105891	0.752675296240378	0.502589522697681	0.0008290924783554	0.000808873147128691	0.0154436225133524
240	21.1579515660655	0.36	0.608538721112509	0.591217435565075	0.625860006659943	0.450906048578495	29.883861127837	29.1815425174146	30.5861797382595	31.86	20.6	49.03	0.901765147146666	0.92346812753893	0.945171107931193	0.878767187106607	0.899916670529741	0.921066153952876	0.880625376589288	0.899134659167329	0.919741048619182	0.608538721112509	38.972199634975	-0.341389721814148	103.329405706857	0.513317136614337	0.520684468364177	0.506349299838462	0.474626684225314	0.481805654908583	0.467836994581189	0.628823365105891	0.752675296240378	0.502589522697681	0.0008290924783554	0.000808873147128691	0.0154436225133524
240	21.1579515660655	0.36	0.608619956397434	0.591214752058075	0.626025160736793	0.449996595449143	29.5076022682373	28.8128512951327	30.2023532413418	31.81	20.67	48.84	0.891920526118621	0.913426993739808	0.934933461360995	0.869197115085983	0.890155663594081	0.911114212102179	0.868546369906824	0.890567950933572	0.910788651196814	0.608619956397434	39.0447157063282	-0.122048267598272	103.562743557769	0.513317136614337	0.520684468364177	0.506349299838462	0.474626684225314	0.481805654908583	0.467836994581189	0.628823365105891	0.752675296240378	0.502589522697681	0.0008290924783554	0.000808873147128691	0.0154436225133524
240	21.1579515660655	0.36	0.608664654331338	0.591508946946199	0.625820361716476	0.461250611694664	30.2588061424316	29.5623498375247	30.9552624473385	31.9	20.65	49.65	0.912416956125745	0.933912491673164	0.955408027220582	0.889130473022723	0.910077404752606	0.931024336482489	0.887198960313057	0.909453502687076	0.929952902187271	0.608664654331338	39.3563618983034	-0.16221335071899	103.693163444118	0.513317136614337	0.520684468364177	0.506349299838462	0.474626684225314	0.481805654908583	0.467836994581189	0.628823365105891	0.752675296240378	0.502589522697681	0.0008290924783554	0.000808873147128691	0.0154436225133524
240	21.1579515660655	0.36	0.608743732264294	0.591556554534507	0.625930909994082	0.45875837818091	30.143743848869	29.4464466067826	30.8410410909553	32.38	20.87	49.54	0.895606899526111	0.916815034734154	0.938023169942198	0.872552359058554	0.893214558531116	0.913876758003678	0.87289241500781	0.893780147692127	0.913247116168968	0.608743732264294	39.5502523619414	0.266746309261953	104.305263471476	0.513317136614337	0.520684468364177	0.506349299838462	0.474626684225314	0.481805654908583	0.467836994581189	0.628823365105891	0.752675296240378	0.502589522697681	0.0008290924783554	0.000808873147128691	0.0154436225133524
240	21.1579515660655	0.36	0.608974974612093	0.591657856381227	0.626292092842958	0.454661717691992	29.9783354354061	29.2791160161332	30.677554854679	31.63	20.72	48.56	0.911396918668906	0.933162139444275	0.954927360219643	0.888254194930246	0.909466740486731	0.930679286043215	0.889720743857533	0.908927258355359	0.931669789305584	0.608974974612093	38.9992779643227	-0.273896032790398	103.347223472585	0.513317136614337	0.520684468364177	0.506349299838462	0.474626684225314	0.481805654908583	0.467836994581189	0.628823365105891	0.752675296240378	0.502589522697681	0.0008290924783554	0.000808873147128691	0.0154436225133524
240	21.1579515660655	0.36	0.608985486083326	0.591758528400504	0.626212443766147	0.45296235149618	29.8018897518707	29.1043988827286	30.4993806210128	32.09	20.41	49.89	0.892995794643292	0.914396560055272	0.935797325467252	0.870125534413108	0.890978210934824	0.911830887456539	0.866944501543369	0.888706084595887	0.909442166101323	0.608985486083326	39.4483405655753	-0.477065156298257	103.394825765208	0.513317136614337	0.520684468364177	0.506349299838462	0.474626684225314	0.481805654908583	0.467836994581189	0.628823365105891	0.752675296240378	0.502589522697681	0.0008290924783554	0.000808873147128691	0.0154436225133524
240	21.1579515660655	0.36	0.609075942784147	0.591814563353754	0.62633732221454	0.439309618691666	29.369968117781	28.6633303594388	30.0766058761232	32.27	20.83	49.98	0.874778733898383	0.896344674625288	0.917910615352194	0.852305028504152	0.873316924442742	0.894328820381332	2.51345138549812	0.872733335046497	0.893436567553143	0.609075942784147	39.7211632168151	0.231398294479298	104.415046396059	0.513317136614337	0.520684468364177	0.506349299838462	0.474626684225314	0.481805654908583	0.467836994581189	0.628823365105891	0.752675296240378	0.502589522697681	0.0008290924783554	0.000808873147128691	0.0154436225133524
240	21.1579515660655	0.36	0.609104140622041	0.591898703002371	0.62630957824171	0.448976096108738	29.5815138448884	28.8835849590533	30.2794427307236	32.61	21.15	50.21	0.872300060315703	0.893377894319798	0.914455728323893	0.849753996865553	0.870287038768319	0.890820080671086	0.849204303367356	0.869755379302032	0.89004434607592	0.609104140622041	39.906767507684	0.0280923637313009	104.433668990706	0.513317136614337	0.520684468364177	0.506349299838462	0.474626684225314	0.481805654908583	0.467836994581189	0.628823365105891	0.752675296240378	0.502589522697681	0.0008290924783554	0.000808873147128691	0.0154436225133524
240	21.1579515660655	0.36	0.609130269063548	0.591811572460631	0.626448965666465	0.448759336664451	29.3359731731379	28.643534138389	30.0284122078869	31.76	20.63	49.17	0.888009191495638	0.909476243167288	0.930943294838938	0.865405624250003	0.886326249205947	0.907246874161892	0.865467447086512	0.886218197455527	0.906495225920019	0.609130269063548	39.1042727793914	0.0354022154606079	103.744514353625	0.513317136614337	0.520684468364177	0.506349299838462	0.474626684225314	0.481805654908583	0.467836994581189	0.628823365105891	0.752675296240378	0.502589522697681	0.0008290924783554	0.000808873147128691	0.0154436225133524
240	21.1579515660655	0.36	0.609256543263757	0.592115531709258	0.626397554818256	0.453421811332625	29.9463789008515	29.2461558103868	30.6466019913162	31.52	20.62	49.26	0.913482066047187	0.935353016866113	0.957223967685039	0.890333995539924	0.911650726051266	0.932967456562608	0.890068598105343	0.910920940842943	0.932317382032807	0.609256543263757	39.2391913989455	-0.39870355419331	103.341987132515	0.513317136614337	0.520684468364177	0.506349299838462	0.474626684225314	0.481805654908583	0.467836994581189	0.628823365105891	0.752675296240378	0.502589522697681	0.0008290924783554	0.000808873147128691	0.0154436225133524
240	21.1579515660655	0.36	0.609286997146766	0.592155478864844	0.626418515428689	0.455087876909073	29.709169522216	29.0168233721448	30.4015156722872	31.72	20.41	48.98	0.900544363781605	0.92203149954544	0.943518635309274	0.877636353527487	0.898576900421071	0.919517447314656	0.876913239976304	0.89760229550421	0.91827119168742	0.609286997146766	39.208875747523	-0.176179072179956	103.532451412118	0.513317136614337	0.520684468364177	0.506349299838462	0.474626684225314	0.481805654908583	0.467836994581189	0.628823365105891	0.752675296240378	0.502589522697681	0.0008290924783554	0.000808873147128691	0.0154436225133524
240	21.1579515660655	0.36	0.609302761758003	0.592026291051593	0.626579232464414	0.447576966561525	29.5208439307327	28.8223736025237	30.2193142589418	31.86	20.8	50.34	0.890717303210284	0.912302604119028	0.933887905027772	0.868001873616714	0.88903669753205	0.910071521447385	0.865428208652669	0.886650362374392	0.908724106766066	0.609302761758003	39.5413335251025	0.0660048365212987	104.10036992993	0.513317136614337	0.520684468364177	0.506349299838462	0.474626684225314	0.481805654908583	0.467836994581189	0.628823365105891	0.752675296240378	0.502589522697681	0.0008290924783554	0.000808873147128691	0.0154436225133524
240	21.1579515660655	0.36	0.609370282899759	0.592184739812482	0.626555825987036	0.449002225611186	29.9982873359995	29.2905627158601	30.7060119561389	32.13	20.85	49.56	0.897814534862846	0.919507714908764	0.941200894954683	0.874807456102761	0.895944734364411	0.91708201262606	0.873870114221401	0.894775602925936	0.917847501720382	0.609370282899759	39.6412439320661	-0.216945146869706	103.839074734688	0.513317136614337	0.520684468364177	0.506349299838462	0.474626684225314	0.481805654908583	0.467836994581189	0.628823365105891	0.752675296240378	0.502589522697681	0.0008290924783554	0.000808873147128691	0.0154436225133524
240	21.1579515660655	0.36	0.609377317088237	0.592235683662028	0.626518950514446	0.460918118243429	30.0611160871002	29.3687468770907	30.7534852971097	31.8	20.53	49.33	0.909324535592857	0.930761892555534	0.952199249518211	0.886160694310184	0.907051962924019	0.927943231537854	0.885215849495927	0.905285735196667	0.926501000293419	0.609377317088237	39.2504057055264	0.119226401336341	103.847851904665	0.513317136614337	0.520684468364177	0.506349299838462	0.474626684225314	0.481805654908583	0.467836994581189	0.628823365105891	0.752675296240378	0.502589522697681	0.0008290924783554	0.000808873147128691	0.0154436225133524
240	21.1579515660655	0.36	0.609680495629715	0.592505039676895	0.626855951582535	0.468022601065289	30.3211222055875	29.6326671134027	31.0095772977722	32.55	20.85	49.78	0.89675089008307	0.917585083452712	0.938419276822354	0.873599936795664	0.893896264585449	0.914192592375235	0.872608111256678	0.893052223742602	0.912614363361335	0.609680495629715	39.566814705253	0.00308527040050114	104.101846992021	0.513317136614337	0.520684468364177	0.506349299838462	0.474626684225314	0.481805654908583	0.467836994581189	0.628823365105891	0.752675296240378	0.502589522697681	0.0008290924783554	0.000808873147128691	0.0154436225133524
240	21.1579515660655	0.36	0.609757043222838	0.592545328305188	0.626968758140488	0.455028252326895	29.7909325151045	29.0965974819197	30.4852675482893	31.81	20.38	48.77	0.900605293648544	0.922096528382791	0.943587763117037	0.877659123794493	0.898602791768847	0.919546459743201	0.877033593740594	0.89658156261909	0.919057938012699	0.609757043222838	39.0011841711122	-0.424553328400974	103.157767465313	0.513317136614337	0.520684468364177	0.506349299838462	0.474626684225314	0.481805654908583	0.467836994581189	0.628823365105891	0.752675296240378	0.502589522697681	0.0008290924783554	0.000808873147128691	0.0154436225133524
240	21.1579515660655	0.36	0.609766908859781	0.592599175473798	0.626934642245764	0.452467814848002	29.7383643036832	29.0416652419103	30.435063365456	31.5	20.53	48.8	0.907607461198592	0.929380636442089	0.951153811685586	0.884616102127294	0.905837722969194	0.927059343811095	0.884452400504367	0.905586756550354	0.927282575248133	0.609766908859781	39.0302654924949	-0.295912271947202	103.381895524198	0.513317136614337	0.520684468364177	0.506349299838462	0.474626684225314	0.481805654908583	0.467836994581189	0.628823365105891	0.752675296240378	0.502589522697681	0.0008290924783554	0.000808873147128691	0.0154436225133524
240	21.1579515660655	0.36	0.60977458704125	0.592579783454877	0.626969390627623	0.459696108212688	30.0456991587937	29.3519809138892	30.7394174036982	32.11	20.45	49.5	0.900286384722386	0.92156416807041	0.942841951418433	0.877224813572613	0.897957549119274	0.918690284665935	0.874943681803925	0.894571872144469	0.9163396017167	0.60977458704125	39.2002032706839	0.00802906409494694	103.831151241156	0.513317136614337	0.520684468364177	0.506349299838462	0.474626684225314	0.481805654908583	0.467836994581189	0.628823365105891	0.752675296240378	0.502589522697681	0.0008290924783554	0.000808873147128691	0.0154436225133524
240	21.1579515660655	0.36	0.609946119449754	0.592677210849678	0.627215028049831	0.44846841570205	30.0781964358259	29.3678205313675	30.7885723402844	32.19	20.98	49.87	0.898331448158104	0.920061117007966	0.941790785857828	0.875283395293352	0.896455556602526	0.9176277179117	0.875162777863555	0.895492893217817	0.916474659263904	0.609946119449754	39.6301479408346	-0.0259206756569942	104.178373753626	0.513317136614337	0.520684468364177	0.506349299838462	0.474626684225314	0.481805654908583	0.467836994581189	0.628823365105891	0.752675296240378	0.502589522697681	0.0008290924783554	0.000808873147128691	0.0154436225133524
240	21.1579515660655	0.36	0.610042226281958	0.592872061241454	0.627212391322462	0.456141244673335	29.8655816742193	29.1710668243516	30.560096524087	32.17	21.1	49.62	0.893040113456779	0.914301921400173	0.935563729343567	0.870138718185565	0.890855281788245	0.911571845390926	0.870561353584828	0.890599338499044	0.912554052166336	0.610042226281958	39.6284462686826	0.299732991244603	104.488633037803	0.513317136614337	0.520684468364177	0.506349299838462	0.474626684225314	0.481805654908583	0.467836994581189	0.628823365105891	0.752675296240378	0.502589522697681	0.0008290924783554	0.000808873147128691	0.0154436225133524
240	21.1579515660655	0.36	0.610318741170067	0.593103280048429	0.627534202291706	0.454375640828195	30.0778749254279	29.3759289763815	30.7798208744744	32.06	20.61	49.51	0.902270100342212	0.923830093981568	0.945390087620925	0.879176503120173	0.900184668865611	0.921192834611049	0.878289719031969	0.898452216573525	0.920013567629808	0.610318741170067	39.3999519761242	0.180906026597093	104.116999035597	0.513317136614337	0.520684468364177	0.506349299838462	0.474626684225314	0.481805654908583	0.467836994581189	0.628823365105891	0.752675296240378	0.502589522697681	0.0008290924783554	0.000808873147128691	0.0154436225133524
240	21.1579515660655	0.36	0.610331782844925	0.593132183392686	0.627531382297163	0.462129480837476	30.2808993837241	29.5851657941668	30.9766329732813	32.28	20.99	49.64	0.902738421897529	0.923967488081158	0.945196554264787	0.879543813718144	0.900227428572574	0.920911043427003	0.87873423583341	0.900003734087986	0.921395371829553	0.610331782844925	39.422101626888	0.0948298809781428	104.12966929903	0.513317136614337	0.520684468364177	0.506349299838462	0.474626684225314	0.481805654908583	0.467836994581189	0.628823365105891	0.752675296240378	0.502589522697681	0.0008290924783554	0.000808873147128691	0.0154436225133524
240	21.1579515660655	0.36	0.610345571284698	0.593011838123442	0.627679304445954	0.444975033101123	29.9942419061913	29.2808248380143	30.7076589743684	32.15	20.85	48.82	0.896914637654011	0.918767649471134	0.940620661288257	0.873921598532567	0.895214392983915	0.916507187435262	0.874657125479899	2.87751898653801	0.917289131226211	0.610345571284698	39.3841422203426	0.3250496028403	104.388317698507	0.513317136614337	0.520684468364177	0.506349299838462	0.474626684225314	0.481805654908583	0.467836994581189	0.628823365105891	0.752675296240378	0.502589522697681	0.0008290924783554	0.000808873147128691	0.0154436225133524
240	21.1579515660655	0.36	0.610525253937974	0.593068725495602	0.627981782380347	0.445495347409204	29.5044652724969	28.8034363650815	30.2054941799123	31.76	20.7	49.66	0.892871470452078	0.914602513354731	0.936333556257384	0.870142695041368	0.891320556428069	0.91249841781477	0.868891791520146	0.890409843935363	0.91091850498845	0.610525253937974	39.3938700922937	-0.459956704886825	103.463624948828	0.513317136614337	0.520684468364177	0.506349299838462	0.474626684225314	0.481805654908583	0.467836994581189	0.628823365105891	0.752675296240378	0.502589522697681	0.0008290924783554	0.000808873147128691	0.0154436225133524
240	21.1579515660655	0.36	0.610549125915352	0.59338093943318	0.627717312397525	0.452590151082515	30.1491083774784	29.4429609280545	30.8552558269023	31.92	20.85	49.53	0.908206328943925	0.929988363172803	0.951770397401681	0.885019365476452	0.906245293437606	0.92747122139876	0.88512484429973	0.907769442034694	0.926768320279213	0.610549125915352	39.3446455200187	0.00639233433126878	104.016752107307	0.513317136614337	0.520684468364177	0.506349299838462	0.474626684225314	0.481805654908583	0.467836994581189	0.628823365105891	0.752675296240378	0.502589522697681	0.0008290924783554	0.000808873147128691	0.0154436225133524
240	21.1579515660655	0.36	0.610590010768013	0.593346864381174	0.627833157154853	0.458170044126304	30.0083086898446	29.3133214241286	30.7032959555606	31.12	20.02	48.41	0.927056664804152	0.949036179418476	0.9710156940328	0.903742433027911	0.925169192328022	0.946595951628132	0.901730844954904	0.921908216421281	0.945006220025832	0.610590010768013	38.722777949889	-0.107782962697077	103.197887420415	0.513317136614337	0.520684468364177	0.506349299838462	0.474626684225314	0.481805654908583	0.467836994581189	0.628823365105891	0.752675296240378	0.502589522697681	0.0008290924783554	0.000808873147128691	0.0154436225133524
240	21.1579515660655	0.36	0.610633063759005	0.593356167117054	0.627909960400955	0.452797606763461	29.6008569537222	28.9078407570221	30.2938731504223	32.06	20.43	49.05	0.887892037335315	0.909177735148803	0.930463432962292	0.865166432740098	0.885907322928671	0.906648213117244	0.862956518837433	0.88370782844236	0.905745225142009	0.610633063759005	39.0986218800662	0.311256898651014	104.062150151643	0.513317136614337	0.520684468364177	0.506349299838462	0.474626684225314	0.481805654908583	0.467836994581189	0.628823365105891	0.752675296240378	0.502589522697681	0.0008290924783554	0.000808873147128691	0.0154436225133524
240	21.1579515660655	0.36	0.610673703656178	0.593240939650053	0.628106467662304	0.452657016101624	29.7093926313539	29.0136380242385	30.4051472384692	31.95	20.5	49.73	0.894293414783394	0.915738804118185	0.937184193452975	0.871451542821852	0.892349178109421	0.91324681339699	0.868843314944203	0.889632136800876	0.910289479036392	0.610673703656178	39.1568203879953	0.127210789618379	103.942374978924	0.513317136614337	0.520684468364177	0.506349299838462	0.474626684225314	0.481805654908583	0.467836994581189	0.628823365105891	0.752675296240378	0.502589522697681	0.0008290924783554	0.000808873147128691	0.0154436225133524
240	21.1579515660655	0.36	0.61073749143766	0.593514829180833	0.627960153694487	0.443865066289495	29.4067876426466	28.7057693376917	30.1078059476014	31.97	20.56	49.36	0.88413948249304	0.905730889923014	0.927322297352989	0.861546938274388	0.88258661734389	0.903626296413392	0.860410297776839	0.881709065720333	0.902088930021748	0.61073749143766	39.1386476186977	0.0653483427982005	103.856577621935	0.513317136614337	0.520684468364177	0.506349299838462	0.474626684225314	0.481805654908583	0.467836994581189	0.628823365105891	0.752675296240378	0.502589522697681	0.0008290924783554	0.000808873147128691	0.0154436225133524
240	21.1579515660655	0.36	0.610741076025024	0.593228315651071	0.628253836398976	0.440381118790126	29.3822891807644	28.6768905199212	30.0876878416075	32.07	20.77	49.66	0.880477752013598	0.902135882163417	0.923794012313237	0.857937093594402	0.879040765085171	0.900144436575939	0.857498190315168	0.878756896618925	2.87751898653799	0.610741076025024	39.355111908947	0.0801620057818158	104.141945579458	0.513317136614337	0.520684468364177	0.506349299838462	0.474626684225314	0.481805654908583	0.467836994581189	0.628823365105891	0.752675296240378	0.502589522697681	0.0008290924783554	0.000808873147128691	0.0154436225133524
240	21.1579515660655	0.36	0.610756097522036	0.593564157222602	0.627948037821469	0.44787189805088	29.6062990954214	28.9062245136983	30.3063736771445	31.9	20.64	49.43	0.892101693117466	0.913707341387709	0.935312989657953	0.869332716182421	0.890386926751192	0.911441137319964	0.867646134689228	0.888682755892895	0.910526576066419	0.610756097522036	39.3274519610323	-0.0158899133914438	103.914459545766	0.513317136614337	0.520684468364177	0.506349299838462	0.474626684225314	0.481805654908583	0.467836994581189	0.628823365105891	0.752675296240378	0.502589522697681	0.0008290924783554	0.000808873147128691	0.0154436225133524
240	21.1579515660655	0.36	0.611004718894744	0.59366709454918	0.628342343240308	0.446525506760127	29.4292021006881	28.7314175897738	30.1269866116024	32.35	20.76	49.76	0.874674502391242	0.895917252351393	0.917160002311545	0.852170947964807	0.872867166182477	0.893563384400148	0.850876610489994	0.872112765405695	0.891633240674501	0.611004718894744	39.5255237753232	-0.00172887761429898	104.109822386957	0.513317136614337	0.520684468364177	0.506349299838462	0.474626684225314	0.481805654908583	0.467836994581189	0.628823365105891	0.752675296240378	0.502589522697681	0.0008290924783554	0.000808873147128691	0.0154436225133524
240	21.1579515660655	0.36	0.611026149039623	0.593851753733398	0.628200544345848	0.455202679692376	29.9408712837564	29.2432870146487	30.6384555528641	31.82	20.61	49.16	0.904906166545296	0.926492259329064	0.948078352112832	0.881846786692816	0.902882809279878	0.92391883186694	0.881162033218619	0.902432667480976	0.922946951660444	0.611026149039623	39.2322094998053	-0.262941114496183	103.588245452556	0.513317136614337	0.520684468364177	0.506349299838462	0.474626684225314	0.481805654908583	0.467836994581189	0.628823365105891	0.752675296240378	0.502589522697681	0.0008290924783554	0.000808873147128691	0.0154436225133524
240	21.1579515660655	0.36	0.611039659495071	0.593708342790723	0.628370976199419	0.445232423530696	29.6004816302285	28.8967969619051	30.304166298552	32.12	20.65	49.53	0.886039118102559	0.907615632058953	0.929192146015348	0.863338210723699	0.884361920142601	0.905385629561502	0.862291021173041	0.883576804132644	0.904425191897226	0.611039659495071	39.4754089960491	-0.0616146248366048	103.944739044652	0.513317136614337	0.520684468364177	0.506349299838462	0.474626684225314	0.481805654908583	0.467836994581189	0.628823365105891	0.752675296240378	0.502589522697681	0.0008290924783554	0.000808873147128691	0.0154436225133524
240	21.1579515660655	0.36	0.611118012489083	0.593842875400424	0.628393149577742	0.445599397853143	29.6764353698069	28.9714689171133	30.3814018225005	32.23	20.76	48.89	0.885126686257129	0.906664586940741	0.928202487624354	0.862401253604088	0.883386173433013	0.904371093261938	0.863703455304241	0.883705561789238	0.904846147038364	0.611118012489083	39.2860400961587	0.700303540182525	104.752187004393	0.513317136614337	0.520684468364177	0.506349299838462	0.474626684225314	0.481805654908583	0.467836994581189	0.628823365105891	0.752675296240378	0.502589522697681	0.0008290924783554	0.000808873147128691	0.0154436225133524
240	21.1579515660655	0.36	0.611245335646667	0.59380912352689	0.628681547766444	0.449749974514342	29.7818224361889	29.0802655371285	30.4833793352493	31.71	20.45	49.01	0.902809961959574	0.924590112369293	0.946370262779011	0.879848830491903	0.901075047163608	0.922301263835314	0.879571056140503	0.899599665303915	0.921639635535417	0.611245335646667	38.9307486090194	0.0813860725375009	103.675177875973	0.513317136614337	0.520684468364177	0.506349299838462	0.474626684225314	0.481805654908583	0.467836994581189	0.628823365105891	0.752675296240378	0.502589522697681	0.0008290924783554	0.000808873147128691	0.0154436225133524
240	21.1579515660655	0.36	0.611281730728317	0.59403802292595	0.628525438530685	0.452407809741995	29.8349587258345	29.1359120331009	30.5340054185681	31.85	20.62	49.73	0.900852452787455	0.922466258013343	0.944080063239231	0.877885301125576	0.898948064345553	0.920010827565531	0.876347314067841	0.89794867256657	0.918212665861939	0.611281730728317	39.4065986744077	0.155855662028307	104.046997681224	0.513317136614337	0.520684468364177	0.506349299838462	0.474626684225314	0.481805654908583	0.467836994581189	0.628823365105891	0.752675296240378	0.502589522697681	0.0008290924783554	0.000808873147128691	0.0154436225133524
240	21.1579515660655	0.36	0.611315650258934	0.59409454356318	0.628536756954689	0.44474445558226	29.7017537493177	28.9949636755763	30.4085438230592	31.52	20.51	48.57	0.905627900327639	0.927703762108907	0.949779623890175	0.882678730130945	0.904195175943387	0.92571162175583	0.882806410223636	0.903483389692468	0.925908137382149	0.611315650258934	39.0843034711761	0.277437845225272	103.978789240141	0.513317136614337	0.520684468364177	0.506349299838462	0.474626684225314	0.481805654908583	0.467836994581189	0.628823365105891	0.752675296240378	0.502589522697681	0.0008290924783554	0.000808873147128691	0.0154436225133524
240	21.1579515660655	0.36	0.611443584036726	0.594101883199504	0.628785284873948	0.457557061748218	30.3030769563675	29.6003958195231	31.005758093212	32.31	20.81	49.45	0.902286218122992	0.923705509587045	0.945124801051099	0.879089543758153	0.899958171453617	0.920826799149082	2.75810380280016	0.899656229961699	0.919925209166869	0.611443584036726	39.617335919933	-0.567350733942723	103.608586160829	0.513317136614337	0.520684468364177	0.506349299838462	0.474626684225314	0.481805654908583	0.467836994581189	0.628823365105891	0.752675296240378	0.502589522697681	0.0008290924783554	0.000808873147128691	0.0154436225133524
240	21.1579515660655	0.36	0.611460407885131	0.593939754999201	0.628981060771062	0.450597545197433	29.9782934325125	29.2733164115762	30.6832704534487	31.73	20.58	49.43	0.908208669355498	0.930080678427128	0.951952687498758	0.885101196462069	0.906416717940263	0.927732239418457	0.883701784472051	0.904559119822076	0.925171438390443	0.611460407885131	39.1427469476565	-0.231741978577973	103.589002038185	0.513317136614337	0.520684468364177	0.506349299838462	0.474626684225314	0.481805654908583	0.467836994581189	0.628823365105891	0.752675296240378	0.502589522697681	0.0008290924783554	0.000808873147128691	0.0154436225133524
240	21.1579515660655	0.36	0.61147691195184	0.594241379812578	0.628712444091102	0.450387867837904	29.6806399217479	28.982366934262	30.3789129092339	31.82	20.48	49.17	0.89691672497663	0.918526165037067	0.940135605097504	0.874062217582459	0.895121023348884	0.916179829115308	0.873301160938532	0.8939444645999	0.913643801717378	0.61147691195184	39.1962099836482	0.183563891034768	103.986734822469	0.513317136614337	0.520684468364177	0.506349299838462	0.474626684225314	0.481805654908583	0.467836994581189	0.628823365105891	0.752675296240378	0.502589522697681	0.0008290924783554	0.000808873147128691	0.0154436225133524
240	21.1579515660655	0.36	0.611569450005364	0.594341689002601	0.628797211008127	0.452263068464699	30.0309253249018	29.3270814562743	30.7347691935293	32.04	20.83	49.43	0.901450476183683	0.923085100531804	0.944719724879925	0.878388103473175	0.899469235662436	0.920550367851697	0.877450884640937	2.8775189865381	0.920527903388793	0.611569450005364	39.6802747309459	-0.384521982012408	103.744799705603	0.513317136614337	0.520684468364177	0.506349299838462	0.474626684225314	0.481805654908583	0.467836994581189	0.628823365105891	0.752675296240378	0.502589522697681	0.0008290924783554	0.000808873147128691	0.0154436225133524
240	21.1579515660655	0.36	0.611590731883014	0.594320646091107	0.628860817674922	0.452112818624996	30.2286142641189	29.5199222056677	30.93730632257	31.78	20.74	49.03	0.914612639589019	0.936569970970853	0.958527302352686	0.891323307506263	0.91272152614455	0.934119744782838	0.890955707415301	0.911804680724448	0.935145522320615	0.611590731883014	39.2786401823282	-0.306036907210507	103.572303150835	0.513317136614337	0.520684468364177	0.506349299838462	0.474626684225314	0.481805654908583	0.467836994581189	0.628823365105891	0.752675296240378	0.502589522697681	0.0008290924783554	0.000808873147128691	0.0154436225133524
240	21.1579515660655	0.36	0.611611583427003	0.594251005825029	0.628972161028976	0.449786769186568	29.6047672642596	28.90743301518	30.3021015133391	31.58	20.71	49.53	0.901108712563121	0.922846165594119	0.944583618625118	0.878246800654379	0.899432755592654	0.920618710530929	0.877304779246906	0.898089476120814	0.919794580179121	0.611611583427003	39.3425780531624	-0.344463633807156	103.51720329809	0.513317136614337	0.520684468364177	0.506349299838462	0.474626684225314	0.481805654908583	0.467836994581189	0.628823365105891	0.752675296240378	0.502589522697681	0.0008290924783554	0.000808873147128691	0.0154436225133524
240	21.1579515660655	0.36	0.611628896406678	0.594419433687281	0.628838359126075	0.46029110918535	30.2720455814702	29.5739378792929	30.9701532836476	32.42	20.8	49.74	0.898520099462087	0.919730119059607	0.940940138657127	0.875376222350036	0.896039919069078	0.916703615788119	0.873864420276146	0.895481011586169	0.914547789174597	0.611628896406678	39.5147970989179	0.127218375359288	104.214859605707	0.513317136614337	0.520684468364177	0.506349299838462	0.474626684225314	0.481805654908583	0.467836994581189	0.628823365105891	0.752675296240378	0.502589522697681	0.0008290924783554	0.000808873147128691	0.0154436225133524
240	21.1579515660655	0.36	0.611636557252209	0.594254932995134	0.629018181509285	0.452773988111139	29.8332732198786	29.134782395341	30.5317640444163	32.17	20.9	50.14	0.891854017561317	0.913235740604261	0.934617463647205	0.868981910388259	0.889815286895388	0.910648663402516	0.868362024596739	0.887779244980275	0.910423717961028	0.611636557252209	39.6432132369824	-0.141475907431656	103.971690050219	0.513317136614337	0.520684468364177	0.506349299838462	0.474626684225314	0.481805654908583	0.467836994581189	0.628823365105891	0.752675296240378	0.502589522697681	0.0008290924783554	0.000808873147128691	0.0154436225133524
240	21.1579515660655	0.36	0.611882590372016	0.594655051547288	0.629110129196743	0.457849986949144	30.2540784642744	29.5529473667026	30.9552095618462	32.06	20.87	49.86	0.90784289111311	0.929381077297073	0.950919263481036	0.884608700308211	0.905595665204561	0.926582630100911	0.88316334275799	0.904222919728977	0.924925135016927	0.611882590372016	39.6815215007904	0.0485716767994327	104.250164941516	0.513317136614337	0.520684468364177	0.506349299838462	0.474626684225314	0.481805654908583	0.467836994581189	0.628823365105891	0.752675296240378	0.502589522697681	0.0008290924783554	0.000808873147128691	0.0154436225133524
240	21.1579515660655	0.36	0.611909939657596	0.594519375454051	0.629300503861141	0.459311968901979	30.1002779649034	29.4047618919412	30.7957940378655	32.12	20.7	49.74	0.90148216739977	0.922805085749506	0.944128004099242	0.878383613227559	0.899160177359294	0.91993674149103	0.878053083126932	0.898473921437272	0.918020015177663	0.611909939657596	39.2654302045697	-0.106562219127702	103.81707893223	0.513317136614337	0.520684468364177	0.506349299838462	0.474626684225314	0.481805654908583	0.467836994581189	0.628823365105891	0.752675296240378	0.502589522697681	0.0008290924783554	0.000808873147128691	0.0154436225133524
240	21.1579515660655	0.36	0.611968199578616	0.594712767966215	0.629223631191017	0.454114164415252	30.2948832997624	29.5874999384503	31.0022666610744	31.85	20.61	49.27	0.914659902419717	0.936527758696083	0.958395614972448	0.891338381531305	0.912648662619795	0.933958943708285	0.890360952676626	0.911286725925176	0.932732026887156	0.611968199578616	39.3695050243693	0.242061158165691	104.185344700199	0.513317136614337	0.520684468364177	0.506349299838462	0.474626684225314	0.481805654908583	0.467836994581189	0.628823365105891	0.752675296240378	0.502589522697681	0.0008290924783554	0.000808873147128691	0.0154436225133524
240	21.1579515660655	0.36	0.612092821636513	0.594810531785503	0.629375111487523	0.448580321547874	29.5992984985318	28.9003911485977	30.2982058484659	31.82	20.49	49.8	0.894151861105992	0.915775419917741	0.937398978729489	0.871364351430133	0.892436832648596	0.91350931386706	0.869921701588538	0.890742412950054	0.912195882089177	0.612092821636513	39.4263536148716	0.211565355652332	104.083341168665	0.513317136614337	0.520684468364177	0.506349299838462	0.474626684225314	0.481805654908583	0.467836994581189	0.628823365105891	0.752675296240378	0.502589522697681	0.0008290924783554	0.000808873147128691	0.0154436225133524
240	21.1579515660655	0.36	0.61220205729264	0.594979214260382	0.629424900324899	0.454750905788076	29.8021185874855	29.1071342833473	30.4971028916237	32.17	20.81	49.95	0.891001596877326	0.912275835652048	0.933550074426769	0.86815125945309	0.888879906013218	0.909608552573347	0.86755784507184	0.88708146976307	0.90865162949448	0.61220205729264	39.6117116348899	-0.132819133140013	103.913071247431	0.513317136614337	0.520684468364177	0.506349299838462	0.474626684225314	0.481805654908583	0.467836994581189	0.628823365105891	0.752675296240378	0.502589522697681	0.0008290924783554	0.000808873147128691	0.0154436225133524
240	21.1579515660655	0.36	0.612331301488128	0.595000682576141	0.629661920400115	0.458522170814854	29.9928699718862	29.2987327037608	30.6870072400115	32.34	21	50.07	0.892353330272057	0.913494712363238	0.934636094454418	0.86940102016745	0.889998622635318	0.910596225103187	0.869472952673237	0.888954229843361	0.909923434355318	0.612331301488128	39.6359854640252	-0.129678170690601	104.05037163733	0.513317136614337	0.520684468364177	0.506349299838462	0.474626684225314	0.481805654908583	0.467836994581189	0.628823365105891	0.752675296240378	0.502589522697681	0.0008290924783554	0.000808873147128691	0.0154436225133524
240	21.1579515660655	0.36	0.612338441465344	0.595131930010754	0.629544952919933	0.448537652613914	29.8087086095511	29.104795896005	30.5126213230972	32.3	20.89	49.54	0.887275940777346	0.908735112570489	0.930194284363632	0.864466605889798	0.885374123554452	0.906281641219105	0.864575005890928	0.885268983346624	0.906779025381856	0.612338441465344	39.6331470757906	-0.0574815411646271	104.095234976783	0.513317136614337	0.520684468364177	0.506349299838462	0.474626684225314	0.481805654908583	0.467836994581189	0.628823365105891	0.752675296240378	0.502589522697681	0.0008290924783554	0.000808873147128691	0.0154436225133524
240	21.1579515660655	0.36	0.612404016845848	0.59499119854158	0.629816835150115	0.439712790276814	29.4546146207319	28.7465199631493	30.1627092783145	32.09	20.68	49.38	0.882177031205078	0.903907134314572	0.925637237424067	0.859586279560412	0.880759919119854	0.901933558679295	0.859430399551283	0.879312135773672	0.901799465101146	0.612404016845848	39.2228115442824	0.277570791261776	104.280192526517	0.513317136614337	0.520684468364177	0.506349299838462	0.474626684225314	0.481805654908583	0.467836994581189	0.628823365105891	0.752675296240378	0.502589522697681	0.0008290924783554	0.000808873147128691	0.0154436225133524
240	21.1579515660655	0.36	0.612580525039568	0.595335365825417	0.62982568425372	0.444988305739804	29.0832191124651	28.3914894311333	29.774948793797	31.87	20.4	49.59	0.877160643813079	0.898531768216166	0.919902892619252	0.854787298690811	0.875613319360284	0.896439340029757	2.50458717346203	0.872987863031439	0.893911233091568	0.612580525039568	39.2553480571844	-0.258312213862944	103.522014509095	0.513317136614337	0.520684468364177	0.506349299838462	0.474626684225314	0.481805654908583	0.467836994581189	0.628823365105891	0.752675296240378	0.502589522697681	0.0008290924783554	0.000808873147128691	0.0154436225133524
240	21.1579515660655	0.36	0.612584178066834	0.595112230542238	0.63005612559143	0.447706484217187	29.7488688675034	29.0451877373205	30.4525499976863	31.8	20.65	50.02	0.899263000420095	0.921049549372373	0.942836098324652	0.876354805437738	0.897586354894699	0.918817904351659	0.87319407686638	0.896039926981592	0.91544137740009	0.612584178066834	39.3001083260681	-0.107821928030546	103.798428591786	0.513317136614337	0.520684468364177	0.506349299838462	0.474626684225314	0.481805654908583	0.467836994581189	0.628823365105891	0.752675296240378	0.502589522697681	0.0008290924783554	0.000808873147128691	0.0154436225133524
240	21.1579515660655	0.36	0.612594182838715	0.595324234994975	0.629864130682454	0.454872294690542	30.0159892004659	29.3161887576519	30.7157896432798	31.78	20.61	49.12	0.908216278306583	0.92989611394224	0.951575949577897	0.885088544386436	0.906216302855023	0.92734406132361	0.883638742470412	0.905999316304704	0.927152946301118	0.612594182838715	39.0727539732742	-0.100853784979262	103.616866282733	0.513317136614337	0.520684468364177	0.506349299838462	0.474626684225314	0.481805654908583	0.467836994581189	0.628823365105891	0.752675296240378	0.502589522697681	0.0008290924783554	0.000808873147128691	0.0154436225133524
240	21.1579515660655	0.36	0.61262366225741	0.595160592946762	0.630086731568058	0.455550939027119	29.9822857943423	29.2842269066333	30.6803446820514	31.84	20.48	48.59	0.905693201075547	0.927282543029636	0.948871884983726	0.882606497606904	0.903645513318967	0.92468452903103	2.75810380280016	0.903827723935867	0.925489077108673	0.61262366225741	38.9623489886643	-0.0636928516770533	103.606839843234	0.513317136614337	0.520684468364177	0.506349299838462	0.474626684225314	0.481805654908583	0.467836994581189	0.628823365105891	0.752675296240378	0.502589522697681	0.0008290924783554	0.000808873147128691	0.0154436225133524
240	21.1579515660655	0.36	0.612659858195034	0.595424077326893	0.629895639063175	0.452225983256817	29.7341940836721	29.0372526283999	30.4311355389444	32.24	20.81	49.6	0.886908245888298	0.908195491327551	0.929482736766803	0.864133658598086	0.884874276771585	0.905614894945084	0.862394549134206	0.884051918937993	0.903151759764969	0.612659858195034	39.3918787279827	-0.174269709307282	103.812779476665	0.513317136614337	0.520684468364177	0.506349299838462	0.474626684225314	0.481805654908583	0.467836994581189	0.628823365105891	0.752675296240378	0.502589522697681	0.0008290924783554	0.000808873147128691	0.0154436225133524
240	21.1579515660655	0.36	0.612819463193401	0.595499829152638	0.630139097234163	0.45034163014993	29.5833803365015	28.8873304934411	30.279430179562	31.02	20.19	48.76	0.916583939719401	0.93866933482153	0.960754729923659	0.893579719919784	0.915110820689147	0.93664192145851	0.891255759349207	0.912226207092168	0.934250532243166	0.612819463193401	38.6911027746075	-0.0982479260159911	103.273083817178	0.513317136614337	0.520684468364177	0.506349299838462	0.474626684225314	0.481805654908583	0.467836994581189	0.628823365105891	0.752675296240378	0.502589522697681	0.0008290924783554	0.000808873147128691	0.0154436225133524
240	21.1579515660655	0.36	0.612831370765783	0.595581649743359	0.630081091788208	0.45396003696945	29.4905867956879	28.8017695927444	30.1794039986315	32.3	20.79	50.23	0.878270846641618	0.899275391729116	0.920279936816615	0.855696483319491	0.87616114457271	0.896625805825928	0.853629980933905	0.874444612296422	0.895139045202949	0.612831370765783	39.7298312534588	0.174497891079302	104.335008295283	0.513317136614337	0.520684468364177	0.506349299838462	0.474626684225314	0.481805654908583	0.467836994581189	0.628823365105891	0.752675296240378	0.502589522697681	0.0008290924783554	0.000808873147128691	0.0154436225133524
240	21.1579515660655	0.36	0.61301019449674	0.595785820117021	0.630234568876459	0.455132260472021	30.18812906006	29.4846841308636	30.8915739892564	31.9	20.67	49.46	0.91010383545044	0.931817072236303	0.953530309022166	0.886877656558732	0.908036763692282	0.929195870825833	0.88621317579855	0.90706336102197	0.927499227981926	0.61301019449674	39.487122935005	0.141813834089194	104.160206275383	0.513317136614337	0.520684468364177	0.506349299838462	0.474626684225314	0.481805654908583	0.467836994581189	0.628823365105891	0.752675296240378	0.502589522697681	0.0008290924783554	0.000808873147128691	0.0154436225133524
240	21.1579515660655	0.36	0.613109075642366	0.595822781445522	0.63039536983921	0.452899983431958	30.1512817447993	29.445524803295	30.8570386863037	32.12	20.86	50.73	0.902855939661575	0.924495793284535	0.946135646907496	0.879724048438686	0.900809471705599	0.921894894972513	0.877737216054229	0.899415100254453	0.919874380791631	0.613109075642366	39.8023682313457	0.0304352808156695	104.292425873471	0.513317136614337	0.520684468364177	0.506349299838462	0.474626684225314	0.481805654908583	0.467836994581189	0.628823365105891	0.752675296240378	0.502589522697681	0.0008290924783554	0.000808873147128691	0.0154436225133524
240	21.1579515660655	0.36	0.613154660167539	0.595853861316541	0.630455459018536	0.447407412319798	29.8507099970976	29.1441927415894	30.5572272526058	32.11	20.91	49.76	0.893716088736189	0.915381668696355	0.937047248656521	0.870819862885805	0.891930389604568	0.913040916323331	0.869650446303295	0.890695025452622	0.912374572030541	0.613154660167539	39.7395819434701	-0.173203986416052	104.047139715882	0.513317136614337	0.520684468364177	0.506349299838462	0.474626684225314	0.481805654908583	0.467836994581189	0.628823365105891	0.752675296240378	0.502589522697681	0.0008290924783554	0.000808873147128691	0.0154436225133524
240	21.1579515660655	0.36	0.613462743012805	0.596166487053297	0.630758998972313	0.454355798151117	30.0295582166883	29.3287118181172	30.7304046152593	31.5	20.4	48.98	0.916657213493917	0.938561888707253	0.96046656392059	0.893437817160683	0.914787635740763	0.936137454320843	0.892953209371771	0.912530520873679	0.934047601130572	0.613462743012805	38.9258783354763	0.108012889376636	103.743495457761	0.513317136614337	0.520684468364177	0.506349299838462	0.474626684225314	0.481805654908583	0.467836994581189	0.628823365105891	0.752675296240378	0.502589522697681	0.0008290924783554	0.000808873147128691	0.0154436225133524
240	21.1579515660655	0.36	0.613528293349419	0.596089558691259	0.630967028007578	0.434159650107738	29.6064079174119	28.8865859206522	30.3262299141716	31.72	20.65	49.01	0.896708137025185	0.919053118999765	0.941398100974345	0.873900840523517	0.895677489717144	0.917454138910771	0.87355652236643	0.895762576031378	0.916308773391516	0.613528293349419	39.2989742476348	0.199905299386957	104.142554118569	0.513317136614337	0.520684468364177	0.506349299838462	0.474626684225314	0.481805654908583	0.467836994581189	0.628823365105891	0.752675296240378	0.502589522697681	0.0008290924783554	0.000808873147128691	0.0154436225133524
240	21.1579515660655	0.36	0.613693196445856	0.596338341035041	0.63104805185667	0.452083002605953	29.6926401286577	28.9964717709134	30.3888084864021	31.87	20.8	49.26	0.89594646168206	0.917456995162955	0.938967528643851	0.873095389207847	0.894057297541423	0.915019205874998	0.872668630707317	0.893787029542456	0.914460513971927	0.613693196445856	39.2104787425017	-0.0125346275126218	103.760879457718	0.513317136614337	0.520684468364177	0.506349299838462	0.474626684225314	0.481805654908583	0.467836994581189	0.628823365105891	0.752675296240378	0.502589522697681	0.0008290924783554	0.000808873147128691	0.0154436225133524
240	21.1579515660655	0.36	0.613703182870236	0.59646386299673	0.630942502743741	0.449081860268854	29.7639335460291	29.0618508427373	30.4660162493208	32.15	20.95	49.58	0.890218860017507	0.911724966670674	0.933231073323842	0.867397647628868	0.888352434320588	0.909307221012308	0.867528905568804	0.888430976152316	0.909248473035701	0.613703182870236	39.5419876918321	0.00620830041561167	104.139897116988	0.513317136614337	0.520684468364177	0.506349299838462	0.474626684225314	0.481805654908583	0.467836994581189	0.628823365105891	0.752675296240378	0.502589522697681	0.0008290924783554	0.000808873147128691	0.0154436225133524
240	21.1579515660655	0.36	0.613798974232577	0.596528931040111	0.631069017425043	0.456524459611795	30.3014685004397	29.5973612440604	31.0055757568189	32.21	20.89	49.56	0.904913870330888	0.926441344258183	0.947968818185478	0.881690363432885	0.902665361090738	0.92364035874859	0.880431627719615	0.902283614180296	0.922937457552308	0.613798974232577	39.4049609622337	0.104666874687574	104.151801951133	0.513317136614337	0.520684468364177	0.506349299838462	0.474626684225314	0.481805654908583	0.467836994581189	0.628823365105891	0.752675296240378	0.502589522697681	0.0008290924783554	0.000808873147128691	0.0154436225133524
240	21.1579515660655	0.36	0.613955779014407	0.596671421452672	0.631240136576143	0.443852591578667	29.4216162663177	28.7202267444241	30.1230057882112	32.13	20.75	50.24	0.88037763490197	0.901877731468914	0.923377828035859	0.85781806409224	0.878767223275397	0.899716382458555	0.856507280958635	0.877335776758572	0.896124728663868	0.613955779014407	39.6295585518007	0.0524659990917356	104.194104297415	0.513317136614337	0.520684468364177	0.506349299838462	0.474626684225314	0.481805654908583	0.467836994581189	0.628823365105891	0.752675296240378	0.502589522697681	0.0008290924783554	0.000808873147128691	0.0154436225133524
240	21.1579515660655	0.36	0.614070860751374	0.596606175890428	0.63153554561232	0.445793569949661	29.3797246226842	28.6820807747542	30.0773684706143	31.86	20.46	49.26	0.886351891313838	0.907910924946452	0.929469958579065	0.863747338463229	0.884756553993199	0.905765769523169	2.53671150207517	2.75810380280016	0.904759248322897	0.614070860751374	38.8842696895876	0.0611389049922823	103.642215564295	0.513317136614337	0.520684468364177	0.506349299838462	0.474626684225314	0.481805654908583	0.467836994581189	0.628823365105891	0.752675296240378	0.502589522697681	0.0008290924783554	0.000808873147128691	0.0154436225133524
240	21.1579515660655	0.36	0.614231257619715	0.59674641310434	0.631716102135091	0.4547439024457	29.8781866390338	29.1814185908022	30.5749546872653	31.73	20.62	49.36	0.905367668973361	0.926985235702669	0.948602802431977	0.882332633523965	0.90340019009386	0.924467746663755	0.881978470895723	2.87751898653811	0.923873291027812	0.614231257619715	39.1741167379183	0.0265073273045813	103.798579587055	0.513317136614337	0.520684468364177	0.506349299838462	0.474626684225314	0.481805654908583	0.467836994581189	0.628823365105891	0.752675296240378	0.502589522697681	0.0008290924783554	0.000808873147128691	0.0154436225133524
240	21.1579515660655	0.36	0.614236873150433	0.596826532815493	0.631647213485373	0.443306965738773	29.5455992159139	28.8404750710317	30.2507233607962	32.3	21.11	49.92	0.879247687161672	0.900744516600946	0.92224134604022	0.856645179327479	0.87758939741172	0.898533615495961	2.53671150207517	0.877023896488848	0.900042517306544	0.614236873150433	39.731269221473	-0.0349860072480422	104.235717356543	0.513317136614337	0.520684468364177	0.506349299838462	0.474626684225314	0.481805654908583	0.467836994581189	0.628823365105891	0.752675296240378	0.502589522697681	0.0008290924783554	0.000808873147128691	0.0154436225133524
240	21.1579515660655	0.36	0.614336246269928	0.596971701678081	0.631700790861775	0.457158827413283	30.4340168342218	29.7277329784051	31.1403006900386	32.23	20.66	49.32	0.908287165739089	0.929866630344515	0.951446094949942	0.884967920952515	0.905993357232454	0.927018793512392	0.882493659291582	0.905497628669459	0.925421080288819	0.614336246269928	39.4969644069597	-0.00929268973573229	104.011037292733	0.513317136614337	0.520684468364177	0.506349299838462	0.474626684225314	0.481805654908583	0.467836994581189	0.628823365105891	0.752675296240378	0.502589522697681	0.0008290924783554	0.000808873147128691	0.0154436225133524
240	21.1579515660655	0.36	0.614348091827853	0.597080802104519	0.631615381551186	0.460012537847363	29.9767552019465	29.2850695085742	30.6684408953189	31.96	20.69	49.42	0.902128256763756	0.923435674477336	0.944743092190917	0.879078249769123	0.899841248079305	0.920604246389488	0.878258546487102	0.899151652177415	0.919942869501262	0.614348091827853	39.3816925785761	0.210512858841471	104.055460742317	0.513317136614337	0.520684468364177	0.506349299838462	0.474626684225314	0.481805654908583	0.467836994581189	0.628823365105891	0.752675296240378	0.502589522697681	0.0008290924783554	0.000808873147128691	0.0154436225133524
240	21.1579515660655	0.36	0.614403080328231	0.596958285336834	0.631847875319628	0.45210225286716	29.9295354770079	29.2278401795523	30.6312307744635	31.79	20.48	49.11	0.905249713385266	0.926982741313545	0.948715769241823	0.882194041275253	0.903373553904422	0.924553066533592	0.881419474959552	2.87751898653812	0.923443594002083	0.614403080328231	39.083619683281	0.269382389464743	103.979810473999	0.513317136614337	0.520684468364177	0.506349299838462	0.474626684225314	0.481805654908583	0.467836994581189	0.628823365105891	0.752675296240378	0.502589522697681	0.0008290924783554	0.000808873147128691	0.0154436225133524
240	21.1579515660655	0.36	0.614538974536967	0.597194642312207	0.631883306761727	0.453246398015823	29.7145431634569	29.0194950461262	30.4095912807875	31.57	20.22	48.25	0.905038083535594	0.926714719020606	0.948391354505617	0.882083143133937	0.903209983107888	0.924336823081839	0.881609983262536	0.90239005384371	0.92309676517435	0.614538974536967	38.878993854894	-0.314796098687663	103.161024260038	0.513317136614337	0.520684468364177	0.506349299838462	0.474626684225314	0.481805654908583	0.467836994581189	0.628823365105891	0.752675296240378	0.502589522697681	0.0008290924783554	0.000808873147128691	0.0154436225133524
240	21.1579515660655	0.36	0.614739122670684	0.59735812195545	0.632120123385917	0.457839203779511	29.9904985482421	29.2954607561813	30.6855363403029	31.95	20.24	49.08	0.902987093008372	0.924410553817108	0.945834014625844	0.879923274401747	0.900799543763513	0.921675813125279	0.877097822809499	0.899319185596743	0.919424898614671	0.614739122670684	39.0507607553539	-0.0834293940734421	103.535748055943	0.513317136614337	0.520684468364177	0.506349299838462	0.474626684225314	0.481805654908583	0.467836994581189	0.628823365105891	0.752675296240378	0.502589522697681	0.0008290924783554	0.000808873147128691	0.0154436225133524
240	21.1579515660655	0.36	0.614907371040102	0.597599813996958	0.632214928083245	0.457317749025742	30.3745274040306	29.6698497860305	31.0792050220308	31.62	20.7	48.92	0.923766311218131	0.945706342882345	0.967646374546559	0.900312648635583	0.921695641042732	0.94307863344988	0.899699904014871	0.922043409775703	0.943743815964001	0.614907371040102	39.1325282020225	0.0407105296339368	103.718602644221	0.513317136614337	0.520684468364177	0.506349299838462	0.474626684225314	0.481805654908583	0.467836994581189	0.628823365105891	0.752675296240378	0.502589522697681	0.0008290924783554	0.000808873147128691	0.0154436225133524
240	21.1579515660655	0.36	0.615000224611758	0.597610550762458	0.632389898461057	0.453319121225102	30.0476919808561	29.3449543513196	30.7504296103926	31.52	20.48	48.95	0.91653627237036	0.938485003989389	0.960433735608417	0.893310321913441	0.914702850610072	0.936095379306703	0.894791459042967	0.914977357135313	0.93560999998486	0.615000224611758	39.1774950060817	-0.26522731094061	103.449093264919	0.513317136614337	0.520684468364177	0.506349299838462	0.474626684225314	0.481805654908583	0.467836994581189	0.628823365105891	0.752675296240378	0.502589522697681	0.0008290924783554	0.000808873147128691	0.0154436225133524
240	21.1579515660655	0.36	0.615122597100534	0.597806374748929	0.632438819452139	0.457290037713771	30.1283862524331	29.4293799923878	30.8273925124783	31.82	20.61	48.54	0.91068832038074	0.932318977807464	0.953949635234188	0.887481955002719	0.908561415133532	0.929640875264345	0.886289431781571	0.908603298850705	0.930348999180514	0.615122597100534	39.0601453472126	0.00229477614907354	103.693752619683	0.513317136614337	0.520684468364177	0.506349299838462	0.474626684225314	0.481805654908583	0.467836994581189	0.628823365105891	0.752675296240378	0.502589522697681	0.0008290924783554	0.000808873147128691	0.0154436225133524
240	21.1579515660655	0.36	0.615124881236317	0.597490159751112	0.632759602721521	0.438592619213362	29.6236895374147	28.9099089785738	30.3374700962557	32.12	20.63	49.02	0.886379724353568	0.908264283570384	0.9301488427872	0.863669168028947	0.884993007611641	0.906316847194335	0.862798831351526	0.884114616971578	0.907189619948139	0.615124881236317	39.2374071902044	0.241596491932909	104.103803616017	0.513317136614337	0.520684468364177	0.506349299838462	0.474626684225314	0.481805654908583	0.467836994581189	0.628823365105891	0.752675296240378	0.502589522697681	0.0008290924783554	0.000808873147128691	0.0154436225133524
240	21.1579515660655	0.36	0.615145079962562	0.597785249191876	0.632504910733248	0.453748293328674	29.7846857464715	29.0887020099351	30.480669483008	32.17	20.81	49.81	0.890348353848412	0.911651056661307	0.932953759474202	0.867513435225157	0.888269783924985	0.909026132624813	0.866437866527488	0.887123465643332	0.90751255938031	0.615145079962562	39.4080854642747	-0.150817605927872	103.880521394243	0.513317136614337	0.520684468364177	0.506349299838462	0.474626684225314	0.481805654908583	0.467836994581189	0.628823365105891	0.752675296240378	0.502589522697681	0.0008290924783554	0.000808873147128691	0.0154436225133524
240	21.1579515660655	0.36	0.615409425385251	0.597914749462032	0.632904101308469	0.448561937829041	29.7694589052784	29.0665075561277	30.4724102544292	31.71	20.49	48.88	0.902518699391405	0.92434542680769	0.946172154223975	0.879567041826067	0.900838700883361	0.922110359940654	0.879157404457863	0.900868795835498	0.921574309237625	0.615409425385251	38.8803314658624	-0.00678372473346642	103.555449209997	0.513317136614337	0.520684468364177	0.506349299838462	0.474626684225314	0.481805654908583	0.467836994581189	0.628823365105891	0.752675296240378	0.502589522697681	0.0008290924783554	0.000808873147128691	0.0154436225133524
240	21.1579515660655	0.36	0.615524445625038	0.598068674366375	0.6329802168837	0.44897525379744	29.6415551350915	28.9422084797418	30.3409017904412	31.81	20.67	48.85	0.895882149922684	0.917529847802218	0.939177545681751	0.873057161277659	0.894153326281654	0.915249491285648	0.872553771280067	0.89486435431243	0.915497594143355	0.615524445625038	39.0229110013345	-0.109385397193446	103.598497432166	0.513317136614337	0.520684468364177	0.506349299838462	0.474626684225314	0.481805654908583	0.467836994581189	0.628823365105891	0.752675296240378	0.502589522697681	0.0008290924783554	0.000808873147128691	0.0154436225133524
240	21.1579515660655	0.36	0.615616482715565	0.598126164677726	0.633106800753404	0.44125343237681	29.4719521392019	28.7656517315183	30.1782525468854	31.73	20.74	49.26	0.892627131556303	0.91454434423801	0.936461556919717	0.869918664373088	0.891278302354974	0.912637940336859	0.870176568667518	0.891276967746367	0.911837313428608	0.615616482715565	39.0883985614539	-0.0130668186699208	103.85650155068	0.513317136614337	0.520684468364177	0.506349299838462	0.474626684225314	0.481805654908583	0.467836994581189	0.628823365105891	0.752675296240378	0.502589522697681	0.0008290924783554	0.000808873147128691	0.0154436225133524
240	21.1579515660655	0.36	0.615754461787132	0.598381526101827	0.633127397472437	0.447744225093754	30.0951398356205	29.3833223209126	30.8069573503283	32.19	20.76	49.48	0.899031267923455	0.920810500230431	0.942589732537408	0.875968640568319	0.897189175601132	0.918409710633945	0.873941805410433	0.896682466867855	0.917979281352011	0.615754461787132	39.4453185887354	-0.248355487644961	103.837323634502	0.513317136614337	0.520684468364177	0.506349299838462	0.474626684225314	0.481805654908583	0.467836994581189	0.628823365105891	0.752675296240378	0.502589522697681	0.0008290924783554	0.000808873147128691	0.0154436225133524
240	21.1579515660655	0.36	0.615833001035149	0.598457297049345	0.633208705020954	0.458659951414258	30.2129432041787	29.5139066757184	30.911979732639	31.94	20.44	49.41	0.909947629708925	0.931499728492097	0.953051827275269	0.886709458931054	0.907711161915838	0.928712864900623	0.884995675542631	0.905480586321087	0.928080711113711	0.615833001035149	39.2825604236633	-0.477899043321986	103.321858698327	0.513317136614337	0.520684468364177	0.506349299838462	0.474626684225314	0.481805654908583	0.467836994581189	0.628823365105891	0.752675296240378	0.502589522697681	0.0008290924783554	0.000808873147128691	0.0154436225133524
240	21.1579515660655	0.36	0.616029527340589	0.598692341908596	0.633366712772582	0.451490833366827	29.9039926760749	29.2020303218208	30.605955030329	31.72	20.59	49.07	0.906369697304727	0.928157134668942	0.949944572033158	0.883314678966351	0.904547916681713	0.925781154397074	0.883370231285753	0.904671618405969	0.925194726705116	0.616029527340589	39.2285609359456	0.609775143034782	104.405481049901	0.513317136614337	0.520684468364177	0.506349299838462	0.474626684225314	0.481805654908583	0.467836994581189	0.628823365105891	0.752675296240378	0.502589522697681	0.0008290924783554	0.000808873147128691	0.0154436225133524
240	21.1579515660655	0.36	0.616096527219979	0.59872121842843	0.633471836011528	0.447188264410123	29.8205654439102	29.1144487647312	30.5266821230893	32.06	20.75	49.31	0.89427515766776	0.915964134495295	0.93765311132283	0.87138673724304	0.892520598102124	0.913654458961207	0.870786411027889	0.891325022562316	0.913495593075753	0.616096527219979	39.2767065112634	0.11779900291154	104.058083248416	0.513317136614337	0.520684468364177	0.506349299838462	0.474626684225314	0.481805654908583	0.467836994581189	0.628823365105891	0.752675296240378	0.502589522697681	0.0008290924783554	0.000808873147128691	0.0154436225133524
240	21.1579515660655	0.36	0.616229545437239	0.598859647598975	0.633599443275502	0.449668306071571	29.662038212373	28.9631877108539	30.3608887138921	31.71	20.64	49.55	0.899405711964862	0.921107402370998	0.942809092777133	0.876534666353066	0.897684503080123	0.918834339807181	0.875589861312813	0.895593336941537	0.917659567247363	0.616229545437239	39.3130678116422	-0.0050720331262128	103.919412242959	0.513317136614337	0.520684468364177	0.506349299838462	0.474626684225314	0.481805654908583	0.467836994581189	0.628823365105891	0.752675296240378	0.502589522697681	0.0008290924783554	0.000808873147128691	0.0154436225133524
240	21.1579515660655	0.36	0.616509637124228	0.599169487950404	0.633849786298053	0.456165434584528	30.2595330090533	29.5558912496509	30.9631747684557	31.87	20.64	48.76	0.913260348400254	0.935002481395427	0.9567446143906	0.889968120133357	0.911155731380575	0.932343342627793	0.889205238870543	0.913756557635366	0.931261087828869	0.616509637124228	39.104005393124	-0.140475275868707	103.574141452921	0.513317136614337	0.520684468364177	0.506349299838462	0.474626684225314	0.481805654908583	0.467836994581189	0.628823365105891	0.752675296240378	0.502589522697681	0.0008290924783554	0.000808873147128691	0.0154436225133524
240	21.1579515660655	0.36	0.616731958830442	0.599289482788198	0.634174434872685	0.44673760483644	29.7435332766536	29.0385983215714	30.4484682317358	31.3	20.41	49.01	0.91325997722515	0.935430085916152	0.957600194607155	0.890213997129979	0.911824646415837	0.933435295701695	0.889317162466437	0.910371676039545	0.931075553224583	0.616731958830442	38.9443874121582	0.280923628125044	103.905903095853	0.513317136614337	0.520684468364177	0.506349299838462	0.474626684225314	0.481805654908583	0.467836994581189	0.628823365105891	0.752675296240378	0.502589522697681	0.0008290924783554	0.000808873147128691	0.0154436225133524
240	21.1579515660655	0.36	0.616739416921005	0.599159886450308	0.634318947391701	0.449639791931518	29.8455450684037	29.1423305529538	30.5487595838536	31.81	20.63	48.83	0.901921541599848	0.923685220338496	0.945448899077144	0.878940330491991	0.900149464658293	0.921358598824594	0.878124173802935	2.87751898653798	0.920651329262265	0.616739416921005	39.0996338447696	-0.50837011312482	103.208195004927	0.513317136614337	0.520684468364177	0.506349299838462	0.474626684225314	0.481805654908583	0.467836994581189	0.628823365105891	0.752675296240378	0.502589522697681	0.0008290924783554	0.000808873147128691	0.0154436225133524
240	21.1579515660655	0.36	0.616825770066159	0.599331495066828	0.634320045065491	0.452800300808785	30.0065273533333	29.3040174076751	30.7090372989915	31.75	20.58	49.87	0.908693296242998	0.930477547503934	0.952261798764871	0.885566386861834	0.906796212986224	0.928026039110615	2.77509751468895	0.904878347651708	0.925395314273108	0.616825770066159	39.4098070065015	0.214409382495606	104.116439360569	0.513317136614337	0.520684468364177	0.506349299838462	0.474626684225314	0.481805654908583	0.467836994581189	0.628823365105891	0.752675296240378	0.502589522697681	0.0008290924783554	0.000808873147128691	0.0154436225133524
240	21.1579515660655	0.36	0.616914186951681	0.599450369286441	0.63437800461692	0.449399603705471	29.5733141441044	28.8761756214426	30.2704526667661	31.62	20.47	49.41	0.899063163840041	0.92076865469298	0.942474145545918	0.876236812365544	0.897391221622591	0.918545630879639	0.874340838292474	0.896062379272912	0.916291761346142	0.616914186951681	38.8746798361472	0.309375188106019	103.990940103856	0.513317136614337	0.520684468364177	0.506349299838462	0.474626684225314	0.481805654908583	0.467836994581189	0.628823365105891	0.752675296240378	0.502589522697681	0.0008290924783554	0.000808873147128691	0.0154436225133524
240	21.1579515660655	0.36	0.616941759657618	0.59955382608143	0.634329693233805	0.452783567279901	29.7668998504058	29.0699765075389	30.4638231932727	32.31	21.15	49.27	0.885971244261621	0.907211510523089	0.928451776784556	0.863191820191381	0.883885972754838	0.904580125318295	0.862451508432191	0.885729596207302	0.90548247188876	0.616941759657618	39.393051895198	-0.286567334174629	103.736870642719	0.513317136614337	0.520684468364177	0.506349299838462	0.474626684225314	0.481805654908583	0.467836994581189	0.628823365105891	0.752675296240378	0.502589522697681	0.0008290924783554	0.000808873147128691	0.0154436225133524
240	21.1579515660655	0.36	0.617032419151823	0.599580155841814	0.634484682461832	0.449889139807172	29.4466619434451	28.7531952725398	30.1401286143504	31.75	20.63	49.17	0.89162304660349	0.913127121540896	0.934631196478302	0.86893074382938	0.88988752809141	0.910844312353439	0.867727547421253	0.889389826871323	0.911279041816962	0.617032419151823	38.728873125129	-0.284010088358829	103.302835279173	0.513317136614337	0.520684468364177	0.506349299838462	0.474626684225314	0.481805654908583	0.467836994581189	0.628823365105891	0.752675296240378	0.502589522697681	0.0008290924783554	0.000808873147128691	0.0154436225133524
240	21.1579515660655	0.36	0.617066806508649	0.599732153429345	0.634401459587952	0.4487760009409	29.7613052562671	29.05885044913	30.4637600634043	31.68	20.62	49.46	0.903101948359726	0.924933104622111	0.946764260884495	0.88014795612531	0.901424233514688	0.922700510904067	0.878682928077507	0.899745561434438	0.922144963517281	0.617066806508649	39.3616225953289	0.193775444750929	104.133038046208	0.513317136614337	0.520684468364177	0.506349299838462	0.474626684225314	0.481805654908583	0.467836994581189	0.628823365105891	0.752675296240378	0.502589522697681	0.0008290924783554	0.000808873147128691	0.0154436225133524
240	21.1579515660655	0.36	0.617111703582062	0.599739502286053	0.634483904878071	0.451236204745558	29.9410629032712	29.2378689329304	30.644256873612	31.51	20.24	48.88	0.913528697238804	0.935499787987765	0.957470878736725	0.890384120469556	0.911798565764378	0.933213011059199	0.888888415145228	0.910079435986964	0.93048107835351	0.617111703582062	38.9379525407868	-0.615542382158568	102.932095743404	0.513317136614337	0.520684468364177	0.506349299838462	0.474626684225314	0.481805654908583	0.467836994581189	0.628823365105891	0.752675296240378	0.502589522697681	0.0008290924783554	0.000808873147128691	0.0154436225133524
240	21.1579515660655	0.36	0.617159013400128	0.599634279906602	0.634683746893655	0.445041634393026	29.213268729744	28.5185208950052	29.9080165644827	31.69	20.43	48.83	0.885966277001347	0.907549554579605	0.929132832157862	0.863442598346585	0.884477170154535	0.905511741962484	2.53671150207517	0.884292853390025	0.905591336807896	0.617159013400128	39.0680008609797	-0.423202604550137	103.254006236051	0.513317136614337	0.520684468364177	0.506349299838462	0.474626684225314	0.481805654908583	0.467836994581189	0.628823365105891	0.752675296240378	0.502589522697681	0.0008290924783554	0.000808873147128691	0.0154436225133524
240	21.1579515660655	0.36	0.617426713592589	0.59989278638796	0.634960640797217	0.455134829856783	29.7907384572845	29.0965571352013	30.4849197793678	31.98	20.65	49.2	0.895889531931127	0.917263530814456	0.938637529697785	0.87299242089159	0.893820143913502	0.914647866935413	0.872938222683297	0.892558147786277	0.914520811788928	0.617426713592589	39.2962286380929	0.0906226261261012	103.971965542795	0.513317136614337	0.520684468364177	0.506349299838462	0.474626684225314	0.481805654908583	0.467836994581189	0.628823365105891	0.752675296240378	0.502589522697681	0.0008290924783554	0.000808873147128691	0.0154436225133524
240	21.1579515660655	0.36	0.617806977458747	0.600386228666052	0.635227726251441	0.439199210008473	29.4637471992276	28.7546942288867	30.1728001695685	32.09	20.9	49.62	0.882511087691551	0.904272651320276	0.926034214949001	0.859913032011638	0.881117357285601	0.902321682559565	2.53671150207517	0.881043941360357	0.901558367399295	0.617806977458747	39.444179921973	-0.199341939163859	103.90725468185	0.513317136614337	0.520684468364177	0.506349299838462	0.474626684225314	0.481805654908583	0.467836994581189	0.628823365105891	0.752675296240378	0.502589522697681	0.0008290924783554	0.000808873147128691	0.0154436225133524
240	21.1579515660655	0.36	0.617897067986278	0.600418353760627	0.635375782211929	0.452019826838706	30.2331198482571	29.5241890990449	30.9420505974693	31.48	20.37	49.02	0.923190570432191	0.945358094849764	0.967525619267338	0.899812172432512	0.921418337987572	0.943024503542631	0.898151692555731	0.920034998319179	0.941538294487311	0.617897067986278	39.0500836842395	-0.148113106980898	103.492078977507	0.513317136614337	0.520684468364177	0.506349299838462	0.474626684225314	0.481805654908583	0.467836994581189	0.628823365105891	0.752675296240378	0.502589522697681	0.0008290924783554	0.000808873147128691	0.0154436225133524
240	21.1579515660655	0.36	0.617905174401941	0.600409376172744	0.635400972631138	0.445079449489565	29.6626796981759	28.9572980066176	30.3680613897343	31.44	20.62	50.04	0.906549104981024	0.928632074911646	0.950715044842268	0.883608761199681	0.905132918685243	0.926657076170805	0.882644631652765	0.902220971447885	0.924846684987787	0.617905174401941	39.3156085447964	-0.166433554737169	103.759799780992	0.513317136614337	0.520684468364177	0.506349299838462	0.474626684225314	0.481805654908583	0.467836994581189	0.628823365105891	0.752675296240378	0.502589522697681	0.0008290924783554	0.000808873147128691	0.0154436225133524
240	21.1579515660655	0.36	0.618032754699381	0.600612918000369	0.635452591398393	0.464898966961813	30.2631434012608	29.5716790293715	30.9546077731501	31.06	20.3	48.36	0.936943571693569	0.958851800091874	0.980760028490179	0.913407340989641	0.934765229822709	0.956123118655778	0.913107721433186	0.93461760937353	0.954693953999638	0.618032754699381	38.7244228267796	-0.140683493020891	103.185461510061	0.513317136614337	0.520684468364177	0.506349299838462	0.474626684225314	0.481805654908583	0.467836994581189	0.628823365105891	0.752675296240378	0.502589522697681	0.0008290924783554	0.000808873147128691	0.0154436225133524
240	21.1579515660655	0.36	0.618071160083387	0.600638015596771	0.635504304570003	0.451933627363518	29.6711240831947	28.9752503927676	30.3669977736217	32.12	20.59	49.7	0.888355517122392	0.90969038821864	0.931025259314888	0.865593923574765	0.886382149037678	0.907170374500591	0.863362872836934	0.885151400769628	0.904906635834989	0.618071160083387	39.3332320791557	0.082529693754777	104.048266781121	0.513317136614337	0.520684468364177	0.506349299838462	0.474626684225314	0.481805654908583	0.467836994581189	0.628823365105891	0.752675296240378	0.502589522697681	0.0008290924783554	0.000808873147128691	0.0154436225133524
240	21.1579515660655	0.36	0.618623733308105	0.601170424924717	0.636077041691493	0.455179308940389	29.9785156794953	29.2800214315505	30.6770099274401	31.81	20.43	48.91	0.906250923860266	0.927870138142293	0.949489352424319	0.883160429833011	0.904228805130922	0.925297180428833	0.881164065233198	0.90313425865104	0.923277387358337	0.618623733308105	38.8909700074673	-0.163627864224231	103.402627856334	0.513317136614337	0.520684468364177	0.506349299838462	0.474626684225314	0.481805654908583	0.467836994581189	0.628823365105891	0.752675296240378	0.502589522697681	0.0008290924783554	0.000808873147128691	0.0154436225133524
240	21.1579515660655	0.36	0.618881188038476	0.601437991127444	0.636324384949507	0.451899222038265	29.7910550573704	29.0923201111454	30.4897900035953	31.58	20.43	49.68	0.906922099376528	0.928704417250009	0.950486735123491	0.883913461020196	0.905143160896103	0.92637286077201	0.881060109511203	0.90433889960217	0.923454163306174	0.618881188038476	39.1350121771176	-0.0918970405954301	103.641720166346	0.513317136614337	0.520684468364177	0.506349299838462	0.474626684225314	0.481805654908583	0.467836994581189	0.628823365105891	0.752675296240378	0.502589522697681	0.0008290924783554	0.000808873147128691	0.0154436225133524
240	21.1579515660655	0.36	0.618944458557707	0.601524552577886	0.636364364537528	0.452578027059004	30.0063859330213	29.3035641086807	30.7092077573618	31.89	20.38	48.78	0.904792567126086	0.926493270846592	0.948193974567097	0.881706158185689	0.902853153422517	0.924000148659345	0.880932177889459	0.901147698507663	0.923378292635756	0.618944458557707	39.1255075534158	-0.253456043060107	103.41355435927	0.513317136614337	0.520684468364177	0.506349299838462	0.474626684225314	0.481805654908583	0.467836994581189	0.628823365105891	0.752675296240378	0.502589522697681	0.0008290924783554	0.000808873147128691	0.0154436225133524
240	21.1579515660655	0.36	0.619053099485331	0.60154384750158	0.636562351469082	0.451712410870798	30.0323480322942	29.3276879791593	30.737008085429	31.75	20.56	49.16	0.909490311352735	0.93134274962127	0.953195187889806	0.886344074425826	0.907640375144262	0.928936675862699	0.885567853383737	0.905829718964171	0.927710705539186	0.619053099485331	39.121326638611	0.296730098664959	104.023453950855	0.513317136614337	0.520684468364177	0.506349299838462	0.474626684225314	0.481805654908583	0.467836994581189	0.628823365105891	0.752675296240378	0.502589522697681	0.0008290924783554	0.000808873147128691	0.0154436225133524
240	21.1579515660655	0.36	0.619766965503667	0.602319843634625	0.637214087372709	0.457025868774374	30.0064654941886	29.3099172718022	30.703013716575	31.95	20.37	49.28	0.903290299349226	0.924756932860195	0.946223566371163	0.880216587221692	0.901134875508167	0.922053163794642	0.877992519451499	0.899654978681906	0.920262615875729	0.619766965503667	39.1720551595413	0.182351317145085	103.87502124234	0.513317136614337	0.520684468364177	0.506349299838462	0.474626684225314	0.481805654908583	0.467836994581189	0.628823365105891	0.752675296240378	0.502589522697681	0.0008290924783554	0.000808873147128691	0.0154436225133524
240	21.1579515660655	0.36	0.62003940824175	0.602495780442265	0.637583036041234	0.445019804321803	29.2745063390318	28.5782713869838	29.9707412910799	31.97	20.41	49.44	0.880119800985285	0.901561621560711	0.923003442136137	0.857628573621179	0.878522454176256	0.899416334731332	0.854422621582015	0.876478066370089	0.897511042789219	0.62003940824175	39.1636279841172	0.191907618731502	103.965119517011	0.513317136614337	0.520684468364177	0.506349299838462	0.474626684225314	0.481805654908583	0.467836994581189	0.628823365105891	0.752675296240378	0.502589522697681	0.0008290924783554	0.000808873147128691	0.0154436225133524
240	21.1579515660655	0.36	0.620622147950646	0.603163073582581	0.638081222318712	0.454957141528072	30.0472126111917	29.3468040572528	30.7476211651306	32.22	20.5	50.34	0.897074953684076	0.91848508644875	0.939895219213425	0.874049953567327	0.894910557769887	0.915771161972448	0.871100013263976	0.891580528768823	0.91286250128814	0.620622147950646	39.6211879138904	-0.0844417573758545	103.999223963438	0.513317136614337	0.520684468364177	0.506349299838462	0.474626684225314	0.481805654908583	0.467836994581189	0.628823365105891	0.752675296240378	0.502589522697681	0.0008290924783554	0.000808873147128691	0.0154436225133524
240	21.1579515660655	0.36	0.620654654251294	0.603062257697162	0.638247050805426	0.463191729481188	30.2874321312155	29.5930335531169	30.9818307093141	32.22	20.66	49.78	0.904500413046543	0.92572445550849	0.946948497970436	0.881283309470248	0.901962564129956	0.922641818789665	0.879025089102003	0.901547008623189	0.920915282646962	0.620654654251294	39.4398469396646	-0.138862248142738	103.847220340007	0.513317136614337	0.520684468364177	0.506349299838462	0.474626684225314	0.481805654908583	0.467836994581189	0.628823365105891	0.752675296240378	0.502589522697681	0.0008290924783554	0.000808873147128691	0.0154436225133524
240	21.1579515660655	0.36	0.620811004001386	0.60316594968947	0.638456058313302	0.446868173341372	29.8242824338816	29.1176203609759	30.5309445067874	31.78	20.5	49.12	0.90206203087344	0.923954377044727	0.945846723216014	0.87909097555635	0.90042583202326	0.92176068849017	0.877759155694286	0.899013075860254	0.919605834041346	0.620811004001386	39.0362966090872	0.00399616376199675	103.67969484254	0.513317136614337	0.520684468364177	0.506349299838462	0.474626684225314	0.481805654908583	0.467836994581189	0.628823365105891	0.752675296240378	0.502589522697681	0.0008290924783554	0.000808873147128691	0.0154436225133524
240	21.1579515660655	0.36	0.621277580914191	0.603806598061369	0.638748563767012	0.461142153756402	30.5891185503377	29.8849058971064	31.2933312035691	31.86	20.49	49.32	0.923490503928962	0.945251780348732	0.967013056768503	0.899938326283545	0.921144615461054	0.942350904638564	0.897989486831519	0.918467236466361	0.940236625042217	0.621277580914191	39.2655774380937	-0.080087044386991	103.649040091037	0.513317136614337	0.520684468364177	0.506349299838462	0.474626684225314	0.481805654908583	0.467836994581189	0.628823365105891	0.752675296240378	0.502589522697681	0.0008290924783554	0.000808873147128691	0.0154436225133524
240	21.1579515660655	0.36	0.621348584909251	0.603883772062863	0.63881339775564	0.455016023123473	30.1352332523706	29.4328563087311	30.83761019601	31.93	20.6	49.23	0.907754657453603	0.92941704506522	0.951079432676837	0.884577111064924	0.905686396591483	0.926795682118043	0.884021550081061	0.904320797180616	0.926206363542891	0.621348584909251	39.2012115798828	-0.133673577288855	103.715075663577	0.513317136614337	0.520684468364177	0.506349299838462	0.474626684225314	0.481805654908583	0.467836994581189	0.628823365105891	0.752675296240378	0.502589522697681	0.0008290924783554	0.000808873147128691	0.0154436225133524
240	21.1579515660655	0.36	0.621755488030923	0.604250722509146	0.6392602535527	0.450673869851538	29.8430198035552	29.1413320858138	30.5447075212966	32.1	20.58	49.75	0.894025945951526	0.915552999820203	0.93708005368888	0.871127754658985	0.892103448022206	0.913079141385428	0.869728537087648	0.890468530277645	0.911102647319368	0.621755488030923	39.3967922044545	0.141983141429299	104.097414885514	0.513317136614337	0.520684468364177	0.506349299838462	0.474626684225314	0.481805654908583	0.467836994581189	0.628823365105891	0.752675296240378	0.502589522697681	0.0008290924783554	0.000808873147128691	0.0154436225133524
240	21.1579515660655	0.36	0.6219964548174	0.604502101887513	0.639490807747287	0.446473864406096	29.6482647508479	28.9452126778572	30.3513168238387	32.36	20.93	49.98	0.881054010907568	0.902453986636861	0.923853962366153	0.858384401256033	0.879233753424988	0.900083105593943	2.5367115020752	2.75810380280016	0.899664593001224	0.6219964548174	39.7228296605902	-0.00931715252673274	104.254935876302	0.513317136614337	0.520684468364177	0.506349299838462	0.474626684225314	0.481805654908583	0.467836994581189	0.628823365105891	0.752675296240378	0.502589522697681	0.0008290924783554	0.000808873147128691	0.0154436225133524
240	21.1579515660655	0.36	0.622078256414946	0.60433181861228	0.639824694217612	0.443092115246719	29.6645086961279	28.9562384460745	30.3727789461813	31.67	20.42	48.56	0.900111523922435	0.922128272241169	0.944145020559903	0.877236562557449	0.898693788801653	0.920151015045857	0.876761342810961	0.898732655044823	0.920509065233394	0.622078256414946	38.7886212163096	0.156687598204177	103.758843455973	0.513317136614337	0.520684468364177	0.506349299838462	0.474626684225314	0.481805654908583	0.467836994581189	0.628823365105891	0.752675296240378	0.502589522697681	0.0008290924783554	0.000808873147128691	0.0154436225133524
240	21.1579515660655	0.36	0.622210669587825	0.604665496597247	0.639755842578403	0.455340093364822	30.1563356441344	29.4539259547638	30.858745333505	32.69	20.91	49.97	0.887520374455455	0.908685733242898	0.929851092030341	0.864551352250721	0.885168951674039	0.905786551097357	0.863809902978589	0.884666807259094	0.905890388990745	0.622210669587825	39.5044538134567	0.233539206752398	104.367581068536	0.513317136614337	0.520684468364177	0.506349299838462	0.474626684225314	0.481805654908583	0.467836994581189	0.628823365105891	0.752675296240378	0.502589522697681	0.0008290924783554	0.000808873147128691	0.0154436225133524
240	21.1579515660655	0.36	0.622490683098154	0.604972230022842	0.640009136173467	0.455838568893068	30.2571127962875	29.5530636174117	30.9611619751632	31.65	20.73	49.67	0.919166498501147	0.941064005537898	0.962961512574649	0.89581493971786	0.917156137398678	0.938497335079496	0.900307540857492	0.91654608435951	0.937139011593156	0.622490683098154	39.3201093006006	0.246625219356148	104.149715437674	0.513317136614337	0.520684468364177	0.506349299838462	0.474626684225314	0.481805654908583	0.467836994581189	0.628823365105891	0.752675296240378	0.502589522697681	0.0008290924783554	0.000808873147128691	0.0154436225133524
240	21.1579515660655	0.36	0.622806686133369	0.605185831681476	0.640427540585262	0.449813285702291	29.9242081273115	29.2193872743352	30.6290289802878	31.76	20.65	48.85	0.905693853183384	0.927540714931125	0.949387576678865	0.882637586662891	0.903928292414517	0.925218998166143	2.75810380280016	0.903034856752834	0.925940146287228	0.622806686133369	39.2269322060583	0.0152151421606922	103.879836922346	0.513317136614337	0.520684468364177	0.506349299838462	0.474626684225314	0.481805654908583	0.467836994581189	0.628823365105891	0.752675296240378	0.502589522697681	0.0008290924783554	0.000808873147128691	0.0154436225133524
240	21.1579515660655	0.36	0.623360307867638	0.605788702126218	0.640931913609058	0.444835656689699	29.623952054091	28.9191435256546	30.3287605825275	32.31	21.02	49.64	0.881357437880643	0.902837612017477	0.924317786154311	0.858696389223045	0.879624275207119	0.900552161191193	0.859255549004744	0.879708159120975	0.899712944696263	0.623360307867638	39.4231716529205	0.531408478723934	104.707128612116	0.513317136614337	0.520684468364177	0.506349299838462	0.474626684225314	0.481805654908583	0.467836994581189	0.628823365105891	0.752675296240378	0.502589522697681	0.0008290924783554	0.000808873147128691	0.0154436225133524
240	21.1579515660655	0.36	0.62385430608757	0.606251022588163	0.641457589586977	0.454734037939892	30.092056003174	29.3902864993711	30.7938255069768	31.5	20.49	49.4	0.918424865334486	0.94035464686417	0.962284428393854	0.89515829254004	0.916532524152049	0.937906755764059	0.894425790922431	0.914396615196221	0.936426460585005	0.62385430608757	39.0637532893156	0.102737008087354	103.79847982107	0.513317136614337	0.520684468364177	0.506349299838462	0.474626684225314	0.481805654908583	0.467836994581189	0.628823365105891	0.752675296240378	0.502589522697681	0.0008290924783554	0.000808873147128691	0.0154436225133524
240	21.1579515660655	0.36	0.624393330347485	0.606849296788077	0.641937363906894	0.451630833717314	30.0460173346937	29.3409204387474	30.75111423064	32.67	20.7	49.64	0.88469411967053	0.905954361964014	0.927214604257498	0.861806785128388	0.882517017800468	0.903227250472548	0.860666227732557	0.880564232259767	0.902191839364248	0.624393330347485	39.4710889078001	-0.201254797102893	103.859913711346	0.513317136614337	0.520684468364177	0.506349299838462	0.474626684225314	0.481805654908583	0.467836994581189	0.628823365105891	0.752675296240378	0.502589522697681	0.0008290924783554	0.000808873147128691	0.0154436225133524
240	21.1579515660655	0.36	0.625186400952798	0.607563624991936	0.642809176913661	0.444567488217336	30.1787110947629	29.4603138558627	30.8971083336631	32.06	20.9	49.32	0.904974272998481	0.927042300589044	0.949110328179606	0.881813152158226	0.903316389932126	0.924819627706026	0.882070310197265	0.902666140428549	0.924214628078059	0.625186400952798	39.4418815241253	-0.163668452181946	103.997817825202	0.513317136614337	0.520684468364177	0.506349299838462	0.474626684225314	0.481805654908583	0.467836994581189	0.628823365105891	0.752675296240378	0.502589522697681	0.0008290924783554	0.000808873147128691	0.0154436225133524
240	21.1579515660655	0.36	0.625248360969638	0.607626913393951	0.642869808545325	0.445588547290122	29.7816072473946	29.0741268901624	30.4890876046269	31.41	20.61	48.25	0.911202718526925	0.93337562941948	0.955548540312036	0.888159908545018	0.909772103186343	0.931384297827669	0.889601000192518	0.909534714007756	0.932672873800509	0.625248360969638	38.7649915894521	0.276753010466712	103.819809993019	0.513317136614337	0.520684468364177	0.506349299838462	0.474626684225314	0.481805654908583	0.467836994581189	0.628823365105891	0.752675296240378	0.502589522697681	0.0008290924783554	0.000808873147128691	0.0154436225133524
240	21.1579515660655	0.36	0.625612878524849	0.607884465957976	0.643341291091722	0.452610084767076	29.9722967231832	29.2703187675702	30.6742746787961	31.46	20.6	48.81	0.916013455719431	0.937981827778035	0.959950199836639	0.892828476244975	0.914240812524753	0.935653148804531	0.892091534018933	0.91378719996283	0.93508172752826	0.625612878524849	38.928182886098	-0.120948126913411	103.475306660994	0.513317136614337	0.520684468364177	0.506349299838462	0.474626684225314	0.481805654908583	0.467836994581189	0.628823365105891	0.752675296240378	0.502589522697681	0.0008290924783554	0.000808873147128691	0.0154436225133524
240	21.1579515660655	0.36	0.625902352959922	0.60831877519389	0.643485930725954	0.450911666699481	30.104036051356	29.3965510044064	30.8115210983055	32.22	20.59	49.65	0.898472239592789	0.920095717616312	0.941719195639835	0.875409529209789	0.896477958352385	0.917546387494982	0.873947889895982	0.894662442797889	0.916214507033946	0.625902352959922	39.457434405925	-0.426777686495944	103.579610528425	0.513317136614337	0.520684468364177	0.506349299838462	0.474626684225314	0.481805654908583	0.467836994581189	0.628823365105891	0.752675296240378	0.502589522697681	0.0008290924783554	0.000808873147128691	0.0154436225133524
240	21.1579515660655	0.36	0.626317851579527	0.608696188089881	0.643939515069173	0.457599682382532	30.1280790819097	29.4295158538313	30.8266423099882	31.83	20.57	49.1	0.910431425158116	0.932042175347188	0.953652925536261	0.887227649984503	0.908287616254146	0.929347582523789	0.886531573476873	0.90782653874829	0.928037131709235	0.626317851579527	39.024324158949	-0.108085464356908	103.625459436213	0.513317136614337	0.520684468364177	0.506349299838462	0.474626684225314	0.481805654908583	0.467836994581189	0.628823365105891	0.752675296240378	0.502589522697681	0.0008290924783554	0.000808873147128691	0.0154436225133524
240	21.1579515660655	0.36	0.626318105286452	0.608634774538962	0.644001436033942	0.442162758405142	29.6183559160025	28.9098543942417	30.3268574377633	32.11	20.92	49.79	0.886624923255231	0.908353677014797	0.930082430774363	0.863911791999966	0.885083908986518	0.906256025973071	0.862705962928405	0.883941754813258	0.905837480405046	0.626318105286452	39.3623466999011	-0.424758466299878	103.720236545171	0.513317136614337	0.520684468364177	0.506349299838462	0.474626684225314	0.481805654908583	0.467836994581189	0.628823365105891	0.752675296240378	0.502589522697681	0.0008290924783554	0.000808873147128691	0.0154436225133524
240	21.1579515660655	0.36	0.627243002216708	0.609570623161397	0.644915381272019	0.456067343459479	30.225805730996	29.5228092784489	30.9288021835432	32.02	20.5	49.5	0.907826932143007	0.929444086079952	0.951061240016898	0.884606850772275	0.905671088668016	0.926735326563756	2.75810380280016	0.90356173455178	0.925315850646351	0.627243002216708	39.200756123433	0.235145886683509	104.05839115819	0.513317136614337	0.520684468364177	0.506349299838462	0.474626684225314	0.481805654908583	0.467836994581189	0.628823365105891	0.752675296240378	0.502589522697681	0.0008290924783554	0.000808873147128691	0.0154436225133524
240	21.1579515660655	0.36	0.627523977220803	0.609872503303206	0.645175451138399	0.454466359469979	30.5825059910988	29.8689137242031	31.2960982579945	32.05	20.57	49.64	0.917613814064555	0.939536342876928	0.961458871689302	0.894130531728131	0.915492026120863	0.936853520513594	0.891771965392068	0.913042289880493	0.935477175907403	0.627523977220803	39.2249847865166	-0.0759779525792784	103.809452995712	0.513317136614337	0.520684468364177	0.506349299838462	0.474626684225314	0.481805654908583	0.467836994581189	0.628823365105891	0.752675296240378	0.502589522697681	0.0008290924783554	0.000808873147128691	0.0154436225133524
240	21.1579515660655	0.36	0.628626205681792	0.610960588923333	0.646291822440252	0.451879775994843	29.9866661437263	29.2833156231808	30.6900166642717	32.18	20.65	50.07	0.896236646097513	0.91776318768441	0.939289729271306	0.873249683595635	0.894224105598482	0.915198527601329	0.871588137988793	0.89245860195317	0.913215184155571	0.628626205681792	39.4320739330326	0.0792776042841614	104.135061550408	0.513317136614337	0.520684468364177	0.506349299838462	0.474626684225314	0.481805654908583	0.467836994581189	0.628823365105891	0.752675296240378	0.502589522697681	0.0008290924783554	0.000808873147128691	0.0154436225133524
240	21.1579515660655	0.36	0.631205969004322	0.613351248907481	0.649060689101164	0.446070037903581	29.6279236220875	28.9247796044345	30.3310676397404	31.78	20.56	48.43	0.895994070862063	0.917775148519181	0.939556226176299	0.873176113855995	0.894402500684582	0.915628887513168	0.874265592259353	0.894791823277169	0.915604967765994	0.631205969004322	38.8122272729743	0.415150773958482	104.080164781422	0.513317136614337	0.520684468364177	0.506349299838462	0.474626684225314	0.481805654908583	0.467836994581189	0.628823365105891	0.752675296240378	0.502589522697681	0.0008290924783554	0.000808873147128691	0.0154436225133524
240	21.1579515660655	0.36	0.631950710758934	0.614192577061871	0.649708844455996	0.462620330163348	30.9532562551319	30.242776397549	31.6637361127148	31.77	20.39	48.94	0.937223587163277	0.959241356695345	0.981259126227413	0.913361759736177	0.934818954156714	0.956276148577251	0.912185615445982	0.933045007101629	0.955401250538064	0.631950710758934	38.9942637020693	0.305289401264723	104.069757482912	0.513317136614337	0.520684468364177	0.506349299838462	0.474626684225314	0.481805654908583	0.467836994581189	0.628823365105891	0.752675296240378	0.502589522697681	0.0008290924783554	0.000808873147128691	0.0154436225133524
240	21.1579515660655	0.37	0.573540806359478	0.55746953590376	0.589612076815197	0.470903563665812	30.0914085125456	29.4121092953564	30.7707077297348	32.19	20.73	49.97	0.899845154427515	0.920627890641902	0.941410626856288	0.876760646451582	0.897010225113758	0.917259803775934	0.874357512623013	0.895786420586846	0.915200636808072	0.573540806359478	40.1122093484028	-0.437745747019336	103.796434019957	0.513317136614337	0.520684468364177	0.506349299838462	0.474626684225314	0.481805654908583	0.467836994581189	0.628823365105891	0.752675296240378	0.502589522697681	0.0008290924783554	0.000808873147128691	0.0154436225133524
240	21.1579515660655	0.37	0.575388101490231	0.559351231880118	0.591424971100345	0.455767715066617	29.2828595692498	28.6013828494735	29.9643362890262	32.28	20.83	49.32	0.872550070599781	0.893340063974661	0.914130057349541	0.850128571170223	0.870384334086242	0.890640097002262	0.849491545611916	0.869997531261738	0.891692532014442	0.575388101490231	39.9339168307708	0.110269625836056	104.2522802953	0.513317136614337	0.520684468364177	0.506349299838462	0.474626684225314	0.481805654908583	0.467836994581189	0.628823365105891	0.752675296240378	0.502589522697681	0.0008290924783554	0.000808873147128691	0.0154436225133524
240	21.1579515660655	0.37	0.576092435988572	0.560025530294697	0.592159341682447	0.468554974739548	30.1215365482467	29.438343896644	30.8047291998495	32.08	20.98	49.98	0.903719623230344	0.924692766552124	0.945665909873905	0.880581897158837	0.901018069906377	0.921454242653918	0.880647106850903	0.900791469939478	0.921380740460551	0.576092435988572	40.2520464112531	-0.0540919745509912	104.274658871622	0.513317136614337	0.520684468364177	0.506349299838462	0.474626684225314	0.481805654908583	0.467836994581189	0.628823365105891	0.752675296240378	0.502589522697681	0.0008290924783554	0.000808873147128691	0.0154436225133524
240	21.1579515660655	0.37	0.57830847535904	0.562168975682956	0.594447975035124	0.467365178477541	29.9715395513726	29.2901227748544	30.6529563278909	32.59	20.79	50.12	0.885270487361636	0.905865763335097	0.926461039308559	0.862399431311516	0.882462626166403	0.90252582102129	0.861206254108795	0.881265667565704	0.900020318348498	0.57830847535904	40.1396357365784	-0.333226550798046	103.998615597637	0.513317136614337	0.520684468364177	0.506349299838462	0.474626684225314	0.481805654908583	0.467836994581189	0.628823365105891	0.752675296240378	0.502589522697681	0.0008290924783554	0.000808873147128691	0.0154436225133524
240	21.1579515660655	0.37	0.578465394793543	0.562499731322556	0.594431058264531	0.464843266543897	29.8893235130236	29.2063238671608	30.5723231588864	31.56	20.81	49.18	0.910929851344444	0.932232250396919	0.953534649449394	0.887826469529624	0.908588588276042	0.92935070702246	0.888395459584142	0.909017309107577	0.928798751515475	0.578465394793543	39.8930206626859	-0.320924449431255	103.813563661239	0.513317136614337	0.520684468364177	0.506349299838462	0.474626684225314	0.481805654908583	0.467836994581189	0.628823365105891	0.752675296240378	0.502589522697681	0.0008290924783554	0.000808873147128691	0.0154436225133524
240	21.1579515660655	0.37	0.581703632714233	0.565482624071574	0.597924641356893	0.461819001415501	29.8250585516042	29.1393702281441	30.5107468750643	32.14	20.51	49.12	0.89285779041957	0.913867927447507	0.934878064475443	0.869972894261303	0.890444519099153	0.910916143937002	0.869372966262213	0.890508136476647	0.910444629537052	0.581703632714233	39.7739478572102	0.400803896678369	104.367955053518	0.513317136614337	0.520684468364177	0.506349299838462	0.474626684225314	0.481805654908583	0.467836994581189	0.628823365105891	0.752675296240378	0.502589522697681	0.0008290924783554	0.000808873147128691	0.0154436225133524
240	21.1579515660655	0.37	0.582376300821401	0.566043425199333	0.598709176443469	0.468196424374662	29.9851178257571	29.3045294804452	30.6657061710689	32.16	20.86	50.36	0.897412146885962	0.918254257608792	0.939096368331623	0.874402925827912	0.894710654734537	0.915018383641161	0.87253639995228	0.892088421902288	0.913377844826673	0.582376300821401	40.10756900653	-0.00426305166941574	104.233787447775	0.513317136614337	0.520684468364177	0.506349299838462	0.474626684225314	0.481805654908583	0.467836994581189	0.628823365105891	0.752675296240378	0.502589522697681	0.0008290924783554	0.000808873147128691	0.0154436225133524
240	21.1579515660655	0.37	0.582467427592322	0.566210174562334	0.59872468062231	0.476636652417186	30.3063496897166	29.6300195643251	30.9826798151081	32.28	20.71	49.47	0.904096757718551	0.924733526863653	0.945370296008754	0.880867095155647	0.900973627708772	0.921080160261898	0.880157656712332	0.90037875780612	0.920989205103786	0.582467427592322	39.9395834663092	-0.310017162278961	103.813815209315	0.513317136614337	0.520684468364177	0.506349299838462	0.474626684225314	0.481805654908583	0.467836994581189	0.628823365105891	0.752675296240378	0.502589522697681	0.0008290924783554	0.000808873147128691	0.0154436225133524
240	21.1579515660655	0.37	0.582943847535181	0.566648121107061	0.599239573963301	0.459394319097401	30.1477403257134	29.4512430434978	30.8442376079289	32.28	20.5	50.53	0.898635099549421	0.91988706856191	0.941139037574398	0.875545667909682	0.896251591162362	0.916957514415043	0.872891093166068	0.89274281080757	0.913481811413729	0.582943847535181	40.3332454141822	-0.119408979205421	104.168858912696	0.513317136614337	0.520684468364177	0.506349299838462	0.474626684225314	0.481805654908583	0.467836994581189	0.628823365105891	0.752675296240378	0.502589522697681	0.0008290924783554	0.000808873147128691	0.0154436225133524
240	21.1579515660655	0.37	0.583238585955284	0.566886170772513	0.599591001138056	0.46684517649622	30.161575560946	29.4751215840583	30.8480295378337	32.42	20.6	49.7	0.895434327037703	0.916288336174995	0.937142345312287	0.872368690332313	0.892685517697489	0.913002345062665	0.870723205339516	0.890990576202775	0.910771354044054	0.583238585955284	40.0783529074155	-0.234069951827028	103.976298780424	0.513317136614337	0.520684468364177	0.506349299838462	0.474626684225314	0.481805654908583	0.467836994581189	0.628823365105891	0.752675296240378	0.502589522697681	0.0008290924783554	0.000808873147128691	0.0154436225133524
240	21.1579515660655	0.37	0.583882929478726	0.567564131737444	0.600201727220008	0.470352250213904	30.2022952536692	29.5197380265657	30.8848524807726	32.29	20.97	49.79	0.900399279255393	0.921218367649112	0.942037456042832	0.877259653585769	0.897543706108944	0.91782775863212	0.87738248540189	0.896691677616174	0.918082519370592	0.583882929478726	40.1044427384741	0.20972260148065	104.499324823283	0.513317136614337	0.520684468364177	0.506349299838462	0.474626684225314	0.481805654908583	0.467836994581189	0.628823365105891	0.752675296240378	0.502589522697681	0.0008290924783554	0.000808873147128691	0.0154436225133524
240	21.1579515660655	0.37	0.584101136349991	0.567716759010131	0.60048551368985	0.458554565713281	29.4753573995032	28.7932416382859	30.1574731607205	32.18	20.62	49.86	0.881033879404592	0.90190569032668	0.922777501248768	0.858433790205494	0.878770201979362	0.89910661375323	0.855768739631598	0.877968005917676	0.897354073996292	0.584101136349991	40.0117288389386	0.0894644383115197	104.254595583245	0.513317136614337	0.520684468364177	0.506349299838462	0.474626684225314	0.481805654908583	0.467836994581189	0.628823365105891	0.752675296240378	0.502589522697681	0.0008290924783554	0.000808873147128691	0.0154436225133524
240	21.1579515660655	0.37	0.584579843859124	0.568412722738759	0.600746964979488	0.467228641707492	29.6796338355335	29.0046685884582	30.3545990826088	32.34	20.75	50.03	0.883298350607782	0.903853513568562	0.924408676529341	0.860577473623461	0.880603900932574	0.900630328241687	2.53671150207517	0.87938247424839	0.898959016862305	0.584579843859124	40.2569186861784	0.209142055979129	104.458134296959	0.513317136614337	0.520684468364177	0.506349299838462	0.474626684225314	0.481805654908583	0.467836994581189	0.628823365105891	0.752675296240378	0.502589522697681	0.0008290924783554	0.000808873147128691	0.0154436225133524
240	21.1579515660655	0.37	0.584928205383911	0.568628150972679	0.601228259795143	0.455006978673249	29.2195977361493	28.5385495472905	29.9006459250082	32.52	20.96	50.08	0.864385650479911	0.885013478140157	0.905641305800404	0.842081303590563	0.862176857000939	0.882272410411315	0.841596304923723	0.861250508115452	0.881250920371677	0.584928205383911	40.0552936632394	-0.334590951036746	103.979171121746	0.513317136614337	0.520684468364177	0.506349299838462	0.474626684225314	0.481805654908583	0.467836994581189	0.628823365105891	0.752675296240378	0.502589522697681	0.0008290924783554	0.000808873147128691	0.0154436225133524
240	21.1579515660655	0.37	0.584999000398727	0.568581386449561	0.601416614347893	0.46408914017616	29.6885999624608	29.0091578494885	30.3680420754332	32.37	20.64	50.13	0.882555529709077	0.90322642946536	0.923897329221642	0.859840659053984	0.87997953923928	0.900118419424575	0.857670385172917	0.877444918596012	0.897519588702826	0.584999000398727	40.1548472895956	0.545847195809128	104.679445054685	0.513317136614337	0.520684468364177	0.506349299838462	0.474626684225314	0.481805654908583	0.467836994581189	0.628823365105891	0.752675296240378	0.502589522697681	0.0008290924783554	0.000808873147128691	0.0154436225133524
240	21.1579515660655	0.37	0.585618981860683	0.569265994015186	0.60197196970618	0.457470722404035	29.5628382752082	28.8772028746413	30.248473675775	32.17	20.51	49.68	0.883864394851112	0.904850108773657	0.925835822696201	0.861195615826032	0.881643101809579	0.902090587793126	0.857979428186182	0.880010408172272	2.87751898653802	0.585618981860683	39.8721954776828	0.16858705047341	104.216629210477	0.513317136614337	0.520684468364177	0.506349299838462	0.474626684225314	0.481805654908583	0.467836994581189	0.628823365105891	0.752675296240378	0.502589522697681	0.0008290924783554	0.000808873147128691	0.0154436225133524
240	21.1579515660655	0.37	0.585688483217888	0.569265747162885	0.602111219272892	0.459779822446859	29.879523497819	29.1897582944139	30.5692887012241	32.19	20.79	50.12	0.892998572258005	0.914100471616722	0.93520237097544	0.870089048090309	0.890649586590945	0.911210125091582	0.869010178062461	0.888993730088158	0.911403539511757	0.585688483217888	40.0886660949264	0.00664219107504254	104.314369825668	0.513317136614337	0.520684468364177	0.506349299838462	0.474626684225314	0.481805654908583	0.467836994581189	0.628823365105891	0.752675296240378	0.502589522697681	0.0008290924783554	0.000808873147128691	0.0154436225133524
240	21.1579515660655	0.37	0.586355031550062	0.570096235127617	0.602613827972507	0.466010702140361	29.7409901481038	29.0629726186901	30.4190076775175	32.09	20.5	50.2	0.89175728075838	0.912561314683926	0.933365348609473	0.868919228792029	0.88919046795587	0.909461707119711	0.866098028361934	0.885731254143206	0.906360655681545	0.586355031550062	40.0234345128808	-0.134106147304258	103.98919174128	0.513317136614337	0.520684468364177	0.506349299838462	0.474626684225314	0.481805654908583	0.467836994581189	0.628823365105891	0.752675296240378	0.502589522697681	0.0008290924783554	0.000808873147128691	0.0154436225133524
240	21.1579515660655	0.37	0.586482908919475	0.570017925604713	0.602947892234237	0.456196344350292	29.7253161746489	29.0341399168153	30.4164924324826	32.14	20.82	49.93	0.889619401452672	0.910797359902757	0.931975318352842	0.866817298105257	0.887452437911237	0.908087577717217	0.866001104063798	0.886468026035526	0.906605030657101	0.586482908919475	39.7909746408607	-0.152969317072514	103.953148013773	0.513317136614337	0.520684468364177	0.506349299838462	0.474626684225314	0.481805654908583	0.467836994581189	0.628823365105891	0.752675296240378	0.502589522697681	0.0008290924783554	0.000808873147128691	0.0154436225133524
240	21.1579515660655	0.37	0.586616193597684	0.570169311373789	0.603063075821579	0.460369899407428	29.7695819284615	29.08317046679	30.455993390133	31.76	20.49	49.71	0.901596754730112	0.922875945970946	0.94415513721178	0.878646687968108	0.899384219251697	0.920121750535287	0.875989116684367	0.897664720475511	0.918024827849844	0.586616193597684	39.8496773651903	0.0447963392964737	104.040184583485	0.513317136614337	0.520684468364177	0.506349299838462	0.474626684225314	0.481805654908583	0.467836994581189	0.628823365105891	0.752675296240378	0.502589522697681	0.0008290924783554	0.000808873147128691	0.0154436225133524
240	21.1579515660655	0.37	0.586963448654664	0.570602406023517	0.603324491285812	0.470457374805276	30.1664857334039	29.4848816098169	30.848089856991	31.72	20.49	49.1	0.915238639973767	0.936396277278461	0.957553914583155	0.891959391162026	0.912578880401754	0.933198369641481	0.891955178711929	0.912109303726797	0.932697395056812	0.586963448654664	39.6507173659193	0.234417775487822	104.107472345017	0.513317136614337	0.520684468364177	0.506349299838462	0.474626684225314	0.481805654908583	0.467836994581189	0.628823365105891	0.752675296240378	0.502589522697681	0.0008290924783554	0.000808873147128691	0.0154436225133524
240	21.1579515660655	0.37	0.587186798358341	0.570800645032096	0.603572951684585	0.47024048503339	30.1019411607223	29.4214992664578	30.7823830549868	31.98	20.7	49.38	0.905842648372371	0.92679240630217	0.947742164231969	0.882690373047064	0.903104679743185	0.923518986439306	0.881851147982039	0.901779654628167	0.922701287172681	0.587186798358341	39.7595626009974	-0.187329275773438	103.798584835753	0.513317136614337	0.520684468364177	0.506349299838462	0.474626684225314	0.481805654908583	0.467836994581189	0.628823365105891	0.752675296240378	0.502589522697681	0.0008290924783554	0.000808873147128691	0.0154436225133524
240	21.1579515660655	0.37	0.587730174125959	0.57130236857407	0.604157979677847	0.473249085907375	29.7299690060246	29.0619798975462	30.3979581145029	32.1	20.79	50.45	0.891415780392964	0.911904956785194	0.932394133177423	0.868581802467907	0.88854614026996	0.908510478072014	0.865872220294355	0.886329171624297	0.905889967996763	0.587730174125959	39.8529949169898	0.0900392194293665	104.192577429767	0.513317136614337	0.520684468364177	0.506349299838462	0.474626684225314	0.481805654908583	0.467836994581189	0.628823365105891	0.752675296240378	0.502589522697681	0.0008290924783554	0.000808873147128691	0.0154436225133524
240	21.1579515660655	0.37	0.587987006203071	0.571701877016378	0.604272135389765	0.481921327666636	30.4836566696758	29.8105343160315	31.1567790233202	32.05	20.4	49.96	0.916042436051857	0.936726689277795	0.957410942503733	0.892602710320325	0.912757694154916	0.932912677989507	0.888938407609451	0.909194899973232	0.929278192333099	0.587987006203071	39.8897056734537	-0.337523874915048	103.650556497096	0.513317136614337	0.520684468364177	0.506349299838462	0.474626684225314	0.481805654908583	0.467836994581189	0.628823365105891	0.752675296240378	0.502589522697681	0.0008290924783554	0.000808873147128691	0.0154436225133524
240	21.1579515660655	0.37	0.588234337857562	0.571800547394842	0.604668128320283	0.467150231442028	30.1351176201196	29.4496859525903	30.8205492876489	31.89	20.85	49.1	0.90931335921112	0.930477325886829	0.951641292562537	0.886111736068532	0.906735692665166	0.927359649261799	0.886134419016936	0.907436564024739	0.927008101398079	0.588234337857562	39.8165983642856	0.214691820385987	104.286230708251	0.513317136614337	0.520684468364177	0.506349299838462	0.474626684225314	0.481805654908583	0.467836994581189	0.628823365105891	0.752675296240378	0.502589522697681	0.0008290924783554	0.000808873147128691	0.0154436225133524
240	21.1579515660655	0.37	0.588511229235997	0.572147528195755	0.60487493027624	0.466024271324962	29.8385766787659	29.1583529753399	30.5188003821919	31.94	20.63	49.55	0.89897531965951	0.919947159932674	0.940919000205838	0.876017205144545	0.89645346462917	0.916889724113794	0.873778723605776	0.896351612411285	0.915146837696049	0.588511229235997	39.6211710274278	-0.0613362272976946	103.882002710448	0.513317136614337	0.520684468364177	0.506349299838462	0.474626684225314	0.481805654908583	0.467836994581189	0.628823365105891	0.752675296240378	0.502589522697681	0.0008290924783554	0.000808873147128691	0.0154436225133524
240	21.1579515660655	0.37	0.588857455049477	0.572343129284486	0.605371780814469	0.449192270787653	29.5248433307988	28.8285557561736	30.221130905424	32.49	21.23	49.28	0.874056697153178	0.895167529859925	0.916278362566672	0.851515970822915	0.872082384038116	0.892648797253316	0.852414182697958	0.874054821520622	0.893627278930224	0.588857455049477	39.9662148732901	0.567688498820075	104.946658195369	0.513317136614337	0.520684468364177	0.506349299838462	0.474626684225314	0.481805654908583	0.467836994581189	0.628823365105891	0.752675296240378	0.502589522697681	0.0008290924783554	0.000808873147128691	0.0154436225133524
240	21.1579515660655	0.37	0.589013196044084	0.572557674054172	0.605468718033997	0.455734263358811	29.4139697777976	28.7293956740059	30.0985438815894	32.15	20.58	49.74	0.880044535896054	0.901014545369765	0.921984554843476	0.857484288462684	0.877916724457883	0.898349160453082	0.855753590374293	0.876315072475488	0.896373136815939	0.589013196044084	39.8075260423681	-0.217088316724287	103.779350167778	0.513317136614337	0.520684468364177	0.506349299838462	0.474626684225314	0.481805654908583	0.467836994581189	0.628823365105891	0.752675296240378	0.502589522697681	0.0008290924783554	0.000808873147128691	0.0154436225133524
240	21.1579515660655	0.37	0.589050884214864	0.572598342961228	0.6055034254685	0.46869109914374	30.3374766742313	29.6495742877768	31.0253790606859	32.08	20.72	49.48	0.910053244120544	0.93116746965225	0.952281695183957	0.886751091981295	0.907324682227296	0.927898272473297	0.886995173816339	0.90575379143015	0.926575538380083	0.589050884214864	39.8633651320394	0.281172962724251	104.354095624799	0.513317136614337	0.520684468364177	0.506349299838462	0.474626684225314	0.481805654908583	0.467836994581189	0.628823365105891	0.752675296240378	0.502589522697681	0.0008290924783554	0.000808873147128691	0.0154436225133524
240	21.1579515660655	0.37	0.589109906251433	0.572657265578137	0.60556254692473	0.467634128451276	30.1303709899259	29.4457130473853	30.8150289324664	31.87	20.58	49.01	0.909639041457927	0.930789542842522	0.951940044227117	0.886435891693766	0.907046884296474	0.927657876899182	0.885520464582116	0.906655079854189	0.926663011024604	0.589109906251433	39.4280271910307	0.070676613127312	103.866944169844	0.513317136614337	0.520684468364177	0.506349299838462	0.474626684225314	0.481805654908583	0.467836994581189	0.628823365105891	0.752675296240378	0.502589522697681	0.0008290924783554	0.000808873147128691	0.0154436225133524
240	21.1579515660655	0.37	0.589147251525645	0.572678346438643	0.605616156612647	0.473684380396664	30.3840885145212	29.7019980507238	31.0661789783185	32	20.41	49.94	0.914069880305814	0.93506100512968	0.956052129953546	0.890701164175923	0.911155638960416	0.931610113744909	0.887612462062768	0.908149745905262	0.927557148413422	0.589147251525645	39.7896396752725	0.413348538230981	104.389894257358	0.513317136614337	0.520684468364177	0.506349299838462	0.474626684225314	0.481805654908583	0.467836994581189	0.628823365105891	0.752675296240378	0.502589522697681	0.0008290924783554	0.000808873147128691	0.0154436225133524
240	21.1579515660655	0.37	0.589350739064534	0.572939868710798	0.605761609418269	0.45736933311197	29.3295456814673	28.6491819568015	30.0099094061332	32.08	20.57	50.06	0.879515411746061	0.900402234355476	0.921289056964891	0.856997712087337	0.877349782045392	0.897701852003446	0.855774422002847	0.874323313197192	0.894582111584433	0.589350739064534	39.8345488006256	-0.26725709017223	103.791680040539	0.513317136614337	0.520684468364177	0.506349299838462	0.474626684225314	0.481805654908583	0.467836994581189	0.628823365105891	0.752675296240378	0.502589522697681	0.0008290924783554	0.000808873147128691	0.0154436225133524
240	21.1579515660655	0.37	0.589363499410458	0.573054607288067	0.605672391532849	0.467316004149164	30.0988080605026	29.4144301830161	30.783185937989	32.65	21.04	51.23	0.887416206566291	0.908063488057659	0.928710769549028	0.864465917682675	0.884579220786696	0.904692523890717	0.861682284985413	0.881967255611529	0.901978767795165	0.589363499410458	40.7137318158596	-0.0176681068118321	104.763492685136	0.513317136614337	0.520684468364177	0.506349299838462	0.474626684225314	0.481805654908583	0.467836994581189	0.628823365105891	0.752675296240378	0.502589522697681	0.0008290924783554	0.000808873147128691	0.0154436225133524
240	21.1579515660655	0.37	0.589500103313894	0.573064710749251	0.605935495878537	0.47029351643945	29.6406613389133	28.9707177957433	30.3106048820833	32.14	20.45	50.27	0.887721090505658	0.908249508783492	0.928777927061326	0.864968318123847	0.884970581922048	0.90497284572025	2.53671150207519	0.881109493509558	0.900948448401317	0.589500103313894	39.9023562668694	-0.291205879032678	103.733071242551	0.513317136614337	0.520684468364177	0.506349299838462	0.474626684225314	0.481805654908583	0.467836994581189	0.628823365105891	0.752675296240378	0.502589522697681	0.0008290924783554	0.000808873147128691	0.0154436225133524
240	21.1579515660655	0.37	0.589543239082094	0.573198320674449	0.605888157489739	0.460617494121922	29.7180993639247	29.033216322805	30.4029824050444	32.19	20.68	49.96	0.888188033461961	0.909140066976958	0.930092100491954	0.865401600144385	0.885816109963305	0.906230619782225	0.863203195175076	0.883396484706511	0.90361646507149	0.589543239082094	39.8209552228476	-0.176555177816377	103.950608616838	0.513317136614337	0.520684468364177	0.506349299838462	0.474626684225314	0.481805654908583	0.467836994581189	0.628823365105891	0.752675296240378	0.502589522697681	0.0008290924783554	0.000808873147128691	0.0154436225133524
240	21.1579515660655	0.37	0.589713878396363	0.573308474140222	0.606119282652504	0.473906074640961	30.3789466278233	29.6972747392539	31.0606185163928	32.66	20.8	50.17	0.895523005707704	0.916078860206744	0.936634714705785	0.872356764335658	0.892380860427713	0.912404956519769	0.87095620436141	0.890960134227363	0.910992283685042	0.589713878396363	40.1020086916134	-0.183187029097431	104.070790974586	0.513317136614337	0.520684468364177	0.506349299838462	0.474626684225314	0.481805654908583	0.467836994581189	0.628823365105891	0.752675296240378	0.502589522697681	0.0008290924783554	0.000808873147128691	0.0154436225133524
240	21.1579515660655	0.37	0.589740954214809	0.573178521072957	0.606303387356661	0.46110923780227	29.2767393946226	28.6026952618232	29.950783527422	31.92	20.45	49.33	0.882398452855553	0.90319283934585	0.923987225836147	0.859872057622175	0.88013559258253	0.900399127542886	0.857018399236186	0.878091263849074	0.898685707438754	0.589740954214809	39.4756754032882	-0.0794598536919424	103.748465212406	0.513317136614337	0.520684468364177	0.506349299838462	0.474626684225314	0.481805654908583	0.467836994581189	0.628823365105891	0.752675296240378	0.502589522697681	0.0008290924783554	0.000808873147128691	0.0154436225133524
240	21.1579515660655	0.37	0.590032107884547	0.573609146316129	0.606455069452966	0.467011399081205	30.258919409065	29.5704798744541	30.947358943676	31.44	20.27	49.3	0.925779279638941	0.947332634847684	0.968885990056428	0.902352829875702	0.923360786624865	0.944368743374028	0.899699637688571	0.921205185002594	0.941685300406439	0.590032107884547	39.395543896858	-0.105683606831416	103.583127587444	0.513317136614337	0.520684468364177	0.506349299838462	0.474626684225314	0.481805654908583	0.467836994581189	0.628823365105891	0.752675296240378	0.502589522697681	0.0008290924783554	0.000808873147128691	0.0154436225133524
240	21.1579515660655	0.37	0.590173119203853	0.573681880017421	0.606664358390285	0.465075531453852	30.2867159575733	29.5949585174268	30.9784733977199	31.92	20.81	49.31	0.912833164387205	0.93416987728395	0.955506590180695	0.889527143057578	0.910319097168954	0.931111051280331	0.889606023940105	0.909794398427898	0.929697235373101	0.590173119203853	39.7722758498568	0.404836156762846	104.396301550303	0.513317136614337	0.520684468364177	0.506349299838462	0.474626684225314	0.481805654908583	0.467836994581189	0.628823365105891	0.752675296240378	0.502589522697681	0.0008290924783554	0.000808873147128691	0.0154436225133524
240	21.1579515660655	0.37	0.590377312802392	0.573842800445048	0.606911825159737	0.457958879879013	29.7051038951255	29.0168461324889	30.3933616577621	31.51	20.6	49.01	0.906552576185751	0.928055321347964	0.949558066510177	0.883583665596372	0.904541605477533	0.925499545358695	0.882676727622489	0.903483389692468	0.92448545178819	0.590377312802392	39.4383395870408	0.0763651476127698	103.865540328855	0.513317136614337	0.520684468364177	0.506349299838462	0.474626684225314	0.481805654908583	0.467836994581189	0.628823365105891	0.752675296240378	0.502589522697681	0.0008290924783554	0.000808873147128691	0.0154436225133524
240	21.1579515660655	0.37	0.590452909654977	0.573957183185171	0.606948636124783	0.458734851384698	29.4454541667321	28.764277772533	30.1266305609312	31.79	20.65	49.54	0.890859853053874	0.911956600458373	0.933053347862872	0.868170183840246	0.888729609668909	0.909289035497573	0.867408085316287	0.887718296063648	0.908150741973558	0.590452909654977	39.6914163523955	-0.217184143987739	103.757937831874	0.513317136614337	0.520684468364177	0.506349299838462	0.474626684225314	0.481805654908583	0.467836994581189	0.628823365105891	0.752675296240378	0.502589522697681	0.0008290924783554	0.000808873147128691	0.0154436225133524
240	21.1579515660655	0.37	0.590518400384044	0.574134556381256	0.606902244386831	0.458528227259516	29.6541107812557	28.9678219263457	30.3403996361657	32.33	20.76	49.34	0.882347414894902	0.903251478670933	0.924155542446964	0.859653551479659	0.88001996539108	0.900386379302502	0.859019751285508	0.878837593131031	0.899377299786983	0.590518400384044	39.8285118728374	-0.241866018399374	103.806636864417	0.513317136614337	0.520684468364177	0.506349299838462	0.474626684225314	0.481805654908583	0.467836994581189	0.628823365105891	0.752675296240378	0.502589522697681	0.0008290924783554	0.000808873147128691	0.0154436225133524
240	21.1579515660655	0.37	0.590519142117576	0.573951387223207	0.607086897011945	0.456369875222809	29.5972020570699	28.9092453673746	30.2851587467652	32.08	20.87	49.97	0.887345721035106	0.908461990833955	0.929578260632804	0.864625239420433	0.88520082726369	0.905776415106947	0.863758675245454	0.883573940261646	0.904165948964266	0.590519142117576	39.812701915279	0.0444168781812134	104.239544627055	0.513317136614337	0.520684468364177	0.506349299838462	0.474626684225314	0.481805654908583	0.467836994581189	0.628823365105891	0.752675296240378	0.502589522697681	0.0008290924783554	0.000808873147128691	0.0154436225133524
240	21.1579515660655	0.37	0.590535754781504	0.574244681402944	0.606826828160064	0.468239924584375	30.2589988114273	29.5722540341718	30.9457435886827	31.61	20.54	49.38	0.921022415896943	0.942410955746544	0.963799495596146	0.897642914958657	0.918488521890611	0.939334128822564	0.895136164917709	0.916709817949534	0.937326284666548	0.590535754781504	39.7310204134897	-0.0981501212975245	103.820812789832	0.513317136614337	0.520684468364177	0.506349299838462	0.474626684225314	0.481805654908583	0.467836994581189	0.628823365105891	0.752675296240378	0.502589522697681	0.0008290924783554	0.000808873147128691	0.0154436225133524
240	21.1579515660655	0.37	0.590710648625688	0.574458439878951	0.606962857372425	0.468127909078025	30.0649678525872	29.3824732113471	30.7474624938272	31.99	20.58	49.93	0.904491466453194	0.925500949707424	0.946510432961654	0.881371470049626	0.901843923165602	0.922316376281578	0.879799278099984	0.899391204539602	0.919473079404155	0.590710648625688	39.857662505237	0.138701626151734	104.246254666523	0.513317136614337	0.520684468364177	0.506349299838462	0.474626684225314	0.481805654908583	0.467836994581189	0.628823365105891	0.752675296240378	0.502589522697681	0.0008290924783554	0.000808873147128691	0.0154436225133524
240	21.1579515660655	0.37	0.590967796327882	0.574562887804755	0.607372704851009	0.461296412997956	29.5891567643814	28.9081763027735	30.2701372259894	31.6	20.33	49.67	0.900538283022167	0.921751969048057	0.942965655073946	0.87768178541707	0.898357048398667	0.919032311380265	0.874392276526948	0.89568388117089	0.915510126037849	0.590967796327882	39.4453161005264	-0.283333170114765	103.501157177291	0.513317136614337	0.520684468364177	0.506349299838462	0.474626684225314	0.481805654908583	0.467836994581189	0.628823365105891	0.752675296240378	0.502589522697681	0.0008290924783554	0.000808873147128691	0.0154436225133524
240	21.1579515660655	0.37	0.59134703072402	0.574819396007711	0.607874665440328	0.46344134159363	29.7823585018457	29.0998823623326	30.4648346413587	31.71	20.25	49.18	0.903515983271594	0.924706038013867	0.945896092756139	0.880538370876762	0.901189534361427	0.921840697846093	0.877584721715122	0.898652032735561	0.91963008094115	0.59134703072402	39.2764399519928	-0.124919785334548	103.467533500696	0.513317136614337	0.520684468364177	0.506349299838462	0.474626684225314	0.481805654908583	0.467836994581189	0.628823365105891	0.752675296240378	0.502589522697681	0.0008290924783554	0.000808873147128691	0.0154436225133524
[truncated: 1,361 more rows]
