# Supplementary material for: Re-expressing coefficients from regression models for inclusion in a meta-analysis
Source: BMC Med Res Methodol. 2024 Jan 8;24:6. doi: 10.1186/s12874-023-02132-y (PMC10773134; doi:10.1186/s12874-023-02132-y)
Supplement: Supplementary file 2 — Additional file 2. [file 12874_2023_2132_MOESM2_ESM.zip › Supp_Files_R1/simdata/simdata_scenario_241.csv]

ex_no	errsd	rsquare	beta	b_low_ci	b_hi_ci	lrsquare	lbeta	lb_low_ci	lb_hi_ci	x_median	x_25	x_75	rbl	rb	rbu	altl	alt	altu	dzl	dz	dzu	observed_beta	xlog	error	ylog	RelBias_rb	RelBias_rbl	RelBias_rbu	RelBias_alt	RelBias_altl	RelBias_altu	RelBias_dz	RelBias_dzl	RelBias_dzu	MC_SE_RelBias_rb	MC_SE_RelBias_alt	MC_SE_RelBias_dz
241	12.1639532432449	0.18	-15.0054833552083	-20.0090973112196	-10.001869399197	0.416312756048836	-12.4581608892967	-14.7612971811709	-10.1550245974225	0.26	0.15	0.49	-23.3221275677272	-19.6832848735046	-16.044442179282	-54.5971558964018	-46.0786165272118	-37.5600771580219	-52.8165559248063	-44.572660259404	-36.3279488999271	-15.0054833552083	0.388095876260345	0.301719625399468	19.9418083253823	0.18932026928851	0.227111353172328	0.130500493469076	-0.937102106603513	-0.846864254149887	-1.07754586917808	-0.875725128580817	-0.787805636030787	-1.01211739087134	0.00447148201479989	0.01092131277227	0.0106626442068253
241	12.1639532432449	0.19	-16.9842935786559	-22.3819127489429	-11.586674408369	0.460867673856158	-15.1519451346154	-17.7106100465436	-12.5932802226872	0.25	0.15	0.41	-28.6865737076696	-24.5422032203537	-20.3978327330379	-68.8543789720824	-58.9069359960651	-48.9594930200478	-67.7156046991266	-57.9259217299599	-48.1363479901416	-16.9842935786559	0.336092262600951	-0.0376774159717738	21.047989878742	0.18932026928851	0.227111353172328	0.130500493469076	-0.937102106603513	-0.846864254149887	-1.07754586917808	-0.875725128580817	-0.787805636030787	-1.01211739087134	0.00447148201479989	0.01092131277227	0.0106626442068253
241	12.1639532432449	0.19	-12.5878632237753	-16.6447217570046	-8.53100469054604	0.452056682081837	-13.1149059395128	-15.3692594131848	-10.8605524658407	0.26	0.15	0.41	-24.1732589036938	-20.6275402249678	-17.0818215462418	-56.3379218496631	-48.0743102853807	-39.8106987210982	-55.4557640676719	-47.3226143264489	-39.1838851019591	-12.5878632237753	0.396814424447823	-1.87791815322791	18.2548747936997	0.18932026928851	0.227111353172328	0.130500493469076	-0.937102106603513	-0.846864254149887	-1.07754586917808	-0.875725128580817	-0.787805636030787	-1.01211739087134	0.00447148201479989	0.01092131277227	0.0106626442068253
241	12.1639532432449	0.2	-15.7498101421386	-20.7089502885256	-10.7906699957516	0.467546130820221	-13.812947501704	-16.1143924070615	-11.5115025963466	0.27	0.14	0.46	-25.084417662266	-21.5018807738517	-17.9193438854375	-57.8727250487461	-49.6073877739617	-41.3420504991772	-55.8623795719168	-47.8821001103405	-39.9153031034936	-15.7498101421386	0.362093250011979	-1.12332329673919	19.3822479058551	0.18932026928851	0.227111353172328	0.130500493469076	-0.937102106603513	-0.846864254149887	-1.07754586917808	-0.875725128580817	-0.787805636030787	-1.01211739087134	0.00447148201479989	0.01092131277227	0.0106626442068253
241	12.1639532432449	0.2	-10.0063838283821	-13.1486293281966	-6.86413832856753	0.59834534305963	-17.1345632595032	-19.3264037549792	-14.9427227640272	0.25	0.16	0.46	-31.3232061584631	-27.7707877894443	-24.2183694204255	-75.2305892060897	-66.6985594497548	-58.1665296934198	-73.5825894166283	-65.2235813318525	-56.896593499315	-10.0063838283821	0.417039528434407	0.248538099470505	20.1938943192478	0.18932026928851	0.227111353172328	0.130500493469076	-0.937102106603513	-0.846864254149887	-1.07754586917808	-0.875725128580817	-0.787805636030787	-1.01211739087134	0.00447148201479989	0.01092131277227	0.0106626442068253
241	12.1639532432449	0.21	-23.6139591530722	-30.8525359079855	-16.375382398159	0.361123470540464	-11.4284676118089	-13.8017754440295	-9.05515977958832	0.26	0.14	0.41	-21.9023637678875	-18.1361054567542	-14.3698471456209	-51.498042938892	-42.6426091473087	-33.7871753557254	-50.2002184102852	-41.5533826975875	-32.9232506365023	-23.6139591530722	0.332731338274578	1.48889319716593	23.0933375093325	0.18932026928851	0.227111353172328	0.130500493469076	-0.937102106603513	-0.846864254149887	-1.07754586917808	-0.875725128580817	-0.787805636030787	-1.01211739087134	0.00447148201479989	0.01092131277227	0.0106626442068253
241	12.1639532432449	0.21	-19.7893649370742	-25.7269264652815	-13.851803408867	0.491185549172991	-14.1391553718031	-16.3859628276689	-11.8923479159373	0.26	0.14	0.43	-25.7298700737042	-22.2018464520199	-18.6738228303356	-59.8684960817988	-51.6594585792284	-43.450421076658	-58.21059082676	-50.2328184269304	-42.2629102722069	-19.7893649370742	0.34733017695585	1.23532412804479	22.4369658739329	0.18932026928851	0.227111353172328	0.130500493469076	-0.937102106603513	-0.846864254149887	-1.07754586917808	-0.875725128580817	-0.787805636030787	-1.01211739087134	0.00447148201479989	0.01092131277227	0.0106626442068253
241	12.1639532432449	0.21	-16.3296386719	-21.3391729762864	-11.3201043675135	0.491336409571326	-14.8869590298307	-17.2518836739718	-12.5220343856897	0.29	0.16	0.48	-25.8888300397567	-22.3399345494995	-18.7910390592423	-57.6814152862637	-49.7743250752842	-41.8672348643046	-56.1551706269496	-48.4519271157992	-40.7538711351534	-16.3296386719	0.384488346889959	0.0354395168658173	19.7485442203268	0.18932026928851	0.227111353172328	0.130500493469076	-0.937102106603513	-0.846864254149887	-1.07754586917808	-0.875725128580817	-0.787805636030787	-1.01211739087134	0.00447148201479989	0.01092131277227	0.0106626442068253
241	12.1639532432449	0.21	-11.817357818833	-15.3656662808334	-8.26904935683256	0.560829500491701	-14.3309864494234	-16.3109751032343	-12.3509977956126	0.23	0.14	0.4	-27.5322037344216	-24.1900705594556	-20.8479373844896	-68.9945921419601	-60.6193411989125	-52.2440902558648	-67.7337538289836	-59.5103039634831	-51.2534367305441	-11.817357818833	0.37013620262741	-0.368899196451986	21.4206333746021	0.18932026928851	0.227111353172328	0.130500493469076	-0.937102106603513	-0.846864254149887	-1.07754586917808	-0.875725128580817	-0.787805636030787	-1.01211739087134	0.00447148201479989	0.01092131277227	0.0106626442068253
241	12.1639532432449	0.21	-10.9660804802863	-14.2761825812511	-7.65597837932156	0.534699473751751	-14.7846267175703	-16.9379424775778	-12.6313109575628	0.26	0.15	0.44	-26.7911532447306	-23.3852016312436	-19.9792500177567	-62.7878683205119	-54.8056646632015	-46.823461005891	-61.0956422431977	-53.3430773222744	-45.5556715542923	-10.9660804802863	0.386770020642871	1.77365170855057	22.1474448831679	0.18932026928851	0.227111353172328	0.130500493469076	-0.937102106603513	-0.846864254149887	-1.07754586917808	-0.875725128580817	-0.787805636030787	-1.01211739087134	0.00447148201479989	0.01092131277227	0.0106626442068253
241	12.1639532432449	0.21	-10.4278709205012	-13.5586591078785	-7.29708273312383	0.526063029290463	-14.9796188287383	-17.1994892650445	-12.759748392432	0.23	0.14	0.42	-28.7586323935268	-25.0468688140852	-21.3351052346437	-71.3456651044527	-62.1373607017249	-52.9290562989971	-69.5501550197098	-60.5874611859662	-51.6100978711833	-10.4278709205012	0.383341700856898	0.290686618685489	21.206761446525	0.18932026928851	0.227111353172328	0.130500493469076	-0.937102106603513	-0.846864254149887	-1.07754586917808	-0.875725128580817	-0.787805636030787	-1.01211739087134	0.00447148201479989	0.01092131277227	0.0106626442068253
241	12.1639532432449	0.22	-28.8504991056623	-37.2332777391307	-20.467720472194	0.304234549336549	-11.3222412020402	-13.9955247644073	-8.64895763967301	0.25	0.15	0.42	-22.435521069271	-18.1501147913904	-13.8647085135098	-53.2882256580599	-43.1096478542689	-32.9310700504779	-52.1496471046525	-42.1881108125178	-32.2403292983274	-28.8504991056623	0.328766295494067	-1.32930452311631	19.5411387229327	0.18932026928851	0.227111353172328	0.130500493469076	-0.937102106603513	-0.846864254149887	-1.07754586917808	-0.875725128580817	-0.787805636030787	-1.01211739087134	0.00447148201479989	0.01092131277227	0.0106626442068253
241	12.1639532432449	0.22	-24.8237076781579	-32.1782886425211	-17.4691267137946	0.363238571276998	-12.4203270505772	-14.9878296276076	-9.85282447354677	0.25	0.15	0.43	-23.9655159622266	-19.8600833864827	-15.7546508107387	-56.7775807313228	-47.0512502040059	-37.3249196766891	-55.6234999927767	-46.0932224405831	-36.5583062623125	-24.8237076781579	0.344081307674703	-2.09774380312959	18.8764780661915	0.18932026928851	0.227111353172328	0.130500493469076	-0.937102106603513	-0.846864254149887	-1.07754586917808	-0.875725128580817	-0.787805636030787	-1.01211739087134	0.00447148201479989	0.01092131277227	0.0106626442068253
241	12.1639532432449	0.22	-24.2268179601105	-31.3265239040643	-17.1271120161568	0.334071748323082	-11.3284752579021	-13.8256605425064	-8.83128997329786	0.26	0.15	0.42	-21.7721734759277	-17.8396921994793	-13.9072109230309	-50.8034459707187	-41.6273478526416	-32.4512497345645	-49.974170242915	-40.9238780577512	-31.9248348957747	-24.2268179601105	0.339583884651534	0.201572644217358	20.8898747662748	0.18932026928851	0.227111353172328	0.130500493469076	-0.937102106603513	-0.846864254149887	-1.07754586917808	-0.875725128580817	-0.787805636030787	-1.01211739087134	0.00447148201479989	0.01092131277227	0.0106626442068253
241	12.1639532432449	0.22	-11.3759806741811	-14.7098913478679	-8.04207000049433	0.570310098767912	-16.2001474866594	-18.3956122560562	-14.0046827172626	0.28	0.15	0.42	-28.0892660628234	-24.7368908778746	-21.3845156929258	-63.6162495467059	-56.0238284466706	-48.4314073466354	-62.2836101621759	-54.8353336579591	-47.4093128400591	-11.3759806741811	0.419525608698006	0.751784836982824	20.4425708681309	0.18932026928851	0.227111353172328	0.130500493469076	-0.937102106603513	-0.846864254149887	-1.07754586917808	-0.875725128580817	-0.787805636030787	-1.01211739087134	0.00447148201479989	0.01092131277227	0.0106626442068253
241	12.1639532432449	0.23	-21.9165773247762	-28.1498586891722	-15.6832959603801	0.43393403876205	-14.169048091151	-16.6957138619709	-11.6423823203311	0.25	0.15	0.42	-26.6090462370287	-22.5821344872769	-18.5552227375251	-62.8337186766274	-53.3247029168893	-43.8156871571511	-61.9002397575393	-52.5417534938676	-43.150103344704	-21.9165773247762	0.346540918791077	-1.00841371654439	19.6312257859311	0.18932026928851	0.227111353172328	0.130500493469076	-0.937102106603513	-0.846864254149887	-1.07754586917808	-0.875725128580817	-0.787805636030787	-1.01211739087134	0.00447148201479989	0.01092131277227	0.0106626442068253
241	12.1639532432449	0.23	-21.6089884316614	-27.8108135733043	-15.4071632900186	0.469894429677997	-13.4897725331971	-15.7267990065885	-11.2527460598057	0.23	0.14	0.42	-26.4067212844711	-22.6505510324012	-18.8943807803313	-65.8032440501916	-56.4431957076366	-47.0831473650816	-63.9606366108003	-54.8768343268793	-45.7657063791353	-21.6089884316614	0.333234631492439	-1.66952981291495	20.361967982933	0.18932026928851	0.227111353172328	0.130500493469076	-0.937102106603513	-0.846864254149887	-1.07754586917808	-0.875725128580817	-0.787805636030787	-1.01211739087134	0.00447148201479989	0.01092131277227	0.0106626442068253
241	12.1639532432449	0.23	-21.5926529620262	-27.7333892861709	-15.4519166378816	0.449010804194882	-14.3591355762931	-16.8425940556228	-11.8756770969633	0.3	0.15	0.46	-24.8961032513464	-21.2251462409456	-17.5541892305447	-54.7023077498927	-46.6363940568044	-38.5704803637162	-53.2293649475114	-45.3588785607744	-37.5085967645949	-21.5926529620262	0.37499016188028	-0.961194121485068	18.7386666495399	0.18932026928851	0.227111353172328	0.130500493469076	-0.937102106603513	-0.846864254149887	-1.07754586917808	-0.875725128580817	-0.787805636030787	-1.01211739087134	0.00447148201479989	0.01092131277227	0.0106626442068253
241	12.1639532432449	0.23	-18.7103635218855	-24.1300912004107	-13.2906358433603	0.446072632032974	-13.0570534455017	-15.3287706412121	-10.7853362497914	0.24	0.15	0.41	-25.3483910479864	-21.5917704307737	-17.835149813561	-62.1570867950523	-52.9454333485618	-43.7337799020714	-61.4435962236203	-52.3338261108001	-43.2305709805589	-18.7103635218855	0.366280084305693	-1.10579579808319	19.9700263020518	0.18932026928851	0.227111353172328	0.130500493469076	-0.937102106603513	-0.846864254149887	-1.07754586917808	-0.875725128580817	-0.787805636030787	-1.01211739087134	0.00447148201479989	0.01092131277227	0.0106626442068253
241	12.1639532432449	0.23	-18.4146943898771	-23.6996978828727	-13.1296908968815	0.503440223462689	-15.1504786486964	-17.4996983156155	-12.8012589817773	0.24	0.15	0.39	-28.8598742546259	-24.9856255126758	-21.1113767707258	-70.5674579302921	-61.0942397625024	-51.6210215947127	-70.0655799965415	-60.6592341784062	-51.272590040202	-18.4146943898771	0.344863913391571	0.482378055441618	22.0181770002473	0.18932026928851	0.227111353172328	0.130500493469076	-0.937102106603513	-0.846864254149887	-1.07754586917808	-0.875725128580817	-0.787805636030787	-1.01211739087134	0.00447148201479989	0.01092131277227	0.0106626442068253
241	12.1639532432449	0.23	-18.1621621555133	-23.3403719004594	-12.9839524105672	0.411131839614	-12.1915779310572	-14.4696311275957	-9.91352473451874	0.25	0.14	0.48	-23.1941180826656	-19.5425091112152	-15.8909001397647	-55.0866304002201	-46.4139646381727	-37.7412988761253	-52.893727629366	-44.5748053917368	-36.234373900559	-18.1621621555133	0.38636354304923	1.03038859539367	21.2992586115829	0.18932026928851	0.227111353172328	0.130500493469076	-0.937102106603513	-0.846864254149887	-1.07754586917808	-0.875725128580817	-0.787805636030787	-1.01211739087134	0.00447148201479989	0.01092131277227	0.0106626442068253
241	12.1639532432449	0.23	-13.8273910234576	-17.8256629664969	-9.82911908041821	0.48639996901284	-14.6212346373547	-16.9670037281452	-12.2754655465642	0.23	0.14	0.37	-28.4769201457953	-24.5398502807074	-20.6027804156194	-70.9296242473056	-61.1232658090911	-51.3169073708766	-69.9263252221322	-60.2577981023998	-50.619997177316	-13.8273910234576	0.36630978499819	0.759893967322444	22.5483771237034	0.18932026928851	0.227111353172328	0.130500493469076	-0.937102106603513	-0.846864254149887	-1.07754586917808	-0.875725128580817	-0.787805636030787	-1.01211739087134	0.00447148201479989	0.01092131277227	0.0106626442068253
241	12.1639532432449	0.23	-9.396775446543	-12.0451520178233	-6.74839887526271	0.552451971902772	-15.4396213924818	-17.6092963078225	-13.2699464771411	0.27	0.14	0.5	-27.1086644238643	-23.7685542820002	-20.4284441401362	-61.8752898673757	-54.2515176303759	-46.6277453933761	-59.2238533951893	-51.9412854439786	-44.6464450740472	-9.396775446543	0.454353228071443	-1.25687585862557	18.293961476863	0.18932026928851	0.227111353172328	0.130500493469076	-0.937102106603513	-0.846864254149887	-1.07754586917808	-0.875725128580817	-0.787805636030787	-1.01211739087134	0.00447148201479989	0.01092131277227	0.0106626442068253
241	12.1639532432449	0.24	-28.3476437886837	-36.3107235970704	-20.384563980297	0.462480834109423	-14.5026151902562	-16.9436945152856	-12.0615358652268	0.24	0.14	0.39	-27.8114077620348	-23.8046161838097	-19.7978246055845	-67.6713423042072	-57.9219270012599	-48.1725116983127	-66.4391064451559	-56.8736597120451	-47.3174190095197	-28.3476437886837	0.308459858881834	-0.718985776058302	21.9035826948579	0.18932026928851	0.227111353172328	0.130500493469076	-0.937102106603513	-0.846864254149887	-1.07754586917808	-0.875725128580817	-0.787805636030787	-1.01211739087134	0.00447148201479989	0.01092131277227	0.0106626442068253
241	12.1639532432449	0.24	-25.203061381573	-32.1904228188644	-18.2156999442817	0.386774884262127	-12.1796524231202	-14.5740771615167	-9.78522768472365	0.25	0.16	0.44	-23.6873971583874	-19.7957140613588	-15.9040309643301	-57.0549764392504	-47.6812201786821	-38.3074639181139	-56.2863100255041	-47.0764779810951	-37.7920416497345	-25.203061381573	0.345696892623291	1.65084362727998	21.7665838635486	0.18932026928851	0.227111353172328	0.130500493469076	-0.937102106603513	-0.846864254149887	-1.07754586917808	-0.875725128580817	-0.787805636030787	-1.01211739087134	0.00447148201479989	0.01092131277227	0.0106626442068253
241	12.1639532432449	0.24	-23.6384059573537	-30.2484800826979	-17.0283318320096	0.489454940092653	-15.6901463752853	-18.1920647560848	-13.1882279944859	0.24	0.14	0.42	-29.617258700209	-25.5440561844714	-21.4708536687339	-71.460421820835	-61.6326125396797	-51.8048032585244	-69.8224325565033	-60.1935738273836	-50.5869440336447	-23.6384059573537	0.343983110874963	-2.49489923463144	18.6159933053648	0.18932026928851	0.227111353172328	0.130500493469076	-0.937102106603513	-0.846864254149887	-1.07754586917808	-0.875725128580817	-0.787805636030787	-1.01211739087134	0.00447148201479989	0.01092131277227	0.0106626442068253
241	12.1639532432449	0.24	-22.7942876191748	-29.0447395165973	-16.5438357217523	0.481946691549348	-14.8667872373137	-17.2733118725994	-12.460262602028	0.25	0.14	0.39	-27.5485572469423	-23.7104813660505	-19.8724054851587	-65.0970634097251	-56.0277148137117	-46.9583662176984	-64.1748269282912	-55.2447565366103	-46.3108094048681	-22.7942876191748	0.328042395376385	1.17563288087926	22.939551165555	0.18932026928851	0.227111353172328	0.130500493469076	-0.937102106603513	-0.846864254149887	-1.07754586917808	-0.875725128580817	-0.787805636030787	-1.01211739087134	0.00447148201479989	0.01092131277227	0.0106626442068253
241	12.1639532432449	0.24	-20.9853787033595	-26.8222741809344	-15.1484832257846	0.426918188108407	-12.9403984285202	-15.2812242186783	-10.5995726383622	0.27	0.16	0.46	-23.5729491513244	-19.9619709643767	-16.350992777429	-53.9110756782007	-45.6528082438125	-37.3945408094243	-52.6292467866794	-44.5736205843909	-36.518240744444	-20.9853787033595	0.378627629494161	0.60090842736936	20.4532003394134	0.18932026928851	0.227111353172328	0.130500493469076	-0.937102106603513	-0.846864254149887	-1.07754586917808	-0.875725128580817	-0.787805636030787	-1.01211739087134	0.00447148201479989	0.01092131277227	0.0106626442068253
241	12.1639532432449	0.24	-19.7245681374116	-25.1819742162813	-14.2671620585419	0.393775527188875	-12.426998406345	-14.8343752326056	-10.0196215800844	0.25	0.15	0.49	-23.9726688289148	-20.0822961979528	-16.1919235669908	-57.405455266479	-48.0894874186584	-38.7735195708378	-55.6443260048072	-46.6039926090534	-37.5670216355049	-19.7245681374116	0.385554202869382	0.991876486713434	21.2037852449128	0.18932026928851	0.227111353172328	0.130500493469076	-0.937102106603513	-0.846864254149887	-1.07754586917808	-0.875725128580817	-0.787805636030787	-1.01211739087134	0.00447148201479989	0.01092131277227	0.0106626442068253
241	12.1639532432449	0.24	-17.789797413271	-22.6849448021336	-12.8946500244084	0.473345047969479	-14.3407887082785	-16.7025318655009	-11.9790455510561	0.25	0.13	0.38	-26.9245546088823	-23.1174142830416	-19.3102739572008	-64.3113984958135	-55.217746913408	-46.1240953310025	-62.7632835105317	-53.8998990112226	-45.0148747161295	-17.789797413271	0.363655376392285	-0.00708426816787206	21.3900488961573	0.18932026928851	0.227111353172328	0.130500493469076	-0.937102106603513	-0.846864254149887	-1.07754586917808	-0.875725128580817	-0.787805636030787	-1.01211739087134	0.00447148201479989	0.01092131277227	0.0106626442068253
241	12.1639532432449	0.24	-16.8595953168339	-21.5748185694393	-12.1443720642286	0.519497323315119	-15.2272183662417	-17.5136714049445	-12.9407653275388	0.28	0.17	0.5	-26.6398233479506	-23.161928642947	-19.6840339379435	-60.1136615228258	-52.2656746057242	-44.4176876886227	-58.4546826844338	-50.8243464085792	-43.2004508954022	-16.8595953168339	0.405868585081872	0.106919421077528	19.4335912424722	0.18932026928851	0.227111353172328	0.130500493469076	-0.937102106603513	-0.846864254149887	-1.07754586917808	-0.875725128580817	-0.787805636030787	-1.01211739087134	0.00447148201479989	0.01092131277227	0.0106626442068253
241	12.1639532432449	0.24	-14.4906034752163	-18.5436129585727	-10.4375939918599	0.481536472159169	-14.9697659463459	-17.3949515620438	-12.544580330648	0.26	0.13	0.49	-27.2832959816262	-23.4794879211401	-19.675679860654	-63.4124381687238	-54.5715435933869	-45.73064901805	-60.1229509026611	-51.7545766457895	-43.3739520139937	-14.4906034752163	0.381994887020356	0.591868063912887	21.2845145902788	0.18932026928851	0.227111353172328	0.130500493469076	-0.937102106603513	-0.846864254149887	-1.07754586917808	-0.875725128580817	-0.787805636030787	-1.01211739087134	0.00447148201479989	0.01092131277227	0.0106626442068253
241	12.1639532432449	0.24	-14.1414975172494	-18.0339332096117	-10.249061824887	0.530815567896978	-13.199146867616	-15.136600393716	-11.261693341516	0.24	0.14	0.47	-25.0495111053012	-21.8432255222983	-18.6369399392955	-61.4726922634053	-53.6043148677755	-45.7359374721458	-59.1372397354966	-51.5735080899046	-44.0176140480241	-14.1414975172494	0.392334634060393	-0.434373511520437	20.3033188844525	0.18932026928851	0.227111353172328	0.130500493469076	-0.937102106603513	-0.846864254149887	-1.07754586917808	-0.875725128580817	-0.787805636030787	-1.01211739087134	0.00447148201479989	0.01092131277227	0.0106626442068253
241	12.1639532432449	0.24	-12.3959867364475	-15.812072198743	-8.9799012741521	0.544420534958283	-14.4457864240909	-16.5089871046564	-12.3825857435254	0.25	0.14	0.54	-26.4900274687684	-23.1794523041451	-19.8688771395218	-62.9789866571491	-55.1082258825098	-47.2374651078704	-59.6017629739145	-52.1411471190311	-44.7055772607444	-12.3959867364475	0.440655454096719	-0.190846555837769	19.2181759792337	0.18932026928851	0.227111353172328	0.130500493469076	-0.937102106603513	-0.846864254149887	-1.07754586917808	-0.875725128580817	-0.787805636030787	-1.01211739087134	0.00447148201479989	0.01092131277227	0.0106626442068253
241	12.1639532432449	0.25	-32.5700153574108	-41.2886972168994	-23.8513334979222	0.41391593062625	-14.9285700704078	-17.7020661735439	-12.1550739672717	0.25	0.13	0.4	-28.5173840877901	-24.0493828463685	-19.5813816049469	-68.0714308011524	-57.4062436862124	-46.7410565712724	-66.3160903075062	-55.8985573024613	-45.5323710872278	-32.5700153574108	0.320919111273517	-0.705813327235351	20.8753152490717	0.18932026928851	0.227111353172328	0.130500493469076	-0.937102106603513	-0.846864254149887	-1.07754586917808	-0.875725128580817	-0.787805636030787	-1.01211739087134	0.00447148201479989	0.01092131277227	0.0106626442068253
241	12.1639532432449	0.25	-30.5843760994793	-38.8261433368491	-22.3426088621096	0.40341986065925	-13.9322883611319	-16.5775197911592	-11.2870569311047	0.27	0.17	0.42	-25.7349283032208	-21.6284731727325	-17.5220180422441	-59.2162146448795	-49.7672383131238	-40.3182619813681	-58.9061693593117	-49.5055322997479	-40.0989581620205	-30.5843760994793	0.340202699724151	-1.37596439784189	18.9132724903982	0.18932026928851	0.227111353172328	0.130500493469076	-0.937102106603513	-0.846864254149887	-1.07754586917808	-0.875725128580817	-0.787805636030787	-1.01211739087134	0.00447148201479989	0.01092131277227	0.0106626442068253
241	12.1639532432449	0.25	-24.1748498610748	-30.7574334823228	-17.5922662398268	0.457051762088413	-14.5475099241368	-17.0230538901059	-12.0719659581677	0.27	0.15	0.42	-26.4088530581708	-22.5683977991813	-18.7279425401917	-60.7274305042979	-51.8962639507396	-43.0650973971814	-59.7906573057275	-51.0847044534108	-42.398971398229	-24.1748498610748	0.357668037346309	1.74187028809599	22.0502435650884	0.18932026928851	0.227111353172328	0.130500493469076	-0.937102106603513	-0.846864254149887	-1.07754586917808	-0.875725128580817	-0.787805636030787	-1.01211739087134	0.00447148201479989	0.01092131277227	0.0106626442068253
241	12.1639532432449	0.25	-22.4709040048571	-28.5900588842393	-16.3517491254749	0.508694815385054	-15.62791521895	-18.0258287920909	-13.230001645809	0.29	0.14	0.45	-27.0894432930362	-23.4858284739659	-19.8822136548956	-60.437958639755	-52.3981063241274	-44.3582540084998	-58.5436381429204	-50.7597389758811	-42.9842868676999	-22.4709040048571	0.374668335780029	-0.767283621353192	19.5153054987479	0.18932026928851	0.227111353172328	0.130500493469076	-0.937102106603513	-0.846864254149887	-1.07754586917808	-0.875725128580817	-0.787805636030787	-1.01211739087134	0.00447148201479989	0.01092131277227	0.0106626442068253
241	12.1639532432449	0.25	-20.177562672549	-25.6789998863789	-14.6761254587191	0.489506913506232	-15.4472077181506	-17.9101314619436	-12.9842839743577	0.24	0.14	0.43	-29.6211056283221	-25.5477394152146	-21.4743732021072	-72.6446462022055	-62.6548689428355	-52.6650916834655	-70.5700941462114	-60.8476364644239	-51.1396650927091	-20.177562672549	0.347166615148081	0.759555261548878	21.9410952562194	0.18932026928851	0.227111353172328	0.130500493469076	-0.937102106603513	-0.846864254149887	-1.07754586917808	-0.875725128580817	-0.787805636030787	-1.01211739087134	0.00447148201479989	0.01092131277227	0.0106626442068253
241	12.1639532432449	0.25	-19.6831635620371	-25.0242407127131	-14.3420864113611	0.383274545365481	-12.7753972437645	-15.305573774524	-10.245220713005	0.26	0.15	0.41	-24.2906793665149	-20.2751679093973	-16.2596564522796	-57.1180334374913	-47.6758060623094	-38.2335786871274	-56.383766722423	-47.0784260903278	-37.7585759246381	-19.6831635620371	0.353215664921051	-0.574135547646892	19.9302217163227	0.18932026928851	0.227111353172328	0.130500493469076	-0.937102106603513	-0.846864254149887	-1.07754586917808	-0.875725128580817	-0.787805636030787	-1.01211739087134	0.00447148201479989	0.01092131277227	0.0106626442068253
241	12.1639532432449	0.25	-17.0668925815545	-21.6593727732554	-12.4744123898536	0.493190473700242	-14.4162679025507	-16.6979406281459	-12.1345951769555	0.25	0.14	0.42	-26.7154311931825	-23.0649288909254	-19.4144265886683	-63.3292902825072	-54.6757252958564	-46.0221603092056	-61.6094943491747	-53.1970108363441	-44.7758953616369	-17.0668925815545	0.355301379495026	-0.0537291781501189	21.0859433662659	0.18932026928851	0.227111353172328	0.130500493469076	-0.937102106603513	-0.846864254149887	-1.07754586917808	-0.875725128580817	-0.787805636030787	-1.01211739087134	0.00447148201479989	0.01092131277227	0.0106626442068253
241	12.1639532432449	0.25	-16.9607421679722	-21.5517340784419	-12.3697502575024	0.573972039521738	-16.4265862709455	-18.6361496512827	-14.2170228906083	0.22	0.12	0.39	-32.1402181748887	-28.3295678826275	-24.5189175903663	-82.4413170651719	-72.6668025531876	-62.8922880412032	-79.606737915863	-70.1565189867664	-60.7461590354999	-16.9607421679722	0.374580153446527	0.964279483464269	22.785595071597	0.18932026928851	0.227111353172328	0.130500493469076	-0.937102106603513	-0.846864254149887	-1.07754586917808	-0.875725128580817	-0.787805636030787	-1.01211739087134	0.00447148201479989	0.01092131277227	0.0106626442068253
241	12.1639532432449	0.25	-15.796550821463	-20.0221024634189	-11.5709991795072	0.495025534009139	-14.9418280234816	-17.2980169134655	-12.5856391334976	0.21	0.13	0.35	-30.5474882042731	-26.3865689102358	-22.2256496161984	-80.4516596816945	-69.4932181637414	-58.5347766457883	-79.4740461852598	-68.6914237893876	-57.8261472102837	-15.796550821463	0.316315930716678	-1.53316771717809	21.2017505326038	0.18932026928851	0.227111353172328	0.130500493469076	-0.937102106603513	-0.846864254149887	-1.07754586917808	-0.875725128580817	-0.787805636030787	-1.01211739087134	0.00447148201479989	0.01092131277227	0.0106626442068253
241	12.1639532432449	0.25	-15.3641872312857	-19.5158198922912	-11.2125545702803	0.525922857151232	-14.5005822160468	-16.6500670582691	-12.3510973738245	0.22	0.14	0.41	-28.4499194628237	-24.7771011832472	-21.1042829036708	-72.2397972747667	-62.9138078535887	-53.5878184324106	-70.7069375806673	-61.59301656833	-52.4283017920002	-15.3641872312857	0.37518158078593	-0.781448257560625	20.5901574395665	0.18932026928851	0.227111353172328	0.130500493469076	-0.937102106603513	-0.846864254149887	-1.07754586917808	-0.875725128580817	-0.787805636030787	-1.01211739087134	0.00447148201479989	0.01092131277227	0.0106626442068253
241	12.1639532432449	0.25	-14.9098330812591	-18.9828719650698	-10.8367941974485	0.453941865553477	-12.4343002095232	-14.5635476389393	-10.305052780107	0.22	0.12	0.37	-25.0035001513657	-21.3478909726409	-17.6922817939161	-63.8190542052828	-54.4884597317877	-45.1578652582926	-61.8783555479469	-52.8385645350645	-43.7750459487904	-14.9098330812591	0.342025676912141	0.982173662830512	23.3556041716175	0.18932026928851	0.227111353172328	0.130500493469076	-0.937102106603513	-0.846864254149887	-1.07754586917808	-0.875725128580817	-0.787805636030787	-1.01211739087134	0.00447148201479989	0.01092131277227	0.0106626442068253
241	12.1639532432449	0.25	-12.4965537343552	-15.8639137010976	-9.12919376761284	0.509854651298426	-13.2423077792476	-15.269469464513	-11.2151460939821	0.26	0.15	0.49	-24.182059029711	-20.9716695888869	-17.7612801480629	-56.7429361624315	-49.2097925672809	-41.6766489721302	-54.8623045128663	-47.6020875575801	-40.301861119659	-12.4965537343552	0.429457566225083	-1.36339463839506	18.2129177170169	0.18932026928851	0.227111353172328	0.130500493469076	-0.937102106603513	-0.846864254149887	-1.07754586917808	-0.875725128580817	-0.787805636030787	-1.01211739087134	0.00447148201479989	0.01092131277227	0.0106626442068253
241	12.1639532432449	0.26	-30.7541627111247	-38.8174459044824	-22.690879517767	0.380836875781413	-14.8582628751402	-17.8161836922853	-11.9003420579952	0.27	0.16	0.47	-27.4864885383187	-22.9230613733352	-18.3596342083516	-62.8680954350299	-52.4304589897984	-41.9928225445669	-61.5253846157344	-51.345510115063	-41.1161822081686	-30.7541627111247	0.357130174340273	0.39885641719716	19.8437686731113	0.18932026928851	0.227111353172328	0.130500493469076	-0.937102106603513	-0.846864254149887	-1.07754586917808	-0.875725128580817	-0.787805636030787	-1.01211739087134	0.00447148201479989	0.01092131277227	0.0106626442068253
241	12.1639532432449	0.26	-29.1143036141426	-36.7493286185487	-21.4792786097365	0.417215879403407	-13.9694880173529	-16.5472296819337	-11.3917463527721	0.26	0.14	0.42	-26.2983481278976	-22.2015688493126	-18.1047895707277	-61.9259521581943	-52.2790740967084	-42.6321960352225	-60.3105708400467	-50.9064927588104	-41.534645322364	-29.1143036141426	0.340012261195999	-1.05828416062237	20.0335694685965	0.18932026928851	0.227111353172328	0.130500493469076	-0.937102106603513	-0.846864254149887	-1.07754586917808	-0.875725128580817	-0.787805636030787	-1.01211739087134	0.00447148201479989	0.01092131277227	0.0106626442068253
241	12.1639532432449	0.26	-27.802585334417	-35.1614020854583	-20.4437685833757	0.378022033674338	-13.5877180824053	-16.3089210255912	-10.8665151392193	0.25	0.15	0.41	-26.4950279905801	-22.0742359569056	-17.653443923231	-63.787977927172	-53.1447212087829	-42.5014644903938	-62.6845265709995	-52.2157021157344	-41.8339744728404	-27.802585334417	0.333108302474215	-0.782141906705944	20.4891337972948	0.18932026928851	0.227111353172328	0.130500493469076	-0.937102106603513	-0.846864254149887	-1.07754586917808	-0.875725128580817	-0.787805636030787	-1.01211739087134	0.00447148201479989	0.01092131277227	0.0106626442068253
241	12.1639532432449	0.26	-26.9160813015745	-34.0500480691263	-19.7821145340227	0.446356849660639	-14.1495022983308	-16.6098726745784	-11.6891319220832	0.26	0.16	0.41	-26.0858388898396	-22.2218221991904	-18.3578055085412	-60.7067774790408	-51.7144655045194	-42.7221535299981	-60.0803918556437	-51.1580780852918	-42.2742184821819	-26.9160813015745	0.336813195634889	-0.734167673525585	20.2080458791349	0.18932026928851	0.227111353172328	0.130500493469076	-0.937102106603513	-0.846864254149887	-1.07754586917808	-0.875725128580817	-0.787805636030787	-1.01211739087134	0.00447148201479989	0.01092131277227	0.0106626442068253
241	12.1639532432449	0.26	-26.0901128034275	-32.9240568066578	-19.2561688001973	0.391929493535216	-12.771893130223	-15.2556766081823	-10.2881096522638	0.22	0.14	0.45	-26.0102562559799	-21.7755148934473	-17.5407735309148	-65.8881249439796	-55.1608500854002	-44.4335752268207	-63.8116851826858	-53.4090277030133	-43.0146539668705	-26.0901128034275	0.338620745871815	-1.79775778862608	19.6967378228495	0.18932026928851	0.227111353172328	0.130500493469076	-0.937102106603513	-0.846864254149887	-1.07754586917808	-0.875725128580817	-0.787805636030787	-1.01211739087134	0.00447148201479989	0.01092131277227	0.0106626442068253
241	12.1639532432449	0.26	-25.8511151246113	-32.6162460167821	-19.0859842324405	0.553617775341866	-14.2833536150169	-16.2858146909852	-12.2808925390487	0.25	0.14	0.42	-26.2991243277337	-23.0654529519021	-19.8317815760705	-62.9299820891039	-55.1922764823611	-47.4545708756183	-61.459709486228	-53.8782645845056	-46.3469217088197	-25.8511151246113	0.341091366957219	1.00337948471194	22.5127213806331	0.18932026928851	0.227111353172328	0.130500493469076	-0.937102106603513	-0.846864254149887	-1.07754586917808	-0.875725128580817	-0.787805636030787	-1.01211739087134	0.00447148201479989	0.01092131277227	0.0106626442068253
241	12.1639532432449	0.26	-24.9467329848906	-31.6039092056072	-18.289556764174	0.493630408490449	-14.4185059313682	-16.6985255196999	-12.1384863430365	0.24	0.13	0.4	-27.4349444245756	-23.6889723254805	-19.9430002263853	-66.8208409541084	-57.697111670081	-48.5733823860537	-65.2403896796874	-56.3535154800705	-47.4613741064577	-24.9467329848906	0.328535447466166	0.951831759830721	22.5172055909042	0.18932026928851	0.227111353172328	0.130500493469076	-0.937102106603513	-0.846864254149887	-1.07754586917808	-0.875725128580817	-0.787805636030787	-1.01211739087134	0.00447148201479989	0.01092131277227	0.0106626442068253
241	12.1639532432449	0.26	-24.6639656988562	-31.1106089471974	-18.2173224505151	0.402186453749511	-13.8726995305457	-16.5133784470277	-11.2320206140638	0.28	0.19	0.44	-25.1651948030974	-21.1409910607274	-17.1167873183574	-56.8865633588281	-47.7897483748652	-38.6929333909022	-56.998001147063	-47.8540507774224	-38.7874156530818	-24.6639656988562	0.371422499357085	0.417556664973031	19.3162349150337	0.18932026928851	0.227111353172328	0.130500493469076	-0.937102106603513	-0.846864254149887	-1.07754586917808	-0.875725128580817	-0.787805636030787	-1.01211739087134	0.00447148201479989	0.01092131277227	0.0106626442068253
241	12.1639532432449	0.26	-24.0325184212568	-30.3475179342669	-17.7175189082467	0.41526777478235	-12.7167720585088	-15.0727799864089	-10.3607641306086	0.23	0.14	0.42	-25.1513247067424	-21.2199516979339	-17.2885786891255	-62.2621496155674	-52.5300286508448	-42.7979076861222	-60.7362872095778	-51.2294199712329	-41.7427378225359	-24.0325184212568	0.35671857533589	-0.852614046482847	19.8001882966464	0.18932026928851	0.227111353172328	0.130500493469076	-0.937102106603513	-0.846864254149887	-1.07754586917808	-0.875725128580817	-0.787805636030787	-1.01211739087134	0.00447148201479989	0.01092131277227	0.0106626442068253
241	12.1639532432449	0.26	-22.6645682073557	-28.6119399244064	-16.717196490305	0.446925304476258	-13.6312332803649	-15.998760789298	-11.2637057714318	0.23	0.13	0.41	-26.8100053495281	-22.8426089982988	-18.8752126470695	-66.667140789969	-56.8016085877656	-46.9360763855623	-64.8657228297921	-55.2829980868538	-45.6817336668313	-22.6645682073557	0.340869318353537	1.58259504317842	23.072713778682	0.18932026928851	0.227111353172328	0.130500493469076	-0.937102106603513	-0.846864254149887	-1.07754586917808	-0.875725128580817	-0.787805636030787	-1.01211739087134	0.00447148201479989	0.01092131277227	0.0106626442068253
241	12.1639532432449	0.26	-21.9879222152194	-27.738957591927	-16.2368868385118	0.449317762548858	-13.0868665530084	-15.3488784035178	-10.8248547024991	0.28	0.15	0.45	-23.4679117383705	-20.0093727452715	-16.5508337521725	-53.2164583677605	-45.3737837237016	-37.5311090796427	-51.7815913747067	-44.1412897386163	-36.5108224415793	-21.9879222152194	0.379111566903263	0.333351727545906	20.1307989657287	0.18932026928851	0.227111353172328	0.130500493469076	-0.937102106603513	-0.846864254149887	-1.07754586917808	-0.875725128580817	-0.787805636030787	-1.01211739087134	0.00447148201479989	0.01092131277227	0.0106626442068253
241	12.1639532432449	0.26	-21.7866560778582	-27.5648437522781	-16.0084684034383	0.534436117431688	-16.1675780218588	-18.5235611038736	-13.811594939844	0.29	0.16	0.48	-27.8642992500968	-24.3202821327998	-20.7762650155028	-62.2226857501522	-54.3086786041814	-46.3946714582107	-60.731343861284	-52.9919147824945	-45.281265854056	-21.7866560778582	0.387751908861895	0.574127435339993	19.915437910822	0.18932026928851	0.227111353172328	0.130500493469076	-0.937102106603513	-0.846864254149887	-1.07754586917808	-0.875725128580817	-0.787805636030787	-1.01211739087134	0.00447148201479989	0.01092131277227	0.0106626442068253
241	12.1639532432449	0.26	-21.3391604583497	-26.9730923633042	-15.7052285533953	0.5166597260442	-15.3190371328892	-17.6323859240586	-13.0056883417197	0.27	0.15	0.45	-27.0665194266269	-23.5154231503529	-19.9643268740789	-61.6096538693038	-53.5265380098413	-45.4434221503788	-59.9564902009553	-52.0877006096077	-44.2367529805361	-21.3391604583497	0.368543722714392	-2.78891912336724	17.5527638910342	0.18932026928851	0.227111353172328	0.130500493469076	-0.937102106603513	-0.846864254149887	-1.07754586917808	-0.875725128580817	-0.787805636030787	-1.01211739087134	0.00447148201479989	0.01092131277227	0.0106626442068253
241	12.1639532432449	0.26	-20.818061080777	-26.2922729602397	-15.3438492013142	0.456941843846435	-13.1041270758017	-15.3345450843066	-10.8737090672969	0.21	0.12	0.42	-26.7807423982557	-22.8854687010054	-18.990195003755	-69.6565353572884	-59.5249540148494	-49.3933726724103	-66.586730172188	-56.8825636338204	-47.2084164971856	-20.818061080777	0.351915793999605	-0.598081582755234	21.3603214210818	0.18932026928851	0.227111353172328	0.130500493469076	-0.937102106603513	-0.846864254149887	-1.07754586917808	-0.875725128580817	-0.787805636030787	-1.01211739087134	0.00447148201479989	0.01092131277227	0.0106626442068253
241	12.1639532432449	0.26	-20.3474730229002	-25.7322130323451	-14.9627330134553	0.537827675610804	-14.7687745309591	-16.9062951685355	-12.6312538933826	0.25	0.15	0.44	-27.176438410419	-23.7404284875467	-20.3044185646744	-64.7284410613556	-56.5446031934175	-48.3607653254795	-63.4058849969287	-55.3862904369717	-47.3744187375453	-20.3474730229002	0.38839891428068	-1.18532602888656	19.0638073593608	0.18932026928851	0.227111353172328	0.130500493469076	-0.937102106603513	-0.846864254149887	-1.07754586917808	-0.875725128580817	-0.787805636030787	-1.01211739087134	0.00447148201479989	0.01092131277227	0.0106626442068253
241	12.1639532432449	0.26	-19.0484841470185	-24.006082503954	-14.090885790083	0.533565289744032	-14.5868358570377	-16.7161915025818	-12.4574802114937	0.24	0.12	0.41	-27.5704618071235	-24.058458580181	-20.5464553532386	-67.421543787127	-58.8331972805534	-50.2448507739798	-64.7276836763671	-56.4502165753616	-48.2176992316378	-19.0484841470185	0.365641496834629	-0.0816743498777583	21.2520163637529	0.18932026928851	0.227111353172328	0.130500493469076	-0.937102106603513	-0.846864254149887	-1.07754586917808	-0.875725128580817	-0.787805636030787	-1.01211739087134	0.00447148201479989	0.01092131277227	0.0106626442068253
241	12.1639532432449	0.26	-17.7379879177796	-22.3529665422409	-13.1230092933183	0.534675464678298	-15.5063521305317	-17.7648929907783	-13.2478112702851	0.27	0.16	0.46	-27.4547123069593	-23.9642556189415	-20.4737989309237	-62.8999251143484	-54.9031389219998	-46.9063527296512	-61.5889193436849	-53.7575118400644	-45.9084459996787	-17.7379879177796	0.39411365909123	0.667073128060646	20.4026151153825	0.18932026928851	0.227111353172328	0.130500493469076	-0.937102106603513	-0.846864254149887	-1.07754586917808	-0.875725128580817	-0.787805636030787	-1.01211739087134	0.00447148201479989	0.01092131277227	0.0106626442068253
241	12.1639532432449	0.26	-15.4417268609433	-19.5299408574111	-11.3535128644755	0.484496562608541	-12.5723618170452	-14.5971181461894	-10.5476054879011	0.27	0.15	0.49	-22.7288650442725	-19.5761596340839	-16.4234542238953	-52.4523447707775	-45.1767157055427	-37.901086640308	-50.6670224703612	-43.6490343164479	-36.6219893161892	-15.4417268609433	0.415910983924705	-0.678839040430144	18.809281303631	0.18932026928851	0.227111353172328	0.130500493469076	-0.937102106603513	-0.846864254149887	-1.07754586917808	-0.875725128580817	-0.787805636030787	-1.01211739087134	0.00447148201479989	0.01092131277227	0.0106626442068253
241	12.1639532432449	0.27	-33.3932839575887	-41.9931671763168	-24.7934007388607	0.381164186840113	-13.0871566519041	-15.6906857605851	-10.483627543223	0.22	0.14	0.36	-27.0309036824249	-22.5457112794306	-18.0605188764364	-69.2526244116112	-57.7616528722347	-46.2706813328581	-68.6855995092484	-57.3019546370779	-45.8897980698871	-33.3932839575887	0.292795975688891	1.49512433732737	23.7040784415807	0.18932026928851	0.227111353172328	0.130500493469076	-0.937102106603513	-0.846864254149887	-1.07754586917808	-0.875725128580817	-0.787805636030787	-1.01211739087134	0.00447148201479989	0.01092131277227	0.0106626442068253
241	12.1639532432449	0.27	-33.0978204665307	-41.6708340402825	-24.5248068927789	0.468632427989749	-15.4903188918489	-18.0656150200357	-12.9150227636622	0.23	0.15	0.38	-30.1888251588796	-25.8853367661542	-21.5818483734287	-74.8464493921151	-64.1769110944004	-53.5073727966857	-74.2865855564572	-63.6603402023365	-53.1148775102938	-33.0978204665307	0.299361571097924	-0.168260150925129	22.3061760031391	0.18932026928851	0.227111353172328	0.130500493469076	-0.937102106603513	-0.846864254149887	-1.07754586917808	-0.875725128580817	-0.787805636030787	-1.01211739087134	0.00447148201479989	0.01092131277227	0.0106626442068253
241	12.1639532432449	0.27	-31.9990194861688	-40.3016630841741	-23.6963758881635	0.382176057380586	-13.9302990400659	-16.6956262716292	-11.1649718085026	0.24	0.16	0.38	-27.5219982307055	-22.9634791349746	-18.4049600392437	-67.2660099093308	-56.1246171915882	-44.9832244738457	-67.1468404277763	-56.0291120225813	-44.8836266166035	-31.9990194861688	0.320964857889975	0.550223583702252	22.2136056720362	0.18932026928851	0.227111353172328	0.130500493469076	-0.937102106603513	-0.846864254149887	-1.07754586917808	-0.875725128580817	-0.787805636030787	-1.01211739087134	0.00447148201479989	0.01092131277227	0.0106626442068253
241	12.1639532432449	0.27	-28.0131332478074	-35.1189881076652	-20.9072783879497	0.451165948251414	-14.7096612398319	-17.2426922125096	-12.1766302671543	0.22	0.13	0.35	-29.4202861404507	-25.0983104825696	-20.7763348246886	-74.5874486397578	-63.6302085957442	-52.6729685517305	-73.7046327398505	-62.9421682280517	-52.0656821728717	-28.0131332478074	0.302053170068641	-0.428041747340771	22.0156434490378	0.18932026928851	0.227111353172328	0.130500493469076	-0.937102106603513	-0.846864254149887	-1.07754586917808	-0.875725128580817	-0.787805636030787	-1.01211739087134	0.00447148201479989	0.01092131277227	0.0106626442068253
241	12.1639532432449	0.27	-25.4639802792896	-32.077777189628	-18.8501833689512	0.419972470054109	-13.966386911292	-16.529002259529	-11.403771563055	0.24	0.14	0.45	-27.2143740256738	-22.9951252485343	-18.7758764713948	-66.4304722563927	-56.1312572691891	-45.8320422819856	-64.2577445269544	-54.2827561825154	-44.3320258112752	-25.4639802792896	0.335265701161837	-1.92424551731339	19.1649517235715	0.18932026928851	0.227111353172328	0.130500493469076	-0.937102106603513	-0.846864254149887	-1.07754586917808	-0.875725128580817	-0.787805636030787	-1.01211739087134	0.00447148201479989	0.01092131277227	0.0106626442068253
241	12.1639532432449	0.27	-24.6654836302347	-31.0030335719079	-18.3279336885616	0.446445781960843	-13.2037339689966	-15.4992374051884	-10.9082305328049	0.24	0.15	0.45	-25.2450645577248	-21.5061623831094	-17.7672602084939	-60.9404667896155	-51.9149226765959	-42.8893785635763	-59.3393242909218	-50.5320135387619	-41.7544226385149	-24.6654836302347	0.353573390933479	-0.257465177803038	20.5703571221247	0.18932026928851	0.227111353172328	0.130500493469076	-0.937102106603513	-0.846864254149887	-1.07754586917808	-0.875725128580817	-0.787805636030787	-1.01211739087134	0.00447148201479989	0.01092131277227	0.0106626442068253
241	12.1639532432449	0.27	-24.122748847235	-30.2616039380863	-17.9838937563836	0.466579238514616	-12.7310367754891	-14.8563428657346	-10.6057306852436	0.24	0.13	0.4	-24.4855936857935	-20.98275440334	-17.4799151208864	-59.8335272145773	-51.2739132544479	-42.7142992943185	-58.3158613156291	-49.9879641090407	-41.6336104204086	-24.122748847235	0.339423987768449	-0.435231520781784	21.0006067110673	0.18932026928851	0.227111353172328	0.130500493469076	-0.937102106603513	-0.846864254149887	-1.07754586917808	-0.875725128580817	-0.787805636030787	-1.01211739087134	0.00447148201479989	0.01092131277227	0.0106626442068253
241	12.1639532432449	0.27	-23.7723456522975	-29.9389767662888	-17.6057145383063	0.518830396914108	-14.4903008550521	-16.6690099678297	-12.3115917422744	0.24	0.15	0.44	-27.2270895004786	-23.6683953654586	-20.1097012304386	-65.915884136233	-57.3004032095572	-48.6849222828813	-64.1739509960614	-55.7974006712638	-47.4019230601929	-23.7723456522975	0.355536396452576	-0.954312122565017	19.8567153359845	0.18932026928851	0.227111353172328	0.130500493469076	-0.937102106603513	-0.846864254149887	-1.07754586917808	-0.875725128580817	-0.787805636030787	-1.01211739087134	0.00447148201479989	0.01092131277227	0.0106626442068253
241	12.1639532432449	0.27	-23.4610703868808	-29.4826813752449	-17.4394593985167	0.419511892780634	-12.0314263923584	-14.2410947905794	-9.82175799413738	0.28	0.14	0.5	-21.7052435039061	-18.3374272403699	-14.9696109768338	-49.0713553060116	-41.4573744518642	-33.8433935977169	-46.6217065383218	-39.3849599658998	-32.1523971564566	-23.4610703868808	0.378353163384048	-1.65337352578801	18.1192652274617	0.18932026928851	0.227111353172328	0.130500493469076	-0.937102106603513	-0.846864254149887	-1.07754586917808	-0.875725128580817	-0.787805636030787	-1.01211739087134	0.00447148201479989	0.01092131277227	0.0106626442068253
241	12.1639532432449	0.27	-21.2870706694036	-26.7742883460239	-15.7998529927834	0.427381969538442	-14.8865001337751	-17.5768110793416	-12.1961891882087	0.25	0.17	0.37	-28.2807037376502	-23.9520523986627	-19.6234010596752	-67.4222554884335	-57.1025887925504	-46.7829220966673	-67.8624251276874	-57.4671247059772	-47.1115913286932	-21.2870706694036	0.341687248650176	0.0333677143177108	21.0528039371204	0.18932026928851	0.227111353172328	0.130500493469076	-0.937102106603513	-0.846864254149887	-1.07754586917808	-0.875725128580817	-0.787805636030787	-1.01211739087134	0.00447148201479989	0.01092131277227	0.0106626442068253
241	12.1639532432449	0.27	-21.1745595521562	-26.6279481498316	-15.7211709544807	0.483464075228993	-13.6219453140531	-15.8202746510627	-11.4236159770435	0.25	0.14	0.44	-25.3685445724353	-21.8434214629529	-18.3182983534704	-60.2734680848256	-51.898080422053	-43.5226927592805	-58.4541049658981	-50.3341980051079	-42.2328512776541	-21.1745595521562	0.352617331355176	0.576031860420945	21.7553548141297	0.18932026928851	0.227111353172328	0.130500493469076	-0.937102106603513	-0.846864254149887	-1.07754586917808	-0.875725128580817	-0.787805636030787	-1.01211739087134	0.00447148201479989	0.01092131277227	0.0106626442068253
241	12.1639532432449	0.27	-19.3595719471143	-24.3135361499676	-14.405607744261	0.482283382098758	-13.7307116037709	-15.9518387026431	-11.5095845048988	0.26	0.15	0.49	-25.36174439518	-21.8303861109799	-18.2990278267797	-59.7431400036804	-51.4245311142926	-43.1059222249047	-57.6205074057747	-49.6109810636859	-41.5978126163462	-19.3595719471143	0.389303423557863	-0.578960300208563	19.3389965922602	0.18932026928851	0.227111353172328	0.130500493469076	-0.937102106603513	-0.846864254149887	-1.07754586917808	-0.875725128580817	-0.787805636030787	-1.01211739087134	0.00447148201479989	0.01092131277227	0.0106626442068253
241	12.1639532432449	0.27	-18.0508957836544	-22.6716891612335	-13.4301024060754	0.399186269340123	-12.5219319819451	-14.9204275993928	-10.1234363644974	0.29	0.17	0.43	-22.4308925746536	-18.8250711477974	-15.2192497209412	-50.0617439512523	-42.0141948666834	-33.9666457821146	-49.7777216173503	-41.7521552406331	-33.7613990704669	-18.0508957836544	0.40307497243785	-0.139443443279701	19.205651534564	0.18932026928851	0.227111353172328	0.130500493469076	-0.937102106603513	-0.846864254149887	-1.07754586917808	-0.875725128580817	-0.787805636030787	-1.01211739087134	0.00447148201479989	0.01092131277227	0.0106626442068253
241	12.1639532432449	0.27	-17.6819328925749	-22.165678668438	-13.1981871167118	0.553436995245328	-16.457429258074	-18.7655298681721	-14.1493286479759	0.28	0.15	0.5	-28.5054829472331	-24.9993990240053	-21.4933151007775	-64.2414909070748	-56.339991434485	-48.4384919618952	-61.8957664719535	-54.2581084869201	-46.6715035269767	-17.6819328925749	0.419107073477527	2.75476947426917	22.2812207087121	0.18932026928851	0.227111353172328	0.130500493469076	-0.937102106603513	-0.846864254149887	-1.07754586917808	-0.875725128580817	-0.787805636030787	-1.01211739087134	0.00447148201479989	0.01092131277227	0.0106626442068253
241	12.1639532432449	0.27	-15.7509114303145	-19.8447030989493	-11.6571197616798	0.480097905841596	-12.7674887497636	-14.8418616157108	-10.6931158838165	0.24	0.15	0.43	-24.3263815198028	-20.926404680109	-17.5264278404151	-59.1033093620386	-50.8427350215182	-42.5821606809979	-57.7045445991853	-49.624842866433	-41.5720392303881	-15.7509114303145	0.388696276233829	0.578612161722182	21.4805966880964	0.18932026928851	0.227111353172328	0.130500493469076	-0.937102106603513	-0.846864254149887	-1.07754586917808	-0.875725128580817	-0.787805636030787	-1.01211739087134	0.00447148201479989	0.01092131277227	0.0106626442068253
241	12.1639532432449	0.27	-14.1573325712523	-17.7537243495744	-10.5609407929301	0.566552062788105	-15.0040026168059	-17.0529988048226	-12.9550064287891	0.26	0.14	0.46	-26.9145452370918	-23.6806389180806	-20.4467325990695	-62.9414113678707	-55.3787114910204	-47.8160116141701	-60.6789806602447	-53.3664069465989	-46.0863025329579	-14.1573325712523	0.446250190295316	-0.250356524009409	19.3703421946348	0.18932026928851	0.227111353172328	0.130500493469076	-0.937102106603513	-0.846864254149887	-1.07754586917808	-0.875725128580817	-0.787805636030787	-1.01211739087134	0.00447148201479989	0.01092131277227	0.0106626442068253
241	12.1639532432449	0.27	-13.7326345463923	-17.214517825746	-10.2507512670387	0.528446815829876	-14.5723985452482	-16.7216201624801	-12.4231769280163	0.26	0.15	0.48	-26.3464010064043	-22.9601110399406	-19.5738210734769	-61.508709445504	-53.6030252651557	-45.6973410848075	-59.5358762131037	-51.903199237481	-44.2253793653923	-13.7326345463923	0.445537740703581	1.03770927250256	20.4115430149648	0.18932026928851	0.227111353172328	0.130500493469076	-0.937102106603513	-0.846864254149887	-1.07754586917808	-0.875725128580817	-0.787805636030787	-1.01211739087134	0.00447148201479989	0.01092131277227	0.0106626442068253
241	12.1639532432449	0.28	-32.8518901535533	-41.0088492419169	-24.6949310651898	0.442816751742011	-14.6072448762475	-17.165481876289	-12.049007876206	0.26	0.14	0.4	-27.3470928988262	-23.2714517137112	-19.1958105285962	-64.5513744050248	-54.9310377551942	-45.3107011053637	-63.2173342680673	-53.8160288783751	-44.3775529730043	-32.8518901535533	0.318722909906501	0.7226908744029	22.1490793863632	0.18932026928851	0.227111353172328	0.130500493469076	-0.937102106603513	-0.846864254149887	-1.07754586917808	-0.875725128580817	-0.787805636030787	-1.01211739087134	0.00447148201479989	0.01092131277227	0.0106626442068253
241	12.1639532432449	0.28	-32.6488426326125	-40.9088302000719	-24.3888550651531	0.385688577381224	-12.1805916576663	-14.5806939547806	-9.78048936055202	0.24	0.14	0.47	-24.0909443260443	-20.1253765008152	-16.159808675586	-59.0215093260899	-49.3060828483086	-39.5906563705273	-56.5397128960576	-47.2264056283221	-37.9179935191468	-32.6488426326125	0.33019988544871	0.261198655927278	21.667802690326	0.18932026928851	0.227111353172328	0.130500493469076	-0.937102106603513	-0.846864254149887	-1.07754586917808	-0.875725128580817	-0.787805636030787	-1.01211739087134	0.00447148201479989	0.01092131277227	0.0106626442068253
241	12.1639532432449	0.28	-32.5292391008254	-40.6143394021899	-24.4441387994609	0.418783604363516	-13.8215004484528	-16.3637299073492	-11.2792709895564	0.22	0.14	0.36	-28.0659279300232	-23.7056733194332	-19.3454187088433	-71.5570159547488	-60.4400912083204	-49.323166461892	-71.037653853191	-60.0081221016971	-48.9615584863053	-32.5292391008254	0.30617261871303	-0.808144232378858	21.5019550813344	0.18932026928851	0.227111353172328	0.130500493469076	-0.937102106603513	-0.846864254149887	-1.07754586917808	-0.875725128580817	-0.787805636030787	-1.01211739087134	0.00447148201479989	0.01092131277227	0.0106626442068253
241	12.1639532432449	0.28	-31.2981862577376	-39.0443414132474	-23.5520311022278	0.428968354577709	-15.6707615593343	-18.4936455123181	-12.8478776063506	0.25	0.16	0.41	-29.9589947482813	-25.3860312692248	-20.8130677901683	-71.9185359839006	-60.9408365889482	-49.9631371939958	-71.4803721119844	-60.5564797691619	-49.6724753256222	-31.2981862577376	0.339159288121362	0.680700932563664	21.1281663705349	0.18932026928851	0.227111353172328	0.130500493469076	-0.937102106603513	-0.846864254149887	-1.07754586917808	-0.875725128580817	-0.787805636030787	-1.01211739087134	0.00447148201479989	0.01092131277227	0.0106626442068253
241	12.1639532432449	0.28	-30.1111547414594	-37.6255649852032	-22.5967444977156	0.411079560146134	-13.6836927969246	-16.2408306990627	-11.1265548947865	0.27	0.16	0.48	-25.3638153361	-21.3702527689761	-17.3766902018522	-58.7035712579319	-49.4606248941608	-40.2176785303898	-57.1455558497696	-48.1559058722536	-39.1304454949286	-30.1111547414594	0.353484848421712	0.31835649491649	20.2752832601312	0.18932026928851	0.227111353172328	0.130500493469076	-0.937102106603513	-0.846864254149887	-1.07754586917808	-0.875725128580817	-0.787805636030787	-1.01211739087134	0.00447148201479989	0.01092131277227	0.0106626442068253
241	12.1639532432449	0.28	-28.6839508480818	-35.8193370225104	-21.5485646736532	0.5053113886455	-17.8031325672163	-20.5533580396811	-15.0529070947516	0.23	0.14	0.41	-34.2180447367238	-29.6393604131603	-25.0606760895967	-84.5023487280167	-73.1951690687994	-61.8879894095822	-82.5638658626341	-71.5334822335992	-60.4626791986016	-28.6839508480818	0.32237611896664	0.917134071647049	22.3764350688221	0.18932026928851	0.227111353172328	0.130500493469076	-0.937102106603513	-0.846864254149887	-1.07754586917808	-0.875725128580817	-0.787805636030787	-1.01211739087134	0.00447148201479989	0.01092131277227	0.0106626442068253
241	12.1639532432449	0.28	-28.2332720879787	-35.36483808076	-21.1017060951973	0.439045455746736	-13.1365257041061	-15.4548547345288	-10.8181966736835	0.21	0.15	0.42	-27.2272046110067	-23.1429463018082	-19.0586879926097	-71.5134208619002	-60.7859412125076	-50.0584615631149	-69.9518030134916	-59.4705779439186	-49.0048088341777	-28.2332720879787	0.326209188105287	0.848489998817382	22.7396943922435	0.18932026928851	0.227111353172328	0.130500493469076	-0.937102106603513	-0.846864254149887	-1.07754586917808	-0.875725128580817	-0.787805636030787	-1.01211739087134	0.00447148201479989	0.01092131277227	0.0106626442068253
241	12.1639532432449	0.28	-27.758385598273	-34.697283185385	-20.8194880111611	0.48240099527186	-15.0945246293061	-17.5356917987417	-12.6533574598705	0.23	0.14	0.38	-29.1143648663405	-25.061315092976	-21.0082653196114	-71.6921401350619	-61.7117811727283	-51.7314222103947	-70.9749686945442	-61.0481067181904	-51.2179131064812	-27.758385598273	0.319326754140176	0.0191231048955404	22.4079094320771	0.18932026928851	0.227111353172328	0.130500493469076	-0.937102106603513	-0.846864254149887	-1.07754586917808	-0.875725128580817	-0.787805636030787	-1.01211739087134	0.00447148201479989	0.01092131277227	0.0106626442068253
241	12.1639532432449	0.28	-27.0566504046335	-33.7765185502827	-20.3367822589843	0.45368317718527	-13.5529709197992	-15.874990711793	-11.2309511278054	0.26	0.15	0.45	-25.2643034718914	-21.5689178330772	-17.8735321942629	-59.5718100033726	-50.8582980156164	-42.1447860278603	-58.175128555707	-49.6507066619972	-41.158700365483	-27.0566504046335	0.35885357954545	-1.24940964797732	19.1414747591913	0.18932026928851	0.227111353172328	0.130500493469076	-0.937102106603513	-0.846864254149887	-1.07754586917808	-0.875725128580817	-0.787805636030787	-1.01211739087134	0.00447148201479989	0.01092131277227	0.0106626442068253
241	12.1639532432449	0.28	-26.9100578562401	-33.7280829634817	-20.0920327489985	0.456290911132571	-13.4038725688318	-15.6883040648132	-11.1194410728504	0.23	0.14	0.42	-26.0571177137746	-22.2628452319358	-18.468572750097	-64.1896326150312	-54.8427447770949	-45.4958569391585	-62.352768679308	-53.3045912887095	-44.2066125276821	-26.9100578562401	0.342239163328172	0.249033114534808	21.6493610779249	0.18932026928851	0.227111353172328	0.130500493469076	-0.937102106603513	-0.846864254149887	-1.07754586917808	-0.875725128580817	-0.787805636030787	-1.01211739087134	0.00447148201479989	0.01092131277227	0.0106626442068253
241	12.1639532432449	0.28	-26.3198159433794	-32.8675873258872	-19.7720445608715	0.45267237246391	-14.4849256504152	-16.971683070686	-11.9981682301444	0.24	0.14	0.44	-28.0791797837142	-23.9649084771237	-19.8506371705333	-68.8891615155526	-58.7952519803852	-48.7013424452178	-66.5510820670867	-56.79819254331	-47.0567440835867	-26.3198159433794	0.355140166389408	1.43105920776501	22.4431142168319	0.18932026928851	0.227111353172328	0.130500493469076	-0.937102106603513	-0.846864254149887	-1.07754586917808	-0.875725128580817	-0.787805636030787	-1.01211739087134	0.00447148201479989	0.01092131277227	0.0106626442068253
241	12.1639532432449	0.28	-26.1338941444453	-32.6863485502348	-19.5814397386558	0.486661323183462	-15.8861566982593	-18.4335316887577	-13.3387817077609	0.24	0.14	0.41	-30.5402285436658	-26.3197993980297	-22.0993702523937	-75.0362378845283	-64.6667959894241	-54.29735409432	-73.0830661175069	-62.9806413357376	-52.8967586515002	-26.1338941444453	0.342843611338222	0.62914378015002	22.1993821550588	0.18932026928851	0.227111353172328	0.130500493469076	-0.937102106603513	-0.846864254149887	-1.07754586917808	-0.875725128580817	-0.787805636030787	-1.01211739087134	0.00447148201479989	0.01092131277227	0.0106626442068253
241	12.1639532432449	0.28	-26.0564185619504	-32.5227202373976	-19.5901168865032	0.40537722238094	-13.2282983185945	-15.7296833188554	-10.7269133183335	0.29	0.16	0.5	-23.4307186973617	-19.704690200357	-15.9786617033524	-51.8480462355716	-43.6030026121548	-35.3579589887381	-50.3381475851008	-42.3171115363019	-34.3185654421103	-26.0564185619504	0.407714133519815	-0.16372274802891	18.4601236187823	0.18932026928851	0.227111353172328	0.130500493469076	-0.937102106603513	-0.846864254149887	-1.07754586917808	-0.875725128580817	-0.787805636030787	-1.01211739087134	0.00447148201479989	0.01092131277227	0.0106626442068253
241	12.1639532432449	0.28	-25.8929230770741	-32.3114010880313	-19.474445066117	0.437316273195777	-14.9062595567622	-17.5461657758413	-12.2663533376832	0.3	0.17	0.49	-25.9131593291176	-22.0143981215202	-18.1156369139227	-56.8909621742219	-48.3314394402063	-39.7719167061907	-55.8571754715323	-47.4315590187411	-39.0494622674133	-25.8929230770741	0.380038667230342	-0.888744767884931	17.5776995670016	0.18932026928851	0.227111353172328	0.130500493469076	-0.937102106603513	-0.846864254149887	-1.07754586917808	-0.875725128580817	-0.787805636030787	-1.01211739087134	0.00447148201479989	0.01092131277227	0.0106626442068253
241	12.1639532432449	0.28	-25.8422968425887	-32.3664823472567	-19.3181113379208	0.446739178947188	-13.158317361283	-15.4445675584943	-10.8720671640717	0.25	0.14	0.41	-24.989421922903	-21.2902525817704	-17.5910832406378	-59.915009611129	-51.0458261898021	-42.1766427684752	-58.287525023768	-49.6460858863237	-41.0213109694031	-25.8422968425887	0.349370066103332	-1.07350163560602	20.0766468418956	0.18932026928851	0.227111353172328	0.130500493469076	-0.937102106603513	-0.846864254149887	-1.07754586917808	-0.875725128580817	-0.787805636030787	-1.01211739087134	0.00447148201479989	0.01092131277227	0.0106626442068253
241	12.1639532432449	0.28	-25.7569794566894	-32.2287519465871	-19.2852069667918	0.487746672828605	-15.5238978354703	-18.0077827716759	-13.0400128992648	0.21	0.13	0.36	-31.4959429297281	-27.1515825391867	-22.8072221486453	-82.0561781207326	-70.7378438571013	-59.41950959347	-80.661676806606	-69.5286846954529	-58.4312991869299	-25.7569794566894	0.32012140892929	-0.590245083425826	22.2675057614317	0.18932026928851	0.227111353172328	0.130500493469076	-0.937102106603513	-0.846864254149887	-1.07754586917808	-0.875725128580817	-0.787805636030787	-1.01211739087134	0.00447148201479989	0.01092131277227	0.0106626442068253
241	12.1639532432449	0.28	-25.0613464510668	-31.3821062051597	-18.7405866969739	0.514840317240956	-16.9575386706371	-19.5276643136006	-14.3874130276736	0.26	0.16	0.43	-30.7883250440231	-26.7361320920771	-22.6839391401312	-71.9267414991705	-62.4601324990827	-52.9935234989949	-70.8276410511855	-61.5087539299885	-52.1748712437454	-25.0613464510668	0.364639955025259	-1.44425754094112	18.7084315228111	0.18932026928851	0.227111353172328	0.130500493469076	-0.937102106603513	-0.846864254149887	-1.07754586917808	-0.875725128580817	-0.787805636030787	-1.01211739087134	0.00447148201479989	0.01092131277227	0.0106626442068253
241	12.1639532432449	0.28	-25.0522972670139	-31.2836550281069	-18.8209395059208	0.478481502500062	-15.3744119983323	-17.8804419559777	-12.868382040687	0.24	0.13	0.46	-29.4993256224668	-25.3648532239519	-21.230380825437	-72.160444549801	-62.0468111036013	-51.9331776574016	-69.1511783420883	-59.4491727445896	-49.7616120433114	-25.0522972670139	0.361119905771431	0.0105597303901876	21.0576637029897	0.18932026928851	0.227111353172328	0.130500493469076	-0.937102106603513	-0.846864254149887	-1.07754586917808	-0.875725128580817	-0.787805636030787	-1.01211739087134	0.00447148201479989	0.01092131277227	0.0106626442068253
241	12.1639532432449	0.28	-24.9949491775994	-31.2522718032988	-18.7376265519	0.498672701732365	-14.3936443649778	-16.6468929598111	-12.1403957701445	0.26	0.14	0.43	-26.3404137537645	-22.7750937615423	-19.2097737693202	-61.7538733088123	-53.3951466326379	-45.0364199564634	-60.0557810182193	-51.919719527419	-43.8042533215688	-24.9949491775994	0.356525199582978	0.28254716569904	21.1437080127021	0.18932026928851	0.227111353172328	0.130500493469076	-0.937102106603513	-0.846864254149887	-1.07754586917808	-0.875725128580817	-0.787805636030787	-1.01211739087134	0.00447148201479989	0.01092131277227	0.0106626442068253
241	12.1639532432449	0.28	-24.9146941181081	-31.0993256171413	-18.730062619075	0.448239432031355	-14.4266069318839	-16.9256282510926	-11.9275856126753	0.27	0.17	0.46	-26.1013758933366	-22.2475812896464	-18.3937866859562	-59.6754256631058	-50.8645172139423	-42.0536087647788	-58.768123477004	-50.071202769107	-41.3860704638537	-24.9146941181081	0.371057182175616	0.318535895380541	20.0571104344935	0.18932026928851	0.227111353172328	0.130500493469076	-0.937102106603513	-0.846864254149887	-1.07754586917808	-0.875725128580817	-0.787805636030787	-1.01211739087134	0.00447148201479989	0.01092131277227	0.0106626442068253
241	12.1639532432449	0.28	-24.5779017565879	-30.7884114677154	-18.3673920454603	0.465465059892375	-14.6293466028471	-17.0770280557928	-12.1816651499014	0.25	0.15	0.4	-27.4301261746471	-23.4985163611428	-19.5669065476385	-65.2827721616155	-55.9256738366139	-46.5685755116123	-64.5606587903996	-55.3110851161792	-46.0556223863204	-24.5779017565879	0.350669348513855	-1.05537211680764	19.7783762744634	0.18932026928851	0.227111353172328	0.130500493469076	-0.937102106603513	-0.846864254149887	-1.07754586917808	-0.875725128580817	-0.787805636030787	-1.01211739087134	0.00447148201479989	0.01092131277227	0.0106626442068253
241	12.1639532432449	0.28	-23.4040912566617	-29.2869897079451	-17.5211928053782	0.459578636331622	-12.7209687699434	-14.8747023844778	-10.567235155409	0.22	0.13	0.39	-25.4571268100035	-21.7711458523351	-18.0851648946667	-64.7532987824509	-55.3775578341623	-46.0018168858737	-63.0027244099828	-53.8828944806888	-44.7471265337998	-23.4040912566617	0.325630009511318	-0.331703356996402	22.1965125908378	0.18932026928851	0.227111353172328	0.130500493469076	-0.937102106603513	-0.846864254149887	-1.07754586917808	-0.875725128580817	-0.787805636030787	-1.01211739087134	0.00447148201479989	0.01092131277227	0.0106626442068253
241	12.1639532432449	0.28	-22.2895976867692	-27.8698509810238	-16.7093443925145	0.467866097574915	-14.8035109131175	-17.2684140974473	-12.3386077287876	0.29	0.14	0.46	-25.8350891474191	-22.1473739265794	-18.4596587057397	-57.3994637908471	-49.2062319006181	-41.0130000103891	-55.2523317657066	-47.3612368885128	-39.4882929076771	-22.2895976867692	0.391521133511335	1.11818124615409	21.1072339695979	0.18932026928851	0.227111353172328	0.130500493469076	-0.937102106603513	-0.846864254149887	-1.07754586917808	-0.875725128580817	-0.787805636030787	-1.01211739087134	0.00447148201479989	0.01092131277227	0.0106626442068253
241	12.1639532432449	0.28	-22.2836113613044	-27.8477486344296	-16.7194740881793	0.513562573189208	-14.2172253814228	-16.3775405641158	-12.0569101987299	0.23	0.13	0.46	-27.5522805286315	-23.9179369157551	-20.2835933028787	-68.7986090836974	-59.7235786070628	-50.6485481304283	-66.0539085588839	-57.3286893755955	-48.6188808755752	-22.2836113613044	0.36015125493665	0.153426876976318	21.8010548688824	0.18932026928851	0.227111353172328	0.130500493469076	-0.937102106603513	-0.846864254149887	-1.07754586917808	-0.875725128580817	-0.787805636030787	-1.01211739087134	0.00447148201479989	0.01092131277227	0.0106626442068253
241	12.1639532432449	0.28	-22.2173896504891	-27.7475609273677	-16.6872183736105	0.544018258833713	-15.2737143685388	-17.4569324245003	-13.0904963125773	0.22	0.12	0.41	-29.9531456894015	-26.2071124854139	-22.4610792814262	-76.4027400817967	-66.8475766879459	-57.2924132940952	-73.490478059494	-64.2755336865183	-55.0322327761296	-22.2173896504891	0.355932295825025	0.241712842179341	22.5078729715655	0.18932026928851	0.227111353172328	0.130500493469076	-0.937102106603513	-0.846864254149887	-1.07754586917808	-0.875725128580817	-0.787805636030787	-1.01211739087134	0.00447148201479989	0.01092131277227	0.0106626442068253
241	12.1639532432449	0.28	-21.9300483937782	-27.3976073748019	-16.4624894127545	0.429056224621357	-12.5262816186019	-14.7823237233958	-10.2702395138079	0.23	0.13	0.41	-24.6979108215934	-20.9285760568721	-17.1592412921508	-61.2216251951008	-51.8781304409261	-42.5346356867514	-59.1381326743791	-50.1044976608852	-41.0823923163062	-21.9300483937782	0.322331930309649	0.912949647175586	22.9632321821935	0.18932026928851	0.227111353172328	0.130500493469076	-0.937102106603513	-0.846864254149887	-1.07754586917808	-0.875725128580817	-0.787805636030787	-1.01211739087134	0.00447148201479989	0.01092131277227	0.0106626442068253
241	12.1639532432449	0.28	-21.8097971882768	-27.29271436748	-16.3268800090737	0.518689326683272	-15.3711216938911	-17.6829209145655	-13.0593224732167	0.25	0.15	0.45	-28.2413314591547	-24.5491649684759	-20.8569984777971	-66.8277272949297	-58.0909191269643	-49.3541109589989	-65.3568983524312	-56.7619885128359	-48.2459927995033	-21.8097971882768	0.377119943877285	0.263735527474485	20.1987241047348	0.18932026928851	0.227111353172328	0.130500493469076	-0.937102106603513	-0.846864254149887	-1.07754586917808	-0.875725128580817	-0.787805636030787	-1.01211739087134	0.00447148201479989	0.01092131277227	0.0106626442068253
241	12.1639532432449	0.28	-21.1235224470558	-26.3555482708055	-15.8914966233061	0.502868004013495	-13.8904131377499	-16.0467146157815	-11.7341116597183	0.25	0.16	0.44	-25.6267032998672	-22.1830763939437	-18.7394494880202	-60.6372713719662	-52.4890465786753	-44.3408217853844	-59.7793158770512	-51.7508902789645	-43.7117540484245	-21.1235224470558	0.378722064055732	-1.81927571742505	18.234408913067	0.18932026928851	0.227111353172328	0.130500493469076	-0.937102106603513	-0.846864254149887	-1.07754586917808	-0.875725128580817	-0.787805636030787	-1.01211739087134	0.00447148201479989	0.01092131277227	0.0106626442068253
241	12.1639532432449	0.28	-20.7841207101068	-25.9675573556579	-15.6006840645558	0.513431456427781	-14.9068860788827	-17.1725900810351	-12.6411820767303	0.27	0.16	0.49	-26.3767452683997	-22.8966705076118	-19.4165957468239	-60.074513248039	-52.1484482542817	-44.2223832605243	-58.18869357395	-50.500775962597	-42.8352215215283	-20.7841207101068	0.394937248359466	0.589133847718293	19.8687765293189	0.18932026928851	0.227111353172328	0.130500493469076	-0.937102106603513	-0.846864254149887	-1.07754586917808	-0.875725128580817	-0.787805636030787	-1.01211739087134	0.00447148201479989	0.01092131277227	0.0106626442068253
241	12.1639532432449	0.28	-20.5421987206124	-25.6853742878857	-15.399023153339	0.488971599709816	-14.793040866462	-17.1541910906546	-12.4318906422694	0.26	0.14	0.44	-27.2563585276206	-23.504718085465	-19.7530776433093	-64.1662747749802	-55.33425155279	-46.5022283305997	-62.381918728447	-53.7862239876778	-45.2163903456044	-20.5421987206124	0.360207280819277	0.952800607045466	21.5279418196353	0.18932026928851	0.227111353172328	0.130500493469076	-0.937102106603513	-0.846864254149887	-1.07754586917808	-0.875725128580817	-0.787805636030787	-1.01211739087134	0.00447148201479989	0.01092131277227	0.0106626442068253
241	12.1639532432449	0.28	-20.186291700815	-25.2432885932358	-15.1292948083942	0.497654869326979	-15.2800402646293	-17.6769237866784	-12.8831567425802	0.3	0.18	0.53	-26.1291687726588	-22.5862121569141	-19.0432555411695	-57.4112063737352	-49.6265954199973	-41.8419844662594	-56.1211857605282	-48.5007009886933	-40.8976257813037	-20.186291700815	0.438190730527088	1.22889420966964	18.9312905956509	0.18932026928851	0.227111353172328	0.130500493469076	-0.937102106603513	-0.846864254149887	-1.07754586917808	-0.875725128580817	-0.787805636030787	-1.01211739087134	0.00447148201479989	0.01092131277227	0.0106626442068253
241	12.1639532432449	0.28	-20.1592282698837	-25.1475502823435	-15.1709062574239	0.540914759900039	-15.1524039363563	-17.3318656783088	-12.9729421944038	0.27	0.15	0.43	-27.0052600084091	-23.6093802968863	-20.2135005853635	-62.3620121215911	-54.5200623804107	-46.6781126392304	-61.033873954716	-53.3493729988251	-45.6647223048475	-20.1592282698837	0.38368639798471	-0.700315855902012	19.6493200768694	0.18932026928851	0.227111353172328	0.130500493469076	-0.937102106603513	-0.846864254149887	-1.07754586917808	-0.875725128580817	-0.787805636030787	-1.01211739087134	0.00447148201479989	0.01092131277227	0.0106626442068253
241	12.1639532432449	0.28	-20.0927515879086	-25.1672515854769	-15.0182515903403	0.570230723654619	-16.4886790966535	-18.7236079551572	-14.2537502381497	0.23	0.14	0.45	-31.0891037969564	-27.3781771728119	-23.6672505486675	-76.56113926243	-67.4224785947141	-58.2838179269982	-73.6486940861232	-64.8769885522616	-56.0426975543096	-20.0927515879086	0.378477999181902	-0.685194379002602	20.1274079878547	0.18932026928851	0.227111353172328	0.130500493469076	-0.937102106603513	-0.846864254149887	-1.07754586917808	-0.875725128580817	-0.787805636030787	-1.01211739087134	0.00447148201479989	0.01092131277227	0.0106626442068253
241	12.1639532432449	0.28	-19.3278670438983	-24.1747777551019	-14.4809563326947	0.560534634371956	-14.3672611404653	-16.3534500296406	-12.38107225129	0.22	0.13	0.46	-28.0238589689661	-24.6202543953079	-21.2166498216497	-71.3818486103756	-62.7122507981863	-54.042652985997	-68.3685485804022	-60.0781801161227	-51.7501635191255	-19.3278670438983	0.371791582165148	0.175170977785837	21.5328291321877	0.18932026928851	0.227111353172328	0.130500493469076	-0.937102106603513	-0.846864254149887	-1.07754586917808	-0.875725128580817	-0.787805636030787	-1.01211739087134	0.00447148201479989	0.01092131277227	0.0106626442068253
241	12.1639532432449	0.28	-18.6630524098954	-23.3851813735396	-13.9409234462512	0.506020983665203	-15.0357867959901	-17.3552185986662	-12.7163549933141	0.27	0.16	0.49	-27.1041948034842	-23.4818646636633	-19.8595345238424	-62.7316233811767	-54.34787866044	-45.9641339397033	-61.239419473163	-53.0519827047822	-44.8630813789718	-18.6630524098954	0.407765773334018	-0.0693991836585603	18.9861383507021	0.18932026928851	0.227111353172328	0.130500493469076	-0.937102106603513	-0.846864254149887	-1.07754586917808	-0.875725128580817	-0.787805636030787	-1.01211739087134	0.00447148201479989	0.01092131277227	0.0106626442068253
241	12.1639532432449	0.28	-18.5065559971627	-23.1827444417242	-13.8303675526011	0.503742805305622	-13.3812233811253	-15.4548485816037	-11.3075981806468	0.22	0.14	0.46	-26.3463422542046	-22.8113714034529	-19.2764005527013	-66.7298959537354	-57.7765378445087	-48.823179735282	-64.3773566420815	-55.7620445500335	-47.0976126854101	-18.5065559971627	0.375101374074257	-0.81412338321878	19.9827576796414	0.18932026928851	0.227111353172328	0.130500493469076	-0.937102106603513	-0.846864254149887	-1.07754586917808	-0.875725128580817	-0.787805636030787	-1.01211739087134	0.00447148201479989	0.01092131277227	0.0106626442068253
241	12.1639532432449	0.28	-18.2078005390625	-22.741363796019	-13.6742372821061	0.574637508572134	-15.6348973052651	-17.7351091565876	-13.5346854539426	0.25	0.13	0.4	-28.4759493413394	-25.1037949465566	-21.7316405517737	-67.7448451344233	-59.7224233178383	-51.7000015012533	-65.8384465041908	-58.0415298567722	-50.2332662761527	-18.2078005390625	0.356449729204242	-0.524566173117545	21.0435528120207	0.18932026928851	0.227111353172328	0.130500493469076	-0.937102106603513	-0.846864254149887	-1.07754586917808	-0.875725128580817	-0.787805636030787	-1.01211739087134	0.00447148201479989	0.01092131277227	0.0106626442068253
241	12.1639532432449	0.28	-16.5290203776475	-20.684288539911	-12.373752215384	0.513516029629338	-14.1202529803288	-16.2660330353142	-11.9744729253433	0.26	0.15	0.47	-25.9083005190198	-22.4905332987279	-19.072766078436	-61.1414045565573	-53.0757621134105	-45.0101196702637	-59.3554702653031	-51.5152534095799	-43.6768426224372	-16.5290203776475	0.420254618385479	-0.268008382602573	19.409425051103	0.18932026928851	0.227111353172328	0.130500493469076	-0.937102106603513	-0.846864254149887	-1.07754586917808	-0.875725128580817	-0.787805636030787	-1.01211739087134	0.00447148201479989	0.01092131277227	0.0106626442068253
241	12.1639532432449	0.28	-16.1003906735322	-20.1481209290949	-12.0526604179695	0.521930494335128	-14.6872027059551	-16.8818449561737	-12.4925604557366	0.28	0.15	0.46	-25.740255091587	-22.3940182613084	-19.0477814310299	-58.2155622128899	-50.6475308286239	-43.0794994443579	-56.5562459779367	-49.2036676121275	-41.8583387939059	-16.1003906735322	0.397316359079929	-0.120062432520337	19.7058930617044	0.18932026928851	0.227111353172328	0.130500493469076	-0.937102106603513	-0.846864254149887	-1.07754586917808	-0.875725128580817	-0.787805636030787	-1.01211739087134	0.00447148201479989	0.01092131277227	0.0106626442068253
241	12.1639532432449	0.28	-15.0413631078667	-18.8285238357945	-11.2542023799389	0.511056861052735	-13.5945421382038	-15.6706246653206	-11.518459611087	0.27	0.15	0.54	-24.4740989276986	-21.231710686267	-17.9893224448355	-56.646147287916	-49.1415277131021	-41.6369081382882	-54.0284107559916	-46.8684140555481	-39.7155898110471	-15.0413631078667	0.438098988228013	-0.185062448383339	18.9444059894667	0.18932026928851	0.227111353172328	0.130500493469076	-0.937102106603513	-0.846864254149887	-1.07754586917808	-0.875725128580817	-0.787805636030787	-1.01211739087134	0.00447148201479989	0.01092131277227	0.0106626442068253
241	12.1639532432449	0.29	-34.6847076513362	-43.174960391103	-26.1944549115693	0.457269633457703	-15.121490823487	-17.6935795852685	-12.5494020617056	0.25	0.14	0.43	-28.5570895313194	-24.4057888463044	-20.2544881612894	-68.2956556901421	-58.3676200638541	-48.439584437566	-66.3496102687045	-56.7125769124675	-47.0563603107818	-34.6847076513362	0.322773924827494	0.874069913419779	22.2204398155801	0.18932026928851	0.227111353172328	0.130500493469076	-0.937102106603513	-0.846864254149887	-1.07754586917808	-0.875725128580817	-0.787805636030787	-1.01211739087134	0.00447148201479989	0.01092131277227	0.0106626442068253
241	12.1639532432449	0.29	-34.6821549109999	-43.0893795189257	-26.2749303030741	0.386978636078672	-14.3718677884994	-17.1960517678706	-11.5476838091283	0.29	0.19	0.46	-25.6117855640636	-21.4054482344526	-17.1991109048416	-56.6677951792154	-47.3609914168282	-38.0541876544409	-56.4480644039096	-47.1910634308391	-37.9119228366791	-34.6821549109999	0.357398354660174	0.352766270964827	19.2196381728261	0.18932026928851	0.227111353172328	0.130500493469076	-0.937102106603513	-0.846864254149887	-1.07754586917808	-0.875725128580817	-0.787805636030787	-1.01211739087134	0.00447148201479989	0.01092131277227	0.0106626442068253
241	12.1639532432449	0.29	-33.8885035560912	-42.0886109014306	-25.6883962107518	0.456895293877239	-15.272869937083	-17.8726676391056	-12.6730722350605	0.23	0.15	0.43	-29.8780398009831	-25.5319141534845	-21.1857885059859	-74.1064869266416	-63.3267936929744	-52.5471004593073	-72.4979373715288	-61.9795820399855	-51.4077020364065	-33.8885035560912	0.325803442453802	0.659224240968125	21.991769732042	0.18932026928851	0.227111353172328	0.130500493469076	-0.937102106603513	-0.846864254149887	-1.07754586917808	-0.875725128580817	-0.787805636030787	-1.01211739087134	0.00447148201479989	0.01092131277227	0.0106626442068253
241	12.1639532432449	0.29	-32.9687918545209	-40.9532383642747	-24.9843453447672	0.390779255480717	-12.7959152794956	-15.2903859875347	-10.3014445714564	0.24	0.13	0.36	-25.2675278258516	-21.145388065774	-17.0232483056963	-61.9142954919589	-51.8136089141655	-41.7129223363721	-61.0461449177386	-51.0870058150146	-41.1153286084495	-32.9687918545209	0.300848171711111	-1.3801376576434	21.0801032130686	0.18932026928851	0.227111353172328	0.130500493469076	-0.937102106603513	-0.846864254149887	-1.07754586917808	-0.875725128580817	-0.787805636030787	-1.01211739087134	0.00447148201479989	0.01092131277227	0.0106626442068253
241	12.1639532432449	0.29	-31.5758566186259	-39.2722803476469	-23.879432889605	0.447976165993235	-13.7486851256841	-16.1315427148479	-11.3658275365202	0.22	0.14	0.41	-27.7682684741573	-23.6665014924611	-19.5647345107649	-71.0796502267148	-60.5801780453007	-50.0807058638866	-69.2777182898996	-58.9833883174986	-48.7940058694106	-31.5758566186259	0.312223482662125	-0.171636716994003	21.9623317586245	0.18932026928851	0.227111353172328	0.130500493469076	-0.937102106603513	-0.846864254149887	-1.07754586917808	-0.875725128580817	-0.787805636030787	-1.01211739087134	0.00447148201479989	0.01092131277227	0.0106626442068253
241	12.1639532432449	0.29	-30.1229805848284	-37.4277962592037	-22.8181649104531	0.511332506253956	-14.9121088796334	-17.1881471050447	-12.6360706542221	0.23	0.13	0.41	-28.6987455063983	-24.8984846990689	-21.0982238917395	-71.0898495765614	-61.6761987574161	-52.2625479382708	-69.212876522104	-60.0150453391906	-50.8714967166809	-30.1229805848284	0.318481027464696	-1.29738629200453	21.0096740003854	0.18932026928851	0.227111353172328	0.130500493469076	-0.937102106603513	-0.846864254149887	-1.07754586917808	-0.875725128580817	-0.787805636030787	-1.01211739087134	0.00447148201479989	0.01092131277227	0.0106626442068253
241	12.1639532432449	0.29	-30.0294875061161	-37.3527855941387	-22.7061894180934	0.437543347109251	-13.9812435170625	-16.456186785259	-11.5063002488659	0.27	0.15	0.4	-25.6996269239237	-21.8345080187649	-17.9693891136062	-59.4796265318936	-50.5341336786026	-41.5886408253116	-58.8673171557835	-49.9951145778243	-41.1395810466538	-30.0294875061161	0.333560187311022	-0.00338552668367809	21.016499896738	0.18932026928851	0.227111353172328	0.130500493469076	-0.937102106603513	-0.846864254149887	-1.07754586917808	-0.875725128580817	-0.787805636030787	-1.01211739087134	0.00447148201479989	0.01092131277227	0.0106626442068253
241	12.1639532432449	0.29	-29.302437124471	-36.473708531152	-22.1311657177901	0.433589922929053	-14.654190311741	-17.269199291014	-12.039181332468	0.26	0.13	0.43	-27.2385035800318	-23.1138808778775	-18.9892581757232	-63.6591268244152	-54.0194680624049	-44.3798093003946	-61.492257208283	-52.1753846856329	-42.8528601849357	-29.302437124471	0.348643159016776	1.88526431903446	22.5824658076138	0.18932026928851	0.227111353172328	0.130500493469076	-0.937102106603513	-0.846864254149887	-1.07754586917808	-0.875725128580817	-0.787805636030787	-1.01211739087134	0.00447148201479989	0.01092131277227	0.0106626442068253
241	12.1639532432449	0.29	-28.9679807366131	-35.9640650980363	-21.9718963751899	0.464344502508886	-14.0943508647785	-16.4578376004647	-11.7308641290923	0.24	0.14	0.45	-27.1708446256545	-23.2688781322974	-19.3669116389404	-66.5119035440573	-56.9602233289615	-47.4085431138656	-64.3903282081907	-55.1221526189206	-45.875771045548	-28.9679807366131	0.338275685106353	-1.47621141972802	19.7346247167615	0.18932026928851	0.227111353172328	0.130500493469076	-0.937102106603513	-0.846864254149887	-1.07754586917808	-0.875725128580817	-0.787805636030787	-1.01211739087134	0.00447148201479989	0.01092131277227	0.0106626442068253
241	12.1639532432449	0.29	-28.5463515420161	-35.5311114170763	-21.561591666956	0.389941774184671	-13.0911036224959	-15.647613553275	-10.5345936917167	0.26	0.14	0.4	-24.6447314764571	-20.6182707930795	-16.5918101097018	-57.5141518994097	-48.1174793658904	-38.7208068323712	-56.6112519402016	-47.3481453834227	-38.0864820135203	-28.5463515420161	0.334537870934745	-0.353306646814685	20.9522850537644	0.18932026928851	0.227111353172328	0.130500493469076	-0.937102106603513	-0.846864254149887	-1.07754586917808	-0.875725128580817	-0.787805636030787	-1.01211739087134	0.00447148201479989	0.01092131277227	0.0106626442068253
241	12.1639532432449	0.29	-28.3253414190918	-35.2206851338879	-21.4299977042957	0.500915910067699	-13.7892163334619	-15.9381820962785	-11.6402505706453	0.22	0.14	0.39	-27.4070615682388	-23.7117319118344	-20.01640225543	-70.0756018136375	-60.6272175376519	-51.1788332616662	-68.8983487681337	-59.6191898076976	-50.341889668034	-28.3253414190918	0.321949032295784	0.648448733273499	22.6324004151432	0.18932026928851	0.227111353172328	0.130500493469076	-0.937102106603513	-0.846864254149887	-1.07754586917808	-0.875725128580817	-0.787805636030787	-1.01211739087134	0.00447148201479989	0.01092131277227	0.0106626442068253
241	12.1639532432449	0.29	-28.2522866744358	-35.2242088343195	-21.2803645145521	0.374846442345796	-12.5536683847967	-15.0848468714513	-10.022489898142	0.22	0.14	0.39	-25.9793388002201	-21.6201070473887	-17.2608752945574	-66.5364389553425	-55.3718839354897	-44.2073289156369	-65.5924387870875	-54.5728729493156	-43.5833361007884	-28.2522866744358	0.334893341237171	0.55849393473241	22.0875296870422	0.18932026928851	0.227111353172328	0.130500493469076	-0.937102106603513	-0.846864254149887	-1.07754586917808	-0.875725128580817	-0.787805636030787	-1.01211739087134	0.00447148201479989	0.01092131277227	0.0106626442068253
241	12.1639532432449	0.29	-28.0756370713143	-34.9138113136576	-21.237462828971	0.392678236594191	-12.2006864721114	-14.5696628743349	-9.83171006988798	0.24	0.14	0.4	-23.8877604619806	-20.0036938693291	-16.1196272766777	-58.0565455049055	-48.6167535562526	-39.1769616075997	-56.6541706607952	-47.4228336332084	-38.2241601808142	-28.0756370713143	0.333633078550543	0.14238775984881	21.3701048690098	0.18932026928851	0.227111353172328	0.130500493469076	-0.937102106603513	-0.846864254149887	-1.07754586917808	-0.875725128580817	-0.787805636030787	-1.01211739087134	0.00447148201479989	0.01092131277227	0.0106626442068253
241	12.1639532432449	0.29	-27.943596911029	-34.7578715551189	-21.129322266939	0.503648491716295	-13.4852712480543	-15.5754144988859	-11.3951279972226	0.29	0.14	0.48	-23.242009495296	-20.123047281749	-17.0040850682019	-51.5146339456887	-44.6016259825077	-37.6886180193267	-49.644980351459	-42.9929231526606	-36.3157076020906	-27.943596911029	0.364962531508834	-0.658830009481932	19.7135225914824	0.18932026928851	0.227111353172328	0.130500493469076	-0.937102106603513	-0.846864254149887	-1.07754586917808	-0.875725128580817	-0.787805636030787	-1.01211739087134	0.00447148201479989	0.01092131277227	0.0106626442068253
241	12.1639532432449	0.29	-27.6077759747628	-34.3505525187082	-20.8649994308175	0.422970083915041	-13.98740842546	-16.5381535013561	-11.4366633495638	0.25	0.14	0.36	-26.6810735493097	-22.5659456440122	-18.4508177387146	-63.7819451386574	-53.9446025066538	-44.1072598746503	-63.3588314197512	-53.5705958634695	-43.8155334844274	-27.6077759747628	0.314969779177401	0.551545236108317	22.1948092482821	0.18932026928851	0.227111353172328	0.130500493469076	-0.937102106603513	-0.846864254149887	-1.07754586917808	-0.875725128580817	-0.787805636030787	-1.01211739087134	0.00447148201479989	0.01092131277227	0.0106626442068253
241	12.1639532432449	0.29	-27.4147028720812	-34.1307187536053	-20.6986869905571	0.447324129393084	-14.8585976010837	-17.4372177522503	-12.279977449917	0.27	0.15	0.39	-26.7673451586017	-22.808983417647	-18.8506216766923	-60.9295738504497	-51.9192931299208	-42.9090124093918	-60.5237899338743	-51.5778008916221	-42.6260770233015	-27.4147028720812	0.341352297619574	-1.55108038259037	18.7083037921304	0.18932026928851	0.227111353172328	0.130500493469076	-0.937102106603513	-0.846864254149887	-1.07754586917808	-0.875725128580817	-0.787805636030787	-1.01211739087134	0.00447148201479989	0.01092131277227	0.0106626442068253
241	12.1639532432449	0.29	-26.6232133917342	-33.1168597699703	-20.1295670134981	0.426691820129459	-13.3298076280463	-15.7421905975387	-10.9174246585539	0.21	0.12	0.35	-27.6293905509557	-23.3953755446197	-19.1613605382837	-72.263770606017	-61.1898423340191	-50.1159140620213	-70.7297842250611	-59.9237656997737	-49.0529197502257	-26.6232133917342	0.313537326132488	-0.197895886566507	23.0711101876134	0.18932026928851	0.227111353172328	0.130500493469076	-0.937102106603513	-0.846864254149887	-1.07754586917808	-0.875725128580817	-0.787805636030787	-1.01211739087134	0.00447148201479989	0.01092131277227	0.0106626442068253
241	12.1639532432449	0.29	-26.4293013728711	-32.8487261515671	-20.0098765941752	0.44191420453796	-13.7217389501521	-16.1292934004189	-11.3141844998854	0.25	0.15	0.43	-25.8753477894659	-22.0130391826232	-18.1507305757805	-61.5045996581262	-52.3240565963358	-43.1435135345454	-60.3003095049272	-51.2962549648848	-42.3123212822331	-26.4293013728711	0.352163122495194	1.07820567800719	21.3371959316843	0.18932026928851	0.227111353172328	0.130500493469076	-0.937102106603513	-0.846864254149887	-1.07754586917808	-0.875725128580817	-0.787805636030787	-1.01211739087134	0.00447148201479989	0.01092131277227	0.0106626442068253
241	12.1639532432449	0.29	-26.2858006221204	-32.6537864209517	-19.9178148232891	0.446904953599251	-14.0334226933931	-16.4709044185421	-11.5959409682441	0.27	0.14	0.42	-25.7348900809777	-21.9264577886693	-18.1180254963608	-59.5890049511563	-50.7705996652422	-41.9521943793281	-58.3913424323705	-49.7228817094398	-41.1037956456991	-26.2858006221204	0.36587486703218	-0.392791919394619	20.2070443012509	0.18932026928851	0.227111353172328	0.130500493469076	-0.937102106603513	-0.846864254149887	-1.07754586917808	-0.875725128580817	-0.787805636030787	-1.01211739087134	0.00447148201479989	0.01092131277227	0.0106626442068253
241	12.1639532432449	0.29	-25.9805094187093	-32.2588963238298	-19.7021225135888	0.429467015707355	-12.9293548890077	-15.2560409569032	-10.6026688211122	0.22	0.13	0.38	-26.1706352783339	-22.1793735439112	-18.1881118094884	-66.737401757521	-56.5593363396704	-46.3812709218198	-64.8640817937612	-54.9780698124062	-45.0898424215855	-25.9805094187093	0.322548845666547	-0.535458918397127	22.0558578385849	0.18932026928851	0.227111353172328	0.130500493469076	-0.937102106603513	-0.846864254149887	-1.07754586917808	-0.875725128580817	-0.787805636030787	-1.01211739087134	0.00447148201479989	0.01092131277227	0.0106626442068253
241	12.1639532432449	0.29	-25.5062582092746	-31.6711188985767	-19.3413975199724	0.464433924495773	-14.6683244013689	-17.1276188524732	-12.2090299502646	0.27	0.15	0.43	-26.6243946401904	-22.8014916104924	-18.9785885807945	-61.3422188174205	-52.5343057236326	-43.7263926298447	-59.9452104112565	-51.3515042119744	-42.7486626294378	-25.5062582092746	0.37583220254939	-1.01289538434516	18.8123312220197	0.18932026928851	0.227111353172328	0.130500493469076	-0.937102106603513	-0.846864254149887	-1.07754586917808	-0.875725128580817	-0.787805636030787	-1.01211739087134	0.00447148201479989	0.01092131277227	0.0106626442068253
241	12.1639532432449	0.29	-25.2032846439898	-31.3037897762405	-19.1027795117391	0.509094018882814	-15.1616542108752	-17.4861684639509	-12.8371399577996	0.24	0.14	0.41	-28.7558713945491	-24.9332253383795	-21.1105792822098	-70.1060528110132	-60.7865429754517	-51.4670331398902	-68.7004290803821	-59.564674165096	-50.4169876399805	-25.2032846439898	0.342698958530377	1.82320274009641	23.7332313229955	0.18932026928851	0.227111353172328	0.130500493469076	-0.937102106603513	-0.846864254149887	-1.07754586917808	-0.875725128580817	-0.787805636030787	-1.01211739087134	0.00447148201479989	0.01092131277227	0.0106626442068253
241	12.1639532432449	0.29	-24.9856117900287	-31.0927534609432	-18.8784701191141	0.518890060994376	-15.2140379558671	-17.5012922166858	-12.9267836950484	0.27	0.15	0.47	-27.2571148437176	-23.6948663370343	-20.1326178303509	-62.9163478126381	-54.6937729977106	-46.4711981827832	-61.1240519855785	-53.1375395727446	-45.1459371481857	-24.9856117900287	0.378273357574401	0.516325374648259	20.8469313723637	0.18932026928851	0.227111353172328	0.130500493469076	-0.937102106603513	-0.846864254149887	-1.07754586917808	-0.875725128580817	-0.787805636030787	-1.01211739087134	0.00447148201479989	0.01092131277227	0.0106626442068253
241	12.1639532432449	0.29	-24.5245843990394	-30.4972667384775	-18.5519020596013	0.410681581597222	-12.9853706255026	-15.4140053798756	-10.5567358711295	0.25	0.14	0.47	-24.5875329651477	-20.713514784162	-16.8394966031762	-58.1103880908094	-48.9545000117964	-39.7986119327835	-55.6393446967088	-46.8731343033168	-38.1142891551921	-24.5245843990394	0.374778410178124	1.18439203676398	21.4576761125152	0.18932026928851	0.227111353172328	0.130500493469076	-0.937102106603513	-0.846864254149887	-1.07754586917808	-0.875725128580817	-0.787805636030787	-1.01211739087134	0.00447148201479989	0.01092131277227	0.0106626442068253
241	12.1639532432449	0.29	-24.4000988992118	-30.2923557132487	-18.5078420851749	0.441825159478664	-13.4784658256664	-15.8437636396282	-11.1131680117047	0.23	0.15	0.43	-26.3535772628762	-22.4192810875631	-18.4849849122501	-65.0191552343821	-55.3125180211845	-45.6058808079868	-63.4912865253668	-54.0158540250994	-44.5210390606715	-24.4000988992118	0.364891276554311	-0.0835119475265296	20.7822941975859	0.18932026928851	0.227111353172328	0.130500493469076	-0.937102106603513	-0.846864254149887	-1.07754586917808	-0.875725128580817	-0.787805636030787	-1.01211739087134	0.00447148201479989	0.01092131277227	0.0106626442068253
241	12.1639532432449	0.29	-24.2339695492495	-30.1696940579335	-18.2982450405655	0.501590031441137	-14.0457253185853	-16.2317171971719	-11.8597334399987	0.26	0.14	0.47	-25.7820255223421	-22.309854480872	-18.8376834394019	-60.6752455774962	-52.5038615857418	-44.3324775939875	-58.2415736072896	-50.4021017258441	-42.5432240906734	-24.2339695492495	0.374515773955272	-0.85979590876186	19.9731245489201	0.18932026928851	0.227111353172328	0.130500493469076	-0.937102106603513	-0.846864254149887	-1.07754586917808	-0.875725128580817	-0.787805636030787	-1.01211739087134	0.00447148201479989	0.01092131277227	0.0106626442068253
241	12.1639532432449	0.29	-24.0787314253758	-29.9348053591448	-18.2226574916067	0.454913883732214	-14.3974118630406	-16.8579939304758	-11.9368297956054	0.24	0.14	0.44	-27.9229025930798	-23.8472934977969	-19.7716844025139	-68.5875236939494	-58.5765323774781	-48.5655410610068	-66.6942185537493	-56.9630818988957	-47.2311346274056	-24.0787314253758	0.357649027912727	0.411341926169019	21.2599530357482	0.18932026928851	0.227111353172328	0.130500493469076	-0.937102106603513	-0.846864254149887	-1.07754586917808	-0.875725128580817	-0.787805636030787	-1.01211739087134	0.00447148201479989	0.01092131277227	0.0106626442068253
241	12.1639532432449	0.29	-23.9441488380023	-29.7648974843185	-18.1234001916861	0.519957470601749	-14.6378915577327	-16.8338288467352	-12.4419542687301	0.28	0.15	0.51	-25.7833930405573	-22.4200040735993	-19.0566151066412	-58.5646199557047	-50.9249894267334	-43.2853588977622	-56.3165896600919	-48.9990709367672	-41.6330570043019	-23.9441488380023	0.388288778261005	-0.479689424715353	19.1614338864733	0.18932026928851	0.227111353172328	0.130500493469076	-0.937102106603513	-0.846864254149887	-1.07754586917808	-0.875725128580817	-0.787805636030787	-1.01211739087134	0.00447148201479989	0.01092131277227	0.0106626442068253
241	12.1639532432449	0.29	-23.5078517061404	-29.3041255183987	-17.7115778938821	0.509993560631319	-14.1502146109806	-16.3157587274131	-11.9846704945482	0.25	0.16	0.4	-26.5183946848849	-22.998683800058	-19.4789729152311	-63.8744515586966	-55.3965778003112	-46.9187040419258	-63.3876755527687	-54.9697608817707	-46.5602426829852	-23.5078517061404	0.337700328873672	-1.24177498501394	19.991261021023	0.18932026928851	0.227111353172328	0.130500493469076	-0.937102106603513	-0.846864254149887	-1.07754586917808	-0.875725128580817	-0.787805636030787	-1.01211739087134	0.00447148201479989	0.01092131277227	0.0106626442068253
241	12.1639532432449	0.29	-23.487394168883	-29.1600880214296	-17.8147003163365	0.435179081670813	-13.721188882663	-16.1617999982809	-11.2805777670451	0.24	0.13	0.44	-26.4056652166154	-22.4181167968965	-18.4305683771777	-63.9448266899105	-54.2884483890865	-44.6320700882625	-61.5798462909202	-52.2508563994204	-42.9775503066984	-23.487394168883	0.359384316383535	3.32254003233403	24.1355256284233	0.18932026928851	0.227111353172328	0.130500493469076	-0.937102106603513	-0.846864254149887	-1.07754586917808	-0.875725128580817	-0.787805636030787	-1.01211739087134	0.00447148201479989	0.01092131277227	0.0106626442068253
241	12.1639532432449	0.29	-23.2043147292105	-28.8840871658314	-17.5245422925895	0.407434862784809	-11.5291697768028	-13.6999829624241	-9.35835659118162	0.29	0.18	0.48	-20.5779738281025	-17.3173174432051	-14.0566610583077	-45.8886246837587	-38.6174016605805	-31.3461786374023	-45.3385932453767	-38.1471823766006	-30.9684302465255	-23.2043147292105	0.379529128421953	0.613180971185544	19.9121284841004	0.18932026928851	0.227111353172328	0.130500493469076	-0.937102106603513	-0.846864254149887	-1.07754586917808	-0.875725128580817	-0.787805636030787	-1.01211739087134	0.00447148201479989	0.01092131277227	0.0106626442068253
241	12.1639532432449	0.29	-22.7532003530231	-28.2689467760909	-17.2374539299553	0.419083199816376	-13.1387735660544	-15.5539403783005	-10.7236067538082	0.24	0.13	0.41	-25.8037838508453	-21.7970536672914	-17.7903234837375	-63.4876540819214	-53.6294913658075	-43.7713286496936	-61.7563213698666	-52.1789610644874	-42.5761375464474	-22.7532003530231	0.345843363337056	-0.365708603600341	20.8743310175926	0.18932026928851	0.227111353172328	0.130500493469076	-0.937102106603513	-0.846864254149887	-1.07754586917808	-0.875725128580817	-0.787805636030787	-1.01211739087134	0.00447148201479989	0.01092131277227	0.0106626442068253
241	12.1639532432449	0.29	-22.5730331594522	-28.0553089817206	-17.0907573371839	0.603437049286892	-16.1985978920764	-18.2488297115965	-14.1483660725563	0.25	0.13	0.48	-29.1467632808635	-25.8721630758721	-22.5975628708808	-68.9741048010835	-61.2249555887244	-53.4758063763652	-65.3090899401991	-57.9787377925938	-50.6405194170068	-22.5730331594522	0.393639780398552	1.82979556169156	22.3159425279027	0.18932026928851	0.227111353172328	0.130500493469076	-0.937102106603513	-0.846864254149887	-1.07754586917808	-0.875725128580817	-0.787805636030787	-1.01211739087134	0.00447148201479989	0.01092131277227	0.0106626442068253
241	12.1639532432449	0.29	-21.5974247742518	-26.9255889864533	-16.2692605620503	0.545817123306146	-14.6997407875561	-16.7933081455501	-12.6061734295622	0.24	0.14	0.39	-27.5851253588231	-24.1461770874722	-20.7072288161213	-67.1726294806677	-58.7984352354075	-50.4242409901473	-65.8463303777035	-57.629214343291	-49.394445695528	-21.5974247742518	0.361723971052144	-0.556626706553657	20.7806924957116	0.18932026928851	0.227111353172328	0.130500493469076	-0.937102106603513	-0.846864254149887	-1.07754586917808	-0.875725128580817	-0.787805636030787	-1.01211739087134	0.00447148201479989	0.01092131277227	0.0106626442068253
241	12.1639532432449	0.29	-21.5458500080643	-26.7673612171159	-16.3243387990127	0.469780335132802	-13.5333316605892	-15.7780956432377	-11.2885676779406	0.24	0.14	0.4	-26.0116083279545	-22.310913210773	-18.6102180935914	-63.5798849261074	-54.5343170115642	-45.4887490970209	-62.2391386614163	-53.391126282774	-44.5147913867344	-21.5458500080643	0.369877229465574	1.23687497011461	21.9121699739243	0.18932026928851	0.227111353172328	0.130500493469076	-0.937102106603513	-0.846864254149887	-1.07754586917808	-0.875725128580817	-0.787805636030787	-1.01211739087134	0.00447148201479989	0.01092131277227	0.0106626442068253
241	12.1639532432449	0.29	-20.4455197208388	-25.4556847293602	-15.4353547123173	0.548388071991233	-15.8283540660402	-18.0709959048056	-13.5857122272748	0.28	0.17	0.51	-27.3348720811629	-23.9425671905279	-20.5502622998929	-61.3588371627219	-53.7440993738366	-46.1293615849513	-59.6140247336665	-52.2211312401619	-44.8325501864643	-20.4455197208388	0.417802924142275	-1.43319463866635	17.6276302407321	0.18932026928851	0.227111353172328	0.130500493469076	-0.937102106603513	-0.846864254149887	-1.07754586917808	-0.875725128580817	-0.787805636030787	-1.01211739087134	0.00447148201479989	0.01092131277227	0.0106626442068253
241	12.1639532432449	0.29	-19.4181442369496	-24.209315955946	-14.6269725179531	0.539813656626391	-14.4395367377219	-16.5210714176938	-12.3580020577501	0.24	0.13	0.48	-26.9143019850962	-23.5232959448213	-20.1322899045464	-64.9820260193629	-56.7947639880837	-48.6075019568045	-61.5649831971892	-53.8428931288373	-46.0720055126244	-19.4181442369496	0.379750256263833	-0.196001797668073	20.6701467202478	0.18932026928851	0.227111353172328	0.130500493469076	-0.937102106603513	-0.846864254149887	-1.07754586917808	-0.875725128580817	-0.787805636030787	-1.01211739087134	0.00447148201479989	0.01092131277227	0.0106626442068253
241	12.1639532432449	0.29	-19.2438849941654	-23.8933766324817	-14.594393355849	0.488721368093777	-14.2091516839492	-16.478241931542	-11.9400614363564	0.24	0.15	0.46	-26.9209067268988	-23.2138385114824	-19.506770296066	-65.1881342298673	-56.2115844101548	-47.2350345904423	-63.2575037735329	-54.5429255232896	-45.8574935393078	-19.2438849941654	0.369385179058655	1.95358343241967	22.7257615929374	0.18932026928851	0.227111353172328	0.130500493469076	-0.937102106603513	-0.846864254149887	-1.07754586917808	-0.875725128580817	-0.787805636030787	-1.01211739087134	0.00447148201479989	0.01092131277227	0.0106626442068253
241	12.1639532432449	0.29	-18.326313504225	-22.753202644546	-13.899424363904	0.509141811372822	-14.0682065424991	-16.2248722652714	-11.9115408197268	0.27	0.18	0.45	-25.0594015998511	-21.7284199082871	-18.397438216723	-57.3784213233747	-49.7514845764037	-42.1245478294327	-56.9394125900221	-49.3813799037272	-41.7962879781691	-18.326313504225	0.397587431297067	-1.18521258449493	17.9187176236367	0.18932026928851	0.227111353172328	0.130500493469076	-0.937102106603513	-0.846864254149887	-1.07754586917808	-0.875725128580817	-0.787805636030787	-1.01211739087134	0.00447148201479989	0.01092131277227	0.0106626442068253
241	12.1639532432449	0.29	-18.279725186793	-22.7309485556693	-13.8285018179167	0.522591907081397	-13.7401394446164	-15.790546795948	-11.6897320932848	0.26	0.15	0.48	-24.8961206802615	-21.6633517633836	-18.4305828465057	-58.1613888490958	-50.6091146434652	-43.0568404378346	-56.2323037499264	-48.9098630219692	-41.623105622426	-18.279725186793	0.407110578238881	-0.493121741162132	19.1067506271925	0.18932026928851	0.227111353172328	0.130500493469076	-0.937102106603513	-0.846864254149887	-1.07754586917808	-0.875725128580817	-0.787805636030787	-1.01211739087134	0.00447148201479989	0.01092131277227	0.0106626442068253
241	12.1639532432449	0.29	-17.8622845546485	-22.2139600069088	-13.5106091023883	0.57980950213395	-14.9726683172136	-16.9627234797259	-12.9826131547014	0.26	0.12	0.45	-26.9702143929919	-23.8060872143	-20.6419600356081	-63.5350989605553	-56.0812044348147	-48.6273099090741	-60.3863036257391	-53.3052895932247	-46.2210193886373	-17.8622845546485	0.389386946789801	-1.1069613053559	20.5622063658402	0.18932026928851	0.227111353172328	0.130500493469076	-0.937102106603513	-0.846864254149887	-1.07754586917808	-0.875725128580817	-0.787805636030787	-1.01211739087134	0.00447148201479989	0.01092131277227	0.0106626442068253
241	12.1639532432449	0.29	-17.3611331385278	-21.6091024525383	-13.1131638245172	0.544444952614134	-14.6160918733587	-16.7035134546372	-12.5286702920802	0.25	0.14	0.41	-26.6592546310261	-23.3276739064837	-19.9960931819413	-63.041697340116	-55.1634386788129	-47.2851800175099	-61.6923800373568	-54.0225853456563	-46.2916312804904	-17.3611331385278	0.363085078989519	0.360286181028832	21.5439952363416	0.18932026928851	0.227111353172328	0.130500493469076	-0.937102106603513	-0.846864254149887	-1.07754586917808	-0.875725128580817	-0.787805636030787	-1.01211739087134	0.00447148201479989	0.01092131277227	0.0106626442068253
241	12.1639532432449	0.29	-16.7883311392597	-20.8505552091929	-12.7261070693265	0.531208677492982	-14.1282857681476	-16.2004879844915	-12.0560835518036	0.26	0.17	0.44	-25.7690736169347	-22.4729549127783	-19.176836208622	-60.7308782427503	-52.962799860444	-45.1947214781377	-60.1460324178076	-52.4600662522269	-44.7332470765778	-16.7883311392597	0.419961234861965	0.49904184522284	19.6184533319719	0.18932026928851	0.227111353172328	0.130500493469076	-0.937102106603513	-0.846864254149887	-1.07754586917808	-0.875725128580817	-0.787805636030787	-1.01211739087134	0.00447148201479989	0.01092131277227	0.0106626442068253
241	12.1639532432449	0.29	-15.2036473352517	-18.9125074567401	-11.4947872137633	0.624078113001689	-15.7775554659928	-17.6894085119304	-13.8657024200552	0.27	0.18	0.48	-27.1793896492529	-24.2418692198613	-21.3043487904697	-61.9218244036799	-55.229377422406	-48.5369304411321	-61.1316614436978	-54.5210958985585	-47.8836788183036	-15.2036473352517	0.42223156104861	0.119025829679232	19.3748802364677	0.18932026928851	0.227111353172328	0.130500493469076	-0.937102106603513	-0.846864254149887	-1.07754586917808	-0.875725128580817	-0.787805636030787	-1.01211739087134	0.00447148201479989	0.01092131277227	0.0106626442068253
241	12.1639532432449	0.29	-13.7363753311335	-17.0900144343342	-10.3827362279327	0.595365089787897	-13.7880855822831	-15.5628038668633	-12.0133672977028	0.24	0.14	0.44	-25.7438126146521	-22.8080938744507	-19.8723751342492	-63.1482729571372	-55.9471030641388	-48.7459331711404	-61.1728645686004	-54.2000808401075	-47.2064524911966	-13.7363753311335	0.382865578070502	1.31985135083712	22.9243751394498	0.18932026928851	0.227111353172328	0.130500493469076	-0.937102106603513	-0.846864254149887	-1.07754586917808	-0.875725128580817	-0.787805636030787	-1.01211739087134	0.00447148201479989	0.01092131277227	0.0106626442068253
241	12.1639532432449	0.29	-11.2090202459789	-13.9291176546299	-8.48892283732788	0.566290913333044	-12.7080037948356	-14.4443737457277	-10.9716338439434	0.23	0.12	0.55	-24.0332370038382	-21.1441819786263	-18.2551269534144	-59.3134640325024	-52.1833441365242	-45.0532242405459	-54.1088519971991	-47.6076357281781	-41.1397771142829	-11.2090202459789	0.449605428148441	1.40392870404797	22.5137994901206	0.18932026928851	0.227111353172328	0.130500493469076	-0.937102106603513	-0.846864254149887	-1.07754586917808	-0.875725128580817	-0.787805636030787	-1.01211739087134	0.00447148201479989	0.01092131277227	0.0106626442068253
241	12.1639532432449	0.29	-11.208503747834	-13.9666901294874	-8.45031736618067	0.543106239055224	-14.0288361656406	-16.0378009446771	-12.0198713866042	0.22	0.14	0.45	-27.2024997975862	-23.7949962262668	-20.3874926549474	-68.5237865369152	-59.9401986651276	-51.3566107933401	-66.2175722786374	-57.92288165032	-49.6450296768364	-11.208503747834	0.451591382446287	-0.866206530462445	19.1871782155974	0.18932026928851	0.227111353172328	0.130500493469076	-0.937102106603513	-0.846864254149887	-1.07754586917808	-0.875725128580817	-0.787805636030787	-1.01211739087134	0.00447148201479989	0.01092131277227	0.0106626442068253
241	12.1639532432449	0.3	-39.5075675981225	-49.010337732526	-30.004797463719	0.364741529340413	-13.6211236603008	-16.4277269004311	-10.8145204201706	0.24	0.14	0.43	-26.7136322418154	-22.1497283456798	-17.5858244495443	-64.3774215917997	-53.3788287173323	-42.3802358428649	-62.7110388749039	-52.0001775718417	-41.2842296869015	-39.5075675981225	0.326464967690463	0.602056737225507	21.4211954622852	0.18932026928851	0.227111353172328	0.130500493469076	-0.937102106603513	-0.846864254149887	-1.07754586917808	-0.875725128580817	-0.787805636030787	-1.01211739087134	0.00447148201479989	0.01092131277227	0.0106626442068253
241	12.1639532432449	0.3	-34.8101034372771	-43.0696641698869	-26.5505427046673	0.424047508392056	-14.6156366844064	-17.2750710296959	-11.9562023391169	0.24	0.15	0.4	-28.4560218218193	-24.0753207738661	-19.694619725913	-69.4950514204739	-58.7965410492247	-48.0980306779755	-68.5864465884457	-58.0233234833905	-47.441196237664	-34.8101034372771	0.316911711481534	-0.308682974125022	21.2001508079464	0.18932026928851	0.227111353172328	0.130500493469076	-0.937102106603513	-0.846864254149887	-1.07754586917808	-0.875725128580817	-0.787805636030787	-1.01211739087134	0.00447148201479989	0.01092131277227	0.0106626442068253
241	12.1639532432449	0.3	-33.7801888476535	-41.8333831925844	-25.7269945027225	0.43528294710776	-13.3902646074195	-15.7715105079734	-11.0090187068657	0.25	0.13	0.39	-25.5334031493624	-21.6782675524347	-17.823131955507	-61.2558842581129	-52.0072252155507	-42.7585661729886	-59.6291355893373	-50.6157667894508	-41.6398332777519	-33.7801888476535	0.317607182958949	-0.318470184388559	21.8020960311342	0.18932026928851	0.227111353172328	0.130500493469076	-0.937102106603513	-0.846864254149887	-1.07754586917808	-0.875725128580817	-0.787805636030787	-1.01211739087134	0.00447148201479989	0.01092131277227	0.0106626442068253
241	12.1639532432449	0.3	-33.4659143991744	-41.4245709859888	-25.5072578123601	0.420063060321877	-14.5934313071201	-17.2706017399334	-11.9162608743068	0.25	0.14	0.44	-27.8600614221143	-23.5413854536223	-19.2227094851303	-66.5938675655175	-56.2709421725442	-45.9480167795708	-64.5935391575315	-54.5604832726423	-44.5604806144307	-33.4659143991744	0.335462744330438	1.09052371686379	21.9296861405793	0.18932026928851	0.227111353172328	0.130500493469076	-0.937102106603513	-0.846864254149887	-1.07754586917808	-0.875725128580817	-0.787805636030787	-1.01211739087134	0.00447148201479989	0.01092131277227	0.0106626442068253
241	12.1639532432449	0.3	-33.0158085507684	-40.8888340726967	-25.1427830288401	0.466509655375469	-14.6765373690524	-17.1269658395959	-12.226108898509	0.23	0.14	0.37	-28.9221754079311	-24.7841557076875	-20.6461360074439	-72.5116828360352	-62.1371253264004	-51.7625678167656	-71.8690665696279	-61.5992808467303	-51.2868833367166	-33.0158085507684	0.313023617538721	0.470467559837411	22.7598310681817	0.18932026928851	0.227111353172328	0.130500493469076	-0.937102106603513	-0.846864254149887	-1.07754586917808	-0.875725128580817	-0.787805636030787	-1.01211739087134	0.00447148201479989	0.01092131277227	0.0106626442068253
241	12.1639532432449	0.3	-32.0326092502947	-39.6241209129655	-24.4410975876239	0.419523237462772	-15.765092238262	-18.6604110114045	-12.8697734651195	0.27	0.16	0.47	-28.9739536329244	-24.478402498799	-19.9828513646735	-66.6816062536186	-56.3353975719661	-45.9891888903136	-65.345247170116	-55.1958985623202	-45.0527756684059	-32.0326092502947	0.355903342041139	-1.103334211126	18.2943173005933	0.18932026928851	0.227111353172328	0.130500493469076	-0.937102106603513	-0.846864254149887	-1.07754586917808	-0.875725128580817	-0.787805636030787	-1.01211739087134	0.00447148201479989	0.01092131277227	0.0106626442068253
241	12.1639532432449	0.3	-32.017622194921	-39.6380479990505	-24.3971963907915	0.458720441030007	-14.5655912985442	-17.0358949937377	-12.0952876033508	0.22	0.13	0.41	-29.0994659453122	-24.879874413474	-20.6602828816357	-73.8623266440743	-63.1518603896441	-52.4413941352139	-71.4158599801454	-61.0793251136772	-50.7183756909448	-32.017622194921	0.315649475353486	-0.165290798533823	22.2567865408405	0.18932026928851	0.227111353172328	0.130500493469076	-0.937102106603513	-0.846864254149887	-1.07754586917808	-0.875725128580817	-0.787805636030787	-1.01211739087134	0.00447148201479989	0.01092131277227	0.0106626442068253
241	12.1639532432449	0.3	-31.8818281463792	-39.458240910163	-24.3054153825953	0.424979550193684	-13.7912192203031	-16.2958617583038	-11.2865766823024	0.26	0.15	0.4	-25.9098514082824	-21.9275571943913	-17.9452629805003	-61.0369764057219	-51.6557107958307	-42.2744451859394	-60.5100843232345	-51.1718352670626	-41.8899287334311	-31.8818281463792	0.339492282125012	-2.74434109264666	17.7057867697811	0.18932026928851	0.227111353172328	0.130500493469076	-0.937102106603513	-0.846864254149887	-1.07754586917808	-0.875725128580817	-0.787805636030787	-1.01211739087134	0.00447148201479989	0.01092131277227	0.0106626442068253
241	12.1639532432449	0.3	-31.7860274569071	-39.3162786845567	-24.2557762292575	0.520621305530609	-13.9507985968345	-16.0408786773965	-11.8607185162726	0.28	0.14	0.43	-24.1699917277754	-21.0207117367263	-17.8714317456772	-54.0573352882729	-47.0138209043953	-39.9703065205177	-52.6254067662077	-45.8033361586172	-38.9246361348508	-31.7860274569071	0.333176565375157	-1.93265124058381	18.960828202653	0.18932026928851	0.227111353172328	0.130500493469076	-0.937102106603513	-0.846864254149887	-1.07754586917808	-0.875725128580817	-0.787805636030787	-1.01211739087134	0.00447148201479989	0.01092131277227	0.0106626442068253
241	12.1639532432449	0.3	-31.4571025188837	-39.0136620759811	-23.9005429617862	0.465576719031417	-15.1309274886173	-17.661962008018	-12.5998929692166	0.26	0.14	0.44	-27.9285220478668	-23.9262456673093	-19.9239692867518	-65.4352302772224	-56.0580825661471	-46.6809348550718	-63.2229719000583	-54.1912699212802	-45.1178955293053	-31.4571025188837	0.336504327213989	1.08437851611036	22.060781343382	0.18932026928851	0.227111353172328	0.130500493469076	-0.937102106603513	-0.846864254149887	-1.07754586917808	-0.875725128580817	-0.787805636030787	-1.01211739087134	0.00447148201479989	0.01092131277227	0.0106626442068253
241	12.1639532432449	0.3	-30.7799461974847	-38.0898436177718	-23.4700487771977	0.514732919132772	-14.9781677262021	-17.2487832075896	-12.7075522448145	0.24	0.13	0.4	-28.5632772329489	-24.8032311645537	-21.0431850961585	-70.1427158598475	-60.9091870583575	-51.6756582568674	-68.1996730861382	-59.2385561707858	-50.2484828162808	-30.7799461974847	0.33387426171563	-0.540622345065621	21.1150954811753	0.18932026928851	0.227111353172328	0.130500493469076	-0.937102106603513	-0.846864254149887	-1.07754586917808	-0.875725128580817	-0.787805636030787	-1.01211739087134	0.00447148201479989	0.01092131277227	0.0106626442068253
241	12.1639532432449	0.3	-30.2189180555561	-37.4233938548048	-23.0144422563075	0.436613229409164	-14.5058116314489	-17.0784715008265	-11.9331517620712	0.27	0.16	0.45	-26.28640009684	-22.3266800108668	-18.3669599248935	-59.9873416617064	-50.9509927966309	-41.9146439315554	-59.0821500567268	-50.1944711532851	-41.2986393423985	-30.2189180555561	0.35772549279213	-0.677318790169484	19.0800587313105	0.18932026928851	0.227111353172328	0.130500493469076	-0.937102106603513	-0.846864254149887	-1.07754586917808	-0.875725128580817	-0.787805636030787	-1.01211739087134	0.00447148201479989	0.01092131277227	0.0106626442068253
241	12.1639532432449	0.3	-29.4947034534365	-36.4789266903315	-22.5104802165414	0.426826983457018	-13.1671022334025	-15.5493811319611	-10.7848233348439	0.23	0.13	0.42	-26.0561955453159	-22.0641958446504	-18.0721961439849	-64.7906734811461	-54.8642685041483	-44.9378635271505	-62.7172176996766	-53.1047381299249	-43.4860591468635	-29.4947034534365	0.317134963986093	1.69936609311812	23.9943370494679	0.18932026928851	0.227111353172328	0.130500493469076	-0.937102106603513	-0.846864254149887	-1.07754586917808	-0.875725128580817	-0.787805636030787	-1.01211739087134	0.00447148201479989	0.01092131277227	0.0106626442068253
241	12.1639532432449	0.3	-29.4413979898379	-36.5089818436519	-22.3738141360239	0.418480568422946	-13.0945251000861	-15.504539742516	-10.6845104576562	0.26	0.15	0.43	-24.3235208069631	-20.5426900132903	-16.7618592196174	-56.545267153162	-47.7559109992646	-38.9665548453671	-55.206201933061	-46.7489352855327	-38.0216530674917	-29.4413979898379	0.347550485568743	0.304156255893456	21.124200033345	0.18932026928851	0.227111353172328	0.130500493469076	-0.937102106603513	-0.846864254149887	-1.07754586917808	-0.875725128580817	-0.787805636030787	-1.01211739087134	0.00447148201479989	0.01092131277227	0.0106626442068253
241	12.1639532432449	0.3	-28.9859574356017	-35.841821037167	-22.1300938340364	0.425196021102369	-13.6188152269423	-16.0910520803697	-11.146578373515	0.25	0.16	0.44	-26.1509516573151	-22.1331070740959	-18.1152624908768	-62.9839192744569	-53.3070401228715	-43.6301609712862	-61.8259376041737	-52.3312779656661	-42.8305458740053	-28.9859574356017	0.344799532749535	1.09089103711641	21.4689159172727	0.18932026928851	0.227111353172328	0.130500493469076	-0.937102106603513	-0.846864254149887	-1.07754586917808	-0.875725128580817	-0.787805636030787	-1.01211739087134	0.00447148201479989	0.01092131277227	0.0106626442068253
241	12.1639532432449	0.3	-28.5015361330518	-35.2816310921859	-21.7214411739178	0.416554841502179	-12.671959821315	-15.0134545030456	-10.3304651395844	0.26	0.15	0.42	-23.8747003518465	-20.1512079410612	-16.4277155302759	-56.2516858113064	-47.4786866898294	-38.7056875683524	-55.1458258746933	-46.5370507962883	-37.9458334688881	-28.5015361330518	0.336971247187275	-0.0720352826107459	20.8655912616246	0.18932026928851	0.227111353172328	0.130500493469076	-0.937102106603513	-0.846864254149887	-1.07754586917808	-0.875725128580817	-0.787805636030787	-1.01211739087134	0.00447148201479989	0.01092131277227	0.0106626442068253
241	12.1639532432449	0.3	-28.361383376509	-35.1652071216372	-21.5575596313808	0.433972406882472	-14.3298410231233	-16.8849802946253	-11.7747017516213	0.25	0.14	0.42	-27.1364536870673	-23.029998287342	-18.9235428876166	-64.6194422520568	-54.8408300345855	-45.0622178171142	-63.1287905862836	-53.5707630300755	-44.0201804418156	-28.361383376509	0.349910646698141	-0.989536790430462	19.9201359762563	0.18932026928851	0.227111353172328	0.130500493469076	-0.937102106603513	-0.846864254149887	-1.07754586917808	-0.875725128580817	-0.787805636030787	-1.01211739087134	0.00447148201479989	0.01092131277227	0.0106626442068253
241	12.1639532432449	0.3	-28.1938086657802	-34.9068450041008	-21.4807723274595	0.483381243379395	-14.1387914467387	-16.4209086126078	-11.8566742808696	0.24	0.14	0.4	-27.2366757507807	-23.4514232572406	-19.6661707637005	-66.999217885037	-57.6879142999325	-48.376610714828	-65.786723481034	-56.6478673720852	-47.5189350600317	-28.1938086657802	0.33664046814389	1.37286678374781	22.6987246157557	0.18932026928851	0.227111353172328	0.130500493469076	-0.937102106603513	-0.846864254149887	-1.07754586917808	-0.875725128580817	-0.787805636030787	-1.01211739087134	0.00447148201479989	0.01092131277227	0.0106626442068253
241	12.1639532432449	0.3	-28.0240043483483	-34.6834547512051	-21.3645539454915	0.46935151487459	-14.3696950953353	-16.7552387426191	-11.9841514480515	0.27	0.17	0.46	-25.7784290819434	-22.1081998075038	-18.4379705330642	-58.8052126067847	-50.4327624426184	-42.0603122784521	-57.834157195161	-49.6170672245878	-41.3785496239314	-28.0240043483483	0.369082224587328	0.463823113216778	19.8126419005451	0.18932026928851	0.227111353172328	0.130500493469076	-0.937102106603513	-0.846864254149887	-1.07754586917808	-0.875725128580817	-0.787805636030787	-1.01211739087134	0.00447148201479989	0.01092131277227	0.0106626442068253
241	12.1639532432449	0.3	-27.9485365360778	-34.5466559830907	-21.350417089065	0.440366335170821	-13.3521076752526	-15.7021741544471	-11.0020411960582	0.25	0.13	0.44	-25.4524678843935	-21.6431233312415	-17.8337787780895	-61.1384208818066	-51.9881368452151	-42.8378528086236	-58.771877680471	-49.9669803260732	-41.1825977634099	-27.9485365360778	0.345818922017555	-0.881308146740155	20.1918544584441	0.18932026928851	0.227111353172328	0.130500493469076	-0.937102106603513	-0.846864254149887	-1.07754586917808	-0.875725128580817	-0.787805636030787	-1.01211739087134	0.00447148201479989	0.01092131277227	0.0106626442068253
241	12.1639532432449	0.3	-27.9064942692974	-34.6273183555387	-21.1856701830562	0.437546316853799	-13.7311760227095	-16.1618379716861	-11.3005140737329	0.22	0.14	0.4	-27.3882206654245	-23.2691652746794	-19.1501098839343	-68.9248026739808	-58.5588470509961	-48.1928914280115	-67.5869846729038	-57.4031526509802	-47.2519088695846	-27.9064942692974	0.348490209690744	0.811018586222854	21.9253128912527	0.18932026928851	0.227111353172328	0.130500493469076	-0.937102106603513	-0.846864254149887	-1.07754586917808	-0.875725128580817	-0.787805636030787	-1.01211739087134	0.00447148201479989	0.01092131277227	0.0106626442068253
241	12.1639532432449	0.3	-27.4683679113163	-33.9663385177031	-20.9703973049295	0.4634585369486	-15.7199481755255	-18.3607315242683	-13.0791648267826	0.25	0.15	0.47	-29.5411058621687	-25.2922740353348	-21.0434422085008	-70.4249102454109	-60.295851385911	-50.166792526411	-68.1285393572076	-58.3330878986232	-48.5035639788585	-27.4683679113163	0.371042501752344	-0.205258714447141	19.8517935374962	0.18932026928851	0.227111353172328	0.130500493469076	-0.937102106603513	-0.846864254149887	-1.07754586917808	-0.875725128580817	-0.787805636030787	-1.01211739087134	0.00447148201479989	0.01092131277227	0.0106626442068253
241	12.1639532432449	0.3	-27.3629095385966	-33.8974885024463	-20.8283305747469	0.558546812940896	-16.0475735385589	-18.2750205185436	-13.8201265585742	0.26	0.16	0.44	-28.6041763280886	-25.1177623942547	-21.6313484604207	-66.3472594516169	-58.2605378774435	-50.1738163032701	-65.2602425344609	-57.3046849568573	-49.3538337482233	-27.3629095385966	0.355680217263588	-1.14647765424039	19.5450118501487	0.18932026928851	0.227111353172328	0.130500493469076	-0.937102106603513	-0.846864254149887	-1.07754586917808	-0.875725128580817	-0.787805636030787	-1.01211739087134	0.00447148201479989	0.01092131277227	0.0106626442068253
241	12.1639532432449	0.3	-27.2761459408353	-33.8039595853829	-20.7483322962877	0.496409235165292	-15.2512100143524	-17.6495387741369	-12.8528812545679	0.22	0.13	0.39	-30.5382022307811	-26.3884819678628	-22.2387617049446	-78.614014810757	-67.9314550534988	-57.2488952962405	-76.6511234990696	-66.2240758158273	-55.8126906959721	-27.2761459408353	0.316150407748221	-0.406322593588873	22.2734089144703	0.18932026928851	0.227111353172328	0.130500493469076	-0.937102106603513	-0.846864254149887	-1.07754586917808	-0.875725128580817	-0.787805636030787	-1.01211739087134	0.00447148201479989	0.01092131277227	0.0106626442068253
241	12.1639532432449	0.3	-27.0797345198108	-33.5270364149271	-20.6324326246944	0.482316833830082	-14.4111406720245	-16.7421801599602	-12.0801011840887	0.26	0.14	0.47	-26.4832833379861	-22.7959750757876	-19.1086668135891	-62.0704597339939	-53.4282941801732	-44.7861286263526	-59.7993706661932	-51.4920517545139	-43.1389222688913	-27.0797345198108	0.375008739178789	-1.7486835089862	18.6360203821243	0.18932026928851	0.227111353172328	0.130500493469076	-0.937102106603513	-0.846864254149887	-1.07754586917808	-0.875725128580817	-0.787805636030787	-1.01211739087134	0.00447148201479989	0.01092131277227	0.0106626442068253
241	12.1639532432449	0.3	-26.6344354615166	-33.00548862144	-20.2633823015932	0.47144068317741	-15.6289094810135	-18.2126415455154	-13.0451774165116	0.28	0.17	0.43	-27.7964501712837	-23.8531133737416	-19.9097765761995	-62.9241955854742	-53.997469533085	-45.0707434806958	-62.3740599028911	-53.5356558277198	-44.6690295179905	-26.6344354615166	0.371915977548152	-1.35457390724501	18.4876185062209	0.18932026928851	0.227111353172328	0.130500493469076	-0.937102106603513	-0.846864254149887	-1.07754586917808	-0.875725128580817	-0.787805636030787	-1.01211739087134	0.00447148201479989	0.01092131277227	0.0106626442068253
241	12.1639532432449	0.3	-26.4500101538718	-32.8098673464722	-20.0901529612713	0.486513583610408	-12.8953647932342	-14.9637722192398	-10.8269573672287	0.26	0.15	0.53	-23.6129298560129	-20.3489694890455	-17.0850091220782	-55.2106301653005	-47.57899318532	-39.9473562053396	-52.7606382431733	-45.4865407784192	-38.1955322612923	-26.4500101538718	0.38488691813655	0.108766250794531	19.9992468418084	0.18932026928851	0.227111353172328	0.130500493469076	-0.937102106603513	-0.846864254149887	-1.07754586917808	-0.875725128580817	-0.787805636030787	-1.01211739087134	0.00447148201479989	0.01092131277227	0.0106626442068253
241	12.1639532432449	0.3	-26.1783018462595	-32.411700371083	-19.944903321436	0.456620377466018	-13.6029729894543	-15.9197985011285	-11.2861474777801	0.27	0.14	0.47	-24.8418633967228	-21.2266001211875	-17.6113368456522	-57.4490781865812	-49.0884516399952	-40.7278250934092	-55.3735915866083	-47.3056126884648	-39.2510769016088	-26.1783018462595	0.370432294545708	0.437405731394049	21.0844616537634	0.18932026928851	0.227111353172328	0.130500493469076	-0.937102106603513	-0.846864254149887	-1.07754586917808	-0.875725128580817	-0.787805636030787	-1.01211739087134	0.00447148201479989	0.01092131277227	0.0106626442068253
241	12.1639532432449	0.3	-25.9132116722755	-32.1561666258339	-19.670256718717	0.564509704708063	-15.9912841647878	-18.1842018840112	-13.7983664455643	0.23	0.14	0.41	-30.7976453624538	-27.0836136630441	-23.3695819636343	-77.4569797590465	-68.1160812981417	-58.7751828372368	-75.9382722432128	-66.6466712415198	-57.6054614815073	-25.9132116722755	0.334299791053337	0.974184268682841	23.0412683535466	0.18932026928851	0.227111353172328	0.130500493469076	-0.937102106603513	-0.846864254149887	-1.07754586917808	-0.875725128580817	-0.787805636030787	-1.01211739087134	0.00447148201479989	0.01092131277227	0.0106626442068253
241	12.1639532432449	0.3	-25.9091496001089	-32.0972959138224	-19.7210032863955	0.548776775813897	-15.2618129081084	-17.4224879090829	-13.101137907134	0.25	0.16	0.4	-27.8857427394419	-24.4274520788236	-20.9691614182052	-66.1299616053036	-57.9287589067218	-49.72755620814	-65.6598787578878	-57.5466386560874	-49.3893197318383	-25.9091496001089	0.356230667106749	0.0896781734512484	20.5126322882567	0.18932026928851	0.227111353172328	0.130500493469076	-0.937102106603513	-0.846864254149887	-1.07754586917808	-0.875725128580817	-0.787805636030787	-1.01211739087134	0.00447148201479989	0.01092131277227	0.0106626442068253
241	12.1639532432449	0.3	-25.7566997713551	-31.8803234649742	-19.6330760777359	0.424869261571817	-12.7951473365596	-15.1194163187785	-10.4708783543406	0.28	0.16	0.44	-22.9241431907753	-19.4000736209674	-15.8760040511594	-51.5722839695332	-43.6442094033413	-35.7161348371494	-50.6757269997039	-42.8966384380591	-35.0927272940609	-25.7566997713551	0.36687213306736	-1.6327005560997	18.1314788553938	0.18932026928851	0.227111353172328	0.130500493469076	-0.937102106603513	-0.846864254149887	-1.07754586917808	-0.875725128580817	-0.787805636030787	-1.01211739087134	0.00447148201479989	0.01092131277227	0.0106626442068253
241	12.1639532432449	0.3	-25.6654724336658	-31.8304277735868	-19.5005170937448	0.446819092608363	-13.8343368719486	-16.2376565272815	-11.4310172166157	0.25	0.16	0.44	-26.0444425401249	-22.1896300822	-18.3348176242751	-61.8951628401333	-52.7341203477147	-43.5730778552961	-61.0135565607995	-51.9721658119204	-42.9540509399957	-25.6654724336658	0.375003215404109	-1.18498075872297	18.7053676864853	0.18932026928851	0.227111353172328	0.130500493469076	-0.937102106603513	-0.846864254149887	-1.07754586917808	-0.875725128580817	-0.787805636030787	-1.01211739087134	0.00447148201479989	0.01092131277227	0.0106626442068253
241	12.1639532432449	0.3	-25.634275560082	-31.7197763832966	-19.5487747368674	0.421372930284131	-12.4911951282996	-14.7765598108821	-10.205830445717	0.24	0.13	0.47	-24.3809128600943	-20.6101246730801	-16.839336486066	-59.6460467418226	-50.4211005822272	-41.1961544226318	-56.8759680845312	-48.0630470444645	-39.2885633277732	-25.634275560082	0.369533793861747	0.700523050773647	20.9977811868151	0.18932026928851	0.227111353172328	0.130500493469076	-0.937102106603513	-0.846864254149887	-1.07754586917808	-0.875725128580817	-0.787805636030787	-1.01211739087134	0.00447148201479989	0.01092131277227	0.0106626442068253
241	12.1639532432449	0.3	-25.3818170732615	-31.3900646167497	-19.3735695297733	0.491452541843004	-14.3953857642595	-16.6816884167122	-12.1090831118068	0.25	0.15	0.48	-26.5921709334322	-22.9475907554046	-19.303010577377	-62.8068109775834	-54.1988466670711	-45.5908823565589	-60.4778509971458	-52.2053731638462	-43.9254520974397	-25.3818170732615	0.376179783675957	0.817204914143036	21.1472083258691	0.18932026928851	0.227111353172328	0.130500493469076	-0.937102106603513	-0.846864254149887	-1.07754586917808	-0.875725128580817	-0.787805636030787	-1.01211739087134	0.00447148201479989	0.01092131277227	0.0106626442068253
241	12.1639532432449	0.3	-25.1579406430398	-31.1666481618086	-19.149233124271	0.492473643430258	-13.3885643766457	-15.5106225082158	-11.2665062450755	0.23	0.12	0.4	-25.9318699603211	-22.3840474608069	-18.8362249612928	-64.3253710150376	-55.5248102021867	-46.7242493893358	-62.0818372165232	-53.5798189122814	-45.1149161078341	-25.1579406430398	0.333331297819567	-0.748707170020911	21.3355483855844	0.18932026928851	0.227111353172328	0.130500493469076	-0.937102106603513	-0.846864254149887	-1.07754586917808	-0.875725128580817	-0.787805636030787	-1.01211739087134	0.00447148201479989	0.01092131277227	0.0106626442068253
241	12.1639532432449	0.3	-24.9204468468087	-30.8607015890499	-18.9801921045676	0.566406811264504	-17.0875851723543	-19.4218124820511	-14.7533578626575	0.25	0.14	0.48	-31.1411999662011	-27.398467948527	-23.6557359308529	-73.9826293153109	-65.0909631049318	-56.1992968945527	-71.0783279147142	-62.5674804441627	-53.9806627609164	-24.9204468468087	0.376000277513737	-0.613108271067831	19.7575136453851	0.18932026928851	0.227111353172328	0.130500493469076	-0.937102106603513	-0.846864254149887	-1.07754586917808	-0.875725128580817	-0.787805636030787	-1.01211739087134	0.00447148201479989	0.01092131277227	0.0106626442068253
241	12.1639532432449	0.3	-24.8775726856829	-30.8012344725009	-18.9539108988649	0.451293174365046	-13.6946480732201	-16.052286147792	-11.3370099986482	0.26	0.15	0.44	-25.5359189192265	-21.7853967718606	-18.0348746244946	-60.1874632216785	-51.3475849889543	-42.5077067562302	-58.8979678286452	-50.2568461590412	-41.5929284618445	-24.8775726856829	0.361085616670636	-0.145375014040404	20.5047575245536	0.18932026928851	0.227111353172328	0.130500493469076	-0.937102106603513	-0.846864254149887	-1.07754586917808	-0.875725128580817	-0.787805636030787	-1.01211739087134	0.00447148201479989	0.01092131277227	0.0106626442068253
241	12.1639532432449	0.3	-24.7778216190073	-30.7129191369954	-18.8427241010192	0.440098621931057	-13.5679661850088	-15.9573228234819	-11.1786095465357	0.24	0.13	0.45	-26.2692022241175	-22.335804785468	-18.4024073468184	-64.1133482483364	-54.5133886594714	-44.9134290706063	-61.5512817552804	-52.3689665418948	-43.1257050099359	-24.7778216190073	0.348437480109021	-0.381999538995143	20.8958447992086	0.18932026928851	0.227111353172328	0.130500493469076	-0.937102106603513	-0.846864254149887	-1.07754586917808	-0.875725128580817	-0.787805636030787	-1.01211739087134	0.00447148201479989	0.01092131277227	0.0106626442068253
241	12.1639532432449	0.3	-24.6039948442343	-30.4703572347983	-18.7376324536703	0.505625122497187	-15.0784097277127	-17.4062591068263	-12.7505603485992	0.26	0.13	0.45	-27.5526240356172	-23.8678369506595	-20.1830498657018	-64.6206488276101	-55.9785197906895	-47.3363907537689	-62.0518622849655	-53.7552546312104	-45.4800833288635	-24.6039948442343	0.368692482598488	-0.378297927406063	20.2365777458209	0.18932026928851	0.227111353172328	0.130500493469076	-0.937102106603513	-0.846864254149887	-1.07754586917808	-0.875725128580817	-0.787805636030787	-1.01211739087134	0.00447148201479989	0.01092131277227	0.0106626442068253
241	12.1639532432449	0.3	-24.1241911952344	-29.8359233925025	-18.4124589979664	0.425120900678317	-13.0123301924127	-15.3748342756314	-10.649826109194	0.21	0.13	0.4	-27.0900476364525	-22.9273784974982	-18.7647093585439	-71.1644742076333	-60.229308476311	-49.2941427449887	-69.3059359462534	-58.629344872439	-48.0074419505922	-24.1241911952344	0.332000345195143	0.605323496770743	22.7621748278471	0.18932026928851	0.227111353172328	0.130500493469076	-0.937102106603513	-0.846864254149887	-1.07754586917808	-0.875725128580817	-0.787805636030787	-1.01211739087134	0.00447148201479989	0.01092131277227	0.0106626442068253
241	12.1639532432449	0.3	-24.0439549791043	-29.7496408703204	-18.3382690878883	0.548921239121489	-15.4924739064688	-17.6851647687466	-13.299783044191	0.28	0.16	0.47	-26.952890251352	-23.6111426940685	-20.2693951367849	-60.9319350871802	-53.3773039014605	-45.8226727157408	-59.1896611866472	-51.9427184150696	-44.5921285106068	-24.0439549791043	0.3794815575973	-0.897212617737474	19.1704804404186	0.18932026928851	0.227111353172328	0.130500493469076	-0.937102106603513	-0.846864254149887	-1.07754586917808	-0.875725128580817	-0.787805636030787	-1.01211739087134	0.00447148201479989	0.01092131277227	0.0106626442068253
241	12.1639532432449	0.3	-23.7171230430208	-29.4010102693481	-18.0332358166934	0.461543901394004	-13.0358871191639	-15.2342262696963	-10.8375479686314	0.23	0.13	0.43	-25.4243317162209	-21.7555333933897	-18.0867350705586	-62.9474159840099	-53.8639373397572	-44.7804586955044	-60.6006728298294	-51.8286167287131	-43.1111212536884	-23.7171230430208	0.349315707994156	-0.532793989423387	21.2224889894524	0.18932026928851	0.227111353172328	0.130500493469076	-0.937102106603513	-0.846864254149887	-1.07754586917808	-0.875725128580817	-0.787805636030787	-1.01211739087134	0.00447148201479989	0.01092131277227	0.0106626442068253
241	12.1639532432449	0.3	-23.252278970429	-28.7438351801532	-17.7607227607048	0.533160001335736	-14.4280588228369	-16.5359520827917	-12.3201655628821	0.26	0.14	0.43	-26.1519037624538	-22.8182328979119	-19.4845620333701	-61.2817974530466	-53.4700012430407	-45.6582050330348	-59.4589070783474	-51.8630002996003	-44.2904203318551	-23.252278970429	0.361240395997381	0.616990305379742	21.8029039341038	0.18932026928851	0.227111353172328	0.130500493469076	-0.937102106603513	-0.846864254149887	-1.07754586917808	-0.875725128580817	-0.787805636030787	-1.01211739087134	0.00447148201479989	0.01092131277227	0.0106626442068253
241	12.1639532432449	0.3	-23.0962132961484	-28.5636948100257	-17.6287317822711	0.463312389027904	-13.6056274212411	-15.8918992436444	-11.3193555988377	0.23	0.14	0.48	-26.7239067453286	-22.8792992481589	-19.0346917509892	-66.6998843425941	-57.1041737360709	-47.5084631295477	-64.1165254496387	-54.8509672323843	-45.6589731423102	-23.0962132961484	0.367283523121311	0.963579235746459	21.901361449768	0.18932026928851	0.227111353172328	0.130500493469076	-0.937102106603513	-0.846864254149887	-1.07754586917808	-0.875725128580817	-0.787805636030787	-1.01211739087134	0.00447148201479989	0.01092131277227	0.0106626442068253
241	12.1639532432449	0.3	-23.0234669405995	-28.5552564016627	-17.4916774795362	0.506750100056102	-14.2092380227207	-16.3979712559465	-12.0205047894949	0.21	0.12	0.39	-28.5769317962666	-24.7626013922276	-20.9482709881885	-74.1520404683416	-64.2545334687664	-54.3570264691913	-71.5340869122324	-61.9679422021037	-52.4495637109643	-23.0234669405995	0.345676448245937	-0.513863218531123	22.1165391496117	0.18932026928851	0.227111353172328	0.130500493469076	-0.937102106603513	-0.846864254149887	-1.07754586917808	-0.875725128580817	-0.787805636030787	-1.01211739087134	0.00447148201479989	0.01092131277227	0.0106626442068253
241	12.1639532432449	0.3	-22.6332362349808	-28.0490221462823	-17.2174503236793	0.548003950458085	-14.2072016474042	-16.2217118954912	-12.1926913993172	0.24	0.14	0.5	-26.5102441430394	-23.2180417633211	-19.9258393836027	-64.214780321261	-56.2402007041866	-48.2656210871123	-61.1272087272467	-53.5382103632463	-45.9440779157985	-22.6332362349808	0.392102866336807	0.34536813316489	20.806096843751	0.18932026928851	0.227111353172328	0.130500493469076	-0.937102106603513	-0.846864254149887	-1.07754586917808	-0.875725128580817	-0.787805636030787	-1.01211739087134	0.00447148201479989	0.01092131277227	0.0106626442068253
241	12.1639532432449	0.3	-21.9319687273117	-27.1251646739507	-16.7387727806728	0.489689588032778	-14.6544578417594	-16.990130609002	-12.3187850745168	0.25	0.15	0.43	-27.3617091881692	-23.6002313933983	-19.8387535986274	-65.2916167637428	-56.3158263643733	-47.3400359650038	-63.9174906469429	-55.1756271414742	-46.3459452889452	-21.9319687273117	0.362238962894855	0.523613228316878	21.6978952601234	0.18932026928851	0.227111353172328	0.130500493469076	-0.937102106603513	-0.846864254149887	-1.07754586917808	-0.875725128580817	-0.787805636030787	-1.01211739087134	0.00447148201479989	0.01092131277227	0.0106626442068253
241	12.1639532432449	0.3	-21.8623516988515	-27.0898421629495	-16.6348612347535	0.526756720399298	-14.5131518055171	-16.6609050542811	-12.365398556753	0.28	0.16	0.42	-25.5330751001947	-22.2416125524691	-18.9501500047434	-58.0275819017294	-50.5472603260815	-43.0669387504336	-57.5324486946587	-50.0971174413859	-42.6971803034861	-21.8623516988515	0.37624515655768	0.991793205850034	20.6196988822689	0.18932026928851	0.227111353172328	0.130500493469076	-0.937102106603513	-0.846864254149887	-1.07754586917808	-0.875725128580817	-0.787805636030787	-1.01211739087134	0.00447148201479989	0.01092131277227	0.0106626442068253
241	12.1639532432449	0.3	-21.6937486160953	-26.8803692070891	-16.5071280251015	0.490047209858586	-12.9378349809976	-14.9984321308885	-10.8772378311067	0.29	0.16	0.51	-22.4492519556959	-19.3650052695491	-16.2807585834023	-49.8980986123617	-43.0427234045854	-36.187348196809	-48.3885829532955	-41.7397667699508	-35.0900959168522	-21.6937486160953	0.407566268291287	1.39644602874691	20.5152043104871	0.18932026928851	0.227111353172328	0.130500493469076	-0.937102106603513	-0.846864254149887	-1.07754586917808	-0.875725128580817	-0.787805636030787	-1.01211739087134	0.00447148201479989	0.01092131277227	0.0106626442068253
241	12.1639532432449	0.3	-21.3183845274192	-26.371187371286	-16.2655816835524	0.427926429313036	-13.2039852393756	-15.587577018168	-10.8203934605831	0.26	0.16	0.47	-24.7153977431237	-20.9360150461574	-17.156632349191	-58.0633803992913	-49.1845536254228	-40.3057268515542	-56.5631684255311	-47.8864499198385	-39.2410407273391	-21.3183845274192	0.389335574602136	0.52576658918209	19.7849366814563	0.18932026928851	0.227111353172328	0.130500493469076	-0.937102106603513	-0.846864254149887	-1.07754586917808	-0.875725128580817	-0.787805636030787	-1.01211739087134	0.00447148201479989	0.01092131277227	0.0106626442068253
241	12.1639532432449	0.3	-20.6451765805776	-25.5528239945778	-15.7375291665773	0.552695878185269	-15.2114198973968	-17.347972321736	-13.0748674730576	0.26	0.15	0.46	-27.1862033738307	-23.8379879369084	-20.4897724999862	-63.1334594668725	-55.358029383216	-47.5825992995595	-61.5352831227533	-53.957263242708	-46.381392736194	-20.6451765805776	0.408255023804202	-0.703706514950893	18.9668682963547	0.18932026928851	0.227111353172328	0.130500493469076	-0.937102106603513	-0.846864254149887	-1.07754586917808	-0.875725128580817	-0.787805636030787	-1.01211739087134	0.00447148201479989	0.01092131277227	0.0106626442068253
241	12.1639532432449	0.3	-20.2292587836122	-25.0290916203954	-15.429425946829	0.458210397741676	-13.9733499314037	-16.3456458390962	-11.6010540237112	0.26	0.15	0.53	-26.0017145646031	-22.2280024909535	-18.454290417304	-61.2832614259733	-52.3890255100601	-43.4947895941469	-58.4157868703667	-49.9334679541454	-41.4789562521785	-20.2292587836122	0.409525121514363	0.105897626897717	19.2986569790366	0.18932026928851	0.227111353172328	0.130500493469076	-0.937102106603513	-0.846864254149887	-1.07754586917808	-0.875725128580817	-0.787805636030787	-1.01211739087134	0.00447148201479989	0.01092131277227	0.0106626442068253
241	12.1639532432449	0.3	-19.925365263403	-24.7236463192239	-15.1270842075822	0.506724868825206	-14.7188608049185	-16.986208692624	-12.4515129172129	0.23	0.15	0.39	-28.2924097929533	-24.5158910451289	-20.7393722973045	-69.9029341427481	-60.5721721733744	-51.2414102040007	-69.3629182228089	-60.0672315055099	-50.8344235906387	-19.925365263403	0.364615647591291	-0.059468477474224	20.6437373426847	0.18932026928851	0.227111353172328	0.130500493469076	-0.937102106603513	-0.846864254149887	-1.07754586917808	-0.875725128580817	-0.787805636030787	-1.01211739087134	0.00447148201479989	0.01092131277227	0.0106626442068253
241	12.1639532432449	0.3	-19.6837719445384	-24.3760248750168	-14.9915190140601	0.475231073176725	-13.0403705680529	-15.179844677766	-10.9008964583398	0.2	0.13	0.38	-27.3110017697806	-23.4617409613114	-19.6124801528422	-73.4759575216545	-63.1201263428143	-52.7642951639742	-72.0758137362446	-61.9064747109648	-51.7484448835724	-19.6837719445384	0.352544355253508	0.132267573930196	22.2075473066386	0.18932026928851	0.227111353172328	0.130500493469076	-0.937102106603513	-0.846864254149887	-1.07754586917808	-0.875725128580817	-0.787805636030787	-1.01211739087134	0.00447148201479989	0.01092131277227	0.0106626442068253
241	12.1639532432449	0.3	-19.517065982165	-24.1860330652533	-14.8480988990768	0.586726065245747	-17.2011522813697	-19.4551024939695	-14.94720206877	0.29	0.16	0.5	-29.2305594490241	-25.8440840652547	-22.4576086814853	-65.2007224382442	-57.6469620688556	-50.093201699467	-63.1930934598906	-55.8689512890574	-48.5279296423955	-19.517065982165	0.425647470614962	1.88390136744584	20.5424210742721	0.18932026928851	0.227111353172328	0.130500493469076	-0.937102106603513	-0.846864254149887	-1.07754586917808	-0.875725128580817	-0.787805636030787	-1.01211739087134	0.00447148201479989	0.01092131277227	0.0106626442068253
241	12.1639532432449	0.3	-19.12990959658	-23.7440850186362	-14.5157341745237	0.492581746103251	-13.9953584653419	-16.2131124817869	-11.7776044488969	0.28	0.13	0.42	-24.7291735485908	-21.3465273094827	-17.9638810703747	-55.9472162901191	-48.2943264593903	-40.6414366286616	-54.1777669376989	-46.7656086447897	-39.3528630839611	-19.12990959658	0.381245507336904	2.34380634909872	23.0098342195265	0.18932026928851	0.227111353172328	0.130500493469076	-0.937102106603513	-0.846864254149887	-1.07754586917808	-0.875725128580817	-0.787805636030787	-1.01211739087134	0.00447148201479989	0.01092131277227	0.0106626442068253
241	12.1639532432449	0.3	-18.786605950077	-23.2976654392925	-14.2755464608615	0.514978208026382	-13.0656941461116	-15.0454158723176	-11.0859724199055	0.25	0.14	0.47	-24.3126821433489	-21.1135452454391	-17.9144083475292	-58.2171437168068	-50.5567543176757	-42.8963649185445	-56.1485946990878	-48.756578803472	-41.3723368260083	-18.786605950077	0.405708493440391	-0.0688141165318704	19.9439432014261	0.18932026928851	0.227111353172328	0.130500493469076	-0.937102106603513	-0.846864254149887	-1.07754586917808	-0.875725128580817	-0.787805636030787	-1.01211739087134	0.00447148201479989	0.01092131277227	0.0106626442068253
241	12.1639532432449	0.3	-18.5559461261159	-23.0055156208604	-14.1063766313714	0.55738616457309	-15.4723303671076	-17.6249911149057	-13.3196696193095	0.25	0.14	0.41	-28.5448512111669	-25.0584732406243	-21.5720952700817	-68.506769424993	-60.1395689799999	-51.7723685350068	-66.7793883124069	-58.6471510589594	-50.4929129171499	-18.5559461261159	0.390038083153451	1.75445459895282	22.9302273165687	0.18932026928851	0.227111353172328	0.130500493469076	-0.937102106603513	-0.846864254149887	-1.07754586917808	-0.875725128580817	-0.787805636030787	-1.01211739087134	0.00447148201479989	0.01092131277227	0.0106626442068253
241	12.1639532432449	0.3	-16.6619752990713	-20.6190004364422	-12.7049501617005	0.614990361437406	-16.1022064990881	-18.0913792428975	-14.1130337552786	0.28	0.15	0.49	-27.571655441132	-24.5401129164383	-21.5085703917446	-62.3300770645311	-55.4767969054198	-48.6235167463085	-60.31102493724	-53.6820106923489	-47.0642708787979	-16.6619752990713	0.425956416796796	-3.1423486846752	16.7297622630818	0.18932026928851	0.227111353172328	0.130500493469076	-0.937102106603513	-0.846864254149887	-1.07754586917808	-0.875725128580817	-0.787805636030787	-1.01211739087134	0.00447148201479989	0.01092131277227	0.0106626442068253
241	12.1639532432449	0.3	-16.2907108644254	-20.1633837053861	-12.4180380234648	0.57172211805769	-14.8876708098387	-16.8994603459793	-12.8758812736981	0.26	0.13	0.4	-26.4813593881267	-23.3288964911391	-20.1764335941516	-61.4921303984161	-54.1718241899423	-46.8515179814686	-59.8302747847139	-52.7313231167592	-45.5882569633251	-16.2907108644254	0.395597191081313	-0.413713880125027	20.5291900070091	0.18932026928851	0.227111353172328	0.130500493469076	-0.937102106603513	-0.846864254149887	-1.07754586917808	-0.875725128580817	-0.787805636030787	-1.01211739087134	0.00447148201479989	0.01092131277227	0.0106626442068253
241	12.1639532432449	0.3	-15.9291574156623	-19.7035388958928	-12.1547759354319	0.572616239199064	-16.275112074451	-18.4703754273766	-14.0798487215253	0.27	0.15	0.46	-28.6353150950931	-25.2319160643099	-21.8285170335267	-65.8052561086575	-57.9840903866493	-50.1629246646412	-63.837250152972	-56.2823106679821	-48.668115409984	-15.9291574156623	0.438628584289535	-0.994986576131178	18.5525253741513	0.18932026928851	0.227111353172328	0.130500493469076	-0.937102106603513	-0.846864254149887	-1.07754586917808	-0.875725128580817	-0.787805636030787	-1.01211739087134	0.00447148201479989	0.01092131277227	0.0106626442068253
241	12.1639532432449	0.31	-37.9845838061572	-46.7345890250704	-29.2345785872441	0.412422112390934	-14.3960712660252	-17.0788891952764	-11.7132533367741	0.22	0.14	0.41	-29.3943579744555	-24.7769786068028	-20.15959923915	-75.2290079419305	-63.4117445942527	-51.5944812465749	-73.2843565054623	-61.7656665521744	-50.2687965777308	-37.9845838061572	0.311503715029496	1.6648335251406	23.7060755473347	0.18932026928851	0.227111353172328	0.130500493469076	-0.937102106603513	-0.846864254149887	-1.07754586917808	-0.875725128580817	-0.787805636030787	-1.01211739087134	0.00447148201479989	0.01092131277227	0.0106626442068253
241	12.1639532432449	0.31	-35.4264246624668	-43.635902075805	-27.2169472491286	0.431797439613671	-13.9126881287894	-16.4044588201433	-11.4209174374354	0.24	0.14	0.37	-26.7968416815553	-22.7265102274655	-18.6561787733756	-64.8789279562203	-55.0240822133504	-45.1692364704805	-64.1962410706266	-54.4556311961188	-44.6887604629725	-35.4264246624668	0.309943336757465	1.51578577635072	23.4759199081225	0.18932026928851	0.227111353172328	0.130500493469076	-0.937102106603513	-0.846864254149887	-1.07754586917808	-0.875725128580817	-0.787805636030787	-1.01211739087134	0.00447148201479989	0.01092131277227	0.0106626442068253
241	12.1639532432449	0.31	-35.3201898104058	-43.5974769012824	-27.0429027195292	0.442610711747344	-14.8889326152505	-17.4975919905865	-12.2802732399145	0.25	0.15	0.44	-27.9460070706802	-23.7796272975459	-19.6132475244117	-66.1304732860771	-56.2712949930903	-46.4121167001035	-64.5231390330806	-54.9067410311167	-45.3197096931589	-35.3201898104058	0.33020371856333	1.22959210250353	22.3547678083145	0.18932026928851	0.227111353172328	0.130500493469076	-0.937102106603513	-0.846864254149887	-1.07754586917808	-0.875725128580817	-0.787805636030787	-1.01211739087134	0.00447148201479989	0.01092131277227	0.0106626442068253
241	12.1639532432449	0.31	-34.9573469868474	-43.1132924125257	-26.8014015611692	0.439285722905708	-14.1936190773771	-16.6972820706089	-11.6899560841453	0.25	0.14	0.42	-27.0638179319208	-23.0057515277492	-18.9476851235777	-65.0048868728633	-55.257771806197	-45.5106567395308	-63.7046798410809	-54.1403170951724	-44.6237454626618	-34.9573469868474	0.32748428391402	-1.86062448897431	19.2142802121771	0.18932026928851	0.227111353172328	0.130500493469076	-0.937102106603513	-0.846864254149887	-1.07754586917808	-0.875725128580817	-0.787805636030787	-1.01211739087134	0.00447148201479989	0.01092131277227	0.0106626442068253
241	12.1639532432449	0.31	-34.079290586243	-42.0357019111737	-26.1228792613123	0.47314430387578	-15.4846771484201	-18.0358309884132	-12.933523308427	0.24	0.14	0.39	-29.7451101312857	-25.537688139962	-21.3302661486383	-72.7347278637742	-62.4464588946467	-52.1581899255192	-71.5839969356414	-61.4491127309146	-51.3257927419059	-34.079290586243	0.317354519605175	0.0166871434916316	21.7061696140618	0.18932026928851	0.227111353172328	0.130500493469076	-0.937102106603513	-0.846864254149887	-1.07754586917808	-0.875725128580817	-0.787805636030787	-1.01211739087134	0.00447148201479989	0.01092131277227	0.0106626442068253
241	12.1639532432449	0.31	-33.8939881206685	-41.788709655028	-25.999266586309	0.42045413668751	-14.5603542504394	-17.2293138092494	-11.8913946916293	0.26	0.15	0.42	-27.1089535699673	-22.9095581929407	-18.7101628159141	-63.203103763227	-53.4124336411951	-43.6217635191633	-62.1662961342157	-52.5266839131869	-42.9083824139584	-33.8939881206685	0.349085851847732	1.67173790369562	21.9175958953794	0.18932026928851	0.227111353172328	0.130500493469076	-0.937102106603513	-0.846864254149887	-1.07754586917808	-0.875725128580817	-0.787805636030787	-1.01211739087134	0.00447148201479989	0.01092131277227	0.0106626442068253
241	12.1639532432449	0.31	-32.3536668357912	-39.8329204881997	-24.8744131833827	0.405385564139061	-12.8777441243716	-15.3127994766412	-10.442688772102	0.22	0.13	0.38	-26.1886375425488	-22.0240964921739	-17.8595554417989	-66.5634642808156	-55.9784814231834	-45.3934985655512	-64.9898934277912	-54.6584599843935	-44.2971964762974	-32.3536668357912	0.303694826191757	0.0495024786041097	23.0087590954971	0.18932026928851	0.227111353172328	0.130500493469076	-0.937102106603513	-0.846864254149887	-1.07754586917808	-0.875725128580817	-0.787805636030787	-1.01211739087134	0.00447148201479989	0.01092131277227	0.0106626442068253
241	12.1639532432449	0.31	-31.4891710311498	-38.7687961834633	-24.2095458788363	0.417696344844792	-14.0594179925116	-16.6511925669988	-11.4676434180244	0.25	0.15	0.4	-26.9338727732697	-22.7415888653541	-18.5493049574384	-64.5578327636857	-54.5093423106637	-44.4608518576417	-64.0184803691494	-54.0567870862839	-44.0649565377983	-31.4891710311498	0.334026317864555	-0.0164254519254763	20.7238390491459	0.18932026928851	0.227111353172328	0.130500493469076	-0.937102106603513	-0.846864254149887	-1.07754586917808	-0.875725128580817	-0.787805636030787	-1.01211739087134	0.00447148201479989	0.01092131277227	0.0106626442068253
241	12.1639532432449	0.31	-30.8441625886074	-38.0025426095106	-23.6857825677042	0.420356775267988	-14.3263473578289	-16.9529374064542	-11.6997573092036	0.25	0.15	0.39	-27.5099926493858	-23.2477535342268	-18.9855144190678	-66.1546260426975	-55.9050109896671	-45.6553959366366	-65.5604847560479	-55.4089792446359	-45.2707392010194	-30.8441625886074	0.341190910807752	1.41699449693252	21.9684481982865	0.18932026928851	0.227111353172328	0.130500493469076	-0.937102106603513	-0.846864254149887	-1.07754586917808	-0.875725128580817	-0.787805636030787	-1.01211739087134	0.00447148201479989	0.01092131277227	0.0106626442068253
241	12.1639532432449	0.31	-30.8218113456558	-37.9214255064699	-23.7221971848416	0.415041463073609	-13.6890409602545	-16.226361198969	-11.15172072154	0.26	0.14	0.41	-25.3724457973891	-21.4049499775936	-17.4374541577981	-58.7942470224901	-49.6005756219285	-40.406904221367	-57.5474511459785	-48.5576690080566	-39.5536789027892	-30.8218113456558	0.338415875194625	-0.625132237312593	20.144346339154	0.18932026928851	0.227111353172328	0.130500493469076	-0.937102106603513	-0.846864254149887	-1.07754586917808	-0.875725128580817	-0.787805636030787	-1.01211739087134	0.00447148201479989	0.01092131277227	0.0106626442068253
241	12.1639532432449	0.31	-30.7176238791627	-37.9479678240662	-23.4872799342592	0.431422919208045	-15.3544469248037	-18.1065373996944	-12.602356449913	0.25	0.15	0.45	-29.3557069315309	-24.8938068096826	-20.4319066878342	-70.5286674014273	-59.8087119799408	-49.0887565584544	-68.6756769780141	-58.2257226220525	-47.7955002044107	-30.7176238791627	0.345641499856526	-0.472960272550227	19.8354152669303	0.18932026928851	0.227111353172328	0.130500493469076	-0.937102106603513	-0.846864254149887	-1.07754586917808	-0.875725128580817	-0.787805636030787	-1.01211739087134	0.00447148201479989	0.01092131277227	0.0106626442068253
241	12.1639532432449	0.31	-30.7095917530994	-37.8571119799779	-23.5620715262209	0.487998264119167	-14.1675576181562	-16.4332817340085	-11.9018335023039	0.27	0.14	0.45	-25.2236267074678	-21.7459415898267	-18.2682564721855	-57.4099863821218	-49.4946355263317	-41.5792846705416	-55.4148195057177	-47.7738601571312	-40.151125291577	-30.7095917530994	0.351624122848873	-1.49362260488755	19.1527335443416	0.18932026928851	0.227111353172328	0.130500493469076	-0.937102106603513	-0.846864254149887	-1.07754586917808	-0.875725128580817	-0.787805636030787	-1.01211739087134	0.00447148201479989	0.01092131277227	0.0106626442068253
241	12.1639532432449	0.31	-30.4991147211955	-37.5223007524681	-23.4759286899229	0.460217317799404	-12.6100414801825	-14.7422514599551	-10.4778315004098	0.23	0.14	0.46	-24.7779999536354	-21.1942936979487	-17.610587442262	-61.8094812239931	-52.8698159992914	-43.9301507745897	-59.4670462068035	-50.8600129052369	-42.2540318516917	-30.4991147211955	0.336598835977046	0.661254488815351	22.4341172785657	0.18932026928851	0.227111353172328	0.130500493469076	-0.937102106603513	-0.846864254149887	-1.07754586917808	-0.875725128580817	-0.787805636030787	-1.01211739087134	0.00447148201479989	0.01092131277227	0.0106626442068253
241	12.1639532432449	0.31	-30.4270179380004	-37.4714388266436	-23.3825970493571	0.478381114262835	-14.6100604026542	-16.9919800871614	-12.228140718147	0.27	0.15	0.44	-26.0725584721773	-22.4177319050683	-18.7629053379593	-59.323431978682	-51.0075294377349	-42.6916268967877	-57.9499986698633	-49.8429299367098	-41.7026150578431	-30.4270179380004	0.361975966131755	0.146083616499203	20.3027412649786	0.18932026928851	0.227111353172328	0.130500493469076	-0.937102106603513	-0.846864254149887	-1.07754586917808	-0.875725128580817	-0.787805636030787	-1.01211739087134	0.00447148201479989	0.01092131277227	0.0106626442068253
241	12.1639532432449	0.31	-29.9174748755271	-36.9213777332638	-22.9135720177905	0.499977897320909	-14.251026339559	-16.476132839833	-12.025919839285	0.28	0.15	0.47	-25.0402593631252	-21.6585651015487	-18.2768708399721	-56.4586039425635	-48.8338531682024	-41.2091023938414	-54.7273384883346	-47.3430575111884	-39.9358850136961	-29.9174748755271	0.367490794414459	-0.0167867809233449	19.8878469050041	0.18932026928851	0.227111353172328	0.130500493469076	-0.937102106603513	-0.846864254149887	-1.07754586917808	-0.875725128580817	-0.787805636030787	-1.01211739087134	0.00447148201479989	0.01092131277227	0.0106626442068253
241	12.1639532432449	0.31	-29.6507155333243	-36.6296710707084	-22.6717599959402	0.448446172630433	-13.0592062760258	-15.3204169859117	-10.79799556614	0.27	0.16	0.44	-23.6454996184916	-20.1555517256175	-16.6656038327435	-54.1036257492143	-46.1182231260168	-38.1328205028194	-53.1839660918287	-45.3485113770795	-37.5053878946475	-29.6507155333243	0.340623274505994	0.845543946785133	21.3536364898602	0.18932026928851	0.227111353172328	0.130500493469076	-0.937102106603513	-0.846864254149887	-1.07754586917808	-0.875725128580817	-0.787805636030787	-1.01211739087134	0.00447148201479989	0.01092131277227	0.0106626442068253
241	12.1639532432449	0.31	-29.5401624960154	-36.3718393674995	-22.7084856245312	0.454905595859138	-14.6466254707726	-17.1498410906868	-12.1434098508584	0.23	0.15	0.44	-28.5190624014733	-24.3563787887696	-20.1936951760658	-70.3437290455989	-60.0762565728902	-49.8087841001815	-68.9117346952126	-58.845292795524	-48.7698235490048	-29.5401624960154	0.355153697288739	0.339847463430262	20.7368616729119	0.18932026928851	0.227111353172328	0.130500493469076	-0.937102106603513	-0.846864254149887	-1.07754586917808	-0.875725128580817	-0.787805636030787	-1.01211739087134	0.00447148201479989	0.01092131277227	0.0106626442068253
241	12.1639532432449	0.31	-29.5120978902701	-36.4017158009003	-22.6224799796398	0.479027686449679	-14.8483924938382	-17.2660340655211	-12.4307509221554	0.25	0.14	0.42	-27.533169639779	-23.677893131652	-19.8226166235249	-65.0517629976796	-55.9430211790527	-46.8342793604258	-63.4038423442682	-54.503319205811	-45.6493461511627	-29.5120978902701	0.36699628010335	-1.07875553378245	19.3795420648897	0.18932026928851	0.227111353172328	0.130500493469076	-0.937102106603513	-0.846864254149887	-1.07754586917808	-0.875725128580817	-0.787805636030787	-1.01211739087134	0.00447148201479989	0.01092131277227	0.0106626442068253
241	12.1639532432449	0.31	-29.1036858561589	-35.8210273476273	-22.3863443646905	0.459195585217184	-14.3873582034059	-16.8251004289507	-11.9496159778611	0.26	0.15	0.46	-26.7626536497917	-22.8850868474283	-19.007520045065	-63.0725988328502	-53.9341845868868	-44.7957703409233	-61.2736688492519	-52.4033672796461	-43.5115198625631	-29.1036858561589	0.363734518808395	-0.630067757502981	19.4540925620894	0.18932026928851	0.227111353172328	0.130500493469076	-0.937102106603513	-0.846864254149887	-1.07754586917808	-0.875725128580817	-0.787805636030787	-1.01211739087134	0.00447148201479989	0.01092131277227	0.0106626442068253
241	12.1639532432449	0.31	-29.0647382296701	-35.782528808969	-22.3469476503712	0.467221551454802	-14.3879915074957	-16.7868107567642	-11.9891722582271	0.25	0.14	0.42	-27.2376250766291	-23.3453944269299	-19.4531637772307	-65.49279807046	-56.1339396800077	-46.7750812895554	-64.0285024311445	-54.8650883172636	-45.7366370177432	-29.0647382296701	0.340203794660722	-1.64516682344751	19.2954203911911	0.18932026928851	0.227111353172328	0.130500493469076	-0.937102106603513	-0.846864254149887	-1.07754586917808	-0.875725128580817	-0.787805636030787	-1.01211739087134	0.00447148201479989	0.01092131277227	0.0106626442068253
241	12.1639532432449	0.31	-29.0268058727875	-35.856260110887	-22.197351634688	0.49051905620867	-15.2411239444515	-17.6662732803492	-12.8159746085538	0.23	0.14	0.42	-29.7531501381448	-25.6687667963198	-21.5843834544948	-74.3817586503473	-64.1709535908308	-53.9601485313143	-72.3997375372798	-62.412006694929	-52.4850832837086	-29.0268058727875	0.333808661405282	-1.5209018708231	20.1546066882363	0.18932026928851	0.227111353172328	0.130500493469076	-0.937102106603513	-0.846864254149887	-1.07754586917808	-0.875725128580817	-0.787805636030787	-1.01211739087134	0.00447148201479989	0.01092131277227	0.0106626442068253
241	12.1639532432449	0.31	-27.8678358375601	-34.3696286413636	-21.3660430337566	0.541551877012164	-15.3487644801396	-17.5536393641299	-13.1438895961493	0.22	0.12	0.39	-29.996009117372	-26.2282749312644	-22.4605407451567	-76.1715709155255	-66.6038237320598	-57.036076548594	-73.8522470646243	-64.5750188163208	-55.2809071067755	-27.8678358375601	0.339375362844324	-0.895433172200606	21.4292808497201	0.18932026928851	0.227111353172328	0.130500493469076	-0.937102106603513	-0.846864254149887	-1.07754586917808	-0.875725128580817	-0.787805636030787	-1.01211739087134	0.00447148201479989	0.01092131277227	0.0106626442068253
241	12.1639532432449	0.31	-27.8313905410437	-34.2997920020892	-21.3629890799983	0.442508183661979	-13.5372589852945	-15.9095873089316	-11.1649306616575	0.28	0.18	0.44	-24.0025207040354	-20.4234297697972	-16.844338835559	-53.7464361853526	-45.7321369844246	-37.7178377834967	-53.5045938598542	-45.5210669092743	-37.532518832883	-27.8313905410437	0.364504604139767	1.15012370576376	20.7345467982079	0.18932026928851	0.227111353172328	0.130500493469076	-0.937102106603513	-0.846864254149887	-1.07754586917808	-0.875725128580817	-0.787805636030787	-1.01211739087134	0.00447148201479989	0.01092131277227	0.0106626442068253
241	12.1639532432449	0.31	-27.7976745760434	-34.3309810061985	-21.2643681458884	0.541520093405266	-16.2359235565287	-18.5683895730129	-13.9034575400445	0.27	0.14	0.39	-28.8271985913475	-25.2060735174486	-21.5849484435497	-66.3352170588089	-58.0025267693586	-49.6698364799083	-65.2347291828499	-57.0530165123691	-48.8634178138502	-27.7976745760434	0.348807788079856	-0.444530922382715	20.838875637542	0.18932026928851	0.227111353172328	0.130500493469076	-0.937102106603513	-0.846864254149887	-1.07754586917808	-0.875725128580817	-0.787805636030787	-1.01211739087134	0.00447148201479989	0.01092131277227	0.0106626442068253
241	12.1639532432449	0.31	-27.6621336015225	-34.046469955728	-21.2777972473169	0.48805226356492	-13.5898493588055	-15.7629495604446	-11.4167491571664	0.24	0.13	0.42	-25.6957712434203	-22.1533196574258	-18.6108680714313	-62.0809785605643	-53.5224161855091	-44.9638538104539	-59.9763665335845	-51.7462758342386	-43.4616247663486	-27.6621336015225	0.334235739117775	-0.0184450642345005	21.8609560505643	0.18932026928851	0.227111353172328	0.130500493469076	-0.937102106603513	-0.846864254149887	-1.07754586917808	-0.875725128580817	-0.787805636030787	-1.01211739087134	0.00447148201479989	0.01092131277227	0.0106626442068253
241	12.1639532432449	0.31	-27.0911511166336	-33.3737012389545	-20.8086009943127	0.449929323694441	-15.0001959850207	-17.589717313384	-12.4106746566573	0.24	0.14	0.43	-29.015389232653	-24.7438044237517	-20.4722196148504	-70.9657042351476	-60.5182819471605	-50.0708596591735	-69.0029637113196	-58.8401563388353	-48.6900757039988	-27.0911511166336	0.344951816399767	1.03162945634164	21.825561842312	0.18932026928851	0.227111353172328	0.130500493469076	-0.937102106603513	-0.846864254149887	-1.07754586917808	-0.875725128580817	-0.787805636030787	-1.01211739087134	0.00447148201479989	0.01092131277227	0.0106626442068253
241	12.1639532432449	0.31	-27.0513402451034	-33.316344908353	-20.7863355818538	0.479688570821815	-15.5670842195995	-18.0983907171538	-13.0357777220453	0.29	0.17	0.48	-26.9363736870802	-23.1689548706641	-19.401536054248	-59.5590502062283	-51.2289056573933	-42.8987611085582	-58.6241606537732	-50.4401114776399	-42.2342244239376	-27.0513402451034	0.375518625429291	-1.37833514769557	17.4468644638001	0.18932026928851	0.227111353172328	0.130500493469076	-0.937102106603513	-0.846864254149887	-1.07754586917808	-0.875725128580817	-0.787805636030787	-1.01211739087134	0.00447148201479989	0.01092131277227	0.0106626442068253
241	12.1639532432449	0.31	-26.9948356525601	-33.2111633741078	-20.7785079310123	0.453590799343133	-12.887788834063	-15.0962550322603	-10.6793226358657	0.23	0.12	0.42	-25.1980938767347	-21.5118062201702	-17.8255185636057	-62.3978018871434	-53.2694825778124	-44.1411632684813	-59.7655842902085	-51.0089675665956	-42.2678043111807	-26.9948356525601	0.330189107364563	-0.00873096877491529	22.2600787136753	0.18932026928851	0.227111353172328	0.130500493469076	-0.937102106603513	-0.846864254149887	-1.07754586917808	-0.875725128580817	-0.787805636030787	-1.01211739087134	0.00447148201479989	0.01092131277227	0.0106626442068253
241	12.1639532432449	0.31	-26.9488219840022	-33.1630493841564	-20.7345945838481	0.464019125610273	-14.0391749600258	-16.3949496617777	-11.6834002582738	0.23	0.14	0.46	-27.3584175993042	-23.4273126316164	-19.4962076639285	-67.7280164890181	-57.9962423063478	-48.2644681236774	-65.4899215900987	-56.066047861481	-46.6648538254775	-26.9488219840022	0.370906563409752	0.442171418301807	20.707981166216	0.18932026928851	0.227111353172328	0.130500493469076	-0.937102106603513	-0.846864254149887	-1.07754586917808	-0.875725128580817	-0.787805636030787	-1.01211739087134	0.00447148201479989	0.01092131277227	0.0106626442068253
241	12.1639532432449	0.31	-26.9475614757252	-33.2945289698182	-20.6005939816322	0.462780597476514	-13.0177554193075	-15.2075826034521	-10.8279282351629	0.26	0.15	0.45	-24.0084148651196	-20.5513052842763	-17.094195703433	-56.160196644139	-48.0733672982096	-39.9865379522803	-54.5462125754331	-46.6836593031782	-38.8353395610474	-26.9475614757252	0.357704713356772	-0.800033464617933	19.4928599187894	0.18932026928851	0.227111353172328	0.130500493469076	-0.937102106603513	-0.846864254149887	-1.07754586917808	-0.875725128580817	-0.787805636030787	-1.01211739087134	0.00447148201479989	0.01092131277227	0.0106626442068253
241	12.1639532432449	0.31	-26.6463760236975	-32.8059358645881	-20.486816182807	0.509437172466223	-13.7675889509573	-15.8769229614868	-11.6582549404277	0.25	0.12	0.44	-25.5061386889612	-22.1175119415482	-18.7288851941351	-60.712618381536	-52.6466227770272	-44.5806271725184	-57.7928365902404	-50.1382066505016	-42.451092904079	-26.6463760236975	0.352958092918422	-1.24430180290318	20.2781954668765	0.18932026928851	0.227111353172328	0.130500493469076	-0.937102106603513	-0.846864254149887	-1.07754586917808	-0.875725128580817	-0.787805636030787	-1.01211739087134	0.00447148201479989	0.01092131277227	0.0106626442068253
241	12.1639532432449	0.31	-26.3172842875547	-32.4530452807483	-20.181523294361	0.372513456954471	-11.4962627580781	-13.8258199020691	-9.16670561408705	0.28	0.15	0.53	-21.1255340171797	-17.5660244156564	-14.0065148141332	-47.8753298687938	-39.8086605857603	-31.7419913027267	-45.599132490705	-37.9213183585967	-30.2435439723552	-26.3172842875547	0.38314075777681	0.913817127978458	20.2145066675346	0.18932026928851	0.227111353172328	0.130500493469076	-0.937102106603513	-0.846864254149887	-1.07754586917808	-0.875725128580817	-0.787805636030787	-1.01211739087134	0.00447148201479989	0.01092131277227	0.0106626442068253
241	12.1639532432449	0.31	-26.1564430500849	-32.2978710777089	-20.015015022461	0.483897694839865	-13.9988432303425	-16.2560364360108	-11.7416500246741	0.24	0.15	0.47	-26.7136076156215	-23.0043532813179	-19.2950989470143	-65.0782278018679	-56.041945543918	-47.0056632859681	-63.1527547748349	-54.3641006035128	-45.6157086423213	-26.1564430500849	0.380486572659903	-1.51473256569678	18.6743133594869	0.18932026928851	0.227111353172328	0.130500493469076	-0.937102106603513	-0.846864254149887	-1.07754586917808	-0.875725128580817	-0.787805636030787	-1.01211739087134	0.00447148201479989	0.01092131277227	0.0106626442068253
241	12.1639532432449	0.31	-25.357607518169	-31.3217739768452	-19.3934410594927	0.526839655851845	-15.45780780924	-17.744977070629	-13.170638547851	0.25	0.15	0.43	-28.6958316199484	-24.9971948874292	-21.2985581549099	-68.7633327066359	-59.9003524812291	-51.0373722558223	-67.0463369217003	-58.4297375588809	-49.7778237979975	-25.357607518169	0.363768916119753	-1.87816024749951	18.5272144434365	0.18932026928851	0.227111353172328	0.130500493469076	-0.937102106603513	-0.846864254149887	-1.07754586917808	-0.875725128580817	-0.787805636030787	-1.01211739087134	0.00447148201479989	0.01092131277227	0.0106626442068253
241	12.1639532432449	0.31	-25.2155099449295	-31.1344643443103	-19.2965555455487	0.506772302104872	-15.5112732826325	-17.9004606201925	-13.1220859450725	0.23	0.14	0.43	-30.1127282955652	-26.0935608188361	-22.0743933421069	-75.1878583485957	-65.1524808845052	-55.1171034204147	-73.2814867970208	-63.4982874387926	-53.7222036629838	-25.2155099449295	0.3529135843098	-1.09259278572148	19.7866893904256	0.18932026928851	0.227111353172328	0.130500493469076	-0.937102106603513	-0.846864254149887	-1.07754586917808	-0.875725128580817	-0.787805636030787	-1.01211739087134	0.00447148201479989	0.01092131277227	0.0106626442068253
241	12.1639532432449	0.31	-25.2012912614893	-31.0811850557037	-19.321397467275	0.406326149671684	-12.7515420503754	-15.1580358245867	-10.3450482761642	0.28	0.14	0.44	-22.9395491057464	-19.2976602261431	-15.6557713465397	-51.5156989714596	-43.3370529856867	-35.1584069999138	-50.1046399422463	-42.1207737787147	-34.2019260514892	-25.2012912614893	0.370053320829162	0.490243702225458	20.8628119666478	0.18932026928851	0.227111353172328	0.130500493469076	-0.937102106603513	-0.846864254149887	-1.07754586917808	-0.875725128580817	-0.787805636030787	-1.01211739087134	0.00447148201479989	0.01092131277227	0.0106626442068253
241	12.1639532432449	0.31	-25.1970211537671	-31.0840323522525	-19.3100099552818	0.487258969447887	-14.4977578861108	-16.819721549021	-12.1757942232006	0.22	0.16	0.38	-28.6776618705652	-24.7187087686005	-20.7597556666359	-72.6472242430321	-62.6182701719447	-52.5893161008574	-72.3049620153917	-62.3390371089153	-52.3475698818783	-25.1970211537671	0.331609372694329	-0.436369866982622	20.9688683339986	0.18932026928851	0.227111353172328	0.130500493469076	-0.937102106603513	-0.846864254149887	-1.07754586917808	-0.875725128580817	-0.787805636030787	-1.01211739087134	0.00447148201479989	0.01092131277227	0.0106626442068253
241	12.1639532432449	0.31	-24.8283097009709	-30.6646878549898	-18.991931546952	0.52655778550051	-15.1606855001422	-17.4051604906152	-12.9162105096693	0.24	0.14	0.42	-28.3683507105374	-24.710122237143	-21.0518937637486	-68.5268889003314	-59.6900333944803	-50.8531778886293	-66.9921048615799	-58.3808469199074	-49.701233035026	-24.8283097009709	0.369105272736811	-0.0205739853181324	20.9174738638026	0.18932026928851	0.227111353172328	0.130500493469076	-0.937102106603513	-0.846864254149887	-1.07754586917808	-0.875725128580817	-0.787805636030787	-1.01211739087134	0.00447148201479989	0.01092131277227	0.0106626442068253
241	12.1639532432449	0.31	-24.6892323910774	-30.4577813743482	-18.9206834078065	0.489539829552214	-15.017817682207	-17.4121212000147	-12.6235141643994	0.28	0.15	0.53	-26.6363691578864	-22.9736590467084	-19.3109489355304	-60.431218829705	-52.1214512736852	-43.8116837176653	-57.8663339530158	-49.9390117100993	-41.9686693385827	-24.6892323910774	0.393237083401095	0.23719403293002	19.4130984417066	0.18932026928851	0.227111353172328	0.130500493469076	-0.937102106603513	-0.846864254149887	-1.07754586917808	-0.875725128580817	-0.787805636030787	-1.01211739087134	0.00447148201479989	0.01092131277227	0.0106626442068253
241	12.1639532432449	0.31	-24.4810519001447	-30.2266890674217	-18.7354147328676	0.540021380104487	-15.4375731177544	-17.6620496830358	-13.213096552473	0.26	0.12	0.46	-28.0764896374598	-24.5403489089076	-21.0042081803554	-66.1279799426636	-57.7993802426445	-49.4707805426255	-62.6876626236982	-54.7926018515413	-46.8817454735773	-24.4810519001447	0.357645097875163	0.338347361614804	21.6463633165637	0.18932026928851	0.227111353172328	0.130500493469076	-0.937102106603513	-0.846864254149887	-1.07754586917808	-0.875725128580817	-0.787805636030787	-1.01211739087134	0.00447148201479989	0.01092131277227	0.0106626442068253
241	12.1639532432449	0.31	-24.4571092216305	-30.0937175462122	-18.8205008970488	0.506435580338516	-13.5820615472243	-15.6755037395103	-11.4886193549384	0.25	0.13	0.41	-25.2963119875631	-21.918023946298	-18.5397359050329	-60.488506795299	-52.4103490290203	-44.3321912627417	-58.6467490698517	-50.8037607120398	-42.9680831863869	-24.4571092216305	0.332542115922187	-0.3534130630566	21.8222107482641	0.18932026928851	0.227111353172328	0.130500493469076	-0.937102106603513	-0.846864254149887	-1.07754586917808	-0.875725128580817	-0.787805636030787	-1.01211739087134	0.00447148201479989	0.01092131277227	0.0106626442068253
241	12.1639532432449	0.31	-24.4489859886518	-30.1436101077907	-18.7543618695128	0.502723788303374	-13.4375694683303	-15.5241747777327	-11.3509641589279	0.23	0.13	0.39	-26.1656253485152	-22.6487019978224	-19.1317786471295	-65.466949645427	-56.6675328212577	-47.8681159970883	-63.7492092606232	-55.1882946699419	-46.6369226847209	-24.4489859886518	0.326703580617609	0.0102299173123751	22.5777178066373	0.18932026928851	0.227111353172328	0.130500493469076	-0.937102106603513	-0.846864254149887	-1.07754586917808	-0.875725128580817	-0.787805636030787	-1.01211739087134	0.00447148201479989	0.01092131277227	0.0106626442068253
241	12.1639532432449	0.31	-24.3638791359231	-30.0705994366849	-18.6571588351613	0.434567635905162	-13.4590389406298	-15.8560009621259	-11.0620769191337	0.24	0.14	0.42	-26.2972218147506	-22.3218536174744	-18.3464854201982	-64.6819062294252	-54.9039002189413	-45.1258942084575	-63.0587409230807	-53.5360818521968	-43.9913801819453	-24.3638791359231	0.346161810583513	0.410187623820176	21.6711363386206	0.18932026928851	0.227111353172328	0.130500493469076	-0.937102106603513	-0.846864254149887	-1.07754586917808	-0.875725128580817	-0.787805636030787	-1.01211739087134	0.00447148201479989	0.01092131277227	0.0106626442068253
241	12.1639532432449	0.31	-24.082459937906	-29.6997373340159	-18.4651825417962	0.483342101760032	-13.8861398256602	-16.1276526035121	-11.6446270478083	0.27	0.16	0.51	-25.1628607597568	-21.665583424553	-18.1683060893493	-58.1838680001784	-50.0971434908195	-42.0104189814606	-56.1092811169594	-48.3080718973392	-40.519535118006	-24.082459937906	0.395077590898379	-0.690296973538047	18.3967798131142	0.18932026928851	0.227111353172328	0.130500493469076	-0.937102106603513	-0.846864254149887	-1.07754586917808	-0.875725128580817	-0.787805636030787	-1.01211739087134	0.00447148201479989	0.01092131277227	0.0106626442068253
241	12.1639532432449	0.31	-24.0781752088659	-29.6251229834881	-18.5312274342437	0.477374665807085	-14.8415852471122	-17.2661361023371	-12.4170343918872	0.25	0.15	0.42	-27.9564955205985	-24.0307796150934	-20.1050637095884	-67.0772096267419	-57.6580723627534	-48.2389350987649	-66.0032839470353	-56.7111112169565	-47.461481204323	-24.0781752088659	0.357292028489697	-0.0441002682660367	20.9404006923914	0.18932026928851	0.227111353172328	0.130500493469076	-0.937102106603513	-0.846864254149887	-1.07754586917808	-0.875725128580817	-0.787805636030787	-1.01211739087134	0.00447148201479989	0.01092131277227	0.0106626442068253
241	12.1639532432449	0.31	-23.618051725771	-29.1143408792892	-18.1217625722527	0.500047547945885	-15.3900706773037	-17.7926889527906	-12.9874524018169	0.23	0.13	0.4	-29.559330743989	-25.5678155522658	-21.5763003605427	-72.8351362174646	-62.9999151422258	-53.1646940669869	-70.9320592558358	-61.3486119636061	-51.7854980851452	-23.618051725771	0.350952109167578	-0.537044647780897	20.8754745208706	0.18932026928851	0.227111353172328	0.130500493469076	-0.937102106603513	-0.846864254149887	-1.07754586917808	-0.875725128580817	-0.787805636030787	-1.01211739087134	0.00447148201479989	0.01092131277227	0.0106626442068253
241	12.1639532432449	0.31	-23.6114588972206	-29.1535731040949	-18.0693446903463	0.488049012561924	-13.5119724322597	-15.6726336926689	-11.3513111718505	0.29	0.18	0.53	-23.5012992854293	-20.2613622122454	-17.0214251390614	-52.3253181189285	-45.1116429948144	-37.8979678707004	-51.1272966084729	-44.0986326438915	-37.0393216531538	-23.6114588972206	0.418994206933848	-1.8602688301284	16.5600984631432	0.18932026928851	0.227111353172328	0.130500493469076	-0.937102106603513	-0.846864254149887	-1.07754586917808	-0.875725128580817	-0.787805636030787	-1.01211739087134	0.00447148201479989	0.01092131277227	0.0106626442068253
241	12.1639532432449	0.31	-22.5764081919814	-27.7940138690601	-17.3588025149028	0.51387313782427	-14.3774208732399	-16.5607202940043	-12.1941214524755	0.29	0.14	0.49	-24.8759129567278	-21.5963716454074	-18.3168303340871	-55.4750263803619	-48.1614197972604	-40.8478132141589	-53.1035561627563	-46.112380279766	-39.1111249798689	-22.5764081919814	0.400314931168884	0.269627814310862	19.5467035402674	0.18932026928851	0.227111353172328	0.130500493469076	-0.937102106603513	-0.846864254149887	-1.07754586917808	-0.875725128580817	-0.787805636030787	-1.01211739087134	0.00447148201479989	0.01092131277227	0.0106626442068253
241	12.1639532432449	0.31	-22.5648383394098	-27.7959346641505	-17.333742014669	0.430360017115012	-13.4244900155464	-15.835880440295	-11.0130995907977	0.27	0.16	0.46	-24.51614246751	-20.7829751566797	-17.0498078458493	-56.2619439506095	-47.6947213429528	-39.1274987352961	-55.1076474331361	-46.7150307001146	-38.3277148972905	-22.5648383394098	0.393957081708756	-0.66484700821372	18.4326512593902	0.18932026928851	0.227111353172328	0.130500493469076	-0.937102106603513	-0.846864254149887	-1.07754586917808	-0.875725128580817	-0.787805636030787	-1.01211739087134	0.00447148201479989	0.01092131277227	0.0106626442068253
241	12.1639532432449	0.31	-22.5566156312303	-27.8497802423496	-17.263451020111	0.511496358812123	-13.9619534851498	-16.0922707041521	-11.8316362661475	0.25	0.15	0.5	-25.9836733269045	-22.5439184458887	-19.1041635648728	-62.1680892893994	-53.9381910034162	-45.708292717433	-59.7730699401449	-51.8380263637726	-43.9443783024211	-22.5566156312303	0.404124973427142	2.26991351703503	21.9649772464848	0.18932026928851	0.227111353172328	0.130500493469076	-0.937102106603513	-0.846864254149887	-1.07754586917808	-0.875725128580817	-0.787805636030787	-1.01211739087134	0.00447148201479989	0.01092131277227	0.0106626442068253
241	12.1639532432449	0.31	-22.0584224363869	-27.1724533877945	-16.9443914849793	0.518095224763277	-14.7933400901264	-17.020890409007	-12.5657897712457	0.28	0.15	0.44	-26.0951232673554	-22.6800140246176	-19.2649047818798	-59.3274214343391	-51.563149803491	-43.7988781726428	-57.7822767376097	-50.2150674133366	-42.6734316824539	-22.0584224363869	0.372348980646374	0.130657729557577	20.5538889527161	0.18932026928851	0.227111353172328	0.130500493469076	-0.937102106603513	-0.846864254149887	-1.07754586917808	-0.875725128580817	-0.787805636030787	-1.01211739087134	0.00447148201479989	0.01092131277227	0.0106626442068253
241	12.1639532432449	0.31	-22.048718283841	-27.1292680331708	-16.9681685345113	0.434522347444572	-13.2207773199685	-15.5755235844515	-10.8660310554856	0.26	0.16	0.41	-24.7682578903311	-21.0237312663125	-17.2792046422939	-58.3564136613657	-49.533946388747	-40.7114791161284	-57.7872719911781	-49.0378454990687	-40.3178126745059	-22.048718283841	0.377342154732245	-0.116955293349544	19.8163057177059	0.18932026928851	0.227111353172328	0.130500493469076	-0.937102106603513	-0.846864254149887	-1.07754586917808	-0.875725128580817	-0.787805636030787	-1.01211739087134	0.00447148201479989	0.01092131277227	0.0106626442068253
241	12.1639532432449	0.31	-21.6047321493771	-26.5948592243116	-16.6146050744425	0.421122808699304	-12.0630343330489	-14.2711959794744	-9.85487268662347	0.21	0.14	0.37	-24.8094550061769	-20.9707236838581	-17.1319923615394	-64.2003867487751	-54.2667531620582	-44.3331195753413	-63.3238494673477	-53.5449337747573	-43.7313311831223	-21.6047321493771	0.318258679258964	0.0714429631310746	22.2783576706451	0.18932026928851	0.227111353172328	0.130500493469076	-0.937102106603513	-0.846864254149887	-1.07754586917808	-0.875725128580817	-0.787805636030787	-1.01211739087134	0.00447148201479989	0.01092131277227	0.0106626442068253
241	12.1639532432449	0.31	-21.5826628684076	-26.599026164609	-16.5662995722061	0.534162596289853	-13.3412565643179	-15.2864492994839	-11.3960638291518	0.22	0.14	0.45	-26.224954830081	-22.8878429464696	-19.5507310628582	-66.8819249581398	-58.3712347387384	-49.860544519337	-64.7760979801506	-56.5149061070454	-48.2860697723864	-21.5826628684076	0.352238538929786	0.289018883828207	21.8704250441975	0.18932026928851	0.227111353172328	0.130500493469076	-0.937102106603513	-0.846864254149887	-1.07754586917808	-0.875725128580817	-0.787805636030787	-1.01211739087134	0.00447148201479989	0.01092131277227	0.0106626442068253
241	12.1639532432449	0.31	-21.3409857236982	-26.2614038921581	-16.4205675552383	0.500288471230435	-14.0725575448226	-16.268434150219	-11.8766809394261	0.28	0.13	0.48	-24.6738831797185	-21.3434579932294	-18.0130328067403	-55.5247723619941	-48.0301636292891	-40.5355548965842	-52.8604651080568	-45.7320593804881	-38.5816065860979	-21.3409857236982	0.411550622655541	-0.537981533601341	18.8906597913177	0.18932026928851	0.227111353172328	0.130500493469076	-0.937102106603513	-0.846864254149887	-1.07754586917808	-0.875725128580817	-0.787805636030787	-1.01211739087134	0.00447148201479989	0.01092131277227	0.0106626442068253
241	12.1639532432449	0.31	-20.5749778503874	-25.3577824040411	-15.7921732967336	0.541779402477344	-13.3592183808816	-15.277412563257	-11.4410241985063	0.24	0.13	0.44	-25.2881530732887	-22.113035041531	-18.9379170097733	-62.0727412432258	-54.2790411880732	-46.4853411329207	-59.75579946271	-52.2806727478654	-44.7574307934118	-20.5749778503874	0.356404703979194	-1.92543170069047	19.1339513198785	0.18932026928851	0.227111353172328	0.130500493469076	-0.937102106603513	-0.846864254149887	-1.07754586917808	-0.875725128580817	-0.787805636030787	-1.01211739087134	0.00447148201479989	0.01092131277227	0.0106626442068253
241	12.1639532432449	0.31	-20.5709936966294	-25.3916850276361	-15.7503023656227	0.566355606150878	-15.4537317914361	-17.564988770894	-13.3424748119783	0.28	0.15	0.46	-26.6432357264161	-23.4408017188324	-20.2383677112487	-59.962660964415	-52.75533574951	-45.5480105346051	-58.0903995297525	-51.1173418130963	-44.1262078704979	-20.5709936966294	0.404738101623107	-0.510214043875813	18.9998418219289	0.18932026928851	0.227111353172328	0.130500493469076	-0.937102106603513	-0.846864254149887	-1.07754586917808	-0.875725128580817	-0.787805636030787	-1.01211739087134	0.00447148201479989	0.01092131277227	0.0106626442068253
241	12.1639532432449	0.31	-20.2404360629184	-24.9630112161031	-15.5178609097338	0.463535952791241	-14.0652833691763	-16.4277329374703	-11.7028338008823	0.26	0.16	0.47	-26.0062011083994	-22.2662852712378	-18.5263694340763	-60.9995589395879	-52.2272966784785	-43.4550344173691	-59.4738790164201	-50.9147866474226	-42.3798031252248	-20.2404360629184	0.39796405093519	-1.28727980099853	18.3679568271953	0.18932026928851	0.227111353172328	0.130500493469076	-0.937102106603513	-0.846864254149887	-1.07754586917808	-0.875725128580817	-0.787805636030787	-1.01211739087134	0.00447148201479989	0.01092131277227	0.0106626442068253
241	12.1639532432449	0.31	-16.733422808085	-20.6461191666525	-12.8207264495175	0.478981711570876	-13.6039773769985	-15.8192051147546	-11.3887496392425	0.24	0.14	0.39	-26.1033763490227	-22.4480142168567	-18.7926520846908	-63.8653481221375	-54.922023244856	-45.9786983675745	-62.6712451657225	-53.9051818073173	-45.1213701669235	-16.733422808085	0.360081566574976	-0.37192186876071	21.069949762845	0.18932026928851	0.227111353172328	0.130500493469076	-0.937102106603513	-0.846864254149887	-1.07754586917808	-0.875725128580817	-0.787805636030787	-1.01211739087134	0.00447148201479989	0.01092131277227	0.0106626442068253
241	12.1639532432449	0.31	-15.0465193011578	-18.5713596983064	-11.5216789040092	0.66081392910776	-16.5762579401588	-18.4304357009357	-14.7220801793819	0.24	0.13	0.48	-30.109395945775	-27.0802666696696	-24.0511373935643	-72.9068227274387	-65.5720960012954	-58.237369275152	-68.7927161142091	-61.8723783967083	-54.9508347416751	-15.0465193011578	0.411072254777796	-0.819752522867415	20.3487318554926	0.18932026928851	0.227111353172328	0.130500493469076	-0.937102106603513	-0.846864254149887	-1.07754586917808	-0.875725128580817	-0.787805636030787	-1.01211739087134	0.00447148201479989	0.01092131277227	0.0106626442068253
241	12.1639532432449	0.32	-38.2965102535521	-46.9696564324227	-29.6233640746816	0.48405243108119	-16.2857411198397	-18.9108635987486	-13.6606186409309	0.24	0.15	0.35	-30.8266991896374	-26.5474730945037	-22.26824699937	-74.4758005233218	-64.1373991558961	-53.7989977884704	-74.6306709217371	-64.3050371692544	-53.930025378492	-38.2965102535521	0.302986991155044	1.04028590673801	22.8230113637835	0.18932026928851	0.227111353172328	0.130500493469076	-0.937102106603513	-0.846864254149887	-1.07754586917808	-0.875725128580817	-0.787805636030787	-1.01211739087134	0.00447148201479989	0.01092131277227	0.0106626442068253
241	12.1639532432449	0.32	-36.5414125835751	-44.9519191662633	-28.1309060008869	0.461006199124502	-15.584223948939	-18.2151530482906	-12.9532948495873	0.23	0.15	0.44	-30.2775896173515	-25.904406950627	-21.5312242839026	-74.6474756870739	-63.8656713586882	-53.0838670303025	-72.7366278065622	-62.2476444825235	-51.7357024752362	-36.5414125835751	0.337917419197066	1.74555627895479	22.5491073806098	0.18932026928851	0.227111353172328	0.130500493469076	-0.937102106603513	-0.846864254149887	-1.07754586917808	-0.875725128580817	-0.787805636030787	-1.01211739087134	0.00447148201479989	0.01092131277227	0.0106626442068253
241	12.1639532432449	0.32	-36.3230726131577	-44.6804953452443	-27.9656498810711	0.425759919875258	-14.1452139967322	-16.7100484959843	-11.5803794974801	0.22	0.14	0.38	-28.6701014729092	-24.2695118891957	-19.8689223054822	-73.1257987474473	-61.9016798313417	-50.6775609152362	-71.9150520003859	-60.8859140745464	-49.8385065845193	-36.3230726131577	0.298853097333783	-1.72333693774897	21.0046397156537	0.18932026928851	0.227111353172328	0.130500493469076	-0.937102106603513	-0.846864254149887	-1.07754586917808	-0.875725128580817	-0.787805636030787	-1.01211739087134	0.00447148201479989	0.01092131277227	0.0106626442068253
241	12.1639532432449	0.32	-34.9789077333808	-42.9890794426837	-26.968736024078	0.439375973820222	-13.9946772334984	-16.4627959682592	-11.5265584987377	0.25	0.16	0.41	-26.2734123078217	-22.3344762201697	-18.3955401325177	-62.1253777145961	-52.8114793380924	-43.4975809615887	-61.8329261343913	-52.6137850747749	-43.3098386514408	-34.9789077333808	0.319970312987325	0.333015404889621	21.2229423272095	0.18932026928851	0.227111353172328	0.130500493469076	-0.937102106603513	-0.846864254149887	-1.07754586917808	-0.875725128580817	-0.787805636030787	-1.01211739087134	0.00447148201479989	0.01092131277227	0.0106626442068253
241	12.1639532432449	0.32	-34.7980507472292	-42.7721368209176	-26.8239646735408	0.485343296138546	-14.6274350003227	-16.979167592145	-12.2757024085004	0.23	0.12	0.43	-28.6420045914839	-24.6748881043318	-20.7077716171797	-71.7272445442458	-61.7925231981683	-51.8578018520907	-68.6037560315336	-59.0961438626316	-49.6044972976937	-34.7980507472292	0.326413971527702	0.490414323737065	22.303857734631	0.18932026928851	0.227111353172328	0.130500493469076	-0.937102106603513	-0.846864254149887	-1.07754586917808	-0.875725128580817	-0.787805636030787	-1.01211739087134	0.00447148201479989	0.01092131277227	0.0106626442068253
241	12.1639532432449	0.32	-34.2723083385525	-41.9887946439176	-26.5558220331875	0.434729743182896	-13.9522681145816	-16.4362513750219	-11.4682848541414	0.27	0.16	0.47	-25.2123487867738	-21.4020485599288	-17.5917483330838	-57.349876304801	-48.6826851382108	-40.0154939716207	-56.0706517052481	-47.5885425874725	-39.1177336906539	-34.2723083385525	0.352095232270785	0.114579224072435	20.2876288597409	0.18932026928851	0.227111353172328	0.130500493469076	-0.937102106603513	-0.846864254149887	-1.07754586917808	-0.875725128580817	-0.787805636030787	-1.01211739087134	0.00447148201479989	0.01092131277227	0.0106626442068253
241	12.1639532432449	0.32	-34.1122684535086	-41.8556338408245	-26.3689030661927	0.511442113262116	-15.3814938715544	-17.7286595690979	-13.0343281740109	0.23	0.13	0.37	-29.8810685209473	-25.9249984771316	-21.968928433316	-74.762630714846	-64.8645173471626	-54.9664039794791	-73.4930771503622	-63.7259291053467	-54.0023940650489	-34.1122684535086	0.309300932649021	-0.10894147340859	22.0214513846998	0.18932026928851	0.227111353172328	0.130500493469076	-0.937102106603513	-0.846864254149887	-1.07754586917808	-0.875725128580817	-0.787805636030787	-1.01211739087134	0.00447148201479989	0.01092131277227	0.0106626442068253
241	12.1639532432449	0.32	-33.8146142877378	-41.4441677173079	-26.1850608581678	0.506008941572576	-16.730568824909	-19.3115011485172	-14.1496365013008	0.22	0.14	0.41	-32.9842599065598	-28.5759986373591	-24.1677373681584	-83.7168400290455	-72.5283002671903	-61.3397605053351	-81.7233049709698	-70.7787666048243	-59.88517271156	-33.8146142877378	0.326088011502263	0.0934057551841123	21.628333995358	0.18932026928851	0.227111353172328	0.130500493469076	-0.937102106603513	-0.846864254149887	-1.07754586917808	-0.875725128580817	-0.787805636030787	-1.01211739087134	0.00447148201479989	0.01092131277227	0.0106626442068253
241	12.1639532432449	0.32	-33.2954559932602	-40.9125349744353	-25.6783770120851	0.453425954141214	-14.2450470938388	-16.6869065596784	-11.8031876279992	0.24	0.14	0.45	-27.6547457295539	-23.6079200106233	-19.5610942916927	-67.9680359220608	-58.0220107976767	-48.0759856732926	-65.4725905948724	-55.8664522868703	-46.3123545144999	-33.2954559932602	0.336319537524174	0.352673000253229	21.4797083257599	0.18932026928851	0.227111353172328	0.130500493469076	-0.937102106603513	-0.846864254149887	-1.07754586917808	-0.875725128580817	-0.787805636030787	-1.01211739087134	0.00447148201479989	0.01092131277227	0.0106626442068253
241	12.1639532432449	0.32	-33.0697379739649	-40.655914822487	-25.4835611254429	0.513371285576077	-14.6400134571397	-16.8654233611801	-12.4146035530993	0.21	0.11	0.4	-29.8224603060245	-25.887356092712	-21.9522518793995	-78.6582681869652	-68.2792290541052	-57.9001899212452	-75.0275962118377	-65.0777874405747	-55.2078252609649	-33.0697379739649	0.312944766471722	-0.863927775101882	22.32522105511	0.18932026928851	0.227111353172328	0.130500493469076	-0.937102106603513	-0.846864254149887	-1.07754586917808	-0.875725128580817	-0.787805636030787	-1.01211739087134	0.00447148201479989	0.01092131277227	0.0106626442068253
241	12.1639532432449	0.32	-33.018902930672	-40.485615167818	-25.5521906935261	0.381496160274975	-12.5657261222357	-15.0637648425111	-10.0676874019603	0.29	0.16	0.5	-22.6809331338549	-18.919732014965	-15.1585308960751	-50.691930691737	-42.2856387058109	-33.8793467198848	-49.3824241893616	-41.1966959454241	-32.9880185494112	-33.018902930672	0.360844926857937	1.89079675372938	21.3481376851945	0.18932026928851	0.227111353172328	0.130500493469076	-0.937102106603513	-0.846864254149887	-1.07754586917808	-0.875725128580817	-0.787805636030787	-1.01211739087134	0.00447148201479989	0.01092131277227	0.0106626442068253
241	12.1639532432449	0.32	-32.4955336004402	-39.922797444318	-25.0682697565624	0.497769567631196	-15.5411954838538	-17.9784855957132	-13.1039053719944	0.22	0.15	0.38	-30.9339764226745	-26.7403487417393	-22.5467210608042	-79.1450447105317	-68.4155851101278	-57.6861255097239	-78.7705588150288	-68.1005971455405	-57.4079723959223	-32.4955336004402	0.321270297709801	-0.0106422788566715	21.9117777358095	0.18932026928851	0.227111353172328	0.130500493469076	-0.937102106603513	-0.846864254149887	-1.07754586917808	-0.875725128580817	-0.787805636030787	-1.01211739087134	0.00447148201479989	0.01092131277227	0.0106626442068253
241	12.1639532432449	0.32	-32.4582884616349	-39.7865595553586	-25.1300173679112	0.434898559602982	-13.7601913871285	-16.2091371027843	-11.3112456714726	0.25	0.14	0.39	-25.8786619217978	-21.9688030663621	-18.0589442109264	-61.215830093524	-51.9670808302397	-42.7183315669553	-60.0923412963988	-51.0191538167097	-41.941853128663	-32.4582884616349	0.336807655937922	-0.574151938475116	20.6817913328277	0.18932026928851	0.227111353172328	0.130500493469076	-0.937102106603513	-0.846864254149887	-1.07754586917808	-0.875725128580817	-0.787805636030787	-1.01211739087134	0.00447148201479989	0.01092131277227	0.0106626442068253
241	12.1639532432449	0.32	-32.0026078380976	-39.2493576205642	-24.7558580556309	0.389188392662462	-11.9622439518298	-14.3020066751999	-9.62248122845964	0.26	0.16	0.47	-22.4168075263815	-18.7494892389316	-15.0821709514818	-52.0667208026394	-43.5487711729988	-35.0308215433583	-50.7420846546046	-42.427032620474	-34.1435862709701	-32.0026078380976	0.344779699936535	1.6750012853193	21.7691465391176	0.18932026928851	0.227111353172328	0.130500493469076	-0.937102106603513	-0.846864254149887	-1.07754586917808	-0.875725128580817	-0.787805636030787	-1.01211739087134	0.00447148201479989	0.01092131277227	0.0106626442068253
241	12.1639532432449	0.32	-31.5274758195493	-38.6472970364248	-24.4076546026738	0.438499810636221	-12.6895790754443	-14.9315136075953	-10.4476445432934	0.23	0.13	0.42	-25.1676003360895	-21.3887394806065	-17.6098786251235	-62.9722536752422	-53.5171057383256	-44.061957801409	-60.7187473883637	-51.6069487115311	-42.4771718272755	-31.5274758195493	0.321954775317143	-0.266119683651637	21.4457235981767	0.18932026928851	0.227111353172328	0.130500493469076	-0.937102106603513	-0.846864254149887	-1.07754586917808	-0.875725128580817	-0.787805636030787	-1.01211739087134	0.00447148201479989	0.01092131277227	0.0106626442068253
241	12.1639532432449	0.32	-31.1136281696771	-38.1833137881016	-24.0439425512525	0.482109361346467	-14.8740250224769	-17.2809370519264	-12.4671129930275	0.24	0.14	0.43	-28.2617642798512	-24.3254279449499	-20.3890916100487	-68.5086147477578	-58.9666432411307	-49.4246717345036	-66.2974967047547	-57.0451704521474	-47.8393232816572	-31.1136281696771	0.346076214057839	1.6017049700201	22.7856623058858	0.18932026928851	0.227111353172328	0.130500493469076	-0.937102106603513	-0.846864254149887	-1.07754586917808	-0.875725128580817	-0.787805636030787	-1.01211739087134	0.00447148201479989	0.01092131277227	0.0106626442068253
241	12.1639532432449	0.32	-30.9697188500019	-38.0013878304785	-23.9380498695254	0.420342154141287	-14.3030556590745	-16.9254540920225	-11.6806572261265	0.22	0.13	0.39	-28.9456162018424	-24.460836168425	-19.9760561350075	-73.5679377477775	-62.1694580605518	-50.7709783733261	-71.9765498506763	-60.8248373639671	-49.6869983719346	-30.9697188500019	0.319298591892615	0.541283342837224	22.5963369769725	0.18932026928851	0.227111353172328	0.130500493469076	-0.937102106603513	-0.846864254149887	-1.07754586917808	-0.875725128580817	-0.787805636030787	-1.01211739087134	0.00447148201479989	0.01092131277227	0.0106626442068253
241	12.1639532432449	0.32	-30.9378195117458	-37.9768627965557	-23.8987762269359	0.437459635429608	-14.3999274247315	-16.9494192079623	-11.8504356415006	0.25	0.16	0.44	-27.268903811398	-23.167179418847	-19.065455026296	-65.0044444694612	-55.2266287806191	-45.4488130917769	-64.0615032867174	-54.4179842244327	-44.7754541790804	-30.9378195117458	0.34663220394103	-0.116453002157614	20.1052187606543	0.18932026928851	0.227111353172328	0.130500493469076	-0.937102106603513	-0.846864254149887	-1.07754586917808	-0.875725128580817	-0.787805636030787	-1.01211739087134	0.00447148201479989	0.01092131277227	0.0106626442068253
241	12.1639532432449	0.32	-30.9344686855646	-37.961846835624	-23.9070905355052	0.443511198771215	-13.4909157230834	-15.8503224329297	-11.1315090132371	0.27	0.15	0.47	-24.3644692984383	-20.7376855161002	-17.1109017337621	-55.5322617116011	-47.2659824955337	-38.9997032794664	-53.6698418476365	-45.7044658391601	-37.6961822264174	-30.9344686855646	0.361247551064411	0.570186123734656	20.4994972161503	0.18932026928851	0.227111353172328	0.130500493469076	-0.937102106603513	-0.846864254149887	-1.07754586917808	-0.875725128580817	-0.787805636030787	-1.01211739087134	0.00447148201479989	0.01092131277227	0.0106626442068253
241	12.1639532432449	0.32	-30.3943370554927	-37.3210060153693	-23.4676680956161	0.569553704163488	-14.7523298745578	-16.7546717209075	-12.749988028208	0.25	0.11	0.45	-27.0665279945406	-23.8318217262443	-20.5971154579481	-64.7912480087994	-57.0480806506856	-49.3049132925718	-60.6321998858285	-53.3677890499035	-46.1324148157809	-30.3943370554927	0.337915259215679	-0.206972886351452	21.9650863702125	0.18932026928851	0.227111353172328	0.130500493469076	-0.937102106603513	-0.846864254149887	-1.07754586917808	-0.875725128580817	-0.787805636030787	-1.01211739087134	0.00447148201479989	0.01092131277227	0.0106626442068253
241	12.1639532432449	0.32	-30.2949996810031	-37.1893250082059	-23.4006743538003	0.519619217884875	-14.3282343377861	-16.4791745919086	-12.1772940836636	0.2	0.13	0.36	-29.4279794146478	-25.5868995615626	-21.7458197084774	-78.4935280887044	-68.2481794328933	-58.0028307770823	-76.9390208169919	-66.9205660567685	-56.8840162707938	-30.2949996810031	0.305358044156876	0.148633915693058	23.5398665043147	0.18932026928851	0.227111353172328	0.130500493469076	-0.937102106603513	-0.846864254149887	-1.07754586917808	-0.875725128580817	-0.787805636030787	-1.01211739087134	0.00447148201479989	0.01092131277227	0.0106626442068253
241	12.1639532432449	0.32	-30.14046074725	-36.991096505974	-23.289824988526	0.524463935244851	-14.4762117868319	-16.6283705454777	-12.3240530281862	0.24	0.13	0.43	-27.1147892198469	-23.6054056065381	-20.0960219932293	-65.5298439442264	-57.0485181756225	-48.5671924070185	-62.7703705384132	-54.6316529245566	-46.5085200076671	-30.14046074725	0.34507920934053	-0.667345483841901	21.229346535997	0.18932026928851	0.227111353172328	0.130500493469076	-0.937102106603513	-0.846864254149887	-1.07754586917808	-0.875725128580817	-0.787805636030787	-1.01211739087134	0.00447148201479989	0.01092131277227	0.0106626442068253
241	12.1639532432449	0.32	-29.9336426814991	-36.8110682862531	-23.0562170767451	0.43027393076056	-13.5558410872916	-15.9912531883459	-11.1204289862373	0.24	0.14	0.4	-26.2399302521519	-22.2436803701549	-18.2474304881579	-63.8270869358821	-54.10644415274	-44.3858013695979	-62.706016010343	-53.1751167864524	-43.6245209463468	-29.9336426814991	0.338658585468499	-1.15415343870223	19.9091049198286	0.18932026928851	0.227111353172328	0.130500493469076	-0.937102106603513	-0.846864254149887	-1.07754586917808	-0.875725128580817	-0.787805636030787	-1.01211739087134	0.00447148201479989	0.01092131277227	0.0106626442068253
241	12.1639532432449	0.32	-29.7436011362061	-36.4445208792801	-23.042681393132	0.428495240841725	-14.4233182451623	-17.0240021624865	-11.822634327838	0.22	0.13	0.46	-29.071250576682	-24.6301601027932	-20.1890696289045	-73.7689358194865	-62.4995713567272	-51.2302068939679	-70.7339458922601	-59.8951565332386	-49.1095230506488	-29.7436011362061	0.343944560252668	0.177873639506561	21.4299838658242	0.18932026928851	0.227111353172328	0.130500493469076	-0.937102106603513	-0.846864254149887	-1.07754586917808	-0.875725128580817	-0.787805636030787	-1.01211739087134	0.00447148201479989	0.01092131277227	0.0106626442068253
241	12.1639532432449	0.32	-29.6470389467775	-36.3818204457818	-22.9122574477731	0.555025329057987	-15.0012305641153	-17.0983520577813	-12.9041090704494	0.26	0.13	0.44	-26.7953800262324	-23.5089131670835	-20.2224463079346	-62.2266838164622	-54.5945496979189	-46.9624155793757	-59.5878822023696	-52.2769856292565	-44.9520965164304	-29.6470389467775	0.34907461701761	1.26056401194304	22.4451076127726	0.18932026928851	0.227111353172328	0.130500493469076	-0.937102106603513	-0.846864254149887	-1.07754586917808	-0.875725128580817	-0.787805636030787	-1.01211739087134	0.00447148201479989	0.01092131277227	0.0106626442068253
241	12.1639532432449	0.32	-29.6312659029851	-36.4213705454156	-22.8411612605547	0.493306767236401	-14.6599872455381	-16.9796939057419	-12.3402805853344	0.22	0.13	0.44	-28.9598580300106	-25.0034630606023	-21.0470680911939	-73.3880321276659	-63.3620147064553	-53.3359972852446	-70.4353265447034	-60.8188125891318	-51.1881011409628	-29.6312659029851	0.334563482581597	-1.65870042166071	20.164942586938	0.18932026928851	0.227111353172328	0.130500493469076	-0.937102106603513	-0.846864254149887	-1.07754586917808	-0.875725128580817	-0.787805636030787	-1.01211739087134	0.00447148201479989	0.01092131277227	0.0106626442068253
241	12.1639532432449	0.32	-29.5539110737296	-36.2817355562392	-22.8260865912199	0.479815683323874	-15.4106090113258	-17.9158336307567	-12.905384391895	0.23	0.16	0.39	-29.8517968238712	-25.6775307596327	-21.5032646953942	-73.7844058237722	-63.4669115999779	-53.1494173761836	-73.6855708803937	-63.3888352089583	-53.0871117129351	-29.5539110737296	0.341687612895562	0.234797641241052	21.0578042064953	0.18932026928851	0.227111353172328	0.130500493469076	-0.937102106603513	-0.846864254149887	-1.07754586917808	-0.875725128580817	-0.787805636030787	-1.01211739087134	0.00447148201479989	0.01092131277227	0.0106626442068253
241	12.1639532432449	0.32	-29.4953024564811	-36.1780136011355	-22.8125913118268	0.442067950216379	-13.9584815919612	-16.4068106082351	-11.5101525756872	0.28	0.15	0.47	-25.1245030128098	-21.3752642841779	-17.626025555546	-57.0575018609959	-48.5430171913026	-40.0285325216093	-55.4521511044491	-47.1840642872074	-38.9201993989286	-29.4953024564811	0.364325421505557	-0.0516900215055379	19.7483376881293	0.18932026928851	0.227111353172328	0.130500493469076	-0.937102106603513	-0.846864254149887	-1.07754586917808	-0.875725128580817	-0.787805636030787	-1.01211739087134	0.00447148201479989	0.01092131277227	0.0106626442068253
241	12.1639532432449	0.32	-29.4644938200747	-36.1430155281017	-22.7859721120477	0.524846655423699	-15.8612680400097	-18.2175325619439	-13.5050035180756	0.23	0.15	0.41	-30.5938270420917	-26.6368065726973	-22.679786103303	-76.2502446789801	-66.3880009467418	-56.5257572145034	-74.8727575354872	-65.1856076661757	-55.497684327591	-29.4644938200747	0.324963386895797	-1.00614712661988	20.8665723488314	0.18932026928851	0.227111353172328	0.130500493469076	-0.937102106603513	-0.846864254149887	-1.07754586917808	-0.875725128580817	-0.787805636030787	-1.01211739087134	0.00447148201479989	0.01092131277227	0.0106626442068253
241	12.1639532432449	0.32	-29.3688201368081	-36.0365362305677	-22.7011040430486	0.394132848278382	-12.5871913617159	-15.0237770215007	-10.1506057019312	0.2	0.14	0.4	-26.6697378233155	-22.3443873713279	-18.0190369193404	-70.6547157795916	-59.1957952286314	-47.7368746776712	-69.0844578316888	-57.8500245481048	-46.6540533641028	-29.3688201368081	0.327340088248377	0.34945348916382	21.951678440477	0.18932026928851	0.227111353172328	0.130500493469076	-0.937102106603513	-0.846864254149887	-1.07754586917808	-0.875725128580817	-0.787805636030787	-1.01211739087134	0.00447148201479989	0.01092131277227	0.0106626442068253
241	12.1639532432449	0.32	-29.2821326912045	-35.8762886017775	-22.6879767806316	0.535713603461591	-15.490371672936	-17.7418819936095	-13.2388613522625	0.23	0.12	0.35	-29.6002894261177	-25.8439034259272	-22.0875174257367	-73.2628772692919	-63.9655476876016	-54.6682181059112	-71.6388137368055	-62.5226667095365	-53.4374163411987	-29.2821326912045	0.314080737658786	0.197884966269149	22.8729592394571	0.18932026928851	0.227111353172328	0.130500493469076	-0.937102106603513	-0.846864254149887	-1.07754586917808	-0.875725128580817	-0.787805636030787	-1.01211739087134	0.00447148201479989	0.01092131277227	0.0106626442068253
241	12.1639532432449	0.32	-28.9057553446992	-35.4171490640369	-22.3943616253615	0.460874274936604	-14.8092403934069	-17.3100005331959	-12.3084802536179	0.27	0.16	0.48	-26.6855314226301	-22.8302968047673	-18.9750621869045	-60.9920903948979	-52.1806181936427	-43.3691459923875	-59.2415823054685	-50.683067180063	-42.1173846646127	-28.9057553446992	0.370566672328246	-0.527792056455133	19.1701818633759	0.18932026928851	0.227111353172328	0.130500493469076	-0.937102106603513	-0.846864254149887	-1.07754586917808	-0.875725128580817	-0.787805636030787	-1.01211739087134	0.00447148201479989	0.01092131277227	0.0106626442068253
241	12.1639532432449	0.32	-28.8150669895794	-35.3962201004195	-22.2339138787392	0.444453847373433	-13.4782428781861	-15.8309370508454	-11.1255487055268	0.22	0.14	0.42	-27.1040084158844	-23.0759813666356	-19.0479543173869	-68.9710087093094	-58.7209717246599	-48.4709347400104	-67.1044610302467	-57.1233592077957	-47.1582948049446	-28.8150669895794	0.337357112343887	0.935168467290393	22.6124316797453	0.18932026928851	0.227111353172328	0.130500493469076	-0.937102106603513	-0.846864254149887	-1.07754586917808	-0.875725128580817	-0.787805636030787	-1.01211739087134	0.00447148201479989	0.01092131277227	0.0106626442068253
241	12.1639532432449	0.32	-28.7488138095985	-35.2257804323637	-22.2718471868333	0.494122153616546	-14.5511997110443	-16.8499401217104	-12.2524593003781	0.25	0.15	0.43	-27.1350825504058	-23.4331993178945	-19.7313160853831	-64.7487599365067	-55.9154590504819	-47.082158164457	-63.3909899104947	-54.7363960958162	-46.1016031532141	-28.7488138095985	0.348282680880024	0.511750688456143	21.5735788591862	0.18932026928851	0.227111353172328	0.130500493469076	-0.937102106603513	-0.846864254149887	-1.07754586917808	-0.875725128580817	-0.787805636030787	-1.01211739087134	0.00447148201479989	0.01092131277227	0.0106626442068253
241	12.1639532432449	0.32	-28.6969371795948	-35.242937169921	-22.1509371892685	0.447885428315176	-15.1358708605095	-17.7596302956202	-12.5121114253989	0.26	0.16	0.41	-28.2253178226691	-24.0553862017114	-19.8854545807536	-66.4637441638435	-56.6445715268054	-46.8253988897674	-65.6965706464661	-55.9728683817985	-46.3042882716214	-28.6969371795948	0.34922321868398	-0.963453592730372	19.3783773442969	0.18932026928851	0.227111353172328	0.130500493469076	-0.937102106603513	-0.846864254149887	-1.07754586917808	-0.875725128580817	-0.787805636030787	-1.01211739087134	0.00447148201479989	0.01092131277227	0.0106626442068253
241	12.1639532432449	0.32	-28.60294129729	-35.058745379638	-22.1471372149419	0.451623909058835	-13.2626287200941	-15.5443671995929	-10.9808902405954	0.24	0.15	0.43	-25.4801948083875	-21.7399884549925	-17.9997821015974	-61.9125897942573	-52.8245171384158	-43.7364444825742	-60.7214878138684	-51.8109219535975	-42.8963488282273	-28.60294129729	0.345336407901188	-0.418448589909078	20.6749635767407	0.18932026928851	0.227111353172328	0.130500493469076	-0.937102106603513	-0.846864254149887	-1.07754586917808	-0.875725128580817	-0.787805636030787	-1.01211739087134	0.00447148201479989	0.01092131277227	0.0106626442068253
241	12.1639532432449	0.32	-28.2553259594876	-34.7066132852707	-21.8040386337044	0.479586951946431	-15.2919514854604	-17.7790259133096	-12.8048770576111	0.3	0.16	0.48	-26.2848991816847	-22.6079541728794	-18.9310091640742	-57.763045795473	-49.6826821820166	-41.6023185685602	-56.3636853498736	-48.4861422920727	-40.5833188062776	-28.2553259594876	0.3927337378681	-0.174171927148186	18.4669925346895	0.18932026928851	0.227111353172328	0.130500493469076	-0.937102106603513	-0.846864254149887	-1.07754586917808	-0.875725128580817	-0.787805636030787	-1.01211739087134	0.00447148201479989	0.01092131277227	0.0106626442068253
241	12.1639532432449	0.32	-28.1767311773424	-34.6397428900815	-21.7137194646033	0.50346676988851	-15.147031173939	-17.4955915774775	-12.7984707704005	0.27	0.15	0.42	-27.2635604837056	-23.6037746269109	-19.9439887701162	-62.9656776274857	-54.513337127708	-46.0609966279302	-61.9350256020995	-53.6244190692861	-45.2895656233645	-28.1767311773424	0.349758292748634	-0.836202976805125	19.7223946285672	0.18932026928851	0.227111353172328	0.130500493469076	-0.937102106603513	-0.846864254149887	-1.07754586917808	-0.875725128580817	-0.787805636030787	-1.01211739087134	0.00447148201479989	0.01092131277227	0.0106626442068253
241	12.1639532432449	0.32	-28.1421218352044	-34.5418213245464	-21.7424223458625	0.541524276413659	-15.1473282226326	-17.3233874143919	-12.9712690308732	0.25	0.14	0.47	-28.0952934892891	-24.5661325821242	-21.0369716749594	-67.5232473929077	-59.0413852933101	-50.5595231937125	-64.6944118817025	-56.5594844399987	-48.4395256894391	-28.1421218352044	0.361109274988567	-0.500412156148219	20.4858675662727	0.18932026928851	0.227111353172328	0.130500493469076	-0.937102106603513	-0.846864254149887	-1.07754586917808	-0.875725128580817	-0.787805636030787	-1.01211739087134	0.00447148201479989	0.01092131277227	0.0106626442068253
241	12.1639532432449	0.32	-27.8775945560911	-34.2702396751258	-21.4849494370563	0.514065597175066	-15.5672360204006	-17.9303056832059	-13.2041663575954	0.27	0.16	0.44	-27.9936586066792	-24.3043201997869	-20.6149817928946	-64.7706767174271	-56.2344239677778	-47.6981712181285	-63.8160918370747	-55.4144450599009	-23.8832290649418	-27.8775945560911	0.370778680701183	-0.138354731454882	19.7957603466632	0.18932026928851	0.227111353172328	0.130500493469076	-0.937102106603513	-0.846864254149887	-1.07754586917808	-0.875725128580817	-0.787805636030787	-1.01211739087134	0.00447148201479989	0.01092131277227	0.0106626442068253
241	12.1639532432449	0.32	-27.8677194384248	-34.1567088844354	-21.5787299924143	0.491319929324437	-14.7649184147175	-17.1105331661837	-12.4193036632512	0.27	0.16	0.48	-26.7436497254174	-23.0774694436737	-19.41128916193	-61.9459984591097	-53.4540685835897	-44.9621387080697	-60.4568361043893	-52.1640202095687	-43.8657843845205	-27.8677194384248	0.366262743898604	-1.36778693665235	18.7143253431284	0.18932026928851	0.227111353172328	0.130500493469076	-0.937102106603513	-0.846864254149887	-1.07754586917808	-0.875725128580817	-0.787805636030787	-1.01211739087134	0.00447148201479989	0.01092131277227	0.0106626442068253
241	12.1639532432449	0.32	-27.8609010087272	-34.1613100023889	-21.5604920150656	0.533502666752092	-16.3120525891312	-18.6935513498818	-13.9305538283806	0.28	0.15	0.45	-28.5187901642886	-24.8855873467411	-21.2523845291936	-64.5343888522359	-56.3129137456147	-48.0914386389936	-63.1141309989251	-55.0918717243886	-47.044398572388	-27.8609010087272	0.379831229631922	-0.249048576144026	19.40068923835	0.18932026928851	0.227111353172328	0.130500493469076	-0.937102106603513	-0.846864254149887	-1.07754586917808	-0.875725128580817	-0.787805636030787	-1.01211739087134	0.00447148201479989	0.01092131277227	0.0106626442068253
241	12.1639532432449	0.32	-27.6821124264329	-33.9569664960531	-21.4072583568128	0.519464082493652	-15.2145277656677	-17.4992273552904	-12.929828176045	0.23	0.13	0.44	-29.2905793923625	-25.4664005667008	-21.6422217410392	-72.7462966602497	-63.24853823059	-53.7507798009302	-70.1353057963874	-61.0056797602798	-51.8332282075536	-27.6821124264329	0.339286701002123	0.358762017374338	22.4385360293995	0.18932026928851	0.227111353172328	0.130500493469076	-0.937102106603513	-0.846864254149887	-1.07754586917808	-0.875725128580817	-0.787805636030787	-1.01211739087134	0.00447148201479989	0.01092131277227	0.0106626442068253
241	12.1639532432449	0.32	-27.6810146274944	-33.9328098379776	-21.4292194170112	0.506814285272313	-15.5619188947753	-17.9587058349571	-13.1651319545934	0.24	0.15	0.43	-29.5657993045051	-25.6199179976718	-21.6740366908385	-72.1639050867711	-62.5328377451689	-52.9017704035668	-70.7822193507019	-61.3371738313967	-51.9082400827368	-27.6810146274944	0.365774765937607	-0.619124492370804	19.835444422185	0.18932026928851	0.227111353172328	0.130500493469076	-0.937102106603513	-0.846864254149887	-1.07754586917808	-0.875725128580817	-0.787805636030787	-1.01211739087134	0.00447148201479989	0.01092131277227	0.0106626442068253
241	12.1639532432449	0.32	-27.3220907042746	-33.5317480042528	-21.1124334042964	0.512596045526737	-14.4007383628936	-16.5931753497306	-12.2083013760567	0.22	0.12	0.42	-28.4583428172718	-24.6981750337326	-20.9380072501935	-72.5544190553946	-62.9678879338454	-53.3813568122962	-69.5959221529387	-60.4201225383722	-51.2046245680764	-27.3220907042746	0.348668134435398	-1.22379051974141	20.4946867418556	0.18932026928851	0.227111353172328	0.130500493469076	-0.937102106603513	-0.846864254149887	-1.07754586917808	-0.875725128580817	-0.787805636030787	-1.01211739087134	0.00447148201479989	0.01092131277227	0.0106626442068253
241	12.1639532432449	0.32	-26.9051707530165	-33.0262855611878	-20.7840559448452	0.536524182246222	-16.5788411782117	-18.9846356450725	-14.173046711351	0.25	0.14	0.41	-30.3296352835078	-26.4861657478728	-22.6426962122377	-71.7914690387468	-62.6938217512124	-53.5961744636781	-70.070332187216	-61.1800147278432	-52.2952191928706	-26.9051707530165	0.351520538881155	-0.860095416744845	20.3908434925238	0.18932026928851	0.227111353172328	0.130500493469076	-0.937102106603513	-0.846864254149887	-1.07754586917808	-0.875725128580817	-0.787805636030787	-1.01211739087134	0.00447148201479989	0.01092131277227	0.0106626442068253
241	12.1639532432449	0.32	-26.8614561060876	-32.9138230171178	-20.8090891950574	0.508651966753579	-14.7737309919944	-17.0407747109829	-12.5066872730058	0.2	0.11	0.37	-30.2057108376042	-26.1872511024467	-22.1687913672892	-79.8885111178162	-69.2604293304157	-58.6323475430151	-77.0162608620634	-66.7782334256126	-56.5451787947752	-26.8614561060876	0.321963435736962	0.935836746715303	24.2773416518759	0.18932026928851	0.227111353172328	0.130500493469076	-0.937102106603513	-0.846864254149887	-1.07754586917808	-0.875725128580817	-0.787805636030787	-1.01211739087134	0.00447148201479989	0.01092131277227	0.0106626442068253
241	12.1639532432449	0.32	-26.8212806310239	-32.869367610219	-20.7731936518288	0.445721934684099	-13.406213911427	-15.7403353579959	-11.0720924648581	0.26	0.15	0.45	-24.9652504501071	-21.2631738952414	-17.5610973403758	-58.6682079220911	-49.9683473900121	-41.2684868579331	-57.1013233572137	-48.629675465883	-40.1640874243118	-26.8212806310239	0.348540987421062	-0.532280141676866	20.2008596310394	0.18932026928851	0.227111353172328	0.130500493469076	-0.937102106603513	-0.846864254149887	-1.07754586917808	-0.875725128580817	-0.787805636030787	-1.01211739087134	0.00447148201479989	0.01092131277227	0.0106626442068253
241	12.1639532432449	0.32	-26.6490969818518	-32.6862690247483	-20.6119249389553	0.535446567807302	-15.1933032667129	-17.4028207135741	-12.9837858198517	0.26	0.15	0.43	-27.4791693848975	-23.9903266748288	-20.5014839647602	-64.2907511577359	-56.1281929901378	-47.9656348225397	-63.0337511860051	-55.0249294045329	-47.0167242580177	-26.6490969818518	0.353544521580616	0.111686823441365	20.7885563646605	0.18932026928851	0.227111353172328	0.130500493469076	-0.937102106603513	-0.846864254149887	-1.07754586917808	-0.875725128580817	-0.787805636030787	-1.01211739087134	0.00447148201479989	0.01092131277227	0.0106626442068253
241	12.1639532432449	0.32	-26.5573791697412	-32.5990924065172	-20.5156659329652	0.424598442870192	-13.0972457788361	-15.4777105397685	-10.7167810179036	0.24	0.15	0.44	-25.4823103136531	-21.563142709831	-17.6439751060089	-62.199570296534	-52.6333049980841	-43.0670396996342	-60.6795838901186	-51.3135843860628	-42.0060719391296	-26.5573791697412	0.361220003362885	0.981790127815646	21.3076194417428	0.18932026928851	0.227111353172328	0.130500493469076	-0.937102106603513	-0.846864254149887	-1.07754586917808	-0.875725128580817	-0.787805636030787	-1.01211739087134	0.00447148201479989	0.01092131277227	0.0106626442068253
241	12.1639532432449	0.32	-26.1321329857886	-32.0753477540814	-20.1889182174959	0.466890746561139	-14.2620517844313	-16.6414544713035	-11.882649097559	0.23	0.16	0.45	-27.8290908603035	-23.8500748626092	-19.8710588649149	-69.0488870402789	-59.1762459419609	-49.3036048436429	-67.8087769845993	-58.1047538479778	-48.4214488960405	-26.1321329857886	0.369421597226606	0.714712400937925	21.1196969420313	0.18932026928851	0.227111353172328	0.130500493469076	-0.937102106603513	-0.846864254149887	-1.07754586917808	-0.875725128580817	-0.787805636030787	-1.01211739087134	0.00447148201479989	0.01092131277227	0.0106626442068253
241	12.1639532432449	0.32	-25.7627382735847	-31.6125754932564	-19.912901053913	0.577362572679134	-16.9871087885906	-19.2562660379929	-14.7179515391884	0.28	0.17	0.52	-29.4868224524492	-26.0120970411053	-22.5373716297614	-66.9617252770473	-59.0709595364255	-51.1801937958037	-65.128719236685	-57.4414877369169	-49.7638411177605	-25.7627382735847	0.408769748393364	-0.78986888458514	18.4394067767466	0.18932026928851	0.227111353172328	0.130500493469076	-0.937102106603513	-0.846864254149887	-1.07754586917808	-0.875725128580817	-0.787805636030787	-1.01211739087134	0.00447148201479989	0.01092131277227	0.0106626442068253
241	12.1639532432449	0.32	-25.3875774309567	-31.125649202366	-19.6495056595474	0.550221417716837	-14.7870353420456	-16.8743946469665	-12.6996760371247	0.25	0.14	0.42	-27.1404463681397	-23.7831784808186	-20.4259105934976	-64.6795359737691	-56.6786900721899	-48.6778441706107	-63.1281159364907	-55.3072721878491	-47.5176089214602	-25.3875774309567	0.355168527458275	0.235645811824287	21.2534239751491	0.18932026928851	0.227111353172328	0.130500493469076	-0.937102106603513	-0.846864254149887	-1.07754586917808	-0.875725128580817	-0.787805636030787	-1.01211739087134	0.00447148201479989	0.01092131277227	0.0106626442068253
241	12.1639532432449	0.32	-25.2530612362506	-30.9550821365864	-19.5510403359149	0.453622184392677	-13.9025984739027	-16.284812774606	-11.5203841731995	0.26	0.15	0.51	-25.891339569995	-22.1038401224001	-18.3163406748053	-60.9911488226067	-52.0690943321737	-43.1470398417408	-58.4219521834198	-49.8795653038221	-41.3331068198753	-25.2530612362506	0.383836338295077	0.200574389332301	19.7108459501212	0.18932026928851	0.227111353172328	0.130500493469076	-0.937102106603513	-0.846864254149887	-1.07754586917808	-0.875725128580817	-0.787805636030787	-1.01211739087134	0.00447148201479989	0.01092131277227	0.0106626442068253
241	12.1639532432449	0.32	-25.0685418459708	-30.7382983808445	-19.398785311097	0.448310756172345	-14.4093892803883	-16.9050682235524	-11.9137103372243	0.25	0.15	0.43	-27.3374671797619	-23.3016632245364	-19.2658592693108	-65.5079961739888	-55.8371137795289	-46.166231385069	-64.0143327807556	-54.5459043544645	-45.103988619878	-25.0685418459708	0.379542299171645	0.314657688049345	20.417597905309	0.18932026928851	0.227111353172328	0.130500493469076	-0.937102106603513	-0.846864254149887	-1.07754586917808	-0.875725128580817	-0.787805636030787	-1.01211739087134	0.00447148201479989	0.01092131277227	0.0106626442068253
241	12.1639532432449	0.32	-24.3033245840806	-29.8134771619814	-18.7931720061797	0.524890786802176	-16.5052575326377	-18.9569727224914	-14.0535423427841	0.27	0.16	0.47	-29.3522804666795	-25.5561346932765	-21.7599889198735	-67.3698015114888	-58.6568298719203	-49.9438582323518	-65.686245044795	-57.182691828149	-48.7087674550837	-24.3033245840806	0.388699226118243	0.298076387130794	20.2189035528869	0.18932026928851	0.227111353172328	0.130500493469076	-0.937102106603513	-0.846864254149887	-1.07754586917808	-0.875725128580817	-0.787805636030787	-1.01211739087134	0.00447148201479989	0.01092131277227	0.0106626442068253
241	12.1639532432449	0.32	-24.1434530065866	-29.6282446462355	-18.6586613669376	0.518782913093713	-13.6171319097396	-15.6647492285506	-11.5695145909286	0.24	0.12	0.47	-25.5219280402714	-22.1858298300645	-18.8497316198575	-61.6268437753158	-53.5712923728071	-45.5157409702984	-58.0932186142506	-50.5150078049462	-42.9134423037967	-24.1434530065866	0.363492409695392	0.895902931388995	22.4571361787286	0.18932026928851	0.227111353172328	0.130500493469076	-0.937102106603513	-0.846864254149887	-1.07754586917808	-0.875725128580817	-0.787805636030787	-1.01211739087134	0.00447148201479989	0.01092131277227	0.0106626442068253
241	12.1639532432449	0.32	-23.9735455564296	-29.4923786853238	-18.4547124275354	0.462669805229445	-13.572512795827	-15.8561692233824	-11.2888563682715	0.23	0.14	0.47	-26.3135887154439	-22.5238211394609	-18.7340535634779	-64.763697972791	-55.4362221452926	-46.1087463177942	-62.3897712229324	-53.4058813603072	-44.4177794061713	-23.9735455564296	0.372371627457517	0.687454063037783	20.9875023537321	0.18932026928851	0.227111353172328	0.130500493469076	-0.937102106603513	-0.846864254149887	-1.07754586917808	-0.875725128580817	-0.787805636030787	-1.01211739087134	0.00447148201479989	0.01092131277227	0.0106626442068253
241	12.1639532432449	0.32	-23.6233521839732	-28.9476012361503	-18.299103131796	0.52066488453572	-15.2411386348339	-17.5243354704514	-12.9579417992165	0.25	0.13	0.45	-28.1319760532025	-24.4667392850158	-20.801502516829	-66.9132092861755	-58.1952737067747	-49.4773381273739	-64.1469920347388	-55.8040667969418	-47.4323354453588	-23.6233521839732	0.377173450023431	1.29009380814596	21.7663618904598	0.18932026928851	0.227111353172328	0.130500493469076	-0.937102106603513	-0.846864254149887	-1.07754586917808	-0.875725128580817	-0.787805636030787	-1.01211739087134	0.00447148201479989	0.01092131277227	0.0106626442068253
241	12.1639532432449	0.32	-23.4337965778208	-28.8093316092604	-18.0582615463813	0.476186032791387	-14.1947976792961	-16.5192191545427	-11.8703762040495	0.24	0.14	0.44	-27.3009392151275	-23.459420508198	-19.6179018012685	-66.9039059108354	-57.4898486105387	-48.0757913102421	-64.997439196162	-55.835551453236	-46.7135770346033	-23.4337965778208	0.39254263404841	0.592544105210199	20.9282973977273	0.18932026928851	0.227111353172328	0.130500493469076	-0.937102106603513	-0.846864254149887	-1.07754586917808	-0.875725128580817	-0.787805636030787	-1.01211739087134	0.00447148201479989	0.01092131277227	0.0106626442068253
241	12.1639532432449	0.32	-23.2573757629768	-28.5148197719631	-17.9999317539905	0.519172834146463	-14.0683448037171	-16.1821598449515	-11.9545297624827	0.31	0.18	0.49	-23.1483155348777	-20.1245376198344	-17.1007597047912	-49.3872543930728	-42.9359819929973	-36.4847095929218	-48.6344006017753	-42.2646538117646	-35.9175994370959	-23.2573757629768	0.411865257137507	0.961216983180487	19.6653707559466	0.18932026928851	0.227111353172328	0.130500493469076	-0.937102106603513	-0.846864254149887	-1.07754586917808	-0.875725128580817	-0.787805636030787	-1.01211739087134	0.00447148201479989	0.01092131277227	0.0106626442068253
241	12.1639532432449	0.32	-23.0381625352021	-28.3172155071089	-17.7591095632953	0.522883652760284	-14.5808381684883	-16.7554290747071	-12.4062472622695	0.23	0.13	0.43	-28.2919651015685	-24.6201134435407	-20.9482617855128	-70.9241456060911	-61.7193080946984	-52.5144705833056	-68.2040769684061	-59.3665145356208	-50.5122586920997	-23.0381625352021	0.350073425526079	0.342934343913263	22.5361893748278	0.18932026928851	0.227111353172328	0.130500493469076	-0.937102106603513	-0.846864254149887	-1.07754586917808	-0.875725128580817	-0.787805636030787	-1.01211739087134	0.00447148201479989	0.01092131277227	0.0106626442068253
241	12.1639532432449	0.32	-23.0336736316981	-28.2934927457306	-17.7738545176656	0.504049269035169	-14.0040586038048	-16.1728718335246	-11.835245374085	0.25	0.13	0.43	-25.8262883551879	-22.3629333965972	-18.8995784380065	-61.1050446001337	-52.910740552248	-44.7164365043623	-58.6687045968462	-50.7778139929459	-42.9320861897491	-23.0336736316981	0.364240992806266	0.542258763764885	21.82753189522	0.18932026928851	0.227111353172328	0.130500493469076	-0.937102106603513	-0.846864254149887	-1.07754586917808	-0.875725128580817	-0.787805636030787	-1.01211739087134	0.00447148201479989	0.01092131277227	0.0106626442068253
241	12.1639532432449	0.32	-22.8997024531512	-28.1211322514914	-17.6782726548111	0.495746641693985	-14.8683539520676	-17.2095773835886	-12.5271305205465	0.29	0.16	0.48	-25.6719874658188	-22.1795217736626	-18.6870560815064	-56.8830044052308	-49.1445329831585	-41.4060615610862	-55.442067878989	-47.9313435346088	-40.3809091397416	-22.8997024531512	0.382695384975431	-2.3484206893985	16.874349947108	0.18932026928851	0.227111353172328	0.130500493469076	-0.937102106603513	-0.846864254149887	-1.07754586917808	-0.875725128580817	-0.787805636030787	-1.01211739087134	0.00447148201479989	0.01092131277227	0.0106626442068253
241	12.1639532432449	0.32	-22.8199583446609	-28.0110037551866	-17.6289129341352	0.537108912294871	-14.5644135391264	-16.6754060543409	-12.453421023912	0.24	0.15	0.39	-27.446576654171	-23.9720275069776	-20.4974783597842	-66.9748459666545	-58.4962878984123	-50.0177298301702	-66.2432251382963	-57.8542283893404	-49.4531573122117	-22.8199583446609	0.352664657541188	0.431716421926961	21.7013520434125	0.18932026928851	0.227111353172328	0.130500493469076	-0.937102106603513	-0.846864254149887	-1.07754586917808	-0.875725128580817	-0.787805636030787	-1.01211739087134	0.00447148201479989	0.01092131277227	0.0106626442068253
241	12.1639532432449	0.32	-22.4212533162363	-27.5180778017237	-17.3244288307489	0.529294261465394	-15.4035033518645	-17.6714410641408	-13.1355656395882	0.28	0.17	0.5	-26.9937744940898	-23.5294164403452	-20.0650583866007	-61.1573491654224	-53.3084670028598	-45.4595848402972	-59.5873882567419	-51.9454586655752	-44.3018921790611	-22.4212533162363	0.396084995804957	0.362937006113633	19.7997420642841	0.18932026928851	0.227111353172328	0.130500493469076	-0.937102106603513	-0.846864254149887	-1.07754586917808	-0.875725128580817	-0.787805636030787	-1.01211739087134	0.00447148201479989	0.01092131277227	0.0106626442068253
241	12.1639532432449	0.32	-21.7723155005122	-26.7081783425869	-16.8364526584376	0.531352464543391	-15.7871092715345	-18.1019435007903	-13.4722750422787	0.27	0.16	0.48	-28.0151299474051	-24.4326206032304	-20.8501112590558	-64.2713745881603	-56.0525014129402	-47.8336282377201	-62.7822687135808	-54.7431842637519	-46.6977451202338	-21.7723155005122	0.408012757083768	1.4793503344094	20.5641294585796	0.18932026928851	0.227111353172328	0.130500493469076	-0.937102106603513	-0.846864254149887	-1.07754586917808	-0.875725128580817	-0.787805636030787	-1.01211739087134	0.00447148201479989	0.01092131277227	0.0106626442068253
241	12.1639532432449	0.32	-21.7056310955746	-26.6298659591057	-16.7813962320436	0.492683229445309	-14.4334997185498	-16.7202188723489	-12.1467805647507	0.27	0.16	0.48	-25.935960068378	-22.3888619643806	-18.8417638603833	-59.6331326416171	-51.477484222556	-43.3218358034948	-58.1603151694055	-50.2066100380406	-42.2472666156452	-21.7056310955746	0.387451354510389	-0.416749876664695	19.0008786663546	0.18932026928851	0.227111353172328	0.130500493469076	-0.937102106603513	-0.846864254149887	-1.07754586917808	-0.875725128580817	-0.787805636030787	-1.01211739087134	0.00447148201479989	0.01092131277227	0.0106626442068253
241	12.1639532432449	0.32	-21.5711251534781	-26.4430309608629	-16.6992193460933	0.592155216344191	-15.3496812966799	-17.3385884080322	-13.3607741853275	0.31	0.17	0.55	-25.0834386847549	-22.2061208545347	-19.3288030243145	-54.0525065190853	-47.8521508688856	-41.6517952186859	-52.2783863262944	-46.2886592764423	-40.269411527563	-21.5711251534781	0.431825133954818	-0.989962042274521	17.3850790342598	0.18932026928851	0.227111353172328	0.130500493469076	-0.937102106603513	-0.846864254149887	-1.07754586917808	-0.875725128580817	-0.787805636030787	-1.01211739087134	0.00447148201479989	0.01092131277227	0.0106626442068253
241	12.1639532432449	0.32	-20.3412143770569	-24.9713042728532	-15.7111244812606	0.556117028251372	-13.577077346233	-15.4709156645152	-11.6832390279507	0.25	0.13	0.49	-25.0124168820196	-21.9505765519952	-18.8887362219707	-59.9222652080133	-52.5870121156899	-45.2517590233666	-56.8545391826737	-49.8835149767545	-42.9365178564293	-20.3412143770569	0.386329645155377	-0.150405364878141	20.2244053565627	0.18932026928851	0.227111353172328	0.130500493469076	-0.937102106603513	-0.846864254149887	-1.07754586917808	-0.875725128580817	-0.787805636030787	-1.01211739087134	0.00447148201479989	0.01092131277227	0.0106626442068253
241	12.1639532432449	0.32	-19.6385475625346	-24.1021807697502	-15.174914355319	0.558405337938422	-13.2679876889744	-15.1101489632146	-11.4258264147341	0.27	0.15	0.47	-23.488421364567	-20.6248188722169	-17.7612163798668	-54.1172639593449	-47.5195309934792	-40.9217980276135	-52.5315293493957	-46.139203726501	-39.7151777634923	-19.6385475625346	0.408753249758795	0.544847490963019	20.3367119654335	0.18932026928851	0.227111353172328	0.130500493469076	-0.937102106603513	-0.846864254149887	-1.07754586917808	-0.875725128580817	-0.787805636030787	-1.01211739087134	0.00447148201479989	0.01092131277227	0.0106626442068253
241	12.1639532432449	0.32	-19.3984668313064	-23.8159849275067	-14.9809487351061	0.539925977916282	-14.6789318650649	-16.7944982621802	-12.5633654679496	0.25	0.14	0.46	-27.2328656988983	-23.8024008722423	-20.3719360455864	-65.4390653128743	-57.1958486669618	-48.9526320210493	-62.8648150282666	-54.9443806916818	-47.0255918322805	-19.3984668313064	0.39133372359323	-0.647593467802254	19.6605702976975	0.18932026928851	0.227111353172328	0.130500493469076	-0.937102106603513	-0.846864254149887	-1.07754586917808	-0.875725128580817	-0.787805636030787	-1.01211739087134	0.00447148201479989	0.01092131277227	0.0106626442068253
241	12.1639532432449	0.32	-19.1477962339956	-23.4949723503698	-14.8006201176213	0.55232573444903	-15.3077497066123	-17.4594423728628	-13.1560570403618	0.25	0.12	0.4	-28.1879281879301	-24.714062467394	-21.2401967468579	-67.4339981479087	-59.1234670225661	-50.8129358972234	-65.0943559753695	-57.0972831690066	-49.0643880419311	-19.1477962339956	0.365349610793888	-2.04717824628119	19.630289664629	0.18932026928851	0.227111353172328	0.130500493469076	-0.937102106603513	-0.846864254149887	-1.07754586917808	-0.875725128580817	-0.787805636030787	-1.01211739087134	0.00447148201479989	0.01092131277227	0.0106626442068253
241	12.1639532432449	0.32	-18.5639805734019	-22.8070000066255	-14.3209611401782	0.638323642385856	-17.9245275716445	-20.0310824357804	-15.8179727075087	0.25	0.14	0.52	-32.4636533058735	-29.0496357659649	-25.6356182260563	-77.965597269448	-69.7663994133279	-61.5672015572078	-73.5828620619691	-65.8952556222408	-58.1302569605704	-18.5639805734019	0.428149346180003	0.235740529891497	20.2963238054743	0.18932026928851	0.227111353172328	0.130500493469076	-0.937102106603513	-0.846864254149887	-1.07754586917808	-0.875725128580817	-0.787805636030787	-1.01211739087134	0.00447148201479989	0.01092131277227	0.0106626442068253
241	12.1639532432449	0.32	-17.8463171378485	-21.8642427434777	-13.8283915322193	0.505884470098648	-13.9213467862767	-16.0694507268968	-11.7732428456567	0.27	0.18	0.48	-24.9320807167721	-21.5992536185868	-18.2664265204015	-57.3373864718789	-49.6727395640077	-42.0080926561365	-56.6047802465727	-49.0227420362771	-41.4571207903079	-17.8463171378485	0.435940174712377	1.37008479224858	20.2898062570074	0.18932026928851	0.227111353172328	0.130500493469076	-0.937102106603513	-0.846864254149887	-1.07754586917808	-0.875725128580817	-0.787805636030787	-1.01211739087134	0.00447148201479989	0.01092131277227	0.0106626442068253
241	12.1639532432449	0.32	-17.3331823415169	-21.3072840456116	-13.3590806374222	0.641772167867769	-16.1601934909648	-18.0452364022044	-14.2751505797253	0.31	0.14	0.49	-26.011749887849	-23.2945084152443	-20.5772669426395	-55.8732827792035	-50.036643497617	-44.2000042160305	-53.583700739387	-47.9881382518774	-42.3769519327739	-17.3331823415169	0.432232721311677	0.161105038834034	19.7108699428047	0.18932026928851	0.227111353172328	0.130500493469076	-0.937102106603513	-0.846864254149887	-1.07754586917808	-0.875725128580817	-0.787805636030787	-1.01211739087134	0.00447148201479989	0.01092131277227	0.0106626442068253
241	12.1639532432449	0.32	-16.6139382667296	-20.4173330043301	-12.8105435291291	0.52696607778544	-14.2099317823666	-16.3119296340997	-12.1079339306334	0.25	0.15	0.43	-26.1975497756351	-22.8216650958765	-19.4457804161179	-62.3405624550809	-54.3071947729103	-46.2738270907398	-60.9729542490224	-53.1107648721752	-45.2613647075445	-16.6139382667296	0.41214465634095	0.303726648129928	20.261160922178	0.18932026928851	0.227111353172328	0.130500493469076	-0.937102106603513	-0.846864254149887	-1.07754586917808	-0.875725128580817	-0.787805636030787	-1.01211739087134	0.00447148201479989	0.01092131277227	0.0106626442068253
241	12.1639532432449	0.33	-38.6127863519596	-47.2289993068969	-29.9965733970223	0.436412565493679	-14.029157940655	-16.5182966209578	-11.5400192603521	0.27	0.15	0.44	-25.8184880987587	-21.9279055000651	-18.0373229013714	-59.8041897487624	-50.7923088409606	-41.7804279331589	-58.3399696015957	-49.5539864453462	-40.7901909455223	-38.6127863519596	0.340178469561523	-0.2630676584602	20.3800929330486	0.18932026928851	0.227111353172328	0.130500493469076	-0.937102106603513	-0.846864254149887	-1.07754586917808	-0.875725128580817	-0.787805636030787	-1.01211739087134	0.00447148201479989	0.01092131277227	0.0106626442068253
241	12.1639532432449	0.33	-36.9295307382027	-45.2183506873759	-28.6407107890295	0.46895287760959	-14.5744435205042	-16.9959150682893	-12.1529719727191	0.26	0.15	0.43	-26.6966747707179	-22.8930997282431	-19.0895246857684	-62.1387324924302	-53.2855950096131	-44.4324575267959	-60.7085423044528	-52.0415622597271	-43.383633676078	-36.9295307382027	0.334920860967735	-0.230375249294188	20.6216692178909	0.18932026928851	0.227111353172328	0.130500493469076	-0.937102106603513	-0.846864254149887	-1.07754586917808	-0.875725128580817	-0.787805636030787	-1.01211739087134	0.00447148201479989	0.01092131277227	0.0106626442068253
241	12.1639532432449	0.33	-35.9368604267636	-43.9574867500828	-27.9162341034444	0.496315302196146	-14.6643690959026	-16.9708474884469	-12.3578907033583	0.23	0.14	0.43	-28.2643036744765	-24.4229512759077	-20.5815988773388	-69.8269293288638	-60.3368726994359	-50.846816070008	-67.8666114869805	-58.648151361444	-49.4263289070361	-35.9368604267636	0.330903561692591	0.36378648458759	21.9605625151296	0.18932026928851	0.227111353172328	0.130500493469076	-0.937102106603513	-0.846864254149887	-1.07754586917808	-0.875725128580817	-0.787805636030787	-1.01211739087134	0.00447148201479989	0.01092131277227	0.0106626442068253
241	12.1639532432449	0.33	-35.1989052923737	-42.9793485257272	-27.4184620590202	0.520078917378422	-16.0543169960334	-18.4621567768966	-13.6464772151702	0.24	0.14	0.41	-30.4675605473522	-26.4939725641987	-22.5203845810451	-74.5506325316285	-64.8277176594722	-55.1048027873158	-72.9850537169654	-63.439863655451	-53.9301682136444	-35.1989052923737	0.329024512603807	0.503028001339059	22.0515808638095	0.18932026928851	0.227111353172328	0.130500493469076	-0.937102106603513	-0.846864254149887	-1.07754586917808	-0.875725128580817	-0.787805636030787	-1.01211739087134	0.00447148201479989	0.01092131277227	0.0106626442068253
241	12.1639532432449	0.33	-34.4989072415172	-42.1969203227814	-26.800894160253	0.410287923522864	-14.1341839444902	-16.7798306220808	-11.4885372668996	0.23	0.13	0.42	-28.0703319273282	-23.6445315676585	-19.2187312079888	-69.6733134726272	-58.6880434507104	-47.7027734287935	-67.4226331077115	-56.7905514616223	-46.1858693004986	-34.4989072415172	0.321423758376257	-0.71916958574992	20.7627410216784	0.18932026928851	0.227111353172328	0.130500493469076	-0.937102106603513	-0.846864254149887	-1.07754586917808	-0.875725128580817	-0.787805636030787	-1.01211739087134	0.00447148201479989	0.01092131277227	0.0106626442068253
241	12.1639532432449	0.33	-34.3863420484413	-41.9737494811034	-26.7989346157793	0.429941055615525	-14.1032030188534	-16.6386739873546	-11.5677320503522	0.24	0.15	0.41	-27.4874311483357	-23.2987810354573	-19.1101309225788	-67.3329771557456	-57.0724955253647	-46.8120138949839	-66.2671097844207	-56.1703952737038	-46.0720019802954	-34.3863420484413	0.323896077324759	1.01392210032254	22.6049823188873	0.18932026928851	0.227111353172328	0.130500493469076	-0.937102106603513	-0.846864254149887	-1.07754586917808	-0.875725128580817	-0.787805636030787	-1.01211739087134	0.00447148201479989	0.01092131277227	0.0106626442068253
241	12.1639532432449	0.33	-34.2265248432123	-41.8330007804217	-26.6200489060029	0.497497178522258	-15.5872509824439	-18.0330959827924	-13.1414059820954	0.22	0.13	0.38	-30.9077862755614	-26.7157354704164	-22.5236846652714	-78.7433630561179	-68.0633300199043	-57.3832969836908	-77.43882536249	-66.9120550267249	-56.4382829172441	-34.2265248432123	0.305027289091432	-0.64063104183676	21.8967888466228	0.18932026928851	0.227111353172328	0.130500493469076	-0.937102106603513	-0.846864254149887	-1.07754586917808	-0.875725128580817	-0.787805636030787	-1.01211739087134	0.00447148201479989	0.01092131277227	0.0106626442068253
241	12.1639532432449	0.33	-33.8441234799325	-41.4313638298893	-26.2568831299756	0.462868570021734	-14.9349386052965	-17.4468270031496	-12.4230502074434	0.23	0.13	0.44	-29.2085908603379	-25.0033149963383	-20.7980391323388	-72.5577358170026	-62.1113128232791	-51.6648898295556	-69.4670265458285	-59.4478971141305	-49.4649993126266	-33.8441234799325	0.322390706699031	-3.06957625125328	19.142108174505	0.18932026928851	0.227111353172328	0.130500493469076	-0.937102106603513	-0.846864254149887	-1.07754586917808	-0.875725128580817	-0.787805636030787	-1.01211739087134	0.00447148201479989	0.01092131277227	0.0106626442068253
241	12.1639532432449	0.33	-33.6155638926845	-41.1414240950624	-26.0897036903066	0.503999620489317	-14.6359931996687	-16.9028994517584	-12.3690869475789	0.26	0.16	0.47	-26.929116049212	-23.3175592444498	-19.7060024396876	-63.5655994619223	-55.0405972722493	-46.5155950825762	-62.2724552004764	-53.9183979251674	-45.5786285795077	-33.6155638926845	0.355842505083309	0.775232751051889	20.7983779116399	0.18932026928851	0.227111353172328	0.130500493469076	-0.937102106603513	-0.846864254149887	-1.07754586917808	-0.875725128580817	-0.787805636030787	-1.01211739087134	0.00447148201479989	0.01092131277227	0.0106626442068253
241	12.1639532432449	0.33	-33.4192725497319	-40.8984891236653	-25.9400559757985	0.423457017846674	-14.7292786000244	-17.4126334993006	-12.0459237007481	0.25	0.15	0.43	-27.9350371449941	-23.6301387051633	-19.3252402653326	-66.4025418537222	-56.1696505443899	-45.9367592350577	-65.0751254646423	-55.0116960022575	-44.9997198096031	-33.4192725497319	0.346743830144095	-0.134697700059909	20.0531956554421	0.18932026928851	0.227111353172328	0.130500493469076	-0.937102106603513	-0.846864254149887	-1.07754586917808	-0.875725128580817	-0.787805636030787	-1.01211739087134	0.00447148201479989	0.01092131277227	0.0106626442068253
241	12.1639532432449	0.33	-33.274062944737	-40.7186438622028	-25.8294820272712	0.471978133955779	-15.0853197966859	-17.5764991577392	-12.5941404356327	0.27	0.15	0.42	-27.3853130547443	-23.5038958245148	-19.6224785942854	-63.2371396221776	-54.2743162712347	-45.3114929202918	-62.2342717019771	-53.4550011836119	-44.6280290946359	-33.274062944737	0.349950681386775	-0.607714808598843	19.8670402759844	0.18932026928851	0.227111353172328	0.130500493469076	-0.937102106603513	-0.846864254149887	-1.07754586917808	-0.875725128580817	-0.787805636030787	-1.01211739087134	0.00447148201479989	0.01092131277227	0.0106626442068253
241	12.1639532432449	0.33	-33.0957976187695	-40.4277729237378	-25.7638223138012	0.50860263662269	-15.7553914833059	-18.1733105931338	-13.337472373478	0.25	0.13	0.38	-29.1589519761845	-25.2794173782116	-21.3998827802386	-69.3203673413146	-60.0974445262398	-50.874521711165	-67.9159973711159	-58.8849540086565	-49.8807554737552	-33.0957976187695	0.327795897432502	0.0597509099890654	21.4417455560066	0.18932026928851	0.227111353172328	0.130500493469076	-0.937102106603513	-0.846864254149887	-1.07754586917808	-0.875725128580817	-0.787805636030787	-1.01211739087134	0.00447148201479989	0.01092131277227	0.0106626442068253
241	12.1639532432449	0.33	-32.8492025438747	-40.1250714700835	-25.5733336176659	0.471791649700763	-14.200426762866	-16.5463530631579	-11.8545004625742	0.24	0.14	0.43	-27.4342187669153	-23.5446211566378	-19.6550235463603	-67.4580132167492	-57.8938798535508	-48.3297464903525	-65.2583755988578	-56.0122319906988	-46.7295433583958	-32.8492025438747	0.334517375897436	0.763187019487264	22.0563092859623	0.18932026928851	0.227111353172328	0.130500493469076	-0.937102106603513	-0.846864254149887	-1.07754586917808	-0.875725128580817	-0.787805636030787	-1.01211739087134	0.00447148201479989	0.01092131277227	0.0106626442068253
241	12.1639532432449	0.33	-32.6261832624078	-39.8858044938863	-25.3665620309293	0.48835829565335	-13.7844975402559	-15.9873737135669	-11.5816213669449	0.26	0.13	0.47	-25.2303161581812	-21.7538688500911	-18.2774215420009	-58.9972639921128	-50.8681197394532	-42.7389754867936	-56.3309372822098	-48.5407749680629	-40.7791331038325	-32.6261832624078	0.339128941371246	-1.41441154300521	19.9360429547519	0.18932026928851	0.227111353172328	0.130500493469076	-0.937102106603513	-0.846864254149887	-1.07754586917808	-0.875725128580817	-0.787805636030787	-1.01211739087134	0.00447148201479989	0.01092131277227	0.0106626442068253
241	12.1639532432449	0.33	-32.370906919435	-39.6220728694713	-25.1197409693986	0.47225765798923	-14.1091177637926	-16.4377815287925	-11.7804539987927	0.22	0.13	0.44	-27.9662682468875	-24.004417592362	-20.0425669378365	-70.6804434895267	-60.6674750509399	-50.6545066123532	-67.8938838841307	-58.2728814317077	-48.655101073988	-32.370906919435	0.336735781120862	-0.124388777789835	21.4604450313651	0.18932026928851	0.227111353172328	0.130500493469076	-0.937102106603513	-0.846864254149887	-1.07754586917808	-0.875725128580817	-0.787805636030787	-1.01211739087134	0.00447148201479989	0.01092131277227	0.0106626442068253
241	12.1639532432449	0.33	-32.337166403029	-39.5572542561712	-25.1170785498868	0.441086501806209	-13.9098131008688	-16.3544658108774	-11.4651603908602	0.27	0.14	0.45	-25.1355572855737	-21.3783139156995	-17.6210705458252	-57.2813206364013	-48.7189537975215	-40.1565869586417	-55.4600602212443	-47.1591788367731	-38.9003174899902	-32.337166403029	0.35619203413536	-0.796177482620814	19.4875800982249	0.18932026928851	0.227111353172328	0.130500493469076	-0.937102106603513	-0.846864254149887	-1.07754586917808	-0.875725128580817	-0.787805636030787	-1.01211739087134	0.00447148201479989	0.01092131277227	0.0106626442068253
241	12.1639532432449	0.33	-32.046074226087	-39.1035280081734	-24.9886204440006	0.435869809657049	-14.4158696361465	-16.9764451290871	-11.8552941432058	0.24	0.14	0.42	-27.6808021790455	-23.5056769896641	-19.3305518002827	-66.8938621653756	-56.8041889277592	-46.7145156901429	-65.283466982207	-55.4152818415595	-45.578878531438	-32.046074226087	0.339562123186802	0.0435526807457929	21.0572684002843	0.18932026928851	0.227111353172328	0.130500493469076	-0.937102106603513	-0.846864254149887	-1.07754586917808	-0.875725128580817	-0.787805636030787	-1.01211739087134	0.00447148201479989	0.01092131277227	0.0106626442068253
241	12.1639532432449	0.33	-31.8832068818134	-38.9137675218732	-24.8526462417537	0.526975838479696	-15.5336805252915	-17.8314483353099	-13.235912715273	0.21	0.13	0.37	-31.0612027023156	-27.0586432709256	-23.0560838395356	-80.5582826759931	-70.1775090404204	-59.7967354048476	-79.1488287139626	-68.9531038469902	-58.7229060357111	-31.8832068818134	0.306159606146056	-0.0469811367890311	22.735281330382	0.18932026928851	0.227111353172328	0.130500493469076	-0.937102106603513	-0.846864254149887	-1.07754586917808	-0.875725128580817	-0.787805636030787	-1.01211739087134	0.00447148201479989	0.01092131277227	0.0106626442068253
241	12.1639532432449	0.33	-31.1865892262053	-38.0933352624625	-24.2798431899481	0.456991715252068	-13.9808780173359	-16.3602863190203	-11.6014697156515	0.23	0.14	0.39	-27.7160569199967	-23.6850873734107	-19.6541178268248	-69.7269389386673	-59.5859882165016	-49.4450374943359	-68.2737252729196	-58.3710274655511	-48.4094834309395	-31.1865892262053	0.320566156019634	0.126940607879863	22.3476531758891	0.18932026928851	0.227111353172328	0.130500493469076	-0.937102106603513	-0.846864254149887	-1.07754586917808	-0.875725128580817	-0.787805636030787	-1.01211739087134	0.00447148201479989	0.01092131277227	0.0106626442068253
241	12.1639532432449	0.33	-30.8975186337331	-37.7353930672091	-24.0596442002572	0.453140843605088	-14.0365051095897	-16.4440011931335	-11.6290090260459	0.24	0.14	0.43	-26.80973439446	-22.8846355211721	-18.9595366478843	-64.7816363501979	-55.2972332559081	-45.8128301616183	-62.7971715584999	-53.6041624837496	-44.409103569367	-30.8975186337331	0.340812135422783	-0.803413656012812	20.2906087771768	0.18932026928851	0.227111353172328	0.130500493469076	-0.937102106603513	-0.846864254149887	-1.07754586917808	-0.875725128580817	-0.787805636030787	-1.01211739087134	0.00447148201479989	0.01092131277227	0.0106626442068253
241	12.1639532432449	0.33	-30.7373782667737	-37.5435720987339	-23.9311844348135	0.466910411749489	-15.2100025866417	-17.7474559585234	-12.67254921476	0.23	0.14	0.41	-29.6144212575632	-25.3802812629664	-21.1461412683696	-73.3104887211355	-62.8288767518209	-52.3472647825063	-71.7838148472305	-61.5175712942416	-51.2634202826776	-30.7373782667737	0.328445095164637	-0.272767035606174	21.1919533595583	0.18932026928851	0.227111353172328	0.130500493469076	-0.937102106603513	-0.846864254149887	-1.07754586917808	-0.875725128580817	-0.787805636030787	-1.01211739087134	0.00447148201479989	0.01092131277227	0.0106626442068253
241	12.1639532432449	0.33	-30.7350836767978	-37.601162749098	-23.8690046044975	0.434101227615384	-14.7534572084765	-17.3834413624868	-12.1234730544663	0.29	0.15	0.49	-26.0778650571213	-22.1324798804755	-18.1870947038297	-58.0852026163665	-49.2973475951404	-40.5094925739144	-56.0555029655804	-47.5595075855056	-39.0865778836919	-30.7350836767978	0.368842763130068	0.730575653023962	20.5570769203664	0.18932026928851	0.227111353172328	0.130500493469076	-0.937102106603513	-0.846864254149887	-1.07754586917808	-0.875725128580817	-0.787805636030787	-1.01211739087134	0.00447148201479989	0.01092131277227	0.0106626442068253
241	12.1639532432449	0.33	-30.6740797680254	-37.5698049654882	-23.7783545705626	0.409589890454625	-13.4134722128967	-15.9278408662913	-10.899103559502	0.28	0.15	0.47	-24.4171245213221	-20.5626377131085	-16.7081509048949	-55.5076629315522	-46.7452243267278	-37.9827857219035	-54.0128053226702	-45.4688288129713	-36.9695319875939	-30.6740797680254	0.381440332305486	-0.54843848026618	19.3108830290296	0.18932026928851	0.227111353172328	0.130500493469076	-0.937102106603513	-0.846864254149887	-1.07754586917808	-0.875725128580817	-0.787805636030787	-1.01211739087134	0.00447148201479989	0.01092131277227	0.0106626442068253
241	12.1639532432449	0.33	-30.2329504478658	-36.9911146149602	-23.4747862807715	0.397443308502895	-13.0781235863392	-15.5922798131064	-10.5639673595719	0.24	0.13	0.45	-25.5236405044839	-21.4081153552894	-17.2925902060949	-61.9301761765942	-51.944328056533	-41.9584799364717	-59.1933637812273	-49.6614049743164	-40.1179089431363	-30.2329504478658	0.34420683703967	0.0831052816464504	21.020196062009	0.18932026928851	0.227111353172328	0.130500493469076	-0.937102106603513	-0.846864254149887	-1.07754586917808	-0.875725128580817	-0.787805636030787	-1.01211739087134	0.00447148201479989	0.01092131277227	0.0106626442068253
241	12.1639532432449	0.33	-30.1562454445706	-36.9230484300955	-23.3894424590457	0.463579389351536	-14.0957798525178	-16.4631449390387	-11.7284147659969	0.25	0.15	0.41	-26.4470063334314	-22.6439832981244	-18.8409602628174	-62.950033204934	-53.8979528547629	-44.8458725045918	-61.975061004408	-53.0467900270797	-44.1248204961234	-30.1562454445706	0.326659120674628	-1.24684233132082	19.9423577514979	0.18932026928851	0.227111353172328	0.130500493469076	-0.937102106603513	-0.846864254149887	-1.07754586917808	-0.875725128580817	-0.787805636030787	-1.01211739087134	0.00447148201479989	0.01092131277227	0.0106626442068253
241	12.1639532432449	0.33	-30.1151026903872	-36.7455863807064	-23.484619000068	0.477550346519411	-14.1178047992152	-16.4233055862064	-11.8123040122239	0.24	0.14	0.52	-27.1732341682994	-23.3586602732166	-19.5440863781337	-66.6699355004861	-57.3108215292938	-47.9517075581015	-63.072854971646	-54.2208044694006	-45.3639209552794	-30.1151026903872	0.361264094330238	-0.0795971790474077	20.571788428078	0.18932026928851	0.227111353172328	0.130500493469076	-0.937102106603513	-0.846864254149887	-1.07754586917808	-0.875725128580817	-0.787805636030787	-1.01211739087134	0.00447148201479989	0.01092131277227	0.0106626442068253
241	12.1639532432449	0.33	-29.9574204764213	-36.6269214436049	-23.2879195092377	0.541447841293916	-15.4845149263873	-17.7093566702983	-13.2596731824764	0.29	0.16	0.55	-26.5982836934934	-23.2567183854254	-19.9151530773574	-59.309797457534	-51.8586564780461	-44.4075154985582	-56.7880699866114	-49.6542485163627	-42.5233197646317	-29.9574204764213	0.411557784797591	1.33429103642887	20.0596191595183	0.18932026928851	0.227111353172328	0.130500493469076	-0.937102106603513	-0.846864254149887	-1.07754586917808	-0.875725128580817	-0.787805636030787	-1.01211739087134	0.00447148201479989	0.01092131277227	0.0106626442068253
241	12.1639532432449	0.33	-29.6917120775568	-36.2642723255784	-23.1191518295351	0.475917157710991	-15.2814082160575	-17.7851130544583	-12.7777033776566	0.23	0.14	0.39	-29.7236645051116	-25.5393063619512	-21.3549482187908	-73.7025713942574	-63.3270689143264	-52.9515664343954	-72.5279438915678	-62.3176808816613	-52.1016206434993	-29.6917120775568	0.326140964521868	-0.0257307732449607	21.5549798838882	0.18932026928851	0.227111353172328	0.130500493469076	-0.937102106603513	-0.846864254149887	-1.07754586917808	-0.875725128580817	-0.787805636030787	-1.01211739087134	0.00447148201479989	0.01092131277227	0.0106626442068253
241	12.1639532432449	0.33	-29.336166429078	-35.8337945597523	-22.8385382984037	0.530032725969673	-15.9123869368295	-18.251780326109	-13.5729935475499	0.28	0.16	0.44	-27.6860929941493	-24.1374713381654	-20.5888496821814	-62.3120396918946	-54.3252914885307	-46.3385432851668	-61.5738765800857	-53.6857776430667	-45.7864758475278	-29.336166429078	0.361541436207589	-1.28831970948883	18.6515320618885	0.18932026928851	0.227111353172328	0.130500493469076	-0.937102106603513	-0.846864254149887	-1.07754586917808	-0.875725128580817	-0.787805636030787	-1.01211739087134	0.00447148201479989	0.01092131277227	0.0106626442068253
241	12.1639532432449	0.33	-29.2786605336196	-35.7384892173126	-22.8188318499266	0.491462351054318	-13.1573383339097	-15.2469709219801	-11.0677057458394	0.23	0.13	0.42	-25.4293847945234	-21.9442288620351	-18.4590729295467	-62.9175547155414	-54.2945584910416	-45.6715622665418	-60.9392080058833	-52.6174057551451	-44.2517155601805	-29.2786605336196	0.346479227809231	0.242463603955724	21.6151399759176	0.18932026928851	0.227111353172328	0.130500493469076	-0.937102106603513	-0.846864254149887	-1.07754586917808	-0.875725128580817	-0.787805636030787	-1.01211739087134	0.00447148201479989	0.01092131277227	0.0106626442068253
241	12.1639532432449	0.33	-29.0099082692357	-35.3936041055529	-22.6262124329185	0.503973408671526	-15.3094363370793	-17.6807736288935	-12.9380990452652	0.28	0.18	0.49	-26.9000856196459	-23.2922584101726	-19.6844312006994	-60.7139508751742	-52.5710234860472	-44.4280960969201	-59.835515431065	-51.747670851624	-43.7452385177788	-29.0099082692357	0.387738066702691	1.11956699090558	20.1489560734327	0.18932026928851	0.227111353172328	0.130500493469076	-0.937102106603513	-0.846864254149887	-1.07754586917808	-0.875725128580817	-0.787805636030787	-1.01211739087134	0.00447148201479989	0.01092131277227	0.0106626442068253
241	12.1639532432449	0.33	-28.948260286113	-35.339404532685	-22.5571160395411	0.504558450030036	-13.1424781367799	-15.1757862598625	-11.1091700136974	0.24	0.13	0.43	-24.9519857405905	-21.6088261556688	-18.2656665707471	-60.8209466598062	-52.6719306695089	-44.5229146792115	-58.5281585645094	-50.6884689632978	-42.8464933398606	-28.948260286113	0.349027747090906	1.16751501616832	22.8753363687638	0.18932026928851	0.227111353172328	0.130500493469076	-0.937102106603513	-0.846864254149887	-1.07754586917808	-0.875725128580817	-0.787805636030787	-1.01211739087134	0.00447148201479989	0.01092131277227	0.0106626442068253
241	12.1639532432449	0.33	-28.5562462696297	-34.9179472232401	-22.1945453160194	0.517811995956237	-16.4468487608433	-18.9247860292248	-13.9689114924619	0.22	0.14	0.42	-32.5481234035599	-28.2863997638309	-24.024676124102	-83.2354572023922	-72.3369328473972	-61.4384084924022	-80.9265827594103	-70.3451830040136	-59.7540574907091	-28.5562462696297	0.339366359035069	-1.02255648345248	20.2833064579369	0.18932026928851	0.227111353172328	0.130500493469076	-0.937102106603513	-0.846864254149887	-1.07754586917808	-0.875725128580817	-0.787805636030787	-1.01211739087134	0.00447148201479989	0.01092131277227	0.0106626442068253
241	12.1639532432449	0.33	-28.5243172869107	-34.9293140845209	-22.1193204893004	0.474605156239357	-13.9338489432985	-16.2227827661378	-11.6449151204593	0.28	0.14	0.5	-24.8326169272353	-21.3288890148451	-17.825161102455	-56.3728191073814	-48.4189646914165	-40.4651102754517	-53.8822479972245	-46.2804187056751	-38.6769589447164	-28.5243172869107	0.368933320713	1.76318961751015	21.6900815978493	0.18932026928851	0.227111353172328	0.130500493469076	-0.937102106603513	-0.846864254149887	-1.07754586917808	-0.875725128580817	-0.787805636030787	-1.01211739087134	0.00447148201479989	0.01092131277227	0.0106626442068253
241	12.1639532432449	0.33	-28.4359954048076	-34.7854358754029	-22.0865549342123	0.493021275949828	-15.3429402753853	-17.7721001144805	-12.9137804362901	0.25	0.14	0.42	-28.662429845319	-24.7447373372511	-20.8270448291832	-68.4957110967839	-59.1334506168868	-49.7711901369897	-66.9331973815299	-57.7531574169116	-48.6409173652962	-28.4359954048076	0.354153776138233	-1.13349948425927	19.6969719505341	0.18932026928851	0.227111353172328	0.130500493469076	-0.937102106603513	-0.846864254149887	-1.07754586917808	-0.875725128580817	-0.787805636030787	-1.01211739087134	0.00447148201479989	0.01092131277227	0.0106626442068253
241	12.1639532432449	0.33	-28.3907025773016	-34.6390996497937	-22.1423055048095	0.490201956352956	-13.738342811338	-15.9257587526068	-11.5509268700692	0.24	0.15	0.44	-26.3587528098321	-22.7383566338099	-19.1179604577877	-64.6940183368266	-55.8082422043993	-46.922466071972	-63.087968004298	-54.4287368663348	-45.7610759663502	-28.3907025773016	0.335942476468332	-1.11194382069214	20.0533114785414	0.18932026928851	0.227111353172328	0.130500493469076	-0.937102106603513	-0.846864254149887	-1.07754586917808	-0.875725128580817	-0.787805636030787	-1.01211739087134	0.00447148201479989	0.01092131277227	0.0106626442068253
241	12.1639532432449	0.33	-28.3404128724671	-34.6562693525973	-22.0245563923368	0.495367952317274	-15.494795687087	-17.9365095908089	-13.053081783365	0.28	0.15	0.46	-27.2337378730618	-23.526383547611	-19.8190292221603	-61.3489598138633	-52.9974682709854	-44.6459767281074	-59.4871359270518	-51.3848226242366	-43.3045289677784	-28.3404128724671	0.381463828853585	-1.42977792226268	18.0829444766524	0.18932026928851	0.227111353172328	0.130500493469076	-0.937102106603513	-0.846864254149887	-1.07754586917808	-0.875725128580817	-0.787805636030787	-1.01211739087134	0.00447148201479989	0.01092131277227	0.0106626442068253
241	12.1639532432449	0.33	-28.2419807256951	-34.4868900105158	-21.9970714408745	0.436179742448707	-13.2758214458792	-15.6324137560366	-10.9192291357217	0.24	0.15	0.4	-25.7263735689881	-21.8481129838302	-17.9698523986724	-62.7683283045096	-53.3059789762283	-43.843629647947	-61.794903891393	-52.4919788593031	-43.1443601394115	-28.2419807256951	0.338160913678797	0.546035964533472	21.7848637401428	0.18932026928851	0.227111353172328	0.130500493469076	-0.937102106603513	-0.846864254149887	-1.07754586917808	-0.875725128580817	-0.787805636030787	-1.01211739087134	0.00447148201479989	0.01092131277227	0.0106626442068253
241	12.1639532432449	0.33	-28.2363963282633	-34.572453149047	-21.9003395074797	0.524373274906154	-15.2333624138453	-17.4984973889003	-12.9682274387903	0.27	0.14	0.44	-27.0743442246312	-23.5696407825635	-20.0649373404959	-62.0978300914659	-54.0594274967136	-46.0210249019613	-60.2340712601309	-52.4016239985562	-44.6156902875837	-28.2363963282633	0.359236537465307	0.646212665275579	21.2766243452761	0.18932026928851	0.227111353172328	0.130500493469076	-0.937102106603513	-0.846864254149887	-1.07754586917808	-0.875725128580817	-0.787805636030787	-1.01211739087134	0.00447148201479989	0.01092131277227	0.0106626442068253
241	12.1639532432449	0.33	-28.1974774638638	-34.5121895064779	-21.8827654212497	0.470815686037821	-15.1876341187187	-17.7015665866956	-12.6737016507418	0.28	0.17	0.49	-26.7307802570641	-22.9345413166589	-19.1383023762536	-59.90752900969	-51.3996107123952	-42.8916924151005	-58.5728698011863	-50.2610029344374	-41.9284035803842	-28.1974774638638	0.398633983620908	-0.633424070101618	18.2321685921387	0.18932026928851	0.227111353172328	0.130500493469076	-0.937102106603513	-0.846864254149887	-1.07754586917808	-0.875725128580817	-0.787805636030787	-1.01211739087134	0.00447148201479989	0.01092131277227	0.0106626442068253
241	12.1639532432449	0.33	-27.589019644839	-33.7963180118339	-21.3817212778441	0.46529373553889	-12.6368477248633	-14.7518860782819	-10.5218093714447	0.25	0.12	0.37	-23.9407573882802	-20.5082729034217	-17.0757884185633	-57.5775825964675	-49.3224486534294	-41.0673147103913	-55.7025900599081	-47.7045315882125	-39.7246563659896	-27.589019644839	0.332534507699161	2.46694938774376	24.478437416294	0.18932026928851	0.227111353172328	0.130500493469076	-0.937102106603513	-0.846864254149887	-1.07754586917808	-0.875725128580817	-0.787805636030787	-1.01211739087134	0.00447148201479989	0.01092131277227	0.0106626442068253
241	12.1639532432449	0.33	-27.5473728448323	-33.7447032322906	-21.350042457374	0.518488735829248	-15.6315748233729	-17.9834905603009	-13.2796590864449	0.27	0.14	0.45	-27.77011132586	-24.1382823644841	-20.5064534031081	-63.5730246549911	-55.2588213233948	-46.9446179917985	-61.3980772997172	-53.3556564502075	-45.3199714190408	-27.5473728448323	0.358602008648942	-0.935158650088091	19.908988956493	0.18932026928851	0.227111353172328	0.130500493469076	-0.937102106603513	-0.846864254149887	-1.07754586917808	-0.875725128580817	-0.787805636030787	-1.01211739087134	0.00447148201479989	0.01092131277227	0.0106626442068253
241	12.1639532432449	0.33	-27.4128496932879	-33.5047262226899	-21.3209731638859	0.430768291293985	-13.8776726626861	-16.368391924147	-11.3869534012252	0.24	0.13	0.36	-26.8475109484237	-22.7622218771819	-18.67693280594	-65.2766438665977	-55.3437320109005	-45.4108201552033	-64.2016638444315	-54.4453464716683	-44.6692192918449	-27.4128496932879	0.325526906169828	0.944988052914098	23.0070202633839	0.18932026928851	0.227111353172328	0.130500493469076	-0.937102106603513	-0.846864254149887	-1.07754586917808	-0.875725128580817	-0.787805636030787	-1.01211739087134	0.00447148201479989	0.01092131277227	0.0106626442068253
241	12.1639532432449	0.33	-27.0625544565209	-33.0947202083957	-21.030388704646	0.526394641875546	-15.4530804172507	-17.7415919205468	-13.1645689139546	0.25	0.15	0.44	-28.4873011996278	-24.8126863857391	-21.1380715718505	-67.7741149603453	-59.0318418651764	-50.2895687700075	-66.2140000401897	-57.6930796330326	-49.1522000099985	-27.0625544565209	0.365200757145578	0.624546396347533	21.08399741503	0.18932026928851	0.227111353172328	0.130500493469076	-0.937102106603513	-0.846864254149887	-1.07754586917808	-0.875725128580817	-0.787805636030787	-1.01211739087134	0.00447148201479989	0.01092131277227	0.0106626442068253
241	12.1639532432449	0.33	-26.9444064960862	-32.9547957204355	-20.9340172717369	0.393563799701463	-13.1921738411692	-15.7489152995333	-10.635432382805	0.26	0.14	0.49	-24.8931160037253	-20.8518686857923	-16.8106213678593	-58.299422584681	-48.8348627793868	-39.3703029740926	-55.6084970917796	-46.5680900187984	-37.556441883288	-26.9444064960862	0.386669762213053	-0.0397783543968489	19.8636681117292	0.18932026928851	0.227111353172328	0.130500493469076	-0.937102106603513	-0.846864254149887	-1.07754586917808	-0.875725128580817	-0.787805636030787	-1.01211739087134	0.00447148201479989	0.01092131277227	0.0106626442068253
241	12.1639532432449	0.33	-26.9164230898049	-32.9074398235378	-20.9254063560721	0.453015141107023	-14.2659169864504	-16.7133817482801	-11.8184522246206	0.29	0.17	0.4	-24.9970850770941	-21.3365760433108	-17.6760670095275	-55.5219013391817	-47.3914164927251	-39.2609316462686	-55.6387057397465	-47.4946721291183	-39.3362832791873	-26.9164230898049	0.366399991113668	0.571539568934561	20.1794084899377	0.18932026928851	0.227111353172328	0.130500493469076	-0.937102106603513	-0.846864254149887	-1.07754586917808	-0.875725128580817	-0.787805636030787	-1.01211739087134	0.00447148201479989	0.01092131277227	0.0106626442068253
241	12.1639532432449	0.33	-26.8249650598924	-32.8585849554211	-20.7913451643638	0.453558240832853	-14.8659783092871	-17.4135966433357	-12.3183599752385	0.24	0.14	0.4	-28.5679927641885	-24.3884804196856	-20.2089680751828	-69.4752328618625	-59.310969807744	-49.1467067536256	-67.9523226425192	-58.029115111844	-48.0789691586836	-26.8249650598924	0.355352706829009	0.239538155721485	21.7340038499177	0.18932026928851	0.227111353172328	0.130500493469076	-0.937102106603513	-0.846864254149887	-1.07754586917808	-0.875725128580817	-0.787805636030787	-1.01211739087134	0.00447148201479989	0.01092131277227	0.0106626442068253
241	12.1639532432449	0.33	-26.8230599653019	-32.7238944309498	-20.9222254996539	0.58060818376203	-16.705755211939	-18.9225218374187	-14.4889885864593	0.23	0.15	0.38	-31.9804778363529	-28.2339763634714	-24.48747489059	-80.2496138130777	-70.8484004263564	-61.4471870396352	-79.4290443233552	-70.1338743437717	-60.8461965728023	-26.8230599653019	0.329064613349151	-0.101640144470746	21.9496590733331	0.18932026928851	0.227111353172328	0.130500493469076	-0.937102106603513	-0.846864254149887	-1.07754586917808	-0.875725128580817	-0.787805636030787	-1.01211739087134	0.00447148201479989	0.01092131277227	0.0106626442068253
241	12.1639532432449	0.33	-26.7886740230038	-32.7858286995408	-20.7915193464668	0.517043442137897	-14.4260514762625	-16.6028761718213	-12.2492267807038	0.24	0.14	0.45	-27.296928491574	-23.7179926831983	-20.1390568748226	-66.5330599752699	-57.8098239210815	-49.0865878668931	-64.4137675339203	-55.9767139711403	-47.5247988493106	-26.7886740230038	0.350736451105591	1.42170467398828	22.2017243402406	0.18932026928851	0.227111353172328	0.130500493469076	-0.937102106603513	-0.846864254149887	-1.07754586917808	-0.875725128580817	-0.787805636030787	-1.01211739087134	0.00447148201479989	0.01092131277227	0.0106626442068253
241	12.1639532432449	0.33	-26.4383883934144	-32.3258511691434	-20.5509256176853	0.436036478809258	-13.3975284648138	-15.7764178297747	-11.0186390998529	0.27	0.15	0.51	-24.2421131261938	-20.5867012499158	-16.9312893736379	-55.2342794181515	-46.9056308423553	-38.576982266559	-52.9162121516665	-44.9430307783541	-36.9435155641848	-26.4383883934144	0.393271365607569	0.0113871436478118	19.2769804357611	0.18932026928851	0.227111353172328	0.130500493469076	-0.937102106603513	-0.846864254149887	-1.07754586917808	-0.875725128580817	-0.787805636030787	-1.01211739087134	0.00447148201479989	0.01092131277227	0.0106626442068253
241	12.1639532432449	0.33	-26.4168909824932	-32.293140683499	-20.5406412814874	0.531617463106118	-14.221378670057	-16.3055234739441	-12.1372338661699	0.24	0.14	0.45	-27.0224902513409	-23.568520635743	-20.1145510201451	-66.4136047800753	-57.9247286313892	-49.4358524827032	-64.0243604333085	-55.8290996856378	-47.6524982204718	-26.4168909824932	0.350370416171455	0.545740087980518	21.6069366151523	0.18932026928851	0.227111353172328	0.130500493469076	-0.937102106603513	-0.846864254149887	-1.07754586917808	-0.875725128580817	-0.787805636030787	-1.01211739087134	0.00447148201479989	0.01092131277227	0.0106626442068253
241	12.1639532432449	0.33	-26.2789163735461	-32.0724185364276	-20.4854142106646	0.583919724245982	-15.6293859539993	-17.6892538496099	-13.5695180583887	0.26	0.15	0.44	-27.9356465996176	-24.6826127485066	-21.4295788973957	-65.3684491338106	-57.7564621669572	-50.1444752001038	-63.7223898473778	-56.3151322384853	-48.9143225548748	-26.2789163735461	0.354251299068825	-0.97250941358385	19.6493104949479	0.18932026928851	0.227111353172328	0.130500493469076	-0.937102106603513	-0.846864254149887	-1.07754586917808	-0.875725128580817	-0.787805636030787	-1.01211739087134	0.00447148201479989	0.01092131277227	0.0106626442068253
241	12.1639532432449	0.33	-26.1931278753666	-32.0755979234659	-20.3106578272673	0.500336871779535	-14.6219444966323	-16.9033263850504	-12.3405626082142	0.26	0.14	0.5	-26.7718318851943	-23.1585328817109	-19.5452338782275	-62.8250627055238	-54.3457872700168	-45.8665118345098	-59.9205837891204	-51.8368794699957	-43.7521299436172	-26.1931278753666	0.37374729373721	0.585374425308194	20.8910401067443	0.18932026928851	0.227111353172328	0.130500493469076	-0.937102106603513	-0.846864254149887	-1.07754586917808	-0.875725128580817	-0.787805636030787	-1.01211739087134	0.00447148201479989	0.01092131277227	0.0106626442068253
241	12.1639532432449	0.33	-26.1342459908384	-31.9900461109957	-20.2784458706811	0.536726814246176	-14.5076419368974	-16.6120222266112	-12.4032616471837	0.26	0.15	0.49	-26.436692193696	-23.0877408608159	-19.7387895279358	-62.3349129535632	-54.4384413265047	-46.5419696994462	-60.1107840009651	-52.5008157428169	-44.9062822536159	-26.1342459908384	0.381623494161455	-0.0367053059927639	20.2536146526353	0.18932026928851	0.227111353172328	0.130500493469076	-0.937102106603513	-0.846864254149887	-1.07754586917808	-0.875725128580817	-0.787805636030787	-1.01211739087134	0.00447148201479989	0.01092131277227	0.0106626442068253
241	12.1639532432449	0.33	-26.1230032565955	-31.889770739593	-20.356235773598	0.502261296037428	-14.1544415873764	-16.3543978762703	-11.9544852984825	0.29	0.15	0.48	-24.5801737965627	-21.2737048984131	-17.9672360002634	-54.8450142514589	-47.4673880661476	-40.0897618808362	-53.0577939097485	-45.8944496499199	-38.7761450932284	-26.1230032565955	0.38018155400261	-0.38026281438061	18.9742712880902	0.18932026928851	0.227111353172328	0.130500493469076	-0.937102106603513	-0.846864254149887	-1.07754586917808	-0.875725128580817	-0.787805636030787	-1.01211739087134	0.00447148201479989	0.01092131277227	0.0106626442068253
241	12.1639532432449	0.33	-26.0637179280154	-31.8888185068148	-20.238617349216	0.530340881113391	-14.9161573947224	-17.1077319296861	-12.7245828597587	0.28	0.15	0.5	-26.1962629526356	-22.8404082412003	-19.484553529765	-59.4880076377631	-51.867336282233	-44.2466649267029	-57.3652570802575	-49.9929047053189	-42.6534711979993	-26.0637179280154	0.402754721263628	-1.41138398204316	18.0793651365428	0.18932026928851	0.227111353172328	0.130500493469076	-0.937102106603513	-0.846864254149887	-1.07754586917808	-0.875725128580817	-0.787805636030787	-1.01211739087134	0.00447148201479989	0.01092131277227	0.0106626442068253
241	12.1639532432449	0.33	-25.9931340099583	-31.8045968775826	-20.1816711423341	0.503580390131669	-14.8475116183471	-17.1491081520475	-12.5459150846467	0.25	0.13	0.47	-27.7477558392527	-24.0237056967405	-20.2996555542283	-66.5293473190308	-57.6003864762158	-48.6714256334007	-63.5919068868624	-55.0357853620168	-46.5173910438473	-25.9931340099583	0.363088737934679	-1.24384372176997	19.5356476982861	0.18932026928851	0.227111353172328	0.130500493469076	-0.937102106603513	-0.846864254149887	-1.07754586917808	-0.875725128580817	-0.787805636030787	-1.01211739087134	0.00447148201479989	0.01092131277227	0.0106626442068253
241	12.1639532432449	0.33	-25.9860428026652	-31.7919697588041	-20.1801158465264	0.494341500657585	-13.1144172214878	-15.1852716812938	-11.0435627616818	0.27	0.13	0.48	-23.3320912292519	-20.1502340855159	-16.9683769417799	-53.1572152153885	-45.9080293917815	-38.6588435681745	-50.1635308791052	-43.3239052246362	-36.4847931041082	-25.9860428026652	0.379296767747285	-0.875893419085999	19.7152782412048	0.18932026928851	0.227111353172328	0.130500493469076	-0.937102106603513	-0.846864254149887	-1.07754586917808	-0.875725128580817	-0.787805636030787	-1.01211739087134	0.00447148201479989	0.01092131277227	0.0106626442068253
241	12.1639532432449	0.33	-25.8524523195072	-31.6013799843967	-20.1035246546178	0.433309481056384	-13.3833365494617	-15.7729284539081	-10.9937446450152	0.26	0.17	0.44	-24.8833078579711	-21.1134973762325	-17.3436868944938	-58.1660083336325	-49.3538829864479	-40.5417576392633	-57.5747694007245	-48.8769810850685	-40.1466197976252	-25.8524523195072	0.364885595445974	-0.327954558538181	19.3684265248277	0.18932026928851	0.227111353172328	0.130500493469076	-0.937102106603513	-0.846864254149887	-1.07754586917808	-0.875725128580817	-0.787805636030787	-1.01211739087134	0.00447148201479989	0.01092131277227	0.0106626442068253
241	12.1639532432449	0.33	-25.8342475222886	-31.6374372637419	-20.0310577808354	0.554950059283269	-14.4419382199779	-16.4611802019983	-12.4226962379576	0.22	0.14	0.44	-28.1282387293477	-24.6778348199309	-21.2274309105141	-71.4259396887852	-62.664340930068	-53.9027421713509	-68.8617889505233	-60.4172106020877	-51.9887604786765	-25.8342475222886	0.359338790267179	0.304072658429089	21.6087773915416	0.18932026928851	0.227111353172328	0.130500493469076	-0.937102106603513	-0.846864254149887	-1.07754586917808	-0.875725128580817	-0.787805636030787	-1.01211739087134	0.00447148201479989	0.01092131277227	0.0106626442068253
241	12.1639532432449	0.33	-25.6051404236182	-31.3623273955905	-19.8479534516458	0.477801942950916	-13.4938657791045	-15.6963637532118	-11.2913678049972	0.28	0.15	0.47	-24.0450994368191	-20.6711152689276	-17.2971311010361	-54.6246885541718	-46.9598071989479	-39.294925843724	-53.0054192534209	-45.5473023403404	-38.1247067471147	-25.6051404236182	0.374189125152946	1.02735215157314	20.8054279994475	0.18932026928851	0.227111353172328	0.130500493469076	-0.937102106603513	-0.846864254149887	-1.07754586917808	-0.875725128580817	-0.787805636030787	-1.01211739087134	0.00447148201479989	0.01092131277227	0.0106626442068253
241	12.1639532432449	0.33	-25.565620239428	-31.2296793971916	-19.9015610816643	0.517974657115669	-15.2815088105579	-17.5831222140949	-12.9798954070208	0.26	0.13	0.44	-27.9627568089553	-24.3024594460815	-20.6421620832077	-65.8876814830239	-57.2630487822544	-48.6384160814849	-63.3356971509732	-55.0350926464561	-46.7533930383839	-25.565620239428	0.363753923397137	-0.671781635630931	20.1278815489011	0.18932026928851	0.227111353172328	0.130500493469076	-0.937102106603513	-0.846864254149887	-1.07754586917808	-0.875725128580817	-0.787805636030787	-1.01211739087134	0.00447148201479989	0.01092131277227	0.0106626442068253
241	12.1639532432449	0.33	-25.5429293217937	-31.269749166603	-19.8161094769843	0.4146446690062	-13.0731470333015	-15.4982900390442	-10.6480040275588	0.24	0.14	0.39	-25.3702543094878	-21.4003650741228	-17.4304758387577	-61.559178376558	-51.9265149986579	-42.2938516207579	-60.7465980292655	-51.2391372463131	-41.7335683495261	-25.5429293217937	0.357180491581765	-0.655617020991738	20.1583999819115	0.18932026928851	0.227111353172328	0.130500493469076	-0.937102106603513	-0.846864254149887	-1.07754586917808	-0.875725128580817	-0.787805636030787	-1.01211739087134	0.00447148201479989	0.01092131277227	0.0106626442068253
241	12.1639532432449	0.33	-25.4892950687668	-31.2138620447138	-19.7647280928199	0.527239464398319	-14.0598314400471	-16.1384855509083	-11.9811773291859	0.27	0.16	0.46	-25.0523357461693	-21.825568245515	-18.5988007448607	-57.6432542414275	-50.2187417607246	-42.7942292800217	-56.3561928436182	-49.0853367811323	-41.8418923537793	-25.4892950687668	0.389115341074689	-0.402166141090278	19.4403566236935	0.18932026928851	0.227111353172328	0.130500493469076	-0.937102106603513	-0.846864254149887	-1.07754586917808	-0.875725128580817	-0.787805636030787	-1.01211739087134	0.00447148201479989	0.01092131277227	0.0106626442068253
241	12.1639532432449	0.33	-25.2127668692496	-30.8152621726428	-19.6102715658565	0.477591636920738	-14.3143670944951	-16.6517739629867	-11.9769602260034	0.27	0.15	0.41	-26.0112773350464	-22.3600784636036	-18.7088795921608	-60.214933880174	-51.7625731677275	-43.310212455281	-59.2330729544639	-50.9260205487875	-42.6186407595307	-25.2127668692496	0.381828489621218	1.28867603573052	21.286982348564	0.18932026928851	0.227111353172328	0.130500493469076	-0.937102106603513	-0.846864254149887	-1.07754586917808	-0.875725128580817	-0.787805636030787	-1.01211739087134	0.00447148201479989	0.01092131277227	0.0106626442068253
241	12.1639532432449	0.33	-25.0579169102243	-30.6192554444129	-19.4965783760358	0.470947874066152	-13.0534442382707	-15.2135419228541	-10.8933465536874	0.24	0.14	0.44	-24.9766492772499	-21.4303349116655	-17.8840205460811	-60.7866438253811	-52.155840476192	-43.5250371270028	-59.1846025061497	-50.7759871634575	-42.3699270780953	-25.0579169102243	0.368756937465128	-1.26931985109449	19.0830814093737	0.18932026928851	0.227111353172328	0.130500493469076	-0.937102106603513	-0.846864254149887	-1.07754586917808	-0.875725128580817	-0.787805636030787	-1.01211739087134	0.00447148201479989	0.01092131277227	0.0106626442068253
241	12.1639532432449	0.33	-24.7535994463838	-30.2292788740858	-19.2779200186819	0.489460342366937	-13.6723453963063	-15.8524858285821	-11.4922049640305	0.28	0.16	0.5	-23.9828094364904	-20.6845322389933	-17.3862550414962	-53.8423249475928	-46.4375664223188	-39.0328078970448	-52.1738420339945	-44.9967080224125	-37.8464371353936	-24.7535994463838	0.385746398239562	-0.392032679650708	19.0913385184216	0.18932026928851	0.227111353172328	0.130500493469076	-0.937102106603513	-0.846864254149887	-1.07754586917808	-0.875725128580817	-0.787805636030787	-1.01211739087134	0.00447148201479989	0.01092131277227	0.0106626442068253
241	12.1639532432449	0.33	-24.6962856970792	-30.1536610858591	-19.2389103082993	0.483720344348806	-15.3577018753546	-17.8348787867366	-12.8805249639726	0.23	0.14	0.41	-29.9513644288161	-25.7912672779104	-21.6311701270047	-74.6494107408579	-64.2809748828555	-53.9125390248532	-73.070441550961	-62.9385369869865	-52.7493899648842	-24.6962856970792	0.372118878093445	1.68631396002796	22.1642794419	0.18932026928851	0.227111353172328	0.130500493469076	-0.937102106603513	-0.846864254149887	-1.07754586917808	-0.875725128580817	-0.787805636030787	-1.01211739087134	0.00447148201479989	0.01092131277227	0.0106626442068253
241	12.1639532432449	0.33	-24.2806908472033	-29.7295194194401	-18.8318622749664	0.445433803437555	-12.975366717353	-15.2357922975704	-10.7149411371357	0.26	0.15	0.48	-24.1204076307792	-20.5418351910264	-16.9632627512736	-56.5789103280883	-48.1847018938587	-39.7904934596292	-54.6132246320937	-46.5164848431612	-38.3963875141662	-24.2806908472033	0.371722390438863	0.694965291501273	20.9979164065905	0.18932026928851	0.227111353172328	0.130500493469076	-0.937102106603513	-0.846864254149887	-1.07754586917808	-0.875725128580817	-0.787805636030787	-1.01211739087134	0.00447148201479989	0.01092131277227	0.0106626442068253
241	12.1639532432449	0.33	-24.275400505873	-29.6457630798389	-18.905037931907	0.52119749157046	-14.3106531376792	-16.4521723107556	-12.1691339646028	0.27	0.15	0.48	-25.6434458290138	-22.3055321560164	-18.9676184830191	-59.2371693486869	-51.5264833965312	-43.8157974443755	-57.5376567639486	-50.011633749947	-42.5419115054827	-24.275400505873	0.395918577171727	1.09169630374982	20.8942589250555	0.18932026928851	0.227111353172328	0.130500493469076	-0.937102106603513	-0.846864254149887	-1.07754586917808	-0.875725128580817	-0.787805636030787	-1.01211739087134	0.00447148201479989	0.01092131277227	0.0106626442068253
241	12.1639532432449	0.33	-24.1359998116327	-29.5530323678661	-18.7189672553994	0.519260121247891	-13.0513360993211	-15.0119994228698	-11.0906727757723	0.24	0.13	0.49	-24.8327725334951	-21.5894533088568	-18.3461340842185	-60.9137795472117	-52.9580495946109	-45.0023196420101	-57.4458656341783	-49.9436195186237	-42.4566023550319	-24.1359998116327	0.363872358799807	-0.417603683040177	20.5822152230723	0.18932026928851	0.227111353172328	0.130500493469076	-0.937102106603513	-0.846864254149887	-1.07754586917808	-0.875725128580817	-0.787805636030787	-1.01211739087134	0.00447148201479989	0.01092131277227	0.0106626442068253
241	12.1639532432449	0.33	-24.1335366669198	-29.4918697769948	-18.7752035568449	0.526501880774704	-14.8327998027259	-17.0289789436611	-12.6366206617907	0.23	0.11	0.41	-28.3266932416859	-24.6734799142822	-21.0202665868785	-69.8916091952295	-60.8778864847383	-51.864163774247	-66.6177911625795	-58.0074526814058	-49.3999524405748	-24.1335366669198	0.376696462805863	-0.034744833190449	21.3564473027747	0.18932026928851	0.227111353172328	0.130500493469076	-0.937102106603513	-0.846864254149887	-1.07754586917808	-0.875725128580817	-0.787805636030787	-1.01211739087134	0.00447148201479989	0.01092131277227	0.0106626442068253
241	12.1639532432449	0.33	-24.0599099897244	-29.441156095616	-18.6786638838329	0.588724153722421	-15.7811476986342	-17.8405193084601	-13.7217760888082	0.25	0.14	0.49	-28.5533882272898	-25.2574058591232	-21.9614234909567	-67.7098272318689	-59.8939282943639	-52.0780293568589	-64.5939338424172	-57.1433302944169	-49.6566410950623	-24.0599099897244	0.400601444446827	0.338318195811555	20.5388796382732	0.18932026928851	0.227111353172328	0.130500493469076	-0.937102106603513	-0.846864254149887	-1.07754586917808	-0.875725128580817	-0.787805636030787	-1.01211739087134	0.00447148201479989	0.01092131277227	0.0106626442068253
241	12.1639532432449	0.33	-23.8021606303735	-29.0885680198127	-18.5157532409342	0.442044652993951	-11.4655745900627	-13.4767406746016	-9.45440850552379	0.27	0.14	0.5	-20.801066063394	-17.6968734697209	-14.5926808760478	-47.5976413565749	-40.4945320579892	-33.3914227594036	-45.132122271819	-38.3797157879198	-31.6550945440139	-23.8021606303735	0.389527903907373	0.55028053514448	20.5266525053468	0.18932026928851	0.227111353172328	0.130500493469076	-0.937102106603513	-0.846864254149887	-1.07754586917808	-0.875725128580817	-0.787805636030787	-1.01211739087134	0.00447148201479989	0.01092131277227	0.0106626442068253
241	12.1639532432449	0.33	-23.7511858078585	-28.9808654043363	-18.5215062113806	0.452301214097883	-14.2998528802239	-16.7566768650574	-11.8430288953905	0.24	0.14	0.44	-27.7406775412681	-23.6734055822892	-19.6061336233103	-68.1028996493128	-58.1178149787334	-48.132730308154	-66.0324135627051	-56.345627631125	-46.6597830746652	-23.7511858078585	0.371803555493703	-0.369655181630281	20.3726684774958	0.18932026928851	0.227111353172328	0.130500493469076	-0.937102106603513	-0.846864254149887	-1.07754586917808	-0.875725128580817	-0.787805636030787	-1.01211739087134	0.00447148201479989	0.01092131277227	0.0106626442068253
241	12.1639532432449	0.33	-23.5820880481613	-28.8414224629379	-18.3227536333847	0.488430249832085	-13.2110433974239	-15.3219729123131	-11.1001138825346	0.26	0.15	0.44	-23.9766327837956	-20.6733387432285	-17.3700447026614	-55.6014024654563	-47.9411199283919	-40.2808373913275	-54.3576760855466	-46.8721930667626	-39.385414238634	-23.5820880481613	0.369693140073966	-0.663831725752768	19.5775485016418	0.18932026928851	0.227111353172328	0.130500493469076	-0.937102106603513	-0.846864254149887	-1.07754586917808	-0.875725128580817	-0.787805636030787	-1.01211739087134	0.00447148201479989	0.01092131277227	0.0106626442068253
241	12.1639532432449	0.33	-23.5313940049628	-28.79611503353	-18.2666729763956	0.461669751965326	-12.8205415560413	-14.9820180313361	-10.6590650807465	0.27	0.15	0.48	-23.3923488974426	-20.0175023488698	-16.642655800297	-54.1281765695422	-46.3190296267899	-38.5098826840375	-52.1756149990671	-44.6415425373428	-37.1321385039566	-23.5313940049628	0.390530642705722	0.516791503971937	20.3846477928816	0.18932026928851	0.227111353172328	0.130500493469076	-0.937102106603513	-0.846864254149887	-1.07754586917808	-0.875725128580817	-0.787805636030787	-1.01211739087134	0.00447148201479989	0.01092131277227	0.0106626442068253
241	12.1639532432449	0.33	-23.1195082955962	-28.2800781442072	-17.9589384469851	0.542507078971833	-15.1917606210429	-17.3698868987766	-13.0136343433093	0.21	0.13	0.37	-30.4489002785166	-26.6307090484171	-22.8125178183177	-79.5289062150871	-69.5562448226461	-59.5835834302051	-77.9085227133108	-68.1023240588341	-58.3479178390862	-23.1195082955962	0.334700692774946	-0.15986797506469	22.6893746432358	0.18932026928851	0.227111353172328	0.130500493469076	-0.937102106603513	-0.846864254149887	-1.07754586917808	-0.875725128580817	-0.787805636030787	-1.01211739087134	0.00447148201479989	0.01092131277227	0.0106626442068253
241	12.1639532432449	0.33	-22.9899415930321	-28.1302927979623	-17.8495903881019	0.515740462764335	-15.2302932535303	-17.5344775668702	-12.9261089401903	0.24	0.15	0.41	-28.9589934186628	-25.1535274097141	-21.3480614007655	-70.9164323812145	-61.5973904863157	-52.2783485914169	-69.7395525818491	-60.5873097660184	-51.4156673763179	-22.9899415930321	0.367123844536088	1.73751554537538	22.4410360788849	0.18932026928851	0.227111353172328	0.130500493469076	-0.937102106603513	-0.846864254149887	-1.07754586917808	-0.875725128580817	-0.787805636030787	-1.01211739087134	0.00447148201479989	0.01092131277227	0.0106626442068253
241	12.1639532432449	0.33	-22.8438493438573	-27.966967536096	-17.7207311516185	0.521646624052451	-14.7439072706211	-16.9482761616035	-12.5395383796387	0.27	0.15	0.54	-26.3534011694367	-22.9257594933414	-19.498117817246	-60.7352874015886	-52.8357832363066	-44.9362790710247	-57.675170720774	-50.1719606637062	-42.6690036517753	-22.8438493438573	0.404964406611194	-1.11455610706901	18.2597585438835	0.18932026928851	0.227111353172328	0.130500493469076	-0.937102106603513	-0.846864254149887	-1.07754586917808	-0.875725128580817	-0.787805636030787	-1.01211739087134	0.00447148201479989	0.01092131277227	0.0106626442068253
241	12.1639532432449	0.33	-22.7239927024234	-27.7645216463266	-17.6834637585203	0.460989174375643	-12.6182839302535	-14.7485759353669	-10.4879919251402	0.25	0.14	0.42	-23.5582954781066	-20.1555229846102	-16.7527504911138	-55.7542744130555	-47.7010979197092	-39.6479214263629	-54.5895980878316	-46.6959215429622	-38.8162534119738	-22.7239927024234	0.363013736915361	1.60097969358478	22.6490793510744	0.18932026928851	0.227111353172328	0.130500493469076	-0.937102106603513	-0.846864254149887	-1.07754586917808	-0.875725128580817	-0.787805636030787	-1.01211739087134	0.00447148201479989	0.01092131277227	0.0106626442068253
241	12.1639532432449	0.33	-22.5666749502791	-27.6412293918069	-17.4921205087512	0.515137530585887	-14.281043801163	-16.4442260047104	-12.1178615976156	0.24	0.12	0.41	-26.8830789689129	-23.3467010338581	-19.8103230988034	-65.1408394276799	-56.5717827549163	-48.0027260821527	-62.7399003778173	-54.5037528594237	-46.2514656515312	-22.5666749502791	0.375770615793153	1.34299299104497	23.1725104902669	0.18932026928851	0.227111353172328	0.130500493469076	-0.937102106603513	-0.846864254149887	-1.07754586917808	-0.875725128580817	-0.787805636030787	-1.01211739087134	0.00447148201479989	0.01092131277227	0.0106626442068253
241	12.1639532432449	0.33	-22.4923295521014	-27.4763801699883	-17.5082789342145	0.579030172065883	-14.6334179884724	-16.5814950256794	-12.6853409512653	0.25	0.14	0.4	-26.5764297333165	-23.4540977352523	-20.3317657371881	-63.1127644167763	-55.6979609310487	-48.2831574453212	-62.003207662098	-54.7468532405894	-47.4180152960853	-22.4923295521014	0.352364924343523	1.1679192383442	22.4699705522102	0.18932026928851	0.227111353172328	0.130500493469076	-0.937102106603513	-0.846864254149887	-1.07754586917808	-0.875725128580817	-0.787805636030787	-1.01211739087134	0.00447148201479989	0.01092131277227	0.0106626442068253
241	12.1639532432449	0.33	-22.4913456847543	-27.4856682301182	-17.4970231393904	0.523103375166348	-14.185059716213	-16.2996926574888	-12.0704267749372	0.25	0.16	0.47	-26.2196675743693	-22.8180713647262	-19.416475155083	-62.4937702112548	-54.3861704000079	-46.278570588761	-60.9766568304925	-53.0561616419845	-45.1528681614307	-22.4913456847543	0.399645557457622	0.434376544763567	20.3243685655318	0.18932026928851	0.227111353172328	0.130500493469076	-0.937102106603513	-0.846864254149887	-1.07754586917808	-0.875725128580817	-0.787805636030787	-1.01211739087134	0.00447148201479989	0.01092131277227	0.0106626442068253
241	12.1639532432449	0.33	-22.3914581785106	-27.381577498088	-17.4013388589332	0.486180440208627	-13.3160351766726	-15.4533424830347	-11.1787278703106	0.25	0.14	0.46	-25.0641103417519	-21.5975654036777	-18.1310204656035	-60.2423304542905	-51.9103871757676	-43.5784438972448	-57.9401534995372	-49.9451080654849	-41.9215147450189	-22.3914581785106	0.395530435733721	0.0708257686256406	20.2519434881336	0.18932026928851	0.227111353172328	0.130500493469076	-0.937102106603513	-0.846864254149887	-1.07754586917808	-0.875725128580817	-0.787805636030787	-1.01211739087134	0.00447148201479989	0.01092131277227	0.0106626442068253
241	12.1639532432449	0.33	-22.0966598447038	-27.0625781043005	-17.130741585107	0.470869376701064	-14.1783088992533	-16.5249199991151	-11.8316977993915	0.24	0.14	0.45	-27.0774934230837	-23.2323706251248	-19.3872478271659	-65.7686072167267	-56.4291766037199	-47.0897459907131	-63.4727054092416	-54.4631715077378	-45.4518735814849	-22.0966598447038	0.363764122381908	1.92369229388053	22.9042653296943	0.18932026928851	0.227111353172328	0.130500493469076	-0.937102106603513	-0.846864254149887	-1.07754586917808	-0.875725128580817	-0.787805636030787	-1.01211739087134	0.00447148201479989	0.01092131277227	0.0106626442068253
241	12.1639532432449	0.33	-21.7918938770626	-26.6485792529295	-16.9352085011958	0.562404936270186	-13.9965422812904	-15.9241464958574	-12.0689380667234	0.26	0.12	0.46	-25.2371023265723	-22.1821728318698	-19.1272433371672	-59.2611155597386	-52.0876085750716	-44.9141015904046	-55.8193434830888	-49.0752912967896	-42.3014297181922	-21.7918938770626	0.391420858364442	-0.902145474923373	19.8153856481545	0.18932026928851	0.227111353172328	0.130500493469076	-0.937102106603513	-0.846864254149887	-1.07754586917808	-0.875725128580817	-0.787805636030787	-1.01211739087134	0.00447148201479989	0.01092131277227	0.0106626442068253
241	12.1639532432449	0.33	-21.6506944440527	-26.5181903837646	-16.7831985043408	0.518557256876627	-15.4490614743845	-17.7731974173255	-13.1249255314435	0.3	0.15	0.49	-25.9507397680469	-22.5572565570838	-19.1637733461207	-56.3865476486305	-49.0130852934108	-41.6396229381911	-54.215463061577	-47.1089337664361	-40.0191977293526	-21.6506944440527	0.419610878072607	1.50258452897072	20.6971648608927	0.18932026928851	0.227111353172328	0.130500493469076	-0.937102106603513	-0.846864254149887	-1.07754586917808	-0.875725128580817	-0.787805636030787	-1.01211739087134	0.00447148201479989	0.01092131277227	0.0106626442068253
241	12.1639532432449	0.33	-21.2597552038116	-25.9630672336415	-16.5564431739817	0.601566911838917	-15.8556473716969	-17.8703231661144	-13.8409715772793	0.28	0.15	0.46	-27.2191806993666	-24.1505274920831	-21.0818742847995	-61.4998753202441	-54.5664634834433	-47.6330516466426	-59.5808105038662	-52.847389057239	-46.1317516713651	-21.2597552038116	0.390582354997263	0.00849094046513519	20.0084096523452	0.18932026928851	0.227111353172328	0.130500493469076	-0.937102106603513	-0.846864254149887	-1.07754586917808	-0.875725128580817	-0.787805636030787	-1.01211739087134	0.00447148201479989	0.01092131277227	0.0106626442068253
241	12.1639532432449	0.33	-20.988763444557	-25.6957170690638	-16.2818098200503	0.521165533851668	-14.3144414161124	-16.4566646494159	-12.1722181828089	0.28	0.14	0.46	-24.8294363058002	-21.5972992684812	-18.3651622311622	-55.6013172043278	-48.363493741624	-41.1256702789202	-53.7697786676247	-46.7722520151898	-39.7679437955878	-20.988763444557	0.401133880220751	0.357156651457073	20.0671965634047	0.18932026928851	0.227111353172328	0.130500493469076	-0.937102106603513	-0.846864254149887	-1.07754586917808	-0.875725128580817	-0.787805636030787	-1.01211739087134	0.00447148201479989	0.01092131277227	0.0106626442068253
241	12.1639532432449	0.33	-20.9832824840419	-25.6927355367026	-16.2738294313812	0.508586960213765	-14.4773140154532	-16.6991611907658	-12.2554668401405	0.23	0.12	0.44	-28.2928468364863	-24.528443277105	-20.7640397177237	-71.1853103786014	-61.7140034679339	-52.2426965572664	-67.8433019794932	-58.819275634021	-49.804169846059	-20.9832824840419	0.377056841506172	-0.644603955690533	20.4922067753874	0.18932026928851	0.227111353172328	0.130500493469076	-0.937102106603513	-0.846864254149887	-1.07754586917808	-0.875725128580817	-0.787805636030787	-1.01211739087134	0.00447148201479989	0.01092131277227	0.0106626442068253
241	12.1639532432449	0.33	-20.4900979937121	-25.099329662839	-15.8808663245852	0.567179211397138	-14.8984512613652	-16.9304362247438	-12.8664662979865	0.27	0.14	0.51	-26.4366662961909	-23.2637469642478	-20.0908276323048	-61.177318757943	-53.8348386135578	-46.4923584691726	-58.0333314472989	-51.077357744237	-44.1120796020791	-20.4900979937121	0.40885291892177	0.268261298628033	20.4217734096898	0.18932026928851	0.227111353172328	0.130500493469076	-0.937102106603513	-0.846864254149887	-1.07754586917808	-0.875725128580817	-0.787805636030787	-1.01211739087134	0.00447148201479989	0.01092131277227	0.0106626442068253
241	12.1639532432449	0.33	-20.3089332958178	-24.7788290560904	-15.8390375355452	0.483995627744119	-12.9511441318111	-15.0389954579032	-10.8632928057191	0.3	0.17	0.48	-22.1427971783132	-19.0687309229216	-15.9946646675299	-48.4782704661283	-41.7480721917373	-35.0178739173463	-47.4823856937878	-40.8932658445056	-34.311967127455	-20.3089332958178	0.417360876119286	-0.369267583338836	18.6116974067811	0.18932026928851	0.227111353172328	0.130500493469076	-0.937102106603513	-0.846864254149887	-1.07754586917808	-0.875725128580817	-0.787805636030787	-1.01211739087134	0.00447148201479989	0.01092131277227	0.0106626442068253
241	12.1639532432449	0.33	-20.2944481023424	-24.7684488334535	-15.8204473712314	0.53260960968395	-14.4519062337384	-16.5656190812997	-12.3381933861771	0.23	0.14	0.41	-27.7491148129318	-24.2084285155655	-20.6677422181993	-68.9738696524917	-60.1730543183358	-51.3722389841798	-67.5250630390891	-58.9218597024425	-50.3030781801686	-20.2944481023424	0.370110529631374	0.784364631574673	21.8195888393453	0.18932026928851	0.227111353172328	0.130500493469076	-0.937102106603513	-0.846864254149887	-1.07754586917808	-0.875725128580817	-0.787805636030787	-1.01211739087134	0.00447148201479989	0.01092131277227	0.0106626442068253
241	12.1639532432449	0.33	-19.7085086443528	-24.0750639737539	-15.3419533149516	0.562714865341717	-13.8133410337669	-15.7145171883975	-11.9121648791362	0.26	0.14	0.48	-25.0250202653243	-21.9974393840796	-18.9698585028349	-59.0455408078675	-51.9020840363116	-44.7586272647558	-56.8292801799444	-49.9476935527006	-43.0898655317434	-19.7085086443528	0.402037850250855	0.23314790284048	20.5124514507964	0.18932026928851	0.227111353172328	0.130500493469076	-0.937102106603513	-0.846864254149887	-1.07754586917808	-0.875725128580817	-0.787805636030787	-1.01211739087134	0.00447148201479989	0.01092131277227	0.0106626442068253
241	12.1639532432449	0.33	-19.6370461488446	-23.9676735265253	-15.3064187711638	0.519132815170287	-14.0563896086094	-16.168577639332	-11.9442015778867	0.25	0.15	0.4	-26.0194993609476	-22.620432582068	-19.2213658031884	-62.0425848186489	-53.9376291464653	-45.8326734742818	-61.119997304358	-53.1517499606742	-45.1615095657952	-19.6370461488446	0.36125421792978	0.416479167525843	21.4370134585274	0.18932026928851	0.227111353172328	0.130500493469076	-0.937102106603513	-0.846864254149887	-1.07754586917808	-0.875725128580817	-0.787805636030787	-1.01211739087134	0.00447148201479989	0.01092131277227	0.0106626442068253
241	12.1639532432449	0.33	-19.0043306395189	-23.1971994270125	-14.8114618520252	0.567617557640809	-14.8189590507987	-16.8382982430207	-12.7996198585768	0.24	0.13	0.5	-27.3845370115003	-24.1004362045143	-20.8163353975283	-66.0022947684698	-58.0869449701134	-50.1715951717571	-62.3497326641555	-54.8858872207696	-47.4278339547126	-19.0043306395189	0.404602632006285	-0.635730397494638	19.9344024446327	0.18932026928851	0.227111353172328	0.130500493469076	-0.937102106603513	-0.846864254149887	-1.07754586917808	-0.875725128580817	-0.787805636030787	-1.01211739087134	0.00447148201479989	0.01092131277227	0.0106626442068253
241	12.1639532432449	0.33	-18.5066048372898	-22.6214526253802	-14.3917570491995	0.588975749356116	-14.1019627872631	-15.9412520783912	-12.2626734961349	0.26	0.15	0.45	-25.0362665127692	-22.1476015157964	-19.2589365188237	-58.2653583711678	-51.5427465481541	-44.8201347251404	-56.6796802660219	-50.1659523578824	-43.6203366849765	-18.5066048372898	0.383659887217203	0.0585560110281389	20.2103778064034	0.18932026928851	0.227111353172328	0.130500493469076	-0.937102106603513	-0.846864254149887	-1.07754586917808	-0.875725128580817	-0.787805636030787	-1.01211739087134	0.00447148201479989	0.01092131277227	0.0106626442068253
241	12.1639532432449	0.33	-17.9275843602835	-21.8928211145406	-13.9623476060263	0.552100295020273	-14.5303888024418	-16.5737450752706	-12.487032529613	0.29	0.14	0.46	-24.5311505634769	-21.5067357341225	-18.4823209047681	-53.965788116154	-47.3124136878344	-40.6590392595149	-52.0575237325577	-45.625082035714	-39.2137358022701	-17.9275843602835	0.40457528839852	0.491687667899205	20.4449150436122	0.18932026928851	0.227111353172328	0.130500493469076	-0.937102106603513	-0.846864254149887	-1.07754586917808	-0.875725128580817	-0.787805636030787	-1.01211739087134	0.00447148201479989	0.01092131277227	0.0106626442068253
241	12.1639532432449	0.34	-39.2295220675479	-47.8300800128452	-30.6289641222507	0.415207987760629	-14.3839921216492	-17.0492102835776	-11.7187739597208	0.25	0.15	0.43	-27.3158077520144	-23.0456635214315	-18.7755192908487	-64.8440846232274	-54.7073317087586	-44.5705787942898	-63.7943060657645	-53.8007253399454	-43.8324200487942	-39.2295220675479	0.326420076465987	0.988959919361326	21.375981650302	0.18932026928851	0.227111353172328	0.130500493469076	-0.937102106603513	-0.846864254149887	-1.07754586917808	-0.875725128580817	-0.787805636030787	-1.01211739087134	0.00447148201479989	0.01092131277227	0.0106626442068253
241	12.1639532432449	0.34	-39.1758449125679	-47.6414252781233	-30.7102645470125	0.552006918462804	-17.1239948781395	-19.5325353253182	-14.7154544309609	0.23	0.15	0.47	-32.5668576481572	-28.5510659152005	-24.5352741822439	-80.550697655984	-70.618059105912	-60.68542055584	-78.3201966141822	-68.676018772155	-59.0273902112652	-39.1758449125679	0.33271767838139	0.996224534408694	22.2251016129835	0.18932026928851	0.227111353172328	0.130500493469076	-0.937102106603513	-0.846864254149887	-1.07754586917808	-0.875725128580817	-0.787805636030787	-1.01211739087134	0.00447148201479989	0.01092131277227	0.0106626442068253
241	12.1639532432449	0.34	-36.5144546235441	-44.4450520357048	-28.5838572113833	0.428212450601611	-13.44920831793	-15.875650146313	-11.0227664895469	0.21	0.13	0.41	-27.6553481474067	-23.4284917412173	-19.201635335028	-71.7280146880044	-60.7650712178581	-49.8021277477118	-69.2928318510067	-58.710814568499	-48.093402115786	-36.5144546235441	0.30097171127785	-0.335188774305239	22.034052606728	0.18932026928851	0.227111353172328	0.130500493469076	-0.937102106603513	-0.846864254149887	-1.07754586917808	-0.875725128580817	-0.787805636030787	-1.01211739087134	0.00447148201479989	0.01092131277227	0.0106626442068253
241	12.1639532432449	0.34	-35.9706797039115	-43.8651432428504	-28.0762161649726	0.482728800578529	-15.5362441397669	-18.0471997940154	-13.0252884855184	0.28	0.14	0.44	-27.2155437119108	-23.4289716039469	-19.6423994959831	-60.9159626319085	-52.4405602121213	-43.965157792334	-59.2111397396021	-50.9701170649295	-42.7246550769444	-35.9706797039115	0.34563315768628	-0.636978947061315	19.7949897588342	0.18932026928851	0.227111353172328	0.130500493469076	-0.937102106603513	-0.846864254149887	-1.07754586917808	-0.875725128580817	-0.787805636030787	-1.01211739087134	0.00447148201479989	0.01092131277227	0.0106626442068253
241	12.1639532432449	0.34	-35.6176711852192	-43.356894991183	-27.8784473792553	0.395980643888547	-13.7505531810092	-16.4020681355042	-11.0990382265143	0.25	0.15	0.39	-26.2566236613195	-22.0120473239103	-17.7674709865012	-62.2764023422244	-52.2089638485923	-42.1415253549603	-61.6151536232302	-51.6227838698263	-41.6656753503526	-35.6176711852192	0.319015199009331	-1.63693658464031	19.58773527002	0.18932026928851	0.227111353172328	0.130500493469076	-0.937102106603513	-0.846864254149887	-1.07754586917808	-0.875725128580817	-0.787805636030787	-1.01211739087134	0.00447148201479989	0.01092131277227	0.0106626442068253
241	12.1639532432449	0.34	-34.3183903105538	-41.7389867244531	-26.8977938966545	0.530587495285517	-15.0240090045031	-17.230337219293	-12.8176807897133	0.22	0.13	0.43	-29.3934241240905	-25.6296242547733	-21.8658243854562	-74.5034533049575	-64.9633573083481	-55.4232613117388	-72.0397075510431	-62.8057185818368	-53.5992236183368	-34.3183903105538	0.334486709960754	0.191245861185961	22.1374853089415	0.18932026928851	0.227111353172328	0.130500493469076	-0.937102106603513	-0.846864254149887	-1.07754586917808	-0.875725128580817	-0.787805636030787	-1.01211739087134	0.00447148201479989	0.01092131277227	0.0106626442068253
241	12.1639532432449	0.34	-34.2542681720115	-41.6382414489944	-26.8702948950286	0.479396110606186	-14.1779925889668	-16.4847751397357	-11.8712100381979	0.25	0.15	0.41	-26.5447011457304	-22.830191672638	-19.1156821995456	-63.3344061186751	-54.4717615475818	-45.6091169764886	-62.2367011396458	-53.5632322334967	-44.8215004218584	-34.2542681720115	0.331982489850329	1.25182462706327	22.47451047568	0.18932026928851	0.227111353172328	0.130500493469076	-0.937102106603513	-0.846864254149887	-1.07754586917808	-0.875725128580817	-0.787805636030787	-1.01211739087134	0.00447148201479989	0.01092131277227	0.0106626442068253
241	12.1639532432449	0.34	-33.6125225536671	-40.872215695622	-26.3528294117121	0.435844689161936	-13.5684991337772	-15.9786861026158	-11.1583121649386	0.24	0.15	0.4	-26.1519931753821	-22.2072887888216	-18.2625844022611	-63.4443545531923	-53.8745591639802	-44.3047637747681	-62.570852171722	-53.1461057860446	-43.6983025723385	-33.6125225536671	0.326274307256276	0.178950512779367	21.8510904244644	0.18932026928851	0.227111353172328	0.130500493469076	-0.937102106603513	-0.846864254149887	-1.07754586917808	-0.875725128580817	-0.787805636030787	-1.01211739087134	0.00447148201479989	0.01092131277227	0.0106626442068253
241	12.1639532432449	0.34	-33.2461760257071	-40.4605321675289	-26.0318198838853	0.560298395145943	-15.2901111174172	-17.4048923089026	-13.1753299259319	0.21	0.11	0.41	-30.3269742507428	-26.6420956774162	-22.9572171040895	-78.6794367449331	-69.1194929066285	-59.5595490683239	-74.4535575572733	-65.412696864567	-56.3406689823287	-33.2461760257071	0.318145330894975	-0.817324390585984	22.494680755758	0.18932026928851	0.227111353172328	0.130500493469076	-0.937102106603513	-0.846864254149887	-1.07754586917808	-0.875725128580817	-0.787805636030787	-1.01211739087134	0.00447148201479989	0.01092131277227	0.0106626442068253
241	12.1639532432449	0.34	-33.1164331761232	-40.3624294238716	-25.8704369283748	0.437967829041906	-13.8800427935416	-16.3349537777566	-11.4251318093266	0.23	0.14	0.39	-27.3992911084865	-23.2815677517471	-19.1638443950076	-68.2009903297341	-57.951352493428	-47.7017146571219	-67.0154713100513	-56.9458476301326	-46.8821209039178	-33.1164331761232	0.321379861706929	-0.988022994871773	20.8741956408175	0.18932026928851	0.227111353172328	0.130500493469076	-0.937102106603513	-0.846864254149887	-1.07754586917808	-0.875725128580817	-0.787805636030787	-1.01211739087134	0.00447148201479989	0.01092131277227	0.0106626442068253
241	12.1639532432449	0.34	-32.9037008521835	-40.0718191267105	-25.7355825776564	0.509846919153024	-14.2554381816814	-16.4377258641299	-12.0731504992329	0.2	0.12	0.36	-29.2169854913544	-25.3381114863319	-21.4592374813094	-77.5154816896792	-67.2244546772632	-56.9334276648471	-75.6164214020307	-65.6093376226405	-55.5306616703217	-32.9037008521835	0.296997890092542	0.229846707513494	23.8916346745659	0.18932026928851	0.227111353172328	0.130500493469076	-0.937102106603513	-0.846864254149887	-1.07754586917808	-0.875725128580817	-0.787805636030787	-1.01211739087134	0.00447148201479989	0.01092131277227	0.0106626442068253
241	12.1639532432449	0.34	-32.8733779373169	-40.0527662705356	-25.6939896040982	0.521278420289639	-15.3701361359113	-17.6698288267654	-13.0704434450572	0.23	0.14	0.4	-29.5503343931302	-25.704417792442	-21.8585011917539	-73.3235867506707	-63.7806693760381	-54.2377520014057	-71.5708403208935	-62.2639270582285	-52.9368099668311	-32.8733779373169	0.313697743628354	0.850835054442088	22.5683056335629	0.18932026928851	0.227111353172328	0.130500493469076	-0.937102106603513	-0.846864254149887	-1.07754586917808	-0.875725128580817	-0.787805636030787	-1.01211739087134	0.00447148201479989	0.01092131277227	0.0106626442068253
241	12.1639532432449	0.34	-32.7790825538635	-39.8461989091758	-25.7119661985511	0.434571249563965	-13.8438089024815	-16.3092776715532	-11.3783401334098	0.24	0.14	0.38	-26.9766750362377	-22.8986189055699	-18.8205627749022	-66.1674328042468	-56.1649212035608	-46.1624096028748	-65.369952381278	-55.4834205312392	-45.6086284707551	-32.7790825538635	0.310648004628731	-0.188649106583566	21.4954521386233	0.18932026928851	0.227111353172328	0.130500493469076	-0.937102106603513	-0.846864254149887	-1.07754586917808	-0.875725128580817	-0.787805636030787	-1.01211739087134	0.00447148201479989	0.01092131277227	0.0106626442068253
241	12.1639532432449	0.34	-32.2728297587596	-39.2866027650675	-25.2590567524517	0.541759368550928	-14.7885201706718	-16.9120274878226	-12.665012853521	0.25	0.14	0.4	-26.976720090121	-23.5894702440958	-20.2022203980706	-63.7561348644255	-55.7507896155873	-47.7454443667492	-62.3284454504743	-54.5019360446929	-46.6857362494128	-32.2728297587596	0.337102731648948	-0.0931857417699515	21.1761076405742	0.18932026928851	0.227111353172328	0.130500493469076	-0.937102106603513	-0.846864254149887	-1.07754586917808	-0.875725128580817	-0.787805636030787	-1.01211739087134	0.00447148201479989	0.01092131277227	0.0106626442068253
241	12.1639532432449	0.34	-31.9135284517719	-38.8905337398842	-24.9365231636595	0.478309760220396	-15.3642944421702	-17.8695372111049	-12.8590516732356	0.25	0.15	0.48	-28.5910016009477	-24.5826493324368	-20.5742970639258	-67.7779877303723	-58.2757655044417	-48.773543278511	-65.413081312298	-56.2210977833644	-47.0559922511728	-31.9135284517719	0.35047975236175	-1.80754575453296	18.6999035600442	0.18932026928851	0.227111353172328	0.130500493469076	-0.937102106603513	-0.846864254149887	-1.07754586917808	-0.875725128580817	-0.787805636030787	-1.01211739087134	0.00447148201479989	0.01092131277227	0.0106626442068253
241	12.1639532432449	0.34	-31.754309555188	-38.5974814758033	-24.9111376345727	0.479878393977308	-15.076795538827	-17.5274459102527	-12.6261451674014	0.24	0.14	0.43	-28.5782835558951	-24.582528465874	-20.5867733758529	-69.0603747809004	-59.4044994198125	-49.7486240587247	-67.3568431383221	-57.9304736095757	-48.5250750946672	-31.754309555188	0.348705606727353	1.19559709391056	21.795386805232	0.18932026928851	0.227111353172328	0.130500493469076	-0.937102106603513	-0.846864254149887	-1.07754586917808	-0.875725128580817	-0.787805636030787	-1.01211739087134	0.00447148201479989	0.01092131277227	0.0106626442068253
241	12.1639532432449	0.34	-31.4152982463633	-38.266504347679	-24.5640921450476	0.460011145605652	-14.8500295391035	-17.3620374331921	-12.3380216450149	0.26	0.15	0.39	-27.2328445626541	-23.2926894522237	-19.3525343417934	-63.2978535823799	-54.1396710539962	-44.9814885256126	-62.8062605366755	-53.7039021422372	-44.6294515430984	-31.4152982463633	0.331764292247601	-1.25004808638729	19.8699184728723	0.18932026928851	0.227111353172328	0.130500493469076	-0.937102106603513	-0.846864254149887	-1.07754586917808	-0.875725128580817	-0.787805636030787	-1.01211739087134	0.00447148201479989	0.01092131277227	0.0106626442068253
241	12.1639532432449	0.34	-31.2643404438217	-38.0769080461157	-24.4517728415277	0.448959187654449	-13.7802470303205	-16.1638335224052	-11.3966605382359	0.24	0.16	0.43	-26.4021509837487	-22.508779379815	-18.6154077758813	-63.9192700509046	-54.4934671641042	-45.0676642773037	-62.9406894226368	-53.6610437934391	-44.3962515309018	-31.2643404438217	0.340142391114478	-1.10528782199891	19.5892988087968	0.18932026928851	0.227111353172328	0.130500493469076	-0.937102106603513	-0.846864254149887	-1.07754586917808	-0.875725128580817	-0.787805636030787	-1.01211739087134	0.00447148201479989	0.01092131277227	0.0106626442068253
241	12.1639532432449	0.34	-31.1630477516706	-37.9333223732995	-24.3927731300418	0.500845044648735	-13.076047927685	-15.1141595620323	-11.0379362933378	0.26	0.14	0.43	-23.8449330717796	-20.6294955666796	-17.4140580615795	-55.7408243984077	-48.2242951300594	-40.7077658617112	-54.0789085041477	-46.7907602521908	-39.5068295180685	-31.1630477516706	0.33735963994831	-1.10009444078432	20.1890371299331	0.18932026928851	0.227111353172328	0.130500493469076	-0.937102106603513	-0.846864254149887	-1.07754586917808	-0.875725128580817	-0.787805636030787	-1.01211739087134	0.00447148201479989	0.01092131277227	0.0106626442068253
241	12.1639532432449	0.34	-31.1434542663125	-37.9881125271595	-24.2987960054654	0.558720121403852	-16.3889717917844	-18.6630064308309	-14.1149371527379	0.24	0.13	0.41	-30.9327845364074	-27.16371207862	-23.3946396208327	-76.0325791154118	-66.7682240263592	-57.5038689373066	-73.6504098837687	-64.6958733988917	-55.7087129952474	-31.1434542663125	0.330537090766684	0.382166334267225	22.1416370421829	0.18932026928851	0.227111353172328	0.130500493469076	-0.937102106603513	-0.846864254149887	-1.07754586917808	-0.875725128580817	-0.787805636030787	-1.01211739087134	0.00447148201479989	0.01092131277227	0.0106626442068253
241	12.1639532432449	0.34	-31.0114389164824	-37.7402707962724	-24.2826070366924	0.513448161442906	-15.748253714199	-18.1417575175452	-13.3547499108529	0.26	0.15	0.42	-28.837463800558	-25.0328390711876	-21.2282143418173	-67.9165445284648	-58.9560836976	-49.9956228667353	-66.6488438967697	-57.806694401781	-49.0441870609385	-31.0114389164824	0.351114238506924	-0.653874589296097	19.8294974966775	0.18932026928851	0.227111353172328	0.130500493469076	-0.937102106603513	-0.846864254149887	-1.07754586917808	-0.875725128580817	-0.787805636030787	-1.01211739087134	0.00447148201479989	0.01092131277227	0.0106626442068253
241	12.1639532432449	0.34	-30.6619858409626	-37.2938298424547	-24.0301418394704	0.488461284663557	-15.2662959911742	-17.7054730155201	-12.8271189668282	0.26	0.14	0.45	-27.8553152975651	-24.0178552635872	-20.1803952296092	-64.9366934008075	-55.9907538915154	-47.0448143822233	-62.6592228398465	-54.0292483201226	-45.3869311410979	-30.6619858409626	0.370391825166664	-0.71963904110186	19.535773268279	0.18932026928851	0.227111353172328	0.130500493469076	-0.937102106603513	-0.846864254149887	-1.07754586917808	-0.875725128580817	-0.787805636030787	-1.01211739087134	0.00447148201479989	0.01092131277227	0.0106626442068253
241	12.1639532432449	0.34	-30.5662410226153	-37.1790840016136	-23.9533980436169	0.478998865125359	-14.4553401795449	-16.8091201907174	-12.1015601683725	0.24	0.14	0.41	-27.3947112445704	-23.5586316040119	-19.7225519634534	-66.1695858594084	-56.9038630389216	-47.6381402184348	-64.7546992294636	-55.6378752718451	-46.5826569810014	-30.5662410226153	0.321391191702575	-0.844892781820399	20.7077335837945	0.18932026928851	0.227111353172328	0.130500493469076	-0.937102106603513	-0.846864254149887	-1.07754586917808	-0.875725128580817	-0.787805636030787	-1.01211739087134	0.00447148201479989	0.01092131277227	0.0106626442068253
241	12.1639532432449	0.34	-30.5468909188074	-37.1524552350628	-23.941326602552	0.562417577065055	-15.206107651274	-17.3002394625498	-13.1119758399981	0.24	0.15	0.48	-28.216142950204	-24.8006802526246	-21.3852175550452	-68.2059110137163	-59.9498306120509	-51.6937502103856	-65.996091166337	-57.9859708859613	-49.9906021442241	-30.5468909188074	0.370049879722257	0.245050864869146	20.6844268296776	0.18932026928851	0.227111353172328	0.130500493469076	-0.937102106603513	-0.846864254149887	-1.07754586917808	-0.875725128580817	-0.787805636030787	-1.01211739087134	0.00447148201479989	0.01092131277227	0.0106626442068253
241	12.1639532432449	0.34	-30.4783858287782	-37.17388828915	-23.7828833684063	0.49965657991483	-16.2864827749958	-18.8310331714858	-13.7419323785059	0.2	0.12	0.37	-33.4095544983844	-28.8950759580277	-24.380597417671	-88.4538449232466	-76.5014860632281	-64.5491272032096	-85.9882619044566	-74.3377155692578	-62.7229626700343	-30.4783858287782	0.294260533949798	-1.18197089182428	22.2272295103147	0.18932026928851	0.227111353172328	0.130500493469076	-0.937102106603513	-0.846864254149887	-1.07754586917808	-0.875725128580817	-0.787805636030787	-1.01211739087134	0.00447148201479989	0.01092131277227	0.0106626442068253
241	12.1639532432449	0.34	-30.3184259456358	-36.8501652452262	-23.7866866460455	0.480618004309703	-14.7037020271879	-17.0901698448775	-12.3172342094983	0.29	0.15	0.46	-25.2826672540178	-21.7522007756433	-18.2217342972687	-55.5931499061874	-47.8301338367552	-40.067117767323	-53.9912842772505	-46.4714034885675	-38.9406171085388	-30.3184259456358	0.380865634686768	-0.271448132822368	19.6024880765055	0.18932026928851	0.227111353172328	0.130500493469076	-0.937102106603513	-0.846864254149887	-1.07754586917808	-0.875725128580817	-0.787805636030787	-1.01211739087134	0.00447148201479989	0.01092131277227	0.0106626442068253
241	12.1639532432449	0.34	-30.2102248564217	-36.7210784652072	-23.6993712476361	0.447149243712696	-12.8803705939119	-15.1164721508844	-10.6442690369393	0.23	0.14	0.51	-25.2466333844809	-21.5120294599766	-17.7774255354723	-62.5567456735914	-53.3030497712925	-44.0493538689937	-59.3730434784943	-50.5918099461234	-41.8075860202962	-30.2102248564217	0.354571605511817	0.648560320480192	21.4819252482659	0.18932026928851	0.227111353172328	0.130500493469076	-0.937102106603513	-0.846864254149887	-1.07754586917808	-0.875725128580817	-0.787805636030787	-1.01211739087134	0.00447148201479989	0.01092131277227	0.0106626442068253
241	12.1639532432449	0.34	-30.0761685802535	-36.5713836227612	-23.5809535377458	0.455546628904869	-13.4528200267757	-15.7490359314318	-11.1566041221196	0.26	0.14	0.44	-24.933505906807	-21.2981905090065	-17.662875111206	-58.4874900796497	-49.959990013676	-41.4324899477022	-56.4425903819091	-48.190708810874	-39.9503954135962	-30.0761685802535	0.360279212064336	0.0956998146601634	20.5569608159342	0.18932026928851	0.227111353172328	0.130500493469076	-0.937102106603513	-0.846864254149887	-1.07754586917808	-0.875725128580817	-0.787805636030787	-1.01211739087134	0.00447148201479989	0.01092131277227	0.0106626442068253
241	12.1639532432449	0.34	-30.0563574966716	-36.5263061964578	-23.5864087968854	0.467772912437298	-13.5058788856678	-15.7551368388938	-11.2566209324417	0.22	0.13	0.46	-26.9648696867433	-23.1152714115391	-19.2656731363349	-68.5910131080079	-58.7987222932331	-49.0064314784584	-65.3622772365457	-56.0257488043073	-46.6901629555237	-30.0563574966716	0.347769919454898	0.810102122690063	22.1958499962056	0.18932026928851	0.227111353172328	0.130500493469076	-0.937102106603513	-0.846864254149887	-1.07754586917808	-0.875725128580817	-0.787805636030787	-1.01211739087134	0.00447148201479989	0.01092131277227	0.0106626442068253
241	12.1639532432449	0.34	-30.0334754487958	-36.6117889959532	-23.4551619016385	0.535316135572103	-15.0457506727337	-17.2343837141142	-12.8571176313532	0.28	0.16	0.47	-26.4154417480675	-23.0608855555455	-19.7063293630236	-60.0404877580008	-52.4158115579377	-44.7911353578747	-58.6210067813944	-51.1951338516905	-43.7415822211014	-30.0334754487958	0.377601843415402	1.45078594776028	21.4525726435656	0.18932026928851	0.227111353172328	0.130500493469076	-0.937102106603513	-0.846864254149887	-1.07754586917808	-0.875725128580817	-0.787805636030787	-1.01211739087134	0.00447148201479989	0.01092131277227	0.0106626442068253
241	12.1639532432449	0.34	-29.5621192047884	-36.0398085300048	-23.0844298795721	0.413574840250183	-12.4374822953479	-14.7497982680891	-10.1251663226068	0.26	0.14	0.46	-23.1714668634035	-19.5388915585596	-15.9063162537157	-53.9402118507915	-45.4840410497664	-37.0278702487413	-52.175288187867	-43.9764313124579	-35.7902618449578	-29.5621192047884	0.347640336945669	0.813168868023152	21.4762879469819	0.18932026928851	0.227111353172328	0.130500493469076	-0.937102106603513	-0.846864254149887	-1.07754586917808	-0.875725128580817	-0.787805636030787	-1.01211739087134	0.00447148201479989	0.01092131277227	0.0106626442068253
241	12.1639532432449	0.34	-29.3107965489975	-35.6355943611033	-22.9859987368917	0.527421250510195	-15.0836562645474	-17.3128631239761	-12.8544494051187	0.26	0.15	0.42	-27.1689313189736	-23.6706556365575	-20.1723799541415	-63.1794717931528	-55.0444735038559	-46.9094752145589	-62.2085213289478	-54.1959718955912	-46.1918823485924	-29.3107965489975	0.354261218687725	-0.588847451699781	20.3228518517464	0.18932026928851	0.227111353172328	0.130500493469076	-0.937102106603513	-0.846864254149887	-1.07754586917808	-0.875725128580817	-0.787805636030787	-1.01211739087134	0.00447148201479989	0.01092131277227	0.0106626442068253
241	12.1639532432449	0.34	-29.2226475254365	-35.6332914996824	-22.8120035511906	0.46763163431843	-14.1559621757686	-16.514153483734	-11.7977708678033	0.26	0.15	0.45	-26.1932004175959	-22.4528586790134	-18.7125169404309	-61.5553360375115	-52.7653451641966	-43.9753542908816	-60.0441551617999	-51.480940143502	-42.8875546475877	-29.2226475254365	0.366523909960546	0.471795978233263	20.8773794156433	0.18932026928851	0.227111353172328	0.130500493469076	-0.937102106603513	-0.846864254149887	-1.07754586917808	-0.875725128580817	-0.787805636030787	-1.01211739087134	0.00447148201479989	0.01092131277227	0.0106626442068253
241	12.1639532432449	0.34	-28.8475099252501	-35.0802744085429	-22.6147454419574	0.526064476536347	-15.5922544253684	-17.9029062897927	-13.2816025609441	0.23	0.14	0.4	-29.9394478843742	-26.0752908612597	-22.2111338381452	-74.2873216924418	-64.699373479274	-55.1114252661061	-72.6757128856427	-63.2833918951173	-53.8998781930111	-28.8475099252501	0.338192441609564	-3.02423308800924	18.8629002765537	0.18932026928851	0.227111353172328	0.130500493469076	-0.937102106603513	-0.846864254149887	-1.07754586917808	-0.875725128580817	-0.787805636030787	-1.01211739087134	0.00447148201479989	0.01092131277227	0.0106626442068253
241	12.1639532432449	0.34	-28.5001321838239	-34.6503884472824	-22.3498759203654	0.491444901142358	-15.5249712112369	-17.9907144718654	-13.0592279506084	0.24	0.14	0.41	-29.6130804846702	-25.5544171255405	-21.4957537664108	-72.2655736256793	-62.3611114420551	-52.456649258431	-70.3833819553948	-60.7319576636539	-51.0889340849161	-28.5001321838239	0.348599352581066	0.481968458674613	21.5408278806188	0.18932026928851	0.227111353172328	0.130500493469076	-0.937102106603513	-0.846864254149887	-1.07754586917808	-0.875725128580817	-0.787805636030787	-1.01211739087134	0.00447148201479989	0.01092131277227	0.0106626442068253
241	12.1639532432449	0.34	-28.3886393476082	-34.607665953074	-22.1696127421425	0.421502226497159	-12.1062931012556	-14.3206496717601	-9.89193653075106	0.29	0.16	0.52	-21.3227828481691	-18.0257086662349	-14.7286344843007	-47.1650622017974	-39.8720784490589	-32.5790946963205	-45.514715778827	-38.4893506076563	-31.438585518935	-28.3886393476082	0.392234834808001	-0.0783376150016945	19.0274904774551	0.18932026928851	0.227111353172328	0.130500493469076	-0.937102106603513	-0.846864254149887	-1.07754586917808	-0.875725128580817	-0.787805636030787	-1.01211739087134	0.00447148201479989	0.01092131277227	0.0106626442068253
241	12.1639532432449	0.34	-28.1241347032671	-34.2249505492962	-22.023318857238	0.425070863144073	-12.5110826453318	-14.7828133367849	-10.2393519538786	0.28	0.17	0.44	-22.6310357789383	-19.1532391385344	-15.6754424981306	-51.3806461400231	-43.4847884217541	-35.5889307034851	-50.8563556414218	-43.0424426267106	-35.2202979651214	-28.1241347032671	0.36445815711353	-1.29736016877845	18.64085859174	0.18932026928851	0.227111353172328	0.130500493469076	-0.937102106603513	-0.846864254149887	-1.07754586917808	-0.875725128580817	-0.787805636030787	-1.01211739087134	0.00447148201479989	0.01092131277227	0.0106626442068253
241	12.1639532432449	0.34	-28.092512672817	-34.2165686576185	-21.9684566880155	0.468360006780101	-12.5428005337962	-14.6292068914892	-10.4563941761033	0.24	0.14	0.43	-23.9012880088044	-20.492504495897	-17.0837209829896	-57.8792026114401	-49.6245147666082	-41.3698269217763	-56.4844955556942	-48.4312685818291	-40.3830127641717	-28.092512672817	0.351821477463745	-0.799812663840985	20.2458740882066	0.18932026928851	0.227111353172328	0.130500493469076	-0.937102106603513	-0.846864254149887	-1.07754586917808	-0.875725128580817	-0.787805636030787	-1.01211739087134	0.00447148201479989	0.01092131277227	0.0106626442068253
241	12.1639532432449	0.34	-27.98740116312	-34.024640095667	-21.9501622305731	0.538040835247887	-15.3982140222904	-17.6258795677574	-13.1705484768234	0.21	0.14	0.4	-30.9145806198091	-27.0074084509213	-23.1002362820334	-80.7948012743521	-70.583464338806	-60.3721274032599	-79.1855558118291	-69.2240892918206	-59.1661712849951	-27.98740116312	0.329679446789412	-0.461081992735566	21.490436020112	0.18932026928851	0.227111353172328	0.130500493469076	-0.937102106603513	-0.846864254149887	-1.07754586917808	-0.875725128580817	-0.787805636030787	-1.01211739087134	0.00447148201479989	0.01092131277227	0.0106626442068253
241	12.1639532432449	0.34	-27.9294576468364	-33.980001682947	-21.8789136107257	0.501384005455975	-14.14835903748	-16.3512317274457	-11.9454863475143	0.27	0.16	0.48	-25.2929857051719	-21.8854609152141	-18.4779361252563	-57.9982287203393	-50.1845840821822	-42.3709394440252	-56.6040983486873	-48.9485911221984	-41.3530000221443	-27.9294576468364	0.378269012843076	-0.45829892820543	19.3817585170677	0.18932026928851	0.227111353172328	0.130500493469076	-0.937102106603513	-0.846864254149887	-1.07754586917808	-0.875725128580817	-0.787805636030787	-1.01211739087134	0.00447148201479989	0.01092131277227	0.0106626442068253
241	12.1639532432449	0.34	-27.7904091620432	-33.7907049111729	-21.7901134129134	0.518725127787963	-15.1323542906872	-17.4080799842203	-12.8566285971541	0.22	0.12	0.42	-29.9935059053507	-26.072511051822	-22.1515161982933	-76.8539585654702	-66.806984498502	-56.7600104315339	-73.612707644028	-64.0078600344835	-54.3608953139721	-27.7904091620432	0.344993060155044	-0.0952828958461287	21.8333784396393	0.18932026928851	0.227111353172328	0.130500493469076	-0.937102106603513	-0.846864254149887	-1.07754586917808	-0.875725128580817	-0.787805636030787	-1.01211739087134	0.00447148201479989	0.01092131277227	0.0106626442068253
241	12.1639532432449	0.34	-27.7451410637306	-33.7630186481235	-21.7272634793376	0.467446476735034	-14.3446872656032	-16.7352064411563	-11.9541680900502	0.26	0.16	0.42	-26.4551789099259	-22.6762226897423	-18.8972664695586	-61.9649661117428	-53.1136597222184	-44.2623533326939	-61.4759956349702	-52.6937959909409	-43.933959135239	-27.7451410637306	0.350237484907348	0.463626684025174	20.6904977068192	0.18932026928851	0.227111353172328	0.130500493469076	-0.937102106603513	-0.846864254149887	-1.07754586917808	-0.875725128580817	-0.787805636030787	-1.01211739087134	0.00447148201479989	0.01092131277227	0.0106626442068253
241	12.1639532432449	0.34	-27.4432690074242	-33.356264636334	-21.5302733785143	0.517596614732165	-14.8594056120482	-17.0991391797521	-12.6196720443442	0.25	0.15	0.45	-27.4219008835991	-23.8300386703261	-20.2381764570531	-65.1583793720773	-56.6235982955164	-48.0888172189554	-63.3130023397509	-55.001165732543	-46.7221261166041	-27.4432690074242	0.377421862733266	-0.212550513551253	20.1560298465045	0.18932026928851	0.227111353172328	0.130500493469076	-0.937102106603513	-0.846864254149887	-1.07754586917808	-0.875725128580817	-0.787805636030787	-1.01211739087134	0.00447148201479989	0.01092131277227	0.0106626442068253
241	12.1639532432449	0.34	-27.2984277679102	-33.2109770030579	-21.3858785327625	0.585778807518984	-15.3201482724945	-17.3315450943485	-13.3087514506405	0.25	0.13	0.49	-27.7995966768535	-24.5733395774285	-21.3470824780036	-66.0677794290591	-58.4003429225533	-50.7329064160475	-62.179884387396	-54.9760972968194	-47.7501097474962	-27.2984277679102	0.367534003613332	0.280170483027919	21.117459912514	0.18932026928851	0.227111353172328	0.130500493469076	-0.937102106603513	-0.846864254149887	-1.07754586917808	-0.875725128580817	-0.787805636030787	-1.01211739087134	0.00447148201479989	0.01092131277227	0.0106626442068253
241	12.1639532432449	0.34	-27.0788537567294	-32.9205961699555	-21.2371113435034	0.590521681221138	-17.1570893735067	-19.3877145881979	-14.9264641588155	0.23	0.13	0.45	-32.4477118920503	-28.71448774249	-24.9812635929297	-80.57721865425	-71.3065243265509	-62.0358299988518	-77.5401424146619	-68.6034720740585	-59.6724946159581	-27.0788537567294	0.350445977665533	0.457235062423359	21.8779980582556	0.18932026928851	0.227111353172328	0.130500493469076	-0.937102106603513	-0.846864254149887	-1.07754586917808	-0.875725128580817	-0.787805636030787	-1.01211739087134	0.00447148201479989	0.01092131277227	0.0106626442068253
241	12.1639532432449	0.34	-26.8782005396259	-32.675986711434	-21.0804143678177	0.488169255226372	-12.7929244042895	-14.8381125548238	-10.7477362537553	0.26	0.14	0.51	-23.2352972997006	-20.0326962589072	-16.8300952181139	-53.9182323528027	-46.4864967126889	-39.0547610725751	-51.4327577012771	-44.3545263460956	-37.2571560048738	-26.8782005396259	0.394915917142588	0.107177478915564	20.2847207447141	0.18932026928851	0.227111353172328	0.130500493469076	-0.937102106603513	-0.846864254149887	-1.07754586917808	-0.875725128580817	-0.787805636030787	-1.01211739087134	0.00447148201479989	0.01092131277227	0.0106626442068253
241	12.1639532432449	0.34	-26.832090663937	-32.6044314455324	-21.0597498823415	0.556816661365062	-15.5641081079317	-17.7320383399924	-13.3961778758711	0.22	0.12	0.4	-30.0863514124193	-26.4079750436812	-22.7295986749432	-75.8158966915016	-66.54659716954	-57.2772976475785	-72.7809337884395	-63.8720233629228	-55.000230533152	-26.832090663937	0.334147497537597	-0.434141419145873	22.0205851884425	0.18932026928851	0.227111353172328	0.130500493469076	-0.937102106603513	-0.846864254149887	-1.07754586917808	-0.875725128580817	-0.787805636030787	-1.01211739087134	0.00447148201479989	0.01092131277227	0.0106626442068253
241	12.1639532432449	0.34	-26.547305987117	-32.3144118646832	-20.7802001095508	0.484879989449885	-14.1833037319829	-16.4657467527744	-11.9008607111914	0.24	0.14	0.43	-27.3078751814902	-23.5225218624775	-19.7371685434647	-67.1661799417462	-57.8557623249178	-48.5453447080894	-65.1282516203556	-56.1314487709512	-47.0980525923545	-26.547305987117	0.352847059099793	-0.0972259956355004	21.4145545107047	0.18932026928851	0.227111353172328	0.130500493469076	-0.937102106603513	-0.846864254149887	-1.07754586917808	-0.875725128580817	-0.787805636030787	-1.01211739087134	0.00447148201479989	0.01092131277227	0.0106626442068253
241	12.1639532432449	0.34	-26.2362818695078	-31.9904997799252	-20.4820639590905	0.545973336676396	-16.0255979623957	-18.307277601697	-13.7439183230944	0.3	0.15	0.49	-26.8213879668566	-23.478574461035	-20.1357609552134	-58.4572190044728	-51.1715564786411	-43.8858939528093	-56.3258683473552	-49.3075400083633	-42.2795026010231	-26.2362818695078	0.399406493298457	0.524346316718367	19.5028149922551	0.18932026928851	0.227111353172328	0.130500493469076	-0.937102106603513	-0.846864254149887	-1.07754586917808	-0.875725128580817	-0.787805636030787	-1.01211739087134	0.00447148201479989	0.01092131277227	0.0106626442068253
241	12.1639532432449	0.34	-25.9732833668891	-31.6600644465306	-20.2865022872476	0.463816990475469	-12.6984619181382	-14.8301309679693	-10.5667928683071	0.2	0.11	0.46	-26.2842836556222	-22.5062054925442	-18.7281273294662	-69.508237406867	-59.5171888646423	-49.5261403224175	-64.905271429771	-55.6147831081579	-46.2405597695983	-25.9732833668891	0.345667738418647	1.18914464726448	23.0646527281163	0.18932026928851	0.227111353172328	0.130500493469076	-0.937102106603513	-0.846864254149887	-1.07754586917808	-0.875725128580817	-0.787805636030787	-1.01211739087134	0.00447148201479989	0.01092131277227	0.0106626442068253
241	12.1639532432449	0.34	-25.934570871107	-31.5969838416148	-20.2721579005993	0.449237563005346	-12.8884404767328	-15.1165162521819	-10.6603647012837	0.26	0.13	0.47	-23.883915531645	-20.3635823588977	-16.8432491861503	-55.9135986815748	-47.6722993860036	-39.4310000904323	-53.4693557065963	-45.5769153063963	-37.710049891991	-25.934570871107	0.377520538274024	0.608875407561676	20.3091370763324	0.18932026928851	0.227111353172328	0.130500493469076	-0.937102106603513	-0.846864254149887	-1.07754586917808	-0.875725128580817	-0.787805636030787	-1.01211739087134	0.00447148201479989	0.01092131277227	0.0106626442068253
241	12.1639532432449	0.34	-25.6901335070623	-31.2403519234381	-20.1399150906865	0.50722026678701	-14.0645248940736	-16.2289304874959	-11.9001193006512	0.29	0.14	0.49	-24.0858191211398	-20.8735629796695	-17.6613068381991	-53.117753694012	-46.0335922766017	-38.9494308591915	-50.6606355730147	-43.8911786743333	-37.1470300548996	-25.6901335070623	0.396683371546879	-0.0175972000152053	19.2561969203804	0.18932026928851	0.227111353172328	0.130500493469076	-0.937102106603513	-0.846864254149887	-1.07754586917808	-0.875725128580817	-0.787805636030787	-1.01211739087134	0.00447148201479989	0.01092131277227	0.0106626442068253
241	12.1639532432449	0.34	-25.5435867391617	-31.117431692661	-19.9697417856623	0.491897000454044	-14.7224841514438	-17.0586590283973	-12.3863092744903	0.23	0.13	0.42	-28.4503535791104	-24.554091794329	-20.6578300095476	-70.390430227827	-60.7504957873503	-51.1105613468736	-67.946743176679	-58.6597779334753	-49.3505005296667	-25.5435867391617	0.334563314830198	-0.762009786077587	21.0791999226329	0.18932026928851	0.227111353172328	0.130500493469076	-0.937102106603513	-0.846864254149887	-1.07754586917808	-0.875725128580817	-0.787805636030787	-1.01211739087134	0.00447148201479989	0.01092131277227	0.0106626442068253
241	12.1639532432449	0.34	-25.3395628133394	-30.8872582598313	-19.7918673668475	0.485976139078878	-14.8026703944366	-17.1795637521433	-12.4257770367298	0.27	0.15	0.45	-26.6791080036298	-22.9878970090865	-19.2966860145431	-61.4101298982116	-52.9136784191827	-44.4172269401537	-59.7159673370543	-51.4711772096846	-43.1923207933802	-25.3395628133394	0.393191036890311	0.134284581142105	20.2321058084909	0.18932026928851	0.227111353172328	0.130500493469076	-0.937102106603513	-0.846864254149887	-1.07754586917808	-0.875725128580817	-0.787805636030787	-1.01211739087134	0.00447148201479989	0.01092131277227	0.0106626442068253
241	12.1639532432449	0.34	-25.1942829362097	-30.7095676564068	-19.6789982160126	0.489600782179983	-13.8725729720308	-16.0840194254232	-11.6611265186383	0.26	0.14	0.44	-25.595636715812	-22.0764056989659	-18.5571746821199	-60.3499535187375	-52.0522334562725	-43.7545133938076	-58.4032126860671	-50.3855632375214	-42.3431370033339	-25.1942829362097	0.383117079525951	2.09639552427386	23.0503140604723	0.18932026928851	0.227111353172328	0.130500493469076	-0.937102106603513	-0.846864254149887	-1.07754586917808	-0.875725128580817	-0.787805636030787	-1.01211739087134	0.00447148201479989	0.01092131277227	0.0106626442068253
241	12.1639532432449	0.34	-24.8830106969359	-30.3219746773011	-19.4440467165707	0.544768308763156	-15.4825143832676	-17.6922345549108	-13.2727942116243	0.22	0.15	0.38	-30.0890191335495	-26.3309685425963	-22.5729179516432	-76.0139677774923	-66.5199947350683	-57.0260216926443	-75.476011545843	-66.0750779366923	-56.6456753747466	-24.8830106969359	0.359195247641976	0.89726377484575	22.0360763526984	0.18932026928851	0.227111353172328	0.130500493469076	-0.937102106603513	-0.846864254149887	-1.07754586917808	-0.875725128580817	-0.787805636030787	-1.01211739087134	0.00447148201479989	0.01092131277227	0.0106626442068253
241	12.1639532432449	0.34	-24.7652627405093	-30.1937063371388	-19.3368191438799	0.44091759342506	-13.0112116578664	-15.2987185017393	-10.7237048139936	0.27	0.15	0.47	-23.8303357149997	-20.267157790414	-16.7039798658282	-55.0145253100744	-46.7886008220264	-38.5626763339784	-53.1195349749727	-45.1654659667328	-37.2300127412912	-24.7652627405093	0.373723330010488	-0.21649962816279	19.9062618982389	0.18932026928851	0.227111353172328	0.130500493469076	-0.937102106603513	-0.846864254149887	-1.07754586917808	-0.875725128580817	-0.787805636030787	-1.01211739087134	0.00447148201479989	0.01092131277227	0.0106626442068253
241	12.1639532432449	0.34	-24.627079737852	-30.0364220048111	-19.2177374708928	0.512622460526094	-15.894728721198	-18.3144899940707	-13.4749674483254	0.25	0.14	0.47	-29.4241688272892	-25.5365659381128	-21.6489630489363	-70.0438072294375	-60.7894249237755	-51.5350426181135	-67.3975041045737	-58.4921140994262	-49.604264659362	-24.627079737852	0.391797306938985	-0.89278979071049	19.0912513318396	0.18932026928851	0.227111353172328	0.130500493469076	-0.937102106603513	-0.846864254149887	-1.07754586917808	-0.875725128580817	-0.787805636030787	-1.01211739087134	0.00447148201479989	0.01092131277227	0.0106626442068253
241	12.1639532432449	0.34	-24.5502788709615	-29.839760547067	-19.2607971948561	0.462627443107722	-14.531663241896	-16.9769107922193	-12.0864156915727	0.23	0.16	0.43	-28.4017447828896	-24.3109359363769	-20.2201270898642	-70.5004492868125	-60.3460075850703	-50.1915658833281	-69.3587738112978	-59.3333331655161	-49.2878345226928	-24.5502788709615	0.375789252255097	-1.05568399357736	19.2732574291326	0.18932026928851	0.227111353172328	0.130500493469076	-0.937102106603513	-0.846864254149887	-1.07754586917808	-0.875725128580817	-0.787805636030787	-1.01211739087134	0.00447148201479989	0.01092131277227	0.0106626442068253
241	12.1639532432449	0.34	-24.0691371055485	-29.2502284825972	-18.8880457284997	0.534971587054349	-14.1777696549391	-16.2415703942552	-12.1139689156229	0.26	0.14	0.48	-25.6927970949933	-22.4280380629171	-19.1632790308408	-60.2209869262132	-52.5687639992585	-44.9165410723038	-57.7541938037186	-50.4152163237568	-43.0747819737113	-24.0691371055485	0.378518944159546	1.58698187945403	22.0399826912464	0.18932026928851	0.227111353172328	0.130500493469076	-0.937102106603513	-0.846864254149887	-1.07754586917808	-0.875725128580817	-0.787805636030787	-1.01211739087134	0.00447148201479989	0.01092131277227	0.0106626442068253
241	12.1639532432449	0.34	-23.7158707873557	-28.8950403691511	-18.5367012055603	0.575752090069637	-16.8852758813337	-19.1482819387535	-14.6222698239138	0.22	0.13	0.43	-32.9337879430501	-29.0415660796324	-25.1493442162146	-84.2253069541888	-74.2712870355859	-64.3172671169831	-80.9010746651638	-71.3781457939	-61.8121101125267	-23.7158707873557	0.381528986795975	-0.374220762775573	20.9935362660725	0.18932026928851	0.227111353172328	0.130500493469076	-0.937102106603513	-0.846864254149887	-1.07754586917808	-0.875725128580817	-0.787805636030787	-1.01211739087134	0.00447148201479989	0.01092131277227	0.0106626442068253
241	12.1639532432449	0.34	-23.6576423819232	-28.8396345193217	-18.4756502445247	0.557409521024761	-14.7346010410457	-16.784524686968	-12.6846773951234	0.22	0.14	0.47	-28.6168833606296	-25.121852850823	-21.6268223410164	-72.4911502427515	-63.6376780250901	-54.7842058074287	-69.6719658182674	-61.1595674663081	-52.6541204605301	-23.6576423819232	0.375585023148896	-0.167413957536924	20.8344571937114	0.18932026928851	0.227111353172328	0.130500493469076	-0.937102106603513	-0.846864254149887	-1.07754586917808	-0.875725128580817	-0.787805636030787	-1.01211739087134	0.00447148201479989	0.01092131277227	0.0106626442068253
241	12.1639532432449	0.34	-23.5110523794283	-28.606817289088	-18.4152874697686	0.448389513231402	-12.8631378933462	-15.0906543457421	-10.6356214409503	0.24	0.12	0.42	-25.0053301231876	-21.3143182577739	-17.6233063923602	-61.4462000335543	-52.3761876685457	-43.3061753035371	-58.8360967578555	-50.1339295545236	-41.4625985783748	-23.5110523794283	0.354589977009506	0.0143813102052101	21.8356766651598	0.18932026928851	0.227111353172328	0.130500493469076	-0.937102106603513	-0.846864254149887	-1.07754586917808	-0.875725128580817	-0.787805636030787	-1.01211739087134	0.00447148201479989	0.01092131277227	0.0106626442068253
241	12.1639532432449	0.34	-23.0935556053723	-28.0858730912141	-18.1012381195305	0.53098340620238	-13.4092954612048	-15.3769327816388	-11.4416581407709	0.27	0.13	0.47	-23.8219190436138	-20.7736585341746	-17.7253980247354	-54.704938799527	-47.70487703672	-40.704815273913	-52.2258248094105	-45.5311823721163	-38.8473107367173	-23.0935556053723	0.385670066305394	0.973061681035898	21.1388117647007	0.18932026928851	0.227111353172328	0.130500493469076	-0.937102106603513	-0.846864254149887	-1.07754586917808	-0.875725128580817	-0.787805636030787	-1.01211739087134	0.00447148201479989	0.01092131277227	0.0106626442068253
241	12.1639532432449	0.34	-22.7746560400303	-27.7171235574555	-17.8321885226051	0.537511370337746	-14.7248210994073	-16.8573365712014	-12.5923056276132	0.25	0.14	0.4	-27.2520911529182	-23.8046007515209	-20.3571103501236	-65.2834559471222	-57.0248571304348	-48.7662583137474	-64.1295889175661	-55.988428525295	-47.8997557544452	-22.7746560400303	0.376672655989194	2.26008341082636	23.0587560320898	0.18932026928851	0.227111353172328	0.130500493469076	-0.937102106603513	-0.846864254149887	-1.07754586917808	-0.875725128580817	-0.787805636030787	-1.01211739087134	0.00447148201479989	0.01092131277227	0.0106626442068253
241	12.1639532432449	0.34	-22.5833228230017	-27.4869264397632	-17.6797192062401	0.607309636007516	-15.4576996574188	-17.3983637149805	-13.5170355998572	0.26	0.14	0.46	-27.4264139447054	-24.3671920177336	-21.3079700907619	-64.0618040332662	-56.9161642141105	-49.7705243949547	-62.0898245425674	-55.1722569622116	-48.2253884600897	-22.5833228230017	0.386061628615382	-0.320100416958712	20.3067156977668	0.18932026928851	0.227111353172328	0.130500493469076	-0.937102106603513	-0.846864254149887	-1.07754586917808	-0.875725128580817	-0.787805636030787	-1.01211739087134	0.00447148201479989	0.01092131277227	0.0106626442068253
241	12.1639532432449	0.34	-22.204961592849	-27.001885765096	-17.408037420602	0.513199786972744	-13.2686847562062	-15.2863331390785	-11.2510363733338	0.25	0.15	0.5	-24.519161012035	-21.2828684940569	-18.0465759760789	-58.2717285209412	-50.5804229771093	-42.8891174332775	-55.8126257204059	-48.4396287921107	-41.0835598088998	-22.204961592849	0.408290522421917	0.64409225696098	20.5637717263265	0.18932026928851	0.227111353172328	0.130500493469076	-0.937102106603513	-0.846864254149887	-1.07754586917808	-0.875725128580817	-0.787805636030787	-1.01211739087134	0.00447148201479989	0.01092131277227	0.0106626442068253
241	12.1639532432449	0.34	-22.167350059979	-27.0189974636967	-17.3157026562613	0.512788125332985	-14.1057178726694	-16.2524141707604	-11.9590215745783	0.3	0.18	0.53	-23.9550085148812	-20.7909168569076	-17.626825198934	-52.4969999539229	-45.5629460787318	-38.6288922035407	-51.1982604608624	-44.4281156606929	-37.664865001652	-22.167350059979	0.430130903580399	-0.21831334405011	17.8889278983398	0.18932026928851	0.227111353172328	0.130500493469076	-0.937102106603513	-0.846864254149887	-1.07754586917808	-0.875725128580817	-0.787805636030787	-1.01211739087134	0.00447148201479989	0.01092131277227	0.0106626442068253
241	12.1639532432449	0.34	-22.1167398218434	-26.9816617783076	-17.2518178653792	0.567755115727273	-14.4183462396293	-16.3825444674574	-12.4541480118012	0.22	0.12	0.43	-27.8809888081569	-24.5381754304267	-21.1953620526965	-70.4886873019001	-62.0373899496879	-53.5860925974757	-67.2061441455993	-59.178694151801	-51.0867599618764	-22.1167398218434	0.357006838810514	-2.46845283709969	19.3924701021434	0.18932026928851	0.227111353172328	0.130500493469076	-0.937102106603513	-0.846864254149887	-1.07754586917808	-0.875725128580817	-0.787805636030787	-1.01211739087134	0.00447148201479989	0.01092131277227	0.0106626442068253
241	12.1639532432449	0.34	-22.0583188527034	-26.9104811143729	-17.2061565910338	0.60582233502324	-16.8305303731077	-18.9501436414237	-14.7109171047917	0.25	0.15	0.42	-30.3948107263018	-26.9950874670757	-23.5953642078497	-72.2331029985505	-64.1536790942016	-56.0742551898527	-70.7544658507232	-62.8726397751868	-54.9476988574959	-22.0583188527034	0.385311141801545	-0.654093374402759	19.8411329111455	0.18932026928851	0.227111353172328	0.130500493469076	-0.937102106603513	-0.846864254149887	-1.07754586917808	-0.875725128580817	-0.787805636030787	-1.01211739087134	0.00447148201479989	0.01092131277227	0.0106626442068253
241	12.1639532432449	0.34	-21.6929139755701	-26.4216007706878	-16.9642271804524	0.48972196735624	-14.4638002477545	-16.7689360729908	-12.1586644225182	0.25	0.15	0.45	-27.159540884956	-23.426064269721	-19.692587654486	-65.1848269084391	-56.2242178921945	-47.2636088759499	-63.8396092172863	-55.0465783099465	-46.2684368649982	-21.6929139755701	0.388813952453584	0.406881737213708	20.679607994817	0.18932026928851	0.227111353172328	0.130500493469076	-0.937102106603513	-0.846864254149887	-1.07754586917808	-0.875725128580817	-0.787805636030787	-1.01211739087134	0.00447148201479989	0.01092131277227	0.0106626442068253
241	12.1639532432449	0.34	-21.6773027667593	-26.4162454222649	-16.9383601112537	0.494084212961511	-14.0285429450401	-16.244884323283	-11.8122015667972	0.26	0.17	0.47	-25.5187280054439	-22.0371265564555	-18.555525107467	-59.400967512423	-51.2967040664374	-43.1924406204518	-58.5336300332912	-50.5032258102816	-42.5648645346259	-21.6773027667593	0.420030385450899	-0.208063821558275	18.4212722397078	0.18932026928851	0.227111353172328	0.130500493469076	-0.937102106603513	-0.846864254149887	-1.07754586917808	-0.875725128580817	-0.787805636030787	-1.01211739087134	0.00447148201479989	0.01092131277227	0.0106626442068253
241	12.1639532432449	0.34	-21.498460237672	-26.1993243251604	-16.7975961501835	0.557046729660222	-13.8663714839348	-15.7969231737961	-11.9358197940735	0.26	0.13	0.45	-24.9753709027163	-21.923115474828	-18.8708600469398	-58.5068486422168	-51.3566907113322	-44.2065327804475	-56.1455480422454	-49.2872261895412	-42.4112603582803	-21.498460237672	0.395831404622453	-1.58443818468612	19.0393151406082	0.18932026928851	0.227111353172328	0.130500493469076	-0.937102106603513	-0.846864254149887	-1.07754586917808	-0.875725128580817	-0.787805636030787	-1.01211739087134	0.00447148201479989	0.01092131277227	0.0106626442068253
241	12.1639532432449	0.34	-21.2459205284065	-25.8620014292558	-16.6298396275572	0.488666940574469	-14.4462787488671	-16.7534875978127	-12.1390698999215	0.25	0.16	0.45	-26.9044085112078	-23.1992641924326	-19.4941198736573	-64.0171055605746	-55.2009810628594	-46.3848565651442	-62.7242133705909	-54.0809920009661	-45.4684234937185	-21.2459205284065	0.397789802831512	0.276198481950729	19.8134871970879	0.18932026928851	0.227111353172328	0.130500493469076	-0.937102106603513	-0.846864254149887	-1.07754586917808	-0.875725128580817	-0.787805636030787	-1.01211739087134	0.00447148201479989	0.01092131277227	0.0106626442068253
241	12.1639532432449	0.34	-20.9265916955274	-25.4817780353419	-16.3714053557128	0.543120426905763	-14.576749468615	-16.6641171417403	-12.4893817954898	0.25	0.14	0.45	-26.7563709551808	-23.4048352388303	-20.0532995224797	-63.654015981308	-55.6806361680343	-47.7072563547606	-61.699339139796	-53.9918312587641	-46.2845856293603	-20.9265916955274	0.400594909310275	0.129049853808645	20.333464623303	0.18932026928851	0.227111353172328	0.130500493469076	-0.937102106603513	-0.846864254149887	-1.07754586917808	-0.875725128580817	-0.787805636030787	-1.01211739087134	0.00447148201479989	0.01092131277227	0.0106626442068253
241	12.1639532432449	0.34	-20.9239379496592	-25.4358385972804	-16.4120373020381	0.529219956555225	-14.7039721406955	-16.8692371046607	-12.5387071767304	0.27	0.14	0.46	-26.2695475901243	-22.8976979526326	-19.5258483151409	-60.6296435762914	-52.8474752305059	-45.0653068847204	-58.3035275665769	-50.8242707941348	-43.3377079366466	-20.9239379496592	0.426659987155949	0.253335235957262	19.5534395006154	0.18932026928851	0.227111353172328	0.130500493469076	-0.937102106603513	-0.846864254149887	-1.07754586917808	-0.875725128580817	-0.787805636030787	-1.01211739087134	0.00447148201479989	0.01092131277227	0.0106626442068253
241	12.1639532432449	0.34	-20.3566120996625	-24.830996862463	-15.8822273368619	0.562233107986763	-15.6046547222956	-17.7544785577585	-13.4548308868328	0.26	0.14	0.42	-28.1092066453418	-24.7055672624381	-21.3019278795343	-65.9385552622179	-57.9543006237308	-49.9700459852438	-64.1997627880004	-56.4482803527446	-48.6520197349909	-20.3566120996625	0.370910837577271	1.41045039518207	22.3657066836354	0.18932026928851	0.227111353172328	0.130500493469076	-0.937102106603513	-0.846864254149887	-1.07754586917808	-0.875725128580817	-0.787805636030787	-1.01211739087134	0.00447148201479989	0.01092131277227	0.0106626442068253
241	12.1639532432449	0.34	-20.2613570188037	-24.6748048673728	-15.8479091702346	0.538945286065527	-14.3550469377629	-16.4280215004626	-12.2820723750632	0.26	0.14	0.47	-25.7068582061274	-22.4630309962148	-19.2192037863022	-59.6124543834338	-52.0902398822248	-44.5680253810158	-57.3921724158271	-50.1509350055416	-42.909702329974	-20.2613570188037	0.410306452526829	0.125153328906048	20.3006337164058	0.18932026928851	0.227111353172328	0.130500493469076	-0.937102106603513	-0.846864254149887	-1.07754586917808	-0.875725128580817	-0.787805636030787	-1.01211739087134	0.00447148201479989	0.01092131277227	0.0106626442068253
241	12.1639532432449	0.34	-20.1902917888025	-24.5806627788405	-15.7999207987644	0.512726046648537	-13.4794269381838	-15.5310652440333	-11.4277886323343	0.27	0.13	0.47	-23.9268950117915	-20.7661759255658	-17.6054568393402	-54.6514601123081	-47.432056467082	-40.2126528218558	-52.1114132219163	-45.2393035780602	-38.3461450033357	-20.1902917888025	0.38482741764432	-1.87800408614938	18.4805151407121	0.18932026928851	0.227111353172328	0.130500493469076	-0.937102106603513	-0.846864254149887	-1.07754586917808	-0.875725128580817	-0.787805636030787	-1.01211739087134	0.00447148201479989	0.01092131277227	0.0106626442068253
241	12.1639532432449	0.34	-19.6088802666158	-23.8688796033601	-15.3488809298715	0.558062819253326	-14.4995309273107	-16.5140813421711	-12.4849805124504	0.24	0.13	0.51	-26.8901441023389	-23.6098192792628	-20.3294944561867	-64.8920731150326	-56.9758984210638	-49.0597237270949	-60.9138744020021	-53.4757454055127	-46.0312487097763	-19.6088802666158	0.403588834689127	1.24183646490823	21.8232446459577	0.18932026928851	0.227111353172328	0.130500493469076	-0.937102106603513	-0.846864254149887	-1.07754586917808	-0.875725128580817	-0.787805636030787	-1.01211739087134	0.00447148201479989	0.01092131277227	0.0106626442068253
241	12.1639532432449	0.34	-19.3662042107243	-23.5341702058346	-15.1982382156139	0.544621108148769	-13.190703844013	-15.0738873619832	-11.3075203260428	0.24	0.12	0.45	-24.9006473583117	-21.7898049083259	-18.6789624583402	-60.9920059853155	-53.3722634702451	-45.7525209551747	-58.0164866611816	-50.750778455312	-43.5020502802834	-19.3662042107243	0.380530432085427	-0.162606944660617	21.080585702694	0.18932026928851	0.227111353172328	0.130500493469076	-0.937102106603513	-0.846864254149887	-1.07754586917808	-0.875725128580817	-0.787805636030787	-1.01211739087134	0.00447148201479989	0.01092131277227	0.0106626442068253
241	12.1639532432449	0.34	-19.0558988178275	-23.1741615634081	-14.9376360722468	0.593601480124759	-15.482831291753	-17.4829898015665	-13.4826727819395	0.27	0.13	0.43	-27.0289083992022	-23.9366397564103	-20.8443711136185	-61.9461909267867	-54.8591765008192	-47.7721620748517	-59.2860748444065	-52.4999715847604	-45.7049213424821	-19.0558988178275	0.399222626514224	-0.281775745610567	19.9505204172421	0.18932026928851	0.227111353172328	0.130500493469076	-0.937102106603513	-0.846864254149887	-1.07754586917808	-0.875725128580817	-0.787805636030787	-1.01211739087134	0.00447148201479989	0.01092131277227	0.0106626442068253
241	12.1639532432449	0.35	-44.9720320296732	-54.5586602947174	-35.3854037646291	0.506004107507636	-16.1671681420595	-18.6612118743345	-13.6731244097844	0.26	0.16	0.38	-29.2403169818015	-25.3323912913753	-21.4244656009492	-67.8948188428507	-58.8207753922294	-49.7467319416081	-67.7077000850129	-58.6675423487083	-49.606359595993	-44.9720320296732	0.30988965027081	-1.52686562112827	20.2101170407017	0.18932026928851	0.227111353172328	0.130500493469076	-0.937102106603513	-0.846864254149887	-1.07754586917808	-0.875725128580817	-0.787805636030787	-1.01211739087134	0.00447148201479989	0.01092131277227	0.0106626442068253
241	12.1639532432449	0.35	-42.9614727028776	-52.0987035752095	-33.8242418305456	0.418308978430333	-13.6946694595622	-16.2160279754458	-11.1733109436787	0.23	0.12	0.42	-27.098690265041	-22.8852346905618	-18.6717791160827	-67.186845111169	-56.74025952727	-46.293673943371	-64.1505855422053	-54.1800194290951	-44.1805210660197	-42.9614727028776	0.292914566638611	0.0414071109668721	22.9039415868175	0.18932026928851	0.227111353172328	0.130500493469076	-0.937102106603513	-0.846864254149887	-1.07754586917808	-0.875725128580817	-0.787805636030787	-1.01211739087134	0.00447148201479989	0.01092131277227	0.0106626442068253
241	12.1639532432449	0.35	-40.3959276762236	-49.0846437417074	-31.7072116107399	0.453114237072115	-14.1520739456424	-16.5795223369097	-11.7246255543752	0.24	0.14	0.41	-27.133020751038	-23.160408860664	-19.18779697029	-65.8184319507624	-56.1817944465004	-46.5451569422385	-64.3451434378162	-54.9165489227235	-45.4947234416109	-40.3959276762236	0.307696708233715	0.779872471449977	22.7204232493398	0.18932026928851	0.227111353172328	0.130500493469076	-0.937102106603513	-0.846864254149887	-1.07754586917808	-0.875725128580817	-0.787805636030787	-1.01211739087134	0.00447148201479989	0.01092131277227	0.0106626442068253
241	12.1639532432449	0.35	-38.5301471972933	-46.6880470582882	-30.3722473362983	0.469103513708381	-13.8461645702171	-16.1459405478729	-11.5463885925614	0.25	0.15	0.42	-26.1021441803818	-22.3842384954598	-18.6663328105378	-62.5289998468495	-53.6225696931989	-44.7161395395483	-61.5422419309758	-52.7960634477981	-44.0153740109189	-38.5301471972933	0.31689159561421	-1.56815522483078	19.7578469768512	0.18932026928851	0.227111353172328	0.130500493469076	-0.937102106603513	-0.846864254149887	-1.07754586917808	-0.875725128580817	-0.787805636030787	-1.01211739087134	0.00447148201479989	0.01092131277227	0.0106626442068253
241	12.1639532432449	0.35	-38.3775673778699	-46.6040776713842	-30.1510570843556	0.451991626959789	-15.0022970533729	-17.5814174987344	-12.4231766080113	0.25	0.15	0.4	-28.2777681672145	-24.1295377964548	-19.981307425695	-67.3903209235587	-57.504442579225	-47.6185642348914	-66.79161222567	-56.9917706979836	-47.2046794553983	-38.3775673778699	0.320778800200711	-1.05935228979004	20.213725490527	0.18932026928851	0.227111353172328	0.130500493469076	-0.937102106603513	-0.846864254149887	-1.07754586917808	-0.875725128580817	-0.787805636030787	-1.01211739087134	0.00447148201479989	0.01092131277227	0.0106626442068253
241	12.1639532432449	0.35	-38.2118435149452	-46.3990425388645	-30.0246444910258	0.453597576069475	-14.9301948584595	-17.4886151062086	-12.3717746107105	0.23	0.14	0.43	-29.2086889657959	-24.9357319130806	-20.6627748603653	-72.374664749035	-61.7869305806361	-51.1991964122372	-70.3788714557579	-60.1100218633805	-49.7887686224472	-38.2118435149452	0.316090011875081	0.53025746162834	22.2387996562979	0.18932026928851	0.227111353172328	0.130500493469076	-0.937102106603513	-0.846864254149887	-1.07754586917808	-0.875725128580817	-0.787805636030787	-1.01211739087134	0.00447148201479989	0.01092131277227	0.0106626442068253
241	12.1639532432449	0.35	-37.691385621609	-45.7911346394458	-29.5916366037722	0.499418335567437	-15.0445749881042	-17.3962137630276	-12.6929362131808	0.26	0.14	0.42	-27.6629982457601	-23.9234845681559	-20.1839708905518	-65.1754608940853	-56.3649724107937	-47.554483927502	-63.415053016653	-54.8701536618624	-46.282769657799	-37.691385621609	0.324458600495549	-0.159560506570638	20.952652170675	0.18932026928851	0.227111353172328	0.130500493469076	-0.937102106603513	-0.846864254149887	-1.07754586917808	-0.875725128580817	-0.787805636030787	-1.01211739087134	0.00447148201479989	0.01092131277227	0.0106626442068253
241	12.1639532432449	0.35	-37.3829605555731	-45.3140203272736	-29.4519007838727	0.470713583265941	-14.1217519773622	-16.459733368409	-11.7837705863155	0.25	0.15	0.44	-26.3430417034333	-22.6012106598999	-18.8593796163666	-62.4673243170532	-53.5943104879193	-44.7212966587853	-60.863024274329	-52.2420490287165	-43.587553330469	-37.3829605555731	0.327871461261457	0.310298901960037	21.5734641300721	0.18932026928851	0.227111353172328	0.130500493469076	-0.937102106603513	-0.846864254149887	-1.07754586917808	-0.875725128580817	-0.787805636030787	-1.01211739087134	0.00447148201479989	0.01092131277227	0.0106626442068253
241	12.1639532432449	0.35	-37.2516407978236	-45.1543486663959	-29.3489329292514	0.44092694298699	-14.1667093808947	-16.6573175556135	-11.676101206176	0.26	0.15	0.46	-26.4501889295244	-22.4953470679349	-18.5405052063455	-62.2293063992507	-52.924757890309	-43.6202093813673	-60.4183650994183	-51.3750665060791	-42.3497242072429	-37.2516407978236	0.337097322286329	-1.3988437040882	19.256505694458	0.18932026928851	0.227111353172328	0.130500493469076	-0.937102106603513	-0.846864254149887	-1.07754586917808	-0.875725128580817	-0.787805636030787	-1.01211739087134	0.00447148201479989	0.01092131277227	0.0106626442068253
241	12.1639532432449	0.35	-36.617696070792	-44.365080764827	-28.8703113767569	0.399426766981474	-13.6775631567137	-16.2960994274113	-11.059026886016	0.27	0.14	0.4	-25.2253382360485	-21.1720085784862	-17.118678920924	-57.8821853932779	-48.5813951916302	-39.2806049899825	-56.8049311435945	-47.6735838142633	-38.5451972491995	-36.617696070792	0.325874207103187	-0.299010731857585	20.605489688995	0.18932026928851	0.227111353172328	0.130500493469076	-0.937102106603513	-0.846864254149887	-1.07754586917808	-0.875725128580817	-0.787805636030787	-1.01211739087134	0.00447148201479989	0.01092131277227	0.0106626442068253
241	12.1639532432449	0.35	-36.2672683504983	-43.9349493310126	-28.599587369984	0.527381607328441	-15.4147122794518	-17.6930269365116	-13.136397622392	0.26	0.14	0.45	-28.0334867886963	-24.4236407138352	-20.813794638974	-65.8112034870542	-57.3367558958462	-48.8623083046382	-63.3978379195848	-55.2260908224981	-47.0754551334417	-36.2672683504983	0.337150042014204	-2.03421656656908	19.2092040649549	0.18932026928851	0.227111353172328	0.130500493469076	-0.937102106603513	-0.846864254149887	-1.07754586917808	-0.875725128580817	-0.787805636030787	-1.01211739087134	0.00447148201479989	0.01092131277227	0.0106626442068253
241	12.1639532432449	0.35	-36.0929044302528	-43.7961343039919	-28.3896745565137	0.458980720512087	-13.9164621610835	-16.2754377881577	-11.5574865340094	0.23	0.14	0.42	-27.5705845669967	-23.5744808760069	-19.5783771850171	-69.3562851480308	-59.303726907929	-49.2511686678272	-67.5092373179892	-57.6951217817054	-47.9237786268379	-36.0929044302528	0.315586765439886	0.0911520255937012	21.8172082368002	0.18932026928851	0.227111353172328	0.130500493469076	-0.937102106603513	-0.846864254149887	-1.07754586917808	-0.875725128580817	-0.787805636030787	-1.01211739087134	0.00447148201479989	0.01092131277227	0.0106626442068253
241	12.1639532432449	0.35	-35.6533097336899	-43.2875749347475	-28.0190445326323	0.474661798967804	-14.3778580932759	-16.7394617101037	-12.016254476448	0.28	0.15	0.44	-25.6217549579491	-22.0070372193466	-18.3923194807441	-58.1604521662877	-49.9551743281513	-41.7498964900148	-56.8997541113437	-48.8754241919057	-40.8622629412138	-35.6533097336899	0.342460655823786	0.0393699426564632	20.616421276614	0.18932026928851	0.227111353172328	0.130500493469076	-0.937102106603513	-0.846864254149887	-1.07754586917808	-0.875725128580817	-0.787805636030787	-1.01211739087134	0.00447148201479989	0.01092131277227	0.0106626442068253
241	12.1639532432449	0.35	-35.3128713444896	-42.853752892994	-27.7719897959852	0.487347819050877	-13.3116827863432	-15.4433053697393	-11.1800602029471	0.24	0.13	0.43	-25.4738608037193	-21.9577316023957	-18.4416024010722	-62.3016042341074	-53.7021818055738	-45.1027593770401	-60.2507137796654	-51.9097862505448	-43.5964077905058	-35.3128713444896	0.321529509329004	-0.404868826544894	21.7771986942623	0.18932026928851	0.227111353172328	0.130500493469076	-0.937102106603513	-0.846864254149887	-1.07754586917808	-0.875725128580817	-0.787805636030787	-1.01211739087134	0.00447148201479989	0.01092131277227	0.0106626442068253
241	12.1639532432449	0.35	-34.6805923026804	-42.0256491662769	-27.335535439084	0.470996061181658	-15.2824437695565	-17.8111541029361	-12.7537334361768	0.25	0.15	0.43	-28.5923265742145	-24.5329763914174	-20.4736262086203	-68.0079774746626	-58.3526528169483	-48.697328159234	-66.625767106325	-57.1822138518482	-47.6965260796072	-34.6805923026804	0.343894534793276	0.54406173941367	21.1455029058124	0.18932026928851	0.227111353172328	0.130500493469076	-0.937102106603513	-0.846864254149887	-1.07754586917808	-0.875725128580817	-0.787805636030787	-1.01211739087134	0.00447148201479989	0.01092131277227	0.0106626442068253
241	12.1639532432449	0.35	-34.5403344685808	-41.9046845221755	-27.1759844149861	0.433679636258763	-13.351715574916	-15.7338655917234	-10.9695655581087	0.26	0.14	0.43	-24.9556245074876	-21.1772751251704	-17.3989257428532	-58.647072205068	-49.7677460646123	-40.8884199241567	-57.0629437803011	-48.4340621157925	-39.7969607060599	-34.5403344685808	0.337019908530582	-0.602632998753881	20.138990047229	0.18932026928851	0.227111353172328	0.130500493469076	-0.937102106603513	-0.846864254149887	-1.07754586917808	-0.875725128580817	-0.787805636030787	-1.01211739087134	0.00447148201479989	0.01092131277227	0.0106626442068253
241	12.1639532432449	0.35	-34.4817713964495	-41.7428851559499	-27.220657636949	0.484060219616468	-15.1335226991065	-17.5728793651238	-12.6941660330892	0.26	0.15	0.43	-27.5725435224467	-23.7450963270816	-19.9176491317165	-64.1079333693562	-55.2088729843235	-46.3098125992908	-63.046292730494	-54.28686472388	-45.529879689271	-34.4817713964495	0.345896771775479	0.71414411543034	21.0176449087679	0.18932026928851	0.227111353172328	0.130500493469076	-0.937102106603513	-0.846864254149887	-1.07754586917808	-0.875725128580817	-0.787805636030787	-1.01211739087134	0.00447148201479989	0.01092131277227	0.0106626442068253
241	12.1639532432449	0.35	-34.363542202788	-41.7222008100773	-27.0048835954986	0.553797422363894	-15.6408471079997	-17.8328256817917	-13.4488685342076	0.27	0.14	0.43	-27.8643066762979	-24.4392766615437	-21.0142466467896	-64.5230259881273	-56.5919727155877	-48.6609194430482	-62.7212167357995	-55.0207430720877	-47.3299039672887	-34.363542202788	0.330711219592275	-0.358613238440262	20.8538988957045	0.18932026928851	0.227111353172328	0.130500493469076	-0.937102106603513	-0.846864254149887	-1.07754586917808	-0.875725128580817	-0.787805636030787	-1.01211739087134	0.00447148201479989	0.01092131277227	0.0106626442068253
241	12.1639532432449	0.35	-34.037849985024	-41.2218330997587	-26.8538668702894	0.472933675532318	-13.6697112832923	-15.9227949452913	-11.4166276212932	0.26	0.14	0.45	-25.1836349699622	-21.6201376885161	-18.0566404070699	-59.0162195587062	-50.6653941830398	-42.3145688073735	-56.7836063585264	-48.7708009275233	-40.733524274993	-34.037849985024	0.343148549322804	0.115828411480845	21.0794654591296	0.18932026928851	0.227111353172328	0.130500493469076	-0.937102106603513	-0.846864254149887	-1.07754586917808	-0.875725128580817	-0.787805636030787	-1.01211739087134	0.00447148201479989	0.01092131277227	0.0106626442068253
241	12.1639532432449	0.35	-33.9021991082245	-41.1705724209865	-26.6338257954625	0.437238785386573	-14.1299260558597	-16.6327372584707	-11.6271148532488	0.25	0.15	0.42	-26.723813775085	-22.7025477950246	-18.6812818149642	-63.6193984521174	-54.0462692266053	-44.4731400010932	-62.6059435296255	-53.2084851786367	-43.7835653647078	-33.9021991082245	0.338741447026363	-1.1466309743901	20.0259508881537	0.18932026928851	0.227111353172328	0.130500493469076	-0.937102106603513	-0.846864254149887	-1.07754586917808	-0.875725128580817	-0.787805636030787	-1.01211739087134	0.00447148201479989	0.01092131277227	0.0106626442068253
241	12.1639532432449	0.35	-33.764998918394	-40.9110536856144	-26.6189441511737	0.515920163442212	-14.8001339551357	-17.0384342587265	-12.5618336515448	0.24	0.14	0.4	-28.223332991924	-24.5156980153231	-20.8080630387222	-69.3294790115955	-60.2218232515029	-51.1141674914103	-68.1781559402223	-59.2351165483297	-50.2671709876029	-33.764998918394	0.319763635467953	0.0519846361833474	21.9720365514437	0.18932026928851	0.227111353172328	0.130500493469076	-0.937102106603513	-0.846864254149887	-1.07754586917808	-0.875725128580817	-0.787805636030787	-1.01211739087134	0.00447148201479989	0.01092131277227	0.0106626442068253
241	12.1639532432449	0.35	-33.7014397330401	-40.7976782588474	-26.6052012072328	0.496488004623716	-16.2717480283468	-18.8301583741036	-13.7133376825901	0.28	0.17	0.45	-28.8671970779602	-24.9450773490672	-21.0229576201741	-65.6259329621359	-56.7094882618528	-47.7930435615697	-64.6817953191609	-55.8786873097152	-47.0943527279387	-33.7014397330401	0.346231741443555	0.485571104892054	20.2779992187465	0.18932026928851	0.227111353172328	0.130500493469076	-0.937102106603513	-0.846864254149887	-1.07754586917808	-0.875725128580817	-0.787805636030787	-1.01211739087134	0.00447148201479989	0.01092131277227	0.0106626442068253
241	12.1639532432449	0.35	-33.6357145305592	-40.7642638417458	-26.5071652193727	0.396034777462843	-14.4130608277536	-17.1920124383889	-11.6341092171183	0.27	0.16	0.47	-26.4517042514715	-22.1759973557775	-17.9002904600836	-60.3438877061823	-50.589779829978	-40.8356719537737	-59.1031688294474	-49.5337662863731	-39.9666771473648	-33.6357145305592	0.379153931525114	1.62231485388061	20.7242065102789	0.18932026928851	0.227111353172328	0.130500493469076	-0.937102106603513	-0.846864254149887	-1.07754586917808	-0.875725128580817	-0.787805636030787	-1.01211739087134	0.00447148201479989	0.01092131277227	0.0106626442068253
241	12.1639532432449	0.35	-33.2281682073386	-40.2993820699218	-26.1569543447553	0.492229164674075	-14.7380142117072	-17.0750999103611	-12.4009285130533	0.24	0.15	0.39	-27.9033849652596	-24.0842212538501	-20.2650575424407	-67.5855805162314	-58.3350757174947	-49.084570918758	-66.7473105354229	-57.6153615808886	-48.4722061476936	-33.2281682073386	0.326490225221675	0.492766456172238	21.7547715202754	0.18932026928851	0.227111353172328	0.130500493469076	-0.937102106603513	-0.846864254149887	-1.07754586917808	-0.875725128580817	-0.787805636030787	-1.01211739087134	0.00447148201479989	0.01092131277227	0.0106626442068253
241	12.1639532432449	0.35	-33.1449644768215	-40.2374110889918	-26.0525178646511	0.504873915525565	-13.881637437273	-16.0279481609463	-11.7353267135997	0.26	0.15	0.46	-25.1057522237535	-21.7438281220134	-18.3819040202733	-58.2752062634304	-50.4715436316635	-42.6678809998966	-56.5356124164946	-48.9519936313068	-41.3889739616329	-33.1449644768215	0.350081442001815	-0.815162945614984	20.2643168186307	0.18932026928851	0.227111353172328	0.130500493469076	-0.937102106603513	-0.846864254149887	-1.07754586917808	-0.875725128580817	-0.787805636030787	-1.01211739087134	0.00447148201479989	0.01092131277227	0.0106626442068253
241	12.1639532432449	0.35	-33.0697517157858	-40.1063336139875	-26.0331698175842	0.509369654313197	-16.010996025829	-18.4643741024598	-13.5576179491982	0.25	0.15	0.42	-29.6469419307137	-25.707725959008	-21.7685099873023	-70.5308179167766	-61.1593243885553	-51.7878308603341	-69.4469503865415	-60.1793693780443	-50.9626550493439	-33.0697517157858	0.338920364773993	-0.247136695408972	20.7496360759349	0.18932026928851	0.227111353172328	0.130500493469076	-0.937102106603513	-0.846864254149887	-1.07754586917808	-0.875725128580817	-0.787805636030787	-1.01211739087134	0.00447148201479989	0.01092131277227	0.0106626442068253
241	12.1639532432449	0.35	-33.0595525499273	-40.0762316719481	-26.0428734279065	0.502044307435688	-15.5605546179842	-17.9801060655575	-13.1410031704108	0.26	0.15	0.39	-28.1113831109781	-24.3284834188707	-20.5455837267634	-65.1335317727749	-56.3686262426421	-47.6037207125092	-64.6461328005889	-55.9572153797528	-47.261621107255	-33.0595525499273	0.33061761393965	-0.186509373561692	20.4214208627222	0.18932026928851	0.227111353172328	0.130500493469076	-0.937102106603513	-0.846864254149887	-1.07754586917808	-0.875725128580817	-0.787805636030787	-1.01211739087134	0.00447148201479989	0.01092131277227	0.0106626442068253
241	12.1639532432449	0.35	-33.0249693932615	-39.991172245385	-26.058766541138	0.470956326166823	-15.6893960315375	-18.285649755257	-13.093142307818	0.26	0.16	0.44	-28.9790602883957	-24.8645227034237	-20.7499851184517	-68.0464183978443	-58.3849751614404	-48.7235319250365	-67.2427395143303	-57.6605428838208	-48.1417122640043	-33.0249693932615	0.367133096956093	1.92035590390229	21.653865605918	0.18932026928851	0.227111353172328	0.130500493469076	-0.937102106603513	-0.846864254149887	-1.07754586917808	-0.875725128580817	-0.787805636030787	-1.01211739087134	0.00447148201479989	0.01092131277227	0.0106626442068253
241	12.1639532432449	0.35	-32.9399476382317	-39.9290942784074	-25.950800998056	0.439171251461325	-13.8068744273978	-16.242884158869	-11.3708646959265	0.24	0.17	0.37	-26.4065626377708	-22.4462657513837	-18.4859688649966	-63.621395183905	-54.0798423240856	-44.5382894642662	-64.034886006773	-54.4636791993862	-44.8598988990047	-32.9399476382317	0.332388627139967	-0.404626399500526	20.053032483593	0.18932026928851	0.227111353172328	0.130500493469076	-0.937102106603513	-0.846864254149887	-1.07754586917808	-0.875725128580817	-0.787805636030787	-1.01211739087134	0.00447148201479989	0.01092131277227	0.0106626442068253
241	12.1639532432449	0.35	-32.8816626639869	-39.8244901986294	-25.9388351293444	0.465627123262572	-13.4123225605086	-15.6556492278158	-11.1689958932015	0.22	0.12	0.35	-26.621317317693	-22.806699974867	-18.9920826320411	-67.2423146306642	-57.6070401436495	-47.9717656566347	-65.7195089609005	-56.3112410566696	-46.9036565336219	-32.8816626639869	0.296240105411956	-0.550703563392165	22.2514773410263	0.18932026928851	0.227111353172328	0.130500493469076	-0.937102106603513	-0.846864254149887	-1.07754586917808	-0.875725128580817	-0.787805636030787	-1.01211739087134	0.00447148201479989	0.01092131277227	0.0106626442068253
241	12.1639532432449	0.35	-32.8705921582446	-39.8168171445429	-25.9243671719464	0.536836708877153	-14.5499866600544	-16.6600428459433	-12.4399304741656	0.25	0.12	0.47	-26.8948214293347	-23.4884925951227	-20.0821637609107	-64.3344448726873	-56.186248939182	-48.0380530056767	-60.8991683049941	-53.1950450501334	-45.4660194281896	-32.8705921582446	0.333632764126163	-1.01869203912053	20.7788623637457	0.18932026928851	0.227111353172328	0.130500493469076	-0.937102106603513	-0.846864254149887	-1.07754586917808	-0.875725128580817	-0.787805636030787	-1.01211739087134	0.00447148201479989	0.01092131277227	0.0106626442068253
241	12.1639532432449	0.35	-32.6608200844315	-39.54235241756	-25.7792877513031	0.511139548879694	-14.556573247421	-16.7792040103613	-12.3339424844807	0.29	0.16	0.43	-24.979485550789	-21.6706174427833	-18.3617493347777	-55.2454262081788	-47.9274280643919	-40.6094299206051	-54.3178804147145	-47.1172148714521	-39.9092630124532	-32.6608200844315	0.354956038379337	0.609016267295404	21.2411409573786	0.18932026928851	0.227111353172328	0.130500493469076	-0.937102106603513	-0.846864254149887	-1.07754586917808	-0.875725128580817	-0.787805636030787	-1.01211739087134	0.00447148201479989	0.01092131277227	0.0106626442068253
241	12.1639532432449	0.35	-32.1646757985422	-38.9686128830908	-25.3607387139935	0.512148409359913	-14.7110490252613	-16.9527364363006	-12.469361614222	0.25	0.14	0.41	-27.0575261260238	-23.4796662378292	-19.9018063496346	-63.9846945052679	-55.5238961727624	-47.063097840257	-62.7339990498224	-54.4529768381593	-46.1450474691435	-32.1646757985422	0.333177849175667	1.73738816947569	23.2249534443936	0.18932026928851	0.227111353172328	0.130500493469076	-0.937102106603513	-0.846864254149887	-1.07754586917808	-0.875725128580817	-0.787805636030787	-1.01211739087134	0.00447148201479989	0.01092131277227	0.0106626442068253
241	12.1639532432449	0.35	-32.1021481398537	-38.9208561814414	-25.283440098266	0.484754995672461	-13.3374461034175	-15.4843069079954	-11.1905852988396	0.24	0.13	0.42	-25.3691954301811	-21.8518193127774	-18.3344431953736	-61.6113737608162	-53.0691093747366	-44.526844988657	-59.5406485423384	-51.2789505443425	-43.0547420293	-32.1021481398537	0.322575720299666	0.228542308614337	22.5061484187555	0.18932026928851	0.227111353172328	0.130500493469076	-0.937102106603513	-0.846864254149887	-1.07754586917808	-0.875725128580817	-0.787805636030787	-1.01211739087134	0.00447148201479989	0.01092131277227	0.0106626442068253
241	12.1639532432449	0.35	-32.0347061296629	-38.8514622847219	-25.2179499746039	0.485658411158575	-14.0635704227774	-16.3232216794376	-11.8039191661171	0.25	0.14	0.5	-26.1561994402496	-22.5353523982059	-18.9145053561621	-62.0998167628718	-53.5032338246297	-44.9066508863877	-59.0607350393478	-50.8938779596528	-42.7076833066267	-32.0347061296629	0.352388072010609	-1.0533926566299	19.6976444973793	0.18932026928851	0.227111353172328	0.130500493469076	-0.937102106603513	-0.846864254149887	-1.07754586917808	-0.875725128580817	-0.787805636030787	-1.01211739087134	0.00447148201479989	0.01092131277227	0.0106626442068253
241	12.1639532432449	0.35	-31.859174093779	-38.6637236711903	-25.0546245163676	0.516398735263562	-14.2373712018463	-16.3884999227891	-12.0862424809036	0.22	0.15	0.43	-27.8429151817741	-24.1882979316008	-20.5336806814276	-70.2609993681161	-61.0386511108038	-51.8163028534916	-68.6686109363592	-59.6952242800291	-50.6530932562863	-31.859174093779	0.332672269284216	-0.286182197318955	21.4206745563327	0.18932026928851	0.227111353172328	0.130500493469076	-0.937102106603513	-0.846864254149887	-1.07754586917808	-0.875725128580817	-0.787805636030787	-1.01211739087134	0.00447148201479989	0.01092131277227	0.0106626442068253
241	12.1639532432449	0.35	-31.812506507508	-38.5080647474034	-25.1169482676125	0.518633810275161	-14.8081955437098	-17.0355789555083	-12.5808121319113	0.26	0.14	0.45	-26.7715380559133	-23.2711885855601	-19.7708391152069	-62.3417430844406	-54.1906280110085	-46.0395129375764	-60.318653524101	-52.4218112994447	-44.5232087883887	-31.812506507508	0.343848891580687	1.04385486606303	21.9052666997973	0.18932026928851	0.227111353172328	0.130500493469076	-0.937102106603513	-0.846864254149887	-1.07754586917808	-0.875725128580817	-0.787805636030787	-1.01211739087134	0.00447148201479989	0.01092131277227	0.0106626442068253
241	12.1639532432449	0.35	-31.6592912526192	-38.4262965027508	-24.8922860024877	0.489470064645656	-15.6424768085119	-18.1367184152632	-13.1482352017606	0.25	0.15	0.51	-29.0802581394362	-25.0810126240287	-21.0817671086212	-69.0854502581084	-59.5845140628424	-50.0835778675763	-66.3685429828926	-57.2382910919212	-48.1185197122661	-31.6592912526192	0.369819483618424	-1.31515214978176	18.6465217959928	0.18932026928851	0.227111353172328	0.130500493469076	-0.937102106603513	-0.846864254149887	-1.07754586917808	-0.875725128580817	-0.787805636030787	-1.01211739087134	0.00447148201479989	0.01092131277227	0.0106626442068253
241	12.1639532432449	0.35	-31.466304757628	-38.124671510718	-24.807938004538	0.493753450896079	-13.4962552090901	-15.6299127228629	-11.3625976953173	0.2	0.12	0.33	-28.1114109108488	-24.2738896030714	-20.4363682952939	-75.6003172755584	-65.2800302810793	-54.9597432866003	-74.1521370012378	-64.0345646311237	-53.9197791638585	-31.466304757628	0.283120333221937	-0.905314782436566	23.4437795973326	0.18932026928851	0.227111353172328	0.130500493469076	-0.937102106603513	-0.846864254149887	-1.07754586917808	-0.875725128580817	-0.787805636030787	-1.01211739087134	0.00447148201479989	0.01092131277227	0.0106626442068253
241	12.1639532432449	0.35	-31.4498970484564	-38.1167610897709	-24.783033007142	0.483361246259594	-14.0453965530845	-16.3125297862282	-11.7782633199407	0.28	0.14	0.49	-24.9311638626284	-21.4662034380573	-18.0012430134863	-56.5126935395869	-48.6584975750693	-40.8043016105518	-53.8226491936465	-46.3530568721769	-38.8735995180244	-31.4498970484564	0.368493315994278	0.321726769542483	20.4821872337252	0.18932026928851	0.227111353172328	0.130500493469076	-0.937102106603513	-0.846864254149887	-1.07754586917808	-0.875725128580817	-0.787805636030787	-1.01211739087134	0.00447148201479989	0.01092131277227	0.0106626442068253
241	12.1639532432449	0.35	-31.41919399459	-38.1525026052725	-24.6858853839075	0.56045937702364	-14.840632659075	-16.8925757735498	-12.7886895446002	0.23	0.15	0.43	-28.330584041683	-24.8892647525073	-21.4479454633315	-70.5084622086375	-61.9437912265037	-53.3791202443699	-69.308253260133	-3.61778493456721	-52.4465685759592	-31.41919399459	0.348874298293789	2.28953767910221	22.927985321313	0.18932026928851	0.227111353172328	0.130500493469076	-0.937102106603513	-0.846864254149887	-1.07754586917808	-0.875725128580817	-0.787805636030787	-1.01211739087134	0.00447148201479989	0.01092131277227	0.0106626442068253
241	12.1639532432449	0.35	-31.3910131800605	-38.1293669757397	-24.6526593843814	0.567224335813067	-15.901896573255	-18.0705411182847	-13.7332520282252	0.24	0.14	0.44	-29.7039764473931	-26.1392040331819	-22.5744316189707	-72.3849055961228	-63.6979974600579	-55.011089323993	-70.1795332102313	-61.8111876477318	-53.3460158459063	-31.3910131800605	0.367254999673915	-0.299744931352221	20.3106267554495	0.18932026928851	0.227111353172328	0.130500493469076	-0.937102106603513	-0.846864254149887	-1.07754586917808	-0.875725128580817	-0.787805636030787	-1.01211739087134	0.00447148201479989	0.01092131277227	0.0106626442068253
241	12.1639532432449	0.35	-31.3903358904194	-38.0256846956611	-24.7549870851778	0.446614278957629	-13.7913057170807	-16.1881428243417	-11.3944686098197	0.26	0.18	0.53	-25.4621298977403	-21.6921744166807	-17.922218935621	-59.3438270074973	-50.5573041677947	-41.7707813280921	-57.894918495247	-49.3155254783389	-40.7402891062792	-31.3903358904194	0.381931606282983	0.318073020406025	19.3014576448362	0.18932026928851	0.227111353172328	0.130500493469076	-0.937102106603513	-0.846864254149887	-1.07754586917808	-0.875725128580817	-0.787805636030787	-1.01211739087134	0.00447148201479989	0.01092131277227	0.0106626442068253
241	12.1639532432449	0.35	-31.3528048683686	-37.9573641320052	-24.7482456047321	0.55342918081771	-15.1197847255657	-17.2403185904295	-12.9992508607019	0.27	0.16	0.42	-26.6153768231048	-23.341724565261	-20.0680723074172	-60.9138230448768	-53.4215122776797	-45.9292015104826	-60.4350999609436	-53.0136829484968	-45.5691250150089	-31.3528048683686	0.361450279494592	-0.00496186525821856	20.4509626670286	0.18932026928851	0.227111353172328	0.130500493469076	-0.937102106603513	-0.846864254149887	-1.07754586917808	-0.875725128580817	-0.787805636030787	-1.01211739087134	0.00447148201479989	0.01092131277227	0.0106626442068253
241	12.1639532432449	0.35	-30.8564039335715	-37.4838825967312	-24.2289252704118	0.486788744206883	-14.0135510998439	-16.2600772879263	-11.7670249117615	0.25	0.14	0.43	-26.238035102587	-22.6129334540509	-18.9878318055148	-62.7363949987554	-54.0686038305525	-45.4008126623496	-60.9480678542167	-52.5467368546553	-44.1043277469625	-30.8564039335715	0.341322332097516	2.15608020495291	23.2972128762313	0.18932026928851	0.227111353172328	0.130500493469076	-0.937102106603513	-0.846864254149887	-1.07754586917808	-0.875725128580817	-0.787805636030787	-1.01211739087134	0.00447148201479989	0.01092131277227	0.0106626442068253
241	12.1639532432449	0.35	-30.7010443418309	-37.2085276342245	-24.1935610494373	0.439048194142754	-13.4801511017353	-15.859109785219	-11.1011924182516	0.23	0.14	0.42	-26.7456065764691	-22.7336100727667	-18.7216135690644	-66.9594532482778	-56.9151459130214	-46.8708385777649	-65.1984988086671	-55.4341222247087	-45.6329385727198	-30.7010443418309	0.332016573572389	0.675395666957392	22.7156580146871	0.18932026928851	0.227111353172328	0.130500493469076	-0.937102106603513	-0.846864254149887	-1.07754586917808	-0.875725128580817	-0.787805636030787	-1.01211739087134	0.00447148201479989	0.01092131277227	0.0106626442068253
241	12.1639532432449	0.35	-30.4304245548896	-36.9640225879674	-23.8968265218118	0.472164039674742	-15.2229402373075	-17.7359086938763	-12.7099717807388	0.26	0.15	0.43	-28.0908751104013	-24.1107304057647	-20.1305857011281	-65.9213329135305	-56.5810598502245	-47.2407867869185	-64.5144212894767	-55.3896463517115	-46.2525338233591	-30.4304245548896	0.346063493867391	-0.448955118831525	20.2058433712475	0.18932026928851	0.227111353172328	0.130500493469076	-0.937102106603513	-0.846864254149887	-1.07754586917808	-0.875725128580817	-0.787805636030787	-1.01211739087134	0.00447148201479989	0.01092131277227	0.0106626442068253
241	12.1639532432449	0.35	-30.3157239442084	-36.7195389482179	-23.911908940199	0.477916549630271	-13.1317240227647	-15.2746202337201	-10.9888278118092	0.24	0.14	0.43	-25.1397988776587	-21.6129040066367	-18.0860091356147	-61.3428787624395	-52.7370070315706	-44.1311353007016	-59.4854228006591	-51.1547819722346	-42.7969103951118	-30.3157239442084	0.338310851636525	0.298097953758973	21.7680581852893	0.18932026928851	0.227111353172328	0.130500493469076	-0.937102106603513	-0.846864254149887	-1.07754586917808	-0.875725128580817	-0.787805636030787	-1.01211739087134	0.00447148201479989	0.01092131277227	0.0106626442068253
241	12.1639532432449	0.35	-30.2859102794874	-36.7700340834311	-23.8017864755436	0.51491234945101	-14.5043895038495	-16.7023929584912	-12.3063860492077	0.27	0.15	0.43	-25.7767304642566	-22.3845612852288	-18.992392106201	-58.97636523149	-51.2151866480866	-43.4540080646833	-57.8955977765528	-50.2967725450965	-42.6716983852	-30.2859102794874	0.362931523216462	1.35004460875295	21.8089732273741	0.18932026928851	0.227111353172328	0.130500493469076	-0.937102106603513	-0.846864254149887	-1.07754586917808	-0.875725128580817	-0.787805636030787	-1.01211739087134	0.00447148201479989	0.01092131277227	0.0106626442068253
241	12.1639532432449	0.35	-30.2800563457123	-36.6799550508111	-23.8801576406136	0.585087036804754	-15.6869411707737	-17.7494318439436	-13.6244504976038	0.22	0.13	0.43	-30.5765665699321	-27.023558004784	-23.470549439636	-78.3336946849263	-69.2312898246983	-60.1288849644703	-75.4791218403119	-66.7136038597271	-57.941233589519	-30.2800563457123	0.331187515045474	-1.10305747861995	20.9984513486804	0.18932026928851	0.227111353172328	0.130500493469076	-0.937102106603513	-0.846864254149887	-1.07754586917808	-0.875725128580817	-0.787805636030787	-1.01211739087134	0.00447148201479989	0.01092131277227	0.0106626442068253
241	12.1639532432449	0.35	-30.2029287585435	-36.6355651112937	-23.7702924057932	0.443542346423039	-13.7063806542916	-16.103318461677	-11.3094428469062	0.25	0.15	0.49	-25.8743272394549	-22.0229997414299	-18.1716722434048	-61.5998066415654	-52.4308328168112	-43.261858992057	-59.3772081323861	-50.5505537131224	-41.7047513395439	-30.2029287585435	0.366037919956407	-0.100628998568156	19.9484845619445	0.18932026928851	0.227111353172328	0.130500493469076	-0.937102106603513	-0.846864254149887	-1.07754586917808	-0.875725128580817	-0.787805636030787	-1.01211739087134	0.00447148201479989	0.01092131277227	0.0106626442068253
241	12.1639532432449	0.35	-30.1983065947538	-36.5554713412264	-23.8411418482812	0.519365518955855	-14.6627527537346	-16.8650294260088	-12.4604760814605	0.21	0.12	0.39	-29.7967960824568	-25.9058577826572	-22.0149194828576	-78.516131880718	-68.2633038974212	-58.0104759141244	-75.681819494292	-65.8209422168666	-55.9428572296841	-30.1983065947538	0.311694712154223	-0.0204835466015344	23.0836386323467	0.18932026928851	0.227111353172328	0.130500493469076	-0.937102106603513	-0.846864254149887	-1.07754586917808	-0.875725128580817	-0.787805636030787	-1.01211739087134	0.00447148201479989	0.01092131277227	0.0106626442068253
241	12.1639532432449	0.35	-30.0907753155956	-36.4919928145813	-23.68955781661	0.479057811264824	-14.0183142654335	-16.3006632725287	-11.7359652583384	0.28	0.16	0.47	-24.952553721633	-21.4588040956877	-17.9650544697424	-56.6466542885295	-48.7152325415031	-40.7838107944767	-55.2025730650382	-47.509797414096	-39.7758722382317	-30.0907753155956	0.354604949098526	1.05981629687949	21.1276731464039	0.18932026928851	0.227111353172328	0.130500493469076	-0.937102106603513	-0.846864254149887	-1.07754586917808	-0.875725128580817	-0.787805636030787	-1.01211739087134	0.00447148201479989	0.01092131277227	0.0106626442068253
241	12.1639532432449	0.35	-30.0848582462461	-36.5343316548047	-23.6353848376875	0.511640852092479	-15.5204061633622	-17.8878277365746	-13.1529845901498	0.29	0.15	0.46	-26.8907030425559	-23.331767243346	-19.7728314441361	-60.012570133534	-52.0700152693928	-44.1274604052516	-58.4026159364575	-50.6556687472025	-42.9406382175016	-30.0848582462461	0.379039111672959	0.180249902042567	20.0356950693015	0.18932026928851	0.227111353172328	0.130500493469076	-0.937102106603513	-0.846864254149887	-1.07754586917808	-0.875725128580817	-0.787805636030787	-1.01211739087134	0.00447148201479989	0.01092131277227	0.0106626442068253
241	12.1639532432449	0.35	-30.0618576145878	-36.4882505157979	-23.6354647133777	0.521942197890013	-14.8791807834064	-17.1024573077109	-12.6559042591019	0.26	0.15	0.49	-26.9827987519485	-23.475102638701	-19.9674065254534	-63.0783688205937	-54.8783391952008	-46.6783095698078	-60.6527874754474	-52.7689720028479	-44.8962690735737	-30.0618576145878	0.370680918314339	0.339192798317945	20.7116851794209	0.18932026928851	0.227111353172328	0.130500493469076	-0.937102106603513	-0.846864254149887	-1.07754586917808	-0.875725128580817	-0.787805636030787	-1.01211739087134	0.00447148201479989	0.01092131277227	0.0106626442068253
241	12.1639532432449	0.35	-30.0189594132508	-36.3489981149825	-23.688920711519	0.450567689449043	-14.6785574250504	-17.2092880057603	-12.1478268443405	0.25	0.15	0.41	-27.9577410698482	-23.8463850236624	-19.7350289774767	-67.3095293930791	-57.411253278969	-47.512977164859	-66.3367533735408	-56.5161916023361	-46.7913495128366	-30.0189594132508	0.347047371117565	-1.39963766274726	19.3538748288881	0.18932026928851	0.227111353172328	0.130500493469076	-0.937102106603513	-0.846864254149887	-1.07754586917808	-0.875725128580817	-0.787805636030787	-1.01211739087134	0.00447148201479989	0.01092131277227	0.0106626442068253
241	12.1639532432449	0.35	-29.6777388938711	-35.9923423379016	-23.3631354498405	0.471052954466342	-14.4166746192016	-16.8018580842957	-12.0314911541074	0.25	0.14	0.43	-27.1334079373832	-23.2815627641168	-19.4297175908504	-64.9286149483692	-55.7113808776288	-46.4941468068883	-63.0448802700332	-54.0913219593263	-45.124185623815	-29.6777388938711	0.346737128562804	0.11335417439419	21.1035328793866	0.18932026928851	0.227111353172328	0.130500493469076	-0.937102106603513	-0.846864254149887	-1.07754586917808	-0.875725128580817	-0.787805636030787	-1.01211739087134	0.00447148201479989	0.01092131277227	0.0106626442068253
241	12.1639532432449	0.35	-29.3803656649979	-35.6509555885477	-23.1097757414481	0.485607865595549	-12.683544303891	-14.7216673277795	-10.6454212800024	0.26	0.16	0.53	-23.0817139582414	-19.8861946191832	-16.6906752801249	-53.6273321958644	-46.2029625219304	-38.7785928479964	-51.4693850850993	-44.3531384985683	-37.2158847477409	-29.3803656649979	0.382768251492179	-0.680839616300653	19.1832505432763	0.18932026928851	0.227111353172328	0.130500493469076	-0.937102106603513	-0.846864254149887	-1.07754586917808	-0.875725128580817	-0.787805636030787	-1.01211739087134	0.00447148201479989	0.01092131277227	0.0106626442068253
241	12.1639532432449	0.35	-29.2891711726501	-35.5812823059119	-22.9970600393884	0.443543551544587	-12.587013532809	-14.7881938241706	-10.3858332414474	0.27	0.14	0.5	-22.7838057485326	-19.392501524895	-16.0011973012574	-52.0435252908988	-44.2969956250468	-36.5504659591949	-49.4186193330647	-42.0544656928087	-34.7128969155163	-29.2891711726501	0.364858285104968	0.583297784105341	20.8986722711746	0.18932026928851	0.227111353172328	0.130500493469076	-0.937102106603513	-0.846864254149887	-1.07754586917808	-0.875725128580817	-0.787805636030787	-1.01211739087134	0.00447148201479989	0.01092131277227	0.0106626442068253
241	12.1639532432449	0.35	-29.1584358982327	-35.4282102019819	-22.8886615944835	0.46325137571186	-14.2179599151404	-16.607420429096	-11.8284994011848	0.27	0.15	0.46	-25.5050587840574	-21.8354141736367	-18.1657695632161	-58.0813567835503	-49.7246641097071	-41.3679714358638	-56.3450938697617	-48.234473614262	-40.1174722043076	-29.1584358982327	0.382056758553805	0.353482112235094	19.990170004156	0.18932026928851	0.227111353172328	0.130500493469076	-0.937102106603513	-0.846864254149887	-1.07754586917808	-0.875725128580817	-0.787805636030787	-1.01211739087134	0.00447148201479989	0.01092131277227	0.0106626442068253
241	12.1639532432449	0.35	-29.0414510381739	-35.1618906075791	-22.9210114687687	0.479673100020288	-13.8249363291394	-16.0730282183213	-11.5768444399576	0.25	0.14	0.45	-25.9490766337573	-22.3196480083779	-18.6902193829984	-62.0767458156607	-53.394235782118	-44.7117257485754	-60.0174678047364	-51.6437441314897	-43.2311011117648	-29.0414510381739	0.359096365347735	-2.25234585497634	18.9261664543085	0.18932026928851	0.227111353172328	0.130500493469076	-0.937102106603513	-0.846864254149887	-1.07754586917808	-0.875725128580817	-0.787805636030787	-1.01211739087134	0.00447148201479989	0.01092131277227	0.0106626442068253
241	12.1639532432449	0.35	-28.9646172128298	-35.1486139581863	-22.7806204674732	0.544419865233625	-15.3950436677126	-17.5938237495707	-13.1962635858545	0.27	0.15	0.44	-27.1987100688179	-23.7995637091182	-20.4004173494186	-62.3319266094445	-54.5420225701914	-46.7521185309383	-60.9463338648216	-53.3246294186919	-45.6998471336425	-28.9646172128298	0.374311480743686	1.46876362517893	21.5981104620477	0.18932026928851	0.227111353172328	0.130500493469076	-0.937102106603513	-0.846864254149887	-1.07754586917808	-0.875725128580817	-0.787805636030787	-1.01211739087134	0.00447148201479989	0.01092131277227	0.0106626442068253
241	12.1639532432449	0.35	-28.959247233132	-35.187858408965	-22.730636057299	0.429387248029429	-14.0446818786148	-16.572486673615	-11.5168770836146	0.27	0.16	0.45	-25.8287675017541	-21.8891002915322	-17.9494330813104	-59.6603002183455	-50.5603023765497	-41.460304534754	-58.4433539700324	-49.539930038339	-40.6347269399782	-28.959247233132	0.372379112701671	1.06023229367947	20.3945388021883	0.18932026928851	0.227111353172328	0.130500493469076	-0.937102106603513	-0.846864254149887	-1.07754586917808	-0.875725128580817	-0.787805636030787	-1.01211739087134	0.00447148201479989	0.01092131277227	0.0106626442068253
241	12.1639532432449	0.35	-28.9344286155993	-35.1204126924241	-22.7484445387746	0.472346576170175	-13.6361916966351	-15.8863991239382	-11.385984269332	0.28	0.15	0.44	-24.1481182974872	-20.7276908787576	-17.3072634600281	-54.4558876360877	-46.7425573928317	-39.0292271495758	-53.2685561324317	-45.74745546002	-38.1932739802901	-28.9344286155993	0.367530534738321	0.410705904110126	20.4884693463378	0.18932026928851	0.227111353172328	0.130500493469076	-0.937102106603513	-0.846864254149887	-1.07754586917808	-0.875725128580817	-0.787805636030787	-1.01211739087134	0.00447148201479989	0.01092131277227	0.0106626442068253
241	12.1639532432449	0.35	-28.8331709968553	-34.9749162159242	-22.6914257777865	0.487747739775157	-13.9245394168306	-16.1525159352606	-11.6965628984005	0.25	0.13	0.44	-26.0705904435298	-22.4745770693536	-18.8785636951774	-62.350887842176	-53.75059829147	-45.1503087407641	-59.499142130211	-51.2922809446095	-43.1029497648313	-28.8331709968553	0.372404155974336	0.038179946972712	20.5324906876118	0.18932026928851	0.227111353172328	0.130500493469076	-0.937102106603513	-0.846864254149887	-1.07754586917808	-0.875725128580817	-0.787805636030787	-1.01211739087134	0.00447148201479989	0.01092131277227	0.0106626442068253
241	12.1639532432449	0.35	-28.7207522551958	-34.8227188298662	-22.6187856805253	0.473113495907418	-14.320481522517	-16.6799759264362	-11.9609871185978	0.23	0.14	0.42	-27.9389990381046	-23.9868403436168	-20.0346816491291	-69.441432321098	-59.6184762398436	-49.7955201585892	-67.6912099448467	-58.1264110140272	-48.555805793701	-28.7207522551958	0.351849028489344	-0.803275352061527	20.1113842286248	0.18932026928851	0.227111353172328	0.130500493469076	-0.937102106603513	-0.846864254149887	-1.07754586917808	-0.875725128580817	-0.787805636030787	-1.01211739087134	0.00447148201479989	0.01092131277227	0.0106626442068253
241	12.1639532432449	0.35	-28.6861676775689	-34.7323332996984	-22.6400020554394	0.502887391748682	-15.0116839138489	-17.3419573709424	-12.6814104567554	0.26	0.16	0.45	-27.4040271892388	-23.7216933090072	-20.0393594287757	-64.163514461455	-55.5417348396291	-46.9199552178032	-62.7259279015717	-54.3109285422665	-45.8513599662195	-28.6861676775689	0.365509929581152	0.501384788097397	20.7682727860765	0.18932026928851	0.227111353172328	0.130500493469076	-0.937102106603513	-0.846864254149887	-1.07754586917808	-0.875725128580817	-0.787805636030787	-1.01211739087134	0.00447148201479989	0.01092131277227	0.0106626442068253
241	12.1639532432449	0.35	-28.6537351065117	-34.6840304840304	-22.623439728993	0.523707290674006	-13.5504359262874	-15.5680188126446	-11.5328530399302	0.26	0.13	0.48	-24.5873526156503	-21.4008828114209	-18.2144130071916	-57.5373850059737	-50.0806594771279	-42.6239339482821	-54.5115343096212	-47.4688904634101	-40.4262400713927	-28.6537351065117	0.363770871862699	1.10296747081867	22.1121983992088	0.18932026928851	0.227111353172328	0.130500493469076	-0.937102106603513	-0.846864254149887	-1.07754586917808	-0.875725128580817	-0.787805636030787	-1.01211739087134	0.00447148201479989	0.01092131277227	0.0106626442068253
241	12.1639532432449	0.35	-28.453042910548	-34.5642935647807	-22.3417922563153	0.4606755779145	-13.4238649313829	-15.6915904332068	-11.1561394295591	0.23	0.14	0.35	-26.367203840002	-22.5566544368501	-18.7461050336981	-65.7568098619256	-56.2537327023979	-46.7506555428702	-64.4885887361854	-55.8089184186982	-46.4023801125164	-28.453042910548	0.314167786299173	0.514273178902573	22.9586617757217	0.18932026928851	0.227111353172328	0.130500493469076	-0.937102106603513	-0.846864254149887	-1.07754586917808	-0.875725128580817	-0.787805636030787	-1.01211739087134	0.00447148201479989	0.01092131277227	0.0106626442068253
241	12.1639532432449	0.35	-28.2329919940029	-34.2998275885608	-22.166156399445	0.61063857756591	-16.3816761283301	-18.424016574432	-14.3393356822281	0.29	0.17	0.51	-27.7153826954378	-24.6430750458323	-21.5707673962268	-61.8918657084422	-55.0310240396131	-48.170182370784	-60.0584045430196	-53.3832235431128	-46.7361997703292	-28.2329919940029	0.406137514909926	1.48311825233988	20.3823140520067	0.18932026928851	0.227111353172328	0.130500493469076	-0.937102106603513	-0.846864254149887	-1.07754586917808	-0.875725128580817	-0.787805636030787	-1.01211739087134	0.00447148201479989	0.01092131277227	0.0106626442068253
241	12.1639532432449	0.35	-28.085889921526	-34.1136087413858	-22.0581711016661	0.51202514809599	-14.4556549878857	-16.6589685641757	-12.2523414115957	0.24	0.13	0.47	-27.2010066005854	-23.603404089905	-20.0058015792246	-65.8286171103919	-57.1221305575792	-48.4156440047666	-62.5105169947474	-54.2451982019995	-45.9756004626051	-28.085889921526	0.363710235040995	0.377975246958692	21.4877222655214	0.18932026928851	0.227111353172328	0.130500493469076	-0.937102106603513	-0.846864254149887	-1.07754586917808	-0.875725128580817	-0.787805636030787	-1.01211739087134	0.00447148201479989	0.01092131277227	0.0106626442068253
241	12.1639532432449	0.35	-27.8677464702699	-33.7852011609863	-21.9502917795535	0.504000744074864	-13.7651955232345	-15.8972228643999	-11.633168182069	0.28	0.15	0.47	-24.0143707926981	-20.7937268130775	-17.5730828334568	-53.8371126344995	-46.616845479335	-39.3965783241706	-51.9788802371566	-45.0224662451454	-38.0324551294234	-27.8677464702699	0.380960139936319	1.08802628381851	20.7011806881952	0.18932026928851	0.227111353172328	0.130500493469076	-0.937102106603513	-0.846864254149887	-1.07754586917808	-0.875725128580817	-0.787805636030787	-1.01211739087134	0.00447148201479989	0.01092131277227	0.0106626442068253
241	12.1639532432449	0.35	-27.8667227009979	-33.8469487654023	-21.8864966365935	0.453103084407325	-12.8689089018468	-15.0763108211238	-10.6615069825698	0.29	0.14	0.53	-22.519810972262	-19.2225670674549	-15.9253231626479	-49.96028512729	-42.6453371545348	-35.3303891817795	-47.4308867989704	-40.4844330239755	-33.534391574588	-27.8667227009979	0.393079075892837	1.46879466992353	20.5502991586117	0.18932026928851	0.227111353172328	0.130500493469076	-0.937102106603513	-0.846864254149887	-1.07754586917808	-0.875725128580817	-0.787805636030787	-1.01211739087134	0.00447148201479989	0.01092131277227	0.0106626442068253
241	12.1639532432449	0.35	-27.6000346315179	-33.488107306599	-21.7119619564367	0.511165800627602	-14.6336268915898	-16.867905540872	-12.3993482423075	0.26	0.15	0.49	-26.6536002181624	-23.1231340467906	-19.5926678754187	-62.403405781807	-54.1376138704789	-45.8718219591508	-60.4941759553056	-52.469066927241	-44.4536716508954	-27.6000346315179	0.361005867229107	0.0343010633068772	20.4375427053075	0.18932026928851	0.227111353172328	0.130500493469076	-0.937102106603513	-0.846864254149887	-1.07754586917808	-0.875725128580817	-0.787805636030787	-1.01211739087134	0.00447148201479989	0.01092131277227	0.0106626442068253
241	12.1639532432449	0.35	-27.5904109446318	-33.5107179326297	-21.6701039566339	0.496368024421627	-15.468912726041	-17.9016768361168	-13.0361486159652	0.24	0.14	0.45	-29.1574196543279	-25.1950464796341	-21.2326733049403	-70.3829255421142	-60.8181760056047	-51.2534264690953	-68.339948692287	-59.051091742816	-49.7388440006737	-27.5904109446318	0.369981386051042	0.83515219260915	21.5774169157717	0.18932026928851	0.227111353172328	0.130500493469076	-0.937102106603513	-0.846864254149887	-1.07754586917808	-0.875725128580817	-0.787805636030787	-1.01211739087134	0.00447148201479989	0.01092131277227	0.0106626442068253
241	12.1639532432449	0.35	-27.4817500550454	-33.3516277468723	-21.6118723632185	0.5072404006327	-14.2034793624519	-16.38918078235	-12.0177779425538	0.24	0.14	0.4	-27.1089277488976	-23.4936145334567	-19.8783013180157	-66.4920417323735	-57.6244996656653	-48.7569575989572	-65.4108062255376	-56.7109433098101	-47.9812452954962	-27.4817500550454	0.354051157433024	-0.162923436997277	20.8133858495737	0.18932026928851	0.227111353172328	0.130500493469076	-0.937102106603513	-0.846864254149887	-1.07754586917808	-0.875725128580817	-0.787805636030787	-1.01211739087134	0.00447148201479989	0.01092131277227	0.0106626442068253
241	12.1639532432449	0.35	-27.3736034632211	-33.1503480597541	-21.5968588666881	0.483372603674065	-13.7949547618465	-16.021612377875	-11.568297145818	0.24	0.12	0.39	-26.2005403020397	-22.5592318474573	-18.9179233928748	-63.507839185919	-54.6816230432715	-45.855406900624	-61.1102848121157	-52.6131418148606	-44.1285574496688	-27.3736034632211	0.343398990461212	-0.572915368750305	21.3033341627239	0.18932026928851	0.227111353172328	0.130500493469076	-0.937102106603513	-0.846864254149887	-1.07754586917808	-0.875725128580817	-0.787805636030787	-1.01211739087134	0.00447148201479989	0.01092131277227	0.0106626442068253
241	12.1639532432449	0.35	-27.3012177833236	-33.1572642601275	-21.4451713065196	0.514805191825638	-14.6584364054695	-16.8802607560341	-12.436612054905	0.24	0.15	0.47	-27.7558760046289	-24.1025745497748	-20.4492730949207	-67.6590202138123	-58.7535618906847	-49.848103567557	-65.792725079212	-57.1325759050274	-48.4752536004798	-27.3012177833236	0.36857175963687	-0.417906314023759	19.8446537185175	0.18932026928851	0.227111353172328	0.130500493469076	-0.937102106603513	-0.846864254149887	-1.07754586917808	-0.875725128580817	-0.787805636030787	-1.01211739087134	0.00447148201479989	0.01092131277227	0.0106626442068253
241	12.1639532432449	0.35	-27.2858693130015	-33.0515692080372	-21.5201694179658	0.51031908981875	-15.3973593744944	-17.752231816923	-13.0424869320658	0.27	0.16	0.48	-27.4589800993961	-23.8164862315759	-20.1739923637558	-62.9624301542652	-54.6103258550597	-46.2582215558542	-61.3859330622284	-53.2296155892353	-45.1042866233851	-27.2858693130015	0.387194626110283	-1.45605605804149	18.0971783379334	0.18932026928851	0.227111353172328	0.130500493469076	-0.937102106603513	-0.846864254149887	-1.07754586917808	-0.875725128580817	-0.787805636030787	-1.01211739087134	0.00447148201479989	0.01092131277227	0.0106626442068253
241	12.1639532432449	0.35	-27.2637479443441	-33.1163952195375	-21.4111006691508	0.484691552962694	-13.1816157931318	-15.3036628772332	-11.0595687090305	0.24	0.11	0.42	-25.3010487224832	-21.7927372092882	-18.2844256960933	-62.0260834003653	-53.425379733939	-44.8246760675126	-58.8560884997313	-50.6917177109743	-42.5333840966676	-27.2637479443441	0.341637102910501	-1.47486693838195	20.8137967696134	0.18932026928851	0.227111353172328	0.130500493469076	-0.937102106603513	-0.846864254149887	-1.07754586917808	-0.875725128580817	-0.787805636030787	-1.01211739087134	0.00447148201479989	0.01092131277227	0.0106626442068253
241	12.1639532432449	0.35	-27.1850078405841	-33.0173966408423	-21.3526190403259	0.483275452770057	-14.6773426832496	-17.046888302002	-12.3077970644973	0.26	0.15	0.48	-27.041317503815	-23.2825297249961	-19.5237419461772	-63.5558002606144	-54.7214390924151	-45.8870779242157	-61.2815018612452	-52.78799357882	-44.2540124635618	-27.1850078405841	0.37379390287138	-1.86449103569973	18.4319678111517	0.18932026928851	0.227111353172328	0.130500493469076	-0.937102106603513	-0.846864254149887	-1.07754586917808	-0.875725128580817	-0.787805636030787	-1.01211739087134	0.00447148201479989	0.01092131277227	0.0106626442068253
241	12.1639532432449	0.35	-27.0372152434117	-32.8237749409248	-21.2506555458987	0.467401429915305	-13.9125733904011	-16.2312912629743	-11.5938555178278	0.25	0.16	0.44	-25.88027424683	-22.1831528366493	-18.4860314264686	-61.1397822110947	-52.4056708307213	-43.6715594503478	-60.2682261647573	-51.6586111548308	-43.0326737603146	-27.0372152434117	0.356957511770015	0.328161673324875	20.6301857696112	0.18932026928851	0.227111353172328	0.130500493469076	-0.937102106603513	-0.846864254149887	-1.07754586917808	-0.875725128580817	-0.787805636030787	-1.01211739087134	0.00447148201479989	0.01092131277227	0.0106626442068253
241	12.1639532432449	0.35	-26.8650206061996	-32.5738970956509	-21.1561441167483	0.558248314598061	-14.6077582692115	-16.6365825429272	-12.5789339954959	0.24	0.13	0.42	-27.4407625804138	-24.0943730759131	-20.7479835714124	-67.1084550488858	-58.9246070606693	-50.7407590724528	-65.0257641002336	-57.1156511536796	-49.2125119557713	-26.8650206061996	0.353541607255544	0.162178706649566	21.5734591331144	0.18932026928851	0.227111353172328	0.130500493469076	-0.937102106603513	-0.846864254149887	-1.07754586917808	-0.875725128580817	-0.787805636030787	-1.01211739087134	0.00447148201479989	0.01092131277227	0.0106626442068253
241	12.1639532432449	0.35	-26.8517801977241	-32.540210570125	-21.1633498253232	0.458799839807409	-13.3712299589035	-15.638609109731	-11.1038508080761	0.25	0.14	0.41	-25.2637502235828	-21.600860504508	-17.9379707854332	-60.4762331712846	-51.7080269164314	-42.9398206615782	-59.2792829007744	-50.7096581234665	-42.1006198309039	-26.8517801977241	0.361076151020349	-0.147530896186982	20.6812880683328	0.18932026928851	0.227111353172328	0.130500493469076	-0.937102106603513	-0.846864254149887	-1.07754586917808	-0.875725128580817	-0.787805636030787	-1.01211739087134	0.00447148201479989	0.01092131277227	0.0106626442068253
241	12.1639532432449	0.35	-26.6657167608741	-32.3544245748594	-20.9770089468889	0.539801973191523	-14.9804318917874	-17.1399902182919	-12.820873565283	0.24	0.15	0.44	-28.3845063620162	-24.8081917739021	-21.231877185788	-69.7072714273412	-60.9244823760285	-52.1416933247158	-67.8743313435978	-59.3284845231163	-50.7735534373893	-26.6657167608741	0.365704802000964	0.0413901495873696	21.2299962331802	0.18932026928851	0.227111353172328	0.130500493469076	-0.937102106603513	-0.846864254149887	-1.07754586917808	-0.875725128580817	-0.787805636030787	-1.01211739087134	0.00447148201479989	0.01092131277227	0.0106626442068253
241	12.1639532432449	0.35	-26.4659095600029	-32.0538856402088	-20.877933479797	0.471738971505548	-14.4168700666611	-16.7988047830834	-12.0349353502387	0.24	0.14	0.43	-27.4717584447197	-23.5764851794133	-19.6812119141068	-66.5898019710266	-57.1479063646081	-47.7060107581896	-64.9426076819818	-55.7173600833577	-46.5063240434316	-26.4659095600029	0.363596260802203	-0.550694170025562	20.2683713004766	0.18932026928851	0.227111353172328	0.130500493469076	-0.937102106603513	-0.846864254149887	-1.07754586917808	-0.875725128580817	-0.787805636030787	-1.01211739087134	0.00447148201479989	0.01092131277227	0.0106626442068253
241	12.1639532432449	0.35	-26.432651511343	-32.0829052905126	-20.7823977321734	0.551000957563808	-14.6206605032193	-16.6812856000782	-12.5600354063603	0.25	0.13	0.43	-26.7856299501707	-23.4768237445962	-20.1680175390218	-63.7276875643266	-55.8554602367625	-47.9832329091983	-61.4236844400947	-53.8285243267143	-46.233526086054	-26.432651511343	0.368437406604616	0.210989297798455	21.1693373970483	0.18932026928851	0.227111353172328	0.130500493469076	-0.937102106603513	-0.846864254149887	-1.07754586917808	-0.875725128580817	-0.787805636030787	-1.01211739087134	0.00447148201479989	0.01092131277227	0.0106626442068253
241	12.1639532432449	0.35	-26.4076785980932	-31.9995906598901	-20.8157665362963	0.56315597501317	-14.7803375642758	-16.8127819292191	-12.7478931993324	0.25	0.15	0.45	-26.9329792370728	-23.6771360273068	-20.4212928175408	-63.9256776512576	-56.1979033980459	-48.4701291448342	-62.3055424571653	-54.7873944852965	-47.2438175072414	-26.4076785980932	0.371763354232753	-1.0521372071579	19.6816987089892	0.18932026928851	0.227111353172328	0.130500493469076	-0.937102106603513	-0.846864254149887	-1.07754586917808	-0.875725128580817	-0.787805636030787	-1.01211739087134	0.00447148201479989	0.01092131277227	0.0106626442068253
241	12.1639532432449	0.35	-26.4026711743669	-32.0435086889198	-20.761833659814	0.500445037784368	-13.991265670534	-16.1737739993313	-11.8087573417368	0.24	0.13	0.39	-26.5223079674873	-22.9433561384114	-19.3644043093355	-64.4708847210052	-55.7711067425112	-47.0713287640172	-62.8685641536059	-54.3864362981348	-45.8781962764739	-26.4026711743669	0.336814567462179	0.121037923482241	21.4219319154821	0.18932026928851	0.227111353172328	0.130500493469076	-0.937102106603513	-0.846864254149887	-1.07754586917808	-0.875725128580817	-0.787805636030787	-1.01211739087134	0.00447148201479989	0.01092131277227	0.0106626442068253
241	12.1639532432449	0.35	-26.260626061632	-31.8941327538848	-20.6271193693792	0.544778560583942	-15.5849032193429	-17.8091907190273	-13.3606157196584	0.26	0.15	0.41	-28.2336144738117	-24.7073635208184	-21.1811125678252	-66.3185316289032	-58.0356465036406	-49.752761378378	-65.2514505605489	-57.0622416940223	-48.9173810017931	-26.260626061632	0.346947708049251	0.389743769055653	21.5699690229858	0.18932026928851	0.227111353172328	0.130500493469076	-0.937102106603513	-0.846864254149887	-1.07754586917808	-0.875725128580817	-0.787805636030787	-1.01211739087134	0.00447148201479989	0.01092131277227	0.0106626442068253
241	12.1639532432449	0.35	-26.1752381749439	-31.7692011573226	-20.5812751925652	0.51556851069486	-15.325339986894	-17.6447021618856	-13.0059778119023	0.26	0.15	0.43	-27.7253476624262	-24.0809040177139	-20.4364603730016	-64.5549799857026	-56.0693519817566	-47.5837239778106	-63.0019467719225	-54.7278637135799	-46.4447611100467	-26.1752381749439	0.368208734641835	0.394168374739309	20.6604023212271	0.18932026928851	0.227111353172328	0.130500493469076	-0.937102106603513	-0.846864254149887	-1.07754586917808	-0.875725128580817	-0.787805636030787	-1.01211739087134	0.00447148201479989	0.01092131277227	0.0106626442068253
241	12.1639532432449	0.35	-25.9380491231099	-31.4576039152781	-20.4184943309416	0.516453351452086	-16.147231980704	-18.5866553778604	-13.7078085835476	0.26	0.15	0.45	-29.0950445879195	-25.2764375784183	-21.4578305689172	-67.4928555828142	-58.6346910716385	-49.7765265604627	-65.7820304234221	-57.1282120899074	-48.5375601694582	-25.9380491231099	0.364465392882046	-1.17496142214368	18.7705564662031	0.18932026928851	0.227111353172328	0.130500493469076	-0.937102106603513	-0.846864254149887	-1.07754586917808	-0.875725128580817	-0.787805636030787	-1.01211739087134	0.00447148201479989	0.01092131277227	0.0106626442068253
[truncated: 1,361 more rows]
