# Supplementary material for: Re-expressing coefficients from regression models for inclusion in a meta-analysis
Source: BMC Med Res Methodol. 2024 Jan 8;24:6. doi: 10.1186/s12874-023-02132-y (PMC10773134; doi:10.1186/s12874-023-02132-y)
Supplement: Supplementary file 2 — Additional file 2. [file 12874_2023_2132_MOESM2_ESM.zip › Supp_Files_R1/simdata/simdata_scenario_242.csv]

ex_no	errsd	rsquare	beta	b_low_ci	b_hi_ci	lrsquare	lbeta	lb_low_ci	lb_hi_ci	x_median	x_25	x_75	rbl	rb	rbu	altl	alt	altu	dzl	dz	dzu	observed_beta	xlog	error	ylog	RelBias_rb	RelBias_rbl	RelBias_rbu	RelBias_alt	RelBias_altl	RelBias_altu	RelBias_dz	RelBias_dzl	RelBias_dzu	MC_SE_RelBias_rb	MC_SE_RelBias_alt	MC_SE_RelBias_dz
242	12.1639532432449	0.25	-19.6719778078634	-20.3901219556256	-18.9538336601012	0.517506925083428	-15.0486694083233	-15.3581281311791	-14.7392106854675	0.25	0.14	0.44	-24.7801448215835	-24.2808370997589	-23.7815293779344	-59.244535531302	-58.0507872994143	-56.8570390675266	-57.4796076179107	-56.2937419418429	-55.1641228915554	-19.6719778078634	0.357123602066027	-0.0905596132719261	20.8386112674745	0.153177869602521	0.159986933717183	0.1459669478683	-1.01977914898967	-1.00353853953331	-1.03697824841706	-0.957066017211618	-0.940437054291327	-0.973760721345851	0.000931505073855837	0.00225095503916059	0.00218189348386141
242	12.1639532432449	0.28	-22.786813629932	-23.5571802520634	-22.0164470078006	0.518481539644801	-14.9697103232896	-15.276945109224	-14.6624755373553	0.25	0.14	0.44	-24.7373623822884	-24.2398690561185	-23.7423757299485	-59.3574878849928	-58.1637488911323	-56.9700098972718	-57.602163426367	-56.3907765880482	-55.2373608618015	-22.786813629932	0.354375957650825	0.223684418852852	21.1818637413217	0.153177869602521	0.159986933717183	0.1459669478683	-1.01977914898967	-1.00353853953331	-1.03697824841706	-0.957066017211618	-0.940437054291327	-0.973760721345851	0.000931505073855837	0.00225095503916059	0.00218189348386141
242	12.1639532432449	0.28	-22.4219293324695	-23.1815235805818	-21.6623350843572	0.509405327038299	-14.9090254846202	-15.2206245152629	-14.5974264539774	0.25	0.14	0.44	-24.4405440759807	-23.940193394915	-23.4398427138494	-58.1491365226838	-56.9586982095245	-55.7682598963652	-56.5280470423476	-55.3771512226764	-54.215597228685	-22.4219293324695	0.359554224553487	0.000711504355147855	20.7436999203228	0.153177869602521	0.159986933717183	0.1459669478683	-1.01977914898967	-1.00353853953331	-1.03697824841706	-0.957066017211618	-0.940437054291327	-0.973760721345851	0.000931505073855837	0.00225095503916059	0.00218189348386141
242	12.1639532432449	0.3	-24.1131330704505	-24.8913686227347	-23.3348975181662	0.516968888839765	-15.0327627032316	-15.3422275462197	-14.7232978602435	0.25	0.14	0.43	-24.7943735399111	-24.2942514493344	-23.7941293587578	-59.3755722881298	-58.1779201153849	-56.9802679426401	-57.6584995407395	-56.4632023919887	-55.2748863034482	-24.1131330704505	0.356083506450724	0.0639632588741426	21.0092959653133	0.153177869602521	0.159986933717183	0.1459669478683	-1.01977914898967	-1.00353853953331	-1.03697824841706	-0.957066017211618	-0.940437054291327	-0.973760721345851	0.000931505073855837	0.00225095503916059	0.00218189348386141
242	12.1639532432449	0.3	-23.5577818826254	-24.3231938054164	-22.7923699598343	0.523698112099674	-15.0908086110839	-15.39730850348	-14.7843087186878	0.25	0.14	0.44	-24.8228297019589	-24.328704729994	-23.8345797580291	-59.2968366695237	-58.1164697206813	-56.9361027718388	-57.4818308413127	-56.3323537904768	-55.2084912089537	-23.5577818826254	0.356785832599895	-0.139544520694183	20.7152550344898	0.153177869602521	0.159986933717183	0.1459669478683	-1.01977914898967	-1.00353853953331	-1.03697824841706	-0.957066017211618	-0.940437054291327	-0.973760721345851	0.000931505073855837	0.00225095503916059	0.00218189348386141
242	12.1639532432449	0.3	-21.984851830305	-22.6970358675794	-21.2726677930307	0.531738521643294	-14.9555126219517	-15.2544041639736	-14.6566210799298	0.25	0.14	0.44	-24.6408620290665	-24.1580542333999	-23.6752464377332	-58.9797775229734	-57.8241403402651	-56.6685031575567	-57.1018941132293	-55.997493194192	-54.872321416595	-21.984851830305	0.369865502145405	0.00864310918490143	20.7785110643914	0.153177869602521	0.159986933717183	0.1459669478683	-1.01977914898967	-1.00353853953331	-1.03697824841706	-0.957066017211618	-0.940437054291327	-0.973760721345851	0.000931505073855837	0.00225095503916059	0.00218189348386141
242	12.1639532432449	0.31	-26.2637967136977	-27.0912262276655	-25.4363671997299	0.510610147625305	-14.9918855724576	-15.3044619730261	-14.6793091718891	0.25	0.14	0.44	-24.8380517697456	-24.3307625339003	-23.8234732980549	-59.7368605360237	-58.5168024326731	-57.2967443293226	-57.9032762059313	-56.7272488394618	-55.5430810424178	-26.2637967136977	0.350729946400676	-0.0711939041757745	20.9030570062715	0.153177869602521	0.159986933717183	0.1459669478683	-1.01977914898967	-1.00353853953331	-1.03697824841706	-0.957066017211618	-0.940437054291327	-0.973760721345851	0.000931505073855837	0.00225095503916059	0.00218189348386141
242	12.1639532432449	0.31	-24.7925110997912	-25.5719706621672	-24.0130515374151	0.511958735144691	-14.7521249837038	-15.058873551962	-14.4453764154456	0.25	0.14	0.44	-24.2630827468228	-23.7688448565558	-23.2746069662889	-57.9255044135718	-56.7455645274186	-55.5656246412654	-56.2670362701226	-55.1010877509265	-53.9507117632298	-24.7925110997912	0.3589026378882	0.131871561797885	20.9863577861749	0.153177869602521	0.159986933717183	0.1459669478683	-1.01977914898967	-1.00353853953331	-1.03697824841706	-0.957066017211618	-0.940437054291327	-0.973760721345851	0.000931505073855837	0.00225095503916059	0.00218189348386141
242	12.1639532432449	0.31	-24.4223444651195	-25.1942348081689	-23.65045412207	0.521478112460386	-15.0861614310486	-15.3939331992366	-14.7783896628605	0.25	0.14	0.44	-24.6551976871104	-24.1622649395808	-23.6693321920511	-58.5076946600758	-57.3379470455395	-56.1681994310033	-56.6688753211825	-55.5136897442164	-54.3942530640448	-24.4223444651195	0.361559278681763	-0.134784224313198	20.5504370577756	0.153177869602521	0.159986933717183	0.1459669478683	-1.01977914898967	-1.00353853953331	-1.03697824841706	-0.957066017211618	-0.940437054291327	-0.973760721345851	0.000931505073855837	0.00225095503916059	0.00218189348386141
242	12.1639532432449	0.31	-23.6977042772375	-24.4509742834699	-22.944434271005	0.513978096237883	-14.6761814722731	-14.9801200707247	-14.3722428738215	0.26	0.14	0.45	-23.84188559506	-23.3581465290182	-22.8744074629764	-56.2218940328283	-55.0811819695099	-53.9404699061915	-54.4388759474622	-53.3505457871896	-52.2161605503682	-23.6977042772375	0.366421916848145	0.0756408787352681	20.6788772331402	0.153177869602521	0.159986933717183	0.1459669478683	-1.01977914898967	-1.00353853953331	-1.03697824841706	-0.957066017211618	-0.940437054291327	-0.973760721345851	0.000931505073855837	0.00225095503916059	0.00218189348386141
242	12.1639532432449	0.31	-23.4656384637679	-24.2180946235385	-22.7131823039974	0.520778630188262	-14.8919260263468	-15.1961612881908	-14.5876907645027	0.25	0.14	0.45	-24.4462256213481	-23.9567991331738	-23.4673726449995	-58.2709172465468	-57.1043023738702	-55.9376875011935	-56.4376454275996	-55.292425366118	-54.1510565463116	-23.4656384637679	0.363015334006307	-0.186122759875424	20.611812638372	0.153177869602521	0.159986933717183	0.1459669478683	-1.01977914898967	-1.00353853953331	-1.03697824841706	-0.957066017211618	-0.940437054291327	-0.973760721345851	0.000931505073855837	0.00225095503916059	0.00218189348386141
242	12.1639532432449	0.32	-25.8861702884685	-26.6884682030481	-25.0838723738889	0.517217647353544	-15.0067566800422	-15.3155323231585	-14.6979810369259	0.25	0.14	0.45	-24.5828564899949	-24.0872428108768	-23.5916291317586	-58.4635295800791	-57.2848494294949	-56.1061692789108	-56.6749531063093	-55.5307232144754	-54.4024055161574	-25.8861702884685	0.362382287861629	-0.0150839882988417	20.576509707057	0.153177869602521	0.159986933717183	0.1459669478683	-1.01977914898967	-1.00353853953331	-1.03697824841706	-0.957066017211618	-0.940437054291327	-0.973760721345851	0.000931505073855837	0.00225095503916059	0.00218189348386141
242	12.1639532432449	0.32	-25.8488968183969	-26.6561100303827	-25.0416836064111	0.518419956895966	-15.0384797693715	-15.3471640318601	-14.7297955068829	0.25	0.14	0.44	-24.8129487266339	-24.3138749719032	-23.8148012171725	-59.4458756400588	-58.2502145888153	-57.0545535375719	-57.7697321325607	-56.608246307588	-55.4405901176399	-25.8488968183969	0.352741339512092	-0.0987729955962439	20.8182709227638	0.153177869602521	0.159986933717183	0.1459669478683	-1.01977914898967	-1.00353853953331	-1.03697824841706	-0.957066017211618	-0.940437054291327	-0.973760721345851	0.000931505073855837	0.00225095503916059	0.00218189348386141
242	12.1639532432449	0.32	-25.8086091768394	-26.6092173631211	-25.0080009905577	0.510911408221086	-14.8505192587302	-15.1599616250574	-14.5410768924031	0.25	0.14	0.44	-24.4073008811033	-23.9091035157601	-23.4109061504169	-58.2247399203726	-57.0362671692303	-55.847794418088	-56.4065729029845	-55.2576073496364	-54.0935989343032	-25.8086091768394	0.35628013993284	-0.0382144166167469	20.7863613140851	0.153177869602521	0.159986933717183	0.1459669478683	-1.01977914898967	-1.00353853953331	-1.03697824841706	-0.957066017211618	-0.940437054291327	-0.973760721345851	0.000931505073855837	0.00225095503916059	0.00218189348386141
242	12.1639532432449	0.32	-25.517371605947	-26.3064832922113	-24.7282599196828	0.511951813260768	-14.7152002419004	-15.0211852532749	-14.4092152305259	0.25	0.14	0.43	-24.4071025568923	-23.9099242432262	-23.4127459295602	-58.7712924692611	-57.5741076738217	-56.3769228783822	-56.9369213624113	-55.7587376140116	-54.628250224609	-25.517371605947	0.355728106773499	-0.0748378504206924	21.0011835105282	0.153177869602521	0.159986933717183	0.1459669478683	-1.01977914898967	-1.00353853953331	-1.03697824841706	-0.957066017211618	-0.940437054291327	-0.973760721345851	0.000931505073855837	0.00225095503916059	0.00218189348386141
242	12.1639532432449	0.32	-25.4851996264271	-26.2679792870859	-24.7024199657682	0.516227224451734	-14.9199135030538	-15.2275116631432	-14.6123153429644	0.25	0.14	0.44	-24.6852673764872	-24.1866210451434	-23.6879747137995	-59.3009614903748	-58.1030726264889	-56.9051837626031	-57.3984514595435	-56.2258102868461	-55.0778636473433	-25.4851996264271	0.357402607604759	0.107509733445109	21.026206287013	0.153177869602521	0.159986933717183	0.1459669478683	-1.01977914898967	-1.00353853953331	-1.03697824841706	-0.957066017211618	-0.940437054291327	-0.973760721345851	0.000931505073855837	0.00225095503916059	0.00218189348386141
242	12.1639532432449	0.32	-25.4241449987917	-26.2056032304823	-24.6426867671011	0.516385416986049	-14.7829094940016	-15.0875865815473	-14.4782324064559	0.25	0.14	0.45	-24.2792653784728	-23.7889725259161	-23.2986796733595	-57.8915268427109	-56.7224716265783	-55.5534164104457	-55.9693077811961	-54.8408746810826	-53.7093189582332	-25.4241449987917	0.360029578434243	-0.0506900421686087	20.7370857211423	0.153177869602521	0.159986933717183	0.1459669478683	-1.01977914898967	-1.00353853953331	-1.03697824841706	-0.957066017211618	-0.940437054291327	-0.973760721345851	0.000931505073855837	0.00225095503916059	0.00218189348386141
242	12.1639532432449	0.32	-25.281940387145	-26.0583756883009	-24.5055050859892	0.508263228904467	-14.5853285014377	-14.8908595707036	-14.2797974321718	0.25	0.14	0.45	-23.9957851960195	-23.5034390104952	-23.0110928249708	-57.2956077609768	-56.120014893397	-54.9444220258173	-55.2756125332613	-54.142201784851	-53.0104789110143	-25.281940387145	0.3633175869438	-0.0353760611085356	20.7398410444656	0.153177869602521	0.159986933717183	0.1459669478683	-1.01977914898967	-1.00353853953331	-1.03697824841706	-0.957066017211618	-0.940437054291327	-0.973760721345851	0.000931505073855837	0.00225095503916059	0.00218189348386141
242	12.1639532432449	0.32	-25.1925154861435	-25.9664584701505	-24.4185725021364	0.52008189594463	-14.9618593260206	-15.2679502366952	-14.6557684153459	0.25	0.14	0.44	-24.7901544430864	-24.2931629785077	-23.7961715139291	-59.6496014448142	-58.453749968711	-57.2578984926078	-57.8639096367439	-56.6875694244118	-55.5333338286648	-25.1925154861435	0.361890899893894	-0.0339961425695681	20.7296414917159	0.153177869602521	0.159986933717183	0.1459669478683	-1.01977914898967	-1.00353853953331	-1.03697824841706	-0.957066017211618	-0.940437054291327	-0.973760721345851	0.000931505073855837	0.00225095503916059	0.00218189348386141
242	12.1639532432449	0.32	-25.1689441375533	-25.9460454360714	-24.3918428390352	0.521344269391747	-14.9476642175504	-15.2526923041964	-14.6426361309044	0.25	0.14	0.44	-24.4015705372646	-23.9135803369974	-23.4255901367302	-57.8405050176845	-56.6837926009967	-55.5270801843089	-56.1625039880465	-55.0464720838168	-53.9156497488046	-25.1689441375533	0.36149780858157	-0.0444755690326894	20.7437816300286	0.153177869602521	0.159986933717183	0.1459669478683	-1.01977914898967	-1.00353853953331	-1.03697824841706	-0.957066017211618	-0.940437054291327	-0.973760721345851	0.000931505073855837	0.00225095503916059	0.00218189348386141
242	12.1639532432449	0.32	-25.1232487033986	-25.900774282764	-24.3457231240332	0.512456062781533	-14.776870106324	-15.0838275616675	-14.4699126509805	0.25	0.14	0.45	-24.3295226032937	-23.8344142949087	-23.3393059865237	-58.1476840260194	-56.9643726251319	-55.7810612242443	-56.2393418283681	-55.1100752250493	-53.9708073152034	-25.1232487033986	0.360241039164423	-0.079160578908342	20.7023965981652	0.153177869602521	0.159986933717183	0.1459669478683	-1.01977914898967	-1.00353853953331	-1.03697824841706	-0.957066017211618	-0.940437054291327	-0.973760721345851	0.000931505073855837	0.00225095503916059	0.00218189348386141
242	12.1639532432449	0.32	-25.0660318815117	-25.8436781735741	-24.2883855894493	0.508248521421013	-14.7585758144252	-15.0677451365404	-14.44940649231	0.24	0.14	0.44	-24.5197675258604	-24.0166557572647	-23.5135439886691	-59.1340095711716	-57.920661356996	-56.7073131428204	-57.2841996700681	-56.1230021158538	-54.9733251693623	-25.0660318815117	0.356982426731868	0.0953666636615907	21.0496863052305	0.153177869602521	0.159986933717183	0.1459669478683	-1.01977914898967	-1.00353853953331	-1.03697824841706	-0.957066017211618	-0.940437054291327	-0.973760721345851	0.000931505073855837	0.00225095503916059	0.00218189348386141
242	12.1639532432449	0.32	-24.5967045367677	-25.3537099412985	-23.8396991322368	0.518469880858812	-14.7472864201791	-15.0499632979114	-14.4446095424469	0.25	0.14	0.44	-24.3740905619627	-23.8838917832135	-23.3936930044642	-58.4962617871872	-57.3198160028171	-56.143370218447	-56.8201484380946	-55.6587330169707	-54.5371415823498	-24.5967045367677	0.360443745874112	-0.142548356068214	20.7074389720372	0.153177869602521	0.159986933717183	0.1459669478683	-1.01977914898967	-1.00353853953331	-1.03697824841706	-0.957066017211618	-0.940437054291327	-0.973760721345851	0.000931505073855837	0.00225095503916059	0.00218189348386141
242	12.1639532432449	0.32	-24.5945855094985	-25.3626651259275	-23.8265058930695	0.529141486359727	-14.9132515097453	-15.2128563444829	-14.6136466750077	0.24	0.14	0.43	-24.928768275124	-24.4378164558104	-23.9468646364968	-60.5525832034795	-59.360049318139	-58.1675154327986	-58.5645226552819	-57.4430232589409	-56.2681898678188	-24.5945855094985	0.354125896706757	0.0243316915617624	21.2172581165389	0.153177869602521	0.159986933717183	0.1459669478683	-1.01977914898967	-1.00353853953331	-1.03697824841706	-0.957066017211618	-0.940437054291327	-0.973760721345851	0.000931505073855837	0.00225095503916059	0.00218189348386141
242	12.1639532432449	0.32	-24.5065299248083	-25.2722842916027	-23.7407755580138	0.520809599332085	-14.8063172518975	-15.1087847981323	-14.5038497056627	0.25	0.14	0.44	-24.4475949264281	-23.9581707836172	-23.4687466408064	-58.6195108744791	-57.4459883276572	-56.2724657808353	-56.6756668496758	-55.5296273266737	-54.4059058841859	-24.5065299248083	0.359951952399223	-0.136615263061689	20.7978810363814	0.153177869602521	0.159986933717183	0.1459669478683	-1.01977914898967	-1.00353853953331	-1.03697824841706	-0.957066017211618	-0.940437054291327	-0.973760721345851	0.000931505073855837	0.00225095503916059	0.00218189348386141
242	12.1639532432449	0.32	-24.4314685306174	-25.1873161516832	-23.6756209095517	0.520425449377575	-14.8618956694817	-15.1657323323426	-14.5580590066208	0.25	0.14	0.45	-24.4380383044683	-23.9484363622355	-23.4588344200028	-58.3499247806972	-57.1809178356291	-56.011910890561	-56.5248198315738	-55.3676680050972	-54.2216491827158	-24.4314685306174	0.363652130346694	-0.00118572008178578	20.6717908797325	0.153177869602521	0.159986933717183	0.1459669478683	-1.01977914898967	-1.00353853953331	-1.03697824841706	-0.957066017211618	-0.940437054291327	-0.973760721345851	0.000931505073855837	0.00225095503916059	0.00218189348386141
242	12.1639532432449	0.32	-24.3394523439091	-25.1002666262392	-23.578638061579	0.52109841680921	-14.9537260820519	-15.2590282220756	-14.6484239420282	0.25	0.14	0.44	-24.3574508774926	-23.8701077931105	-23.3827647087284	-57.6071831136378	-56.4545804688715	-55.3019778241052	-55.9743684059841	-54.8574097893774	-53.7490009614051	-24.3394523439091	0.366584676042204	0.0176508534453301	20.5279235450851	0.153177869602521	0.159986933717183	0.1459669478683	-1.01977914898967	-1.00353853953331	-1.03697824841706	-0.957066017211618	-0.940437054291327	-0.973760721345851	0.000931505073855837	0.00225095503916059	0.00218189348386141
242	12.1639532432449	0.32	-24.3135024804606	-25.074294079362	-23.5527108815592	0.520971572566378	-14.8046109356294	-15.1069454973579	-14.5022763739008	0.25	0.14	0.44	-24.4825746123103	-23.9926060434362	-23.5026374745621	-58.7962872534581	-57.6196000309385	-56.442912808419	-56.9122098876572	-55.7488495090278	-54.6225421974486	-24.3135024804606	0.362056192250408	-0.0571320997576842	20.8402914696823	0.153177869602521	0.159986933717183	0.1459669478683	-1.01977914898967	-1.00353853953331	-1.03697824841706	-0.957066017211618	-0.940437054291327	-0.973760721345851	0.000931505073855837	0.00225095503916059	0.00218189348386141
242	12.1639532432449	0.32	-24.2743125413342	-25.023215655268	-23.5254094274005	0.522766334358218	-14.8086478589952	-15.1099792000137	-14.5073165179767	0.24	0.14	0.44	-24.5680752527096	-24.0781254675944	-23.5881756824791	-59.2000946049756	-58.0194944426853	-56.8388942803949	-57.2107246698899	-56.086686247586	-54.9506118634621	-24.2743125413342	0.362533027226137	0.179362692637808	21.0923120473938	0.153177869602521	0.159986933717183	0.1459669478683	-1.01977914898967	-1.00353853953331	-1.03697824841706	-0.957066017211618	-0.940437054291327	-0.973760721345851	0.000931505073855837	0.00225095503916059	0.00218189348386141
242	12.1639532432449	0.32	-24.2686080232849	-25.0270586032362	-23.5101574433336	0.520178452348462	-14.9443005543394	-15.2499731154225	-14.6386279932562	0.25	0.14	0.44	-24.5246685121567	-24.0330926793938	-23.5415168466309	-58.4383225229891	-57.2669767392422	-56.0956309554952	-56.5185179820984	-55.3816704875004	-54.2330294032671	-24.2686080232849	0.362191190975592	0.13285949399988	20.9459905155015	0.153177869602521	0.159986933717183	0.1459669478683	-1.01977914898967	-1.00353853953331	-1.03697824841706	-0.957066017211618	-0.940437054291327	-0.973760721345851	0.000931505073855837	0.00225095503916059	0.00218189348386141
242	12.1639532432449	0.32	-24.2417270053664	-25.0002488277526	-23.4832051829801	0.525991022357665	-15.1444265143892	-15.4506046102802	-14.8382484184982	0.25	0.14	0.45	-24.7689805358412	-24.2781441259457	-23.7873077160501	-58.8327326828569	-57.6668693057748	-56.5010059286927	-57.0799406335876	-55.9047291278838	-54.7943926580902	-24.2417270053664	0.36423548676984	-0.0441690577222233	20.6477566008953	0.153177869602521	0.159986933717183	0.1459669478683	-1.01977914898967	-1.00353853953331	-1.03697824841706	-0.957066017211618	-0.940437054291327	-0.973760721345851	0.000931505073855837	0.00225095503916059	0.00218189348386141
242	12.1639532432449	0.32	-23.4926500291526	-24.2278044148247	-22.7574956434805	0.518972361670443	-14.9113990313014	-15.2171363554763	-14.6056617071264	0.25	0.14	0.46	-24.3736976222569	-23.8839899060876	-23.3942821899182	-57.8436499307226	-56.6814757648871	-55.5193015990516	-56.0008913116906	-54.8504035191162	-53.7359890223067	-23.4926500291526	0.371629127324437	-0.0128423287134603	20.4207471232961	0.153177869602521	0.159986933717183	0.1459669478683	-1.01977914898967	-1.00353853953331	-1.03697824841706	-0.957066017211618	-0.940437054291327	-0.973760721345851	0.000931505073855837	0.00225095503916059	0.00218189348386141
242	12.1639532432449	0.33	-28.0272768361514	-28.8687995775693	-27.1857540947335	0.510699971394155	-14.7543045206525	-15.0618721423975	-14.4467368989075	0.24	0.14	0.43	-24.5083196280353	-24.0078529191364	-23.5073862102375	-59.1017267274852	-57.8948530162532	-56.6879793050213	-57.4744669812268	-56.3066630871573	-55.1380768712516	-28.0272768361514	0.350093878871012	0.0501917245054467	21.1182005664928	0.153177869602521	0.159986933717183	0.1459669478683	-1.01977914898967	-1.00353853953331	-1.03697824841706	-0.957066017211618	-0.940437054291327	-0.973760721345851	0.000931505073855837	0.00225095503916059	0.00218189348386141
242	12.1639532432449	0.33	-27.2306940274571	-28.0509452426652	-26.410442812249	0.510432523048537	-14.9602803674301	-15.2723086859756	-14.6482520488845	0.25	0.14	0.44	-24.5816637265357	-24.0794361093919	-23.5772084922481	-58.6249676722284	-57.4272018030544	-56.2294359338804	-56.967977192065	-55.792223497598	-54.6583186359541	-27.2306940274571	0.356404818626223	-0.0774697044244685	20.7350837654326	0.153177869602521	0.159986933717183	0.1459669478683	-1.01977914898967	-1.00353853953331	-1.03697824841706	-0.957066017211618	-0.940437054291327	-0.973760721345851	0.000931505073855837	0.00225095503916059	0.00218189348386141
242	12.1639532432449	0.33	-27.0540152388079	-27.8682149395706	-26.2398155380452	0.511724301191204	-14.7725913082232	-15.0799095820877	-14.4652730343587	0.25	0.14	0.44	-24.1990450011412	-23.7058849660338	-23.2127249309263	-57.5372770106538	-56.3647065414794	-55.192136072305	-55.7915723772006	-54.6841759388871	-53.5643289601485	-27.0540152388079	0.353098299350251	0.329754368960924	21.2458345788685	0.153177869602521	0.159986933717183	0.1459669478683	-1.01977914898967	-1.00353853953331	-1.03697824841706	-0.957066017211618	-0.940437054291327	-0.973760721345851	0.000931505073855837	0.00225095503916059	0.00218189348386141
242	12.1639532432449	0.33	-27.0427632916961	-27.8551908219202	-26.230335761472	0.52334227350601	-15.0242091909619	-15.3295741501386	-14.7188442317852	0.25	0.14	0.44	-24.7922897484827	-24.2984275920526	-23.8045654356225	-59.4153522620764	-58.2317990569918	-57.0482458519072	-57.4567378819468	-56.3133502782769	-55.1683191804839	-27.0427632916961	0.354683979474653	0.125877175708644	21.0207250292328	0.153177869602521	0.159986933717183	0.1459669478683	-1.01977914898967	-1.00353853953331	-1.03697824841706	-0.957066017211618	-0.940437054291327	-0.973760721345851	0.000931505073855837	0.00225095503916059	0.00218189348386141
242	12.1639532432449	0.33	-26.9747941143834	-27.8000801046179	-26.1495081241488	0.518264675634418	-14.9713131721766	-15.2787143343879	-14.6639120099653	0.25	0.14	0.44	-24.5699786294317	-24.0756412250602	-23.5813038206888	-58.5440953142163	-57.3662132917941	-56.1883312693719	-56.8775498075263	-55.7369916083662	-54.5831778362267	-26.9747941143834	0.354757579541809	-0.0785938577467172	20.7612245423562	0.153177869602521	0.159986933717183	0.1459669478683	-1.01977914898967	-1.00353853953331	-1.03697824841706	-0.957066017211618	-0.940437054291327	-0.973760721345851	0.000931505073855837	0.00225095503916059	0.00218189348386141
242	12.1639532432449	0.33	-26.9745269074767	-27.7905204160149	-26.1585333989384	0.50696566375137	-14.6636567213429	-14.9716269694551	-14.3556864732308	0.25	0.14	0.44	-24.2232356089087	-23.7249573726305	-23.2266791363523	-58.075634188472	-56.8810033372769	-55.6863724860818	-56.5061341213243	-55.3541107155854	-54.1766156756609	-26.9745269074767	0.350489521140745	0.112262325737214	21.034632214253	0.153177869602521	0.159986933717183	0.1459669478683	-1.01977914898967	-1.00353853953331	-1.03697824841706	-0.957066017211618	-0.940437054291327	-0.973760721345851	0.000931505073855837	0.00225095503916059	0.00218189348386141
242	12.1639532432449	0.33	-26.9214098419112	-27.736205739413	-26.1066139444093	0.522116893283471	-15.0344631831556	-15.3407879138422	-14.728138452469	0.25	0.14	0.44	-24.7132558250046	-24.2197817298342	-23.7263076346638	-58.9904472285848	-57.8125264489047	-56.6346056692246	-57.2252269605285	-56.0950734869747	-54.9198986719357	-26.9214098419112	0.357755272709071	0.0730842258006424	20.8271707765457	0.153177869602521	0.159986933717183	0.1459669478683	-1.01977914898967	-1.00353853953331	-1.03697824841706	-0.957066017211618	-0.940437054291327	-0.973760721345851	0.000931505073855837	0.00225095503916059	0.00218189348386141
242	12.1639532432449	0.33	-26.7931262497971	-27.5980416495775	-25.9882108500168	0.525938398146114	-15.1258027776112	-15.4316366273136	-14.8199689279088	0.25	0.14	0.45	-24.6464165441672	-24.1579584087722	-23.6695002733771	-58.3224779905974	-57.1666065559061	-56.0107351212148	-56.4755399535661	-55.366103934924	-54.2422537053563	-26.7931262497971	0.360836562789346	0.254608120161359	20.9709515437667	0.153177869602521	0.159986933717183	0.1459669478683	-1.01977914898967	-1.00353853953331	-1.03697824841706	-0.957066017211618	-0.940437054291327	-0.973760721345851	0.000931505073855837	0.00225095503916059	0.00218189348386141
242	12.1639532432449	0.33	-26.783460309713	-27.5959508080522	-25.9709698113738	0.521729599479135	-15.0109005257272	-15.31698262306	-14.7048184283943	0.25	0.14	0.44	-24.5526664608514	-24.0620259848259	-23.5713855088005	-58.31389944488	-57.148602004451	-55.9833045640221	-56.4660203023752	-55.331034800606	-54.2153281137985	-26.783460309713	0.357430230287791	0.137102298286536	21.0571354076855	0.153177869602521	0.159986933717183	0.1459669478683	-1.01977914898967	-1.00353853953331	-1.03697824841706	-0.957066017211618	-0.940437054291327	-0.973760721345851	0.000931505073855837	0.00225095503916059	0.00218189348386141
242	12.1639532432449	0.33	-26.6762614326606	-27.4780316004801	-25.8744912648411	0.52330444211874	-15.0997260466748	-15.4066491478374	-14.7928029455122	0.25	0.14	0.44	-25.0078846212795	-24.5096907941969	-24.0114969671144	-60.1551273104298	-58.956748737141	-57.7583701638521	-58.193834032005	-57.017641618884	-55.8755688253354	-26.6762614326606	0.354525652969579	0.0871150837306422	21.1702459755611	0.153177869602521	0.159986933717183	0.1459669478683	-1.01977914898967	-1.00353853953331	-1.03697824841706	-0.957066017211618	-0.940437054291327	-0.973760721345851	0.000931505073855837	0.00225095503916059	0.00218189348386141
242	12.1639532432449	0.33	-26.6718924410566	-27.4740029159681	-25.8697819661451	0.5234259896963	-14.9425376383133	-15.2461916773161	-14.6388835993105	0.25	0.14	0.45	-24.3142242634257	-23.8299648129956	-23.3457053625655	-57.4511508346862	-56.306912695383	-55.1626745560798	-55.6302394849	-54.5127696604723	-53.4182970628309	-26.6718924410566	0.363659429168024	-0.0108128271401558	20.6433660072118	0.153177869602521	0.159986933717183	0.1459669478683	-1.01977914898967	-1.00353853953331	-1.03697824841706	-0.957066017211618	-0.940437054291327	-0.973760721345851	0.000931505073855837	0.00225095503916059	0.00218189348386141
242	12.1639532432449	0.33	-26.6543227314104	-27.4645414705771	-25.8441039922438	0.509536248977274	-14.7766769045667	-15.0854289619076	-14.4679248472259	0.25	0.14	0.44	-24.3554741423342	-23.8569929411734	-23.3585117400126	-58.2664521390871	-57.0739181370828	-55.8813841350784	-56.5796516953615	-55.4090109142786	-54.2475584234094	-26.6543227314104	0.355700810869489	-0.0570427343837837	20.8119294867031	0.153177869602521	0.159986933717183	0.1459669478683	-1.01977914898967	-1.00353853953331	-1.03697824841706	-0.957066017211618	-0.940437054291327	-0.973760721345851	0.000931505073855837	0.00225095503916059	0.00218189348386141
242	12.1639532432449	0.33	-26.6278182820142	-27.4364940434331	-25.8191425205953	0.514448188848006	-14.8586481231957	-15.1660761331552	-14.5512201132362	0.25	0.14	0.45	-24.4850461003624	-23.988715412694	-23.4923847250255	-58.5748933864693	-57.3875353151205	-56.2001772437717	-56.7153563939255	-55.5787562235535	-54.3721270914117	-26.6278182820142	0.355844322355938	0.0726516161789377	20.9275488153504	0.153177869602521	0.159986933717183	0.1459669478683	-1.01977914898967	-1.00353853953331	-1.03697824841706	-0.957066017211618	-0.940437054291327	-0.973760721345851	0.000931505073855837	0.00225095503916059	0.00218189348386141
242	12.1639532432449	0.33	-26.6190903159288	-27.4179267753516	-25.8202538565061	0.522605243039494	-14.8385608740661	-15.1405983914054	-14.5365233567269	0.25	0.14	0.44	-24.4875490247469	-23.9990505967484	-23.5105521687499	-58.6871965936217	-57.5164545462796	-56.3457124989376	-56.9064461851157	-55.7813939384992	-54.6237422131175	-26.6190903159288	0.358196090995119	-0.053463495573034	20.7830407276936	0.153177869602521	0.159986933717183	0.1459669478683	-1.01977914898967	-1.00353853953331	-1.03697824841706	-0.957066017211618	-0.940437054291327	-0.973760721345851	0.000931505073855837	0.00225095503916059	0.00218189348386141
242	12.1639532432449	0.33	-26.578865898868	-27.3808959096156	-25.7768358881204	0.516743511737659	-14.9855365476675	-15.2941684357852	-14.6769046595498	0.25	0.14	0.44	-24.7139581356996	-24.2152376204714	-23.7165171052431	-59.1763108266737	-57.9821500183265	-56.7879892099794	-57.5019554880905	-56.3146942233275	-55.186897478881	-26.578865898868	0.354931069822411	-0.266827516365024	20.5508896715713	0.153177869602521	0.159986933717183	0.1459669478683	-1.01977914898967	-1.00353853953331	-1.03697824841706	-0.957066017211618	-0.940437054291327	-0.973760721345851	0.000931505073855837	0.00225095503916059	0.00218189348386141
242	12.1639532432449	0.33	-26.4259887227523	-27.2229424281306	-25.6290350173739	0.509058256975836	-14.8269937769161	-15.1370935940764	-14.5168939597557	0.25	0.14	0.45	-24.3389980837359	-23.8403872501089	-23.3417764164819	-57.9859303507755	-56.7980255335201	-55.6101207162648	-56.2033937636549	-55.0434019200696	-53.8876495509488	-26.4259887227523	0.359532715184709	-0.00520370064052592	20.6895687122783	0.153177869602521	0.159986933717183	0.1459669478683	-1.01977914898967	-1.00353853953331	-1.03697824841706	-0.957066017211618	-0.940437054291327	-0.973760721345851	0.000931505073855837	0.00225095503916059	0.00218189348386141
242	12.1639532432449	0.33	-26.3865458112809	-27.1835082748891	-25.5895833476727	0.533680002173974	-15.2886177308609	-15.5929772891973	-14.9842581725245	0.25	0.14	0.45	-24.9055785257837	-24.4194461637831	-23.9333138017824	-58.9392599681688	-57.7888236659872	-56.6383873638056	-57.1004492847875	-56.0088077645145	-54.8914824412327	-26.3865458112809	0.36417392785503	-0.0955483709469283	20.4635682309318	0.153177869602521	0.159986933717183	0.1459669478683	-1.01977914898967	-1.00353853953331	-1.03697824841706	-0.957066017211618	-0.940437054291327	-0.973760721345851	0.000931505073855837	0.00225095503916059	0.00218189348386141
242	12.1639532432449	0.33	-26.3802055356465	-27.1758350231901	-25.5845760481029	0.523050986599796	-15.0615595376254	-15.3678624141423	-14.7552566611084	0.24	0.14	0.43	-25.08509644517	-24.5851155765367	-24.0851347079033	-60.6885915863485	-59.4789835306729	-58.2693754749972	-58.8870903060788	-57.7402499174358	-56.5648609165478	-26.3802055356465	0.354918466495755	0.0198321710976711	21.1323033072702	0.153177869602521	0.159986933717183	0.1459669478683	-1.01977914898967	-1.00353853953331	-1.03697824841706	-0.957066017211618	-0.940437054291327	-0.973760721345851	0.000931505073855837	0.00225095503916059	0.00218189348386141
242	12.1639532432449	0.33	-26.3573173826845	-27.1511905675684	-25.5634441978006	0.507129872022828	-14.794491707776	-15.1051077406433	-14.4838756749087	0.25	0.14	0.45	-24.1933630616532	-23.6958593970015	-23.1983557323497	-57.4135425680157	-56.232911014005	-55.0522794599942	-55.7904800653822	-54.6442682677891	-53.499088988681	-26.3573173826845	0.36428836687607	0.0581886279121833	20.6003309786296	0.153177869602521	0.159986933717183	0.1459669478683	-1.01977914898967	-1.00353853953331	-1.03697824841706	-0.957066017211618	-0.940437054291327	-0.973760721345851	0.000931505073855837	0.00225095503916059	0.00218189348386141
242	12.1639532432449	0.33	-26.256649983337	-27.0549808346161	-25.458319132058	0.509046228588927	-14.7119252007772	-15.0196258157344	-14.4042245858201	0.25	0.14	0.44	-24.2258723467726	-23.7295673182434	-23.2332622897142	-57.8997271589178	-56.7135603481584	-55.5273935373989	-56.181872329813	-55.019204913007	-53.860243776347	-26.256649983337	0.356829169626739	-0.0767315251449455	20.7755862934514	0.153177869602521	0.159986933717183	0.1459669478683	-1.01977914898967	-1.00353853953331	-1.03697824841706	-0.957066017211618	-0.940437054291327	-0.973760721345851	0.000931505073855837	0.00225095503916059	0.00218189348386141
242	12.1639532432449	0.33	-26.2414251980204	-27.0299960619953	-25.4528543340455	0.517533148222442	-14.82366814046	-15.1284839623359	-14.5188523185842	0.25	0.14	0.45	-24.505732681882	-24.011979635199	-23.5182265885161	-58.8231437441168	-57.6379473324788	-56.4527509208407	-56.9057599382906	-55.7622526722349	-54.5722358645534	-26.2414251980204	0.359741861417635	-0.00729870064890503	20.8650147797867	0.153177869602521	0.159986933717183	0.1459669478683	-1.01977914898967	-1.00353853953331	-1.03697824841706	-0.957066017211618	-0.940437054291327	-0.973760721345851	0.000931505073855837	0.00225095503916059	0.00218189348386141
242	12.1639532432449	0.33	-26.2349649998542	-27.0259052075696	-25.4440247921388	0.528524958648563	-15.1029100669963	-15.4067007199727	-14.7991194140199	0.25	0.14	0.43	-24.935568830473	-24.4438871346297	-23.9522054387863	-59.8040029935346	-58.624782506928	-57.4455620203214	-58.1361675892654	-56.9979700385418	-55.8411205916928	-26.2349649998542	0.356183131920289	-0.0375782071017396	20.8865167001746	0.153177869602521	0.159986933717183	0.1459669478683	-1.01977914898967	-1.00353853953331	-1.03697824841706	-0.957066017211618	-0.940437054291327	-0.973760721345851	0.000931505073855837	0.00225095503916059	0.00218189348386141
242	12.1639532432449	0.33	-26.2104424201293	-27.0014771838486	-25.41940765641	0.527255753019543	-15.0216730316439	-15.3245999976984	-14.7187460655895	0.25	0.14	0.45	-24.583319683688	-24.0973722234969	-23.6114247633058	-58.4308632817436	-57.2758390631317	-56.1208148445199	-56.5825860705752	-55.4352355496398	-54.3277262445872	-26.2104424201293	0.363189838145791	-0.0746478364167719	20.7045261723014	0.153177869602521	0.159986933717183	0.1459669478683	-1.01977914898967	-1.00353853953331	-1.03697824841706	-0.957066017211618	-0.940437054291327	-0.973760721345851	0.000931505073855837	0.00225095503916059	0.00218189348386141
242	12.1639532432449	0.33	-26.1447094865416	-26.9426311523844	-25.3467878206987	0.523399040378054	-14.9895282404006	-15.2941536511266	-14.6849028296746	0.25	0.14	0.45	-24.6859765742844	-24.1942870094578	-23.7025974446312	-59.0413770366989	-57.8654045612094	-56.6894320857198	-57.1439470546579	-55.9886538976584	-54.8529058272429	-26.1447094865416	0.359724314436723	0.00395424828614503	20.7780052528473	0.153177869602521	0.159986933717183	0.1459669478683	-1.01977914898967	-1.00353853953331	-1.03697824841706	-0.957066017211618	-0.940437054291327	-0.973760721345851	0.000931505073855837	0.00225095503916059	0.00218189348386141
242	12.1639532432449	0.33	-26.0977075289484	-26.8847459441046	-25.3106691137921	0.51416391225321	-14.8011463595383	-15.1075589530239	-14.4947337660526	0.25	0.14	0.44	-24.1129189474879	-23.6238589971556	-23.1347990468232	-57.0223387922492	-55.8658076299165	-54.7092764675838	-55.3939767539338	-54.2637155275144	-53.1353810817581	-26.0977075289484	0.358289960486967	0.02319273719436	20.8031915177183	0.153177869602521	0.159986933717183	0.1459669478683	-1.01977914898967	-1.00353853953331	-1.03697824841706	-0.957066017211618	-0.940437054291327	-0.973760721345851	0.000931505073855837	0.00225095503916059	0.00218189348386141
242	12.1639532432449	0.33	-26.0253215810596	-26.8065275605595	-25.2441156015596	0.518552231132233	-14.9189661618046	-15.2251161396889	-14.6128161839202	0.25	0.14	0.45	-24.4130947869771	-23.9221909173089	-23.4312870476406	-58.0008040861796	-56.8345111840211	-55.6682182818626	-56.2000738605952	-55.0494172927432	-53.9150563948578	-26.0253215810596	0.365384057908068	0.0495933147772562	20.6425413845626	0.153177869602521	0.159986933717183	0.1459669478683	-1.01977914898967	-1.00353853953331	-1.03697824841706	-0.957066017211618	-0.940437054291327	-0.973760721345851	0.000931505073855837	0.00225095503916059	0.00218189348386141
242	12.1639532432449	0.33	-26.0202153144616	-26.807510927747	-25.2329197011762	0.528318608936667	-15.2431068331786	-15.5498444779473	-14.9363691884099	0.25	0.14	0.45	-24.9725022256661	-24.4798923781821	-23.9872825306981	-59.4227299739345	-58.2505518043213	-57.0783736347081	-57.5954835029678	-56.4541116003381	-55.3178082551109	-26.0202153144616	0.364474386872802	0.113634940642413	20.7971058177935	0.153177869602521	0.159986933717183	0.1459669478683	-1.01977914898967	-1.00353853953331	-1.03697824841706	-0.957066017211618	-0.940437054291327	-0.973760721345851	0.000931505073855837	0.00225095503916059	0.00218189348386141
242	12.1639532432449	0.33	-25.9506390476486	-26.7374825645444	-25.1637955307529	0.526658825292652	-15.0203374591837	-15.323600382411	-14.7170745359564	0.26	0.14	0.44	-24.3993752955851	-23.9164975323701	-23.4336197691551	-57.562005881355	-56.4228204592108	-55.2836350370666	-55.7861646701673	-54.7064719053932	-53.5858236379196	-25.9506390476486	0.360745623118707	0.00267238010995773	20.7108155080545	0.153177869602521	0.159986933717183	0.1459669478683	-1.01977914898967	-1.00353853953331	-1.03697824841706	-0.957066017211618	-0.940437054291327	-0.973760721345851	0.000931505073855837	0.00225095503916059	0.00218189348386141
242	12.1639532432449	0.33	-25.947123392798	-26.7273345028933	-25.1669122827028	0.521329344332498	-14.9171681301972	-15.2215830046019	-14.6127532557926	0.24	0.14	0.43	-24.7612738932833	-24.2660757210536	-23.7708775488238	-59.69461832198	-58.5007917841209	-57.3069652462619	-57.9799450934145	-56.8176623065125	-55.6635749907551	-25.947123392798	0.354953000367572	-0.0353995016585663	21.0127666352652	0.153177869602521	0.159986933717183	0.1459669478683	-1.01977914898967	-1.00353853953331	-1.03697824841706	-0.957066017211618	-0.940437054291327	-0.973760721345851	0.000931505073855837	0.00225095503916059	0.00218189348386141
242	12.1639532432449	0.33	-25.946370659964	-26.7342211833081	-25.1585201366199	0.51921850288693	-14.9852351201923	-15.2923349118298	-14.6781353285549	0.25	0.14	0.44	-24.5263103389458	-24.0337743829814	-23.541238427017	-58.2827869948416	-57.1123554129174	-55.9419238309933	-56.5015056774471	-55.3597923620226	-54.2403359363029	-25.946370659964	0.363168080713393	-0.0685344308142396	20.5897376849932	0.153177869602521	0.159986933717183	0.1459669478683	-1.01977914898967	-1.00353853953331	-1.03697824841706	-0.957066017211618	-0.940437054291327	-0.973760721345851	0.000931505073855837	0.00225095503916059	0.00218189348386141
242	12.1639532432449	0.33	-25.9235918214126	-26.7163617263102	-25.1308219165149	0.521484653580445	-14.9439784583488	-15.2488455654945	-14.639111351203	0.25	0.14	0.44	-24.4320056454178	-23.9435414629395	-23.4550772804611	-57.9999860841223	-56.840404009793	-55.6808219354638	-56.2505598537862	-55.1032455198846	-54.0074809282205	-25.9235918214126	0.358880437531527	-0.00908186727777879	20.7714490884873	0.153177869602521	0.159986933717183	0.1459669478683	-1.01977914898967	-1.00353853953331	-1.03697824841706	-0.957066017211618	-0.940437054291327	-0.973760721345851	0.000931505073855837	0.00225095503916059	0.00218189348386141
242	12.1639532432449	0.33	-25.8916738931033	-26.6733623478291	-25.1099854383775	0.521393005342396	-14.8192260815723	-15.1216036789336	-14.516848484211	0.25	0.14	0.44	-24.4543448702241	-23.9653460706322	-23.4763472710404	-58.6015634451925	-57.4297432909017	-56.257923136611	-56.7324650144397	-55.6076039087639	-54.4860431929184	-25.8916738931033	0.358719891654232	-0.000412171258141559	20.910994138154	0.153177869602521	0.159986933717183	0.1459669478683	-1.01977914898967	-1.00353853953331	-1.03697824841706	-0.957066017211618	-0.940437054291327	-0.973760721345851	0.000931505073855837	0.00225095503916059	0.00218189348386141
242	12.1639532432449	0.33	-25.8657947828782	-26.6595506463324	-25.072038919424	0.516794074261657	-14.8408838634523	-15.1465056411785	-14.5352620857262	0.25	0.14	0.44	-24.5870343212993	-24.0909243064679	-23.5948142916364	-59.146264934411	-57.9528288334814	-56.7593927325518	-57.3013416508641	-56.1314930909953	-54.9777652539932	-25.8657947828782	0.353934391160425	0.164002453298695	21.1800312679821	0.153177869602521	0.159986933717183	0.1459669478683	-1.01977914898967	-1.00353853953331	-1.03697824841706	-0.957066017211618	-0.940437054291327	-0.973760721345851	0.000931505073855837	0.00225095503916059	0.00218189348386141
242	12.1639532432449	0.33	-25.8020547102124	-26.5831718362723	-25.0209375841525	0.525117038583618	-14.9916573743237	-15.2952785479608	-14.6880362006866	0.25	0.14	0.43	-24.8644090135622	-24.3708344099473	-23.8772598063324	-59.9019296682214	-58.7128376139669	-57.5237455597124	-58.0695355500428	-56.9410345338851	-55.7912719829321	-25.8020547102124	0.353613487543762	0.0184517903129301	21.090037131137	0.153177869602521	0.159986933717183	0.1459669478683	-1.01977914898967	-1.00353853953331	-1.03697824841706	-0.957066017211618	-0.940437054291327	-0.973760721345851	0.000931505073855837	0.00225095503916059	0.00218189348386141
242	12.1639532432449	0.33	-25.7526211582861	-26.5278194617675	-24.9774228548047	0.527935357492871	-14.9380674084531	-15.2388979633526	-14.6372368535536	0.25	0.14	0.44	-24.3957240321157	-23.9141288921387	-23.4325337521616	-57.8653172315508	-56.7230000158265	-55.5806828001023	-56.076267895947	-54.9488983738306	-53.8514413954148	-25.7526211582861	0.364468442440835	-0.0567447141000033	20.6499484785163	0.153177869602521	0.159986933717183	0.1459669478683	-1.01977914898967	-1.00353853953331	-1.03697824841706	-0.957066017211618	-0.940437054291327	-0.973760721345851	0.000931505073855837	0.00225095503916059	0.00218189348386141
242	12.1639532432449	0.33	-25.7420021607989	-26.5170065106516	-24.9669978109461	0.520612095396133	-14.8961695542046	-15.2005930606647	-14.5917460477446	0.25	0.14	0.45	-24.4019730112108	-23.9132727243885	-23.4245724375663	-58.0419964818225	-56.8795847245694	-55.7171729673164	-56.1017496050041	-54.9912845297827	-53.8766136391087	-25.7420021607989	0.363185401045125	-0.0315897252438058	20.6537573327423	0.153177869602521	0.159986933717183	0.1459669478683	-1.01977914898967	-1.00353853953331	-1.03697824841706	-0.957066017211618	-0.940437054291327	-0.973760721345851	0.000931505073855837	0.00225095503916059	0.00218189348386141
242	12.1639532432449	0.33	-25.6956954644828	-26.4734065057893	-24.9179844231764	0.519907137531399	-14.9093883476939	-15.2145126010918	-14.6042640942959	0.25	0.14	0.44	-24.5355015063296	-24.0434465338735	-23.5513915614175	-58.628316383626	-57.4525362759381	-56.2767561682501	-56.7176281673795	-55.5639817947522	-54.4254146432291	-25.6956954644828	0.361611892924533	0.0300813179617135	20.873965552508	0.153177869602521	0.159986933717183	0.1459669478683	-1.01977914898967	-1.00353853953331	-1.03697824841706	-0.957066017211618	-0.940437054291327	-0.973760721345851	0.000931505073855837	0.00225095503916059	0.00218189348386141
242	12.1639532432449	0.33	-25.6882054495737	-26.4629992162802	-24.9134116828671	0.517712715491393	-14.6522992418992	-14.9534829233965	-14.3511155604018	0.25	0.14	0.45	-24.047332477522	-23.5629861775413	-23.0786398775606	-57.2996383307824	-56.1455449259656	-54.9914515211487	-55.6547254784964	-54.4991184057801	-53.3966568862424	-25.6882054495737	0.364686820906495	-0.00888169075025427	20.7193012544151	0.153177869602521	0.159986933717183	0.1459669478683	-1.01977914898967	-1.00353853953331	-1.03697824841706	-0.957066017211618	-0.940437054291327	-0.973760721345851	0.000931505073855837	0.00225095503916059	0.00218189348386141
242	12.1639532432449	0.33	-25.5938841657154	-26.3715739832294	-24.8161943482014	0.519652847697775	-14.9979310788999	-15.305023766868	-14.6908383909319	0.25	0.14	0.45	-24.4181038532297	-23.9281587697333	-23.438213686237	-57.7204002031662	-56.5622502310404	-55.4041002589146	-55.965295376345	-54.8219302716175	-53.7371234742382	-25.5938841657154	0.36333812648379	-0.0407806630269863	20.6291524056239	0.153177869602521	0.159986933717183	0.1459669478683	-1.01977914898967	-1.00353853953331	-1.03697824841706	-0.957066017211618	-0.940437054291327	-0.973760721345851	0.000931505073855837	0.00225095503916059	0.00218189348386141
242	12.1639532432449	0.33	-25.5843952113865	-26.3589009410255	-24.8098894817475	0.531886093422096	-15.1890307646993	-15.4924993104296	-14.8855622189691	0.25	0.14	0.44	-24.8450211020863	-24.3583544725508	-23.8716878430153	-59.0345995221456	-57.8782241881353	-56.7218488541249	-57.1051051994105	-56.0081978088897	-54.8820115394673	-25.5843952113865	0.36063450896633	0.10586102134242	20.9458797294005	0.153177869602521	0.159986933717183	0.1459669478683	-1.01977914898967	-1.00353853953331	-1.03697824841706	-0.957066017211618	-0.940437054291327	-0.973760721345851	0.000931505073855837	0.00225095503916059	0.00218189348386141
242	12.1639532432449	0.33	-25.5553992975675	-26.3341439236626	-24.7766546714724	0.517286842020322	-14.8107273496104	-15.1154273169935	-14.5060273822273	0.25	0.14	0.44	-24.5359093410148	-24.041309312902	-23.5467092847893	-59.0216168750728	-57.8318466913009	-56.6420765075289	-57.1768816600876	-56.0387871028582	-54.8780177489355	-25.5553992975675	0.358740194245137	-0.123813216765973	20.7871774236693	0.153177869602521	0.159986933717183	0.1459669478683	-1.01977914898967	-1.00353853953331	-1.03697824841706	-0.957066017211618	-0.940437054291327	-0.973760721345851	0.000931505073855837	0.00225095503916059	0.00218189348386141
242	12.1639532432449	0.33	-25.5082629892297	-26.2764847972282	-24.7400411812311	0.51267577915413	-14.7389570619794	-15.0449923594669	-14.432921764492	0.25	0.14	0.45	-23.983972584081	-23.4961064549844	-23.0082403258879	-56.6486327746068	-55.4963237026434	-54.34401463068	-54.8189355698136	-53.7291436341588	-52.6057567898557	-25.5082629892297	0.365277099937717	0.187450320836486	20.7456620780625	0.153177869602521	0.159986933717183	0.1459669478683	-1.01977914898967	-1.00353853953331	-1.03697824841706	-0.957066017211618	-0.940437054291327	-0.973760721345851	0.000931505073855837	0.00225095503916059	0.00218189348386141
242	12.1639532432449	0.33	-25.4604586257775	-26.2335606523496	-24.6873565992053	0.520772624740812	-15.0061283562621	-15.3127004082104	-14.6995563043138	0.25	0.14	0.44	-24.5495353845359	-24.0580347846039	-23.5665341846719	-58.3153934432391	-57.1478743674737	-55.9803552917083	-56.4677934613207	-55.340517504629	-54.2289216502864	-25.4604586257775	0.36381569173268	0.0271198305887253	20.7050502428676	0.153177869602521	0.159986933717183	0.1459669478683	-1.01977914898967	-1.00353853953331	-1.03697824841706	-0.957066017211618	-0.940437054291327	-0.973760721345851	0.000931505073855837	0.00225095503916059	0.00218189348386141
242	12.1639532432449	0.33	-25.4173538010555	-26.1842962999543	-24.6504113021567	0.532769004434907	-15.0018791940941	-15.3010775339008	-14.7026808542875	0.25	0.14	0.44	-24.6415793880137	-24.1597362219508	-23.677893055888	-58.8007356794075	-57.6509419831329	-56.5011482868582	-56.8506721433341	-55.7395717894228	-54.6112956725767	-25.4173538010555	0.361591396319708	-0.0572558061889898	20.7356302811666	0.153177869602521	0.159986933717183	0.1459669478683	-1.01977914898967	-1.00353853953331	-1.03697824841706	-0.957066017211618	-0.940437054291327	-0.973760721345851	0.000931505073855837	0.00225095503916059	0.00218189348386141
242	12.1639532432449	0.33	-25.3773330677526	-26.1495763416427	-24.6050897938626	0.515349953711597	-14.7310651388114	-15.0353037475212	-14.4268265301016	0.25	0.14	0.44	-24.272214488777	-23.7810674597329	-23.2899204306887	-58.061601363382	-56.8867278047968	-55.7118542462116	-56.2808329415416	-55.1440497216687	-53.9963911604006	-25.3773330677526	0.360931226940346	0.14620951015907	20.9580536105303	0.153177869602521	0.159986933717183	0.1459669478683	-1.01977914898967	-1.00353853953331	-1.03697824841706	-0.957066017211618	-0.940437054291327	-0.973760721345851	0.000931505073855837	0.00225095503916059	0.00218189348386141
242	12.1639532432449	0.33	-25.3688700970467	-26.1467412348735	-24.5909989592199	0.529339168305732	-15.0653212187521	-15.3678610619699	-14.7627813755343	0.25	0.14	0.44	-24.9715312626476	-24.479928487047	-23.9883257114463	-60.1332082856956	-58.9493941339685	-57.7655799822413	-58.3161102090157	-57.1580157608059	-56.0106841086963	-25.3688700970467	0.358371673829074	0.049888572686586	21.0327445053281	0.153177869602521	0.159986933717183	0.1459669478683	-1.01977914898967	-1.00353853953331	-1.03697824841706	-0.957066017211618	-0.940437054291327	-0.973760721345851	0.000931505073855837	0.00225095503916059	0.00218189348386141
242	12.1639532432449	0.33	-25.3176845324288	-26.0920356472766	-24.5433334175811	0.520440375129219	-14.7804412719374	-15.0826036454984	-14.4782788983764	0.25	0.14	0.45	-24.0442775990963	-23.5625785396589	-23.0808794802216	-56.7918893265997	-55.6541300589508	-54.5163707913019	-55.0302446910398	-53.9367269857309	-52.8324989228157	-25.3176845324288	0.364158919341788	-0.0257760551233634	20.6340123453089	0.153177869602521	0.159986933717183	0.1459669478683	-1.01977914898967	-1.00353853953331	-1.03697824841706	-0.957066017211618	-0.940437054291327	-0.973760721345851	0.000931505073855837	0.00225095503916059	0.00218189348386141
242	12.1639532432449	0.33	-25.2366340540584	-26.0020780371601	-24.4711900709568	0.520348673159135	-14.8291031750836	-15.1323160610654	-14.5258902891018	0.25	0.14	0.44	-24.4412838224872	-23.9515430468511	-23.4618022712149	-58.4963180771089	-57.3242015714864	-56.1520850658638	-56.9053628213615	-55.7516920181399	-54.6082640633598	-25.2366340540584	0.36479281212912	-0.134803994112556	20.5415917733465	0.153177869602521	0.159986933717183	0.1459669478683	-1.01977914898967	-1.00353853953331	-1.03697824841706	-0.957066017211618	-0.940437054291327	-0.973760721345851	0.000931505073855837	0.00225095503916059	0.00218189348386141
242	12.1639532432449	0.33	-25.2333651159449	-26.0044934821151	-24.4622367497747	0.52419436073619	-15.1039371007951	-15.4103986244681	-14.7974755771222	0.25	0.14	0.44	-24.8465022258472	-24.3523880166284	-23.8582738074095	-59.359608939389	-58.1791439401702	-56.9986789409513	-57.4859464083843	-56.3437084153423	-55.2254381002087	-25.2333651159449	0.363318427808393	0.199694524927872	20.9863291410403	0.153177869602521	0.159986933717183	0.1459669478683	-1.01977914898967	-1.00353853953331	-1.03697824841706	-0.957066017211618	-0.940437054291327	-0.973760721345851	0.000931505073855837	0.00225095503916059	0.00218189348386141
242	12.1639532432449	0.33	-25.036983871929	-25.7942658309549	-24.2797019129031	0.529231465836863	-14.9594477486322	-15.2599263948081	-14.6589691024563	0.25	0.14	0.44	-24.6969158301775	-24.2106162477696	-23.7243166653617	-59.2289436420619	-58.0626842290383	-56.8964248160146	-57.4837132349796	-56.3303827744616	-55.211870608803	-25.036983871929	0.359489944846985	0.0784127530388862	20.9635275578831	0.153177869602521	0.159986933717183	0.1459669478683	-1.01977914898967	-1.00353853953331	-1.03697824841706	-0.957066017211618	-0.940437054291327	-0.973760721345851	0.000931505073855837	0.00225095503916059	0.00218189348386141
242	12.1639532432449	0.33	-24.969826176183	-25.734543911134	-24.2051084412319	0.52889274836011	-15.0154564764728	-15.3172652050198	-14.7136477479257	0.25	0.14	0.45	-24.468521214895	-23.9863977301575	-23.5042742454199	-57.912836091711	-56.7717316456207	-55.6306271995305	-56.1627236341386	-55.0614439784606	-53.9595444692839	-24.969826176183	0.364112729678469	-0.0870919433032875	20.5417405076957	0.153177869602521	0.159986933717183	0.1459669478683	-1.01977914898967	-1.00353853953331	-1.03697824841706	-0.957066017211618	-0.940437054291327	-0.973760721345851	0.000931505073855837	0.00225095503916059	0.00218189348386141
242	12.1639532432449	0.33	-24.9336920311473	-25.6927221100756	-24.1746619522191	0.528419380138888	-14.8738090528031	-15.173054792054	-14.5745633135523	0.25	0.14	0.44	-24.293106014118	-23.8139929701382	-23.3348799261585	-57.628566101025	-56.49200506561	-55.355444030195	-55.7361422355344	-54.6438552264465	-53.5194818888968	-24.9336920311473	0.365337019533665	0.0433060600924805	20.8063178758918	0.153177869602521	0.159986933717183	0.1459669478683	-1.01977914898967	-1.00353853953331	-1.03697824841706	-0.957066017211618	-0.940437054291327	-0.973760721345851	0.000931505073855837	0.00225095503916059	0.00218189348386141
242	12.1639532432449	0.33	-24.5299385496282	-25.2822762294581	-23.7776008697982	0.531948412382895	-15.0342839013789	-15.3346231000624	-14.7339447026954	0.26	0.14	0.45	-24.4023458542884	-23.924409034319	-23.4464722143495	-57.5346831438206	-56.4078265840495	-55.2809700242785	-55.7884538979211	-54.6778850886583	-53.5920093076773	-24.5299385496282	0.371974628099976	0.152188506327343	20.6249655456352	0.153177869602521	0.159986933717183	0.1459669478683	-1.01977914898967	-1.00353853953331	-1.03697824841706	-0.957066017211618	-0.940437054291327	-0.973760721345851	0.000931505073855837	0.00225095503916059	0.00218189348386141
242	12.1639532432449	0.33	-24.4946357822143	-25.2446258791048	-23.7446456853238	0.531265398409609	-15.0010641345046	-15.3011509930586	-14.7009772759507	0.25	0.14	0.46	-24.6618593393244	-24.1781898494544	-23.6945203595843	-58.8979067464014	-57.7427983614864	-56.5876899765714	-56.8167361693273	-55.7179184178246	-54.5866074032889	-24.4946357822143	0.366964427323803	0.0200449182097367	20.7261747962452	0.153177869602521	0.159986933717183	0.1459669478683	-1.01977914898967	-1.00353853953331	-1.03697824841706	-0.957066017211618	-0.940437054291327	-0.973760721345851	0.000931505073855837	0.00225095503916059	0.00218189348386141
242	12.1639532432449	0.33	-24.4047066239741	-25.1424915036676	-23.6669217442805	0.530347598223169	-14.9187535868276	-15.2177442863395	-14.6197628873156	0.25	0.14	0.45	-24.6465942044518	-24.1623501336409	-23.67810606283	-59.1521487092032	-57.9899566006083	-56.8277644920133	-57.1898820583371	-56.0891145686481	-54.941105463533	-24.4047066239741	0.367168967355529	0.0264527359178449	20.732273402698	0.153177869602521	0.159986933717183	0.1459669478683	-1.01977914898967	-1.00353853953331	-1.03697824841706	-0.957066017211618	-0.940437054291327	-0.973760721345851	0.000931505073855837	0.00225095503916059	0.00218189348386141
242	12.1639532432449	0.34	-28.7907119167127	-29.6493500941139	-27.9320737393114	0.506355385761845	-14.6975379037326	-15.0065967944539	-14.3884790130114	0.25	0.14	0.43	-24.3520481137212	-23.8505208800716	-23.348993646422	-58.5616318349386	-57.355562716028	-56.1494935971174	-56.9102969851677	-55.7438797491806	-54.5679976595173	-28.7907119167127	0.348855525361652	-0.0319011050931048	21.0303169689609	0.153177869602521	0.159986933717183	0.1459669478683	-1.01977914898967	-1.00353853953331	-1.03697824841706	-0.957066017211618	-0.940437054291327	-0.973760721345851	0.000931505073855837	0.00225095503916059	0.00218189348386141
242	12.1639532432449	0.34	-28.6780104840422	-29.5274503272211	-27.8285706408633	0.504311388422323	-14.7955007109888	-15.107894159878	-14.4831072620997	0.25	0.14	0.44	-24.1786684138271	-23.678714049876	-23.1787596859249	-57.3329926753616	-56.1474898430372	-54.9619870107128	-55.5991096504658	-54.4320983738647	-53.2994801289688	-28.6780104840422	0.354244557366554	0.289510359344485	21.0773809923272	0.153177869602521	0.159986933717183	0.1459669478683	-1.01977914898967	-1.00353853953331	-1.03697824841706	-0.957066017211618	-0.940437054291327	-0.973760721345851	0.000931505073855837	0.00225095503916059	0.00218189348386141
242	12.1639532432449	0.34	-28.6417483199354	-29.4852252982027	-27.7982713416681	0.513880254238703	-14.9174529627508	-15.2264487161646	-14.608457209337	0.25	0.14	0.44	-24.5216812380533	-24.0240540164753	-23.5264267948972	-58.5153248355227	-57.3278524825891	-56.1403801296556	-56.8174140564434	-55.6677036700537	-54.4217383130897	-28.6417483199354	0.352923272980871	-0.262867645803703	20.6131226213478	0.153177869602521	0.159986933717183	0.1459669478683	-1.01977914898967	-1.00353853953331	-1.03697824841706	-0.957066017211618	-0.940437054291327	-0.973760721345851	0.000931505073855837	0.00225095503916059	0.00218189348386141
242	12.1639532432449	0.34	-28.6087658100337	-29.4536540925799	-27.7638775274874	0.523523956432317	-15.0797035244772	-15.3860848043738	-14.7733222445806	0.25	0.14	0.44	-24.8134232317034	-24.3193164810255	-23.8252097303475	-59.295418806687	-58.1146761722234	-56.9339335377598	-57.4074883922535	-56.2775552370686	-55.100591890075	-28.6087658100337	0.354402931330402	-0.133057417169509	20.7762226706245	0.153177869602521	0.159986933717183	0.1459669478683	-1.01977914898967	-1.00353853953331	-1.03697824841706	-0.957066017211618	-0.940437054291327	-0.973760721345851	0.000931505073855837	0.00225095503916059	0.00218189348386141
242	12.1639532432449	0.34	-28.5386254526265	-29.3803001272708	-27.6969507779822	0.523016263530775	-15.0012810226472	-15.306379263469	-14.6961827818253	0.25	0.14	0.45	-24.5143981709335	-24.025758785484	-23.5371194000345	-58.1722078129311	-57.0126757013227	-55.8531435897143	-56.2831558094457	-55.1673531267011	-54.0274479382484	-28.5386254526265	0.355551795653984	0.0652487501282993	20.8716421466367	0.153177869602521	0.159986933717183	0.1459669478683	-1.01977914898967	-1.00353853953331	-1.03697824841706	-0.957066017211618	-0.940437054291327	-0.973760721345851	0.000931505073855837	0.00225095503916059	0.00218189348386141
242	12.1639532432449	0.34	-28.4155156413472	-29.2580961353264	-27.572935147368	0.508016163871176	-14.8076388061978	-15.1179801470066	-14.4972974653889	0.25	0.14	0.44	-24.2922259771571	-23.7935560551387	-23.2948861331203	-57.8359198434601	-56.648666206625	-55.4614125697899	-56.0875312156997	-54.9347607630345	-53.7843339194336	-28.4155156413472	0.353198957223337	0.141027444894993	20.9975233027932	0.153177869602521	0.159986933717183	0.1459669478683	-1.01977914898967	-1.00353853953331	-1.03697824841706	-0.957066017211618	-0.940437054291327	-0.973760721345851	0.000931505073855837	0.00225095503916059	0.00218189348386141
242	12.1639532432449	0.34	-28.3809612874835	-29.2190024429035	-27.5429201320634	0.504710112140027	-14.7830672486815	-15.0949493473544	-14.4711851500087	0.24	0.14	0.44	-24.5956345739357	-24.087455450403	-23.5792763268703	-59.395259816265	-58.168073301329	-56.940886786393	-57.6569649460738	-56.4695735474815	-55.2532359601483	-28.3809612874835	0.353057914999897	0.104090312493148	21.1194946687407	0.153177869602521	0.159986933717183	0.1459669478683	-1.01977914898967	-1.00353853953331	-1.03697824841706	-0.957066017211618	-0.940437054291327	-0.973760721345851	0.000931505073855837	0.00225095503916059	0.00218189348386141
242	12.1639532432449	0.34	-28.2872095760578	-29.1278774506085	-27.4465417015071	0.512726764114025	-14.9962455779844	-15.3075913672631	-14.6848997887057	0.25	0.14	0.44	-24.6864101333473	-24.1843056766094	-23.6822012198715	-58.9908711156012	-57.7910377200609	-56.5912043245207	-57.236490293848	-56.0688039990505	-54.8820446679287	-28.2872095760578	0.353001576516685	0.0655796988839216	20.9502953002868	0.153177869602521	0.159986933717183	0.1459669478683	-1.01977914898967	-1.00353853953331	-1.03697824841706	-0.957066017211618	-0.940437054291327	-0.973760721345851	0.000931505073855837	0.00225095503916059	0.00218189348386141
242	12.1639532432449	0.34	-28.1855296769812	-29.0137620290108	-27.3572973249517	0.505235422081891	-14.7879699869973	-15.0996278814765	-14.4763120925181	0.25	0.14	0.44	-24.2552035997009	-23.7545736674017	-23.2539437351024	-57.7296723604299	-56.5381259012687	-55.3465794421074	-56.0179924158108	-54.8538414663647	-53.6920857523941	-28.1855296769812	0.357987108295384	0.152648032232435	20.9605964250693	0.153177869602521	0.159986933717183	0.1459669478683	-1.01977914898967	-1.00353853953331	-1.03697824841706	-0.957066017211618	-0.940437054291327	-0.973760721345851	0.000931505073855837	0.00225095503916059	0.00218189348386141
242	12.1639532432449	0.34	-28.1097322980136	-28.9360685545619	-27.2833960414653	0.525169050853409	-15.0079741876494	-15.311894123482	-14.7040542518169	0.25	0.14	0.44	-24.8361284336371	-24.3431656101609	-23.8502027866848	-59.6978945340852	-58.5129738358475	-57.3280531376099	-57.9236777308033	-56.7845323131258	-55.6143472098371	-28.1097322980136	0.35227712978281	-0.0391556494084659	20.9508936561874	0.153177869602521	0.159986933717183	0.1459669478683	-1.01977914898967	-1.00353853953331	-1.03697824841706	-0.957066017211618	-0.940437054291327	-0.973760721345851	0.000931505073855837	0.00225095503916059	0.00218189348386141
242	12.1639532432449	0.34	-28.076550654383	-28.9028755888184	-27.2502257199477	0.508395927799514	-14.7162184237829	-15.0244095268692	-14.4080273206965	0.25	0.14	0.44	-24.0401492494656	-23.5470210435082	-23.0538928375509	-56.9928343603594	-55.8237578347146	-54.6546813090698	-55.2576345525849	-54.1064808700313	-53.003142976724	-28.076550654383	0.36037128853227	-0.101769022750766	20.6281910411076	0.153177869602521	0.159986933717183	0.1459669478683	-1.01977914898967	-1.00353853953331	-1.03697824841706	-0.957066017211618	-0.940437054291327	-0.973760721345851	0.000931505073855837	0.00225095503916059	0.00218189348386141
242	12.1639532432449	0.34	-28.0319783902622	-28.860873305904	-27.2030834746205	0.520863990351071	-15.0454275321838	-15.3527461986588	-14.7381088657087	0.25	0.14	0.43	-24.7448075598403	-24.2494863213418	-23.7541650828434	-59.0954941836623	-57.912569107444	-56.7296440312258	-57.4753544624532	-56.3149323845301	-55.1496573699517	-28.0319783902622	0.353773375233967	0.153699423725063	21.026651455048	0.153177869602521	0.159986933717183	0.1459669478683	-1.01977914898967	-1.00353853953331	-1.03697824841706	-0.957066017211618	-0.940437054291327	-0.973760721345851	0.000931505073855837	0.00225095503916059	0.00218189348386141
242	12.1639532432449	0.34	-27.9942252126537	-28.8167126285931	-27.1717377967143	0.510336664787723	-14.9334358407939	-15.2449640050461	-14.6219076765417	0.25	0.14	0.44	-24.552806681874	-24.0510743858639	-23.5493420898537	-58.5927573015751	-57.3954245879922	-56.1980918744092	-56.8869041456726	-55.7206762419606	-54.5572451259323	-27.9942252126537	0.355947526514719	0.104296840512507	20.8736294160767	0.153177869602521	0.159986933717183	0.1459669478683	-1.01977914898967	-1.00353853953331	-1.03697824841706	-0.957066017211618	-0.940437054291327	-0.973760721345851	0.000931505073855837	0.00225095503916059	0.00218189348386141
242	12.1639532432449	0.34	-27.9840455055732	-28.8102014300274	-27.157889581119	0.518331872125145	-14.9555826967873	-15.2626195484855	-14.6485458450891	0.25	0.14	0.43	-24.4949218626559	-24.0021595509563	-23.5093972392567	-58.2471958358053	-57.0754418277295	-55.9036878196537	-56.7050279475037	-55.5293688569684	-54.4039594361214	-27.9840455055732	0.356093497803412	-0.0642199008167059	20.7906350924794	0.153177869602521	0.159986933717183	0.1459669478683	-1.01977914898967	-1.00353853953331	-1.03697824841706	-0.957066017211618	-0.940437054291327	-0.973760721345851	0.000931505073855837	0.00225095503916059	0.00218189348386141
242	12.1639532432449	0.34	-27.9833912928225	-28.8076563515759	-27.1591262340691	0.511838014260947	-14.722304092068	-15.0285065421116	-14.4161016420243	0.25	0.14	0.44	-24.3510255561103	-23.8548788721093	-23.3587321881082	-58.4695157031219	-57.2782124348301	-56.0869091665382	-56.6772053376873	-55.5351224230072	-54.3685187442955	-27.9833912928225	0.35397909682446	0.078398633127962	21.0739169218965	0.153177869602521	0.159986933717183	0.1459669478683	-1.01977914898967	-1.00353853953331	-1.03697824841706	-0.957066017211618	-0.940437054291327	-0.973760721345851	0.000931505073855837	0.00225095503916059	0.00218189348386141
242	12.1639532432449	0.34	-27.971136302857	-28.7946090082142	-27.1476635974999	0.515265423648279	-14.973832379806	-15.2831371618084	-14.6645275978036	0.25	0.14	0.44	-24.6171787547937	-24.1189687977901	-23.6207588407865	-58.7533651299433	-57.56429664217	-56.3752281543968	-57.0092277880926	-55.8517046020716	-54.6908047023256	-27.971136302857	0.353991919559736	-0.0832968513673691	20.8136385077863	0.153177869602521	0.159986933717183	0.1459669478683	-1.01977914898967	-1.00353853953331	-1.03697824841706	-0.957066017211618	-0.940437054291327	-0.973760721345851	0.000931505073855837	0.00225095503916059	0.00218189348386141
242	12.1639532432449	0.34	-27.9341562990021	-28.7550867099838	-27.1132258880204	0.518664223297397	-14.9990533256439	-15.3067777320158	-14.6913289192721	0.25	0.14	0.44	-24.6200494167901	-24.1250928541308	-23.6301362914716	-58.6753069807812	-57.4957103128567	-56.3161136449322	-56.8051194010702	-55.6644073035503	-54.5274568765571	-27.9341562990021	0.35503057374168	0.000290191341289863	20.8692687885034	0.153177869602521	0.159986933717183	0.1459669478683	-1.01977914898967	-1.00353853953331	-1.03697824841706	-0.957066017211618	-0.940437054291327	-0.973760721345851	0.000931505073855837	0.00225095503916059	0.00218189348386141
242	12.1639532432449	0.34	-27.9009490634418	-28.7232466838114	-27.0786514430722	0.524905718624528	-15.071856090627	-15.3772308627762	-14.7664813184777	0.25	0.14	0.44	-24.678752761656	-24.1886600675442	-23.6985673734323	-58.6840728654647	-57.5186721805169	-56.353271495569	-56.9292337214202	-55.7747032843399	-54.6667506593296	-27.9009490634418	0.356002140693696	0.0276510419014762	20.9620897787743	0.153177869602521	0.159986933717183	0.1459669478683	-1.01977914898967	-1.00353853953331	-1.03697824841706	-0.957066017211618	-0.940437054291327	-0.973760721345851	0.000931505073855837	0.00225095503916059	0.00218189348386141
242	12.1639532432449	0.34	-27.9007823719364	-28.7345791535467	-27.066985590326	0.521085223693718	-15.0389705790126	-15.3460212260843	-14.731919931941	0.25	0.14	0.44	-24.5242103151605	-24.0335180024592	-23.5428256897579	-58.0678066016619	-56.9059577205483	-55.7441088394347	-56.3610431142845	-55.2389277974648	-54.085744693637	-27.9007823719364	0.360101641997971	-0.198532313694154	20.5240243709387	0.153177869602521	0.159986933717183	0.1459669478683	-1.01977914898967	-1.00353853953331	-1.03697824841706	-0.957066017211618	-0.940437054291327	-0.973760721345851	0.000931505073855837	0.00225095503916059	0.00218189348386141
242	12.1639532432449	0.34	-27.8734618315225	-28.6942963745839	-27.0526272884612	0.515011956851595	-14.890056968014	-15.1977873578637	-14.5823265781644	0.25	0.14	0.44	-24.542712465336	-24.0457625938128	-23.5488127222897	-58.7285719250003	-57.5394141937965	-56.3502564625926	-56.911351364154	-55.7595533058586	-54.6144195544011	-27.8734618315225	0.358843562656658	0.020685906246097	20.8403858090592	0.153177869602521	0.159986933717183	0.1459669478683	-1.01977914898967	-1.00353853953331	-1.03697824841706	-0.957066017211618	-0.940437054291327	-0.973760721345851	0.000931505073855837	0.00225095503916059	0.00218189348386141
242	12.1639532432449	0.34	-27.8730598547894	-28.6955414342067	-27.050578275372	0.518217696999956	-15.0882646241203	-15.3980962612716	-14.778432986969	0.25	0.14	0.45	-24.6211607691753	-24.1257479324037	-23.6303350956321	-58.3300106356909	-57.1563277086811	-55.9826447816713	-56.4820994592999	-55.3626474087116	-54.214493670071	-27.8730598547894	0.360202254949911	0.189422005997068	20.9370200869153	0.153177869602521	0.159986933717183	0.1459669478683	-1.01977914898967	-1.00353853953331	-1.03697824841706	-0.957066017211618	-0.940437054291327	-0.973760721345851	0.000931505073855837	0.00225095503916059	0.00218189348386141
242	12.1639532432449	0.34	-27.8499688154711	-28.6760846176753	-27.023853013267	0.512781004399047	-14.6923753271478	-14.9973791788235	-14.3873714754722	0.25	0.14	0.44	-24.0252007731465	-23.5365968187011	-23.0479928642557	-57.0249416776304	-55.8652172587255	-54.7054928398206	-55.126658991347	-54.0053269921405	-52.8861062278852	-27.8499688154711	0.356443723143783	0.038386310503475	20.8985656293422	0.153177869602521	0.159986933717183	0.1459669478683	-1.01977914898967	-1.00353853953331	-1.03697824841706	-0.957066017211618	-0.940437054291327	-0.973760721345851	0.000931505073855837	0.00225095503916059	0.00218189348386141
242	12.1639532432449	0.34	-27.8420380736537	-28.6664777311544	-27.0175984161529	0.513204727360222	-14.795140310224	-15.1020171463417	-14.4882634741064	0.25	0.14	0.44	-24.1017199036814	-23.6119668145831	-23.1222137254848	-56.9902794940904	-55.8322224947415	-54.6741654953926	-55.3008323508533	-54.1816575019301	-53.0574603668023	-27.8420380736537	0.359235152674874	-0.0365026411090956	20.631901589764	0.153177869602521	0.159986933717183	0.1459669478683	-1.01977914898967	-1.00353853953331	-1.03697824841706	-0.957066017211618	-0.940437054291327	-0.973760721345851	0.000931505073855837	0.00225095503916059	0.00218189348386141
242	12.1639532432449	0.34	-27.8414070793415	-28.6601127742137	-27.0227013844692	0.515761868228706	-14.9330884715858	-15.2412452204038	-14.6249317227679	0.25	0.14	0.43	-24.5963977616833	-24.0990928592777	-23.601787956872	-58.8169835084109	-57.6277860280786	-56.4385885477464	-57.2371658232273	-56.0565672303295	-54.9031583328489	-27.8414070793415	0.355744274187446	0.0380208838295618	20.8597131592278	0.153177869602521	0.159986933717183	0.1459669478683	-1.01977914898967	-1.00353853953331	-1.03697824841706	-0.957066017211618	-0.940437054291327	-0.973760721345851	0.000931505073855837	0.00225095503916059	0.00218189348386141
242	12.1639532432449	0.34	-27.8238872115536	-28.6505471528846	-26.9972272702227	0.516445632857024	-15.0838846043388	-15.3947273378565	-14.7730418708211	0.25	0.14	0.44	-24.7527286390786	-24.2529337636428	-23.7531388882069	-58.9703622850707	-57.7796618454374	-56.5889614058042	-57.2363100738192	-56.0820871316689	-54.9291638164729	-27.8238872115536	0.354730063402838	0.180437845758125	21.0987136310747	0.153177869602521	0.159986933717183	0.1459669478683	-1.01977914898967	-1.00353853953331	-1.03697824841706	-0.957066017211618	-0.940437054291327	-0.973760721345851	0.000931505073855837	0.00225095503916059	0.00218189348386141
242	12.1639532432449	0.34	-27.8095493717487	-28.6366665725706	-26.9824321709268	0.507230971261822	-14.8300185809471	-15.1413175506264	-14.5187196112678	0.25	0.14	0.44	-24.3051380862217	-23.8054349118542	-23.3057317374867	-57.8076410428234	-56.6191408323197	-55.430640621816	-55.977120281458	-54.8154413217707	-53.6464280313956	-27.8095493717487	0.358535354432736	-0.0164750189553105	20.7370832204394	0.153177869602521	0.159986933717183	0.1459669478683	-1.01977914898967	-1.00353853953331	-1.03697824841706	-0.957066017211618	-0.940437054291327	-0.973760721345851	0.000931505073855837	0.00225095503916059	0.00218189348386141
242	12.1639532432449	0.34	-27.7771916487393	-28.6027903208444	-26.9515929766342	0.517253997316489	-15.0679288691628	-15.3779406119896	-14.757917126336	0.25	0.14	0.44	-24.8231147552684	-24.3226929327475	-23.8222711102266	-59.3739826825741	-58.1770323031688	-56.9800819237635	-57.6689380383171	-56.4889969432707	-55.3619814386909	-27.7771916487393	0.352997393185455	-0.205385632682843	20.6957036036785	0.153177869602521	0.159986933717183	0.1459669478683	-1.01977914898967	-1.00353853953331	-1.03697824841706	-0.957066017211618	-0.940437054291327	-0.973760721345851	0.000931505073855837	0.00225095503916059	0.00218189348386141
242	12.1639532432449	0.34	-27.7350165311184	-28.5519703875916	-26.9180626746452	0.516241969864839	-15.0282294266482	-15.3380515480899	-14.7184073052065	0.25	0.14	0.45	-24.6082909032553	-24.1112138873907	-23.6141368715261	-58.498345042347	-57.316703338704	-56.135061635061	-56.7280432636156	-55.5894319182262	-54.4673516741563	-27.7350165311184	0.362273622788755	0.0694742354492041	20.7735690924949	0.153177869602521	0.159986933717183	0.1459669478683	-1.01977914898967	-1.00353853953331	-1.03697824841706	-0.957066017211618	-0.940437054291327	-0.973760721345851	0.000931505073855837	0.00225095503916059	0.00218189348386141
242	12.1639532432449	0.34	-27.7119512227584	-28.5311114038605	-26.8927910416564	0.514997841198127	-14.8405180647944	-15.1472333088292	-14.5338028207596	0.25	0.14	0.43	-24.3699381277781	-23.8764729934147	-23.3830078590514	-58.0949181879143	-56.9185583441136	-55.7421985003128	-56.4510075710503	-55.3051693851545	-54.1726146195995	-27.7119512227584	0.3549516755299	-0.172381490939554	20.7794566377187	0.153177869602521	0.159986933717183	0.1459669478683	-1.01977914898967	-1.00353853953331	-1.03697824841706	-0.957066017211618	-0.940437054291327	-0.973760721345851	0.000931505073855837	0.00225095503916059	0.00218189348386141
242	12.1639532432449	0.34	-27.6856290153115	-28.5014401518602	-26.8698178787628	0.515491355727557	-15.0645863240925	-15.3756250395431	-14.7535476086419	0.25	0.14	0.44	-24.9242866404767	-24.4200848223238	-23.9158830041708	-59.8724888082191	-58.6613079969127	-57.4501271856063	-58.2641755199046	-57.0782013645366	-55.9103844495148	-27.6856290153115	0.357298971404641	-0.0222993803478569	20.7698175319121	0.153177869602521	0.159986933717183	0.1459669478683	-1.01977914898967	-1.00353853953331	-1.03697824841706	-0.957066017211618	-0.940437054291327	-0.973760721345851	0.000931505073855837	0.00225095503916059	0.00218189348386141
242	12.1639532432449	0.34	-27.6794936742141	-28.5063147915298	-26.8526725568983	0.513080657977495	-14.904228987315	-15.2134452836122	-14.5950126910178	0.25	0.14	0.45	-24.3612470190138	-23.8660998359813	-23.3709526529487	-57.7984979174922	-56.6237319703704	-55.4489660232486	-55.9516191280171	-54.8309868558997	-53.6937585094805	-27.6794936742141	0.359047989274929	-0.0330447224031494	20.7893220400214	0.153177869602521	0.159986933717183	0.1459669478683	-1.01977914898967	-1.00353853953331	-1.03697824841706	-0.957066017211618	-0.940437054291327	-0.973760721345851	0.000931505073855837	0.00225095503916059	0.00218189348386141
242	12.1639532432449	0.34	-27.6691440499808	-28.4836724165787	-26.8546156833828	0.525573163048019	-15.051184266214	-15.3557323518773	-14.7466361805507	0.25	0.14	0.44	-24.6501238760576	-24.1612414270939	-23.6723589781303	-58.6300859236487	-57.4672836540365	-56.3044813844242	-56.7237734405993	-55.6334884362852	-54.517243592589	-27.6691440499808	0.358247505102932	-0.153474442524878	20.6678609506475	0.153177869602521	0.159986933717183	0.1459669478683	-1.01977914898967	-1.00353853953331	-1.03697824841706	-0.957066017211618	-0.940437054291327	-0.973760721345851	0.000931505073855837	0.00225095503916059	0.00218189348386141
242	12.1639532432449	0.34	-27.651786071372	-28.4748459116675	-26.8287262310765	0.514309169002693	-14.9034627668176	-15.21190381743	-14.5950217162052	0.25	0.14	0.44	-24.4848247777574	-23.9883632454501	-23.4919017131428	-58.3949478140407	-57.2109146206686	-56.0268814272965	-56.5464588078712	-55.4099369760137	-54.243484621731	-27.651786071372	0.355489786571525	0.0378092331057999	20.9083659939189	0.153177869602521	0.159986933717183	0.1459669478683	-1.01977914898967	-1.00353853953331	-1.03697824841706	-0.957066017211618	-0.940437054291327	-0.973760721345851	0.000931505073855837	0.00225095503916059	0.00218189348386141
242	12.1639532432449	0.34	-27.643141153576	-28.4588702414522	-26.8274120656998	0.526702699909741	-15.1640173561227	-15.4701542573908	-14.8578804548545	0.25	0.14	0.44	-25.1283009705573	-24.631040240944	-24.1337795113308	-60.4874503808451	-59.290471972155	-58.0934935634649	-58.6317413936811	-57.4827046313423	-56.3265036374415	-27.643141153576	0.354829783667341	0.119419484365402	21.1024433004695	0.153177869602521	0.159986933717183	0.1459669478683	-1.01977914898967	-1.00353853953331	-1.03697824841706	-0.957066017211618	-0.940437054291327	-0.973760721345851	0.000931505073855837	0.00225095503916059	0.00218189348386141
242	12.1639532432449	0.34	-27.6334191684738	-28.4478682750315	-26.8189700619161	0.509196162589126	-14.7807189610503	-15.0897656827948	-14.4716722393059	0.25	0.14	0.44	-24.2813459715467	-23.7840506172123	-23.2867552628779	-57.8930482641516	-56.7073667132294	-55.5216851623073	-56.1704439603797	-54.9970018262951	-53.8710329622095	-27.6334191684738	0.357859097635754	-0.0798988809721484	20.7335100821197	0.153177869602521	0.159986933717183	0.1459669478683	-1.01977914898967	-1.00353853953331	-1.03697824841706	-0.957066017211618	-0.940437054291327	-0.973760721345851	0.000931505073855837	0.00225095503916059	0.00218189348386141
242	12.1639532432449	0.34	-27.6316048783172	-28.4459205800002	-26.8172891766343	0.530454801151576	-15.169102993919	-15.4730455964067	-14.8651603914313	0.25	0.14	0.45	-24.8529417659845	-24.3647464877658	-23.876551209547	-59.1473022951091	-57.9854505524969	-56.8235988098846	-57.3185556298039	-56.1864731302121	-55.0555654396277	-27.6316048783172	0.358438238515286	0.0825969212622351	20.8909314371846	0.153177869602521	0.159986933717183	0.1459669478683	-1.01977914898967	-1.00353853953331	-1.03697824841706	-0.957066017211618	-0.940437054291327	-0.973760721345851	0.000931505073855837	0.00225095503916059	0.00218189348386141
242	12.1639532432449	0.34	-27.6175382408767	-28.44125996147	-26.7938165202833	0.512606018196811	-14.8852776614045	-15.1943942691813	-14.5761610536278	0.25	0.14	0.44	-24.5246724565826	-24.0257395328799	-23.5268066091771	-58.6548954835982	-57.4616131453766	-56.2683308071549	-56.9080902286183	-55.7508652980585	-54.5966419764419	-27.6175382408767	0.356904425767353	-0.00518885708285213	20.8231186930169	0.153177869602521	0.159986933717183	0.1459669478683	-1.01977914898967	-1.00353853953331	-1.03697824841706	-0.957066017211618	-0.940437054291327	-0.973760721345851	0.000931505073855837	0.00225095503916059	0.00218189348386141
242	12.1639532432449	0.34	-27.6166907932323	-28.4327749756085	-26.8006066108562	0.520466292878017	-14.942516047064	-15.2479759183754	-14.6370561757525	0.25	0.14	0.44	-24.3945188005701	-23.9058279334402	-23.4171370663104	-57.8249653967226	-56.6665685981426	-55.5081717995626	-56.2136537666051	-55.0910065924967	-53.9609856524526	-27.6166907932323	0.361357509490348	-0.0590217233874789	20.6752046450168	0.153177869602521	0.159986933717183	0.1459669478683	-1.01977914898967	-1.00353853953331	-1.03697824841706	-0.957066017211618	-0.940437054291327	-0.973760721345851	0.000931505073855837	0.00225095503916059	0.00218189348386141
242	12.1639532432449	0.34	-27.5984269165063	-28.4222516181109	-26.7746022149018	0.512101900729188	-14.7076868181112	-15.0134237553252	-14.4019498808973	0.25	0.14	0.44	-24.1988889119927	-23.7060969745568	-23.213305037121	-57.7941161512936	-56.6171830047277	-55.4402498581618	-56.0529028768665	-54.9322191476433	-53.7815041010667	-27.5984269165063	0.357294756858166	-0.206530524878194	20.6949704423929	0.153177869602521	0.159986933717183	0.1459669478683	-1.01977914898967	-1.00353853953331	-1.03697824841706	-0.957066017211618	-0.940437054291327	-0.973760721345851	0.000931505073855837	0.00225095503916059	0.00218189348386141
242	12.1639532432449	0.34	-27.5884183324316	-28.3981284828151	-26.7787081820481	0.511192555626137	-14.6728214928525	-14.9783891942561	-14.3672537914489	0.25	0.14	0.44	-24.1669814937873	-23.6739612571551	-23.1809410205229	-57.7774660399281	-56.5987727063674	-55.4200793728067	-56.031855977993	-54.8938876429062	-53.7586369959519	-27.5884183324316	0.357447221826036	-0.0159318835785558	20.8295750359314	0.153177869602521	0.159986933717183	0.1459669478683	-1.01977914898967	-1.00353853953331	-1.03697824841706	-0.957066017211618	-0.940437054291327	-0.973760721345851	0.000931505073855837	0.00225095503916059	0.00218189348386141
242	12.1639532432449	0.34	-27.563462409847	-28.3767189657005	-26.7502058539936	0.518110252983663	-14.886855791788	-15.1926173612672	-14.5810942223088	0.24	0.14	0.43	-24.7952614803355	-24.2962402856595	-23.7972190909836	-59.9779819035526	-58.7708849666035	-57.5637880296544	-58.2491413628208	-57.0840874599458	-55.9181552594174	-27.563462409847	0.354406611527653	-0.0104077432132181	21.0414655621417	0.153177869602521	0.159986933717183	0.1459669478683	-1.01977914898967	-1.00353853953331	-1.03697824841706	-0.957066017211618	-0.940437054291327	-0.973760721345851	0.000931505073855837	0.00225095503916059	0.00218189348386141
242	12.1639532432449	0.34	-27.5455611040249	-28.3654739383584	-26.7256482696915	0.514488255156959	-14.8364345649966	-15.1433783547708	-14.5294907752225	0.25	0.14	0.44	-24.3790257031318	-23.8848829586918	-23.3907402142517	-58.1534821670616	-56.9747590455266	-55.7960359239916	-56.2622747527359	-55.1186769815997	-53.9948314255416	-27.5455611040249	0.354828170834362	0.1070433916095	21.0600998003752	0.153177869602521	0.159986933717183	0.1459669478683	-1.01977914898967	-1.00353853953331	-1.03697824841706	-0.957066017211618	-0.940437054291327	-0.973760721345851	0.000931505073855837	0.00225095503916059	0.00218189348386141
242	12.1639532432449	0.34	-27.5351009675914	-28.3454513683361	-26.7247505668466	0.518548733609767	-14.9302454242166	-15.2366290083505	-14.6238618400827	0.25	0.14	0.44	-24.4121155395978	-23.9212279914916	-23.4303404433853	-57.9520121376421	-56.786692356162	-55.621372574682	-56.1799526609382	-55.0478662683588	-53.921426011178	-27.5351009675914	0.360577404449943	0.142897089816106	20.8436313932423	0.153177869602521	0.159986933717183	0.1459669478683	-1.01977914898967	-1.00353853953331	-1.03697824841706	-0.957066017211618	-0.940437054291327	-0.973760721345851	0.000931505073855837	0.00225095503916059	0.00218189348386141
242	12.1639532432449	0.34	-27.530766638015	-28.3393028827641	-26.722230393266	0.526331742032898	-15.108102871098	-15.4133379626746	-14.8028677795214	0.25	0.14	0.45	-24.8356814751015	-24.3438528051678	-23.8520241352342	-59.2961033084351	-58.1218442629697	-56.9475852175042	-57.3430349971084	-56.1917170496076	-55.0694150397982	-27.530766638015	0.361968901664012	-0.120462063492305	20.6336964831123	0.153177869602521	0.159986933717183	0.1459669478683	-1.01977914898967	-1.00353853953331	-1.03697824841706	-0.957066017211618	-0.940437054291327	-0.973760721345851	0.000931505073855837	0.00225095503916059	0.00218189348386141
242	12.1639532432449	0.34	-27.5107683781807	-28.3193168209169	-26.7022199354445	0.522908308763636	-14.8331671562183	-15.1349115528365	-14.5314227596002	0.25	0.14	0.44	-24.5303334635027	-24.0412727482188	-23.552212032935	-58.9169533277532	-57.7423273333824	-56.5677013390116	-56.9363993331947	-55.8131695730324	-54.6836930171976	-27.5107683781807	0.357855833073127	0.28033228573409	21.2106014849919	0.153177869602521	0.159986933717183	0.1459669478683	-1.01977914898967	-1.00353853953331	-1.03697824841706	-0.957066017211618	-0.940437054291327	-0.973760721345851	0.000931505073855837	0.00225095503916059	0.00218189348386141
242	12.1639532432449	0.34	-27.5083203997897	-28.3265445331588	-26.6900962664207	0.52806956935981	-15.2482780989728	-15.5552731625969	-14.9412830353486	0.25	0.14	0.44	-24.8411440421173	-24.3508853037466	-23.8606265653758	-58.7767826845485	-57.6167784884631	-56.4567742923777	-56.9174052721713	-55.7884859048502	-54.6757401193119	-27.5083203997897	0.357809476720284	0.149184688857109	20.9926058946741	0.153177869602521	0.159986933717183	0.1459669478683	-1.01977914898967	-1.00353853953331	-1.03697824841706	-0.957066017211618	-0.940437054291327	-0.973760721345851	0.000931505073855837	0.00225095503916059	0.00218189348386141
242	12.1639532432449	0.34	-27.5066945798231	-28.3159745065443	-26.6974146531018	0.524818072475193	-14.9841149170928	-15.2877652974592	-14.6804645367264	0.25	0.14	0.44	-24.469025564354	-23.9830141182568	-23.4970026721597	-58.0274325406086	-56.8748735092654	-55.7223144779221	-56.2282976465692	-55.1095958813599	-54.0050561051512	-27.5066945798231	0.356202860166462	0.023507048007453	20.8715351950494	0.153177869602521	0.159986933717183	0.1459669478683	-1.01977914898967	-1.00353853953331	-1.03697824841706	-0.957066017211618	-0.940437054291327	-0.973760721345851	0.000931505073855837	0.00225095503916059	0.00218189348386141
242	12.1639532432449	0.34	-27.457568127145	-28.2807014620235	-26.6344347922664	0.523622986816791	-14.8616777283972	-15.1635693457658	-14.5597861110287	0.25	0.14	0.44	-24.5584397469485	-24.0695055833491	-23.5805714197496	-58.9395665717693	-57.7661382928713	-56.5927100139733	-57.012747760942	-55.8822285004636	-54.7622838933458	-27.457568127145	0.350143318672737	0.149644094008254	21.2582862884838	0.153177869602521	0.159986933717183	0.1459669478683	-1.01977914898967	-1.00353853953331	-1.03697824841706	-0.957066017211618	-0.940437054291327	-0.973760721345851	0.000931505073855837	0.00225095503916059	0.00218189348386141
242	12.1639532432449	0.34	-27.4237543034661	-28.2286860927214	-26.6188225142107	0.515491552680191	-14.923927183784	-15.2320615865897	-14.6157927809783	0.25	0.14	0.45	-24.3328561144418	-23.8406187344419	-23.348381354442	-57.59279176649	-56.4277281671869	-55.2626645678837	-55.8757877565687	-54.7282080854462	-53.6038099531966	-27.4237543034661	0.36297086165988	-0.20235599980372	20.339992743548	0.153177869602521	0.159986933717183	0.1459669478683	-1.01977914898967	-1.00353853953331	-1.03697824841706	-0.957066017211618	-0.940437054291327	-0.973760721345851	0.000931505073855837	0.00225095503916059	0.00218189348386141
242	12.1639532432449	0.34	-27.4072054495013	-28.2177631675529	-26.5966477314497	0.519377479579273	-14.8983734157748	-15.2035959010133	-14.5931509305363	0.25	0.14	0.44	-24.3968273818525	-23.9070445479818	-23.417261714111	-58.005860522479	-56.8413535846242	-55.6768466467694	-56.1534535991016	-55.0379516471959	-53.8650184677289	-27.4072054495013	0.357499890176709	0.0354399739057445	20.8853481729322	0.153177869602521	0.159986933717183	0.1459669478683	-1.01977914898967	-1.00353853953331	-1.03697824841706	-0.957066017211618	-0.940437054291327	-0.973760721345851	0.000931505073855837	0.00225095503916059	0.00218189348386141
242	12.1639532432449	0.34	-27.3925667276864	-28.197746750643	-26.5873867047297	0.534113557252298	-15.2715013184433	-15.5752554105591	-14.9677472263274	0.24	0.14	0.43	-25.3201070788677	-24.826305472712	-24.3325038665564	-61.0011538172857	-59.8114879269126	-58.6218220365396	-59.0303482435633	-57.8853991734393	-56.7355970065821	-27.3925667276864	0.35459182601155	0.075783159341343	21.1485619948415	0.153177869602521	0.159986933717183	0.1459669478683	-1.01977914898967	-1.00353853953331	-1.03697824841706	-0.957066017211618	-0.940437054291327	-0.973760721345851	0.000931505073855837	0.00225095503916059	0.00218189348386141
242	12.1639532432449	0.34	-27.3906663663201	-28.1993074050784	-26.5820253275617	0.523767577118021	-14.9308474619315	-15.2340562614817	-14.6276386623814	0.25	0.14	0.44	-24.595472331146	-24.1059399628855	-23.6164075946251	-58.8407027806476	-57.6695755018336	-56.4984482230197	-57.2008089831364	-56.0678247096098	-54.9323999820492	-27.3906663663201	0.356885793298995	-0.027242388160458	20.7721476429965	0.153177869602521	0.159986933717183	0.1459669478683	-1.01977914898967	-1.00353853953331	-1.03697824841706	-0.957066017211618	-0.940437054291327	-0.973760721345851	0.000931505073855837	0.00225095503916059	0.00218189348386141
242	12.1639532432449	0.34	-27.3828292920861	-28.1999208946901	-26.5657376894822	0.521102836776588	-14.9848224035822	-15.2907567111126	-14.6788880960519	0.25	0.14	0.44	-24.6785895372203	-24.1848254061483	-23.6910612750764	-59.0190864847989	-57.8382447713421	-56.6574030578852	-57.3067442302567	-56.1397818643233	-55.0185200024427	-27.3828292920861	0.357064982724916	-0.105344505858681	20.7556899641476	0.153177869602521	0.159986933717183	0.1459669478683	-1.01977914898967	-1.00353853953331	-1.03697824841706	-0.957066017211618	-0.940437054291327	-0.973760721345851	0.000931505073855837	0.00225095503916059	0.00218189348386141
242	12.1639532432449	0.34	-27.3760124080502	-28.1801263587441	-26.5718984573563	0.532888310512784	-15.0733051036568	-15.3738559316978	-14.7727542756159	0.25	0.14	0.44	-24.5090639013158	-24.0299245440345	-23.5507851867533	-57.8908349415995	-56.7590994514935	-55.6273639613876	-56.0065348253048	-54.9060051996403	-53.8219232492104	-27.3760124080502	0.361123913966197	0.0095245864887195	20.8020193845272	0.153177869602521	0.159986933717183	0.1459669478683	-1.01977914898967	-1.00353853953331	-1.03697824841706	-0.957066017211618	-0.940437054291327	-0.973760721345851	0.000931505073855837	0.00225095503916059	0.00218189348386141
242	12.1639532432449	0.34	-27.3660914947266	-28.1757825199992	-26.556400469454	0.518919086596505	-14.9207630543551	-15.2267250201145	-14.6148010885958	0.25	0.14	0.44	-24.581840767617	-24.0878994694516	-23.5939581712861	-58.8037302353904	-57.6221429358867	-56.440555636383	-56.9390203404988	-55.8235931398718	-54.6574789419768	-27.3660914947266	0.357591563919852	0.0129027092908326	20.8922489339222	0.153177869602521	0.159986933717183	0.1459669478683	-1.01977914898967	-1.00353853953331	-1.03697824841706	-0.957066017211618	-0.940437054291327	-0.973760721345851	0.000931505073855837	0.00225095503916059	0.00218189348386141
242	12.1639532432449	0.34	-27.3641486715273	-28.177022913059	-26.5512744299957	0.512999455643787	-14.5920256649031	-14.8948139190682	-14.289237410738	0.25	0.14	0.44	-24.1029098429058	-23.6129354107789	-23.1229609786519	-57.7968039010592	-56.6218853391616	-55.446966777264	-55.9850516826145	-54.8226074091161	-53.7113353299931	-27.3641486715273	0.355379112324882	-0.220440755241323	20.7223804032725	0.153177869602521	0.159986933717183	0.1459669478683	-1.01977914898967	-1.00353853953331	-1.03697824841706	-0.957066017211618	-0.940437054291327	-0.973760721345851	0.000931505073855837	0.00225095503916059	0.00218189348386141
242	12.1639532432449	0.34	-27.3632860485777	-28.1824022986928	-26.5441697984626	0.511234336081658	-14.7431858753713	-15.0501932769431	-14.4361784737995	0.25	0.14	0.45	-24.2175350510807	-23.7235239529045	-23.2295128547284	-57.7405834740625	-56.5627390323722	-55.384894590682	-55.8812519359576	-54.7581762887017	-53.6070515121716	-27.3632860485777	0.359652267781779	0.113276886939129	20.8452258818666	0.153177869602521	0.159986933717183	0.1459669478683	-1.01977914898967	-1.00353853953331	-1.03697824841706	-0.957066017211618	-0.940437054291327	-0.973760721345851	0.000931505073855837	0.00225095503916059	0.00218189348386141
242	12.1639532432449	0.34	-27.3582493990852	-28.1720770625817	-26.5444217355886	0.531115512040863	-15.1508978831131	-15.454073296666	-14.8477224695602	0.25	0.14	0.44	-24.7456717742562	-24.2602153428167	-23.7747589113771	-58.7084395718096	-57.5567072676753	-56.404974963541	-56.9186826829496	-55.8191680560062	-54.6754142040727	-27.3582493990852	0.361107525067651	-0.240972524191509	20.4842636839814	0.153177869602521	0.159986933717183	0.1459669478683	-1.01977914898967	-1.00353853953331	-1.03697824841706	-0.957066017211618	-0.940437054291327	-0.973760721345851	0.000931505073855837	0.00225095503916059	0.00218189348386141
242	12.1639532432449	0.34	-27.330183831243	-28.1344218620416	-26.5259458004445	0.511625362591232	-14.9113687653085	-15.221635486845	-14.6011020437721	0.25	0.14	0.44	-24.5142197300488	-24.0145397453823	-23.5148597607158	-58.4982204831303	-57.3058354006797	-56.113450318229	-56.6351232193122	-55.4558476120234	-54.3458438395602	-27.330183831243	0.359701108314031	0.145672138770582	20.8873430352012	0.153177869602521	0.159986933717183	0.1459669478683	-1.01977914898967	-1.00353853953331	-1.03697824841706	-0.957066017211618	-0.940437054291327	-0.973760721345851	0.000931505073855837	0.00225095503916059	0.00218189348386141
242	12.1639532432449	0.34	-27.3265314921038	-28.1306183949918	-26.5224445892159	0.531052452537088	-15.2156122753093	-15.5201212001774	-14.9111033504412	0.25	0.14	0.45	-24.9176486940601	-24.4287577687764	-23.9398668434928	-59.2751166048177	-58.112122978933	-56.9491293530483	-57.313920109093	-56.1790325366492	-55.0731589984268	-27.3265314921038	0.361438848920954	-0.121419206127731	20.6146409518411	0.153177869602521	0.159986933717183	0.1459669478683	-1.01977914898967	-1.00353853953331	-1.03697824841706	-0.957066017211618	-0.940437054291327	-0.973760721345851	0.000931505073855837	0.00225095503916059	0.00218189348386141
242	12.1639532432449	0.34	-27.3232168075424	-28.1252584705191	-26.5211751445657	0.509299042466701	-14.6578363259886	-14.9642506466083	-14.351422005369	0.25	0.14	0.45	-23.9651296168002	-23.4744094943222	-22.9836893718443	-56.8656483096131	-55.7012432615504	-54.5368382134876	-55.0385490731822	-53.8906011705461	-52.7912105899095	-27.3232168075424	0.362171493966815	-0.126059007654073	20.6186815235438	0.153177869602521	0.159986933717183	0.1459669478683	-1.01977914898967	-1.00353853953331	-1.03697824841706	-0.957066017211618	-0.940437054291327	-0.973760721345851	0.000931505073855837	0.00225095503916059	0.00218189348386141
242	12.1639532432449	0.34	-27.2971542866885	-28.1012811151781	-26.4930274581989	0.531418975585886	-15.230326936741	-15.5349061171879	-14.9257477562941	0.24	0.14	0.43	-25.2591612321908	-24.7639271722718	-24.2686931123527	-60.8657937556644	-59.6724519073453	-58.4791100590261	-59.1037115417976	-57.9435174193438	-56.7681838657871	-27.2971542866885	0.356959719834956	0.0123285570974349	20.9230427066517	0.153177869602521	0.159986933717183	0.1459669478683	-1.01977914898967	-1.00353853953331	-1.03697824841706	-0.957066017211618	-0.940437054291327	-0.973760721345851	0.000931505073855837	0.00225095503916059	0.00218189348386141
242	12.1639532432449	0.34	-27.2958549385458	-28.0973841995258	-26.4943256775658	0.525879853622211	-15.0144722361022	-15.318090699012	-14.7108537731923	0.25	0.14	0.45	-24.7807068606035	-24.2895307555213	-23.7983546504391	-59.4046467605278	-58.2271927361632	-57.0497387117986	-57.3855681949081	-56.2626818974082	-55.1414485772641	-27.2958549385458	0.358178389788762	-0.118503789475241	20.7252667957253	0.153177869602521	0.159986933717183	0.1459669478683	-1.01977914898967	-1.00353853953331	-1.03697824841706	-0.957066017211618	-0.940437054291327	-0.973760721345851	0.000931505073855837	0.00225095503916059	0.00218189348386141
242	12.1639532432449	0.34	-27.2933690256405	-28.0947586163264	-26.4919794349546	0.526618862437665	-15.1514113144363	-15.4573451595604	-14.8454774693121	0.25	0.14	0.44	-24.8864701853676	-24.3939138351805	-23.9013574849933	-59.3687535723222	-58.1937192521903	-57.0186849320585	-57.6205602439255	-56.5007881966209	-55.3537305240987	-27.2933690256405	0.360612156143832	0.155719899427489	20.9120373992103	0.153177869602521	0.159986933717183	0.1459669478683	-1.01977914898967	-1.00353853953331	-1.03697824841706	-0.957066017211618	-0.940437054291327	-0.973760721345851	0.000931505073855837	0.00225095503916059	0.00218189348386141
242	12.1639532432449	0.34	-27.2891148187017	-28.1018131360738	-26.4764165013296	0.512090834098691	-14.7624341913089	-15.0693159890814	-14.4555523935365	0.25	0.14	0.45	-24.1603907802155	-23.6683721535645	-23.1763535269135	-57.3935312355983	-56.2247303385402	-55.055929441482	-55.6135650235206	-54.4676167666748	-53.3416731344843	-27.2891148187017	0.36225124828201	0.159565348794516	20.778595135737	0.153177869602521	0.159986933717183	0.1459669478683	-1.01977914898967	-1.00353853953331	-1.03697824841706	-0.957066017211618	-0.940437054291327	-0.973760721345851	0.000931505073855837	0.00225095503916059	0.00218189348386141
242	12.1639532432449	0.34	-27.2873933532209	-28.0946008263017	-26.4801858801401	0.520389399059619	-14.8204406402288	-15.123451679236	-14.5174296012216	0.25	0.14	0.44	-24.5153860224037	-24.0241997014588	-23.5330133805139	-58.8899413505197	-57.7100319823299	-56.5301226141402	-56.9315656924389	-55.8137609605037	-54.6567835222064	-27.2873933532209	0.357152471773453	0.000467983424428066	20.9067315487461	0.153177869602521	0.159986933717183	0.1459669478683	-1.01977914898967	-1.00353853953331	-1.03697824841706	-0.957066017211618	-0.940437054291327	-0.973760721345851	0.000931505073855837	0.00225095503916059	0.00218189348386141
242	12.1639532432449	0.34	-27.2817900948652	-28.0925363412187	-26.4710438485118	0.509865215229399	-14.9193413644966	-15.2308692229586	-14.6078135060345	0.25	0.14	0.44	-24.591254223498	-24.0882717178381	-23.5852892121783	-58.8328649694924	-57.6295143161032	-56.4261636627141	-57.2813256322369	-56.0843995281503	-54.9293676344168	-27.2817900948652	0.35875030098825	-0.0378272332413026	20.6786404369961	0.153177869602521	0.159986933717183	0.1459669478683	-1.01977914898967	-1.00353853953331	-1.03697824841706	-0.957066017211618	-0.940437054291327	-0.973760721345851	0.000931505073855837	0.00225095503916059	0.00218189348386141
242	12.1639532432449	0.34	-27.2805970361796	-28.0882798135173	-26.4729142588419	0.522742857607982	-15.0365435878204	-15.3425266241346	-14.7305605515062	0.25	0.14	0.44	-24.6310176455327	-24.1397899780614	-23.6485623105902	-58.5896629637144	-57.4211824774519	-56.2527019911894	-56.80785096817	-55.6778966992006	-54.5472262063491	-27.2805970361796	0.357073688773175	0.170790132803783	21.070067902116	0.153177869602521	0.159986933717183	0.1459669478683	-1.01977914898967	-1.00353853953331	-1.03697824841706	-0.957066017211618	-0.940437054291327	-0.973760721345851	0.000931505073855837	0.00225095503916059	0.00218189348386141
242	12.1639532432449	0.34	-27.2778158535307	-28.0806395281713	-26.4749921788901	0.514624164603167	-14.7729264377831	-15.0784732036124	-14.4673796719538	0.25	0.14	0.44	-24.2110665519635	-23.7204589829918	-23.2298514140201	-57.6002383814057	-56.4330401968961	-55.2658420123865	-55.7952437692678	-54.6650373802647	-53.5459652611919	-27.2778158535307	0.357867315901157	0.0498865575534833	20.8809119904534	0.153177869602521	0.159986933717183	0.1459669478683	-1.01977914898967	-1.00353853953331	-1.03697824841706	-0.957066017211618	-0.940437054291327	-0.973760721345851	0.000931505073855837	0.00225095503916059	0.00218189348386141
242	12.1639532432449	0.34	-27.2717963084076	-28.0737177207361	-26.4698748960791	0.519905265423621	-14.8701281617805	-15.1744500871927	-14.5658062363683	0.25	0.14	0.45	-24.2888745852945	-23.8017638802989	-23.3146531753033	-57.6031123312306	-56.4478882569709	-55.2926641827112	-55.7077177224171	-54.600492473361	-53.4773169584798	-27.2717963084076	0.361467786866293	-0.148629966697147	20.5411556165907	0.153177869602521	0.159986933717183	0.1459669478683	-1.01977914898967	-1.00353853953331	-1.03697824841706	-0.957066017211618	-0.940437054291327	-0.973760721345851	0.000931505073855837	0.00225095503916059	0.00218189348386141
242	12.1639532432449	0.34	-27.2716219674387	-28.079674049722	-26.4635698851554	0.516895190787361	-15.0067489438312	-15.3157238575145	-14.6977740301479	0.25	0.14	0.45	-24.6659390051311	-24.1683355979446	-23.670732190758	-58.8607301491786	-57.6732910711192	-56.4858519930599	-57.0442727485569	-55.8859483738636	-54.7486585665219	-27.2716219674387	0.358452354247539	0.0641613922416236	20.8271080914522	0.153177869602521	0.159986933717183	0.1459669478683	-1.01977914898967	-1.00353853953331	-1.03697824841706	-0.957066017211618	-0.940437054291327	-0.973760721345851	0.000931505073855837	0.00225095503916059	0.00218189348386141
242	12.1639532432449	0.34	-27.2672042897513	-28.0730746322183	-26.4613339472844	0.512138963545144	-14.8951488104674	-15.2047596608412	-14.5855379600937	0.25	0.14	0.44	-24.4328433105235	-23.9353232205544	-23.4378031305852	-58.1735355993286	-56.988961937665	-55.8043882760014	-56.5000707129287	-55.3257045600376	-54.1813057164961	-27.2672042897513	0.358948413617769	-0.00042827691385975	20.7259820375338	0.153177869602521	0.159986933717183	0.1459669478683	-1.01977914898967	-1.00353853953331	-1.03697824841706	-0.957066017211618	-0.940437054291327	-0.973760721345851	0.000931505073855837	0.00225095503916059	0.00218189348386141
242	12.1639532432449	0.34	-27.2620079632252	-28.0710753314099	-26.4529405950405	0.516564833863327	-15.0500109080819	-15.3600815749101	-14.7399402412537	0.25	0.14	0.45	-24.7035812270955	-24.2048953401246	-23.7062094531537	-58.8690721103989	-57.680694799002	-56.4923174876051	-57.1178704511951	-55.970569852594	-54.8053322380701	-27.2620079632252	0.362398061840329	0.113350757957698	20.7928580778183	0.153177869602521	0.159986933717183	0.1459669478683	-1.01977914898967	-1.00353853953331	-1.03697824841706	-0.957066017211618	-0.940437054291327	-0.973760721345851	0.000931505073855837	0.00225095503916059	0.00218189348386141
242	12.1639532432449	0.34	-27.2573176438224	-28.0663929723418	-26.448242315303	0.518156272512209	-15.0636511956726	-15.3730154587499	-14.7542869325954	0.25	0.14	0.45	-24.6357234340593	-24.1399578215155	-23.6441922089718	-58.4949992920078	-57.3178546779123	-56.1407100638168	-56.7021781632444	-55.5863670708306	-54.4124856302256	-27.2573176438224	0.360210723041243	-0.0499505588033559	20.6194541037436	0.153177869602521	0.159986933717183	0.1459669478683	-1.01977914898967	-1.00353853953331	-1.03697824841706	-0.957066017211618	-0.940437054291327	-0.973760721345851	0.000931505073855837	0.00225095503916059	0.00218189348386141
242	12.1639532432449	0.34	-27.2503538904192	-28.0548349469207	-26.4458728339178	0.519848788632158	-14.9327858925775	-15.2384247041653	-14.6271470809897	0.25	0.14	0.44	-24.5347669821039	-24.0426703796944	-23.5505737772848	-58.5315733727043	-57.3575989709338	-56.1836245691633	-56.7441243864721	-55.599079236202	-54.4549777633776	-27.2503538904192	0.357808580803672	-0.152189734248718	20.6591960499622	0.153177869602521	0.159986933717183	0.1459669478683	-1.01977914898967	-1.00353853953331	-1.03697824841706	-0.957066017211618	-0.940437054291327	-0.973760721345851	0.000931505073855837	0.00225095503916059	0.00218189348386141
242	12.1639532432449	0.34	-27.2397397023244	-28.041756234085	-26.4377231705638	0.522208081829754	-15.0887637026106	-15.3961386238768	-14.7813887813443	0.25	0.14	0.44	-24.9311430030121	-24.4334072846713	-23.9356715663306	-59.8243617553695	-58.6300032909787	-57.4356448265878	-57.9629286938941	-56.8202770863345	-55.6721432084174	-27.2397397023244	0.360772435448445	0.03440315582934	20.8489129517201	0.153177869602521	0.159986933717183	0.1459669478683	-1.01977914898967	-1.00353853953331	-1.03697824841706	-0.957066017211618	-0.940437054291327	-0.973760721345851	0.000931505073855837	0.00225095503916059	0.00218189348386141
242	12.1639532432449	0.34	-27.2283981408361	-28.0432189148023	-26.4135773668698	0.515258113264122	-14.8441920354354	-15.1508234079292	-14.5375606629415	0.25	0.14	0.45	-24.4510152481721	-23.956161063515	-23.4613068788579	-58.4706449540433	-57.2872812760353	-56.1039175980272	-56.6748159325287	-55.5140990091852	-54.3773213200558	-27.2283981408361	0.356669143729524	0.00962924747145446	20.7747684382028	0.153177869602521	0.159986933717183	0.1459669478683	-1.01977914898967	-1.00353853953331	-1.03697824841706	-0.957066017211618	-0.940437054291327	-0.973760721345851	0.000931505073855837	0.00225095503916059	0.00218189348386141
242	12.1639532432449	0.34	-27.2200097400059	-28.022025113076	-26.4179943669357	0.527675447459855	-15.0552282789341	-15.358576414642	-14.7518801432263	0.25	0.14	0.44	-24.7177968796179	-24.2295942363646	-23.7413915931113	-58.9430702223523	-57.7788822154613	-56.6146942085703	-57.2279593868755	-56.0990302167019	-54.9447441696055	-27.2200097400059	0.358072282150488	-0.0800330578927879	20.7199779750309	0.153177869602521	0.159986933717183	0.1459669478683	-1.01977914898967	-1.00353853953331	-1.03697824841706	-0.957066017211618	-0.940437054291327	-0.973760721345851	0.000931505073855837	0.00225095503916059	0.00218189348386141
242	12.1639532432449	0.34	-27.2082156423932	-28.0071912445717	-26.4092400402147	0.520663048374786	-14.951955202819	-15.2574875746674	-14.6464228309707	0.25	0.14	0.45	-24.3711351543409	-23.8831012829775	-23.3950674116142	-57.677843742995	-56.5228404493232	-55.3678371556514	-55.8502545475011	-54.729111523714	-53.6068831446361	-27.2082156423932	0.360579589088947	-0.0704681557896594	20.654778822139	0.153177869602521	0.159986933717183	0.1459669478683	-1.01977914898967	-1.00353853953331	-1.03697824841706	-0.957066017211618	-0.940437054291327	-0.973760721345851	0.000931505073855837	0.00225095503916059	0.00218189348386141
242	12.1639532432449	0.34	-27.1943219744945	-27.9959015754878	-26.3927423735013	0.523511551743578	-15.1539880040807	-15.4618862115581	-14.8460897966033	0.26	0.14	0.45	-24.6356118568438	-24.145033888086	-23.6544559193282	-58.157185518242	-56.9990801662824	-55.8409748143229	-56.3130540627444	-55.2082518739844	-54.0745940840185	-27.1943219744945	0.367455226574353	-0.096486481736275	20.3709444311506	0.153177869602521	0.159986933717183	0.1459669478683	-1.01977914898967	-1.00353853953331	-1.03697824841706	-0.957066017211618	-0.940437054291327	-0.973760721345851	0.000931505073855837	0.00225095503916059	0.00218189348386141
242	12.1639532432449	0.34	-27.1879384321614	-27.9932022800923	-26.3826745842305	0.522012714281182	-14.9344927102035	-15.2388440899887	-14.6301413304183	0.25	0.14	0.44	-24.3798886477328	-23.8929716148444	-23.4060545819559	-57.790236976807	-56.6360458676821	-55.4818547585572	-56.04883660423	-54.8954689189968	-53.8058281125354	-27.1879384321614	0.360155620257516	0.0832687915277179	20.8021810962291	0.153177869602521	0.159986933717183	0.1459669478683	-1.01977914898967	-1.00353853953331	-1.03697824841706	-0.957066017211618	-0.940437054291327	-0.973760721345851	0.000931505073855837	0.00225095503916059	0.00218189348386141
242	12.1639532432449	0.34	-27.1828624742414	-27.9940911694364	-26.3716337790465	0.513766495541713	-14.7128993901037	-15.0177274795414	-14.408071300666	0.25	0.14	0.45	-24.1827719272735	-23.6919128293213	-23.2010537313692	-57.699902339078	-56.5287164179908	-55.3575304969036	-55.780721816467	-54.6552558987712	-53.5195740971174	-27.1828624742414	0.357882742550093	-0.290697457025908	20.5861362700727	0.153177869602521	0.159986933717183	0.1459669478683	-1.01977914898967	-1.00353853953331	-1.03697824841706	-0.957066017211618	-0.940437054291327	-0.973760721345851	0.000931505073855837	0.00225095503916059	0.00218189348386141
242	12.1639532432449	0.34	-27.1785829514194	-27.9845111993775	-26.3726547034612	0.527358004830704	-15.1898700260381	-15.4961260273789	-14.8836140246973	0.25	0.15	0.45	-24.7972433634846	-24.3071657412868	-23.817088119089	-58.7932157852265	-57.6312624595672	-56.4693091339078	-57.1573530692432	-56.0259496939309	-54.9041338607679	-27.1785829514194	0.362895596485906	0.106990446681418	20.6611277600472	0.153177869602521	0.159986933717183	0.1459669478683	-1.01977914898967	-1.00353853953331	-1.03697824841706	-0.957066017211618	-0.940437054291327	-0.973760721345851	0.000931505073855837	0.00225095503916059	0.00218189348386141
242	12.1639532432449	0.34	-27.1721522606365	-27.9772642467708	-26.3670402745023	0.507367500021239	-14.7261257074747	-15.0351594339907	-14.4170919809587	0.25	0.14	0.44	-24.206066710445	-23.7085335095059	-23.2110003085667	-57.7439510577929	-56.5570778186036	-55.3702045794143	-56.0212076388313	-54.8871631309722	-53.714557209142	-27.1721522606365	0.357559184038274	0.101342326561459	20.9166368029341	0.153177869602521	0.159986933717183	0.1459669478683	-1.01977914898967	-1.00353853953331	-1.03697824841706	-0.957066017211618	-0.940437054291327	-0.973760721345851	0.000931505073855837	0.00225095503916059	0.00218189348386141
242	12.1639532432449	0.34	-27.1519717614319	-27.960728647798	-26.3432148750658	0.514958485735715	-14.8235243818698	-15.1299125471004	-14.5171362166392	0.25	0.14	0.44	-24.3404019577961	-23.8474968551652	-23.3545917525343	-58.0204833744361	-56.8455400698038	-55.6705967651716	-56.2169165804272	-55.0685053448899	-53.9594512567422	-27.1519717614319	0.35775720580507	0.171957144067756	20.9788829292289	0.153177869602521	0.159986933717183	0.1459669478683	-1.01977914898967	-1.00353853953331	-1.03697824841706	-0.957066017211618	-0.940437054291327	-0.973760721345851	0.000931505073855837	0.00225095503916059	0.00218189348386141
242	12.1639532432449	0.34	-27.1309125335703	-27.9332937127099	-26.3285313544307	0.519545469528579	-14.9176667136384	-15.223181640116	-14.6121517871608	0.25	0.14	0.44	-24.3952045982246	-23.9056158042768	-23.416027010329	-57.9229425577491	-56.760483621421	-55.598024685093	-56.1312113027814	-55.0017297125601	-53.8781483221094	-27.1309125335703	0.359613856483924	-0.0126943425369152	20.7135693125271	0.153177869602521	0.159986933717183	0.1459669478683	-1.01977914898967	-1.00353853953331	-1.03697824841706	-0.957066017211618	-0.940437054291327	-0.973760721345851	0.000931505073855837	0.00225095503916059	0.00218189348386141
242	12.1639532432449	0.34	-27.1264054840913	-27.931058875438	-26.3217520927446	0.51476321889382	-14.9359930888118	-15.2448265682859	-14.6271596093378	0.26	0.14	0.45	-24.2226560007905	-23.7319474249128	-23.241238849035	-57.0246243462569	-55.8694053561511	-54.7141863660452	-55.3629530974006	-54.2510135936212	-53.1483268999857	-27.1264054840913	0.362225614976578	-0.118378997447496	20.5248580409061	0.153177869602521	0.159986933717183	0.1459669478683	-1.01977914898967	-1.00353853953331	-1.03697824841706	-0.957066017211618	-0.940437054291327	-0.973760721345851	0.000931505073855837	0.00225095503916059	0.00218189348386141
242	12.1639532432449	0.34	-27.1117873557729	-27.9134217879312	-26.3101529236146	0.525807590949887	-14.9606340947847	-15.2632077013603	-14.6580604882091	0.25	0.14	0.45	-24.7758665399256	-24.2847166164169	-23.7935666929081	-59.5990224061675	-58.4175478753448	-57.2360733445221	-57.779454466146	-56.6536007361071	-55.5123350568877	-27.1117873557729	0.360073716107227	-0.225077952467494	20.5379555702745	0.153177869602521	0.159986933717183	0.1459669478683	-1.01977914898967	-1.00353853953331	-1.03697824841706	-0.957066017211618	-0.940437054291327	-0.973760721345851	0.000931505073855837	0.00225095503916059	0.00218189348386141
242	12.1639532432449	0.34	-27.1093947996439	-27.9142643322255	-26.3045252670623	0.51464520013654	-14.8444880459914	-15.1515019847145	-14.5374741072684	0.25	0.14	0.44	-24.4903580351141	-23.994111439319	-23.4978648435239	-58.6578027710131	-57.4692233757997	-56.2806439805863	-56.8406149850488	-55.6645610865147	-54.5183861937102	-27.1093947996439	0.359487064856505	-0.140454101940074	20.7355861728211	0.153177869602521	0.159986933717183	0.1459669478683	-1.01977914898967	-1.00353853953331	-1.03697824841706	-0.957066017211618	-0.940437054291327	-0.973760721345851	0.000931505073855837	0.00225095503916059	0.00218189348386141
242	12.1639532432449	0.34	-27.1085938998383	-27.9070370411597	-26.3101507585169	0.521155923894217	-14.9182136786081	-15.2227556897743	-14.6136716674419	0.25	0.14	0.45	-24.2825697283392	-23.796779719483	-23.3109897106268	-57.3898890931255	-56.2417637076038	-55.0936383220821	-55.615313431734	-54.512553250729	-53.3886688906179	-27.1085938998383	0.362446312919611	0.00717379933122213	20.7002558489636	0.153177869602521	0.159986933717183	0.1459669478683	-1.01977914898967	-1.00353853953331	-1.03697824841706	-0.957066017211618	-0.940437054291327	-0.973760721345851	0.000931505073855837	0.00225095503916059	0.00218189348386141
242	12.1639532432449	0.34	-27.1051872288706	-27.9007295769403	-26.309644880801	0.518814484063125	-14.9780798612598	-15.2852815061999	-14.6708782163196	0.25	0.14	0.45	-24.6118599426089	-24.1172139096694	-23.6225678767298	-58.7194776405389	-57.5393410422118	-56.3592044438846	-56.7812948716561	-55.6162306952872	-54.5107366567569	-27.1051872288706	0.35966591683456	-0.0364776644080871	20.7609946291709	0.153177869602521	0.159986933717183	0.1459669478683	-1.01977914898967	-1.00353853953331	-1.03697824841706	-0.957066017211618	-0.940437054291327	-0.973760721345851	0.000931505073855837	0.00225095503916059	0.00218189348386141
242	12.1639532432449	0.34	-27.0978450057191	-27.9045053041405	-26.2911847072978	0.532132007839775	-15.2579880447921	-15.5626838073261	-14.9532922822581	0.24	0.14	0.44	-25.3690234411938	-24.8723331506336	-24.3756428600733	-61.290843287271	-60.0908535899299	-58.8908638925888	-59.2062005844081	-58.07240139432	-56.8902405206542	-27.0978450057191	0.354057041629134	0.272905770029228	21.3842958529687	0.153177869602521	0.159986933717183	0.1459669478683	-1.01977914898967	-1.00353853953331	-1.03697824841706	-0.957066017211618	-0.940437054291327	-0.973760721345851	0.000931505073855837	0.00225095503916059	0.00218189348386141
242	12.1639532432449	0.34	-27.0926041501658	-27.8940701637486	-26.291138136583	0.507568723237785	-14.6510879583128	-14.9584232487034	-14.3437526679223	0.24	0.14	0.44	-24.3493505543877	-23.8490695689502	-23.3487885835126	-58.7415263688512	-57.5346248282013	-56.3277232875515	-56.9787164316215	-55.7933947173479	-54.6557670921266	-27.0926041501658	0.35625556296404	-0.228920935516875	20.702304060532	0.153177869602521	0.159986933717183	0.1459669478683	-1.01977914898967	-1.00353853953331	-1.03697824841706	-0.957066017211618	-0.940437054291327	-0.973760721345851	0.000931505073855837	0.00225095503916059	0.00218189348386141
242	12.1639532432449	0.34	-27.078827149254	-27.8795236410876	-26.2781306574204	0.523262181901777	-15.171934661386	-15.4803516269548	-14.8635176958172	0.25	0.14	0.43	-25.106427789964	-24.6062293150294	-24.1060308400949	-60.3403868977835	-59.1382178853007	-57.9360488728179	-58.7131170260404	-57.524799154278	-56.3480831770264	-27.078827149254	0.356671249909114	-0.0175874652973147	20.8561759447387	0.153177869602521	0.159986933717183	0.1459669478683	-1.01977914898967	-1.00353853953331	-1.03697824841706	-0.957066017211618	-0.940437054291327	-0.973760721345851	0.000931505073855837	0.00225095503916059	0.00218189348386141
242	12.1639532432449	0.34	-27.0718906979098	-27.8676360177484	-26.2761453780712	0.514642576479693	-14.9436006534297	-15.2526660638331	-14.6345352430264	0.25	0.14	0.44	-24.394089978269	-23.8997915127419	-23.4054930472148	-57.8050684701534	-56.633761950011	-55.4624554298687	-56.2440500768481	-55.10064046925	-53.9505209484421	-27.0718906979098	0.36118667981805	-0.00262268732520415	20.6398252779722	0.153177869602521	0.159986933717183	0.1459669478683	-1.01977914898967	-1.00353853953331	-1.03697824841706	-0.957066017211618	-0.940437054291327	-0.973760721345851	0.000931505073855837	0.00225095503916059	0.00218189348386141
242	12.1639532432449	0.34	-27.0718176382269	-27.8724707585727	-26.2711645178812	0.513576374803816	-14.9796216554013	-15.2900939301401	-14.6691493806624	0.25	0.14	0.45	-24.487458322453	-23.9902294026908	-23.4930004829287	-58.1062330875796	-56.9263597365307	-55.7464863854817	-56.3989878273889	-55.2301439556955	-54.1047898201879	-27.0718176382269	0.362833265166143	0.0163308196388146	20.6016719224242	0.153177869602521	0.159986933717183	0.1459669478683	-1.01977914898967	-1.00353853953331	-1.03697824841706	-0.957066017211618	-0.940437054291327	-0.973760721345851	0.000931505073855837	0.00225095503916059	0.00218189348386141
242	12.1639532432449	0.34	-27.039663902106	-27.8451227815931	-26.2342050226189	0.532276412842135	-15.2180762389777	-15.5218868572812	-14.9142656206742	0.25	0.14	0.45	-25.0408431194491	-24.5507175244804	-24.0605919295118	-59.8592657971574	-58.6876375846699	-57.5160093721824	-57.8266488631851	-56.7330547478339	-55.5876275924173	-27.039663902106	0.35839732771146	0.00678614394023155	20.8346965828144	0.153177869602521	0.159986933717183	0.1459669478683	-1.01977914898967	-1.00353853953331	-1.03697824841706	-0.957066017211618	-0.940437054291327	-0.973760721345851	0.000931505073855837	0.00225095503916059	0.00218189348386141
242	12.1639532432449	0.34	-27.0396610310576	-27.844023932827	-26.2352981292882	0.519813228179951	-14.9200746519086	-15.2254750482608	-14.6146742555564	0.25	0.14	0.44	-24.5468046715593	-24.054432259394	-23.5620598472287	-58.6398819531434	-57.4636530910703	-56.2874242289972	-56.8014848394886	-55.6846434388426	-54.5406848971925	-27.0396610310576	0.356331922112619	0.0257217837339289	20.9835263685105	0.153177869602521	0.159986933717183	0.1459669478683	-1.01977914898967	-1.00353853953331	-1.03697824841706	-0.957066017211618	-0.940437054291327	-0.973760721345851	0.000931505073855837	0.00225095503916059	0.00218189348386141
242	12.1639532432449	0.34	-27.0286000743177	-27.8383431656611	-26.2188569829743	0.503985431543099	-14.6177198015877	-14.9265608553509	-14.3088787478244	0.25	0.14	0.45	-23.9129213697257	-23.4181461896991	-22.9233710096725	-56.7612326992823	-55.5868028296272	-54.4123729599721	-54.8794547655955	-53.7476638411291	-52.6202608324799	-27.0286000743177	0.359690375460064	-0.0611126352184995	20.6154005422977	0.153177869602521	0.159986933717183	0.1459669478683	-1.01977914898967	-1.00353853953331	-1.03697824841706	-0.957066017211618	-0.940437054291327	-0.973760721345851	0.000931505073855837	0.00225095503916059	0.00218189348386141
242	12.1639532432449	0.34	-27.0262744111126	-27.8210201813158	-26.2315286409094	0.525432944986131	-15.0180933197917	-15.3220572907292	-14.7141293488541	0.25	0.14	0.44	-24.76446166313	-24.2731761939254	-23.7818907247208	-59.3104805238872	-58.1338598628248	-56.9572392017623	-57.4848332671655	-56.3567716979424	-55.1982598208403	-27.0262744111126	0.359055786177933	-0.0931870592351157	20.7792772301563	0.153177869602521	0.159986933717183	0.1459669478683	-1.01977914898967	-1.00353853953331	-1.03697824841706	-0.957066017211618	-0.940437054291327	-0.973760721345851	0.000931505073855837	0.00225095503916059	0.00218189348386141
242	12.1639532432449	0.34	-27.0255753801593	-27.8215804375635	-26.2295703227551	0.508528409758693	-14.7226589948065	-15.030903270267	-14.4144147193459	0.25	0.14	0.45	-23.9908180171888	-23.4988294663715	-23.0068409155542	-56.7341812993371	-55.5707125247723	-54.4072437502074	-54.9211268013611	-53.7928244089106	-52.6858577735307	-27.0255753801593	0.3625784356764	-0.0685737448052311	20.5233177044249	0.153177869602521	0.159986933717183	0.1459669478683	-1.01977914898967	-1.00353853953331	-1.03697824841706	-0.957066017211618	-0.940437054291327	-0.973760721345851	0.000931505073855837	0.00225095503916059	0.00218189348386141
242	12.1639532432449	0.34	-27.0113662502862	-27.8199378528896	-26.2027946476827	0.530893590045283	-15.257060309628	-15.56249613383	-14.9516244854259	0.25	0.14	0.45	-25.0883473287526	-24.5959533080037	-24.1035592872549	-59.9291920922576	-58.7529976037223	-57.5768031151871	-57.8578455707297	-56.7383710593789	-55.5958592810406	-27.0113662502862	0.358036672885288	0.0957212139039428	20.9842632309326	0.153177869602521	0.159986933717183	0.1459669478683	-1.01977914898967	-1.00353853953331	-1.03697824841706	-0.957066017211618	-0.940437054291327	-0.973760721345851	0.000931505073855837	0.00225095503916059	0.00218189348386141
242	12.1639532432449	0.34	-27.0065534506761	-27.8044414216737	-26.2086654796785	0.521494881168362	-14.9370269244563	-15.2417459710028	-14.6323078779098	0.25	0.14	0.45	-24.3677142631419	-23.8805452294296	-23.3933761957172	-57.7213747383043	-56.5673860608212	-55.4133973833382	-55.8450636407681	-54.7506735574089	-53.5932307885525	-27.0065534506761	0.359874726965978	-0.0150449353045513	20.6892479965012	0.153177869602521	0.159986933717183	0.1459669478683	-1.01977914898967	-1.00353853953331	-1.03697824841706	-0.957066017211618	-0.940437054291327	-0.973760721345851	0.000931505073855837	0.00225095503916059	0.00218189348386141
242	12.1639532432449	0.34	-27.0007774496245	-27.7996522537198	-26.2019026455291	0.526211503769945	-14.9746510214346	-15.2772628952219	-14.6720391476473	0.25	0.14	0.44	-24.5022974302355	-24.0169561627382	-23.5316148952408	-58.2261074508277	-57.0727652847682	-55.9194231187087	-56.4918965165783	-55.3663664540138	-54.2778843390039	-27.0007774496245	0.359142374623135	0.12551158264039	20.898181413368	0.153177869602521	0.159986933717183	0.1459669478683	-1.01977914898967	-1.00353853953331	-1.03697824841706	-0.957066017211618	-0.940437054291327	-0.973760721345851	0.000931505073855837	0.00225095503916059	0.00218189348386141
242	12.1639532432449	0.34	-26.9842477647461	-27.7864997803615	-26.1819957491307	0.522583385834512	-15.2451379982325	-15.5554649480885	-14.9348110483765	0.25	0.14	0.44	-24.9029182306539	-24.4061123374953	-23.9093064443367	-59.0693242662245	-57.8909086231842	-56.7124929801439	-57.3985158651495	-56.2339885926753	-55.1073424986164	-26.9842477647461	0.36258017186991	0.0180688187065187	20.6694926192317	0.153177869602521	0.159986933717183	0.1459669478683	-1.01977914898967	-1.00353853953331	-1.03697824841706	-0.957066017211618	-0.940437054291327	-0.973760721345851	0.000931505073855837	0.00225095503916059	0.00218189348386141
242	12.1639532432449	0.34	-26.9767406164258	-27.7838369898728	-26.1696442429787	0.521818703578757	-14.9243902678897	-15.2286540342073	-14.620126501572	0.25	0.14	0.44	-24.6205308737525	-24.1286203322456	-23.6367097907387	-58.9829059211861	-57.8044458246058	-56.6259857280254	-57.18372656504	-56.0389693544871	-54.9403143059266	-26.9767406164258	0.356400328704867	0.0558766059713672	20.9784933033273	0.153177869602521	0.159986933717183	0.1459669478683	-1.01977914898967	-1.00353853953331	-1.03697824841706	-0.957066017211618	-0.940437054291327	-0.973760721345851	0.000931505073855837	0.00225095503916059	0.00218189348386141
242	12.1639532432449	0.34	-26.9465570268721	-27.7523451745821	-26.1407688791621	0.515942889505905	-14.9410991989557	-15.2493095380418	-14.6328888598695	0.25	0.14	0.44	-24.6468741138547	-24.1487255643027	-23.6505770147507	-59.0288405200399	-57.8357832929466	-56.6427260658533	-57.3330525619188	-56.1380024521821	-55.0660422119602	-26.9465570268721	0.354048446958182	-0.055728957048484	20.8946688011084	0.153177869602521	0.159986933717183	0.1459669478683	-1.01977914898967	-1.00353853953331	-1.03697824841706	-0.957066017211618	-0.940437054291327	-0.973760721345851	0.000931505073855837	0.00225095503916059	0.00218189348386141
242	12.1639532432449	0.34	-26.9361940290717	-27.728116529493	-26.1442715286504	0.52266297529768	-14.8704951973187	-15.1731477154074	-14.5678426792301	0.25	0.14	0.45	-24.5253201708301	-24.0361237268322	-23.5469272828343	-58.7414803890653	-57.5697883124138	-56.3980962357622	-56.7880759967499	-55.6808972565443	-54.5491155930385	-26.9361940290717	0.361563679064089	-0.0354031810254	20.7297961308307	0.153177869602521	0.159986933717183	0.1459669478683	-1.01977914898967	-1.00353853953331	-1.03697824841706	-0.957066017211618	-0.940437054291327	-0.973760721345851	0.000931505073855837	0.00225095503916059	0.00218189348386141
242	12.1639532432449	0.34	-26.9284489074739	-27.7192317639949	-26.1376660509528	0.515711889889132	-14.7583917938447	-15.062974004547	-14.4538095831424	0.25	0.14	0.44	-24.2949188921609	-23.8036613156177	-23.3124037390745	-58.0626345236874	-56.8885738383882	-55.714513153089	-56.2885476808781	-55.1456892144893	-54.0065283457782	-26.9284489074739	0.360185535330804	0.262083481637152	21.0631293468886	0.153177869602521	0.159986933717183	0.1459669478683	-1.01977914898967	-1.00353853953331	-1.03697824841706	-0.957066017211618	-0.940437054291327	-0.973760721345851	0.000931505073855837	0.00225095503916059	0.00218189348386141
242	12.1639532432449	0.34	-26.9155793416749	-27.7222676151459	-26.1088910682038	0.519913309361734	-14.9652601338901	-15.2715240305164	-14.6589962372638	0.26	0.14	0.45	-24.2935834575725	-23.8063860097038	-23.3191885618352	-57.2586024211622	-56.1103055872745	-54.9620087533869	-55.5219501565209	-54.3987903149697	-53.2760458424024	-26.9155793416749	0.362246043056457	-0.158669912531388	20.4403375811643	0.153177869602521	0.159986933717183	0.1459669478683	-1.01977914898967	-1.00353853953331	-1.03697824841706	-0.957066017211618	-0.940437054291327	-0.973760721345851	0.000931505073855837	0.00225095503916059	0.00218189348386141
242	12.1639532432449	0.34	-26.8964874268748	-27.6928824915593	-26.1000923621904	0.519475694734953	-14.8777363962347	-15.1824761350151	-14.5729966574544	0.25	0.14	0.44	-24.2431017737002	-23.7564989010171	-23.2698960283339	-57.3553469318186	-56.204121447502	-55.0528959631855	-55.7504741744529	-54.5923349478225	-53.4743272838758	-26.8964874268748	0.362989299949765	-0.0124110669457096	20.6210448734321	0.153177869602521	0.159986933717183	0.1459669478683	-1.01977914898967	-1.00353853953331	-1.03697824841706	-0.957066017211618	-0.940437054291327	-0.973760721345851	0.000931505073855837	0.00225095503916059	0.00218189348386141
242	12.1639532432449	0.34	-26.8746373397495	-27.666687545781	-26.0825871337181	0.526815977234925	-15.0163698174631	-15.3194570836432	-14.713282551283	0.25	0.14	0.46	-24.6577907290051	-24.1699495254108	-23.6821083218166	-58.8071000592302	-57.6436330321929	-56.4801660051556	-56.770317041343	-55.675197973044	-54.5297370537869	-26.8746373397495	0.363752190995823	0.0934273630754291	20.7284608105124	0.153177869602521	0.159986933717183	0.1459669478683	-1.01977914898967	-1.00353853953331	-1.03697824841706	-0.957066017211618	-0.940437054291327	-0.973760721345851	0.000931505073855837	0.00225095503916059	0.00218189348386141
242	12.1639532432449	0.34	-26.8743411626869	-27.6657676631407	-26.0829146622332	0.529873358518517	-15.0872015214353	-15.3898561001136	-14.784546942757	0.25	0.14	0.43	-24.8827568744796	-24.3934163472381	-23.9040758199966	-59.6150314610678	-58.4426512833473	-57.2702711056269	-57.7879334258993	-56.6693374514668	-55.5221722273593	-26.8743411626869	0.357889158688742	-0.0600715844339099	20.8754204332195	0.153177869602521	0.159986933717183	0.1459669478683	-1.01977914898967	-1.00353853953331	-1.03697824841706	-0.957066017211618	-0.940437054291327	-0.973760721345851	0.000931505073855837	0.00225095503916059	0.00218189348386141
242	12.1639532432449	0.34	-26.8598596195484	-27.6494472366439	-26.0702720024528	0.515838844460079	-14.862727116374	-15.1693846383654	-14.5560695943826	0.25	0.14	0.45	-24.4086173915666	-23.9151836562519	-23.4217499209371	-58.1944571841339	-57.0180239629347	-55.8415907417354	-56.3568910111904	-55.192908354235	-54.0650185235178	-26.8598596195484	0.362587845151225	0.199925158625749	20.8725417177106	0.153177869602521	0.159986933717183	0.1459669478683	-1.01977914898967	-1.00353853953331	-1.03697824841706	-0.957066017211618	-0.940437054291327	-0.973760721345851	0.000931505073855837	0.00225095503916059	0.00218189348386141
242	12.1639532432449	0.34	-26.8422340808464	-27.6338173022157	-26.050650859477	0.529604082087939	-15.3024271645974	-15.6095651979622	-14.9952891312326	0.25	0.14	0.44	-25.1689060214332	-24.6736758084625	-24.1784455954918	-60.1329579056254	-58.9497655362471	-57.7665731668687	-58.1924719571882	-57.0771148642151	-55.9289660819078	-26.8422340808464	0.361985896313591	0.232500751961822	21.029332640214	0.153177869602521	0.159986933717183	0.1459669478683	-1.01977914898967	-1.00353853953331	-1.03697824841706	-0.957066017211618	-0.940437054291327	-0.973760721345851	0.000931505073855837	0.00225095503916059	0.00218189348386141
242	12.1639532432449	0.34	-26.8385936302747	-27.6407101625699	-26.0364770979795	0.514770176787534	-14.9191193030352	-15.2275995845138	-14.6106390215565	0.25	0.14	0.45	-24.339073009532	-23.846012757242	-23.3529525049521	-57.6392103117228	-56.4715568202788	-55.3039033288348	-55.9529307985009	-54.8383767483481	-53.6858498303993	-26.8385936302747	0.361990920601438	0.177776719766275	20.6899367787444	0.153177869602521	0.159986933717183	0.1459669478683	-1.01977914898967	-1.00353853953331	-1.03697824841706	-0.957066017211618	-0.940437054291327	-0.973760721345851	0.000931505073855837	0.00225095503916059	0.00218189348386141
242	12.1639532432449	0.34	-26.8376248146157	-27.6254455882538	-26.0498040409776	0.526913995897873	-14.9450721046509	-15.2466610130264	-14.6434831962754	0.25	0.14	0.44	-24.5990470482509	-24.1124618385437	-23.6258766288364	-58.8085404998295	-57.6452691765316	-56.4819978532336	-57.0488278521488	-55.9142497961642	-54.800097270646	-26.8376248146157	0.36013938727362	0.107681272311245	20.956476218825	0.153177869602521	0.159986933717183	0.1459669478683	-1.01977914898967	-1.00353853953331	-1.03697824841706	-0.957066017211618	-0.940437054291327	-0.973760721345851	0.000931505073855837	0.00225095503916059	0.00218189348386141
242	12.1639532432449	0.34	-26.8238096994617	-27.6219480940038	-26.0256713049196	0.524856907475121	-15.1219394704035	-15.4283589810251	-14.815519959782	0.25	0.14	0.45	-24.8499284031471	-24.3563890118459	-23.8628496205446	-59.3060483383215	-58.1281829327346	-56.9503175271477	-57.3777727133424	-56.2781263649878	-55.1445016193993	-26.8238096994617	0.36018449272121	-0.00888249734061443	20.7611178048897	0.153177869602521	0.159986933717183	0.1459669478683	-1.01977914898967	-1.00353853953331	-1.03697824841706	-0.957066017211618	-0.940437054291327	-0.973760721345851	0.000931505073855837	0.00225095503916059	0.00218189348386141
242	12.1639532432449	0.34	-26.8182437682241	-27.6080143476949	-26.0284731887533	0.527433297935282	-15.1001418351889	-15.4045427694131	-14.7957409009647	0.25	0.14	0.44	-24.8191289672667	-24.3286914283306	-23.8382538893945	-59.2508254123327	-58.0800015275185	-56.9091776427044	-57.4263021408882	-56.3251908976624	-55.1642581681587	-26.8182437682241	0.360531058672668	-0.272824335634705	20.5433727629012	0.153177869602521	0.159986933717183	0.1459669478683	-1.01977914898967	-1.00353853953331	-1.03697824841706	-0.957066017211618	-0.940437054291327	-0.973760721345851	0.000931505073855837	0.00225095503916059	0.00218189348386141
242	12.1639532432449	0.34	-26.817996915064	-27.6056257690126	-26.0303680611154	0.525961988785197	-14.8526288323781	-15.1529250764221	-14.5523325883342	0.25	0.14	0.45	-24.5180048133685	-24.0321141539893	-23.5462234946102	-58.7858621394397	-57.6208610908417	-56.4558600422437	-56.8078533344917	-55.6602102263365	-54.5525958483166	-26.817996915064	0.360981807469887	0.265182554111433	21.0932032993361	0.153177869602521	0.159986933717183	0.1459669478683	-1.01977914898967	-1.00353853953331	-1.03697824841706	-0.957066017211618	-0.940437054291327	-0.973760721345851	0.000931505073855837	0.00225095503916059	0.00218189348386141
242	12.1639532432449	0.34	-26.8159937614343	-27.6050104250497	-26.0269770978189	0.522640923834691	-15.0260156543848	-15.3318469260679	-14.7201843827018	0.25	0.14	0.44	-24.6354529886238	-24.1440384870095	-23.6526239853953	-58.652070711931	-57.4821113809272	-56.3121520499234	-56.9030862918409	-55.7267464238568	-54.6023094152719	-26.8159937614343	0.361123156574706	0.0498948786525604	20.8173967685043	0.153177869602521	0.159986933717183	0.1459669478683	-1.01977914898967	-1.00353853953331	-1.03697824841706	-0.957066017211618	-0.940437054291327	-0.973760721345851	0.000931505073855837	0.00225095503916059	0.00218189348386141
242	12.1639532432449	0.34	-26.7886559582097	-27.5912896257661	-25.9860222906533	0.503607978443768	-14.7347687629145	-15.046317925281	-14.4232196005479	0.25	0.14	0.44	-24.0485955828612	-23.5506451974488	-23.0526948120363	-56.9495847275882	-55.7703862348333	-54.5911877420785	-55.2915550633159	-54.1690809318305	-53.0164601864338	-26.7886559582097	0.360675540819479	0.138927629230423	20.7989014174562	0.153177869602521	0.159986933717183	0.1459669478683	-1.01977914898967	-1.00353853953331	-1.03697824841706	-0.957066017211618	-0.940437054291327	-0.973760721345851	0.000931505073855837	0.00225095503916059	0.00218189348386141
242	12.1639532432449	0.34	-26.7879927127267	-27.5746435746911	-26.0013418507623	0.524603455670297	-14.7899857413217	-15.0898311201204	-14.490140362523	0.25	0.14	0.44	-24.2146622954616	-23.7335002114947	-23.2523381275278	-57.5736809520269	-56.4296520999824	-55.2856232479379	-55.7688619293796	-54.6691309776981	-53.5851858683091	-26.7879927127267	0.360895423268605	-0.0376001869896226	20.7450776746891	0.153177869602521	0.159986933717183	0.1459669478683	-1.01977914898967	-1.00353853953331	-1.03697824841706	-0.957066017211618	-0.940437054291327	-0.973760721345851	0.000931505073855837	0.00225095503916059	0.00218189348386141
242	12.1639532432449	0.34	-26.7864262372747	-27.5771344360746	-25.9957180384747	0.521598987024525	-15.1540004619039	-15.4630813416028	-14.8449195822051	0.25	0.14	0.44	-24.8601329894785	-24.3632209184577	-23.8663088474369	-59.2202217102629	-58.0365094980712	-56.8527972858795	-57.5617468130575	-56.4008165769176	-55.2575646604875	-26.7864262372747	0.363279218086014	0.122306713775441	20.758705742307	0.153177869602521	0.159986933717183	0.1459669478683	-1.01977914898967	-1.00353853953331	-1.03697824841706	-0.957066017211618	-0.940437054291327	-0.973760721345851	0.000931505073855837	0.00225095503916059	0.00218189348386141
242	12.1639532432449	0.34	-26.7730308236446	-27.5676278594648	-25.9784337878245	0.520935527818252	-15.0111740619909	-15.3177491222175	-14.7045990017643	0.25	0.14	0.43	-24.7199272935243	-24.2251735840633	-23.7304198746024	-59.1125407569991	-57.929440642346	-56.7463405276929	-57.4792279184212	-56.3450795353982	-55.1790826952338	-26.7730308236446	0.357625567444792	0.0466580029445734	20.9319440270928	0.153177869602521	0.159986933717183	0.1459669478683	-1.01977914898967	-1.00353853953331	-1.03697824841706	-0.957066017211618	-0.940437054291327	-0.973760721345851	0.000931505073855837	0.00225095503916059	0.00218189348386141
242	12.1639532432449	0.34	-26.7492922139877	-27.5448879398282	-25.9536964881473	0.523491787848373	-14.9050908617251	-15.2079439830013	-14.6022377404488	0.25	0.14	0.44	-24.4584409890442	-23.9713721779437	-23.4843033668431	-58.2837959032897	-57.123124248471	-55.9624525936522	-56.36782417904	-55.2528307117522	-54.1355974106062	-26.7492922139877	0.359221108894312	0.0773766655777714	20.9406874409363	0.153177869602521	0.159986933717183	0.1459669478683	-1.01977914898967	-1.00353853953331	-1.03697824841706	-0.957066017211618	-0.940437054291327	-0.973760721345851	0.000931505073855837	0.00225095503916059	0.00218189348386141
242	12.1639532432449	0.34	-26.7460739117766	-27.5367734953469	-25.9553743282063	0.516848052666752	-14.8006214113222	-15.1053811150501	-14.4958617075943	0.25	0.14	0.44	-24.4062408235365	-23.9138309554344	-23.4214210873324	-58.4330367613944	-57.2541168231493	-56.0751968849042	-56.5669070934882	-55.4384580342099	-54.3185244459143	-26.7460739117766	0.358218268999077	0.0338071375898964	20.9078473150281	0.153177869602521	0.159986933717183	0.1459669478683	-1.01977914898967	-1.00353853953331	-1.03697824841706	-0.957066017211618	-0.940437054291327	-0.973760721345851	0.000931505073855837	0.00225095503916059	0.00218189348386141
242	12.1639532432449	0.34	-26.7409405299579	-27.5269654381586	-25.9549156217573	0.531696462655649	-15.0119120782381	-15.3119561245963	-14.7118680318799	0.25	0.14	0.45	-24.668582648848	-24.185191676744	-23.7018007046401	-58.8881008937167	-57.7341644579848	-56.5802280222529	-56.8527700133872	-55.7353634517552	-54.6397339973683	-26.7409405299579	0.361189160038218	-0.0391950007771163	20.8153969962813	0.153177869602521	0.159986933717183	0.1459669478683	-1.01977914898967	-1.00353853953331	-1.03697824841706	-0.957066017211618	-0.940437054291327	-0.973760721345851	0.000931505073855837	0.00225095503916059	0.00218189348386141
242	12.1639532432449	0.34	-26.7077212067141	-27.5016002929158	-25.9138421205124	0.515229419999181	-14.7991998465746	-15.10491939089	-14.4934803022592	0.26	0.14	0.45	-24.0441035361099	-23.5574572862156	-23.0708110363214	-56.7072047853462	-55.5594660680623	-54.4117273507785	-54.8289540731536	-53.7066718628319	-52.61360224403	-26.7077212067141	0.363624934313614	0.0224938857195332	20.6030757979446	0.153177869602521	0.159986933717183	0.1459669478683	-1.01977914898967	-1.00353853953331	-1.03697824841706	-0.957066017211618	-0.940437054291327	-0.973760721345851	0.000931505073855837	0.00225095503916059	0.00218189348386141
242	12.1639532432449	0.34	-26.6849356909232	-27.4800510060883	-25.889820375758	0.516280226722644	-14.8390578872721	-15.144956615323	-14.5331591592212	0.25	0.14	0.44	-24.3562495617087	-23.8643005947846	-23.3723516278606	-58.0381304838186	-56.8658728970592	-55.6936153102998	-56.4154480008687	-55.2885584485967	-54.1615816737225	-26.6849356909232	0.360767895775929	0.0882361415092073	20.7678723484103	0.153177869602521	0.159986933717183	0.1459669478683	-1.01977914898967	-1.00353853953331	-1.03697824841706	-0.957066017211618	-0.940437054291327	-0.973760721345851	0.000931505073855837	0.00225095503916059	0.00218189348386141
242	12.1639532432449	0.34	-26.6729496260817	-27.4579114741324	-25.8879877780309	0.536167484233691	-15.0913451227414	-15.3902792358856	-14.7924110095972	0.24	0.14	0.44	-25.0790722825964	-24.5919472528051	-24.1048222230138	-60.5682256472468	-59.3917746848524	-58.215323722458	-58.6091211022727	-57.443650382781	-56.3286322964301	-26.6729496260817	0.35674000126609	0.0215461598951767	21.1093567576814	0.153177869602521	0.159986933717183	0.1459669478683	-1.01977914898967	-1.00353853953331	-1.03697824841706	-0.957066017211618	-0.940437054291327	-0.973760721345851	0.000931505073855837	0.00225095503916059	0.00218189348386141
242	12.1639532432449	0.34	-26.6715992206265	-27.4717736627591	-25.8714247784939	0.514676123549083	-14.708650837821	-15.0128365595443	-14.4044651160977	0.25	0.14	0.45	-23.9675397811921	-23.4819164709431	-22.9962931606941	-56.6923051646996	-55.5436221896812	-54.3949392146629	-54.750565421231	-53.647338746992	-52.5403835117473	-26.6715992206265	0.363917545800112	-0.275808386061403	20.3926521606923	0.153177869602521	0.159986933717183	0.1459669478683	-1.01977914898967	-1.00353853953331	-1.03697824841706	-0.957066017211618	-0.940437054291327	-0.973760721345851	0.000931505073855837	0.00225095503916059	0.00218189348386141
242	12.1639532432449	0.34	-26.6466273648257	-27.4302962705214	-25.86295845913	0.530245938921286	-14.911030129798	-15.2099270304844	-14.6121332291116	0.25	0.14	0.45	-24.6018168862955	-24.1183558674602	-23.6348948486249	-58.9662719285358	-57.8075000363928	-56.6487281442498	-57.1771065682994	-56.0458051593246	-54.9303360009295	-26.6466273648257	0.361509090151562	-0.234757933837222	20.6157590121152	0.153177869602521	0.159986933717183	0.1459669478683	-1.01977914898967	-1.00353853953331	-1.03697824841706	-0.957066017211618	-0.940437054291327	-0.973760721345851	0.000931505073855837	0.00225095503916059	0.00218189348386141
242	12.1639532432449	0.34	-26.6417798109103	-27.4385781323422	-25.8449814894785	0.520263414754663	-14.8315724303698	-15.1348876069407	-14.5282572537989	0.25	0.14	0.44	-24.4811052030242	-23.9904843976275	-23.4998635922308	-58.6785654866603	-57.5026003976728	-56.3266353086852	-56.7507379032213	-55.642466299783	-54.4790716540032	-26.6417798109103	0.356900168355939	-0.186926469499633	20.8009106550878	0.153177869602521	0.159986933717183	0.1459669478683	-1.01977914898967	-1.00353853953331	-1.03697824841706	-0.957066017211618	-0.940437054291327	-0.973760721345851	0.000931505073855837	0.00225095503916059	0.00218189348386141
242	12.1639532432449	0.34	-26.6336281824553	-27.4212087010559	-25.8460476638547	0.514578560451793	-14.8213368320507	-15.127912849454	-14.5147608146474	0.25	0.14	0.45	-24.192863381736	-23.7025808306026	-23.2122982794691	-57.3241788525109	-56.1624707815821	-55.0007627106534	-55.597192953316	-54.4751438709733	-53.3509788331074	-26.6336281824553	0.367263025884315	0.273199363405124	20.8508375437567	0.153177869602521	0.159986933717183	0.1459669478683	-1.01977914898967	-1.00353853953331	-1.03697824841706	-0.957066017211618	-0.940437054291327	-0.973760721345851	0.000931505073855837	0.00225095503916059	0.00218189348386141
242	12.1639532432449	0.34	-26.5857841063018	-27.377389656824	-25.7941785557796	0.526760306112319	-14.966701942713	-15.2688204564072	-14.6645834290188	0.25	0.14	0.44	-24.632283073893	-24.1448931820263	-23.6575032901597	-58.8818942211551	-57.7168199171914	-56.5517456132278	-57.0086069850975	-55.8742249681941	-54.7435915258939	-26.5857841063018	0.356498173429091	0.00880406109617624	20.9483098070093	0.153177869602521	0.159986933717183	0.1459669478683	-1.01977914898967	-1.00353853953331	-1.03697824841706	-0.957066017211618	-0.940437054291327	-0.973760721345851	0.000931505073855837	0.00225095503916059	0.00218189348386141
242	12.1639532432449	0.34	-26.5802422413318	-27.3764642045407	-25.7840202781229	0.523032921720436	-15.0176047759736	-15.3230248143875	-14.7121847375597	0.25	0.14	0.44	-24.5245026167195	-24.0356778173074	-23.5468530178952	-58.1567109164964	-56.9975256317826	-55.8383403470688	-56.2583241141869	-55.1281823072241	-54.0040904303918	-26.5802422413318	0.360645637240615	0.161268440909095	20.9711087090248	0.153177869602521	0.159986933717183	0.1459669478683	-1.01977914898967	-1.00353853953331	-1.03697824841706	-0.957066017211618	-0.940437054291327	-0.973760721345851	0.000931505073855837	0.00225095503916059	0.00218189348386141
242	12.1639532432449	0.34	-26.5452424841899	-27.3416434270382	-25.7488415413416	0.516868005188997	-14.8593521722767	-15.165308978174	-14.5533953663795	0.25	0.14	0.44	-24.3286802170149	-23.8378543919951	-23.3470285669752	-57.8277580034418	-56.6610955795905	-55.4944331557391	-56.0956045251323	-54.9474572290635	-53.8108289837009	-26.5452424841899	0.361173838664912	-0.0759315882856506	20.6723807746884	0.153177869602521	0.159986933717183	0.1459669478683	-1.01977914898967	-1.00353853953331	-1.03697824841706	-0.957066017211618	-0.940437054291327	-0.973760721345851	0.000931505073855837	0.00225095503916059	0.00218189348386141
242	12.1639532432449	0.34	-26.5396225387925	-27.3335991223341	-25.7456459552509	0.508019654315342	-14.7070900145489	-15.0153218821591	-14.3988581469387	0.25	0.14	0.44	-24.1758768177993	-23.6795987012763	-23.1833205847533	-57.6761534447711	-56.4921875842739	-55.3082217237766	-55.9260500061209	-54.8016318619487	-53.6173394542104	-26.5396225387925	0.361394437263554	-0.0186104230261873	20.6816368337483	0.153177869602521	0.159986933717183	0.1459669478683	-1.01977914898967	-1.00353853953331	-1.03697824841706	-0.957066017211618	-0.940437054291327	-0.973760721345851	0.000931505073855837	0.00225095503916059	0.00218189348386141
242	12.1639532432449	0.34	-26.5357120500953	-27.3182390064887	-25.753185093702	0.533070378892181	-15.2551941232651	-15.5592604612449	-14.9511277852852	0.25	0.14	0.44	-25.1422379468633	-24.6508965852245	-24.1595552235858	-60.2015997016633	-59.0251119111666	-57.8486241206699	-58.3312046653737	-57.1785998692085	-56.0507973956147	-26.5357120500953	0.359270902142834	0.126243474945966	20.9693526979941	0.153177869602521	0.159986933717183	0.1459669478683	-1.01977914898967	-1.00353853953331	-1.03697824841706	-0.957066017211618	-0.940437054291327	-0.973760721345851	0.000931505073855837	0.00225095503916059	0.00218189348386141
242	12.1639532432449	0.34	-26.531795809767	-27.3182192503904	-25.7453723691436	0.516192363532149	-14.9245181793107	-15.2322327485016	-14.6168036101199	0.25	0.14	0.44	-24.6174962014749	-24.1201848510467	-23.6228735006185	-58.9541527658418	-57.7631880517464	-56.5722233376511	-57.1370847229901	-55.9768644687195	-54.8044803745669	-26.531795809767	0.362960759436354	-0.0455204155126279	20.6350049885914	0.153177869602521	0.159986933717183	0.1459669478683	-1.01977914898967	-1.00353853953331	-1.03697824841706	-0.957066017211618	-0.940437054291327	-0.973760721345851	0.000931505073855837	0.00225095503916059	0.00218189348386141
242	12.1639532432449	0.34	-26.5309962935232	-27.3173730694606	-25.7446195175857	0.532607973717509	-15.0087193540528	-15.3081509480594	-14.7092877600461	0.25	0.14	0.45	-24.4621576983677	-23.9836712438431	-23.5051847893185	-57.9172390018939	-56.7843620624358	-55.6514851229777	-55.9972760640093	-54.8732301869415	-53.7772973551722	-26.5309962935232	0.367290008409426	-0.112503762954123	20.5923926835621	0.153177869602521	0.159986933717183	0.1459669478683	-1.01977914898967	-1.00353853953331	-1.03697824841706	-0.957066017211618	-0.940437054291327	-0.973760721345851	0.000931505073855837	0.00225095503916059	0.00218189348386141
242	12.1639532432449	0.34	-26.530394001829	-27.3214711841249	-25.7393168195331	0.516318504440794	-14.9046241212585	-15.2118509140815	-14.5973973284355	0.25	0.14	0.44	-24.3389599279601	-23.8473970904363	-23.3558342529126	-57.6985933894334	-56.5332812983832	-55.3679692073329	-55.9697130696726	-54.8372122692361	-53.7126227790057	-26.530394001829	0.359356790945977	0.0400714799659954	20.7977206555704	0.153177869602521	0.159986933717183	0.1459669478683	-1.01977914898967	-1.00353853953331	-1.03697824841706	-0.957066017211618	-0.940437054291327	-0.973760721345851	0.000931505073855837	0.00225095503916059	0.00218189348386141
242	12.1639532432449	0.34	-26.5051768960802	-27.2905181505389	-25.7198356416215	0.512724032505947	-14.7999514484319	-15.1072235407292	-14.4926793561345	0.25	0.15	0.45	-24.2281497645741	-23.7353633666908	-23.2425769688075	-57.5712082192138	-56.4002435109792	-55.2292788027447	-55.9341197518398	-54.8047933957508	-53.6330764338835	-26.5051768960802	0.364459369634899	-0.155431475476732	20.3883123067056	0.153177869602521	0.159986933717183	0.1459669478683	-1.01977914898967	-1.00353853953331	-1.03697824841706	-0.957066017211618	-0.940437054291327	-0.973760721345851	0.000931505073855837	0.00225095503916059	0.00218189348386141
242	12.1639532432449	0.34	-26.5033005914146	-27.295527657827	-25.7110735250023	0.515381482351865	-14.6987941880294	-15.0023471494251	-14.3952412266337	0.25	0.14	0.45	-24.1936264462693	-23.7040999154192	-23.2145733845692	-57.8120524757579	-56.6423008656539	-55.4725492555499	-56.0277319138167	-54.8875305748011	-53.765813647027	-26.5033005914146	0.362178217851703	0.00594625173176812	20.7742234741592	0.153177869602521	0.159986933717183	0.1459669478683	-1.01977914898967	-1.00353853953331	-1.03697824841706	-0.957066017211618	-0.940437054291327	-0.973760721345851	0.000931505073855837	0.00225095503916059	0.00218189348386141
242	12.1639532432449	0.34	-26.5004530215543	-27.2877434372441	-25.7131626058646	0.537124559414674	-15.3671433452263	-15.6709553106611	-15.0633313797916	0.24	0.14	0.44	-25.5231923864098	-25.0283756321428	-24.5335588778757	-61.6079776450662	-60.4135871051306	-59.2191965651949	-59.7166314490594	-58.5556657802984	-57.3902474051407	-26.5004530215543	0.355929864702868	0.0197007370012873	21.0477772443378	0.153177869602521	0.159986933717183	0.1459669478683	-1.01977914898967	-1.00353853953331	-1.03697824841706	-0.957066017211618	-0.940437054291327	-0.973760721345851	0.000931505073855837	0.00225095503916059	0.00218189348386141
242	12.1639532432449	0.34	-26.4801295286334	-27.2604436870064	-25.6998153702603	0.526369653832922	-14.9873303208346	-15.290102373819	-14.6845582678502	0.25	0.14	0.44	-24.5305209602012	-24.0447716819874	-23.5590224037736	-58.3114578230508	-57.1567840762073	-56.0021103293637	-56.5946658045326	-55.4763494745908	-54.337345566851	-26.4801295286334	0.365074626541039	-0.111632280549119	20.5428089568518	0.153177869602521	0.159986933717183	0.1459669478683	-1.01977914898967	-1.00353853953331	-1.03697824841706	-0.957066017211618	-0.940437054291327	-0.973760721345851	0.000931505073855837	0.00225095503916059	0.00218189348386141
242	12.1639532432449	0.34	-26.4692104295171	-27.2474345424974	-25.6909863165367	0.516990536050004	-14.9245421739688	-15.2317658696165	-14.6173184783211	0.25	0.14	0.45	-24.4475331549423	-23.9544280514615	-23.4613229479808	-58.1396129066834	-56.9669408151074	-55.7942687235314	-56.3639718388142	-55.2333812118621	-54.083924740024	-26.4692104295171	0.365317621126738	0.159400312341542	20.6985908343585	0.153177869602521	0.159986933717183	0.1459669478683	-1.01977914898967	-1.00353853953331	-1.03697824841706	-0.957066017211618	-0.940437054291327	-0.973760721345851	0.000931505073855837	0.00225095503916059	0.00218189348386141
242	12.1639532432449	0.34	-26.4687082718841	-27.250952992441	-25.6864635513273	0.520172805540402	-14.8449529839303	-15.1485969124038	-14.5413090554568	0.25	0.14	0.45	-24.3479295142319	-23.859890852259	-23.3718521902861	-57.9841931144223	-56.8219370791976	-55.6596810439729	-56.1461629850423	-55.0385833595198	-53.9160556101811	-26.4687082718841	0.363123124887475	-0.0351005730133774	20.6713550428699	0.153177869602521	0.159986933717183	0.1459669478683	-1.01977914898967	-1.00353853953331	-1.03697824841706	-0.957066017211618	-0.940437054291327	-0.973760721345851	0.000931505073855837	0.00225095503916059	0.00218189348386141
242	12.1639532432449	0.34	-26.4529279291948	-27.2344675086262	-25.6713883497634	0.527936454696434	-14.9988081887201	-15.3008613080755	-14.6967550693646	0.25	0.14	0.45	-24.4658728478179	-23.9828939446932	-23.4999150415685	-57.9625657266146	-56.8183312007889	-55.6740966749633	-56.1711486008562	-55.0853071711332	-53.9724541496528	-26.4529279291948	0.366738051741	0.117724259587307	20.72110076905	0.153177869602521	0.159986933717183	0.1459669478683	-1.01977914898967	-1.00353853953331	-1.03697824841706	-0.957066017211618	-0.940437054291327	-0.973760721345851	0.000931505073855837	0.00225095503916059	0.00218189348386141
242	12.1639532432449	0.34	-26.45133087248	-27.233118800756	-25.6695429442039	0.521715943672039	-15.1056007140185	-15.4136222385998	-14.7975791894372	0.25	0.14	0.44	-24.9542074524253	-24.4555295358896	-23.956851619354	-59.8668791366277	-58.6705161339452	-57.4741531312626	-57.9885627839367	-56.8531419414352	-55.695648237635	-26.45133087248	0.358563260334746	0.0957029985532047	20.9595764204942	0.153177869602521	0.159986933717183	0.1459669478683	-1.01977914898967	-1.00353853953331	-1.03697824841706	-0.957066017211618	-0.940437054291327	-0.973760721345851	0.000931505073855837	0.00225095503916059	0.00218189348386141
242	12.1639532432449	0.34	-26.4377108339956	-27.229345321968	-25.6460763460233	0.515895054489384	-14.9093488611809	-15.2169336980414	-14.6017640243205	0.25	0.14	0.45	-24.5886914840647	-24.091672254776	-23.5946530254873	-58.8752404640318	-57.6851760533825	-56.4951116427332	-57.1598866287381	-56.008683109125	-54.8692587288731	-26.4377108339956	0.363179085403005	-0.0354042472112418	20.6426855787354	0.153177869602521	0.159986933717183	0.1459669478683	-1.01977914898967	-1.00353853953331	-1.03697824841706	-0.957066017211618	-0.940437054291327	-0.973760721345851	0.000931505073855837	0.00225095503916059	0.00218189348386141
242	12.1639532432449	0.34	-26.4326278195946	-27.2245107121473	-25.6407449270418	0.525925179353159	-15.0669939581043	-15.371646807801	-14.7623411084075	0.25	0.14	0.45	-24.5780992374827	-24.0909824004612	-23.6038655634396	-58.2261632454369	-57.0721706523579	-55.9181780592789	-56.3065645461326	-55.2231982548698	-54.0937584250051	-26.4326278195946	0.361164733558435	-0.00835743619013713	20.7382778738464	0.153177869602521	0.159986933717183	0.1459669478683	-1.01977914898967	-1.00353853953331	-1.03697824841706	-0.957066017211618	-0.940437054291327	-0.973760721345851	0.000931505073855837	0.00225095503916059	0.00218189348386141
242	12.1639532432449	0.34	-26.4283644602717	-27.2096967727034	-25.64703214784	0.52325764838046	-15.046641303821	-15.3525140698738	-14.7407685377682	0.25	0.14	0.44	-24.5517257906313	-24.0625743562297	-23.5734229218281	-58.1737194726649	-57.014706922297	-55.8556943719292	-56.4764714541015	-55.3472607639757	-54.2517084176381	-26.4283644602717	0.364376056085605	-0.0641928654909846	20.5597323525161	0.153177869602521	0.159986933717183	0.1459669478683	-1.01977914898967	-1.00353853953331	-1.03697824841706	-0.957066017211618	-0.940437054291327	-0.973760721345851	0.000931505073855837	0.00225095503916059	0.00218189348386141
242	12.1639532432449	0.34	-26.418927154373	-27.2019787855435	-25.6358755232024	0.527192856666584	-14.9559659622051	-15.2576059344342	-14.6543259899759	0.25	0.14	0.45	-24.6300034538419	-24.1430729622729	-23.6561424707039	-58.9148355584363	-57.7501004461194	-56.5853653338025	-56.9350881235382	-55.8194181161255	-54.683913068768	-26.418927154373	0.361446582279396	-0.173825162011314	20.6784183676264	0.153177869602521	0.159986933717183	0.1459669478683	-1.01977914898967	-1.00353853953331	-1.03697824841706	-0.957066017211618	-0.940437054291327	-0.973760721345851	0.000931505073855837	0.00225095503916059	0.00218189348386141
242	12.1639532432449	0.34	-26.3922465327691	-27.1819022672881	-25.60259079825	0.522560537582569	-14.8792258852053	-15.182118271067	-14.5763334993436	0.24	0.14	0.44	-24.8284360704531	-24.3330938458489	-23.8377516212447	-60.1838304280484	-58.9831268329916	-57.7824232379347	-58.3720390149759	-57.2015090376254	-56.021944128316	-26.3922465327691	0.355414230957396	-0.237921361766751	20.8311566529021	0.153177869602521	0.159986933717183	0.1459669478683	-1.01977914898967	-1.00353853953331	-1.03697824841706	-0.957066017211618	-0.940437054291327	-0.973760721345851	0.000931505073855837	0.00225095503916059	0.00218189348386141
242	12.1639532432449	0.34	-26.3921048407175	-27.1802506858542	-25.6039589955808	0.525769654333706	-15.171132975177	-15.4779871914241	-14.8642787589299	0.25	0.14	0.44	-24.9929516494395	-24.4974613447092	-24.0019710399789	-59.8004816165456	-58.6149250134357	-57.4293684103258	-57.9260509099853	-56.7648670055062	-55.635783600423	-26.3921048407175	0.356049645265472	0.0784905184489791	20.9809120474801	0.153177869602521	0.159986933717183	0.1459669478683	-1.01977914898967	-1.00353853953331	-1.03697824841706	-0.957066017211618	-0.940437054291327	-0.973760721345851	0.000931505073855837	0.00225095503916059	0.00218189348386141
242	12.1639532432449	0.34	-26.387759448999	-27.1703110989076	-25.6052077990905	0.525357159771444	-15.1842921438206	-15.4916666600229	-14.8769176276184	0.25	0.14	0.45	-24.9313153688716	-24.4366461271451	-23.9419768854186	-59.4506081487689	-58.2710319082851	-57.0914556678012	-57.5656558361189	-56.4507225929278	-55.3307968398043	-26.387759448999	0.365246250902762	0.133788086195011	20.7247473747372	0.153177869602521	0.159986933717183	0.1459669478683	-1.01977914898967	-1.00353853953331	-1.03697824841706	-0.957066017211618	-0.940437054291327	-0.973760721345851	0.000931505073855837	0.00225095503916059	0.00218189348386141
242	12.1639532432449	0.34	-26.3405517748247	-27.1157734646127	-25.5653300850367	0.538388448317966	-15.2286233029678	-15.5289322557665	-14.928314350169	0.25	0.14	0.45	-24.8928926034205	-24.4114970775247	-23.9301015516289	-59.123096087682	-57.9797338281345	-56.8363715685871	-57.3211709600023	-56.2235605813647	-55.1169788058364	-26.3405517748247	0.362264257954969	0.224538760182179	20.9316918919606	0.153177869602521	0.159986933717183	0.1459669478683	-1.01977914898967	-1.00353853953331	-1.03697824841706	-0.957066017211618	-0.940437054291327	-0.973760721345851	0.000931505073855837	0.00225095503916059	0.00218189348386141
242	12.1639532432449	0.34	-26.3336367697591	-27.115659304321	-25.5516142351972	0.527163575025747	-14.939606223789	-15.2409339425217	-14.6382785050564	0.25	0.14	0.45	-24.5368421636741	-24.0517255230557	-23.5666088824373	-58.5317797402879	-57.3745509425635	-56.217322144839	-56.7036022354914	-55.5645710373174	-54.4538194910179	-26.3336367697591	0.36294374515422	0.132831323857231	20.8206186923124	0.153177869602521	0.159986933717183	0.1459669478683	-1.01977914898967	-1.00353853953331	-1.03697824841706	-0.957066017211618	-0.940437054291327	-0.973760721345851	0.000931505073855837	0.00225095503916059	0.00218189348386141
242	12.1639532432449	0.34	-26.3149877684982	-27.0918555875478	-25.5381199494486	0.517167408818612	-14.7097698491685	-15.0124652066028	-14.4070744917341	0.26	0.14	0.45	-23.8389490251233	-23.3582858497745	-22.8776226744258	-56.0873106622559	-54.9564258731958	-53.8255410841357	-54.2690877253366	-53.1617992236282	-52.0795134100889	-26.3149877684982	0.370356919592143	-0.0914424931788714	20.3503242696989	0.153177869602521	0.159986933717183	0.1459669478683	-1.01977914898967	-1.00353853953331	-1.03697824841706	-0.957066017211618	-0.940437054291327	-0.973760721345851	0.000931505073855837	0.00225095503916059	0.00218189348386141
242	12.1639532432449	0.34	-26.3090872016287	-27.094383961826	-25.5237904414314	0.524260345225338	-14.8312833695908	-15.132172897238	-14.5303938419435	0.25	0.14	0.44	-24.192003209212	-23.7109671763902	-23.2299311435684	-57.3038933643354	-56.1644574403716	-55.0250215164078	-55.3814090001807	-54.2638184171714	-53.1737071518326	-26.3090872016287	0.359620706499821	-0.0810788769171097	20.7195252254465	0.153177869602521	0.159986933717183	0.1459669478683	-1.01977914898967	-1.00353853953331	-1.03697824841706	-0.957066017211618	-0.940437054291327	-0.973760721345851	0.000931505073855837	0.00225095503916059	0.00218189348386141
242	12.1639532432449	0.34	-26.3081831285276	-27.0864303215337	-25.5299359355216	0.515940792587849	-14.9049677560829	-15.2124340536131	-14.5975014585528	0.25	0.14	0.45	-24.3473828694033	-23.8552854417976	-23.3631880141919	-57.7364099914319	-56.5694698324682	-55.4025296735044	-55.8474422924547	-54.6966534994177	-53.5825771274441	-26.3081831285276	0.365233100624504	0.0466310210344583	20.6700389099177	0.153177869602521	0.159986933717183	0.1459669478683	-1.01977914898967	-1.00353853953331	-1.03697824841706	-0.957066017211618	-0.940437054291327	-0.973760721345851	0.000931505073855837	0.00225095503916059	0.00218189348386141
242	12.1639532432449	0.34	-26.302496087826	-27.0791172511556	-25.5258749244965	0.520094760534469	-14.7359288765802	-15.0373899151261	-14.4344678380343	0.25	0.14	0.44	-24.2056783607271	-23.720416691081	-23.235155021435	-57.733418660947	-56.5760119270279	-55.4186051931088	-55.8656241091477	-54.7489854515785	-53.6187330890276	-26.302496087826	0.362675972947619	0.0264541194615767	20.8057210855468	0.153177869602521	0.159986933717183	0.1459669478683	-1.01977914898967	-1.00353853953331	-1.03697824841706	-0.957066017211618	-0.940437054291327	-0.973760721345851	0.000931505073855837	0.00225095503916059	0.00218189348386141
242	12.1639532432449	0.34	-26.2830797757267	-27.0545388954525	-25.5116206560009	0.537122568933874	-15.1798281632068	-15.4799380656707	-14.8797182607429	0.25	0.14	0.45	-24.7591913371055	-24.2791843457505	-23.7991773543955	-58.6740753729993	-57.5365597729595	-56.3990441729196	-56.8516012132987	-55.7240014327056	-54.6144651727045	-26.2830797757267	0.364707886084843	0.0192363406509291	20.7005281943869	0.153177869602521	0.159986933717183	0.1459669478683	-1.01977914898967	-1.00353853953331	-1.03697824841706	-0.957066017211618	-0.940437054291327	-0.973760721345851	0.000931505073855837	0.00225095503916059	0.00218189348386141
242	12.1639532432449	0.34	-26.2736175681432	-27.0534623933429	-25.4937727429435	0.527342212689642	-14.9109120977273	-15.211553312834	-14.6102708826207	0.25	0.14	0.45	-24.3815317788832	-23.899655063901	-23.4177783489188	-57.9023408962767	-56.7579587436738	-55.6135765910708	-56.2030981198039	-55.1114549877405	-54.0106894281832	-26.2736175681432	0.362595297375483	-0.0663088166341788	20.5485083694949	0.153177869602521	0.159986933717183	0.1459669478683	-1.01977914898967	-1.00353853953331	-1.03697824841706	-0.957066017211618	-0.940437054291327	-0.973760721345851	0.000931505073855837	0.00225095503916059	0.00218189348386141
242	12.1639532432449	0.34	-26.2642342746355	-27.0522284541935	-25.4762400950776	0.513025584865001	-14.769022427489	-15.0754673840108	-14.4625774709672	0.25	0.14	0.44	-24.2597160515034	-23.7665792590403	-23.2734424665771	-57.8448003659306	-56.6689663515272	-55.4931323371238	-56.0836444520323	-54.9535673506934	-53.8064179139624	-26.2642342746355	0.361157246227861	-0.0520059256227981	20.6908150204836	0.153177869602521	0.159986933717183	0.1459669478683	-1.01977914898967	-1.00353853953331	-1.03697824841706	-0.957066017211618	-0.940437054291327	-0.973760721345851	0.000931505073855837	0.00225095503916059	0.00218189348386141
242	12.1639532432449	0.34	-26.2591347450573	-27.0392777213545	-25.4789917687601	0.522585045163384	-15.0735695764975	-15.3804030938555	-14.7667360591396	0.25	0.14	0.45	-24.6546951819103	-24.1628428685548	-23.6709905551992	-58.5571022965815	-57.3889091384237	-56.2207159802659	-56.65090006681	-55.4986638341041	-54.3884214730332	-26.2591347450573	0.364766520952533	-0.160508071497108	20.4816219253945	0.153177869602521	0.159986933717183	0.1459669478683	-1.01977914898967	-1.00353853953331	-1.03697824841706	-0.957066017211618	-0.940437054291327	-0.973760721345851	0.000931505073855837	0.00225095503916059	0.00218189348386141
242	12.1639532432449	0.34	-26.2258832390189	-27.0099257081502	-25.4418407698876	0.521531098173446	-15.0709756437922	-15.3784049669202	-14.7635463206642	0.25	0.14	0.44	-24.938229155137	-24.4396896170206	-23.9411500789042	-59.9291264095223	-58.7310846875515	-57.5330429655808	-58.289882588002	-57.1093364557083	-55.9447947420587	-26.2258832390189	0.358113013044427	-0.0302161002831997	20.8028700226389	0.153177869602521	0.159986933717183	0.1459669478683	-1.01977914898967	-1.00353853953331	-1.03697824841706	-0.957066017211618	-0.940437054291327	-0.973760721345851	0.000931505073855837	0.00225095503916059	0.00218189348386141
242	12.1639532432449	0.34	-26.223392898518	-26.999873279473	-25.446912517563	0.528499196950131	-15.1133455994196	-15.4173618747488	-14.8093293240905	0.25	0.14	0.45	-24.776723454868	-24.2881491293249	-23.7995748037818	-58.9976988656156	-57.8343182037469	-56.6709375418782	-57.1692877249861	-56.0632941946965	-54.9404607842412	-26.223392898518	0.367339644691585	-0.200128813567509	20.4197033481778	0.153177869602521	0.159986933717183	0.1459669478683	-1.01977914898967	-1.00353853953331	-1.03697824841706	-0.957066017211618	-0.940437054291327	-0.973760721345851	0.000931505073855837	0.00225095503916059	0.00218189348386141
242	12.1639532432449	0.34	-26.2216636188647	-27.0077439630673	-25.435583274662	0.526724020879109	-14.9582234342184	-15.2601927764845	-14.6562540919524	0.25	0.14	0.45	-24.5334275492018	-24.04795904372	-23.5624905382381	-58.4407139195251	-57.2842865924056	-56.1278592652861	-56.5394174917152	-55.4098026324413	-54.30823982191	-26.2216636188647	0.363821253477488	-0.0584768477982146	20.6429628774183	0.153177869602521	0.159986933717183	0.1459669478683	-1.01977914898967	-1.00353853953331	-1.03697824841706	-0.957066017211618	-0.940437054291327	-0.973760721345851	0.000931505073855837	0.00225095503916059	0.00218189348386141
242	12.1639532432449	0.34	-26.2179467305168	-27.0007624974047	-25.4351309636289	0.520282674449662	-14.9083693810404	-15.2132433414244	-14.6034954206563	0.26	0.14	0.45	-24.1639148330238	-23.679669084225	-23.1954233354262	-56.8662710449428	-55.7266688656668	-54.5870666863907	-54.9901142055584	-53.9198783999295	-52.8187304619508	-26.2179467305168	0.364869088875414	0.0912677424514411	20.7256156489238	0.153177869602521	0.159986933717183	0.1459669478683	-1.01977914898967	-1.00353853953331	-1.03697824841706	-0.957066017211618	-0.940437054291327	-0.973760721345851	0.000931505073855837	0.00225095503916059	0.00218189348386141
242	12.1639532432449	0.34	-26.2172540557608	-27.0006667396847	-25.433841371837	0.520116692772842	-15.0349421088064	-15.3425067129398	-14.727377504673	0.25	0.14	0.44	-24.6570062081355	-24.1627178564724	-23.6684295048093	-58.7140261218982	-57.5370114046076	-56.3599966873171	-56.9702034803044	-55.8485361560132	-54.7254398694064	-26.2172540557608	0.361545721381737	-0.0145327248756492	20.7567001729977	0.153177869602521	0.159986933717183	0.1459669478683	-1.01977914898967	-1.00353853953331	-1.03697824841706	-0.957066017211618	-0.940437054291327	-0.973760721345851	0.000931505073855837	0.00225095503916059	0.00218189348386141
242	12.1639532432449	0.34	-26.2168537755658	-26.9986142753396	-25.435093275792	0.529683864949516	-14.9407688708945	-15.2405999739504	-14.6409377678387	0.25	0.14	0.44	-24.7680168327914	-24.280751120144	-23.7934854074965	-59.6512025809317	-58.4776735926361	-57.3041446043404	-57.7908514281249	-56.6419914925174	-55.4887559595007	-26.2168537755658	0.359081256072812	0.101840151095837	21.0176554826738	0.153177869602521	0.159986933717183	0.1459669478683	-1.01977914898967	-1.00353853953331	-1.03697824841706	-0.957066017211618	-0.940437054291327	-0.973760721345851	0.000931505073855837	0.00225095503916059	0.00218189348386141
242	12.1639532432449	0.34	-26.1926943837171	-26.9686634546263	-25.4167253128079	0.521948282596772	-14.7880904331598	-15.089497180663	-14.4866836856567	0.25	0.14	0.44	-24.3435414816797	-23.8572888535866	-23.3710362254935	-58.1930100317419	-57.0306276361535	-55.868245240565	-56.1854496159981	-55.0642444803256	-53.9417090324077	-26.1926943837171	0.363822513088806	0.221403053467549	21.0560469735791	0.153177869602521	0.159986933717183	0.1459669478683	-1.01977914898967	-1.00353853953331	-1.03697824841706	-0.957066017211618	-0.940437054291327	-0.973760721345851	0.000931505073855837	0.00225095503916059	0.00218189348386141
242	12.1639532432449	0.34	-26.1920228817586	-26.9657387111916	-25.4183070523255	0.522798740241307	-14.9313821181687	-15.2351911651132	-14.6275730712242	0.25	0.14	0.45	-24.5316779703476	-24.0424851782555	-23.5532923861633	-58.5293175466961	-57.3621686747549	-56.1950198028136	-56.6089202749038	-55.4683306200521	-54.3818405253815	-26.1920228817586	0.363325416926514	-0.0893170860668376	20.5855631342566	0.153177869602521	0.159986933717183	0.1459669478683	-1.01977914898967	-1.00353853953331	-1.03697824841706	-0.957066017211618	-0.940437054291327	-0.973760721345851	0.000931505073855837	0.00225095503916059	0.00218189348386141
242	12.1639532432449	0.34	-26.1738254184429	-26.9531685721758	-25.3944822647101	0.525930955398106	-14.9560628894572	-15.258469223099	-14.6536565558153	0.25	0.14	0.44	-24.745933565672	-24.2554959645782	-23.7650583634845	-59.4724110827282	-58.2937323092939	-57.1150535358596	-57.5361290070236	-56.4182228681009	-55.2562981521386	-26.1738254184429	0.361531671303939	-0.294293601704942	20.680998695769	0.153177869602521	0.159986933717183	0.1459669478683	-1.01977914898967	-1.00353853953331	-1.03697824841706	-0.957066017211618	-0.940437054291327	-0.973760721345851	0.000931505073855837	0.00225095503916059	0.00218189348386141
242	12.1639532432449	0.34	-26.1609112068739	-26.9374137017853	-25.3844087119625	0.525146857984382	-14.8096855458666	-15.1096033705117	-14.5097677212215	0.25	0.14	0.45	-24.3299993940419	-23.847061469535	-23.364123545028	-58.0494501080677	-56.8971984988537	-55.7449468896398	-56.1094500337074	-54.9805186541809	-53.8459659647081	-26.1609112068739	0.361694263005086	-0.131242922117208	20.7382542953945	0.153177869602521	0.159986933717183	0.1459669478683	-1.01977914898967	-1.00353853953331	-1.03697824841706	-0.957066017211618	-0.940437054291327	-0.973760721345851	0.000931505073855837	0.00225095503916059	0.00218189348386141
242	12.1639532432449	0.34	-26.1436266775197	-26.9234954735783	-25.3637578814611	0.516326166289851	-14.7145441881926	-15.0178482389869	-14.4112401373983	0.25	0.14	0.44	-24.1198973128179	-23.6327661044516	-23.1456348960853	-57.3981665430472	-56.238939459138	-55.0797123752288	-55.5636887101362	-54.4367498490974	-53.3370958970184	-26.1436266775197	0.360117776461065	-0.0730893053624247	20.7566704219594	0.153177869602521	0.159986933717183	0.1459669478683	-1.01977914898967	-1.00353853953331	-1.03697824841706	-0.957066017211618	-0.940437054291327	-0.973760721345851	0.000931505073855837	0.00225095503916059	0.00218189348386141
242	12.1639532432449	0.34	-26.1383223061129	-26.9065146795911	-25.3701299326347	0.529156323311009	-15.1676702207785	-15.4723772138647	-14.8629632276923	0.25	0.14	0.45	-24.7522629781575	-24.2648015157137	-23.7773400532699	-58.6699531180979	-57.514529827157	-56.3591065362162	-56.6919715688573	-55.5934746724916	-54.48066804859	-26.1383223061129	0.367386714855993	0.143219787237845	20.7023151118622	0.153177869602521	0.159986933717183	0.1459669478683	-1.01977914898967	-1.00353853953331	-1.03697824841706	-0.957066017211618	-0.940437054291327	-0.973760721345851	0.000931505073855837	0.00225095503916059	0.00218189348386141
242	12.1639532432449	0.34	-26.1290409151452	-26.9112637912772	-25.3468180390131	0.523592630388598	-14.8464160843853	-15.1480160367987	-14.5448161319719	0.25	0.14	0.44	-24.6202765679078	-24.1300820616934	-23.6398875554791	-59.3020942450522	-58.1213779876311	-56.9406617302101	-57.3538906211895	-56.2015291307186	-55.0358103686788	-26.1290409151452	0.356493204803226	0.11588118882179	21.2164390916549	0.153177869602521	0.159986933717183	0.1459669478683	-1.01977914898967	-1.00353853953331	-1.03697824841706	-0.957066017211618	-0.940437054291327	-0.973760721345851	0.000931505073855837	0.00225095503916059	0.00218189348386141
242	12.1639532432449	0.34	-26.0993966121394	-26.8786561417041	-25.3201370825748	0.532349361951765	-15.0390401574032	-15.339232550879	-14.7388477639273	0.25	0.14	0.44	-24.7918686691154	-24.3066859606692	-23.8215032522231	-59.3752608470778	-58.2132730091716	-57.0512851712654	-57.4518052665708	-56.3774798277686	-55.215216649485	-26.0993966121394	0.358331857566444	-0.0469952524796409	20.8895209876395	0.153177869602521	0.159986933717183	0.1459669478683	-1.01977914898967	-1.00353853953331	-1.03697824841706	-0.957066017211618	-0.940437054291327	-0.973760721345851	0.000931505073855837	0.00225095503916059	0.00218189348386141
242	12.1639532432449	0.34	-26.0835165370679	-26.8527381028511	-25.3142949712847	0.521964992561902	-14.7505528588551	-15.0511844592881	-14.449921258422	0.26	0.14	0.45	-23.9145115577635	-23.4368443082104	-22.9591770586573	-56.2981053541985	-55.1736098329484	-54.0491143116982	-54.6195040240118	-53.5182786194317	-52.4352497060692	-26.0835165370679	0.368690287263879	-0.165995824892921	20.2636320169351	0.153177869602521	0.159986933717183	0.1459669478683	-1.01977914898967	-1.00353853953331	-1.03697824841706	-0.957066017211618	-0.940437054291327	-0.973760721345851	0.000931505073855837	0.00225095503916059	0.00218189348386141
242	12.1639532432449	0.34	-26.0572592441609	-26.8358070764754	-25.2787114118463	0.515859124265352	-14.8382043786314	-15.1443435018091	-14.5320652554537	0.25	0.14	0.44	-24.3676957790202	-23.8751088921234	-23.3825220052267	-58.0953768188121	-56.9209932796467	-55.7466097404813	-56.4641276927508	-55.3216549038634	-54.1824316773949	-26.0572592441609	0.363500683930252	0.1019345416216	20.8156362098688	0.153177869602521	0.159986933717183	0.1459669478683	-1.01977914898967	-1.00353853953331	-1.03697824841706	-0.957066017211618	-0.940437054291327	-0.973760721345851	0.000931505073855837	0.00225095503916059	0.00218189348386141
242	12.1639532432449	0.34	-26.0416922219228	-26.8203415556912	-25.2630428881543	0.525919578561302	-14.9863462695483	-15.2893718359419	-14.6833207031546	0.25	0.14	0.44	-24.6574774686624	-24.1687820431109	-23.6800866175595	-58.9228235363263	-57.755010877494	-56.5871982186617	-57.034663706976	-55.8999418562976	-54.7758970197891	-26.0416922219228	0.36164235835652	0.0860658451531226	20.9071771581541	0.153177869602521	0.159986933717183	0.1459669478683	-1.01977914898967	-1.00353853953331	-1.03697824841706	-0.957066017211618	-0.940437054291327	-0.973760721345851	0.000931505073855837	0.00225095503916059	0.00218189348386141
242	12.1639532432449	0.34	-26.024148838257	-26.791974183229	-25.2563234932849	0.529068679338959	-15.2623935474191	-15.5690573928965	-14.9557297019417	0.25	0.14	0.45	-25.0014462752028	-24.5089925919922	-24.0165389087815	-59.4870140247599	-58.3152978433343	-57.1435816619087	-57.7226065257904	-56.5822859492241	-55.4302144306108	-26.024148838257	0.364574756971357	0.0204251152900208	20.5606494850204	0.153177869602521	0.159986933717183	0.1459669478683	-1.01977914898967	-1.00353853953331	-1.03697824841706	-0.957066017211618	-0.940437054291327	-0.973760721345851	0.000931505073855837	0.00225095503916059	0.00218189348386141
242	12.1639532432449	0.34	-26.0216811535839	-26.7989827348792	-25.2443795722886	0.524418650483634	-15.0994869767994	-15.4057204802392	-14.7932534733596	0.25	0.14	0.45	-24.866092163944	-24.3718062569663	-23.8775203499885	-59.4722509445281	-58.2900669767251	-57.1078830089222	-57.5372619156441	-56.4065507354963	-55.2711823857275	-26.0216811535839	0.36143945992156	-0.0232294053620383	20.7290319913202	0.153177869602521	0.159986933717183	0.1459669478683	-1.01977914898967	-1.00353853953331	-1.03697824841706	-0.957066017211618	-0.940437054291327	-0.973760721345851	0.000931505073855837	0.00225095503916059	0.00218189348386141
242	12.1639532432449	0.34	-25.9926503453319	-26.7595720446384	-25.2257286460254	0.537098484053627	-15.0216473141905	-15.3186443174691	-14.7246503109118	0.25	0.14	0.45	-24.5859784693236	-24.1093069194962	-23.6326353696689	-58.4664622335787	-57.3329177948013	-56.1993733560239	-56.4588824456772	-55.3828109142174	-54.2705996470925	-25.9926503453319	0.363197613173723	-0.135106652208418	20.6041150387552	0.153177869602521	0.159986933717183	0.1459669478683	-1.01977914898967	-1.00353853953331	-1.03697824841706	-0.957066017211618	-0.940437054291327	-0.973760721345851	0.000931505073855837	0.00225095503916059	0.00218189348386141
242	12.1639532432449	0.34	-25.9915339149956	-26.7705445696111	-25.2125232603802	0.520701207964858	-14.8308454514931	-15.133879865455	-14.5278110375311	0.26	0.14	0.45	-24.0998890540993	-23.6173230617045	-23.1347570693097	-56.8616009556886	-55.7230282911945	-54.5844556267004	-55.0054212832707	-53.9281446920484	-52.8261375148679	-25.9915339149956	0.366930169488424	-0.286516936228095	20.2605775275494	0.153177869602521	0.159986933717183	0.1459669478683	-1.01977914898967	-1.00353853953331	-1.03697824841706	-0.957066017211618	-0.940437054291327	-0.973760721345851	0.000931505073855837	0.00225095503916059	0.00218189348386141
242	12.1639532432449	0.34	-25.9776640481241	-26.7457073364663	-25.2096207597819	0.532775665790205	-14.9795555351086	-15.2783046532313	-14.6808064169859	0.25	0.14	0.45	-24.4614401073613	-23.9831256722227	-23.5048112370841	-58.0274663890904	-56.8928081397558	-55.7581498904213	-56.1790206909215	-55.0841066222524	-53.9710048508862	-25.9776640481241	0.363975010823507	-0.17398200478798	20.5147632383638	0.153177869602521	0.159986933717183	0.1459669478683	-1.01977914898967	-1.00353853953331	-1.03697824841706	-0.957066017211618	-0.940437054291327	-0.973760721345851	0.000931505073855837	0.00225095503916059	0.00218189348386141
242	12.1639532432449	0.34	-25.974578766501	-26.7473017749805	-25.2018557580215	0.520112354694236	-14.7249378244528	-15.0261633960009	-14.4237122529048	0.25	0.14	0.44	-24.2789127983728	-23.7921997771234	-23.305486755874	-58.1298122433601	-56.9644990855352	-55.7991859277103	-56.2720303104345	-55.1477957266883	-54.0091295046961	-25.974578766501	0.363522517980212	0.0671498143563344	20.8590361034658	0.153177869602521	0.159986933717183	0.1459669478683	-1.01977914898967	-1.00353853953331	-1.03697824841706	-0.957066017211618	-0.940437054291327	-0.973760721345851	0.000931505073855837	0.00225095503916059	0.00218189348386141
242	12.1639532432449	0.34	-25.8992032141759	-26.6741746319609	-25.1242317963909	0.517515592522838	-14.8167338971169	-15.1214178425237	-14.5120499517102	0.25	0.14	0.44	-24.299159367364	-23.8095515922718	-23.3199438171797	-57.8558164619338	-56.6900700611711	-55.5243236604083	-56.1141427623463	-54.9937546863661	-53.8704774921052	-25.8992032141759	0.361989029810694	-0.0414617273486311	20.7531040052714	0.153177869602521	0.159986933717183	0.1459669478683	-1.01977914898967	-1.00353853953331	-1.03697824841706	-0.957066017211618	-0.940437054291327	-0.973760721345851	0.000931505073855837	0.00225095503916059	0.00218189348386141
242	12.1639532432449	0.34	-25.8962848070521	-26.6568848019615	-25.1356848121427	0.533152548562999	-15.0243672945117	-15.3237833683739	-14.7249512206495	0.25	0.14	0.44	-24.85104233526	-24.3654702445736	-23.8798981538872	-59.7230173503429	-58.556071110999	-57.3891248716552	-57.826418584203	-56.6408564781112	-55.5257538322476	-25.8962848070521	0.360224803977457	-0.0118914709074953	20.9311854115738	0.153177869602521	0.159986933717183	0.1459669478683	-1.01977914898967	-1.00353853953331	-1.03697824841706	-0.957066017211618	-0.940437054291327	-0.973760721345851	0.000931505073855837	0.00225095503916059	0.00218189348386141
242	12.1639532432449	0.34	-25.8832917434441	-26.6459785546798	-25.1206049322085	0.531460740190418	-15.1124605071865	-15.41465722725	-14.810263787123	0.25	0.14	0.46	-24.6048956591965	-24.122528866598	-23.6401620739995	-58.1900854510913	-57.0492976473607	-55.90850984363	-56.2551838629041	-55.1731186493524	-54.0515735068119	-25.8832917434441	0.369886886055382	0.0359364682790343	20.5508489189658	0.153177869602521	0.159986933717183	0.1459669478683	-1.01977914898967	-1.00353853953331	-1.03697824841706	-0.957066017211618	-0.940437054291327	-0.973760721345851	0.000931505073855837	0.00225095503916059	0.00218189348386141
242	12.1639532432449	0.34	-25.868883751188	-26.6360467989632	-25.1017207034129	0.529314670225821	-14.9399906254644	-15.2400283469086	-14.6399529040202	0.24	0.14	0.43	-24.8955109188825	-24.4053810975815	-23.9152512762806	-60.277477408823	-59.0907659038002	-57.9040543987775	-58.4554784608447	-57.3286829257409	-56.1865358473413	-25.868883751188	0.357443743742596	-0.169617076380517	20.8956164753141	0.153177869602521	0.159986933717183	0.1459669478683	-1.01977914898967	-1.00353853953331	-1.03697824841706	-0.957066017211618	-0.940437054291327	-0.973760721345851	0.000931505073855837	0.00225095503916059	0.00218189348386141
242	12.1639532432449	0.34	-25.8094057702052	-26.5713183210638	-25.0474932193466	0.523545880111346	-14.8782264691414	-15.1805009632754	-14.5759519750075	0.25	0.14	0.44	-24.5295737087359	-24.0411402570292	-23.5527068053225	-58.7330875391671	-57.5635929113036	-56.3940982834402	-56.8796859498431	-55.7395828087771	-54.60726629514	-25.8094057702052	0.363585798832162	0.200524243520713	21.0239908147778	0.153177869602521	0.159986933717183	0.1459669478683	-1.01977914898967	-1.00353853953331	-1.03697824841706	-0.957066017211618	-0.940437054291327	-0.973760721345851	0.000931505073855837	0.00225095503916059	0.00218189348386141
242	12.1639532432449	0.34	-25.7442959250761	-26.5165353686126	-24.9720564815396	0.524199913623768	-14.9095912874702	-15.2121061330552	-14.6070764418852	0.25	0.14	0.44	-24.5183525461441	-24.030769461355	-23.5431863765658	-58.5552116636883	-57.3907561530772	-56.2263006424661	-56.6700873265732	-55.5495814695474	-54.4539570018731	-25.7442959250761	0.360952584096359	0.140437902414099	21.0180637574838	0.153177869602521	0.159986933717183	0.1459669478683	-1.01977914898967	-1.00353853953331	-1.03697824841706	-0.957066017211618	-0.940437054291327	-0.973760721345851	0.000931505073855837	0.00225095503916059	0.00218189348386141
242	12.1639532432449	0.34	-25.6949935832469	-26.4632488378346	-24.9267383286592	0.533673858413281	-15.2029770492351	-15.5056354437013	-14.9003186547688	0.25	0.14	0.45	-25.0517637182878	-24.5627720472882	-24.0737803762887	-59.9756643671725	-58.8049843037644	-57.6343042403563	-57.862319077903	-56.7370507960778	-55.6059326098715	-25.6949935832469	0.36439754379573	0.180667074673934	21.0310049052992	0.153177869602521	0.159986933717183	0.1459669478683	-1.01977914898967	-1.00353853953331	-1.03697824841706	-0.957066017211618	-0.940437054291327	-0.973760721345851	0.000931505073855837	0.00225095503916059	0.00218189348386141
242	12.1639532432449	0.34	-25.6279294681173	-26.3912169959961	-24.8646419402385	0.526237769643178	-14.9009542563352	-15.2020609838745	-14.5998475287959	0.25	0.14	0.45	-24.5475096814416	-24.0612979554619	-23.5750862294822	-58.7349368519159	-57.5715758677396	-56.4082148835633	-56.8107246890356	-55.6845796720067	-54.5475231187034	-25.6279294681173	0.365936391116148	-0.096393976616717	20.6844681110741	0.153177869602521	0.159986933717183	0.1459669478683	-1.01977914898967	-1.00353853953331	-1.03697824841706	-0.957066017211618	-0.940437054291327	-0.973760721345851	0.000931505073855837	0.00225095503916059	0.00218189348386141
242	12.1639532432449	0.34	-25.596820009027	-26.3546882600392	-24.8389517580148	0.531666818420346	-15.2160668717386	-15.5202094773056	-14.9119242661717	0.25	0.14	0.44	-25.0619429643933	-24.5708152740804	-24.0796875837675	-59.9675332894579	-58.7923763529005	-57.6172194163431	-57.9504507901981	-56.8186874302425	-55.7007330624852	-25.596820009027	0.364024542134959	0.0769450281779608	20.8632071823852	0.153177869602521	0.159986933717183	0.1459669478683	-1.01977914898967	-1.00353853953331	-1.03697824841706	-0.957066017211618	-0.940437054291327	-0.973760721345851	0.000931505073855837	0.00225095503916059	0.00218189348386141
242	12.1639532432449	0.34	-25.5909875572593	-26.3492320784622	-24.8327430360564	0.521805240406112	-14.941373133482	-15.2459913475164	-14.6367549194475	0.25	0.14	0.44	-24.5464201855494	-24.0559773860342	-23.5655345865189	-58.558095186058	-57.3880917427764	-56.2180882994948	-56.6676820312395	-55.5121667166284	-54.3904839655074	-25.5909875572593	0.363455999345087	-0.0259284219988595	20.7690272557452	0.153177869602521	0.159986933717183	0.1459669478683	-1.01977914898967	-1.00353853953331	-1.03697824841706	-0.957066017211618	-0.940437054291327	-0.973760721345851	0.000931505073855837	0.00225095503916059	0.00218189348386141
242	12.1639532432449	0.34	-25.4981470941037	-26.255855411595	-24.7404387766125	0.539956144849922	-15.0940127844605	-15.3907296649935	-14.7972959039276	0.25	0.14	0.45	-24.9134227859631	-24.4331185214249	-23.9528142568868	-59.7599371211478	-58.6078291633448	-57.4557212055418	-57.9092805433359	-56.7704636394692	-55.6771724740626	-25.4981470941037	0.365402590224837	-0.0223880674596109	20.7627647210493	0.153177869602521	0.159986933717183	0.1459669478683	-1.01977914898967	-1.00353853953331	-1.03697824841706	-0.957066017211618	-0.940437054291327	-0.973760721345851	0.000931505073855837	0.00225095503916059	0.00218189348386141
242	12.1639532432449	0.34	-25.4664819552691	-26.2281858615712	-24.704778048967	0.53083131475327	-15.1074755124804	-15.4099545678805	-14.8049964570803	0.25	0.14	0.45	-24.7474046672123	-24.2616425869694	-23.7758805067265	-58.8860494764784	-57.7301864566735	-56.5743234368686	-57.0368197197715	-55.920212373766	-54.7773565179921	-25.4664819552691	0.36814441313564	0.141986857014153	20.7500613112942	0.153177869602521	0.159986933717183	0.1459669478683	-1.01977914898967	-1.00353853953331	-1.03697824841706	-0.957066017211618	-0.940437054291327	-0.973760721345851	0.000931505073855837	0.00225095503916059	0.00218189348386141
242	12.1639532432449	0.34	-25.4264775681563	-26.1851236753271	-24.6678314609855	0.533790689273373	-15.0262902983233	-15.3253610325496	-14.7272195640969	0.25	0.14	0.45	-24.5047831302943	-24.0265781818255	-23.5483732333568	-58.0541198124684	-56.9212076285202	-55.788295444572	-56.2714234191495	-55.1956003780229	-54.1006180378778	-25.4264775681563	0.36468077073095	-0.0465794483734518	20.6231114542807	0.153177869602521	0.159986933717183	0.1459669478683	-1.01977914898967	-1.00353853953331	-1.03697824841706	-0.957066017211618	-0.940437054291327	-0.973760721345851	0.000931505073855837	0.00225095503916059	0.00218189348386141
242	12.1639532432449	0.34	-25.3715967705148	-26.1285949652391	-24.6145985757905	0.535036808821294	-14.9901878576594	-15.2877938691207	-14.6925818461982	0.25	0.14	0.44	-24.6202479925035	-24.1409679950778	-23.6616879976521	-58.7499818235298	-57.6063015833587	-56.4626213431875	-56.8590143727475	-55.7370942745525	-54.6443051254774	-25.3715967705148	0.36118486552255	0.145882488623994	20.9916210960239	0.153177869602521	0.159986933717183	0.1459669478683	-1.01977914898967	-1.00353853953331	-1.03697824841706	-0.957066017211618	-0.940437054291327	-0.973760721345851	0.000931505073855837	0.00225095503916059	0.00218189348386141
242	12.1639532432449	0.34	-25.2877972815344	-26.0319493576574	-24.5436452054113	0.525392447249924	-14.7650183898357	-15.063884430406	-14.4661523492654	0.25	0.14	0.45	-24.3182762813295	-23.835803982815	-23.3533316843004	-58.1715978863035	-57.0174788930088	-55.8633598997142	-56.3122094588732	-55.2023391629969	-54.0760465866321	-25.2877972815344	0.36749449103319	-0.0235054310480734	20.638842720848	0.153177869602521	0.159986933717183	0.1459669478683	-1.01977914898967	-1.00353853953331	-1.03697824841706	-0.957066017211618	-0.940437054291327	-0.973760721345851	0.000931505073855837	0.00225095503916059	0.00218189348386141
242	12.1639532432449	0.34	-25.1571954031084	-25.910943802266	-24.4034470039508	0.523083915396285	-14.9076923236978	-15.2108460359409	-14.6045386114548	0.25	0.14	0.44	-24.3810154535998	-23.8950993299635	-23.4091832063271	-57.9025908632748	-56.7485863241968	-55.5945817851188	-56.2837944576427	-55.1744591088687	-54.0413497129972	-25.1571954031084	0.363014067749863	-0.227705319539042	20.4668586969399	0.153177869602521	0.159986933717183	0.1459669478683	-1.01977914898967	-1.00353853953331	-1.03697824841706	-0.957066017211618	-0.940437054291327	-0.973760721345851	0.000931505073855837	0.00225095503916059	0.00218189348386141
242	12.1639532432449	0.34	-25.0263597787179	-25.7749982362498	-24.2777213211861	0.522982246997832	-15.0663876796365	-15.372830960911	-14.759944398362	0.26	0.14	0.45	-24.4454686160006	-23.9581706268385	-23.4708726376764	-57.5947941699259	-56.4466947889699	-55.2985954080139	-55.8094920448674	-54.694548910156	-53.5888890814613	-25.0263597787179	0.372294986162459	-0.0351695891679226	20.4145142499488	0.153177869602521	0.159986933717183	0.1459669478683	-1.01977914898967	-1.00353853953331	-1.03697824841706	-0.957066017211618	-0.940437054291327	-0.973760721345851	0.000931505073855837	0.00225095503916059	0.00218189348386141
242	12.1639532432449	0.34	-24.9547802639434	-25.6982134416471	-24.2113470862398	0.530346622902009	-14.9353382493669	-15.2346619125334	-14.6360145862004	0.25	0.14	0.44	-24.5779297415361	-24.0950338292065	-23.6121379168769	-58.7537915845581	-57.5994239836898	-56.4450563828215	-56.9085424358119	-55.8091956474782	-54.672290730612	-24.9547802639434	0.363107610013326	-0.149381330309371	20.6324070072455	0.153177869602521	0.159986933717183	0.1459669478683	-1.01977914898967	-1.00353853953331	-1.03697824841706	-0.957066017211618	-0.940437054291327	-0.973760721345851	0.000931505073855837	0.00225095503916059	0.00218189348386141
242	12.1639532432449	0.35	-30.2237826274888	-31.0929157986093	-29.3546494563682	0.509911344773773	-15.0333883020086	-15.3472685813631	-14.719508022654	0.24	0.14	0.43	-25.0645228339886	-24.5519065734916	-24.0392903129947	-60.6713096118128	-59.4304681220842	-58.1896266323557	-58.9424620477644	-57.7127217755303	-56.5392364597044	-30.2237826274888	0.348873848080058	-0.146043039539585	21.0018284114307	0.153177869602521	0.159986933717183	0.1459669478683	-1.01977914898967	-1.00353853953331	-1.03697824841706	-0.957066017211618	-0.940437054291327	-0.973760721345851	0.000931505073855837	0.00225095503916059	0.00218189348386141
242	12.1639532432449	0.35	-29.7892851488944	-30.6468246308162	-28.9317456669726	0.514385071653113	-14.7890296407222	-15.0950558929276	-14.4830033885168	0.24	0.14	0.43	-24.5823490915094	-24.0839843145758	-23.5856195376422	-59.3298356721171	-58.1270254683333	-56.9242152645496	-57.5202417207689	-56.3645186200475	-55.2179332656401	-29.7892851488944	0.349130947123844	-0.133683745915234	20.9401422120175	0.153177869602521	0.159986933717183	0.1459669478683	-1.01977914898967	-1.00353853953331	-1.03697824841706	-0.957066017211618	-0.940437054291327	-0.973760721345851	0.000931505073855837	0.00225095503916059	0.00218189348386141
242	12.1639532432449	0.35	-29.7239907778123	-30.5785400021942	-28.8694415534304	0.519047839046593	-15.0026100183392	-15.3101709973654	-14.6950490393131	0.25	0.14	0.44	-24.6242023853338	-24.1295348996032	-23.6348674138727	-58.6820604878711	-57.5032159159831	-56.324371344095	-56.9896208972831	-55.8436963240282	-54.6995327695475	-29.7239907778123	0.356044733219726	-0.222932767556898	20.5890808504158	0.153177869602521	0.159986933717183	0.1459669478683	-1.01977914898967	-1.00353853953331	-1.03697824841706	-0.957066017211618	-0.940437054291327	-0.973760721345851	0.000931505073855837	0.00225095503916059	0.00218189348386141
242	12.1639532432449	0.35	-29.682881623116	-30.5385068798166	-28.8272563664155	0.502095706683748	-14.9071793856123	-15.2233287602536	-14.591030010971	0.25	0.14	0.43	-24.5679956473615	-24.0577815816715	-23.5475675159816	-58.7503077217145	-57.530214972046	-56.3101222223775	-57.1424955373285	-55.9391591161031	-54.7701676883919	-29.682881623116	0.352468623287531	-0.0537783779045182	20.7648663519945	0.153177869602521	0.159986933717183	0.1459669478683	-1.01977914898967	-1.00353853953331	-1.03697824841706	-0.957066017211618	-0.940437054291327	-0.973760721345851	0.000931505073855837	0.00225095503916059	0.00218189348386141
242	12.1639532432449	0.35	-29.6318312859829	-30.486208954785	-28.7774536171807	0.517293276677486	-15.0769260168022	-15.387098472609	-14.7667535609953	0.25	0.14	0.45	-24.7366547808066	-24.2380143792087	-23.7393739776108	-58.9229029184307	-57.7351376270074	-56.5473723355841	-57.0371740807298	-55.8846149290722	-54.7240406009052	-29.6318312859829	0.358041437057159	0.0391151441196624	20.7706900604982	0.153177869602521	0.159986933717183	0.1459669478683	-1.01977914898967	-1.00353853953331	-1.03697824841706	-0.957066017211618	-0.940437054291327	-0.973760721345851	0.000931505073855837	0.00225095503916059	0.00218189348386141
242	12.1639532432449	0.35	-29.6295294723858	-30.480714510496	-28.7783444342755	0.517387219675859	-15.1458861380555	-15.4574186783144	-14.8343535977967	0.25	0.14	0.44	-25.0727656029863	-24.5674430441446	-24.0621204853029	-60.2681509065073	-59.0534920724972	-57.8388332384872	-58.4712145414322	-57.3345432003028	-56.1451128779324	-29.6295294723858	0.352702093670069	-0.168541885871979	20.8353787854162	0.153177869602521	0.159986933717183	0.1459669478683	-1.01977914898967	-1.00353853953331	-1.03697824841706	-0.957066017211618	-0.940437054291327	-0.973760721345851	0.000931505073855837	0.00225095503916059	0.00218189348386141
242	12.1639532432449	0.35	-29.6200676632381	-30.486444451821	-28.7536908746552	0.517269484289118	-15.1101773000764	-15.4210486332737	-14.7993059668792	0.25	0.14	0.44	-24.846444658005	-24.3455677358364	-23.8446908136678	-59.3177829443099	-58.1220018593313	-56.9262207743527	-57.6698468482399	-56.514147629879	-55.3420061964524	-29.6200676632381	0.350967885689355	0.243727074209502	21.1384277963033	0.153177869602521	0.159986933717183	0.1459669478683	-1.01977914898967	-1.00353853953331	-1.03697824841706	-0.957066017211618	-0.940437054291327	-0.973760721345851	0.000931505073855837	0.00225095503916059	0.00218189348386141
242	12.1639532432449	0.35	-29.5136620463165	-30.3663897866313	-28.6609343060018	0.511149464131832	-14.9887287868396	-15.3009023073168	-14.6765552663625	0.25	0.14	0.44	-24.6000669151509	-24.0981690964056	-23.5962712776603	-58.6023232177848	-57.4067013400941	-56.2110794624033	-56.8364902389443	-55.6584014774169	-54.5221480231098	-29.5136620463165	0.354395052358695	0.0658362491654605	20.8944391743625	0.153177869602521	0.159986933717183	0.1459669478683	-1.01977914898967	-1.00353853953331	-1.03697824841706	-0.957066017211618	-0.940437054291327	-0.973760721345851	0.000931505073855837	0.00225095503916059	0.00218189348386141
242	12.1639532432449	0.35	-29.5122431914275	-30.3595368371776	-28.6649495456775	0.511119848374051	-14.7488362378964	-15.0560316681239	-14.4416408076689	0.25	0.14	0.44	-24.357371897478	-23.860396764575	-23.363421631672	-58.3913080443612	-57.1999222003601	-56.0085363563589	-56.7135809726551	-55.5333791941145	-54.3780804603009	-29.5122431914275	0.351843844139877	-0.204481511144969	20.7495518566718	0.153177869602521	0.159986933717183	0.1459669478683	-1.01977914898967	-1.00353853953331	-1.03697824841706	-0.957066017211618	-0.940437054291327	-0.973760721345851	0.000931505073855837	0.00225095503916059	0.00218189348386141
242	12.1639532432449	0.35	-29.4938406155334	-30.3427767427108	-28.6449044883559	0.521694966456754	-14.9296648815844	-15.2341116578363	-14.6252181053326	0.25	0.14	0.45	-24.6010934614362	-24.1094518242455	-23.6178101870547	-58.8675952021258	-57.691153149742	-56.5147110973583	-56.8361481709921	-55.6876224598861	-54.5470298635227	-29.4938406155334	0.354476260267792	0.224300723650294	21.2130918480996	0.153177869602521	0.159986933717183	0.1459669478683	-1.01977914898967	-1.00353853953331	-1.03697824841706	-0.957066017211618	-0.940437054291327	-0.973760721345851	0.000931505073855837	0.00225095503916059	0.00218189348386141
242	12.1639532432449	0.35	-29.4715392529292	-30.3215135415205	-28.6215649643379	0.508852999699964	-14.8720829258748	-15.1832535168539	-14.5609123348957	0.24	0.14	0.44	-24.727887257919	-24.2211058040514	-23.7143243501839	-59.6858197201808	-58.4625989016136	-57.2393780830464	-57.8839064429284	-56.6835522763599	-55.5128772421006	-29.4715392529292	0.348263458914029	-0.133154521710063	20.9743964501117	0.153177869602521	0.159986933717183	0.1459669478683	-1.01977914898967	-1.00353853953331	-1.03697824841706	-0.957066017211618	-0.940437054291327	-0.973760721345851	0.000931505073855837	0.00225095503916059	0.00218189348386141
242	12.1639532432449	0.35	-29.4660867129602	-30.3155344454189	-28.6166389805015	0.512921615961226	-15.1391346248987	-15.4533244714714	-14.8249447783261	0.25	0.14	0.44	-24.7343421946248	-24.2314549878266	-23.7285677810284	-58.6574053891155	-57.4648101495877	-56.2722149100599	-57.0330160847838	-55.8652002709626	-54.6877895019944	-29.4660867129602	0.355957000998668	-0.0978545470805103	20.5386816082089	0.153177869602521	0.159986933717183	0.1459669478683	-1.01977914898967	-1.00353853953331	-1.03697824841706	-0.957066017211618	-0.940437054291327	-0.973760721345851	0.000931505073855837	0.00225095503916059	0.00218189348386141
242	12.1639532432449	0.35	-29.4262781515519	-30.2720844750869	-28.5804718280169	0.511601308419941	-14.9409565249035	-15.2518538550728	-14.6300591947341	0.25	0.14	0.45	-24.4066617035788	-23.9091506446549	-23.4116395857311	-57.8678972062441	-56.6883045537776	-55.5087119013111	-56.1115577750035	-54.9859820345684	-53.8168699169888	-29.4262781515519	0.357916128919386	-0.232181245382876	20.3870696668034	0.153177869602521	0.159986933717183	0.1459669478683	-1.01977914898967	-1.00353853953331	-1.03697824841706	-0.957066017211618	-0.940437054291327	-0.973760721345851	0.000931505073855837	0.00225095503916059	0.00218189348386141
242	12.1639532432449	0.35	-29.3678670211462	-30.2130167787115	-28.5227172635808	0.501148107257341	-14.7541292169245	-15.0676263080971	-14.4406321257519	0.25	0.14	0.44	-24.2793364787849	-23.7741805102161	-23.2690245416474	-57.9695122613089	-56.7633983652637	-55.5572844692185	-56.3903237194812	-55.2130242419305	-54.0301137889829	-29.3678670211462	0.353385920607499	0.0742525870125065	20.9013235574872	0.153177869602521	0.159986933717183	0.1459669478683	-1.01977914898967	-1.00353853953331	-1.03697824841706	-0.957066017211618	-0.940437054291327	-0.973760721345851	0.000931505073855837	0.00225095503916059	0.00218189348386141
242	12.1639532432449	0.35	-29.3345845888053	-30.1860018775445	-28.4831673000661	0.508655819755423	-14.8316931917467	-15.1421411445	-14.5212452389935	0.25	0.14	0.43	-24.332315636344	-23.8334484350042	-23.3345812336644	-57.934412784101	-56.7466270098733	-55.5588412356455	-56.3759291583575	-55.2489543737192	-54.0917739401463	-29.3345845888053	0.353647716413815	0.254731252925046	21.0659518349474	0.153177869602521	0.159986933717183	0.1459669478683	-1.01977914898967	-1.00353853953331	-1.03697824841706	-0.957066017211618	-0.940437054291327	-0.973760721345851	0.000931505073855837	0.00225095503916059	0.00218189348386141
242	12.1639532432449	0.35	-29.3293152747741	-30.1725866295858	-28.4860439199624	0.528070617612866	-15.002986091306	-15.3050420318562	-14.7009301507558	0.25	0.14	0.44	-24.5589192216294	-24.0742314024816	-23.5895435833338	-58.3895809642774	-57.2372208623067	-56.0848607603359	-56.5627281199123	-55.4486672907981	-54.3531852772033	-29.3293152747741	0.353071630857189	0.0406365990702377	21.0125566983737	0.153177869602521	0.159986933717183	0.1459669478683	-1.01977914898967	-1.00353853953331	-1.03697824841706	-0.957066017211618	-0.940437054291327	-0.973760721345851	0.000931505073855837	0.00225095503916059	0.00218189348386141
242	12.1639532432449	0.35	-29.3209139851488	-30.163503955886	-28.4783240144116	0.533685856673029	-15.2463965934101	-15.5499120604995	-14.9428811263206	0.25	0.14	0.43	-25.0993117181264	-24.6094035250697	-24.119495332013	-60.0312141133147	-58.8594774552128	-57.6877407971109	-58.2294641969556	-57.0891682043717	-55.9627539761422	-29.3209139851488	0.349746723844756	0.0538443323388279	21.1745091929565	0.153177869602521	0.159986933717183	0.1459669478683	-1.01977914898967	-1.00353853953331	-1.03697824841706	-0.957066017211618	-0.940437054291327	-0.973760721345851	0.000931505073855837	0.00225095503916059	0.00218189348386141
242	12.1639532432449	0.35	-29.3007719817338	-30.1465262769277	-28.45501768654	0.519872197852989	-15.0777505851553	-15.3863420102226	-14.769159160088	0.25	0.14	0.44	-24.8101448800572	-24.3125478579985	-23.8149508359399	-59.2786357285599	-58.0897320461013	-56.9008283636427	-57.4017218545286	-56.2612943291037	-55.0963751806341	-29.3007719817338	0.352548936711554	-0.193291272715408	20.719761521104	0.153177869602521	0.159986933717183	0.1459669478683	-1.01977914898967	-1.00353853953331	-1.03697824841706	-0.957066017211618	-0.940437054291327	-0.973760721345851	0.000931505073855837	0.00225095503916059	0.00218189348386141
242	12.1639532432449	0.35	-29.2575363016796	-30.1079905172465	-28.4070820861127	0.516263166238654	-14.8992167251037	-15.2063660845037	-14.5920673657037	0.25	0.14	0.44	-24.3843150112257	-23.8917826932817	-23.3992503753378	-57.9355056132413	-56.7652816861879	-55.5950577591344	-56.0798850749925	-54.9167668054265	-53.7997374145223	-29.2575363016796	0.354600195988979	-0.22749064769702	20.628659792516	0.153177869602521	0.159986933717183	0.1459669478683	-1.01977914898967	-1.00353853953331	-1.03697824841706	-0.957066017211618	-0.940437054291327	-0.973760721345851	0.000931505073855837	0.00225095503916059	0.00218189348386141
242	12.1639532432449	0.35	-29.2375041712887	-30.0784558523658	-28.3965524902115	0.516989223298335	-15.1135312663797	-15.4246461455336	-14.8024163872258	0.25	0.14	0.44	-24.7298815566425	-24.2310802201714	-23.7322788837004	-58.7458800436851	-57.5609765328922	-56.3760730220993	-57.0604380507967	-55.8892252397344	-54.7252386841945	-29.2375041712887	0.357683709118902	-0.113275038034911	20.6228633211559	0.153177869602521	0.159986933717183	0.1459669478683	-1.01977914898967	-1.00353853953331	-1.03697824841706	-0.957066017211618	-0.940437054291327	-0.973760721345851	0.000931505073855837	0.00225095503916059	0.00218189348386141
242	12.1639532432449	0.35	-29.2155231489876	-30.0573821819322	-28.3736641160431	0.512937701350825	-14.8988891787117	-15.2080831405077	-14.5896952169156	0.25	0.15	0.43	-24.5013730692517	-24.0032381932958	-23.5051033173399	-58.4892738380633	-57.3001344749049	-56.1109951117465	-57.0205078275306	-55.8589084482897	-54.7031583336294	-29.2155231489876	0.35207129552512	0.134914611076247	20.973041907062	0.153177869602521	0.159986933717183	0.1459669478683	-1.01977914898967	-1.00353853953331	-1.03697824841706	-0.957066017211618	-0.940437054291327	-0.973760721345851	0.000931505073855837	0.00225095503916059	0.00218189348386141
242	12.1639532432449	0.35	-29.1934531657489	-30.0330328885472	-28.3538734429506	0.516822440565447	-15.0118958925886	-15.3210218029995	-14.7027699821777	0.25	0.14	0.44	-24.5082532443607	-24.0137603708332	-23.5192674973056	-58.0871143581888	-56.9151147135176	-55.7431150688463	-56.2180103112257	-55.1065293811512	-53.9558094178005	-29.1934531657489	0.356662030697726	-0.108641055355074	20.6633330963001	0.153177869602521	0.159986933717183	0.1459669478683	-1.01977914898967	-1.00353853953331	-1.03697824841706	-0.957066017211618	-0.940437054291327	-0.973760721345851	0.000931505073855837	0.00225095503916059	0.00218189348386141
242	12.1639532432449	0.35	-29.1820236056619	-30.0245344627989	-28.3395127485248	0.508580268809549	-14.7206503444522	-15.0288205915008	-14.4124800974037	0.25	0.14	0.45	-24.043265508498	-23.5502515007456	-23.0572374929932	-56.9908348397537	-55.8222215380551	-54.6536082363564	-55.2982536355456	-54.148393616253	-53.0326990177312	-29.1820236056619	0.357541315210306	-0.127021319373968	20.5450648174532	0.153177869602521	0.159986933717183	0.1459669478683	-1.01977914898967	-1.00353853953331	-1.03697824841706	-0.957066017211618	-0.940437054291327	-0.973760721345851	0.000931505073855837	0.00225095503916059	0.00218189348386141
242	12.1639532432449	0.35	-29.1307039159237	-29.96734418853	-28.2940636433174	0.525785518766479	-15.1317390235789	-15.4377867137012	-14.8256913334566	0.25	0.14	0.44	-24.9778457417986	-24.4826703558916	-23.9874949699845	-59.8857781525553	-58.6985675494643	-57.5113569463733	-58.0456355985508	-56.9130698210381	-55.7518896412234	-29.1307039159237	0.35508885376075	0.0870598483639895	21.0395788232424	0.153177869602521	0.159986933717183	0.1459669478683	-1.01977914898967	-1.00353853953331	-1.03697824841706	-0.957066017211618	-0.940437054291327	-0.973760721345851	0.000931505073855837	0.00225095503916059	0.00218189348386141
242	12.1639532432449	0.35	-29.1216895416386	-29.9617070239641	-28.281672059313	0.521289038956848	-15.3383961329051	-15.6514322924727	-15.0253599733374	0.25	0.14	0.44	-25.0936599798037	-24.5917747335983	-24.0898894873929	-59.6104643211015	-58.418226417731	-57.2259885143606	-57.9118913985661	-56.7349535327826	-55.5992100655065	-29.1216895416386	0.35822530818351	-0.0348448263700235	20.685804368876	0.153177869602521	0.159986933717183	0.1459669478683	-1.01977914898967	-1.00353853953331	-1.03697824841706	-0.957066017211618	-0.940437054291327	-0.973760721345851	0.000931505073855837	0.00225095503916059	0.00218189348386141
242	12.1639532432449	0.35	-29.1084442023942	-29.947918074021	-28.2689703307674	0.521162975051709	-15.0766451208151	-15.3844170202901	-14.7688732213401	0.25	0.14	0.44	-24.9538375395603	-24.4546252542581	-23.9554129689558	-59.9810147415047	-58.7810686652195	-57.5811225889344	-58.0936730557936	-56.9132020382441	-55.7655143003933	-29.1084442023942	0.351214261065663	0.142990123463388	21.1452216867085	0.153177869602521	0.159986933717183	0.1459669478683	-1.01977914898967	-1.00353853953331	-1.03697824841706	-0.957066017211618	-0.940437054291327	-0.973760721345851	0.000931505073855837	0.00225095503916059	0.00218189348386141
242	12.1639532432449	0.35	-29.0877020463317	-29.9337156471059	-28.2416884455575	0.521518802263267	-14.9471477088756	-15.2520586069344	-14.6422368108168	0.25	0.14	0.44	-24.5377364732599	-24.0471913306526	-23.5566461880454	-58.4928746558049	-57.3235167742901	-56.1541588927754	-56.7453908087978	-55.5862839614041	-54.4985472897363	-29.0877020463317	0.351990469798219	-0.128628102761302	20.8364128851706	0.153177869602521	0.159986933717183	0.1459669478683	-1.01977914898967	-1.00353853953331	-1.03697824841706	-0.957066017211618	-0.940437054291327	-0.973760721345851	0.000931505073855837	0.00225095503916059	0.00218189348386141
242	12.1639532432449	0.35	-29.0871919979962	-29.9290484185787	-28.2453355774138	0.519204183368758	-15.110474015852	-15.4201492715448	-14.8007987601592	0.25	0.14	0.44	-25.0081343554932	-24.5059083222324	-24.0036822889717	-60.1025409489674	-58.8955312496189	-57.6885215502703	-58.2981362413241	-57.1124260050046	-55.9431365182716	-29.0871919979962	0.352256017027487	-0.204987962710831	20.7473827801817	0.153177869602521	0.159986933717183	0.1459669478683	-1.01977914898967	-1.00353853953331	-1.03697824841706	-0.957066017211618	-0.940437054291327	-0.973760721345851	0.000931505073855837	0.00225095503916059	0.00218189348386141
242	12.1639532432449	0.35	-29.0824134621094	-29.9192614803537	-28.2455654438651	0.525041312531739	-15.1100042398517	-15.4160687216621	-14.8039397580412	0.25	0.14	0.45	-24.7529863645637	-24.2615504426229	-23.7701145206822	-58.8891587858097	-57.7199969071586	-56.5508350285075	-56.936681812702	-55.8199243401555	-54.6696913884456	-29.0824134621094	0.358917684820776	0.00725326211225158	20.6852641656039	0.153177869602521	0.159986933717183	0.1459669478683	-1.01977914898967	-1.00353853953331	-1.03697824841706	-0.957066017211618	-0.940437054291327	-0.973760721345851	0.000931505073855837	0.00225095503916059	0.00218189348386141
242	12.1639532432449	0.35	-29.07500197384	-29.918285235889	-28.2317187117911	0.527578892036859	-15.0886635489709	-15.3927442681007	-14.7845828298412	0.25	0.14	0.44	-24.8055830969266	-24.3155535469536	-23.8255239969807	-59.2317052779365	-58.0615942683277	-56.891483258719	-57.3947618091796	-56.2649923250266	-55.1182878184667	-29.07500197384	0.356440270565975	-0.179500865025458	20.7287303230962	0.153177869602521	0.159986933717183	0.1459669478683	-1.01977914898967	-1.00353853953331	-1.03697824841706	-0.957066017211618	-0.940437054291327	-0.973760721345851	0.000931505073855837	0.00225095503916059	0.00218189348386141
242	12.1639532432449	0.35	-29.0596355053598	-29.8985088011701	-28.2207622095494	0.519106936487683	-15.0908247618287	-15.4001575700158	-14.7814919536416	0.25	0.14	0.44	-24.8090001824089	-24.3106781581147	-23.8123561338206	-59.2192370980264	-58.0297393395168	-56.8402415810071	-57.5362251986597	-56.4066761403547	-55.2300468534871	-29.0596355053598	0.354160137809574	-0.0205953021074675	20.8495049277471	0.153177869602521	0.159986933717183	0.1459669478683	-1.01977914898967	-1.00353853953331	-1.03697824841706	-0.957066017211618	-0.940437054291327	-0.973760721345851	0.000931505073855837	0.00225095503916059	0.00218189348386141
242	12.1639532432449	0.35	-29.0327553662825	-29.8697978904674	-28.1957128420977	0.517158760248068	-15.1051337517935	-15.4159702290381	-14.7942972745488	0.25	0.14	0.43	-24.9928698156865	-24.4889316597144	-23.9849935037423	-60.0450407136319	-58.8343359280012	-57.6236311423706	-58.4522174291153	-57.2967005634305	-56.0894446995168	-29.0327553662825	0.350773472753425	-0.22752613059223	20.8241848688318	0.153177869602521	0.159986933717183	0.1459669478683	-1.01977914898967	-1.00353853953331	-1.03697824841706	-0.957066017211618	-0.940437054291327	-0.973760721345851	0.000931505073855837	0.00225095503916059	0.00218189348386141
242	12.1639532432449	0.35	-29.0227072934963	-29.8712940338659	-28.1741205531267	0.513524145241248	-14.7827556948084	-15.0891796953511	-14.4763316942658	0.24	0.14	0.44	-24.6137364766906	-24.1138922338777	-23.6140479910648	-59.5072877790297	-58.2988416241793	-57.0903954693288	-57.7082084911379	-56.5081322519655	-55.3490457336958	-29.0227072934963	0.35095373933941	-0.300586209410355	20.6807729485402	0.153177869602521	0.159986933717183	0.1459669478683	-1.01977914898967	-1.00353853953331	-1.03697824841706	-0.957066017211618	-0.940437054291327	-0.973760721345851	0.000931505073855837	0.00225095503916059	0.00218189348386141
242	12.1639532432449	0.35	-28.9900272007637	-29.823851494259	-28.1562029072684	0.519228984342097	-15.0174926384293	-15.3252470382028	-14.7097382386558	0.24	0.14	0.43	-25.0907715740352	-24.5869105056706	-24.0830494373059	-60.8905134479086	-59.6677388086908	-58.444964169473	-58.9551066747049	-57.7944446571596	-56.5989437128481	-28.9900272007637	0.351011339256021	0.133322205199552	21.3020843669981	0.153177869602521	0.159986933717183	0.1459669478683	-1.01977914898967	-1.00353853953331	-1.03697824841706	-0.957066017211618	-0.940437054291327	-0.973760721345851	0.000931505073855837	0.00225095503916059	0.00218189348386141
242	12.1639532432449	0.35	-28.9866601036825	-29.8316258483817	-28.1416943589834	0.516813576211377	-14.9978106667839	-15.3066520148447	-14.6889693187231	0.25	0.14	0.44	-24.809453521551	-24.308874749471	-23.8082959773909	-59.5892231878374	-58.3868952064226	-57.1845672250078	-57.7795584311366	-56.6323410641163	-55.4643527103921	-28.9866601036825	0.353247476816369	-0.0530260675755643	20.8358689411314	0.153177869602521	0.159986933717183	0.1459669478683	-1.01977914898967	-1.00353853953331	-1.03697824841706	-0.957066017211618	-0.940437054291327	-0.973760721345851	0.000931505073855837	0.00225095503916059	0.00218189348386141
242	12.1639532432449	0.35	-28.9844561012941	-29.8252082141885	-28.1437039883996	0.515400669249015	-14.8179021666633	-15.1239031392884	-14.5119011940382	0.25	0.14	0.44	-24.4255689315882	-23.9313679451662	-23.4371669587442	-58.4535362248978	-57.2708495352608	-56.0881628456239	-56.6920111997255	-55.5349741579034	-54.3873951877342	-28.9844561012941	0.355649246952692	-0.0624753766561383	20.7266097569667	0.153177869602521	0.159986933717183	0.1459669478683	-1.01977914898967	-1.00353853953331	-1.03697824841706	-0.957066017211618	-0.940437054291327	-0.973760721345851	0.000931505073855837	0.00225095503916059	0.00218189348386141
242	12.1639532432449	0.35	-28.9827810399464	-29.818605530931	-28.1469565489618	0.506744118155973	-14.765993323863	-15.0762503416561	-14.4557363060699	0.25	0.14	0.45	-24.3252826573937	-23.8246880477775	-23.3240934381613	-58.1569123398204	-56.9600902005148	-55.7632680612092	-56.2853212296338	-55.1304990660047	-53.96224038526	-28.9827810399464	0.359477583692295	0.0726200186566917	20.7796535527206	0.153177869602521	0.159986933717183	0.1459669478683	-1.01977914898967	-1.00353853953331	-1.03697824841706	-0.957066017211618	-0.940437054291327	-0.973760721345851	0.000931505073855837	0.00225095503916059	0.00218189348386141
242	12.1639532432449	0.35	-28.9825954978485	-29.8283243666376	-28.1368666290595	0.514710436155098	-15.0396935980455	-15.3507041652793	-14.7286830308116	0.26	0.14	0.45	-24.4434099944855	-23.9481780672942	-23.4529461401029	-57.6679602128648	-56.499587425277	-55.3312146376892	-55.9417714360955	-54.8420829108699	-53.7073468265139	-28.9825954978485	0.358898829291343	-0.0344776400160531	20.5652941076777	0.153177869602521	0.159986933717183	0.1459669478683	-1.01977914898967	-1.00353853953331	-1.03697824841706	-0.957066017211618	-0.940437054291327	-0.973760721345851	0.000931505073855837	0.00225095503916059	0.00218189348386141
242	12.1639532432449	0.35	-28.9484328880956	-29.7813427701316	-28.1155230060595	0.506375248135257	-14.7700870109266	-15.0806591200088	-14.4595149018444	0.25	0.14	0.45	-24.160568561576	-23.663004186234	-23.165439810892	-57.3509171634525	-56.1698285147727	-54.988739866093	-55.5411521682523	-54.4211817079422	-53.253029433185	-28.9484328880956	0.359922561168314	-0.22576064766397	20.4510969500426	0.153177869602521	0.159986933717183	0.1459669478683	-1.01977914898967	-1.00353853953331	-1.03697824841706	-0.957066017211618	-0.940437054291327	-0.973760721345851	0.000931505073855837	0.00225095503916059	0.00218189348386141
242	12.1639532432449	0.35	-28.9390561716649	-29.7725591690836	-28.1055531742461	0.514733099688386	-14.947056562504	-15.2561374370601	-14.6379756879479	0.25	0.14	0.43	-24.4733720137243	-23.9775550838792	-23.4817381540341	-58.1692423074614	-56.9907657527746	-55.8122891980878	-56.3860068024253	-55.2426446638227	-54.0794734228368	-28.9390561716649	0.352650732480342	-0.0965637401917404	20.9073917369879	0.153177869602521	0.159986933717183	0.1459669478683	-1.01977914898967	-1.00353853953331	-1.03697824841706	-0.957066017211618	-0.940437054291327	-0.973760721345851	0.000931505073855837	0.00225095503916059	0.00218189348386141
242	12.1639532432449	0.35	-28.9375927837541	-29.773235821044	-28.1019497464642	0.513560350588344	-14.8194260914051	-15.1265879544551	-14.5122642283551	0.25	0.14	0.44	-24.3405035369206	-23.8462430707476	-23.3519826045746	-58.0338682529372	-56.8554272756167	-55.6769862982963	-56.2223664313787	-55.0711669427499	-53.9119831715978	-28.9375927837541	0.357269937344655	0.0488603352554118	20.8953707409606	0.153177869602521	0.159986933717183	0.1459669478683	-1.01977914898967	-1.00353853953331	-1.03697824841706	-0.957066017211618	-0.940437054291327	-0.973760721345851	0.000931505073855837	0.00225095503916059	0.00218189348386141
242	12.1639532432449	0.35	-28.9034282036748	-29.7461016740819	-28.0607547332678	0.516972453563253	-14.8268142395436	-15.1320372435268	-14.5215912355604	0.25	0.14	0.44	-24.2970305110716	-23.8069436495928	-23.316856788114	-57.8046526820823	-56.638695352485	-55.4727380228877	-56.0663353557423	-54.9395111533745	-53.7913347850394	-28.9034282036748	0.355930909170273	0.0364010699999002	20.8878448310266	0.153177869602521	0.159986933717183	0.1459669478683	-1.01977914898967	-1.00353853953331	-1.03697824841706	-0.957066017211618	-0.940437054291327	-0.973760721345851	0.000931505073855837	0.00225095503916059	0.00218189348386141
242	12.1639532432449	0.35	-28.897330231951	-29.7396233390894	-28.0550371248126	0.511754426342693	-14.7822077712024	-15.0897075612542	-14.4747079811506	0.25	0.14	0.44	-24.4097118430622	-23.9122879376288	-23.4148640321954	-58.5115585840764	-57.3192033374838	-56.1268480908913	-56.7397690623449	-55.5923779746281	-54.4378829488097	-28.897330231951	0.354021968961195	0.184108180265831	21.0883902168413	0.153177869602521	0.159986933717183	0.1459669478683	-1.01977914898967	-1.00353853953331	-1.03697824841706	-0.957066017211618	-0.940437054291327	-0.973760721345851	0.000931505073855837	0.00225095503916059	0.00218189348386141
242	12.1639532432449	0.35	-28.8964230054109	-29.7334986921247	-28.059347318697	0.528945269877381	-15.1654163385387	-15.4702071155701	-14.8606255615073	0.25	0.14	0.45	-24.7245710350508	-24.2374527203932	-23.7503344057356	-58.5467332710356	-57.3932578073252	-56.2397823436149	-56.7631740542962	-55.6398450312499	-54.513035472224	-28.8964230054109	0.356980784201309	0.21328231418676	20.9777399135118	0.153177869602521	0.159986933717183	0.1459669478683	-1.01977914898967	-1.00353853953331	-1.03697824841706	-0.957066017211618	-0.940437054291327	-0.973760721345851	0.000931505073855837	0.00225095503916059	0.00218189348386141
242	12.1639532432449	0.35	-28.8872255743513	-29.7270311265641	-28.0474200221385	0.52275770834739	-15.1467434625953	-15.4549598148777	-14.8385271103129	0.25	0.14	0.44	-24.9885096568199	-24.4901668990481	-23.9918241412763	-59.8695952665995	-58.675623332235	-57.4816513978705	-57.9005663592256	-56.7740174973715	-55.6199139758079	-28.8872255743513	0.352285943968308	0.189458019612661	21.1764073954606	0.153177869602521	0.159986933717183	0.1459669478683	-1.01977914898967	-1.00353853953331	-1.03697824841706	-0.957066017211618	-0.940437054291327	-0.973760721345851	0.000931505073855837	0.00225095503916059	0.00218189348386141
242	12.1639532432449	0.35	-28.8798100233876	-29.7105724866821	-28.0490475600931	0.520361963576024	-15.0379922361439	-15.3454681212932	-14.7305163509946	0.25	0.14	0.43	-24.636404930674	-24.1427673073001	-23.6491296839261	-58.6040734260701	-57.4298284172109	-56.2555834083518	-56.9587278207276	-55.7887238934753	-54.6840527083381	-28.8798100233876	0.354129946524887	0.0785902401644071	20.9717507684692	0.153177869602521	0.159986933717183	0.1459669478683	-1.01977914898967	-1.00353853953331	-1.03697824841706	-0.957066017211618	-0.940437054291327	-0.973760721345851	0.000931505073855837	0.00225095503916059	0.00218189348386141
242	12.1639532432449	0.35	-28.8692267736982	-29.7008825905416	-28.0375709568548	0.524686727839569	-15.0305684880286	-15.3352404617331	-14.7258965143241	0.25	0.14	0.44	-24.8808587219998	-24.3865397477906	-23.8922207735814	-59.8222630527928	-58.633747815536	-57.4452325782793	-57.9331936649117	-56.7821801322884	-55.642558806701	-28.8692267736982	0.357015505887023	0.0253742623105517	20.9439546558641	0.153177869602521	0.159986933717183	0.1459669478683	-1.01977914898967	-1.00353853953331	-1.03697824841706	-0.957066017211618	-0.940437054291327	-0.973760721345851	0.000931505073855837	0.00225095503916059	0.00218189348386141
242	12.1639532432449	0.35	-28.8648290944396	-29.6953506196666	-28.0343075692126	0.516342163258646	-14.8408848492509	-15.1467833037803	-14.5349863947216	0.25	0.14	0.44	-24.523818946182	-24.028545582568	-23.5332722189541	-58.8382978421264	-57.650022812632	-56.4617477831377	-57.0297541197226	-55.8824783077738	-54.7507682705262	-28.8648290944396	0.35545679852871	-0.0191947161549418	20.7893183921253	0.153177869602521	0.159986933717183	0.1459669478683	-1.01977914898967	-1.00353853953331	-1.03697824841706	-0.957066017211618	-0.940437054291327	-0.973760721345851	0.000931505073855837	0.00225095503916059	0.00218189348386141
242	12.1639532432449	0.35	-28.8399975300519	-29.6691154985372	-28.0108795615666	0.522064151117338	-15.0408145533015	-15.3473010831617	-14.7343280234412	0.24	0.14	0.44	-24.9724134124453	-24.473712807854	-23.9750122032628	-60.2200236034908	-59.0174260938487	-57.8148285842066	-58.3418946498546	-57.1702104979132	-55.9987572520273	-28.8399975300519	0.351705668722596	0.109611160283134	21.1896001617064	0.153177869602521	0.159986933717183	0.1459669478683	-1.01977914898967	-1.00353853953331	-1.03697824841706	-0.957066017211618	-0.940437054291327	-0.973760721345851	0.000931505073855837	0.00225095503916059	0.00218189348386141
242	12.1639532432449	0.35	-28.8374748138549	-29.6686109517683	-28.0063386759414	0.509888777490656	-14.7817564997493	-15.0903969249197	-14.4731160745789	0.25	0.14	0.45	-24.2288866396605	-23.7333387815706	-23.2377909234807	-57.6394524256457	-56.4605659330139	-55.2816794403821	-55.8153008528868	-54.6554312867751	-53.5088902084302	-28.8374748138549	0.358052320406867	0.0903649577799318	20.8230193391218	0.153177869602521	0.159986933717183	0.1459669478683	-1.01977914898967	-1.00353853953331	-1.03697824841706	-0.957066017211618	-0.940437054291327	-0.973760721345851	0.000931505073855837	0.00225095503916059	0.00218189348386141
242	12.1639532432449	0.35	-28.8283125994333	-29.6611146458372	-27.9955105530294	0.50684099847248	-14.8333558110761	-15.144967826785	-14.5217437953672	0.25	0.14	0.44	-24.5257663923917	-24.0211417811184	-23.5165171698451	-58.8549215263747	-57.6439647953352	-56.4330080642958	-57.1326057358048	-55.9628486725189	-54.7770433789718	-28.8283125994333	0.354770945822412	-0.128669484087739	20.7400621310094	0.153177869602521	0.159986933717183	0.1459669478683	-1.01977914898967	-1.00353853953331	-1.03697824841706	-0.957066017211618	-0.940437054291327	-0.973760721345851	0.000931505073855837	0.00225095503916059	0.00218189348386141
242	12.1639532432449	0.35	-28.8181792898123	-29.6566557969747	-27.9797027826498	0.51643925332478	-14.7968806733606	-15.1018128381147	-14.4919485086064	0.25	0.14	0.44	-24.1334910881932	-23.6461934531685	-23.1588958181439	-57.1415928707556	-55.9878036006619	-54.8340143305682	-55.4652053930287	-54.3379277711554	-53.2048297719873	-28.8181792898123	0.357166016247512	-0.0428621888162191	20.6905425252171	0.153177869602521	0.159986933717183	0.1459669478683	-1.01977914898967	-1.00353853953331	-1.03697824841706	-0.957066017211618	-0.940437054291327	-0.973760721345851	0.000931505073855837	0.00225095503916059	0.00218189348386141
242	12.1639532432449	0.35	-28.8158710242373	-29.6530990483725	-27.978643000102	0.509338522910723	-14.8800703801096	-15.1911058170246	-14.5690349431947	0.25	0.14	0.44	-24.543926505487	-24.0413935762721	-23.5388606470573	-58.7606802308564	-57.5575647981049	-56.3544493653533	-57.0260337119153	-55.8664667594152	-54.6884420330507	-28.8158710242373	0.353123003770792	0.0057422913728799	20.9090594514715	0.153177869602521	0.159986933717183	0.1459669478683	-1.01977914898967	-1.00353853953331	-1.03697824841706	-0.957066017211618	-0.940437054291327	-0.973760721345851	0.000931505073855837	0.00225095503916059	0.00218189348386141
242	12.1639532432449	0.35	-28.8147496081811	-29.6432201391698	-27.9862790771925	0.543209891463621	-15.4780654465872	-15.7803447113984	-15.1757861817759	0.24	0.14	0.44	-25.7056012345139	-25.2131994280384	-24.7207976215628	-62.0587996265144	-60.8700367275252	-59.6812738285359	-59.9629192970596	-58.7891284104309	-57.6392942913831	-28.8147496081811	0.354014099304439	0.00910171177739147	21.1318036122542	0.153177869602521	0.159986933717183	0.1459669478683	-1.01977914898967	-1.00353853953331	-1.03697824841706	-0.957066017211618	-0.940437054291327	-0.973760721345851	0.000931505073855837	0.00225095503916059	0.00218189348386141
242	12.1639532432449	0.35	-28.8126956432322	-29.6507934480513	-27.9745978384131	0.509540527466938	-14.9531684391714	-15.2656055337168	-14.640731344626	0.25	0.14	0.44	-24.6125414645584	-24.1088031144759	-23.6050647643934	-58.7994340405083	-57.5960016386979	-56.3925692368876	-56.9484705167482	-55.7689637977026	-54.6124566939839	-28.8126956432322	0.35498628404124	-0.097552310971268	20.7710368732773	0.153177869602521	0.159986933717183	0.1459669478683	-1.01977914898967	-1.00353853953331	-1.03697824841706	-0.957066017211618	-0.940437054291327	-0.973760721345851	0.000931505073855837	0.00225095503916059	0.00218189348386141
242	12.1639532432449	0.35	-28.8117836083565	-29.6436083425371	-27.979958874176	0.510213176531884	-14.9101686806369	-15.2212883281325	-14.5990490331413	0.25	0.14	0.43	-24.7288564787405	-24.2234043156398	-23.7179521525391	-59.5377292378255	-58.3207916873473	-57.1038541368692	-57.6767056467027	-56.5017577631698	-55.3328905730181	-28.8117836083565	0.35194200535511	-0.0078190055447846	21.098278450709	0.153177869602521	0.159986933717183	0.1459669478683	-1.01977914898967	-1.00353853953331	-1.03697824841706	-0.957066017211618	-0.940437054291327	-0.973760721345851	0.000931505073855837	0.00225095503916059	0.00218189348386141
242	12.1639532432449	0.35	-28.797563716413	-29.6300678849317	-27.9650595478943	0.52136621375693	-15.1382526593494	-15.4471563884191	-14.8293489302798	0.25	0.14	0.44	-25.0391103629624	-24.5383920191316	-24.0376736753007	-60.1455445404566	-58.9427870536871	-57.7400295669175	-58.428842260822	-57.249755276451	-56.0896435710565	-28.797563716413	0.35570559852174	-0.0379501591041628	20.8076912813381	0.153177869602521	0.159986933717183	0.1459669478683	-1.01977914898967	-1.00353853953331	-1.03697824841706	-0.957066017211618	-0.940437054291327	-0.973760721345851	0.000931505073855837	0.00225095503916059	0.00218189348386141
242	12.1639532432449	0.35	-28.7932978195238	-29.6220808871944	-27.9645147518532	0.516211663254039	-14.8297824718997	-15.1355319604647	-14.5240329833347	0.25	0.14	0.44	-24.4418510620319	-23.94810670727	-23.4543623525081	-58.4864270263566	-57.3049558234935	-56.1234846206305	-56.7582388440181	-55.6049281525164	-54.475486486791	-28.7932978195238	0.354957553420787	-0.120217549389465	20.6815125754585	0.153177869602521	0.159986933717183	0.1459669478683	-1.01977914898967	-1.00353853953331	-1.03697824841706	-0.957066017211618	-0.940437054291327	-0.973760721345851	0.000931505073855837	0.00225095503916059	0.00218189348386141
242	12.1639532432449	0.35	-28.7923001491573	-29.6228931496426	-27.961707148672	0.531838830870131	-15.2530532394817	-15.5578298444541	-14.9482766345093	0.25	0.14	0.44	-24.9787855364227	-24.489453185559	-24.0001208346953	-59.4219803445707	-58.2579086449044	-57.093836945238	-57.6800599799189	-56.5578868958258	-55.4243544024939	-28.7923001491573	0.356819050094825	-0.174428009067991	20.6108800813715	0.153177869602521	0.159986933717183	0.1459669478683	-1.01977914898967	-1.00353853953331	-1.03697824841706	-0.957066017211618	-0.940437054291327	-0.973760721345851	0.000931505073855837	0.00225095503916059	0.00218189348386141
242	12.1639532432449	0.35	-28.7918488812618	-29.626433412183	-27.9572643503406	0.517392354019156	-14.7964939165638	-15.1008367528445	-14.492151080283	0.25	0.14	0.44	-24.3520230507105	-23.8612314551367	-23.370439859563	-58.1895002520301	-57.0167468584061	-55.843993464782	-56.3348324291367	-55.1963275894774	-54.067260543637	-28.7918488812618	0.350916811602116	0.00191133312679355	21.0426532657897	0.153177869602521	0.159986933717183	0.1459669478683	-1.01977914898967	-1.00353853953331	-1.03697824841706	-0.957066017211618	-0.940437054291327	-0.973760721345851	0.000931505073855837	0.00225095503916059	0.00218189348386141
242	12.1639532432449	0.35	-28.7865747456884	-29.6253677897649	-27.947781701612	0.510352044953328	-14.8971024807606	-15.2078631271683	-14.586341834353	0.25	0.14	0.44	-24.6272351783176	-24.1239971192128	-23.6207590601081	-59.0974790665364	-57.8898688558047	-56.6822586450729	-57.357673608951	-56.1851650425378	-55.0245337058283	-28.7865747456884	0.352291328087124	-0.187861776418024	20.7208307106032	0.153177869602521	0.159986933717183	0.1459669478683	-1.01977914898967	-1.00353853953331	-1.03697824841706	-0.957066017211618	-0.940437054291327	-0.973760721345851	0.000931505073855837	0.00225095503916059	0.00218189348386141
242	12.1639532432449	0.35	-28.749292062431	-29.5795940884887	-27.9189900363733	0.516142469929222	-14.9924510846921	-15.3015971779804	-14.6833049914037	0.25	0.14	0.44	-24.501009538148	-24.0060029520878	-23.5109963660277	-58.1267647349131	-56.9523996000663	-55.7780344652194	-56.4218206599322	-55.3059024019612	-54.1567619544558	-28.749292062431	0.359018115289885	-0.0624439106379612	20.5790073148682	0.153177869602521	0.159986933717183	0.1459669478683	-1.01977914898967	-1.00353853953331	-1.03697824841706	-0.957066017211618	-0.940437054291327	-0.973760721345851	0.000931505073855837	0.00225095503916059	0.00218189348386141
242	12.1639532432449	0.35	-28.749119373846	-29.5749750584305	-27.9232636892615	0.523493883270611	-15.0236201880536	-15.328880397384	-14.7183599787233	0.25	0.14	0.43	-24.7076122574596	-24.2155834403352	-23.7235546232108	-59.0097397801299	-57.8346164148978	-56.6594930496657	-57.3935835036458	-56.2030474437582	-55.0972531525394	-28.749119373846	0.353257881079091	-0.117558013884043	20.7791579415883	0.153177869602521	0.159986933717183	0.1459669478683	-1.01977914898967	-1.00353853953331	-1.03697824841706	-0.957066017211618	-0.940437054291327	-0.973760721345851	0.000931505073855837	0.00225095503916059	0.00218189348386141
242	12.1639532432449	0.35	-28.7475681739852	-29.5816275179602	-27.9135088300103	0.505480794042294	-14.6976014492424	-15.0072028283253	-14.3880000701595	0.25	0.14	0.44	-24.1812868163519	-23.6824223822542	-23.1835579481565	-57.7337491473403	-56.5426911893639	-55.3516332313875	-56.1018074020393	-54.9318637128071	-53.7501881613305	-28.7475681739852	0.355199362815593	0.0180720685667039	20.8031604964484	0.153177869602521	0.159986933717183	0.1459669478683	-1.01977914898967	-1.00353853953331	-1.03697824841706	-0.957066017211618	-0.940437054291327	-0.973760721345851	0.000931505073855837	0.00225095503916059	0.00218189348386141
242	12.1639532432449	0.35	-28.7424410579387	-29.5711341769753	-27.9137479389022	0.514361529302808	-14.8455031139275	-15.1527124362116	-14.5382937916434	0.25	0.14	0.44	-24.3652114995148	-23.8712260072417	-23.3772405149686	-58.0510302734578	-56.874091310003	-55.6971523465482	-56.2649389626889	-55.1335082338692	-53.9958409634972	-28.7424410579387	0.357064000683647	-0.0547744809379536	20.7481247104564	0.153177869602521	0.159986933717183	0.1459669478683	-1.01977914898967	-1.00353853953331	-1.03697824841706	-0.957066017211618	-0.940437054291327	-0.973760721345851	0.000931505073855837	0.00225095503916059	0.00218189348386141
242	12.1639532432449	0.35	-28.725155180008	-29.5596882554622	-27.8906221045538	0.506318566928746	-14.7584443316939	-15.0688068161012	-14.4480818472865	0.25	0.14	0.44	-24.2727797564046	-23.7728489841406	-23.2729182118767	-57.9334049257914	-56.7401879908094	-55.5469710558273	-56.1769525008825	-55.0033720725909	-53.8566455700448	-28.725155180008	0.356626828624012	-0.0997139406429106	20.6639730804286	0.153177869602521	0.159986933717183	0.1459669478683	-1.01977914898967	-1.00353853953331	-1.03697824841706	-0.957066017211618	-0.940437054291327	-0.973760721345851	0.000931505073855837	0.00225095503916059	0.00218189348386141
242	12.1639532432449	0.35	-28.7231043370624	-29.5571521399128	-27.889056534212	0.519233985043071	-14.8262423924053	-15.1300744458669	-14.5224103389437	0.25	0.14	0.44	-24.4000747198863	-23.9100887100168	-23.4201027001473	-58.306506822626	-57.1356344808229	-55.9647621390197	-56.5007881966209	-55.3543455469525	-54.2383096943142	-28.7231043370624	0.355589834383111	0.0315488904110263	21.0290150778881	0.153177869602521	0.159986933717183	0.1459669478683	-1.01977914898967	-1.00353853953331	-1.03697824841706	-0.957066017211618	-0.940437054291327	-0.973760721345851	0.000931505073855837	0.00225095503916059	0.00218189348386141
242	12.1639532432449	0.35	-28.7048499701398	-29.529659696425	-27.8800402438547	0.515756009842261	-14.9354899224653	-15.2436998420225	-14.6272800029081	0.26	0.14	0.44	-24.2831467904023	-23.7921697443814	-23.3011926983604	-57.3137361029772	-56.1549188750805	-54.9961016471838	-55.6263462734535	-54.4964450636275	-53.3952748158412	-28.7048499701398	0.362027487696109	-0.00485567119062992	20.5803131982767	0.153177869602521	0.159986933717183	0.1459669478683	-1.01977914898967	-1.00353853953331	-1.03697824841706	-0.957066017211618	-0.940437054291327	-0.973760721345851	0.000931505073855837	0.00225095503916059	0.00218189348386141
242	12.1639532432449	0.35	-28.6888561030378	-29.5131574765835	-27.8645547294921	0.521737235874035	-15.0277144925483	-15.3341347488949	-14.7212942362017	0.24	0.14	0.44	-25.0260346314086	-24.5259422510643	-24.0258498707201	-60.5357287869909	-59.3260502601752	-58.1163717333595	-58.6071139036082	-57.4306155146742	-56.2644959133496	-28.6888561030378	0.351114649150955	0.106439720955993	21.2679916421959	0.153177869602521	0.159986933717183	0.1459669478683	-1.01977914898967	-1.00353853953331	-1.03697824841706	-0.957066017211618	-0.940437054291327	-0.973760721345851	0.000931505073855837	0.00225095503916059	0.00218189348386141
242	12.1639532432449	0.35	-28.6885029934165	-29.5154851963802	-27.8615207904528	0.52113392221831	-15.0290852594294	-15.3359041398663	-14.7222663789925	0.25	0.14	0.44	-24.806615978736	-24.3103206137801	-23.8140252488242	-59.459660149709	-58.2700761387561	-57.0804921278031	-57.5637751999716	-56.4228207726005	-55.2711895840369	-28.6885029934165	0.355315633452182	-0.168767869623559	20.7548192206693	0.153177869602521	0.159986933717183	0.1459669478683	-1.01977914898967	-1.00353853953331	-1.03697824841706	-0.957066017211618	-0.940437054291327	-0.973760721345851	0.000931505073855837	0.00225095503916059	0.00218189348386141
242	12.1639532432449	0.35	-28.6842779157098	-29.5187626528978	-27.8497931785218	0.518207757634107	-15.0424875002225	-15.3513852705577	-14.7335897298874	0.25	0.14	0.44	-24.7152421881204	-24.2179265992891	-23.7206110104578	-58.958749824895	-57.7723926303045	-56.586035435714	-57.1515486448646	-56.0289440878666	-54.840401488005	-28.6842779157098	0.35646777770536	-0.148866395673009	20.7132802420232	0.153177869602521	0.159986933717183	0.1459669478683	-1.01977914898967	-1.00353853953331	-1.03697824841706	-0.957066017211618	-0.940437054291327	-0.973760721345851	0.000931505073855837	0.00225095503916059	0.00218189348386141
242	12.1639532432449	0.35	-28.683415371001	-29.5098916657344	-27.8569390762677	0.529107309054269	-14.93678127457	-15.2368794007361	-14.6366831484039	0.25	0.14	0.44	-24.6490418765982	-24.1635664006553	-23.6780909247124	-59.0883194505057	-57.9245448035432	-56.7607701565807	-57.2040657512691	-56.0816154916595	-54.9616823435227	-28.683415371001	0.353569357583054	-0.0144357658848635	21.0159822402145	0.153177869602521	0.159986933717183	0.1459669478683	-1.01977914898967	-1.00353853953331	-1.03697824841706	-0.957066017211618	-0.940437054291327	-0.973760721345851	0.000931505073855837	0.00225095503916059	0.00218189348386141
242	12.1639532432449	0.35	-28.6674258949404	-29.4962232962939	-27.8386284935869	0.509976438838221	-14.8583990876748	-15.1685853873993	-14.5482127879503	0.25	0.14	0.45	-24.2869321650237	-23.7902824493431	-23.2936327336625	-57.6162629199256	-56.4380531566122	-55.2598433932989	-55.7444989810581	-54.6234841257853	-53.4483653734281	-28.6674258949404	0.360391623816998	0.0692188912512429	20.7230575683477	0.153177869602521	0.159986933717183	0.1459669478683	-1.01977914898967	-1.00353853953331	-1.03697824841706	-0.957066017211618	-0.940437054291327	-0.973760721345851	0.000931505073855837	0.00225095503916059	0.00218189348386141
242	12.1639532432449	0.35	-28.6428175799172	-29.4690179027799	-27.8166172570544	0.515537850912045	-14.9575421365918	-15.2663419648485	-14.6487423083351	0.25	0.14	0.44	-24.4698458362712	-23.9748821960549	-23.4799185558386	-58.1132618733899	-56.9377762641156	-55.7622906548414	-56.3847196397064	-55.2520957806567	-54.108142108247	-28.6428175799172	0.357744420867221	0.151727788098117	20.8610738574168	0.153177869602521	0.159986933717183	0.1459669478683	-1.01977914898967	-1.00353853953331	-1.03697824841706	-0.957066017211618	-0.940437054291327	-0.973760721345851	0.000931505073855837	0.00225095503916059	0.00218189348386141
242	12.1639532432449	0.35	-28.6413969707244	-29.4776886243323	-27.8051053171165	0.514365535544934	-14.8626021153753	-15.1701628139716	-14.5550414167791	0.25	0.14	0.44	-24.4660709033021	-23.9700444630325	-23.474018022763	-58.4674744559401	-57.2821017272925	-56.0967289986448	-56.7992899617665	-55.6478818997806	-54.511574470348	-28.6413969707244	0.355681247169606	0.0881860905810149	20.8504842662738	0.153177869602521	0.159986933717183	0.1459669478683	-1.01977914898967	-1.00353853953331	-1.03697824841706	-0.957066017211618	-0.940437054291327	-0.973760721345851	0.000931505073855837	0.00225095503916059	0.00218189348386141
242	12.1639532432449	0.35	-28.6395248975156	-29.4719295914557	-27.8071202035754	0.513852863075514	-14.8072881407052	-15.1140187881385	-14.5005574932719	0.25	0.14	0.44	-24.1781525246986	-23.6874702990378	-23.196788073377	-57.3071969028465	-56.1441790546489	-54.9811612064512	-55.6977551475184	-54.5455311721087	-53.4205083818358	-28.6395248975156	0.354851334262418	0.0633096515145537	20.8080446385821	0.153177869602521	0.159986933717183	0.1459669478683	-1.01977914898967	-1.00353853953331	-1.03697824841706	-0.957066017211618	-0.940437054291327	-0.973760721345851	0.000931505073855837	0.00225095503916059	0.00218189348386141
242	12.1639532432449	0.35	-28.626235340362	-29.4491255415612	-27.8033451391627	0.516180964031744	-14.8886195420895	-15.1956009572578	-14.5816381269212	0.25	0.14	0.44	-24.6755931545686	-24.1770970090056	-23.6786008634426	-59.381107384522	-58.1814907039816	-56.9818740234413	-57.5110706884547	-56.3398743628641	-55.1648284552308	-28.626235340362	0.355809858410184	0.216935097659891	21.1411903081485	0.153177869602521	0.159986933717183	0.1459669478683	-1.01977914898967	-1.00353853953331	-1.03697824841706	-0.957066017211618	-0.940437054291327	-0.973760721345851	0.000931505073855837	0.00225095503916059	0.00218189348386141
242	12.1639532432449	0.35	-28.6167942504496	-29.446875969557	-27.7867125313421	0.515425538466784	-14.8684790450164	-15.1755091826201	-14.5614489074127	0.25	0.14	0.44	-24.4406707718135	-23.9461883514944	-23.4517059311752	-58.3244911586371	-57.1444729905079	-55.9644548223788	-56.6140211835099	-55.4603872743661	-54.3132274069986	-28.6167942504496	0.357833387908573	-0.151453300307775	20.630752654604	0.153177869602521	0.159986933717183	0.1459669478683	-1.01977914898967	-1.00353853953331	-1.03697824841706	-0.957066017211618	-0.940437054291327	-0.973760721345851	0.000931505073855837	0.00225095503916059	0.00218189348386141
242	12.1639532432449	0.35	-28.6040027958469	-29.4289948823486	-27.7790107093452	0.514589743865655	-14.8523517158463	-15.1595623918859	-14.5451410398066	0.25	0.14	0.44	-24.5633254187968	-24.0655461549488	-23.5677668911009	-58.9791417787782	-57.7839211286231	-56.5887004784681	-57.2122970110021	-56.0514222783778	-54.879884751134	-28.6040027958469	0.354605758472807	0.117981258807997	21.0218801461327	0.153177869602521	0.159986933717183	0.1459669478683	-1.01977914898967	-1.00353853953331	-1.03697824841706	-0.957066017211618	-0.940437054291327	-0.973760721345851	0.000931505073855837	0.00225095503916059	0.00218189348386141
242	12.1639532432449	0.35	-28.6024627872849	-29.4344716987069	-27.7704538758629	0.510337021195014	-14.6733984008345	-14.9795016751307	-14.3672951265382	0.25	0.14	0.44	-24.3389259430582	-23.8415646098442	-23.3442032766302	-58.606023968503	-57.4084209894915	-56.2108180104801	-56.8698926200288	-55.7210589453287	-54.5333936455507	-28.6024627872849	0.35387533070322	0.164088877590709	21.1462583868773	0.153177869602521	0.159986933717183	0.1459669478683	-1.01977914898967	-1.00353853953331	-1.03697824841706	-0.957066017211618	-0.940437054291327	-0.973760721345851	0.000931505073855837	0.00225095503916059	0.00218189348386141
242	12.1639532432449	0.35	-28.6007325518163	-29.4349451382124	-27.7665199654202	0.513718801994441	-15.0191824683705	-15.3303859663428	-14.7079789703981	0.25	0.14	0.44	-24.4747484801479	-23.9779164137056	-23.4810843472633	-57.8926399508114	-56.7174319619779	-55.5422239731443	-56.2324098164082	-55.0789160014745	-53.9421432569582	-28.6007325518163	0.355770362001074	-0.0625230847152546	20.6424197657806	0.153177869602521	0.159986933717183	0.1459669478683	-1.01977914898967	-1.00353853953331	-1.03697824841706	-0.957066017211618	-0.940437054291327	-0.973760721345851	0.000931505073855837	0.00225095503916059	0.00218189348386141
242	12.1639532432449	0.35	-28.5949459896585	-29.430925740545	-27.7589662387719	0.519551088576608	-15.1101247500522	-15.4195777484582	-14.8006717516462	0.25	0.14	0.43	-24.9171602091315	-24.417101772755	-23.9170433363786	-59.6642121970969	-58.4668208247053	-57.2694294523138	-58.0369972189005	-56.8925152399011	-55.7265629670546	-28.5949459896585	0.353022098081784	-0.00373532359682129	20.9737648339142	0.153177869602521	0.159986933717183	0.1459669478683	-1.01977914898967	-1.00353853953331	-1.03697824841706	-0.957066017211618	-0.940437054291327	-0.973760721345851	0.000931505073855837	0.00225095503916059	0.00218189348386141
242	12.1639532432449	0.35	-28.5841230006475	-29.4110911068632	-27.7571548944319	0.511263796376734	-14.8633082051346	-15.1727987506603	-14.5538176596089	0.25	0.14	0.44	-24.549062853093	-24.0483178699555	-23.5475728868179	-58.8576475941296	-57.6570856041094	-56.4565236140893	-56.9891973338317	-55.8340045745732	-54.6753073498987	-28.5841230006475	0.356491379351593	0.106216778066629	20.9610683362521	0.153177869602521	0.159986933717183	0.1459669478683	-1.01977914898967	-1.00353853953331	-1.03697824841706	-0.957066017211618	-0.940437054291327	-0.973760721345851	0.000931505073855837	0.00225095503916059	0.00218189348386141
242	12.1639532432449	0.35	-28.5819883447409	-29.4076791016857	-27.756297587796	0.518052095614179	-14.9605741725317	-15.2678856355775	-14.6532627094858	0.25	0.14	0.44	-24.4329554495716	-23.9411697848791	-23.4493841201866	-57.931761986475	-56.7657135264708	-55.5996650664665	-56.1010106699427	-55.0025597539487	-53.8538535224424	-28.5819883447409	0.358369941425189	0.0933644938371393	20.8314953521372	0.153177869602521	0.159986933717183	0.1459669478683	-1.01977914898967	-1.00353853953331	-1.03697824841706	-0.957066017211618	-0.940437054291327	-0.973760721345851	0.000931505073855837	0.00225095503916059	0.00218189348386141
242	12.1639532432449	0.35	-28.5707774694453	-29.3926130048804	-27.7489419340101	0.514614995413136	-14.8157506211604	-15.1221887390641	-14.5093125032568	0.25	0.14	0.45	-24.3401153985757	-23.8468839437249	-23.3536524888741	-58.0490867262364	-56.8727720280564	-55.6964573298764	-56.1892489969162	-55.0716151842895	-53.9556699743837	-28.5707774694453	0.357679097564363	-0.315496958504288	20.4249648146725	0.153177869602521	0.159986933717183	0.1459669478683	-1.01977914898967	-1.00353853953331	-1.03697824841706	-0.957066017211618	-0.940437054291327	-0.973760721345851	0.000931505073855837	0.00225095503916059	0.00218189348386141
242	12.1639532432449	0.35	-28.5642801904733	-29.3917128211908	-27.7368475597558	0.517946477395621	-15.0345669194027	-15.3434636266636	-14.7256702121418	0.25	0.14	0.45	-24.4939839990734	-24.0008677647528	-23.5077515304321	-57.934245984938	-56.7679058248653	-55.6015656647926	-56.0553328305323	-54.9366381675033	-53.8053816995199	-28.5642801904733	0.360144031664293	-0.0872180995505133	20.5241730874284	0.153177869602521	0.159986933717183	0.1459669478683	-1.01977914898967	-1.00353853953331	-1.03697824841706	-0.957066017211618	-0.940437054291327	-0.973760721345851	0.000931505073855837	0.00225095503916059	0.00218189348386141
242	12.1639532432449	0.35	-28.5499607293441	-29.3736053982962	-27.7263160603921	0.518710482260404	-15.0447395196516	-15.3533726402776	-14.7361063990255	0.25	0.14	0.44	-24.6478435548629	-24.1523732076453	-23.6569028604277	-58.6282796517535	-57.449735410706	-56.2711911696584	-56.8474758528522	-55.7058971892206	-54.5659088412703	-28.5499607293441	0.357167487237605	0.0137464218498811	20.7739330044871	0.153177869602521	0.159986933717183	0.1459669478683	-1.01977914898967	-1.00353853953331	-1.03697824841706	-0.957066017211618	-0.940437054291327	-0.973760721345851	0.000931505073855837	0.00225095503916059	0.00218189348386141
242	12.1639532432449	0.35	-28.54877185577	-29.3726985084926	-27.7248452030475	0.514287884064779	-14.9043357641171	-15.2128080243157	-14.5958635039184	0.25	0.14	0.44	-24.5375347617988	-24.0399836985383	-23.5424326352778	-58.6447676819753	-57.4556194322393	-56.2664711825033	-56.9629241631355	-55.7959669837495	-54.648329585365	-28.54877185577	0.35259895326102	0.0941346204784398	21.0113574726028	0.153177869602521	0.159986933717183	0.1459669478683	-1.01977914898967	-1.00353853953331	-1.03697824841706	-0.957066017211618	-0.940437054291327	-0.973760721345851	0.000931505073855837	0.00225095503916059	0.00218189348386141
242	12.1639532432449	0.35	-28.5475625765969	-29.3715050159344	-27.7236201372594	0.53116058717476	-15.1778754343798	-15.481563193954	-14.8741876748056	0.25	0.14	0.44	-25.1151812283044	-24.6225195362666	-24.1298578442288	-60.378090969886	-59.1937088151711	-58.0093266604562	-58.5196283981216	-57.3997064512873	-56.244475505818	-28.5475625765969	0.35387574635154	0.0295085459976986	21.0481857423299	0.153177869602521	0.159986933717183	0.1459669478683	-1.01977914898967	-1.00353853953331	-1.03697824841706	-0.957066017211618	-0.940437054291327	-0.973760721345851	0.000931505073855837	0.00225095503916059	0.00218189348386141
242	12.1639532432449	0.35	-28.5375917441859	-29.3655024212694	-27.7096810671023	0.520714926280901	-15.1627440193415	-15.4725515068078	-14.8529365318751	0.25	0.14	0.45	-24.7312980590994	-24.2361023371721	-23.7409066152448	-58.569745033948	-57.3970008008765	-56.2242565678049	-56.7059435597183	-55.5765607029809	-54.4592976753453	-28.5375917441859	0.361038255323598	0.0485250387394563	20.6888166901839	0.153177869602521	0.159986933717183	0.1459669478683	-1.01977914898967	-1.00353853953331	-1.03697824841706	-0.957066017211618	-0.940437054291327	-0.973760721345851	0.000931505073855837	0.00225095503916059	0.00218189348386141
242	12.1639532432449	0.35	-28.5192467908925	-29.3399050668849	-27.6985885149001	0.523903940218466	-14.8654492080268	-15.1672474228085	-14.5636509932451	0.24	0.14	0.44	-24.6607764907657	-24.1700758308126	-23.6793751708595	-59.4224489874409	-58.240059821995	-57.0576706565491	-57.4395411889111	-56.3062192359392	-55.1334457470471	-28.5192467908925	0.355143502673856	0.0733990887154499	21.1172189484427	0.153177869602521	0.159986933717183	0.1459669478683	-1.01977914898967	-1.00353853953331	-1.03697824841706	-0.957066017211618	-0.940437054291327	-0.973760721345851	0.000931505073855837	0.00225095503916059	0.00218189348386141
242	12.1639532432449	0.35	-28.5031949972607	-29.3378424884131	-27.6685475061083	0.514831458871657	-14.8803663274889	-15.1880075786143	-14.5727250763636	0.25	0.14	0.44	-24.3861514546031	-23.8921968588607	-23.3982422631184	-58.0148813345708	-56.8397587528053	-55.6646361710397	-56.321872808825	-55.1830102903709	-54.0509478169735	-28.5031949972607	0.356411114949869	0.147766343677419	20.9101493769307	0.153177869602521	0.159986933717183	0.1459669478683	-1.01977914898967	-1.00353853953331	-1.03697824841706	-0.957066017211618	-0.940437054291327	-0.973760721345851	0.000931505073855837	0.00225095503916059	0.00218189348386141
242	12.1639532432449	0.35	-28.4958041075472	-29.3157067255676	-27.6759014895267	0.528989920085128	-15.0059472746421	-15.3075060607427	-14.7043884885414	0.25	0.14	0.44	-24.4845445055383	-24.0021975124998	-23.5198505194613	-58.0259511412951	-56.8828364288743	-55.7397217164535	-56.3365540903926	-55.2219810156966	-54.1164541047675	-28.4958041075472	0.359432458279215	0.111089102404121	20.8122312449089	0.153177869602521	0.159986933717183	0.1459669478683	-1.01977914898967	-1.00353853953331	-1.03697824841706	-0.957066017211618	-0.940437054291327	-0.973760721345851	0.000931505073855837	0.00225095503916059	0.00218189348386141
242	12.1639532432449	0.35	-28.4851790467605	-29.3045846181973	-27.6657734753237	0.525200584403616	-15.1687113543473	-15.4758668871024	-14.8615558215923	0.25	0.14	0.44	-24.9376813219833	-24.4427334881717	-23.94778565436	-59.5426467956946	-58.3608807898485	-57.1791147840024	-57.6682969410539	-56.52662927037	-55.3834395195241	-28.4851790467605	0.357113763281958	-0.0430833870459076	20.8545501044416	0.153177869602521	0.159986933717183	0.1459669478683	-1.01977914898967	-1.00353853953331	-1.03697824841706	-0.957066017211618	-0.940437054291327	-0.973760721345851	0.000931505073855837	0.00225095503916059	0.00218189348386141
242	12.1639532432449	0.35	-28.4828204396487	-29.3021827864574	-27.6634580928401	0.513255400903746	-14.920798380573	-15.2302501971123	-14.6113465640338	0.25	0.14	0.44	-24.5713393578098	-24.0720930880066	-23.5728468182035	-58.7393155204493	-57.5458362502583	-56.3523569800673	-56.8147734634897	-55.6712043022322	-54.5267656578594	-28.4828204396487	0.358427871769595	-0.0469061845607146	20.7877653593121	0.153177869602521	0.159986933717183	0.1459669478683	-1.01977914898967	-1.00353853953331	-1.03697824841706	-0.957066017211618	-0.940437054291327	-0.973760721345851	0.000931505073855837	0.00225095503916059	0.00218189348386141
242	12.1639532432449	0.35	-28.4804252730646	-29.3037191064623	-27.6571314396669	0.506315695256258	-14.7434465160946	-15.0534953851598	-14.4333976470293	0.25	0.14	0.44	-24.0495327587029	-23.5541972739799	-23.0588617892569	-56.9267875169553	-55.7542966344358	-54.5818057519163	-55.2188840024919	-54.0984280709812	-52.9504461504536	-28.4804252730646	0.359895619253012	-0.0540958915167207	20.576250189927	0.153177869602521	0.159986933717183	0.1459669478683	-1.01977914898967	-1.00353853953331	-1.03697824841706	-0.957066017211618	-0.940437054291327	-0.973760721345851	0.000931505073855837	0.00225095503916059	0.00218189348386141
242	12.1639532432449	0.35	-28.4763858544662	-29.3025245243583	-27.650247184574	0.516737217090487	-15.0139000817585	-15.3231200230806	-14.7046801404364	0.25	0.14	0.44	-24.4848531254697	-23.9907497812856	-23.4966464371015	-57.9680640071379	-56.7982708237755	-55.628477640413	-56.2680935686788	-55.1147143694678	-54.0056646600267	-28.4763858544662	0.359486285614553	0.0299842878815365	20.7138198467662	0.153177869602521	0.159986933717183	0.1459669478683	-1.01977914898967	-1.00353853953331	-1.03697824841706	-0.957066017211618	-0.940437054291327	-0.973760721345851	0.000931505073855837	0.00225095503916059	0.00218189348386141
242	12.1639532432449	0.35	-28.4716495167368	-29.2916624871051	-27.6516365463686	0.521309921861724	-14.9888473088924	-15.2947368450469	-14.6829577727379	0.25	0.14	0.45	-24.5649835078935	-24.0736921906907	-23.582400873488	-58.4582526024444	-57.2891074282497	-56.119962254055	-56.6164991202463	-55.4789313829511	-54.3171824276371	-28.4716495167368	0.362114594102906	0.0359738066981503	20.7355533200655	0.153177869602521	0.159986933717183	0.1459669478683	-1.01977914898967	-1.00353853953331	-1.03697824841706	-0.957066017211618	-0.940437054291327	-0.973760721345851	0.000931505073855837	0.00225095503916059	0.00218189348386141
242	12.1639532432449	0.35	-28.4679874355221	-29.2984129465896	-27.6375619244547	0.526825025780518	-15.1300272668604	-15.4354030288054	-14.8246515049155	0.25	0.14	0.44	-24.8920057291002	-24.3995394681495	-23.9070732071988	-59.4808916803239	-58.304114981708	-57.127338283092	-57.7262487408528	-56.6106219876822	-55.461390728667	-28.4679874355221	0.356767160439354	0.00650591284629203	20.8647705906848	0.153177869602521	0.159986933717183	0.1459669478683	-1.01977914898967	-1.00353853953331	-1.03697824841706	-0.957066017211618	-0.940437054291327	-0.973760721345851	0.000931505073855837	0.00225095503916059	0.00218189348386141
242	12.1639532432449	0.35	-28.4656385271535	-29.2860623129042	-27.6452147414028	0.523378079337177	-15.0651095002034	-15.3712837780673	-14.7589352223394	0.25	0.14	0.44	-24.7367682125555	-24.2440467031801	-23.7513251938047	-58.9847404646523	-57.8098476855257	-56.6349549063991	-57.2219802190128	-56.0778257757486	-54.9531545415331	-28.4656385271535	0.359420415545125	-0.133692974416429	20.6185671541131	0.153177869602521	0.159986933717183	0.1459669478683	-1.01977914898967	-1.00353853953331	-1.03697824841706	-0.957066017211618	-0.940437054291327	-0.973760721345851	0.000931505073855837	0.00225095503916059	0.00218189348386141
242	12.1639532432449	0.35	-28.4564163557748	-29.2762548364151	-27.6365778751346	0.525683799165922	-14.9413078797343	-15.2435656440346	-14.6390501154341	0.25	0.14	0.44	-24.557423065023	-24.0704850371401	-23.5835470092572	-58.6203792842904	-57.4580223135748	-56.2956653428592	-56.685264111151	-55.5705806113656	-54.4590839000285	-28.4564163557748	0.355702878290167	0.0432917810772619	20.9705848040242	0.153177869602521	0.159986933717183	0.1459669478683	-1.01977914898967	-1.00353853953331	-1.03697824841706	-0.957066017211618	-0.940437054291327	-0.973760721345851	0.000931505073855837	0.00225095503916059	0.00218189348386141
242	12.1639532432449	0.35	-28.453060756074	-29.2807950135925	-27.6253264985554	0.515030388616309	-14.8823629305652	-15.1899229607925	-14.5748029003379	0.25	0.14	0.44	-24.3934647560359	-23.8995547620827	-23.4056447681295	-58.0424548291113	-56.8672323340542	-55.6920098389971	-56.1693860587133	-55.0126731245144	-53.910237394272	-28.453060756074	0.356259744085882	-0.182336704929973	20.714515995955	0.153177869602521	0.159986933717183	0.1459669478683	-1.01977914898967	-1.00353853953331	-1.03697824841706	-0.957066017211618	-0.940437054291327	-0.973760721345851	0.000931505073855837	0.00225095503916059	0.00218189348386141
242	12.1639532432449	0.35	-28.4508646407199	-29.2698400352247	-27.6318892462151	0.523408502466476	-15.07424054875	-15.3805817194098	-14.7678993780902	0.25	0.14	0.44	-24.6948179260631	-24.2029614039425	-23.7111048818218	-58.7479195494714	-57.5778138423576	-56.4077081352437	-57.0789241441739	-55.9215978073232	-54.8255535440369	-28.4508646407199	0.356237129545109	-0.113902212772674	20.7262740195934	0.153177869602521	0.159986933717183	0.1459669478683	-1.01977914898967	-1.00353853953331	-1.03697824841706	-0.957066017211618	-0.940437054291327	-0.973760721345851	0.000931505073855837	0.00225095503916059	0.00218189348386141
242	12.1639532432449	0.35	-28.4464340457223	-29.2637604869125	-27.6291076045321	0.527695362707806	-15.2548445383581	-15.5622024664867	-14.9474866102295	0.25	0.14	0.44	-25.0737624233677	-24.5785484788485	-24.0833345343293	-59.8602102441917	-58.6779540540658	-57.4956978639399	-58.1511282354529	-57.0438040194239	-55.8714784322074	-28.4464340457223	0.358138209635222	0.0472602578398503	20.7389966440841	0.153177869602521	0.159986933717183	0.1459669478683	-1.01977914898967	-1.00353853953331	-1.03697824841706	-0.957066017211618	-0.940437054291327	-0.973760721345851	0.000931505073855837	0.00225095503916059	0.00218189348386141
242	12.1639532432449	0.35	-28.4427138235609	-29.274111306778	-27.6113163403438	0.512721470901931	-14.9083833253277	-15.2179082340701	-14.5988584165853	0.25	0.14	0.44	-24.5784036959498	-24.0784908272422	-23.5785779585346	-58.8217542257995	-57.625348134452	-56.4289420431044	-57.0148583101676	-55.8361658672318	-54.7014606429767	-28.4427138235609	0.354984429715029	0.0348013735454166	20.8878463468831	0.153177869602521	0.159986933717183	0.1459669478683	-1.01977914898967	-1.00353853953331	-1.03697824841706	-0.957066017211618	-0.940437054291327	-0.973760721345851	0.000931505073855837	0.00225095503916059	0.00218189348386141
242	12.1639532432449	0.35	-28.4427021238953	-29.2646444562997	-27.6207597914909	0.518066430719708	-14.8766077907294	-15.1821856923646	-14.5710298890942	0.25	0.14	0.45	-24.3920178476587	-23.9010699840527	-23.4101221204468	-58.0653922960644	-56.8966870058651	-55.7279817156658	-56.3748748342243	-55.2506372832753	-54.119254144949	-28.4427021238953	0.358741964889949	0.0734940338333472	20.7722212920929	0.153177869602521	0.159986933717183	0.1459669478683	-1.01977914898967	-1.00353853953331	-1.03697824841706	-0.957066017211618	-0.940437054291327	-0.973760721345851	0.000931505073855837	0.00225095503916059	0.00218189348386141
242	12.1639532432449	0.35	-28.44095551872	-29.263700427558	-27.618210609882	0.518940042746523	-14.9167926447605	-15.2226603558629	-14.610924933658	0.25	0.14	0.44	-24.5174003302376	-24.024774143626	-23.5321479570144	-58.5095078293642	-57.3338809140196	-56.1582539986751	-56.7718295369953	-55.6141053417115	-54.4834042863799	-28.44095551872	0.358274022488062	0.143814059546691	20.9070040776902	0.153177869602521	0.159986933717183	0.1459669478683	-1.01977914898967	-1.00353853953331	-1.03697824841706	-0.957066017211618	-0.940437054291327	-0.973760721345851	0.000931505073855837	0.00225095503916059	0.00218189348386141
242	12.1639532432449	0.35	-28.4398836955289	-29.2567584282075	-27.6230089628503	0.516321736101575	-14.883259760997	-15.1900441884825	-14.5764753335115	0.25	0.14	0.44	-24.3689881827297	-23.8768219984004	-23.384655814071	-57.9250695742277	-56.7551908638115	-55.5853121533953	-56.3457602832343	-55.2328628892958	-54.0818937363062	-28.4398836955289	0.356389214770854	-0.0136555097746205	20.749290191833	0.153177869602521	0.159986933717183	0.1459669478683	-1.01977914898967	-1.00353853953331	-1.03697824841706	-0.957066017211618	-0.940437054291327	-0.973760721345851	0.000931505073855837	0.00225095503916059	0.00218189348386141
242	12.1639532432449	0.35	-28.4398672662702	-29.2624866274198	-27.6172479051206	0.518997510225391	-14.9549627855901	-15.2615778789414	-14.6483476922388	0.25	0.14	0.44	-24.4359714164019	-23.9450367492003	-23.4541020819987	-57.9701789623016	-56.8055201062443	-55.640861250187	-56.1546824708492	-55.0099590923901	-53.8821738434911	-28.4398672662702	0.356347861671039	0.0315492135471428	20.9134317207958	0.153177869602521	0.159986933717183	0.1459669478683	-1.01977914898967	-1.00353853953331	-1.03697824841706	-0.957066017211618	-0.940437054291327	-0.973760721345851	0.000931505073855837	0.00225095503916059	0.00218189348386141
242	12.1639532432449	0.35	-28.4333411638464	-29.2513395408935	-27.6153427867992	0.522527947149399	-14.7947086817144	-15.0959002449505	-14.4935171184783	0.25	0.14	0.45	-24.3137618538362	-23.8286566383749	-23.3435514229137	-58.0247907649167	-56.8670872061124	-55.709383647308	-56.0722489851663	-54.9477940536283	-53.8114526740827	-28.4333411638464	0.358837468433328	-0.00645731329254575	20.852840623322	0.153177869602521	0.159986933717183	0.1459669478683	-1.01977914898967	-1.00353853953331	-1.03697824841706	-0.957066017211618	-0.940437054291327	-0.973760721345851	0.000931505073855837	0.00225095503916059	0.00218189348386141
242	12.1639532432449	0.35	-28.4319273519171	-29.2493576217016	-27.6144970821326	0.510028901778544	-14.7192525934587	-15.0265017958722	-14.4120033910453	0.25	0.14	0.44	-24.1594498693018	-23.6654578674422	-23.1714658655825	-57.5540112598108	-56.3771955048538	-55.2003797498968	-55.874126387815	-54.7346294743171	-53.5832451420662	-28.4319273519171	0.359648754184388	0.0432495623320584	20.7157688910369	0.153177869602521	0.159986933717183	0.1459669478683	-1.01977914898967	-1.00353853953331	-1.03697824841706	-0.957066017211618	-0.940437054291327	-0.973760721345851	0.000931505073855837	0.00225095503916059	0.00218189348386141
242	12.1639532432449	0.35	-28.4268688909217	-29.2500906279926	-27.6036471538507	0.521917594935358	-14.967867586628	-15.2729572625885	-14.6627779106676	0.24	0.14	0.44	-24.9564161371409	-24.4578915369926	-23.9593669368442	-60.4426888048007	-59.235297202468	-58.0279056001353	-58.5654695704222	-57.3767902901927	-56.1979224761249	-28.4268688909217	0.357652634883908	0.0275072305844415	20.9536155629526	0.153177869602521	0.159986933717183	0.1459669478683	-1.01977914898967	-1.00353853953331	-1.03697824841706	-0.957066017211618	-0.940437054291327	-0.973760721345851	0.000931505073855837	0.00225095503916059	0.00218189348386141
242	12.1639532432449	0.35	-28.4266526894557	-29.2523435746804	-27.6009618042311	0.512213259653247	-14.754652370702	-15.0612972638985	-14.4480074775055	0.25	0.14	0.44	-24.0963092898864	-23.6057134229329	-23.1151175559794	-57.1191561520778	-55.9562219618263	-54.7932877715749	-55.3822049220558	-54.2395648947725	-53.1161121161047	-28.4266526894557	0.358045934449733	-0.0129466279202488	20.7095646599221	0.153177869602521	0.159986933717183	0.1459669478683	-1.01977914898967	-1.00353853953331	-1.03697824841706	-0.957066017211618	-0.940437054291327	-0.973760721345851	0.000931505073855837	0.00225095503916059	0.00218189348386141
242	12.1639532432449	0.35	-28.421023929445	-29.2463190368142	-27.5957288220757	0.519555770202564	-14.9979908663653	-15.3051444999456	-14.6908372327849	0.25	0.14	0.45	-24.5306165992757	-24.0383201676765	-23.5460237360773	-58.2541802318322	-57.0850973048782	-55.9160143779241	-56.3982353464556	-55.2726549598912	-54.1540663278873	-28.421023929445	0.360451275777672	0.113141624425841	20.764598755198	0.153177869602521	0.159986933717183	0.1459669478683	-1.01977914898967	-1.00353853953331	-1.03697824841706	-0.957066017211618	-0.940437054291327	-0.973760721345851	0.000931505073855837	0.00225095503916059	0.00218189348386141
242	12.1639532432449	0.35	-28.4207766101556	-29.2400663404931	-27.6014868798181	0.522674488102347	-14.9002172354812	-15.2034676758908	-14.5969667950716	0.25	0.14	0.43	-24.5806358672226	-24.0903471507804	-23.6000584343381	-58.8893393884113	-57.7147245909407	-56.5401097934701	-57.0957795050024	-55.9859212319861	-54.8277846266928	-28.4207766101556	0.35517616409419	0.0890371032130563	21.0521916416115	0.153177869602521	0.159986933717183	0.1459669478683	-1.01977914898967	-1.00353853953331	-1.03697824841706	-0.957066017211618	-0.940437054291327	-0.973760721345851	0.000931505073855837	0.00225095503916059	0.00218189348386141
242	12.1639532432449	0.35	-28.4200923960034	-29.2391429076762	-27.6010418843306	0.521855470218114	-14.9638887330733	-15.2689352804198	-14.6588421857268	0.25	0.14	0.44	-24.5894754010335	-24.0982208089884	-23.6069662169432	-58.6755801431498	-57.5033449605715	-56.3311097779932	-56.8289075741846	-55.6746478231799	-54.4313605169421	-28.4200923960034	0.356985514476169	-0.0376148425692881	20.8444052742428	0.153177869602521	0.159986933717183	0.1459669478683	-1.01977914898967	-1.00353853953331	-1.03697824841706	-0.957066017211618	-0.940437054291327	-0.973760721345851	0.000931505073855837	0.00225095503916059	0.00218189348386141
242	12.1639532432449	0.35	-28.4181105668528	-29.2450498429099	-27.5911712907956	0.51480352524485	-14.8067455985823	-15.112881909759	-14.5006092874055	0.25	0.14	0.44	-24.1955399764915	-23.7054194687312	-23.2152989609708	-57.3941959825631	-56.2315820254122	-55.0689680682613	-55.6935685799354	-54.5538560216044	-53.4260104200656	-28.4181105668528	0.356967114381953	-0.162117521684296	20.6927091507504	0.153177869602521	0.159986933717183	0.1459669478683	-1.01977914898967	-1.00353853953331	-1.03697824841706	-0.957066017211618	-0.940437054291327	-0.973760721345851	0.000931505073855837	0.00225095503916059	0.00218189348386141
242	12.1639532432449	0.35	-28.4181043989399	-29.2359718967961	-27.6002369010836	0.523495682381151	-15.0141012538554	-15.3191669508334	-14.7090355568774	0.25	0.14	0.44	-24.6268766945756	-24.1364573834385	-23.6460380723015	-58.6600392707062	-57.4918839903109	-56.3237287099156	-56.8869167158996	-55.7643770615774	-54.6492682604192	-28.4181043989399	0.357069547460935	-0.102853581503579	20.7589012764599	0.153177869602521	0.159986933717183	0.1459669478683	-1.01977914898967	-1.00353853953331	-1.03697824841706	-0.957066017211618	-0.940437054291327	-0.973760721345851	0.000931505073855837	0.00225095503916059	0.00218189348386141
242	12.1639532432449	0.35	-28.4143721867457	-29.2324198049321	-27.5963245685592	0.519381571498763	-15.0260751123912	-15.3339112949979	-14.7182389297845	0.25	0.14	0.44	-24.556220547143	-24.0632417469496	-23.5702629467562	-58.2660280114271	-57.0963074297942	-55.9265868481613	-56.5781745642105	-55.463529443647	-54.3378469714066	-28.4143721867457	0.361093895233699	-0.152276577726605	20.5254070424888	0.153177869602521	0.159986933717183	0.1459669478683	-1.01977914898967	-1.00353853953331	-1.03697824841706	-0.957066017211618	-0.940437054291327	-0.973760721345851	0.000931505073855837	0.00225095503916059	0.00218189348386141
242	12.1639532432449	0.35	-28.3930811081661	-29.2131126800976	-27.5730495362347	0.507308639166426	-14.7283291894944	-15.0374455523788	-14.41921282661	0.25	0.14	0.45	-24.153252601598	-23.6567476885775	-23.160242775557	-57.4820591049883	-56.300432546159	-55.1188059873297	-55.6849453382332	-54.5411370183842	-53.4048631323195	-28.3930811081661	0.361059893656661	-0.114277911290831	20.5001111800941	0.153177869602521	0.159986933717183	0.1459669478683	-1.01977914898967	-1.00353853953331	-1.03697824841706	-0.957066017211618	-0.940437054291327	-0.973760721345851	0.000931505073855837	0.00225095503916059	0.00218189348386141
242	12.1639532432449	0.35	-28.3875716481915	-29.2196191041268	-27.5555241922562	0.522817747166494	-15.064372551957	-15.370875881283	-14.757869222631	0.25	0.14	0.43	-24.8379327783912	-24.3426513676927	-23.8473699569942	-59.4732166055251	-58.287289464085	-57.1013623226448	-57.7651509274563	-56.6053706084194	-55.4513976409154	-28.3875716481915	0.352103144062596	-0.0195575395772231	20.9647596138175	0.153177869602521	0.159986933717183	0.1459669478683	-1.01977914898967	-1.00353853953331	-1.03697824841706	-0.957066017211618	-0.940437054291327	-0.973760721345851	0.000931505073855837	0.00225095503916059	0.00218189348386141
242	12.1639532432449	0.35	-28.3828536291491	-29.2050886566059	-27.5606186016923	0.511959497786661	-14.7116224547844	-15.0175283661399	-14.4057165434288	0.25	0.14	0.44	-24.1754809831802	-23.6830282730995	-23.1905755630188	-57.6656761646398	-56.4910307242588	-55.3163852838777	-55.7528393407846	-54.6081249684963	-53.5000431358406	-28.3828536291491	0.356456796528816	0.187961999475541	21.047050647605	0.153177869602521	0.159986933717183	0.1459669478683	-1.01977914898967	-1.00353853953331	-1.03697824841706	-0.957066017211618	-0.940437054291327	-0.973760721345851	0.000931505073855837	0.00225095503916059	0.00218189348386141
242	12.1639532432449	0.35	-28.3751187435389	-29.1993355164462	-27.5509019706315	0.519230537594504	-14.8207068127384	-15.1244275235805	-14.5169861018963	0.25	0.14	0.45	-24.3551979626954	-23.8661098285232	-23.377021694351	-58.1127804531495	-56.9457904986058	-55.7788005440621	-56.2875092405848	-55.1836576043863	-54.0478048188282	-28.3751187435389	0.359672107748307	-0.0998800073570928	20.6169932823616	0.153177869602521	0.159986933717183	0.1459669478683	-1.01977914898967	-1.00353853953331	-1.03697824841706	-0.957066017211618	-0.940437054291327	-0.973760721345851	0.000931505073855837	0.00225095503916059	0.00218189348386141
242	12.1639532432449	0.35	-28.3706492196393	-29.1908741295697	-27.5504243097088	0.514492614823937	-14.849402454126	-15.1566118493362	-14.5421930589159	0.25	0.14	0.45	-24.4391856026622	-23.9438277018955	-23.4484698011289	-58.3910359737873	-57.2075079514617	-56.0239799291362	-56.5683817132135	-55.4136313986419	-54.2823955522007	-28.3706492196393	0.356687661279484	-0.13877721514905	20.6138755195928	0.153177869602521	0.159986933717183	0.1459669478683	-1.01977914898967	-1.00353853953331	-1.03697824841706	-0.957066017211618	-0.940437054291327	-0.973760721345851	0.000931505073855837	0.00225095503916059	0.00218189348386141
242	12.1639532432449	0.35	-28.3569162309488	-29.1866410728949	-27.5271913890027	0.516365804182339	-15.1154841686013	-15.427027883325	-14.8039404538775	0.25	0.14	0.44	-24.92947336864	-24.4260309169823	-23.9225884653245	-59.6943635320283	-58.4888556465502	-57.2833477610721	-57.9166308293557	-56.7555953815637	-55.5847759939927	-28.3569162309488	0.354801212912763	0.138588337434514	21.0322147915565	0.153177869602521	0.159986933717183	0.1459669478683	-1.01977914898967	-1.00353853953331	-1.03697824841706	-0.957066017211618	-0.940437054291327	-0.973760721345851	0.000931505073855837	0.00225095503916059	0.00218189348386141
242	12.1639532432449	0.35	-28.3562640703954	-29.1727902509525	-27.5397378898384	0.516495833809963	-14.8268836293295	-15.1323994790692	-14.5213677795897	0.25	0.14	0.45	-24.3019691898494	-23.8113241485487	-23.320679107248	-57.8268640944434	-56.6593675882854	-55.4918710821274	-55.9369753106488	-54.8082536342722	-53.6824220786073	-28.3562640703954	0.359158043918794	-0.12725120258758	20.6361830705113	0.153177869602521	0.159986933717183	0.1459669478683	-1.01977914898967	-1.00353853953331	-1.03697824841706	-0.957066017211618	-0.940437054291327	-0.973760721345851	0.000931505073855837	0.00225095503916059	0.00218189348386141
242	12.1639532432449	0.35	-28.3544130864886	-29.1853513043378	-27.5234748686395	0.512050603181841	-14.8113744078035	-15.11929836542	-14.503450450187	0.25	0.14	0.44	-24.472339693981	-23.9739290198494	-23.4755183457179	-58.6977325887504	-57.5022777677	-56.3068229466496	-56.7706405387412	-55.6230223285442	-54.4548700337637	-28.3544130864886	0.354943340983355	0.00618929007150863	20.9411171782001	0.153177869602521	0.159986933717183	0.1459669478683	-1.01977914898967	-1.00353853953331	-1.03697824841706	-0.957066017211618	-0.940437054291327	-0.973760721345851	0.000931505073855837	0.00225095503916059	0.00218189348386141
242	12.1639532432449	0.35	-28.35431702515	-29.1758392030597	-27.5327948472404	0.520100736885824	-15.0284330512317	-15.3358743285623	-14.7209917739011	0.25	0.14	0.44	-24.6821208222415	-24.187313510298	-23.6925061983546	-58.8600712338148	-57.6800918536896	-56.5001124735645	-57.2077737723227	-56.116993061843	-54.9285035095735	-28.35431702515	0.355583894465122	0.275418512523689	21.1719186481549	0.153177869602521	0.159986933717183	0.1459669478683	-1.01977914898967	-1.00353853953331	-1.03697824841706	-0.957066017211618	-0.940437054291327	-0.973760721345851	0.000931505073855837	0.00225095503916059	0.00218189348386141
242	12.1639532432449	0.35	-28.3477010129952	-29.1679492295315	-27.527452796459	0.520636172687123	-15.0646858457007	-15.3725383618847	-14.7568333295166	0.25	0.14	0.43	-24.9126634871978	-24.4137591449978	-23.9148548027978	-59.8283481327115	-58.6302176042194	-57.4320870757272	-58.1622117712801	-56.9949201582887	-55.8207893955579	-28.3477010129952	0.353151341563341	0.203009340461956	21.1375759640143	0.153177869602521	0.159986933717183	0.1459669478683	-1.01977914898967	-1.00353853953331	-1.03697824841706	-0.957066017211618	-0.940437054291327	-0.973760721345851	0.000931505073855837	0.00225095503916059	0.00218189348386141
242	12.1639532432449	0.35	-28.3439307588173	-29.1686803318755	-27.5191811857591	0.520993334691932	-14.9534017974264	-15.2587615995513	-14.6480419953016	0.25	0.14	0.44	-24.5064947262769	-24.0160684009447	-23.5256420756124	-58.3173624429433	-57.1503097866818	-55.9832571304202	-56.5296278779693	-55.402950935546	-54.3017949307116	-28.3439307588173	0.3551531867503	0.00165809183718897	20.9421453382536	0.153177869602521	0.159986933717183	0.1459669478683	-1.01977914898967	-1.00353853953331	-1.03697824841706	-0.957066017211618	-0.940437054291327	-0.973760721345851	0.000931505073855837	0.00225095503916059	0.00218189348386141
242	12.1639532432449	0.35	-28.3373158450176	-29.1581222938008	-27.5165093962344	0.527753269196683	-14.876516849405	-15.1762173306378	-14.5768163681721	0.25	0.14	0.44	-24.5188327786819	-24.0346339942982	-23.5504352099144	-58.6980756678026	-57.5389039755544	-56.3797322833062	-56.8450154803928	-55.7342832219591	-54.5709158294212	-28.3373158450176	0.355118593641783	-0.142885541008457	20.9041408785569	0.153177869602521	0.159986933717183	0.1459669478683	-1.01977914898967	-1.00353853953331	-1.03697824841706	-0.957066017211618	-0.940437054291327	-0.973760721345851	0.000931505073855837	0.00225095503916059	0.00218189348386141
242	12.1639532432449	0.35	-28.3367500977611	-29.1502608038677	-27.5232393916545	0.524725166778931	-15.0258292543347	-15.330381691477	-14.7212768171925	0.24	0.14	0.43	-24.9908748042418	-24.494407594154	-23.9979403840661	-60.3785658049514	-59.1790888619034	-57.9796119188553	-58.5796535447833	-57.4068219444322	-56.2422254710166	-28.3367500977611	0.353004290818774	-0.311814177716683	20.7825983417456	0.153177869602521	0.159986933717183	0.1459669478683	-1.01977914898967	-1.00353853953331	-1.03697824841706	-0.957066017211618	-0.940437054291327	-0.973760721345851	0.000931505073855837	0.00225095503916059	0.00218189348386141
242	12.1639532432449	0.35	-28.3359580044041	-29.1495489705085	-27.5223670382997	0.516332079265011	-14.8570092951431	-15.1632462874481	-14.5507723028381	0.25	0.14	0.44	-24.2857339584599	-23.7952591628671	-23.3047843672744	-57.6309639723944	-56.4670487568806	-55.3031335413667	-55.7312203462548	-54.5991322220006	-53.4664130291551	-28.3359580044041	0.358589878037132	0.0270736727512912	20.8271845630303	0.153177869602521	0.159986933717183	0.1459669478683	-1.01977914898967	-1.00353853953331	-1.03697824841706	-0.957066017211618	-0.940437054291327	-0.973760721345851	0.000931505073855837	0.00225095503916059	0.00218189348386141
242	12.1639532432449	0.35	-28.3333753038574	-29.1527241368962	-27.5140264708187	0.528296667361984	-15.217992148534	-15.5242378914506	-14.9117464056174	0.25	0.14	0.44	-24.9550519727465	-24.4627651059545	-23.9704782391625	-59.438141998392	-58.2656092092685	-57.093076420145	-57.6213805841369	-56.4717726303448	-55.3720175156764	-28.3333753038574	0.359220727610858	-0.183833377064268	20.5587196986745	0.153177869602521	0.159986933717183	0.1459669478683	-1.01977914898967	-1.00353853953331	-1.03697824841706	-0.957066017211618	-0.940437054291327	-0.973760721345851	0.000931505073855837	0.00225095503916059	0.00218189348386141
242	12.1639532432449	0.35	-28.3225083208943	-29.1431795378935	-27.5018371038951	0.523279000109786	-14.8361201481391	-15.1377004684471	-14.5345398278311	0.25	0.14	0.44	-24.4414871469181	-23.9545524544306	-23.4676177619431	-58.4761616347938	-57.3111723028301	-56.1461829708664	-56.701319410839	-55.5676232471244	-54.4623580052263	-28.3225083208943	0.357260094442992	0.139458055530303	21.0441351525678	0.153177869602521	0.159986933717183	0.1459669478683	-1.01977914898967	-1.00353853953331	-1.03697824841706	-0.957066017211618	-0.940437054291327	-0.973760721345851	0.000931505073855837	0.00225095503916059	0.00218189348386141
242	12.1639532432449	0.35	-28.3012696432671	-29.1273921681189	-27.4751471184152	0.524527100803407	-15.2041787786067	-15.512468505975	-14.8958890512384	0.24	0.14	0.43	-25.2805887168714	-24.7781705620669	-24.2757524072625	-61.0608690579373	-59.8473653098078	-58.6338615616782	-6.59113616943364	-58.1846842761741	-56.9978772445882	-28.3012696432671	0.351980316566386	0.00978168145148398	21.0283085076976	0.153177869602521	0.159986933717183	0.1459669478683	-1.01977914898967	-1.00353853953331	-1.03697824841706	-0.957066017211618	-0.940437054291327	-0.973760721345851	0.000931505073855837	0.00225095503916059	0.00218189348386141
242	12.1639532432449	0.35	-28.3011758061679	-29.1229476950019	-27.4794039173339	0.535044662858489	-15.3971582643044	-15.7028391916412	-15.0914773369676	0.25	0.14	0.43	-25.5227533148534	-25.0259120235265	-24.5290707321996	-61.4776252650605	-60.2808647765818	-59.0841042881032	-59.7601952444643	-58.6145110383933	-57.4327941325043	-28.3011758061679	0.355250580006281	-0.00278026251802343	20.9654217771875	0.153177869602521	0.159986933717183	0.1459669478683	-1.01977914898967	-1.00353853953331	-1.03697824841706	-0.957066017211618	-0.940437054291327	-0.973760721345851	0.000931505073855837	0.00225095503916059	0.00218189348386141
242	12.1639532432449	0.35	-28.2981932773681	-29.1184766500381	-27.4779099046981	0.519519073504201	-14.929001105458	-15.2347643272354	-14.6232378836806	0.25	0.14	0.45	-24.4434102603292	-23.9528286069548	-23.4622469535803	-58.1083898474323	-56.9421487353013	-55.7759076231703	-56.2124834976409	-55.0458885828381	-53.9625403365825	-28.2981932773681	0.356492681233228	0.118290821680856	20.9287283846457	0.153177869602521	0.159986933717183	0.1459669478683	-1.01977914898967	-1.00353853953331	-1.03697824841706	-0.957066017211618	-0.940437054291327	-0.973760721345851	0.000931505073855837	0.00225095503916059	0.00218189348386141
242	12.1639532432449	0.35	-28.2909086142012	-29.1115933604876	-27.4702238679148	0.519664997979857	-15.0207591064397	-15.3283117282025	-14.713206484677	0.24	0.14	0.44	-24.9917147936293	-24.4902722640528	-23.9888297344762	-60.3910580183074	-59.1793506526238	-57.9676432869402	-58.4233139635653	-57.220274635777	-56.0589589775248	-28.2909086142012	0.353935820237265	-0.128880336940198	20.9521146801881	0.153177869602521	0.159986933717183	0.1459669478683	-1.01977914898967	-1.00353853953331	-1.03697824841706	-0.957066017211618	-0.940437054291327	-0.973760721345851	0.000931505073855837	0.00225095503916059	0.00218189348386141
242	12.1639532432449	0.35	-28.2835243553127	-29.1053594326154	-27.4616892780101	0.515789945705532	-14.8850718186737	-15.1922204381784	-14.577923199169	0.25	0.14	0.44	-24.4967906232546	-24.0015269155664	-23.5062632078782	-58.5291239931749	-57.3458118033289	-56.162499613483	-56.8042194085258	-55.6767225606324	-54.5265295789379	-28.2835243553127	0.354624796072259	0.178962774620136	21.1020515868656	0.153177869602521	0.159986933717183	0.1459669478683	-1.01977914898967	-1.00353853953331	-1.03697824841706	-0.957066017211618	-0.940437054291327	-0.973760721345851	0.000931505073855837	0.00225095503916059	0.00218189348386141
242	12.1639532432449	0.35	-28.2831103079967	-29.1071927776606	-27.4590278383328	0.519894007719665	-15.099008816242	-15.408021825913	-14.7899958065711	0.24	0.14	0.43	-25.1016830040769	-24.5982603908086	-24.0948377775404	-60.6072116324062	-59.3917138166649	-58.1762160009236	-58.9402479435703	-57.733108490781	-56.5652904961611	-28.2831103079967	0.350999493216412	0.157476926287443	21.1653194930055	0.153177869602521	0.159986933717183	0.1459669478683	-1.01977914898967	-1.00353853953331	-1.03697824841706	-0.957066017211618	-0.940437054291327	-0.973760721345851	0.000931505073855837	0.00225095503916059	0.00218189348386141
242	12.1639532432449	0.35	-28.2759231936597	-29.1041877127565	-27.447658674563	0.522661536168134	-14.9667088654267	-15.2713204556971	-14.6620972751563	0.25	0.14	0.44	-24.6885341131254	-24.1960807159577	-23.70362731879	-59.1434401127552	-57.9637269766794	-56.7840138406036	-57.2821582670456	-56.1286733509369	-54.9748152470814	-28.2759231936597	0.357354855357286	-0.0507214479171749	20.8062926520636	0.153177869602521	0.159986933717183	0.1459669478683	-1.01977914898967	-1.00353853953331	-1.03697824841706	-0.957066017211618	-0.940437054291327	-0.973760721345851	0.000931505073855837	0.00225095503916059	0.00218189348386141
242	12.1639532432449	0.35	-28.2718748666962	-29.0841157220189	-27.4596340113735	0.52585460940911	-15.1714520385981	-15.4782604346682	-14.864643642528	0.25	0.14	0.44	-24.9494405158473	-24.4548954175901	-23.9603503193329	-59.589851428901	-58.4086678704433	-57.2274843119855	-57.7321087660571	-56.6059380780862	-55.4475630879257	-28.2718748666962	0.356969558897393	-0.222257663309702	20.7057855082372	0.153177869602521	0.159986933717183	0.1459669478683	-1.01977914898967	-1.00353853953331	-1.03697824841706	-0.957066017211618	-0.940437054291327	-0.973760721345851	0.000931505073855837	0.00225095503916059	0.00218189348386141
242	12.1639532432449	0.35	-28.2495985971266	-29.0645095383876	-27.4346876558656	0.539418245119855	-15.1625156816082	-15.4609020509111	-14.8641293123053	0.25	0.14	0.44	-24.797122903089	-24.3185529304026	-23.8399829577163	-58.9274292146434	-57.7901642867749	-56.6528993589064	-57.32630196364	-56.1656442805	-55.063900295037	-28.2495985971266	0.36262934712953	0.0845690334303064	20.7815775775039	0.153177869602521	0.159986933717183	0.1459669478683	-1.01977914898967	-1.00353853953331	-1.03697824841706	-0.957066017211618	-0.940437054291327	-0.973760721345851	0.000931505073855837	0.00225095503916059	0.00218189348386141
242	12.1639532432449	0.35	-28.2385727220696	-29.0545649178156	-27.4225805263237	0.520667073348328	-15.0764649088654	-15.3845390621152	-14.7683907556156	0.25	0.14	0.44	-24.955632378371	-24.4558978538111	-23.9561633292512	-59.9892491603715	-58.787969286821	-57.5866894132705	-58.1343837107793	-56.9663667739524	-55.8160410096578	-28.2385727220696	0.356205600751216	0.226954688898208	21.1490796706061	0.153177869602521	0.159986933717183	0.1459669478683	-1.01977914898967	-1.00353853953331	-1.03697824841706	-0.957066017211618	-0.940437054291327	-0.973760721345851	0.000931505073855837	0.00225095503916059	0.00218189348386141
242	12.1639532432449	0.35	-28.2336295386387	-29.0446281662223	-27.422630911055	0.521009936367418	-14.9831440241325	-15.2891010081558	-14.6771870401093	0.25	0.14	0.45	-24.4391783857832	-23.9501151434819	-23.4610519011807	-57.8805662106177	-56.7222925186647	-55.5640188267117	-55.975145075809	-54.8577154930871	-53.7129207133543	-28.2336295386387	0.360622388055466	-0.114557338530814	20.5072930269667	0.153177869602521	0.159986933717183	0.1459669478683	-1.01977914898967	-1.00353853953331	-1.03697824841706	-0.957066017211618	-0.940437054291327	-0.973760721345851	0.000931505073855837	0.00225095503916059	0.00218189348386141
242	12.1639532432449	0.35	-28.2311251024256	-29.0419705890461	-27.4202796158052	0.515081097055534	-14.786905907573	-15.0924621975305	-14.4813496176156	0.25	0.14	0.45	-24.2608282599748	-23.7696526931659	-23.2784771263571	-57.7842764699951	-56.6143978309128	-55.4445191918305	-56.03060265653	-54.9058807252373	-53.7432052620334	-28.2311251024256	0.360803480309565	0.116951063709386	20.7982444613089	0.153177869602521	0.159986933717183	0.1459669478683	-1.01977914898967	-1.00353853953331	-1.03697824841706	-0.957066017211618	-0.940437054291327	-0.973760721345851	0.000931505073855837	0.00225095503916059	0.00218189348386141
242	12.1639532432449	0.35	-28.2309505982122	-29.0500147709926	-27.4118864254317	0.511036207666412	-14.9200968717126	-15.2309114105401	-14.6092823328852	0.24	0.14	0.44	-24.8414034111219	-24.3344692469778	-23.8275350828337	-60.0489377371349	-58.8235295926866	-57.5981214482382	-58.2964155827541	-57.1237616195771	-55.9256447724722	-28.2309505982122	0.356647121048009	-0.0994743085351691	20.777913998282	0.153177869602521	0.159986933717183	0.1459669478683	-1.01977914898967	-1.00353853953331	-1.03697824841706	-0.957066017211618	-0.940437054291327	-0.973760721345851	0.000931505073855837	0.00225095503916059	0.00218189348386141
242	12.1639532432449	0.35	-28.2296021355023	-29.0450449917956	-27.4141592792091	0.522377497091566	-14.9319902441517	-15.2360682618057	-14.6279122264978	0.25	0.14	0.44	-24.475234119571	-23.9867629113294	-23.4982917030878	-58.2554328180834	-57.09278401496	-55.9301352118366	-56.37454922893	-55.2612452310801	-54.1281047368748	-28.2296021355023	0.357743545381034	-0.2485329014444	20.673729954254	0.153177869602521	0.159986933717183	0.1459669478683	-1.01977914898967	-1.00353853953331	-1.03697824841706	-0.957066017211618	-0.940437054291327	-0.973760721345851	0.000931505073855837	0.00225095503916059	0.00218189348386141
242	12.1639532432449	0.35	-28.21980423175	-29.0407439666874	-27.3988644968126	0.514895528061613	-14.9436404797521	-15.2525502593317	-14.6347307001726	0.25	0.14	0.45	-24.4406270187269	-23.9456311933224	-23.450635367918	-58.0268701769602	-56.8516524349247	-55.6764346928891	-56.2002026831584	-55.095844802872	-53.9216199722927	-28.21980423175	0.359443062612867	0.0573383629259564	20.8048134528352	0.153177869602521	0.159986933717183	0.1459669478683	-1.01977914898967	-1.00353853953331	-1.03697824841706	-0.957066017211618	-0.940437054291327	-0.973760721345851	0.000931505073855837	0.00225095503916059	0.00218189348386141
242	12.1639532432449	0.35	-28.2113864872537	-29.0328999113804	-27.3898730631269	0.52615397737255	-15.1862584054731	-15.493181907043	-14.8793349039031	0.25	0.14	0.45	-24.8546071667501	-24.3622316749024	-23.8698561830548	-59.0777160279511	-57.9073728681762	-56.7370297084013	-57.2973823727468	-56.1469951791579	-55.0312836819802	-28.2113864872537	0.36058938184794	0.0461856145783031	20.6990805616218	0.153177869602521	0.159986933717183	0.1459669478683	-1.01977914898967	-1.00353853953331	-1.03697824841706	-0.957066017211618	-0.940437054291327	-0.973760721345851	0.000931505073855837	0.00225095503916059	0.00218189348386141
242	12.1639532432449	0.35	-28.206485975212	-29.0229500356125	-27.3900219148114	0.520757768758447	-15.0748057403712	-15.3827900233509	-14.7668214573915	0.25	0.14	0.44	-24.7539030747584	-24.2582964209683	-23.7626897671783	-59.0222650076606	-57.8405593521437	-56.6588536966269	-57.243464037359	-56.0954354102131	-54.9512617077854	-28.206485975212	0.355223205620325	0.106339816568685	20.9605555944973	0.153177869602521	0.159986933717183	0.1459669478683	-1.01977914898967	-1.00353853953331	-1.03697824841706	-0.957066017211618	-0.940437054291327	-0.973760721345851	0.000931505073855837	0.00225095503916059	0.00218189348386141
242	12.1639532432449	0.35	-28.2040468596969	-29.0143163331336	-27.3937773862602	0.51428309953946	-14.8997900586322	-15.2081711905227	-14.5914089267416	0.25	0.14	0.45	-24.2655565470495	-23.7735158078844	-23.2814750687193	-57.3644770626582	-56.2012785330468	-55.0380800034355	-55.6664368093027	-54.5399572614964	-53.40447530919	-28.2040468596969	0.362321346826173	-0.0695537161246407	20.4468106140163	0.153177869602521	0.159986933717183	0.1459669478683	-1.01977914898967	-1.00353853953331	-1.03697824841706	-0.957066017211618	-0.940437054291327	-0.973760721345851	0.000931505073855837	0.00225095503916059	0.00218189348386141
242	12.1639532432449	0.35	-28.2012817784208	-29.0167030039509	-27.3858605528908	0.52305080128432	-15.0231634484307	-15.3286855875084	-14.717641309353	0.25	0.14	0.45	-24.5941994920309	-24.1040027041321	-23.6138059162332	-58.4670885575674	-57.301757723441	-56.1364268893147	-56.5179692436232	-55.3592081789509	-54.2640219867515	-28.2012817784208	0.359204026908789	0.0880948343408268	20.8599931006974	0.153177869602521	0.159986933717183	0.1459669478683	-1.01977914898967	-1.00353853953331	-1.03697824841706	-0.957066017211618	-0.940437054291327	-0.973760721345851	0.000931505073855837	0.00225095503916059	0.00218189348386141
242	12.1639532432449	0.35	-28.2010781889225	-29.0196595384971	-27.3824968393479	0.531346908823303	-15.1430909633121	-15.4459694054208	-14.8402125212035	0.25	0.14	0.44	-24.8960194198734	-24.4078359087788	-23.9196523976842	-59.4589399988946	-58.2930156956924	-57.1270913924902	-57.598892940719	-56.4641387614103	-55.3321539385052	-28.2010781889225	0.3552894764877	0.0337811001139601	20.9756306527462	0.153177869602521	0.159986933717183	0.1459669478683	-1.01977914898967	-1.00353853953331	-1.03697824841706	-0.957066017211618	-0.940437054291327	-0.973760721345851	0.000931505073855837	0.00225095503916059	0.00218189348386141
242	12.1639532432449	0.35	-28.1992986859309	-29.023387639328	-27.3752097325339	0.510766886332322	-14.7830252306702	-15.091150305034	-14.4749001563063	0.26	0.14	0.45	-23.9475430319884	-23.4585916711964	-22.9696403104044	-56.3045347281353	-55.1549312453351	-54.0053277625349	-54.6731210795921	-53.5717069849317	-52.4456429902682	-28.1992986859309	0.359644836898172	0.0801297806600265	20.6162472158705	0.153177869602521	0.159986933717183	0.1459669478683	-1.01977914898967	-1.00353853953331	-1.03697824841706	-0.957066017211618	-0.940437054291327	-0.973760721345851	0.000931505073855837	0.00225095503916059	0.00218189348386141
242	12.1639532432449	0.35	-28.197036583281	-29.0184976674127	-27.3755754991493	0.520700086183904	-14.7773337248644	-15.0792754276422	-14.4753920220867	0.24	0.14	0.44	-24.6190015302548	-24.1260399633412	-23.6330783964275	-59.5733351875817	-58.380461275768	-57.1875873639543	-57.821240008188	-56.6597524647238	-55.5281293450174	-28.197036583281	0.354061232200758	0.0388820918834775	21.0908333804334	0.153177869602521	0.159986933717183	0.1459669478683	-1.01977914898967	-1.00353853953331	-1.03697824841706	-0.957066017211618	-0.940437054291327	-0.973760721345851	0.000931505073855837	0.00225095503916059	0.00218189348386141
242	12.1639532432449	0.35	-28.1861753280871	-29.000668268491	-27.3716823876831	0.523859359998027	-15.0128515891889	-15.3176696044087	-14.7080335739692	0.25	0.14	0.45	-24.5602886977938	-24.0715447408194	-23.582800783845	-58.3476049956781	-57.1865014070168	-56.0253978183554	-56.5796236805575	-55.4584625087184	-54.3350161156872	-28.1861753280871	0.360931775247	0.0100409891465043	20.7213608382771	0.153177869602521	0.159986933717183	0.1459669478683	-1.01977914898967	-1.00353853953331	-1.03697824841706	-0.957066017211618	-0.940437054291327	-0.973760721345851	0.000931505073855837	0.00225095503916059	0.00218189348386141
242	12.1639532432449	0.35	-28.1728613670727	-28.9868455455565	-27.358877188589	0.522372044910515	-15.0090200484363	-15.3146700559252	-14.7033700409475	0.25	0.14	0.44	-24.7887790567471	-24.2940448916187	-23.7993107264904	-59.4572303119236	-58.2705835984298	-57.083936884936	-57.7484338230554	-56.5775137168551	-55.4356672733358	-28.1728613670727	0.356127036898576	0.105094318486811	21.0424218120532	0.153177869602521	0.159986933717183	0.1459669478683	-1.01977914898967	-1.00353853953331	-1.03697824841706	-0.957066017211618	-0.940437054291327	-0.973760721345851	0.000931505073855837	0.00225095503916059	0.00218189348386141
242	12.1639532432449	0.35	-28.1684068643869	-28.9798344396811	-27.3569792890928	0.52536500267593	-15.0453407821714	-15.3498977265324	-14.7407838378104	0.25	0.14	0.45	-24.7521311398789	-24.2610247129381	-23.7699182859973	-59.1418458960378	-57.9684139819715	-56.7949820679053	-57.0624769676277	-55.9331308899076	-54.8093671349746	-28.1684068643869	0.360685751351627	-0.00138427093497929	20.7395547403231	0.153177869602521	0.159986933717183	0.1459669478683	-1.01977914898967	-1.00353853953331	-1.03697824841706	-0.957066017211618	-0.940437054291327	-0.973760721345851	0.000931505073855837	0.00225095503916059	0.00218189348386141
242	12.1639532432449	0.35	-28.1534710127592	-28.9703884645391	-27.3365535609793	0.517197995507036	-15.0208149929805	-15.3298920588115	-14.7117379271495	0.25	0.14	0.44	-24.7014459432002	-24.2034221864367	-23.7053984296733	-58.9761475246795	-57.7870866649543	-56.5980258052291	-57.1692355169935	-56.017209345888	-54.8721393170868	-28.1534710127592	0.358145818200161	0.00947225357764976	20.7746257409756	0.153177869602521	0.159986933717183	0.1459669478683	-1.01977914898967	-1.00353853953331	-1.03697824841706	-0.957066017211618	-0.940437054291327	-0.973760721345851	0.000931505073855837	0.00225095503916059	0.00218189348386141
242	12.1639532432449	0.35	-28.1507581243448	-28.964338761397	-27.3371774872926	0.51669833765556	-14.8666407802337	-15.1728516675456	-14.5604298929218	0.25	0.15	0.45	-24.3085170232969	-23.8179347168171	-23.3273524103374	-57.7027001720783	-56.5381731993552	-55.3736462266321	-55.9951235192817	-54.8557707319534	-53.7377221334851	-28.1507581243448	0.362292194325839	-0.0449724937897729	20.5181316547092	0.153177869602521	0.159986933717183	0.1459669478683	-1.01977914898967	-1.00353853953331	-1.03697824841706	-0.957066017211618	-0.940437054291327	-0.973760721345851	0.000931505073855837	0.00225095503916059	0.00218189348386141
242	12.1639532432449	0.35	-28.1497749312476	-28.9601182830141	-27.3394315794811	0.523565079580277	-14.870860003907	-15.1729732098973	-14.5687467979167	0.25	0.14	0.44	-24.5146229269322	-24.026505586735	-23.5383882465378	-58.6905070922082	-57.5219044054746	-56.353301718741	-56.9052280939946	-55.790889631059	-54.6432817807262	-28.1497749312476	0.356319550104038	-0.0831026775257159	20.8659257397211	0.153177869602521	0.159986933717183	0.1459669478683	-1.01977914898967	-1.00353853953331	-1.03697824841706	-0.957066017211618	-0.940437054291327	-0.973760721345851	0.000931505073855837	0.00225095503916059	0.00218189348386141
242	12.1639532432449	0.35	-28.1482308706748	-28.9704993303703	-27.3259624109793	0.508725358869244	-14.7358016495874	-15.0441995517057	-14.427403747469	0.25	0.14	0.44	-24.1331187655598	-23.6384029667371	-23.1436871679143	-57.359869212207	-56.1840231148437	-55.0081770174805	-55.6069535777817	-54.4583203638463	-53.3172228633888	-28.1482308706748	0.356818079544771	0.111486798080246	21.0224110762069	0.153177869602521	0.159986933717183	0.1459669478683	-1.01977914898967	-1.00353853953331	-1.03697824841706	-0.957066017211618	-0.940437054291327	-0.973760721345851	0.000931505073855837	0.00225095503916059	0.00218189348386141
242	12.1639532432449	0.35	-28.1448679882137	-28.9544993098462	-27.3352366665811	0.525784566993961	-15.0935654238212	-15.3988416146853	-14.7882892329571	0.25	0.14	0.44	-24.6153670347321	-24.1273767252585	-23.639386415785	-58.2996767855125	-57.1439078190523	-55.988138852592	-56.6679610139425	-55.5305922953601	-54.4283571694195	-28.1448679882137	0.359083425655981	-0.0213145552955134	20.6725255853365	0.153177869602521	0.159986933717183	0.1459669478683	-1.01977914898967	-1.00353853953331	-1.03697824841706	-0.957066017211618	-0.940437054291327	-0.973760721345851	0.000931505073855837	0.00225095503916059	0.00218189348386141
242	12.1639532432449	0.35	-28.1409733101903	-28.960446422258	-27.3215001981225	0.519046126452858	-14.9758749427539	-15.282888892519	-14.6688609929887	0.25	0.14	0.44	-24.6440145860247	-24.148947435479	-23.6538802849334	-58.8833635348381	-57.7004710763883	-56.5175786179384	-57.0759913570477	-55.9396832825149	-54.7989108182989	-28.1409733101903	0.356562358628727	-0.121824996185336	20.7077567468861	0.153177869602521	0.159986933717183	0.1459669478683	-1.01977914898967	-1.00353853953331	-1.03697824841706	-0.957066017211618	-0.940437054291327	-0.973760721345851	0.000931505073855837	0.00225095503916059	0.00218189348386141
242	12.1639532432449	0.35	-28.1384341816196	-28.9550464771195	-27.3218218861198	0.523943946365703	-14.8526535808049	-15.1541678377032	-14.5511393239066	0.25	0.14	0.44	-24.5050913896953	-24.0175268794088	-23.5299623691223	-58.7185001556782	-57.5502100106678	-56.3819198656574	-56.8308668900833	-55.6979119970551	-54.5754248147128	-28.1384341816196	0.358722478942125	-0.103757512624515	20.7493533815692	0.153177869602521	0.159986933717183	0.1459669478683	-1.01977914898967	-1.00353853953331	-1.03697824841706	-0.957066017211618	-0.940437054291327	-0.973760721345851	0.000931505073855837	0.00225095503916059	0.00218189348386141
242	12.1639532432449	0.35	-28.1363086984079	-28.9473759771575	-27.3252414196583	0.521137568563351	-15.0480935461941	-15.3552982365707	-14.7408888558175	0.25	0.14	0.44	-24.8032246475724	-24.3070006842988	-23.8107767210251	-59.3669104847018	-58.1791905802694	-56.9914706758371	-57.6360419493043	-56.4528443923305	-55.2947225586149	-28.1363086984079	0.357328561463394	-0.243172949655871	20.5590943293842	0.153177869602521	0.159986933717183	0.1459669478683	-1.01977914898967	-1.00353853953331	-1.03697824841706	-0.957066017211618	-0.940437054291327	-0.973760721345851	0.000931505073855837	0.00225095503916059	0.00218189348386141
242	12.1639532432449	0.35	-28.1343830411828	-28.9429187450764	-27.3258473372892	0.522241503196724	-15.0052347150088	-15.3108875859646	-14.699581844053	0.25	0.14	0.44	-24.6791736125249	-24.1865006551191	-23.6938276977133	-58.9431815505239	-57.7664925726294	-56.5898035947349	-57.1967861878247	-56.0470285578717	-54.9060001546328	-28.1343830411828	0.359137915333977	-0.0845707358470603	20.6973946559587	0.153177869602521	0.159986933717183	0.1459669478683	-1.01977914898967	-1.00353853953331	-1.03697824841706	-0.957066017211618	-0.940437054291327	-0.973760721345851	0.000931505073855837	0.00225095503916059	0.00218189348386141
242	12.1639532432449	0.35	-28.1333510902092	-28.9502707167939	-27.3164314636245	0.520062304687076	-15.0474541019738	-15.3553081991291	-14.7396000048186	0.25	0.14	0.44	-24.7396498506884	-24.2436518238202	-23.7476537969521	-59.0607108300239	-57.8766198580854	-56.6925288861468	-57.1871056353595	-56.0580044971852	-54.9089859854585	-28.1333510902092	0.35860195482626	-0.0848614253787181	20.7802885639206	0.153177869602521	0.159986933717183	0.1459669478683	-1.01977914898967	-1.00353853953331	-1.03697824841706	-0.957066017211618	-0.940437054291327	-0.973760721345851	0.000931505073855837	0.00225095503916059	0.00218189348386141
242	12.1639532432449	0.35	-28.1276952170893	-28.9462218899363	-27.3091685442422	0.504669065932068	-14.6763126231813	-14.9859679141356	-14.366657332227	0.25	0.14	0.45	-24.0461321054805	-23.5492664991939	-23.0524008929073	-57.1685169315893	-55.98724296615	-54.8059690007106	-55.4660653641862	-54.3208463921635	-53.1547252707023	-28.1276952170893	0.360565159456394	-0.204808400216813	20.4429543739482	0.153177869602521	0.159986933717183	0.1459669478683	-1.01977914898967	-1.00353853953331	-1.03697824841706	-0.957066017211618	-0.940437054291327	-0.973760721345851	0.000931505073855837	0.00225095503916059	0.00218189348386141
242	12.1639532432449	0.35	-28.1179141597671	-28.941744055524	-27.2940842640102	0.513154384353414	-14.8580097759057	-15.1662216862761	-14.5497978655353	0.25	0.14	0.45	-24.2634899618895	-23.7704009943073	-23.2773120267252	-57.5138161132246	-56.3450053504892	-55.1761945877538	-55.6983804731891	-54.5562724194962	-53.4454566559617	-28.1179141597671	0.359642894085329	0.043029568666607	20.7227468484727	0.153177869602521	0.159986933717183	0.1459669478683	-1.01977914898967	-1.00353853953331	-1.03697824841706	-0.957066017211618	-0.940437054291327	-0.973760721345851	0.000931505073855837	0.00225095503916059	0.00218189348386141
242	12.1639532432449	0.35	-28.116262291706	-28.9274451284862	-27.3050794549257	0.527923579249196	-15.1462457618938	-15.4512759283718	-14.8412155954157	0.25	0.14	0.44	-24.7348259419572	-24.2465252922337	-23.7582246425102	-58.6675240882171	-57.5093437073578	-56.3511633264986	-56.8719316763718	-55.7456616322626	-54.6365975474016	-28.116262291706	0.359715843464712	0.238595839440172	20.9819195371048	0.153177869602521	0.159986933717183	0.1459669478683	-1.01977914898967	-1.00353853953331	-1.03697824841706	-0.957066017211618	-0.940437054291327	-0.973760721345851	0.000931505073855837	0.00225095503916059	0.00218189348386141
242	12.1639532432449	0.35	-28.1152751757456	-28.9238584522265	-27.3066918992647	0.533624847183986	-15.0356088826074	-15.3349648144918	-14.7362529507229	0.25	0.14	0.44	-24.5135700412139	-24.0350373094944	-23.5565045777748	-58.0593183524893	-56.9259345097327	-55.7925506669762	-56.3493089281386	-55.2860386458424	-54.1505556706671	-28.1152751757456	0.360033474949556	0.0236761472796897	20.7820112395185	0.153177869602521	0.159986933717183	0.1459669478683	-1.01977914898967	-1.00353853953331	-1.03697824841706	-0.957066017211618	-0.940437054291327	-0.973760721345851	0.000931505073855837	0.00225095503916059	0.00218189348386141
242	12.1639532432449	0.35	-28.1136193725237	-28.9255287569966	-27.3017099880508	0.53717296615657	-15.2100526555784	-15.5107296292852	-14.9093756818716	0.25	0.14	0.44	-25.0437490116359	-24.5582735476787	-24.0727980837215	-59.9169860585369	-58.7554895672499	-57.593993075963	-57.9345961704501	-56.8132837021003	-55.6990065519931	-28.1136193725237	0.358164697112007	0.0570647028094914	20.8866998354041	0.153177869602521	0.159986933717183	0.1459669478683	-1.01977914898967	-1.00353853953331	-1.03697824841706	-0.957066017211618	-0.940437054291327	-0.973760721345851	0.000931505073855837	0.00225095503916059	0.00218189348386141
242	12.1639532432449	0.35	-28.1132788258003	-28.9325364966105	-27.2940211549901	0.519215928929813	-14.7493300682525	-15.0515969000065	-14.4470632364985	0.25	0.14	0.45	-24.2559772976178	-23.7688676933973	-23.2817580891768	-57.9197159452031	-56.7565696590545	-55.5934233729058	-56.0201582466134	-54.8702226548365	-53.7786407267298	-28.1132788258003	0.360242916027331	-0.0797843110396305	20.7514100755434	0.153177869602521	0.159986933717183	0.1459669478683	-1.01977914898967	-1.00353853953331	-1.03697824841706	-0.957066017211618	-0.940437054291327	-0.973760721345851	0.000931505073855837	0.00225095503916059	0.00218189348386141
242	12.1639532432449	0.35	-28.107280529397	-28.9313530178387	-27.2832080409554	0.519853879736231	-14.9054784709583	-15.2105552529314	-14.6004016889852	0.24	0.14	0.43	-24.7505895406445	-24.2541691218342	-23.757748703024	-59.6867910969657	-58.4896583262435	-57.2925255555214	-57.8669999744919	-56.7076833101455	-55.5537471464517	-28.107280529397	0.354445244767272	-0.0154544049247218	21.0562258963213	0.153177869602521	0.159986933717183	0.1459669478683	-1.01977914898967	-1.00353853953331	-1.03697824841706	-0.957066017211618	-0.940437054291327	-0.973760721345851	0.000931505073855837	0.00225095503916059	0.00218189348386141
242	12.1639532432449	0.35	-28.104655814632	-28.9150600953424	-27.2942515339216	0.510197960574292	-14.6879943634983	-14.9944873919939	-14.3815013350027	0.25	0.14	0.44	-24.2212834941291	-23.7261912420171	-23.2310989899051	-57.9761465657333	-56.7910920669096	-55.6060375680859	-56.1867456630038	-55.0380077525616	-53.8560032256289	-28.104655814632	0.358828161484926	-0.256288496426575	20.5558444659511	0.153177869602521	0.159986933717183	0.1459669478683	-1.01977914898967	-1.00353853953331	-1.03697824841706	-0.957066017211618	-0.940437054291327	-0.973760721345851	0.000931505073855837	0.00225095503916059	0.00218189348386141
242	12.1639532432449	0.35	-28.1042087504751	-28.9234666398181	-27.2849508611321	0.520232683442594	-14.9428479076406	-15.2484575529953	-14.6372382622858	0.25	0.14	0.44	-24.4799727458474	-23.9893450372315	-23.4987173286157	-58.2303117762487	-57.0632596420255	-55.8962075078024	-56.5676116939507	-55.4610434017144	-54.3300094364223	-28.1042087504751	0.358936706315585	-0.0457845151493783	20.670156107326	0.153177869602521	0.159986933717183	0.1459669478683	-1.01977914898967	-1.00353853953331	-1.03697824841706	-0.957066017211618	-0.940437054291327	-0.973760721345851	0.000931505073855837	0.00225095503916059	0.00218189348386141
242	12.1639532432449	0.35	-28.1029499457755	-28.9128516307658	-27.2930482607852	0.51692451399672	-14.8079233977689	-15.1127867794254	-14.5030600161125	0.25	0.14	0.44	-24.4683334765876	-23.9747449018235	-23.4811563270594	-58.7040937075388	-57.5198826956345	-56.3356716837302	-56.8126309951903	-55.6757698894973	-54.5124679704908	-28.1029499457755	0.35734815856033	0.0424525857242817	20.9453460182457	0.153177869602521	0.159986933717183	0.1459669478683	-1.01977914898967	-1.00353853953331	-1.03697824841706	-0.957066017211618	-0.940437054291327	-0.973760721345851	0.000931505073855837	0.00225095503916059	0.00218189348386141
242	12.1639532432449	0.35	-28.1011584953005	-28.9133013320968	-27.2890156585042	0.516234658686204	-14.8709597025688	-15.1775440375625	-14.5643753675751	0.25	0.14	0.44	-24.5990881232714	-24.102189873129	-23.6052916229866	-59.0812474220802	-57.8878142219085	-56.6943810217367	-57.2101946862349	-56.0485934246342	-54.9020888718105	-28.1011584953005	0.355733620881925	0.152501553899716	21.1200190918332	0.153177869602521	0.159986933717183	0.1459669478683	-1.01977914898967	-1.00353853953331	-1.03697824841706	-0.957066017211618	-0.940437054291327	-0.973760721345851	0.000931505073855837	0.00225095503916059	0.00218189348386141
242	12.1639532432449	0.35	-28.0981190733645	-28.9093393085967	-27.2868988381324	0.522850034726894	-15.0830215648919	-15.3898844737336	-14.7761586560503	0.25	0.14	0.45	-24.6571301699782	-24.1654852391432	-23.6738403083083	-58.5323843399025	-57.3652919065165	-56.1981994731305	-56.7356621128083	-55.6217493723838	-54.4872822629542	-28.0981190733645	0.360966697733677	0.0422790887669795	20.7407685847935	0.153177869602521	0.159986933717183	0.1459669478683	-1.01977914898967	-1.00353853953331	-1.03697824841706	-0.957066017211618	-0.940437054291327	-0.973760721345851	0.000931505073855837	0.00225095503916059	0.00218189348386141
242	12.1639532432449	0.35	-28.0953011775359	-28.9079374975155	-27.2826648575562	0.516978619853358	-14.9747578753168	-15.2830226229753	-14.6664931276583	0.25	0.14	0.45	-24.71408312725	-24.2155900747448	-23.7170970222395	-59.2208091254575	-58.0263014530191	-56.8317937805807	-57.2658707438844	-56.1095903797643	-54.9653510053384	-28.0953011775359	0.359432424611484	0.118260137540754	20.9077754368407	0.153177869602521	0.159986933717183	0.1459669478683	-1.01977914898967	-1.00353853953331	-1.03697824841706	-0.957066017211618	-0.940437054291327	-0.973760721345851	0.000931505073855837	0.00225095503916059	0.00218189348386141
242	12.1639532432449	0.35	-28.091802496342	-28.8984118832559	-27.2851931094281	0.517477187602918	-14.7985144601397	-15.1028471536117	-14.4941817666678	0.25	0.15	0.45	-24.1490139860716	-23.6623948475527	-23.1757757090338	-57.2113259410722	-56.0584786174081	-54.905631293744	-55.6261071051849	-54.4958937446779	-53.38935379652	-28.091802496342	0.362481913783071	0.0911059387480745	20.6633989014212	0.153177869602521	0.159986933717183	0.1459669478683	-1.01977914898967	-1.00353853953331	-1.03697824841706	-0.957066017211618	-0.940437054291327	-0.973760721345851	0.000931505073855837	0.00225095503916059	0.00218189348386141
242	12.1639532432449	0.35	-28.0903265424429	-28.9028057235338	-27.2778473613521	0.502644481152417	-14.8076306874062	-15.1213243562433	-14.493937018569	0.25	0.15	0.45	-24.2504660906541	-23.7473872928075	-23.2443084949609	-57.6235235654812	-56.4281167285718	-55.2327098916625	-56.0574942471794	-54.8654425476251	-53.7062887583042	-28.0903265424429	0.362758379971614	-0.171784817921341	20.3613868171148	0.153177869602521	0.159986933717183	0.1459669478683	-1.01977914898967	-1.00353853953331	-1.03697824841706	-0.957066017211618	-0.940437054291327	-0.973760721345851	0.000931505073855837	0.00225095503916059	0.00218189348386141
242	12.1639532432449	0.35	-28.0868021951191	-28.8967380144331	-27.2768663758051	0.532495729031583	-15.1121965566509	-15.4137605519507	-14.8106325613511	0.25	0.14	0.44	-24.9363802073731	-24.448510007346	-23.9606398073189	-59.7800359339108	-58.6104636926245	-57.4408914513382	-57.8846875064933	-56.7582388440181	-55.6273064810259	-28.0868021951191	0.358482081857663	-0.161035276853819	20.6627972549203	0.153177869602521	0.159986933717183	0.1459669478683	-1.01977914898967	-1.00353853953331	-1.03697824841706	-0.957066017211618	-0.940437054291327	-0.973760721345851	0.000931505073855837	0.00225095503916059	0.00218189348386141
242	12.1639532432449	0.35	-28.0843431235377	-28.9050385067867	-27.2636477402886	0.512992559555804	-14.7594409977032	-15.0657073896288	-14.4531746057777	0.25	0.14	0.44	-24.3106210131649	-23.8164174559992	-23.3222138988336	-58.127559944753	-56.9459016531569	-55.7642433615609	-56.3410096126359	-55.1953956373273	-54.0631831102715	-28.0843431235377	0.355635261906367	0.0106052079305636	20.8890795964764	0.153177869602521	0.159986933717183	0.1459669478683	-1.01977914898967	-1.00353853953331	-1.03697824841706	-0.957066017211618	-0.940437054291327	-0.973760721345851	0.000931505073855837	0.00225095503916059	0.00218189348386141
242	12.1639532432449	0.35	-28.0767998058037	-28.8952068325458	-27.2583927790615	0.527756207373403	-15.13558350355	-15.440501312429	-14.830665694671	0.25	0.14	0.45	-24.8015500361303	-24.3117709712672	-23.8219919064041	-59.0271124872059	-57.8614496994592	-56.6957869117125	-57.0813030172229	-55.9457015188447	-54.8608801773542	-28.0767998058037	0.358220366830764	0.0865650441831862	20.8974976653142	0.153177869602521	0.159986933717183	0.1459669478683	-1.01977914898967	-1.00353853953331	-1.03697824841706	-0.957066017211618	-0.940437054291327	-0.973760721345851	0.000931505073855837	0.00225095503916059	0.00218189348386141
242	12.1639532432449	0.35	-28.0730290346634	-28.8885280852407	-27.2575299840862	0.520738515112324	-15.0470371244726	-15.3544659420166	-14.7396083069287	0.25	0.14	0.44	-24.7214621156602	-24.2264862633657	-23.7315104110713	-58.976630603231	-57.7957939738395	-56.6149573444479	-57.2103277260365	-56.0764526752226	-54.9375262117341	-28.0730290346634	0.358097296638344	0.199567796631445	20.9949035874391	0.153177869602521	0.159986933717183	0.1459669478683	-1.01977914898967	-1.00353853953331	-1.03697824841706	-0.957066017211618	-0.940437054291327	-0.973760721345851	0.000931505073855837	0.00225095503916059	0.00218189348386141
242	12.1639532432449	0.35	-28.0617680043097	-28.8695376196036	-27.2539983890158	0.521024736304858	-15.0924022203613	-15.4005811270394	-14.7842233136831	0.25	0.14	0.44	-24.7870822390941	-24.291071352156	-23.7950604652178	-59.1123537882232	-57.9294646224603	-56.7465754566974	-57.3358182859831	-56.18388772977	-55.0287902203937	-28.0617680043097	0.360083573033055	-0.04093960633456	20.7588241100134	0.153177869602521	0.159986933717183	0.1459669478683	-1.01977914898967	-1.00353853953331	-1.03697824841706	-0.957066017211618	-0.940437054291327	-0.973760721345851	0.000931505073855837	0.00225095503916059	0.00218189348386141
242	12.1639532432449	0.35	-28.0606939876048	-28.8671896925235	-27.2541982826861	0.505631850089407	-14.6713134788598	-14.9802677438244	-14.3623592138952	0.25	0.14	0.45	-24.0317315696733	-23.5360991757866	-23.0404667818999	-57.1216911807627	-55.943608758333	-54.7655263359034	-55.3950864888379	-54.293791882788	-53.1111114507648	-28.0606939876048	0.363278128111225	0.0412038434262255	20.6458589956783	0.153177869602521	0.159986933717183	0.1459669478683	-1.01977914898967	-1.00353853953331	-1.03697824841706	-0.957066017211618	-0.940437054291327	-0.973760721345851	0.000931505073855837	0.00225095503916059	0.00218189348386141
242	12.1639532432449	0.35	-28.0566876622775	-28.8748013011317	-27.2385740234234	0.509556369439609	-14.6240550668829	-14.9296058587841	-14.3185042749817	0.25	0.14	0.44	-24.0130047592526	-23.5215522259763	-23.0300996926999	-57.2276483736104	-56.0564216550623	-54.8851949365141	-55.5700412239938	-54.4223869042694	-53.2833456898517	-28.0566876622775	0.357007430264221	-0.134426963534725	20.6647442045505	0.153177869602521	0.159986933717183	0.1459669478683	-1.01977914898967	-1.00353853953331	-1.03697824841706	-0.957066017211618	-0.940437054291327	-0.973760721345851	0.000931505073855837	0.00225095503916059	0.00218189348386141
242	12.1639532432449	0.35	-28.0553858528215	-28.8735277051998	-27.2372440004432	0.511783314421854	-14.6627218564884	-14.9677184662749	-14.3577252467019	0.25	0.14	0.44	-24.0194340403686	-23.5299909787685	-23.0405479171684	-57.1112395133831	-55.9474860347528	-54.7837325561225	-55.4423996852944	-54.3008484197307	-53.1547384226387	-28.0553858528215	0.357970925210325	-0.126327828903262	20.624263404583	0.153177869602521	0.159986933717183	0.1459669478683	-1.01977914898967	-1.00353853953331	-1.03697824841706	-0.957066017211618	-0.940437054291327	-0.973760721345851	0.000931505073855837	0.00225095503916059	0.00218189348386141
242	12.1639532432449	0.35	-28.0429179840837	-28.8525400400406	-27.2332959281267	0.532005920130832	-15.2925088230144	-15.5979712898486	-14.9870463561802	0.25	0.14	0.44	-25.1426870024233	-24.6503058425991	-24.1579246827749	-60.0520943653205	-58.876065730409	-57.7000370954975	-58.2073160904223	-57.0608156064713	-55.9286824564041	-28.0429179840837	0.358576729224066	0.249056130485447	21.0982056951966	0.153177869602521	0.159986933717183	0.1459669478683	-1.01977914898967	-1.00353853953331	-1.03697824841706	-0.957066017211618	-0.940437054291327	-0.973760721345851	0.000931505073855837	0.00225095503916059	0.00218189348386141
242	12.1639532432449	0.35	-28.0395490858896	-28.8592214315786	-27.2198767402005	0.51852190162053	-14.890909977901	-15.1965027807461	-14.5853171750559	0.25	0.14	0.44	-24.5803240054654	-24.0860280338167	-23.591732062168	-58.9152954769957	-57.7305432655807	-56.5457910541658	-57.1408415744372	-55.9906975622529	-54.854390275031	-28.0395490858896	0.35564941660178	0.204600653598932	21.1196007731145	0.153177869602521	0.159986933717183	0.1459669478683	-1.01977914898967	-1.00353853953331	-1.03697824841706	-0.957066017211618	-0.940437054291327	-0.973760721345851	0.000931505073855837	0.00225095503916059	0.00218189348386141
242	12.1639532432449	0.35	-28.0368202330155	-28.8447184000122	-27.2289220660188	0.523626019772817	-14.9213101311313	-15.2244112443026	-14.61820901796	0.25	0.14	0.44	-24.7008856301262	-24.2091184405338	-23.7173512509414	-59.3891598496931	-58.2067876599318	-57.0244154701704	-57.5126661093207	-56.3608248292344	-55.2303919041432	-28.0368202330155	0.355765000415521	0.0757298308086777	21.0836806646278	0.153177869602521	0.159986933717183	0.1459669478683	-1.01977914898967	-1.00353853953331	-1.03697824841706	-0.957066017211618	-0.940437054291327	-0.973760721345851	0.000931505073855837	0.00225095503916059	0.00218189348386141
242	12.1639532432449	0.35	-28.0312594474259	-28.8450288625286	-27.2174900323231	0.510839623639786	-14.8535122602937	-15.1630614517778	-14.5439630688095	0.25	0.14	0.44	-24.304111569708	-23.8079506783162	-23.3117897869244	-57.7192068632561	-56.5408871766647	-55.3625674900733	-55.9371869890782	-54.8395803973658	-53.6870355792464	-28.0312594474259	0.358364156570283	0.13174319815568	20.8828972214737	0.153177869602521	0.159986933717183	0.1459669478683	-1.01977914898967	-1.00353853953331	-1.03697824841706	-0.957066017211618	-0.940437054291327	-0.973760721345851	0.000931505073855837	0.00225095503916059	0.00218189348386141
242	12.1639532432449	0.35	-28.0232833419402	-28.8358448270172	-27.2107218568632	0.52823561183847	-14.9181893872481	-15.2184387007341	-14.6179400737622	0.25	0.14	0.44	-24.5546014085272	-24.0701560353316	-23.585710662136	-58.7049256408809	-57.5467178924691	-56.3885101440573	-56.8803199900315	-55.7470552261111	-54.6220809329077	-28.0232833419402	0.356320156873829	-0.0524554473539704	20.8293279219134	0.153177869602521	0.159986933717183	0.1459669478683	-1.01977914898967	-1.00353853953331	-1.03697824841706	-0.957066017211618	-0.940437054291327	-0.973760721345851	0.000931505073855837	0.00225095503916059	0.00218189348386141
242	12.1639532432449	0.35	-28.0225227791278	-28.8329922850761	-27.2120532731796	0.52460712769821	-14.8928710178456	-15.1948000227172	-14.5909420129739	0.25	0.14	0.43	-24.6466838939482	-24.1569407758841	-23.66719765782	-59.2437199211427	-58.0665147342404	-56.8893095473381	-57.3296140689603	-56.1847132433963	-55.0422908714301	-28.0225227791278	0.352918617100412	0.233979695414937	21.3383408778893	0.153177869602521	0.159986933717183	0.1459669478683	-1.01977914898967	-1.00353853953331	-1.03697824841706	-0.957066017211618	-0.940437054291327	-0.973760721345851	0.000931505073855837	0.00225095503916059	0.00218189348386141
242	12.1639532432449	0.35	-28.0192928460723	-28.8360983025643	-27.2024873895803	0.519844160695589	-14.8786868962	-15.1832212524409	-14.5741525399591	0.25	0.14	0.44	-24.4882114800104	-23.9970441845752	-23.50587688914	-58.5230031879688	-57.3491900158617	-56.1753768437546	-56.6271057691278	-55.4923623275099	-54.3619175264874	-28.0192928460723	0.355494809302067	0.00570957641110782	20.9770886650568	0.153177869602521	0.159986933717183	0.1459669478683	-1.01977914898967	-1.00353853953331	-1.03697824841706	-0.957066017211618	-0.940437054291327	-0.973760721345851	0.000931505073855837	0.00225095503916059	0.00218189348386141
242	12.1639532432449	0.35	-27.9979000125951	-28.8167116629731	-27.179088362217	0.514998198034791	-14.9148486734988	-15.2230999193747	-14.6065974276229	0.25	0.14	0.45	-24.5402246799537	-24.0433117731387	-23.5463988663238	-58.6175017198198	-57.4305609501365	-56.2436201804532	-56.7600309170001	-55.5851203372004	-54.459548064594	-27.9979000125951	0.361685153828124	0.141457018735377	20.833973907954	0.153177869602521	0.159986933717183	0.1459669478683	-1.01977914898967	-1.00353853953331	-1.03697824841706	-0.957066017211618	-0.940437054291327	-0.973760721345851	0.000931505073855837	0.00225095503916059	0.00218189348386141
242	12.1639532432449	0.35	-27.9924804553974	-28.8017478871662	-27.1832130236286	0.526710385134466	-15.1188306996826	-15.4240506508624	-14.8136107485028	0.25	0.14	0.44	-24.6002254205054	-24.1134220656786	-23.6266187108518	-58.1325054011972	-56.9821460784651	-55.8317867557329	-56.3823044804399	-55.2568719341803	-54.131471377961	-27.9924804553974	0.363138030422561	0.0849219711656037	20.7472264641905	0.153177869602521	0.159986933717183	0.1459669478683	-1.01977914898967	-1.00353853953331	-1.03697824841706	-0.957066017211618	-0.940437054291327	-0.973760721345851	0.000931505073855837	0.00225095503916059	0.00218189348386141
242	12.1639532432449	0.35	-27.9852282799931	-28.7986771703698	-27.1717793896164	0.520590999001097	-14.9890572135127	-15.2953919525842	-14.6827224744412	0.25	0.14	0.44	-24.4154976955057	-23.9265062960672	-23.4375148966288	-57.7444697485066	-56.5879686841293	-55.4314676197521	-55.9943782970146	-54.9011149674866	-53.7770179942566	-27.9852282799931	0.362120087479325	0.174311935688135	20.8138258643196	0.153177869602521	0.159986933717183	0.1459669478683	-1.01977914898967	-1.00353853953331	-1.03697824841706	-0.957066017211618	-0.940437054291327	-0.973760721345851	0.000931505073855837	0.00225095503916059	0.00218189348386141
242	12.1639532432449	0.35	-27.9818345362815	-28.7968729464623	-27.1667961261007	0.517343838675513	-15.0415737893452	-15.3509876275029	-14.7321599511876	0.25	0.14	0.45	-24.7127748900493	-24.214665275489	-23.7165556609287	-58.9484528067137	-57.7602903588656	-56.5721279110175	-57.0811782465318	-55.9339032040821	-54.7897900923646	-27.9818345362815	0.362754744584978	0.0846797450088664	20.7904964897274	0.153177869602521	0.159986933717183	0.1459669478683	-1.01977914898967	-1.00353853953331	-1.03697824841706	-0.957066017211618	-0.940437054291327	-0.973760721345851	0.000931505073855837	0.00225095503916059	0.00218189348386141
242	12.1639532432449	0.35	-27.9799996559019	-28.7851825187162	-27.1748167930877	0.524394204920029	-14.9690122212692	-15.2726144377515	-14.6654100047869	0.25	0.14	0.45	-24.4933301968253	-24.006430631129	-23.5195310654327	-58.2011784428476	-57.044205165669	-55.8872318884905	-56.4139491317499	-55.2668550365022	-54.1108239656455	-27.9799996559019	0.362398892286859	-0.0711311923669858	20.6575276595226	0.153177869602521	0.159986933717183	0.1459669478683	-1.01977914898967	-1.00353853953331	-1.03697824841706	-0.957066017211618	-0.940437054291327	-0.973760721345851	0.000931505073855837	0.00225095503916059	0.00218189348386141
242	12.1639532432449	0.35	-27.9773574644726	-28.7813123401024	-27.1734025888429	0.522424205655933	-15.0082513316397	-15.3138537379834	-14.7026489252961	0.25	0.14	0.45	-24.5945482909066	-24.1037408645569	-23.6129334382072	-58.5258735381206	-57.3579344881184	-56.1899954381162	-56.6518501845065	-55.5170588828674	-54.4115638015511	-27.9773574644726	0.363904500143942	0.0191785100116884	20.6311490071841	0.153177869602521	0.159986933717183	0.1459669478683	-1.01977914898967	-1.00353853953331	-1.03697824841706	-0.957066017211618	-0.940437054291327	-0.973760721345851	0.000931505073855837	0.00225095503916059	0.00218189348386141
242	12.1639532432449	0.35	-27.9747252349636	-28.7838068897518	-27.1656435801753	0.518490511285582	-14.8697157216591	-15.1748927586723	-14.5645386846459	0.25	0.14	0.44	-24.5043023882514	-24.0115048103148	-23.5187072323781	-58.6331649563158	-57.4540135885509	-56.274862220786	-57.0516184718097	-55.8724913171143	-54.7495201405361	-27.9747252349636	0.359440801768716	0.00867047885670146	20.7870546462852	0.153177869602521	0.159986933717183	0.1459669478683	-1.01977914898967	-1.00353853953331	-1.03697824841706	-0.957066017211618	-0.940437054291327	-0.973760721345851	0.000931505073855837	0.00225095503916059	0.00218189348386141
242	12.1639532432449	0.35	-27.9689766855193	-28.7793406161225	-27.158612754916	0.52301924707623	-15.0074276187634	-15.3126490447959	-14.7022061927309	0.25	0.14	0.44	-24.566677841558	-24.0769992482757	-23.5873206549934	-58.3973688019299	-57.2333554342802	-56.0693420666305	-56.695247828621	-55.533332483194	-54.4188922403235	-27.9689766855193	0.358083155118387	-0.0451514613417985	20.7465522236381	0.153177869602521	0.159986933717183	0.1459669478683	-1.01977914898967	-1.00353853953331	-1.03697824841706	-0.957066017211618	-0.940437054291327	-0.973760721345851	0.000931505073855837	0.00225095503916059	0.00218189348386141
242	12.1639532432449	0.35	-27.9676566326084	-28.7705507876157	-27.1647624776012	0.512282708157654	-14.8322420182299	-15.1404566127991	-14.5240274236606	0.25	0.14	0.45	-24.1857088687591	-23.6933598832566	-23.2010108977542	-57.2425891488315	-56.0773005543192	-54.9120119598069	-55.5655273289693	-54.4251640144809	-53.2881636461496	-27.9676566326084	0.361694251968857	-0.149132388097463	20.4426677911746	0.153177869602521	0.159986933717183	0.1459669478683	-1.01977914898967	-1.00353853953331	-1.03697824841706	-0.957066017211618	-0.940437054291327	-0.973760721345851	0.000931505073855837	0.00225095503916059	0.00218189348386141
242	12.1639532432449	0.35	-27.9659574942427	-28.7743817279578	-27.1575332605277	0.518581177517846	-14.8742227107244	-15.1794368200256	-14.5690086014231	0.25	0.14	0.44	-24.6029769123125	-24.1082829540661	-23.6135889958196	-59.0925994165272	-57.9044199530166	-56.716240489506	-57.2280165519915	-56.0905343071283	-54.921250809485	-27.9659574942427	0.354492321581131	0.190857327955426	21.2168514984458	0.153177869602521	0.159986933717183	0.1459669478683	-1.01977914898967	-1.00353853953331	-1.03697824841706	-0.957066017211618	-0.940437054291327	-0.973760721345851	0.000931505073855837	0.00225095503916059	0.00218189348386141
242	12.1639532432449	0.35	-27.945767378156	-28.7534821060537	-27.1380526502582	0.523355856420484	-15.0741682895081	-15.3805403192512	-14.7677962597651	0.25	0.14	0.45	-24.7721112244184	-24.278664190744	-23.7852171570695	-59.118405428152	-57.9407988232967	-56.7631922184413	-57.1589422974592	-56.0323793620047	-54.860471855286	-27.945767378156	0.362781670652083	0.128043104012004	20.8010129441424	0.153177869602521	0.159986933717183	0.1459669478683	-1.01977914898967	-1.00353853953331	-1.03697824841706	-0.957066017211618	-0.940437054291327	-0.973760721345851	0.000931505073855837	0.00225095503916059	0.00218189348386141
242	12.1639532432449	0.35	-27.9444798950722	-28.7537485338002	-27.1352112563443	0.519042132020987	-14.9179054620651	-15.2237334512797	-14.6120774728504	0.25	0.14	0.44	-24.6976989875228	-24.2015494954317	-23.7054000033407	-59.3763730209744	-58.1835672728985	-56.9907615248225	-57.5494483436969	-56.4137539864207	-55.2437000041285	-27.9444798950722	0.356147794033626	-0.14420741560845	20.7824672029877	0.153177869602521	0.159986933717183	0.1459669478683	-1.01977914898967	-1.00353853953331	-1.03697824841706	-0.957066017211618	-0.940437054291327	-0.973760721345851	0.000931505073855837	0.00225095503916059	0.00218189348386141
242	12.1639532432449	0.35	-27.942631502337	-28.7487470191474	-27.1365159855266	0.527250463401554	-14.9392879482707	-15.2405567339138	-14.6380191626276	0.25	0.14	0.44	-24.7198366999563	-24.2311855755968	-23.7425344512373	-59.4169403639564	-58.2424117832356	-57.0678832025148	-57.5093201991659	-56.3492547151565	-55.2095936735889	-27.942631502337	0.357681147525636	-0.347155253860998	20.6142970823529	0.153177869602521	0.159986933717183	0.1459669478683	-1.01977914898967	-1.00353853953331	-1.03697824841706	-0.957066017211618	-0.940437054291327	-0.973760721345851	0.000931505073855837	0.00225095503916059	0.00218189348386141
242	12.1639532432449	0.35	-27.9410645672894	-28.7562935805245	-27.1258355540543	0.534013164393768	-15.2257842655701	-15.5286901303389	-14.9228784008012	0.25	0.14	0.44	-25.0516983166762	-24.5630346702997	-24.0743710239233	-59.8849230988645	-58.7167953130934	-57.5486675273224	-58.0397301393588	-56.8881872852694	-55.7541298476513	-27.9410645672894	0.359725015519004	-0.00276342620196717	20.8198681340705	0.153177869602521	0.159986933717183	0.1459669478683	-1.01977914898967	-1.00353853953331	-1.03697824841706	-0.957066017211618	-0.940437054291327	-0.973760721345851	0.000931505073855837	0.00225095503916059	0.00218189348386141
242	12.1639532432449	0.35	-27.9358436473802	-28.7464707429241	-27.1252165518364	0.519195369315595	-14.8110779261727	-15.1146226933769	-14.5075331589686	0.25	0.14	0.44	-24.2064844634521	-23.7203491598888	-23.2342138563255	-57.4396244988622	-56.2860728819607	-55.1325212650592	-55.7398098062135	-54.6118955487021	-53.5113473374695	-27.9358436473802	0.357966198797855	0.0121662360259882	20.8322549455902	0.153177869602521	0.159986933717183	0.1459669478683	-1.01977914898967	-1.00353853953331	-1.03697824841706	-0.957066017211618	-0.940437054291327	-0.973760721345851	0.000931505073855837	0.00225095503916059	0.00218189348386141
242	12.1639532432449	0.35	-27.9315750793418	-28.7378051751596	-27.1253449835239	0.516913025955217	-14.940807416527	-15.2484136707174	-14.6332011623366	0.25	0.14	0.45	-24.3939518424337	-23.9018526435799	-23.409753444726	-57.8206037652811	-56.6541887057644	-55.4877736462476	-55.9563561107211	-54.8166463348692	-53.6916759906246	-27.9315750793418	0.361883768789083	0.0811460791857494	20.7774349248323	0.153177869602521	0.159986933717183	0.1459669478683	-1.01977914898967	-1.00353853953331	-1.03697824841706	-0.957066017211618	-0.940437054291327	-0.973760721345851	0.000931505073855837	0.00225095503916059	0.00218189348386141
242	12.1639532432449	0.35	-27.9285377942386	-28.7320882495776	-27.1249873388996	0.518051239091894	-15.040330131385	-15.3492804251511	-14.7313798376188	0.25	0.14	0.44	-24.9092764075426	-24.4079025287384	-23.9065286499341	-59.904442704554	-58.6986861701212	-57.4929296356883	-58.154574262602	-56.9929710556824	-55.7899059308227	-27.9285377942386	0.358812543983026	0.120452123956326	20.9397214315629	0.153177869602521	0.159986933717183	0.1459669478683	-1.01977914898967	-1.00353853953331	-1.03697824841706	-0.957066017211618	-0.940437054291327	-0.973760721345851	0.000931505073855837	0.00225095503916059	0.00218189348386141
242	12.1639532432449	0.35	-27.9281145141116	-28.7400104319168	-27.1162185963064	0.510542699741232	-14.73472836578	-15.041984577615	-14.427472153945	0.25	0.14	0.44	-24.1208536446168	-23.6281472414935	-23.1354408383703	-57.3098601613334	-56.1392160589474	-54.9685719565615	-55.5170093829416	-54.3891282432152	-53.2638658423326	-27.9281145141116	0.358153865969693	0.0730530423658038	20.8385948531083	0.153177869602521	0.159986933717183	0.1459669478683	-1.01977914898967	-1.00353853953331	-1.03697824841706	-0.957066017211618	-0.940437054291327	-0.973760721345851	0.000931505073855837	0.00225095503916059	0.00218189348386141
242	12.1639532432449	0.35	-27.9261339790324	-28.7406989889289	-27.1115689691359	0.524767835030007	-14.9318849367693	-15.2345073653909	-14.6292625081478	0.25	0.14	0.43	-24.5218890820332	-24.0347795582128	-23.5476700343925	-58.4849901249341	-57.3232282559732	-56.1614663870123	-56.7725871419635	-55.64550211202	-54.5163220447352	-27.9261339790324	0.355215101827844	-0.145961287411028	20.8314862814861	0.153177869602521	0.159986933717183	0.1459669478683	-1.01977914898967	-1.00353853953331	-1.03697824841706	-0.957066017211618	-0.940437054291327	-0.973760721345851	0.000931505073855837	0.00225095503916059	0.00218189348386141
242	12.1639532432449	0.35	-27.925616051816	-28.7287549465874	-27.1224771570447	0.528680828870273	-15.1574041398224	-15.4621955825692	-14.8526126970756	0.25	0.14	0.44	-24.7497875427859	-24.2619187008378	-23.7740498588898	-58.6970053627445	-57.5399675504952	-56.3829297382458	-56.9542552812262	-55.8070018747988	-54.6878405970526	-27.925616051816	0.361995251097724	-0.0495640655603307	20.6394629928748	0.153177869602521	0.159986933717183	0.1459669478683	-1.01977914898967	-1.00353853953331	-1.03697824841706	-0.957066017211618	-0.940437054291327	-0.973760721345851	0.000931505073855837	0.00225095503916059	0.00218189348386141
242	12.1639532432449	0.35	-27.9209348172324	-28.7301188122151	-27.1117508222498	0.524186950467548	-15.0974649311887	-15.4037996840729	-14.7911301783044	0.25	0.14	0.45	-24.7341870305425	-24.242299234856	-23.7504114391695	-58.8465957192536	-57.6763158060204	-56.5060358927872	-56.9798074808197	-55.849272837919	-54.7146554135706	-27.9209348172324	0.359397395465184	-0.138753166389998	20.6383976352684	0.153177869602521	0.159986933717183	0.1459669478683	-1.01977914898967	-1.00353853953331	-1.03697824841706	-0.957066017211618	-0.940437054291327	-0.973760721345851	0.000931505073855837	0.00225095503916059	0.00218189348386141
242	12.1639532432449	0.35	-27.9183950707557	-28.7248987245929	-27.1118914169186	0.528120516122392	-15.1229165179961	-15.4273565444275	-14.8184764915647	0.25	0.14	0.45	-24.8673787590282	-24.3766514315773	-23.8859241041264	-59.3938297210327	-58.2217650813089	-57.0497004415851	-57.5231489415596	-56.3697714092621	-55.2432257777766	-27.9183950707557	0.360445984971546	0.0977424001461608	20.8889741753379	0.153177869602521	0.159986933717183	0.1459669478683	-1.01977914898967	-1.00353853953331	-1.03697824841706	-0.957066017211618	-0.940437054291327	-0.973760721345851	0.000931505073855837	0.00225095503916059	0.00218189348386141
242	12.1639532432449	0.35	-27.9153670065549	-28.7179741394687	-27.1127598736411	0.524229752288205	-14.9203417513239	-15.2230566150448	-14.6176268876029	0.25	0.14	0.44	-24.5127399511338	-24.025297059645	-23.5378541681562	-58.4855856768314	-57.3225829668298	-56.1595802568283	-56.6248133579663	-55.489131076209	-54.3536731227973	-27.9153670065549	0.356877670633479	0.0829282830176993	21.0319252210801	0.153177869602521	0.159986933717183	0.1459669478683	-1.01977914898967	-1.00353853953331	-1.03697824841706	-0.957066017211618	-0.940437054291327	-0.973760721345851	0.000931505073855837	0.00225095503916059	0.00218189348386141
242	12.1639532432449	0.35	-27.9152373595713	-28.7172983775572	-27.1131763415855	0.527698539745496	-15.029706109241	-15.3325259692274	-14.7268862492546	0.24	0.14	0.44	-24.9524392334185	-24.4596245354263	-23.9668098374341	-60.1819128672837	-58.9933103849035	-57.8047079025233	-58.3956360490179	-57.2230811757437	-56.0766499627906	-27.9152373595713	0.357611261644633	-0.148452047227721	20.7650586534621	0.153177869602521	0.159986933717183	0.1459669478683	-1.01977914898967	-1.00353853953331	-1.03697824841706	-0.957066017211618	-0.940437054291327	-0.973760721345851	0.000931505073855837	0.00225095503916059	0.00218189348386141
242	12.1639532432449	0.35	-27.9142452697475	-28.727781542748	-27.1007089967469	0.521223985009755	-14.9493881528907	-15.2545249496384	-14.6442513561429	0.25	0.14	0.44	-24.4564169416234	-23.9672143771299	-23.4780118126363	-58.0945553808894	-56.9324879552612	-55.770420529633	-56.3409869472504	-55.2065934723401	-54.0840936091808	-27.9142452697475	0.357592390700908	-0.0784481920323807	20.750399920668	0.153177869602521	0.159986933717183	0.1459669478683	-1.01977914898967	-1.00353853953331	-1.03697824841706	-0.957066017211618	-0.940437054291327	-0.973760721345851	0.000931505073855837	0.00225095503916059	0.00218189348386141
242	12.1639532432449	0.35	-27.913611247213	-28.7305548714488	-27.0966676229771	0.518820111757494	-14.8903228959776	-15.1957211960994	-14.5849245958558	0.25	0.14	0.44	-24.2570938875613	-23.7695832822036	-23.282072676846	-57.3714850217071	-56.2184529428091	-55.0654208639111	-55.5997956456392	-54.48475113729	-53.372454285685	-27.913611247213	0.359697785805516	-0.231860335813337	20.4747009161969	0.153177869602521	0.159986933717183	0.1459669478683	-1.01977914898967	-1.00353853953331	-1.03697824841706	-0.957066017211618	-0.940437054291327	-0.973760721345851	0.000931505073855837	0.00225095503916059	0.00218189348386141
242	12.1639532432449	0.35	-27.9057613473099	-28.7206460022079	-27.0908766924119	0.515057825966491	-14.661685688515	-14.964668544666	-14.3587028323641	0.25	0.14	0.44	-24.1495218349957	-23.6605774204631	-23.1716330059304	-57.7470772414938	-56.5778983622707	-55.4087194830476	-55.7766941156296	-54.6220224416437	-53.5130247488924	-27.9057613473099	0.355325716813635	0.120812336641084	21.0674285379806	0.153177869602521	0.159986933717183	0.1459669478683	-1.01977914898967	-1.00353853953331	-1.03697824841706	-0.957066017211618	-0.940437054291327	-0.973760721345851	0.000931505073855837	0.00225095503916059	0.00218189348386141
242	12.1639532432449	0.35	-27.8996419110528	-28.7063784538513	-27.0929053682544	0.519360414200051	-15.0559933229683	-15.3644555057421	-14.7475311401946	0.25	0.14	0.44	-24.6136007012458	-24.1194494444447	-23.6252981876435	-58.4223924009129	-57.2494840166154	-56.0765756323178	-56.6378591174104	-55.4662326917052	-54.3690373954644	-27.8996419110528	0.362868650184118	0.115895047449873	20.797167774108	0.153177869602521	0.159986933717183	0.1459669478683	-1.01977914898967	-1.00353853953331	-1.03697824841706	-0.957066017211618	-0.940437054291327	-0.973760721345851	0.000931505073855837	0.00225095503916059	0.00218189348386141
242	12.1639532432449	0.35	-27.8939872497336	-28.6981592084507	-27.0898152910165	0.531750941762038	-15.1424739076752	-15.4450943935947	-14.8398534217557	0.25	0.14	0.44	-24.6601950363038	-24.1770202485957	-23.6938454608877	-58.3367868834866	-57.1937762715875	-56.0507656596885	-56.4789442903288	-55.3602058403721	-54.2388115133942	-27.8939872497336	0.360080720604856	-0.0314825415451207	20.7397512780341	0.153177869602521	0.159986933717183	0.1459669478683	-1.01977914898967	-1.00353853953331	-1.03697824841706	-0.957066017211618	-0.940437054291327	-0.973760721345851	0.000931505073855837	0.00225095503916059	0.00218189348386141
242	12.1639532432449	0.35	-27.8838171785778	-28.6863173770486	-27.081316980107	0.524664053505009	-14.921715105056	-15.2241943538737	-14.6192358562384	0.25	0.14	0.44	-24.4435654764372	-23.9579127612999	-23.4722600461626	-58.1498181485369	-56.9944786341031	-55.8391391196693	-56.4748830345378	-55.3615324244641	-54.2184275539153	-27.8838171785778	0.357727604331098	-0.123828133636426	20.7063909115213	0.153177869602521	0.159986933717183	0.1459669478683	-1.01977914898967	-1.00353853953331	-1.03697824841706	-0.957066017211618	-0.940437054291327	-0.973760721345851	0.000931505073855837	0.00225095503916059	0.00218189348386141
242	12.1639532432449	0.35	-27.8807340467956	-28.6935077213889	-27.0679603722024	0.529421771568029	-14.9503325125868	-15.250513399603	-14.6501516255707	0.25	0.14	0.45	-24.5647324473185	-24.0812167136421	-23.5977009799658	-58.6284393658403	-57.4744364498683	-56.3204335338963	-56.6748250485271	-55.5790993970441	-54.4543110673834	-27.8807340467956	0.355453731928735	-0.00792136404872105	20.8696592495752	0.153177869602521	0.159986933717183	0.1459669478683	-1.01977914898967	-1.00353853953331	-1.03697824841706	-0.957066017211618	-0.940437054291327	-0.973760721345851	0.000931505073855837	0.00225095503916059	0.00218189348386141
242	12.1639532432449	0.35	-27.8805330839923	-28.6845314925089	-27.0765346754757	0.530966160210116	-15.1472795552693	-15.450473466565	-14.8440856439735	0.25	0.14	0.44	-24.9373664986592	-24.44800559315	-23.9586446876409	-59.6403853164103	-58.470026250431	-57.2996671844518	-57.7123431541448	-56.5937901090529	-55.4617066110775	-27.8805330839923	0.358452717276512	-0.045357760925483	20.8104809431894	0.153177869602521	0.159986933717183	0.1459669478683	-1.01977914898967	-1.00353853953331	-1.03697824841706	-0.957066017211618	-0.940437054291327	-0.973760721345851	0.000931505073855837	0.00225095503916059	0.00218189348386141
242	12.1639532432449	0.35	-27.8782632126637	-28.6810330867155	-27.0754933386118	0.518621353552419	-14.8617992223303	-15.1667338687008	-14.5568645759598	0.25	0.14	0.44	-24.3577312904825	-23.8680071190326	-23.3782829475827	-57.96104588589	-56.7957105418743	-55.6303751978585	-56.2533100640306	-55.134979748659	-53.9889821972911	-27.8782632126637	0.359294936392731	-0.238538612096477	20.4909690366799	0.153177869602521	0.159986933717183	0.1459669478683	-1.01977914898967	-1.00353853953331	-1.03697824841706	-0.957066017211618	-0.940437054291327	-0.973760721345851	0.000931505073855837	0.00225095503916059	0.00218189348386141
242	12.1639532432449	0.35	-27.8702720079455	-28.6707827078839	-27.0697613080071	0.527954676135603	-14.92609048458	-15.2266681918469	-14.6255127773131	0.25	0.14	0.45	-24.557023995591	-24.0722630566323	-23.5875021176736	-58.6843984029527	-57.5259557481282	-56.3675130933036	-56.8157564271695	-55.6982071882287	-54.5872821597725	-27.8702720079455	0.363604717768963	-0.308598448694817	20.4037042858605	0.153177869602521	0.159986933717183	0.1459669478683	-1.01977914898967	-1.00353853953331	-1.03697824841706	-0.957066017211618	-0.940437054291327	-0.973760721345851	0.000931505073855837	0.00225095503916059	0.00218189348386141
242	12.1639532432449	0.35	-27.8663838434653	-28.6771881280812	-27.0555795588495	0.52958691827891	-14.9951280606212	-15.296108601161	-14.6941475200813	0.25	0.14	0.44	-24.6045732135765	-24.1204306163533	-23.63628801913	-58.6424828738383	-57.4885785276945	-56.3346741815506	-56.6323347120408	-55.5025768172643	-54.3797860000842	-27.8663838434653	0.356878465866293	-0.0557189179044688	20.9139661169277	0.153177869602521	0.159986933717183	0.1459669478683	-1.01977914898967	-1.00353853953331	-1.03697824841706	-0.957066017211618	-0.940437054291327	-0.973760721345851	0.000931505073855837	0.00225095503916059	0.00218189348386141
242	12.1639532432449	0.35	-27.8653136631994	-28.6710410421155	-27.0595862842834	0.52352788775756	-15.1394664945194	-15.4470595823234	-14.8318734067155	0.25	0.15	0.44	-24.6361041795818	-24.1455321509267	-23.6549601222716	-58.2153534231958	-57.0561269554266	-55.8969004876573	-56.7296851017785	-55.6126233803889	-54.4489859802912	-27.8653136631994	0.363271680521293	-0.020593393942066	20.5075413697768	0.153177869602521	0.159986933717183	0.1459669478683	-1.01977914898967	-1.00353853953331	-1.03697824841706	-0.957066017211618	-0.940437054291327	-0.973760721345851	0.000931505073855837	0.00225095503916059	0.00218189348386141
242	12.1639532432449	0.35	-27.86214024452	-28.6710638471866	-27.0532166418535	0.520009340851213	-14.9794232997662	-15.2859180794943	-14.6729285200381	0.26	0.14	0.45	-24.298952356055	-23.8117390914501	-23.3245258268453	-57.2300771124253	-56.0825686809936	-54.9350602495618	-55.5427651026255	-54.4512696294016	-53.3392226854411	-27.86214024452	0.362673899454546	-0.168638939791065	20.371768710537	0.153177869602521	0.159986933717183	0.1459669478683	-1.01977914898967	-1.00353853953331	-1.03697824841706	-0.957066017211618	-0.940437054291327	-0.973760721345851	0.000931505073855837	0.00225095503916059	0.00218189348386141
242	12.1639532432449	0.35	-27.8571824125717	-28.6626377105547	-27.0517271145887	0.525045549752093	-15.0432776555612	-15.3479879515479	-14.7385673595745	0.25	0.14	0.45	-24.5360454141255	-24.0489206076633	-23.5617958012011	-58.1164904706956	-56.9626784486286	-55.8088664265617	-56.3256426695335	-55.2039923120465	-54.062325353166	-27.8571824125717	0.362532734352582	-0.00095139659952856	20.60237969663	0.153177869602521	0.159986933717183	0.1459669478683	-1.01977914898967	-1.00353853953331	-1.03697824841706	-0.957066017211618	-0.940437054291327	-0.973760721345851	0.000931505073855837	0.00225095503916059	0.00218189348386141
242	12.1639532432449	0.35	-27.8565204532733	-28.6657387152528	-27.0473021912939	0.536112699004296	-15.2284673831263	-15.5301508845271	-14.9267838817255	0.25	0.14	0.45	-24.9993214179146	-24.5136929862221	-24.0280645545296	-59.627428175843	-58.4691257584765	-57.3108233411101	-57.7337890879619	-56.602259245934	-55.4677117452404	-27.8565204532733	0.360365748509588	0.143569029380964	20.9096949681577	0.153177869602521	0.159986933717183	0.1459669478683	-1.01977914898967	-1.00353853953331	-1.03697824841706	-0.957066017211618	-0.940437054291327	-0.973760721345851	0.000931505073855837	0.00225095503916059	0.00218189348386141
242	12.1639532432449	0.35	-27.8522339562675	-28.6580968213037	-27.0463710912312	0.517072579427492	-14.6508916940928	-14.9524327175987	-14.3493506705868	0.25	0.14	0.45	-24.1057313279169	-23.6195986006033	-23.1334658732897	-57.584096284012	-56.4228158650264	-55.2615354460409	-55.7600547792761	-54.6191733514413	-53.5106546110132	-27.8522339562675	0.359873764623676	-0.0737756752728126	20.710639506125	0.153177869602521	0.159986933717183	0.1459669478683	-1.01977914898967	-1.00353853953331	-1.03697824841706	-0.957066017211618	-0.940437054291327	-0.973760721345851	0.000931505073855837	0.00225095503916059	0.00218189348386141
242	12.1639532432449	0.35	-27.8504301686398	-28.6661388251579	-27.0347215121217	0.527212722110632	-14.9993043043458	-15.3018062929946	-14.6968023156969	0.25	0.14	0.45	-24.5807161485814	-24.0947790392636	-23.6088419299458	-58.5062115131443	-57.3495999999572	-56.1929884867701	-56.6555939833762	-55.5539873062022	-54.4179098323568	-27.8504301686398	0.361195036887459	-0.122832970837231	20.6074864031713	0.153177869602521	0.159986933717183	0.1459669478683	-1.01977914898967	-1.00353853953331	-1.03697824841706	-0.957066017211618	-0.940437054291327	-0.973760721345851	0.000931505073855837	0.00225095503916059	0.00218189348386141
242	12.1639532432449	0.35	-27.8422384512279	-28.6574625704518	-27.027014332004	0.52965318072487	-15.0035750860004	-15.3046851265206	-14.7024650454803	0.25	0.14	0.45	-24.6585263772988	-24.173385401496	-23.6882444256931	-58.868104228405	-57.7099113545874	-56.5517184807697	-56.9307809711403	-55.7968223871015	-54.6890071706788	-27.8422384512279	0.35945057575992	-0.204539288147098	20.5909793613225	0.153177869602521	0.159986933717183	0.1459669478683	-1.01977914898967	-1.00353853953331	-1.03697824841706	-0.957066017211618	-0.940437054291327	-0.973760721345851	0.000931505073855837	0.00225095503916059	0.00218189348386141
242	12.1639532432449	0.35	-27.8419680644731	-28.6420590407066	-27.0418770882396	0.522574752822469	-14.8589066288898	-15.1613767640861	-14.5564364936935	0.25	0.14	0.45	-24.3098649207366	-23.8248820432846	-23.3398991658327	-57.7530960415509	-56.600919228092	-55.4487424146331	-55.8757956049026	-54.7675591850026	-53.6548337402178	-27.8419680644731	0.364071590583017	0.137082516132203	20.8804617161563	0.153177869602521	0.159986933717183	0.1459669478683	-1.01977914898967	-1.00353853953331	-1.03697824841706	-0.957066017211618	-0.940437054291327	-0.973760721345851	0.000931505073855837	0.00225095503916059	0.00218189348386141
242	12.1639532432449	0.35	-27.8351513474014	-28.6346750225331	-27.0356276722698	0.522245804744507	-14.9392043667371	-15.2435095928754	-14.6348991405987	0.25	0.14	0.45	-24.5788441669928	-24.0881782421357	-23.5975123172785	-58.7236011163142	-57.5513055495694	-56.3790099828246	-56.7334989579762	-55.5854227156262	-54.4652127333251	-27.8351513474014	0.359502596564468	-0.159140113045741	20.7611902780638	0.153177869602521	0.159986933717183	0.1459669478683	-1.01977914898967	-1.00353853953331	-1.03697824841706	-0.957066017211618	-0.940437054291327	-0.973760721345851	0.000931505073855837	0.00225095503916059	0.00218189348386141
242	12.1639532432449	0.35	-27.835101889206	-28.6386096492074	-27.0315941292046	0.516531256095681	-14.7475702486512	-15.0514302527526	-14.4437102445498	0.25	0.14	0.43	-24.2520108558887	-23.7624084729662	-23.2728060900438	-57.9012989182061	-56.7323808399027	-55.5634627615994	-56.0907728240862	-54.9546955304348	-53.8107494446572	-27.835101889206	0.359169214673463	-0.0126958768618066	20.8968796617425	0.153177869602521	0.159986933717183	0.1459669478683	-1.01977914898967	-1.00353853953331	-1.03697824841706	-0.957066017211618	-0.940437054291327	-0.973760721345851	0.000931505073855837	0.00225095503916059	0.00218189348386141
242	12.1639532432449	0.35	-27.8330316872565	-28.6341313971519	-27.0319319773611	0.534921010072534	-14.9290740725326	-15.2255357577595	-14.6326123873057	0.25	0.14	0.44	-24.5503704432572	-24.0723416690747	-23.5943128948923	-58.6568015375634	-57.5146746193049	-56.3725477010463	-56.7589688990928	-55.6419105073561	-54.5422580479235	-27.8330316872565	0.358536097223496	0.0524240723004244	20.9541813759999	0.153177869602521	0.159986933717183	0.1459669478683	-1.01977914898967	-1.00353853953331	-1.03697824841706	-0.957066017211618	-0.940437054291327	-0.973760721345851	0.000931505073855837	0.00225095503916059	0.00218189348386141
242	12.1639532432449	0.35	-27.8320895701271	-28.6393239292575	-27.0248552109967	0.519159228475622	-14.8464313422382	-15.1507226842485	-14.542140000228	0.26	0.14	0.45	-24.0703229787466	-23.5868878955186	-23.1034528122906	-56.6594123459537	-55.5214488982966	-54.3834854506395	-54.8859577686086	-53.7761654412304	-52.7065326830396	-27.8320895701271	0.361967094893923	0.0658339891038734	20.6227456396334	0.153177869602521	0.159986933717183	0.1459669478683	-1.01977914898967	-1.00353853953331	-1.03697824841706	-0.957066017211618	-0.940437054291327	-0.973760721345851	0.000931505073855837	0.00225095503916059	0.00218189348386141
242	12.1639532432449	0.35	-27.8307937167543	-28.6377718508415	-27.023815582667	0.5305948524655	-15.2984108772403	-15.604858245756	-14.9919635087246	0.25	0.14	0.45	-25.107052884853	-24.6140019281204	-24.1209509713878	-59.8541712049067	-58.6787582039319	-57.5033452029571	-57.9068228175467	-56.7475558394411	-55.6473376147449	-27.8307937167543	0.36281940332159	0.307454603685145	21.0699212126582	0.153177869602521	0.159986933717183	0.1459669478683	-1.01977914898967	-1.00353853953331	-1.03697824841706	-0.957066017211618	-0.940437054291327	-0.973760721345851	0.000931505073855837	0.00225095503916059	0.00218189348386141
242	12.1639532432449	0.35	-27.8306628705124	-28.6304740162751	-27.0308517247497	0.535825705805565	-15.2444819917537	-15.5466570468609	-14.9423069366466	0.25	0.14	0.44	-25.1113324198979	-24.6232520412721	-24.1351716626463	-60.1019592777885	-58.9337780538719	-57.7655968299553	-58.2086175539066	-57.0763784548894	-55.9371283396612	-27.8306628705124	0.357833247223803	-0.178030490105898	20.6985606185206	0.153177869602521	0.159986933717183	0.1459669478683	-1.01977914898967	-1.00353853953331	-1.03697824841706	-0.957066017211618	-0.940437054291327	-0.973760721345851	0.000931505073855837	0.00225095503916059	0.00218189348386141
242	12.1639532432449	0.35	-27.8273448303889	-28.632286444895	-27.0224032158828	0.518651169612666	-14.7592040266563	-15.0620155401233	-14.4563925131894	0.26	0.14	0.45	-23.9827714748227	-23.5006142689642	-23.0184570631057	-56.5789614854578	-55.4414801894016	-54.3039988933453	-54.7915164779283	-53.6683771162617	-52.5591651338263	-27.8273448303889	0.360804540370143	0.145162861284199	20.7999371631415	0.153177869602521	0.159986933717183	0.1459669478683	-1.01977914898967	-1.00353853953331	-1.03697824841706	-0.957066017211618	-0.940437054291327	-0.973760721345851	0.000931505073855837	0.00225095503916059	0.00218189348386141
242	12.1639532432449	0.35	-27.8203057180826	-28.6215464936846	-27.0190649424806	0.521495651243769	-14.8721866426746	-15.1755824632822	-14.5687908220669	0.25	0.14	0.45	-24.3805206914795	-23.8930963636205	-23.4056720357615	-58.0358883180268	-56.875613514503	-55.7153387109792	-56.1864297321238	-55.0519752647239	-53.9239333129815	-27.8203057180826	0.363583448198503	-0.020971025639063	20.684778394661	0.153177869602521	0.159986933717183	0.1459669478683	-1.01977914898967	-1.00353853953331	-1.03697824841706	-0.957066017211618	-0.940437054291327	-0.973760721345851	0.000931505073855837	0.00225095503916059	0.00218189348386141
242	12.1639532432449	0.35	-27.8135857117167	-28.6167374021128	-27.0104340213206	0.521868715035177	-15.1700386911926	-15.4792795037014	-14.8607978786839	0.25	0.14	0.44	-24.9536230362102	-24.4551063797399	-23.9565897232695	-59.6059911142766	-58.4151989253919	-57.2244067365073	-57.8543268636184	-56.6885664389472	-55.5435673931092	-27.8135857117167	0.359337804314165	-0.0350224644985243	20.7758080636045	0.153177869602521	0.159986933717183	0.1459669478683	-1.01977914898967	-1.00353853953331	-1.03697824841706	-0.957066017211618	-0.940437054291327	-0.973760721345851	0.000931505073855837	0.00225095503916059	0.00218189348386141
242	12.1639532432449	0.35	-27.8125770575	-28.61946973205	-27.00568438295	0.514834951012858	-14.8901917790976	-15.1980340126604	-14.5823495455349	0.25	0.14	0.44	-24.4880779967069	-23.9920622212529	-23.496046445799	-58.4645378648114	-57.2803153590895	-56.0960928533677	-56.5922578376859	-55.4496893264353	-54.3157060643025	-27.8125770575	0.361355677210264	0.063635716029098	20.814190604353	0.153177869602521	0.159986933717183	0.1459669478683	-1.01977914898967	-1.00353853953331	-1.03697824841706	-0.957066017211618	-0.940437054291327	-0.973760721345851	0.000931505073855837	0.00225095503916059	0.00218189348386141
242	12.1639532432449	0.35	-27.8026060391539	-28.6136984838128	-26.9915135944951	0.516102342278329	-14.8350146434765	-15.1409389555648	-14.5290903313883	0.25	0.14	0.44	-24.5891413184136	-24.0923150538897	-23.5954887893659	-59.1787534070936	-57.9830402826012	-56.7873271581088	-57.3567156432367	-56.2179301455645	-55.0446100344435	-27.8026060391539	0.355176442789739	-0.00205398701356533	20.9647094629903	0.153177869602521	0.159986933717183	0.1459669478683	-1.01977914898967	-1.00353853953331	-1.03697824841706	-0.957066017211618	-0.940437054291327	-0.973760721345851	0.000931505073855837	0.00225095503916059	0.00218189348386141
242	12.1639532432449	0.35	-27.8000745456715	-28.5996532636877	-27.0004958276554	0.516123490476431	-14.8599536327177	-15.1663792565458	-14.5535280088895	0.25	0.14	0.45	-24.2163260731724	-23.7270528789395	-23.2377796847067	-57.2894567055836	-56.1319650450604	-54.9744733845373	-55.5496261301298	-54.414859686216	-53.3027088869513	-27.8000745456715	0.363071766726785	0.0950756287836691	20.6878082713306	0.153177869602521	0.159986933717183	0.1459669478683	-1.01977914898967	-1.00353853953331	-1.03697824841706	-0.957066017211618	-0.940437054291327	-0.973760721345851	0.000931505073855837	0.00225095503916059	0.00218189348386141
242	12.1639532432449	0.35	-27.7961220678151	-28.6011598893085	-26.9910842463217	0.520311895523097	-15.0292666008881	-15.3365949005313	-14.7219383012449	0.25	0.14	0.44	-24.6814790486734	-24.186889667008	-23.6923002853425	-58.8541945541631	-57.6748219713629	-56.4954493885628	-56.9632097204417	-55.8229908020264	-54.6744661763791	-27.7961220678151	0.359095468569232	-0.141307853326923	20.7006459037449	0.153177869602521	0.159986933717183	0.1459669478683	-1.01977914898967	-1.00353853953331	-1.03697824841706	-0.957066017211618	-0.940437054291327	-0.973760721345851	0.000931505073855837	0.00225095503916059	0.00218189348386141
242	12.1639532432449	0.35	-27.7898658212955	-28.600232779538	-26.979498863053	0.523350123375769	-14.9418363955541	-15.2455223608918	-14.6381504302163	0.25	0.14	0.44	-24.6205010458388	-24.1300684814299	-23.6396359170211	-58.9164196212906	-57.7428232469983	-56.569226872706	-57.1095175797091	-55.9605105975351	-54.8415895287419	-27.7898658212955	0.360055260343202	0.0721758136075563	20.8465710460882	0.153177869602521	0.159986933717183	0.1459669478683	-1.01977914898967	-1.00353853953331	-1.03697824841706	-0.957066017211618	-0.940437054291327	-0.973760721345851	0.000931505073855837	0.00225095503916059	0.00218189348386141
242	12.1639532432449	0.35	-27.7884671629344	-28.5911236781	-26.9858106477689	0.530558782195682	-14.9537698290238	-15.2533352734609	-14.6542043845866	0.25	0.14	0.44	-24.7128074584534	-24.2274642192956	-23.7421209801378	-59.3320406276183	-58.1667984821251	-57.0015563366318	-57.3520725672798	-56.2373843985365	-55.1189389402313	-27.7884671629344	0.354636000659888	0.0687183556034731	21.138746089627	0.153177869602521	0.159986933717183	0.1459669478683	-1.01977914898967	-1.00353853953331	-1.03697824841706	-0.957066017211618	-0.940437054291327	-0.973760721345851	0.000931505073855837	0.00225095503916059	0.00218189348386141
242	12.1639532432449	0.35	-27.7883883974181	-28.5953883730237	-26.9813884218124	0.517149234035424	-14.9567363222928	-15.264524918391	-14.6489477261945	0.25	0.14	0.44	-24.6858672280194	-24.1881099471213	-23.6903526662231	-59.1573343400395	-57.9645063298144	-56.7716783195892	-57.3596484170507	-56.1742144929627	-55.042588812792	-27.7883883974181	0.357824589918134	0.044797265110985	20.8622081185506	0.153177869602521	0.159986933717183	0.1459669478683	-1.01977914898967	-1.00353853953331	-1.03697824841706	-0.957066017211618	-0.940437054291327	-0.973760721345851	0.000931505073855837	0.00225095503916059	0.00218189348386141
242	12.1639532432449	0.35	-27.7832440759641	-28.5940462823133	-26.9724418696148	0.519498131468717	-14.7448519695439	-15.0468562720694	-14.4428476670184	0.25	0.14	0.44	-24.2492985169252	-23.7625926992501	-23.2758868815751	-57.9060931404581	-56.7438643695671	-55.5816355986761	-55.941594096341	-54.8155052013686	-53.6830796633454	-27.7832440759641	0.358097891646485	-0.192099316212879	20.6832449657868	0.153177869602521	0.159986933717183	0.1459669478683	-1.01977914898967	-1.00353853953331	-1.03697824841706	-0.957066017211618	-0.940437054291327	-0.973760721345851	0.000931505073855837	0.00225095503916059	0.00218189348386141
242	12.1639532432449	0.35	-27.7758422462924	-28.5788383810422	-26.9728461115427	0.517353264111474	-14.9100135709481	-15.2167153510033	-14.6033117908929	0.25	0.14	0.45	-24.480306759088	-23.9868918869477	-23.4934770148075	-58.3546025185426	-57.1784314425902	-56.0022603666378	-56.5152958782473	-55.395551887434	-54.2619324456679	-27.7758422462924	0.360602415344818	0.274282553292385	21.0066508775987	0.153177869602521	0.159986933717183	0.1459669478683	-1.01977914898967	-1.00353853953331	-1.03697824841706	-0.957066017211618	-0.940437054291327	-0.973760721345851	0.000931505073855837	0.00225095503916059	0.00218189348386141
242	12.1639532432449	0.35	-27.7633524303419	-28.5722629324773	-26.9544419282064	0.530465429425672	-14.9604647658931	-15.2602204984532	-14.660709033333	0.25	0.14	0.44	-24.6279072942741	-24.1441425679934	-23.6603778417127	-58.894485228055	-57.737623859959	-56.5807624918631	-56.9647032274113	-55.8535786408872	-54.7343737028243	-27.7633524303419	0.358446924872593	-0.0428574325523635	20.8355547479785	0.153177869602521	0.159986933717183	0.1459669478683	-1.01977914898967	-1.00353853953331	-1.03697824841706	-0.957066017211618	-0.940437054291327	-0.973760721345851	0.000931505073855837	0.00225095503916059	0.00218189348386141
242	12.1639532432449	0.35	-27.7626638391027	-28.5607589505618	-26.9645687276437	0.523595242319331	-14.8796679267722	-15.1819417966219	-14.5773940569226	0.26	0.14	0.45	-24.163283127561	-23.6821899184653	-23.2010967093696	-56.9802204866719	-55.8457390097881	-54.7112575329044	-55.2533579372982	-54.1154314598587	-53.0460016812777	-27.7626638391027	0.366397531644158	-0.117612917772333	20.3172321261214	0.153177869602521	0.159986933717183	0.1459669478683	-1.01977914898967	-1.00353853953331	-1.03697824841706	-0.957066017211618	-0.940437054291327	-0.973760721345851	0.000931505073855837	0.00225095503916059	0.00218189348386141
242	12.1639532432449	0.35	-27.7554591327942	-28.5647440175183	-26.9461742480701	0.532472485150079	-15.2652267979993	-15.5698587342627	-14.9605948617358	0.25	0.14	0.44	-25.0669998005862	-24.5765516330145	-24.0861034654429	-59.7979290920899	-58.6279532281611	-57.4579773642323	-58.0178587387505	-56.9163808595409	-55.7481712338988	-27.7554591327942	0.360362644660157	0.108258307285871	20.8736054437941	0.153177869602521	0.159986933717183	0.1459669478683	-1.01977914898967	-1.00353853953331	-1.03697824841706	-0.957066017211618	-0.940437054291327	-0.973760721345851	0.000931505073855837	0.00225095503916059	0.00218189348386141
242	12.1639532432449	0.35	-27.741115646742	-28.5383075721091	-26.9439237213749	0.524965398659179	-14.9479024875108	-15.2507295659151	-14.6450754091065	0.25	0.14	0.44	-24.6821637387763	-24.1920607898384	-23.7019578409005	-59.1938876350403	-58.018500452779	-56.8431132705176	-57.4036747664301	-56.280789285603	-55.1163169394983	-27.741115646742	0.358834990689513	0.326366912919154	21.1683916799149	0.153177869602521	0.159986933717183	0.1459669478683	-1.01977914898967	-1.00353853953331	-1.03697824841706	-0.957066017211618	-0.940437054291327	-0.973760721345851	0.000931505073855837	0.00225095503916059	0.00218189348386141
242	12.1639532432449	0.35	-27.7406307137385	-28.5495426817119	-26.931718745765	0.525096683504861	-15.0927817186665	-15.3984634063975	-14.7871000309356	0.25	0.14	0.44	-24.7112953017068	-24.2207404811066	-23.7301856605064	-58.7577799599559	-57.5913533580638	-56.4249267561718	-56.9660556011568	-55.8250593909964	-54.7093496136157	-27.7406307137385	0.359372309083393	-0.154425265294858	20.6040475079724	0.153177869602521	0.159986933717183	0.1459669478683	-1.01977914898967	-1.00353853953331	-1.03697824841706	-0.957066017211618	-0.940437054291327	-0.973760721345851	0.000931505073855837	0.00225095503916059	0.00218189348386141
242	12.1639532432449	0.35	-27.7395192036785	-28.5454034925648	-26.9336349147923	0.524574471532086	-14.9344123192661	-15.2372033304943	-14.6316213080379	0.25	0.14	0.45	-24.3307640578708	-23.8472674152623	-23.3637707726538	-57.5633939374392	-56.4195043481232	-55.2756147588072	-55.5638791087141	-54.4502855732671	-53.3385541389295	-27.7395192036785	0.364124437014759	0.167161787929258	20.8252685631668	0.153177869602521	0.159986933717183	0.1459669478683	-1.01977914898967	-1.00353853953331	-1.03697824841706	-0.957066017211618	-0.940437054291327	-0.973760721345851	0.000931505073855837	0.00225095503916059	0.00218189348386141
242	12.1639532432449	0.35	-27.7351310606792	-28.5382128012552	-26.9320493201032	0.519588124203642	-14.9714550269791	-15.2780453458679	-14.6648647080903	0.25	0.14	0.44	-24.6019353980123	-24.1082390482368	-23.6145426984614	-58.6999708136389	-57.5220162806407	-56.3440617476425	-56.9453333355318	-55.8480652792689	-54.6984743189376	-27.7351310606792	0.360725544399531	0.0197607554200393	20.7942116404507	0.153177869602521	0.159986933717183	0.1459669478683	-1.01977914898967	-1.00353853953331	-1.03697824841706	-0.957066017211618	-0.940437054291327	-0.973760721345851	0.000931505073855837	0.00225095503916059	0.00218189348386141
242	12.1639532432449	0.35	-27.7319291526286	-28.5439437679626	-26.9199145372947	0.514762812577711	-14.8641949532822	-15.1715441033119	-14.5568458032524	0.25	0.14	0.44	-24.3907881030951	-23.8966730716261	-23.402558040157	-58.1006428609616	-56.923624682858	-55.7466065047543	-56.4870918378341	-55.376943563016	-54.2125457526276	-27.7319291526286	0.35937027971349	0.0139065700569166	20.7119152342497	0.153177869602521	0.159986933717183	0.1459669478683	-1.01977914898967	-1.00353853953331	-1.03697824841706	-0.957066017211618	-0.940437054291327	-0.973760721345851	0.000931505073855837	0.00225095503916059	0.00218189348386141
242	12.1639532432449	0.35	-27.7292795805863	-28.5329009712294	-26.9256581899433	0.51818421197115	-14.8205418607786	-15.1248963242596	-14.5161873972976	0.25	0.14	0.45	-24.3861739190434	-23.8954571088011	-23.4047402985589	-58.2598430889934	-57.0874950010664	-55.9151469131394	-56.4735170886766	-55.281046291663	-54.1750838265975	-27.7292795805863	0.360969634232202	0.141542103574168	20.8952472612673	0.153177869602521	0.159986933717183	0.1459669478683	-1.01977914898967	-1.00353853953331	-1.03697824841706	-0.957066017211618	-0.940437054291327	-0.973760721345851	0.000931505073855837	0.00225095503916059	0.00218189348386141
242	12.1639532432449	0.35	-27.7274654266454	-28.5327615648122	-26.9221692884786	0.524745423333331	-14.9187120937113	-15.22108113637	-14.6163430510525	0.25	0.14	0.44	-24.4916074962731	-24.0050780674189	-23.5185486385646	-58.3918542554227	-57.231891378141	-56.0719285008594	-56.6652765487971	-55.5211910907252	-54.3965463538661	-27.7274654266454	0.358345194530221	0.122973714303225	20.9465846779012	0.153177869602521	0.159986933717183	0.1459669478683	-1.01977914898967	-1.00353853953331	-1.03697824841706	-0.957066017211618	-0.940437054291327	-0.973760721345851	0.000931505073855837	0.00225095503916059	0.00218189348386141
242	12.1639532432449	0.35	-27.7274628043179	-28.540516188281	-26.9144094203547	0.502469533603071	-14.621055201239	-14.9309047425477	-14.3112056599302	0.25	0.14	0.44	-23.9669516266336	-23.4695839790509	-22.9722163314682	-57.0022681262642	-55.8193440545465	-54.6364199828289	-55.3571438546224	-54.2391635753081	-53.0856403127888	-27.7274628043179	0.359681043287931	0.325568252510126	21.0839073391628	0.153177869602521	0.159986933717183	0.1459669478683	-1.01977914898967	-1.00353853953331	-1.03697824841706	-0.957066017211618	-0.940437054291327	-0.973760721345851	0.000931505073855837	0.00225095503916059	0.00218189348386141
242	12.1639532432449	0.35	-27.7243966193927	-28.5254937375819	-26.9232995012035	0.519048822709513	-14.9031583248651	-15.2086798926978	-14.5976367570323	0.25	0.14	0.44	-24.5641816878613	-24.0707208908195	-23.5772600937778	-58.7893777255343	-57.6083795730753	-56.4273814206163	-56.8994792817498	-55.7679950383259	-54.6062243449129	-27.7243966193927	0.360968858234754	-0.0923393325754546	20.7048275359115	0.153177869602521	0.159986933717183	0.1459669478683	-1.01977914898967	-1.00353853953331	-1.03697824841706	-0.957066017211618	-0.940437054291327	-0.973760721345851	0.000931505073855837	0.00225095503916059	0.00218189348386141
242	12.1639532432449	0.35	-27.7207389229181	-28.5291399708674	-26.9123378749688	0.519019647266247	-15.0137448820641	-15.3215515112732	-14.7059382528551	0.25	0.14	0.45	-24.4543972368214	-23.9631137282768	-23.4718302197322	-57.829698532375	-56.6679124978256	-55.5061264632762	-56.132491024829	-54.996563810825	-53.8452940880695	-27.7207389229181	0.361599027347851	-0.23334604696233	20.3729946754143	0.153177869602521	0.159986933717183	0.1459669478683	-1.01977914898967	-1.00353853953331	-1.03697824841706	-0.957066017211618	-0.940437054291327	-0.973760721345851	0.000931505073855837	0.00225095503916059	0.00218189348386141
242	12.1639532432449	0.35	-27.7173971879291	-28.5296392996781	-26.9051550761802	0.515606159408373	-14.8227630587026	-15.1287385156514	-14.5167876017539	0.26	0.14	0.45	-24.0723448823596	-23.5854869253932	-23.0986289684269	-56.751040523598	-55.6032630312076	-54.4554855388172	-55.0040843219608	-53.8815216297996	-52.7936626540096	-27.7173971879291	0.361457967108944	-0.091762933252939	20.5717183112932	0.153177869602521	0.159986933717183	0.1459669478683	-1.01977914898967	-1.00353853953331	-1.03697824841706	-0.957066017211618	-0.940437054291327	-0.973760721345851	0.000931505073855837	0.00225095503916059	0.00218189348386141
242	12.1639532432449	0.35	-27.7103193051428	-28.5102095400816	-26.9104290702041	0.526129750644155	-15.0426865200286	-15.3467231182807	-14.7386499217764	0.25	0.14	0.44	-24.7091618982592	-24.2196443985748	-23.7301268988905	-58.9476878117062	-57.7798649260666	-56.612042040427	-57.1717569514779	-56.042732693449	-54.9023939121799	-27.7103193051428	0.359897447944768	0.149852727951006	20.9780318228788	0.153177869602521	0.159986933717183	0.1459669478683	-1.01977914898967	-1.00353853953331	-1.03697824841706	-0.957066017211618	-0.940437054291327	-0.973760721345851	0.000931505073855837	0.00225095503916059	0.00218189348386141
242	12.1639532432449	0.35	-27.7069308901214	-28.5027215733674	-26.9111402068753	0.539561431177766	-15.1261215792827	-15.4237059741585	-14.8285371844069	0.25	0.14	0.44	-24.7269344966718	-24.2498539654652	-23.7727734342586	-58.7354349829505	-57.6021957402903	-56.4689564976301	-56.9038021603869	-55.8095592343917	-54.697046114705	-27.7069308901214	0.359076132024393	0.097113518342174	20.9477051730989	0.153177869602521	0.159986933717183	0.1459669478683	-1.01977914898967	-1.00353853953331	-1.03697824841706	-0.957066017211618	-0.940437054291327	-0.973760721345851	0.000931505073855837	0.00225095503916059	0.00218189348386141
242	12.1639532432449	0.35	-27.7055604003508	-28.503714622527	-26.9074061781745	0.522576470009619	-14.8530491857153	-15.1553990454129	-14.5506993260176	0.25	0.15	0.45	-24.3728363242335	-23.8865988044569	-23.4003612846803	-58.0771565844233	-56.9185186566245	-55.7598807288258	-56.3395016112162	-55.2482324755843	-54.1125609990887	-27.7055604003508	0.364403677646303	0.354558038206363	20.9120228750532	0.153177869602521	0.159986933717183	0.1459669478683	-1.01977914898967	-1.00353853953331	-1.03697824841706	-0.957066017211618	-0.940437054291327	-0.973760721345851	0.000931505073855837	0.00225095503916059	0.00218189348386141
242	12.1639532432449	0.35	-27.6905353020098	-28.4980929618354	-26.8829776421842	0.520553851969415	-14.8925017046464	-15.1968857684648	-14.5881176408279	0.25	0.14	0.44	-24.600268895935	-24.1075409823575	-23.61481306878	-59.0103054426719	-57.8283661393522	-56.6464268360325	-57.2215926207124	-56.0969896560476	-54.9397200966088	-27.6905353020098	0.355302102784454	0.0664737094307781	21.000296186158	0.153177869602521	0.159986933717183	0.1459669478683	-1.01977914898967	-1.00353853953331	-1.03697824841706	-0.957066017211618	-0.940437054291327	-0.973760721345851	0.000931505073855837	0.00225095503916059	0.00218189348386141
242	12.1639532432449	0.35	-27.68546214426	-28.4942094461478	-26.8767148423721	0.520449537016774	-14.899967839751	-15.2045681511169	-14.595367528385	0.25	0.14	0.44	-24.4520028073225	-23.9621442599041	-23.4722857124856	-58.2660235112322	-57.0987526800463	-55.9314818488605	-56.3932055855923	-55.205051897051	-54.1160810415079	-27.68546214426	0.361286015268672	0.00294001221512825	20.7710886512193	0.153177869602521	0.159986933717183	0.1459669478683	-1.01977914898967	-1.00353853953331	-1.03697824841706	-0.957066017211618	-0.940437054291327	-0.973760721345851	0.000931505073855837	0.00225095503916059	0.00218189348386141
242	12.1639532432449	0.35	-27.6816785784152	-28.4839660478811	-26.8793911089494	0.531330834578492	-15.0624516237303	-15.3637269141164	-14.7611763333442	0.25	0.14	0.45	-24.7223670699181	-24.2375733502914	-23.7527796306648	-58.9449981012836	-57.7891150581232	-56.6332320149628	-57.022151633898	-55.8899098347872	-54.7989841407164	-27.6816785784152	0.362732358420657	0.219169130035971	20.9227521329498	0.153177869602521	0.159986933717183	0.1459669478683	-1.01977914898967	-1.00353853953331	-1.03697824841706	-0.957066017211618	-0.940437054291327	-0.973760721345851	0.000931505073855837	0.00225095503916059	0.00218189348386141
242	12.1639532432449	0.35	-27.6769082165457	-28.4772863664034	-26.8765300666879	0.518640596178669	-14.8585660672021	-15.1634226266206	-14.5537095077836	0.25	0.14	0.44	-24.4728741853029	-23.980853590288	-23.488832995273	-58.5266212011892	-57.3499591234297	-56.1732970456703	-56.8053750242076	-55.6695484785509	-54.4942305442432	-27.6769082165457	0.358821083268475	-0.0618037340905669	20.727229668938	0.153177869602521	0.159986933717183	0.1459669478683	-1.01977914898967	-1.00353853953331	-1.03697824841706	-0.957066017211618	-0.940437054291327	-0.973760721345851	0.000931505073855837	0.00225095503916059	0.00218189348386141
242	12.1639532432449	0.35	-27.674457786989	-28.476152081152	-26.872763492826	0.525681293286847	-15.0388095325377	-15.3430412521024	-14.734577812973	0.25	0.14	0.45	-24.7007523954609	-24.2109699427947	-23.7211874901285	-58.9216340001244	-57.7532978315069	-56.5849616628895	-56.9309210579042	-55.7886549801056	-54.6892002611206	-27.674457786989	0.361828182055986	-0.195647932834546	20.5321001151127	0.153177869602521	0.159986933717183	0.1459669478683	-1.01977914898967	-1.00353853953331	-1.03697824841706	-0.957066017211618	-0.940437054291327	-0.973760721345851	0.000931505073855837	0.00225095503916059	0.00218189348386141
242	12.1639532432449	0.35	-27.6618956149695	-28.4722591178816	-26.8515321120573	0.519304103591023	-14.9795608317665	-15.286491707816	-14.672629955717	0.24	0.14	0.43	-24.9815597268505	-24.4799657601901	-23.9783717935297	-60.5111412775551	-59.2961641619375	-58.08118704632	-58.7348768981759	-57.55116440823	-56.3782706605211	-27.6618956149695	0.352839068031803	-0.0135462524584365	21.0332553912147	0.153177869602521	0.159986933717183	0.1459669478683	-1.01977914898967	-1.00353853953331	-1.03697824841706	-0.957066017211618	-0.940437054291327	-0.973760721345851	0.000931505073855837	0.00225095503916059	0.00218189348386141
242	12.1639532432449	0.35	-27.6595665357401	-28.4545087309837	-26.8646243404965	0.515025184123038	-14.7083025463505	-15.0122685984257	-14.4043364942753	0.25	0.14	0.45	-24.133406337718	-23.6447569241063	-23.1561075104946	-57.4843640913266	-56.3204297336157	-55.1564953759049	-55.7691583126609	-54.6367119723206	-53.484999603146	-27.6595665357401	0.363891815451372	-0.00401745158083706	20.5903142033513	0.153177869602521	0.159986933717183	0.1459669478683	-1.01977914898967	-1.00353853953331	-1.03697824841706	-0.957066017211618	-0.940437054291327	-0.973760721345851	0.000931505073855837	0.00225095503916059	0.00218189348386141
242	12.1639532432449	0.35	-27.6587267396226	-28.4598020470761	-26.857651432169	0.521217755109422	-14.9474987860544	-15.2526008266714	-14.6423967454374	0.25	0.14	0.44	-24.40747507894	-23.9192455279593	-23.4310159769786	-57.8689156414	-56.7113475354013	-55.5537794294025	-56.2436158486631	-55.110479109743	-53.9838540334125	-27.6587267396226	0.359253565176905	-0.222011749734025	20.5587147116243	0.153177869602521	0.159986933717183	0.1459669478683	-1.01977914898967	-1.00353853953331	-1.03697824841706	-0.957066017211618	-0.940437054291327	-0.973760721345851	0.000931505073855837	0.00225095503916059	0.00218189348386141
242	12.1639532432449	0.35	-27.6570107653187	-28.4600897108661	-26.8539318197714	0.520459131366139	-14.8366644749881	-15.1399648447745	-14.5333641052016	0.25	0.14	0.45	-24.2667788667161	-23.7806401550835	-23.294501443451	-57.6297996107477	-56.4752963003459	-55.3207929899442	-55.6845341076986	-54.5574389596804	-53.4584482159076	-27.6570107653187	0.361097004307966	0.0419534139234875	20.8215972906423	0.153177869602521	0.159986933717183	0.1459669478683	-1.01977914898967	-1.00353853953331	-1.03697824841706	-0.957066017211618	-0.940437054291327	-0.973760721345851	0.000931505073855837	0.00225095503916059	0.00218189348386141
242	12.1639532432449	0.35	-27.6564726044874	-28.4519690306002	-26.8609761783745	0.528800484843686	-15.1150614788574	-15.4189285087717	-14.8111944489431	0.25	0.14	0.44	-24.8501000185639	-24.3603690958594	-23.870638173155	-59.3436207597996	-58.1741121409366	-57.0046035220736	-57.6310162557219	-56.4840997311085	-55.3676993043717	-27.6564726044874	0.361999233354364	0.0374013928714323	20.7777188802238	0.153177869602521	0.159986933717183	0.1459669478683	-1.01977914898967	-1.00353853953331	-1.03697824841706	-0.957066017211618	-0.940437054291327	-0.973760721345851	0.000931505073855837	0.00225095503916059	0.00218189348386141
242	12.1639532432449	0.35	-27.6434332637955	-28.4537819892822	-26.8330845383088	0.519592415082734	-14.9478368570771	-15.2539408844504	-14.6417328297038	0.25	0.14	0.45	-24.4701792739654	-23.9791310600613	-23.4880828461572	-58.1624463641219	-56.9952883681124	-55.8281303721029	-56.2337679524876	-55.0971583004464	-53.9616208474069	-27.6434332637955	0.362073695172255	0.107246046002367	20.8740620414236	0.153177869602521	0.159986933717183	0.1459669478683	-1.01977914898967	-1.00353853953331	-1.03697824841706	-0.957066017211618	-0.940437054291327	-0.973760721345851	0.000931505073855837	0.00225095503916059	0.00218189348386141
242	12.1639532432449	0.35	-27.6353870917947	-28.44331747805	-26.8274567055394	0.519751380854146	-15.0003456252744	-15.3074271371861	-14.6932641133627	0.25	0.14	0.45	-24.6427544280459	-24.1483973934107	-23.6540403587755	-58.7816843227498	-57.6024679637382	-56.4232516047267	-57.0130870984562	-55.8575870851109	-54.706830605176	-27.6353870917947	0.361674120775187	0.269333407019257	20.9658309462686	0.153177869602521	0.159986933717183	0.1459669478683	-1.01977914898967	-1.00353853953331	-1.03697824841706	-0.957066017211618	-0.940437054291327	-0.973760721345851	0.000931505073855837	0.00225095503916059	0.00218189348386141
242	12.1639532432449	0.35	-27.6348850790578	-28.4430385777223	-26.8267315803934	0.521074935343407	-15.0490149462662	-15.356277002806	-14.7417528897264	0.25	0.14	0.44	-24.5678450506686	-24.0762697428228	-23.5846944349771	-58.2359632895093	-57.070726309111	-55.9054893287127	-56.4496268180881	-55.3355215578456	-54.2028945737301	-27.6348850790578	0.359903413757652	0.156246363193836	20.8739889007191	0.153177869602521	0.159986933717183	0.1459669478683	-1.01977914898967	-1.00353853953331	-1.03697824841706	-0.957066017211618	-0.940437054291327	-0.973760721345851	0.000931505073855837	0.00225095503916059	0.00218189348386141
242	12.1639532432449	0.35	-27.631188986058	-28.4292122730275	-26.8331656990885	0.51712276939094	-14.7867131007071	-15.0910189832589	-14.4824072181553	0.25	0.15	0.45	-24.1879840067325	-23.7002405463019	-23.2124970858714	-57.4418540136456	-56.2835562141116	-55.1252584145776	-55.759244903065	-54.6318797136961	-53.5513582752737	-27.631188986058	0.367343788299746	-0.0629534680274828	20.4153983680113	0.153177869602521	0.159986933717183	0.1459669478683	-1.01977914898967	-1.00353853953331	-1.03697824841706	-0.957066017211618	-0.940437054291327	-0.973760721345851	0.000931505073855837	0.00225095503916059	0.00218189348386141
242	12.1639532432449	0.35	-27.6294051093629	-28.4234898906921	-26.8353203280338	0.525810416746636	-15.0145869984198	-15.3182500628837	-14.7109239339558	0.25	0.14	0.45	-24.5305941726029	-24.0443091616523	-23.5580241507017	-58.2039198094757	-57.0501078152464	-55.8962958210171	-56.3559392582536	-55.2341407420441	-54.0972785877103	-27.6294051093629	0.36250323655658	-0.149523600307765	20.4508799664137	0.153177869602521	0.159986933717183	0.1459669478683	-1.01977914898967	-1.00353853953331	-1.03697824841706	-0.957066017211618	-0.940437054291327	-0.973760721345851	0.000931505073855837	0.00225095503916059	0.00218189348386141
242	12.1639532432449	0.35	-27.6278551310885	-28.4362334514694	-26.8194768107077	0.512204764260122	-14.8248772909867	-15.1329869018213	-14.516767680152	0.25	0.14	0.44	-24.5496238363774	-24.0497902545844	-23.5499566727914	-59.018280774651	-57.8166607878247	-56.6150408009985	-57.1036964782001	-55.9192997805198	-54.7942159705477	-27.6278551310885	0.3563562287654	-0.0382348176744635	20.8737854778466	0.153177869602521	0.159986933717183	0.1459669478683	-1.01977914898967	-1.00353853953331	-1.03697824841706	-0.957066017211618	-0.940437054291327	-0.973760721345851	0.000931505073855837	0.00225095503916059	0.00218189348386141
242	12.1639532432449	0.35	-27.6208234265667	-28.425190891309	-26.8164559618243	0.523059491126501	-14.8179302074558	-15.1192733234287	-14.5165870914829	0.25	0.14	0.45	-24.1333944149542	-23.652390327229	-23.1713862395037	-57.0749729418709	-55.9374083365853	-54.7998437312997	-55.2308202231367	-54.1351336720259	-53.0518580337193	-27.6208234265667	0.363192569909778	0.0712849835415705	20.7456810493566	0.153177869602521	0.159986933717183	0.1459669478683	-1.01977914898967	-1.00353853953331	-1.03697824841706	-0.957066017211618	-0.940437054291327	-0.973760721345851	0.000931505073855837	0.00225095503916059	0.00218189348386141
242	12.1639532432449	0.35	-27.6185629512565	-28.4155352658578	-26.8215906366551	0.537091474598103	-15.161931778978	-15.4617066096443	-14.8621569483117	0.25	0.14	0.45	-24.7715408380154	-24.2912649766543	-23.8109891152932	-58.8024011739714	-57.6623278108081	-56.5222544476449	-56.9177729891873	-55.8809180330717	-54.7496134673787	-27.6185629512565	0.361944375996962	-0.0883507492624096	20.6747312408556	0.153177869602521	0.159986933717183	0.1459669478683	-1.01977914898967	-1.00353853953331	-1.03697824841706	-0.957066017211618	-0.940437054291327	-0.973760721345851	0.000931505073855837	0.00225095503916059	0.00218189348386141
242	12.1639532432449	0.35	-27.6168190963295	-28.4218400360681	-26.8117981565908	0.514394817288672	-14.8735178408709	-15.1812863856425	-14.5657492960993	0.25	0.14	0.44	-24.2462647485726	-23.7547228970946	-23.2631810456167	-57.3748398681672	-56.2116860665611	-55.0485322649551	-55.6865108726424	-54.5564019466733	-53.4418676476185	-27.6168190963295	0.362505623894871	-0.0375096041412828	20.5758521031015	0.153177869602521	0.159986933717183	0.1459669478683	-1.01977914898967	-1.00353853953331	-1.03697824841706	-0.957066017211618	-0.940437054291327	-0.973760721345851	0.000931505073855837	0.00225095503916059	0.00218189348386141
242	12.1639532432449	0.35	-27.6158261265191	-28.4237796019789	-26.8078726510592	0.520313249411303	-14.9569324212563	-15.2627807546185	-14.651084087894	0.25	0.14	0.45	-24.5351765649975	-24.0435202291177	-23.5518638932379	-58.4390762658551	-57.2680253042712	-56.0969743426873	-56.5488222065859	-55.4112608541567	-54.2903893032939	-27.6158261265191	0.359372105045136	-0.0953212847672073	20.7225409163609	0.153177869602521	0.159986933717183	0.1459669478683	-1.01977914898967	-1.00353853953331	-1.03697824841706	-0.957066017211618	-0.940437054291327	-0.973760721345851	0.000931505073855837	0.00225095503916059	0.00218189348386141
242	12.1639532432449	0.35	-27.6152736109436	-28.4214022082209	-26.8091450136662	0.518399800669418	-14.9610510124404	-15.2681583462786	-14.6539436786021	0.25	0.14	0.45	-24.3556001771957	-23.8657058975578	-23.3758116179199	-57.5639255805189	-56.4060712205264	-55.248216860534	-55.8891211697359	-54.7415291270982	-53.6277322642599	-27.6152736109436	0.361513784745206	-0.223068849504809	20.4198960768121	0.153177869602521	0.159986933717183	0.1459669478683	-1.01977914898967	-1.00353853953331	-1.03697824841706	-0.957066017211618	-0.940437054291327	-0.973760721345851	0.000931505073855837	0.00225095503916059	0.00218189348386141
242	12.1639532432449	0.35	-27.6097907101456	-28.4151564575754	-26.8044249627159	0.524467761594124	-15.0039912371661	-15.3082580275706	-14.6997244467617	0.25	0.14	0.44	-24.7347702952518	-24.243142237012	-23.7515141787723	-59.221385308236	-58.04430161925	-56.867217930264	-57.3529067682458	-56.2363865378846	-55.0845162759223	-27.6097907101456	0.359092037569404	0.0894775709792655	20.9019757432643	0.153177869602521	0.159986933717183	0.1459669478683	-1.01977914898967	-1.00353853953331	-1.03697824841706	-0.957066017211618	-0.940437054291327	-0.973760721345851	0.000931505073855837	0.00225095503916059	0.00218189348386141
242	12.1639532432449	0.35	-27.6061190779173	-28.4070959579898	-26.8051421978448	0.525124695848311	-15.1694449813276	-15.4766621128683	-14.862227849787	0.25	0.14	0.44	-24.9702120568029	-24.4745446534502	-23.9788772500975	-59.6960726235994	-58.5110847972893	-57.3260969709791	-57.8166086424389	-56.671976273907	-55.5249071816219	-27.6061190779173	0.358848118015088	-0.163337528453367	20.6267229491189	0.153177869602521	0.159986933717183	0.1459669478683	-1.01977914898967	-1.00353853953331	-1.03697824841706	-0.957066017211618	-0.940437054291327	-0.973760721345851	0.000931505073855837	0.00225095503916059	0.00218189348386141
242	12.1639532432449	0.35	-27.5944519014515	-28.3987438548413	-26.7901599480618	0.529888272847611	-14.9591614381591	-15.2592385045374	-14.6590843717808	0.25	0.14	0.45	-24.7937361561486	-24.3061606058953	-23.8185850556421	-59.7018808539543	-58.5278271645388	-57.3537734751233	-57.696541984641	-56.5375579411561	-55.4183424748911	-27.5944519014515	0.356458874088543	-0.0229692381806969	20.9625056017799	0.153177869602521	0.159986933717183	0.1459669478683	-1.01977914898967	-1.00353853953331	-1.03697824841706	-0.957066017211618	-0.940437054291327	-0.973760721345851	0.000931505073855837	0.00225095503916059	0.00218189348386141
242	12.1639532432449	0.35	-27.5916832630678	-28.3915753988437	-26.7917911272919	0.532518734657952	-15.1598483919	-15.4623493020785	-14.8573474817216	0.26	0.14	0.45	-24.6168773733191	-24.1352799352002	-23.6536824970813	-58.0670593961915	-56.9310523137249	-55.7950452312583	-56.1959175459993	-55.0990641635034	-53.9844624100135	-27.5916832630678	0.365430122713665	-0.0498834464204281	20.538575864923	0.153177869602521	0.159986933717183	0.1459669478683	-1.01977914898967	-1.00353853953331	-1.03697824841706	-0.957066017211618	-0.940437054291327	-0.973760721345851	0.000931505073855837	0.00225095503916059	0.00218189348386141
242	12.1639532432449	0.35	-27.5787203822443	-28.379728196938	-26.7777125675506	0.526375723790702	-15.0960778248715	-15.4010430678593	-14.7911125818836	0.25	0.14	0.44	-24.7771812709427	-24.2865535210199	-23.7959257710972	-59.0630741375605	-57.893530965932	-56.7239877943035	-57.3339136580963	-56.1874701680471	-55.0778638540502	-27.5787203822443	0.360927734471045	0.095167963350409	20.7996226421528	0.153177869602521	0.159986933717183	0.1459669478683	-1.01977914898967	-1.00353853953331	-1.03697824841706	-0.957066017211618	-0.940437054291327	-0.973760721345851	0.000931505073855837	0.00225095503916059	0.00218189348386141
242	12.1639532432449	0.35	-27.5665314796112	-28.3668547145511	-26.7662082446712	0.513380766648762	-14.785354348173	-15.0919201758551	-14.478788520491	0.25	0.14	0.44	-24.3697354779226	-23.8747071422219	-23.3796788065213	-58.3097592956178	-57.1252990405869	-55.9408387855559	-56.5710820135516	-55.418030825798	-54.2720081489057	-27.5665314796112	0.359154361495322	0.0548609832214519	20.8901123746802	0.153177869602521	0.159986933717183	0.1459669478683	-1.01977914898967	-1.00353853953331	-1.03697824841706	-0.957066017211618	-0.940437054291327	-0.973760721345851	0.000931505073855837	0.00225095503916059	0.00218189348386141
242	12.1639532432449	0.35	-27.5501882934027	-28.3518370175551	-26.7485395692504	0.514776778709797	-14.8922367076013	-15.2001570725736	-14.5843163426291	0.25	0.14	0.45	-24.224473719703	-23.7337413704636	-23.2430090212242	-57.200491970165	-56.0417410256878	-54.8829900812107	-55.4868947089801	-54.3524130891855	-53.2426165076	-27.5501882934027	0.364382742301592	-0.101180984893423	20.4869545137647	0.153177869602521	0.159986933717183	0.1459669478683	-1.01977914898967	-1.00353853953331	-1.03697824841706	-0.957066017211618	-0.940437054291327	-0.973760721345851	0.000931505073855837	0.00225095503916059	0.00218189348386141
242	12.1639532432449	0.35	-27.5441808817114	-28.3362025037092	-26.7521592597136	0.528803448047956	-15.0918409306216	-15.3952393400523	-14.7884425211909	0.25	0.14	0.44	-24.660238531126	-24.1742521179717	-23.6882657048173	-58.5266976781791	-57.3732952144322	-56.2198927506853	-56.7430013382111	-55.630371713925	-54.5133259374496	-27.5441808817114	0.360677833324954	-0.0462809667002858	20.6850521326885	0.153177869602521	0.159986933717183	0.1459669478683	-1.01977914898967	-1.00353853953331	-1.03697824841706	-0.957066017211618	-0.940437054291327	-0.973760721345851	0.000931505073855837	0.00225095503916059	0.00218189348386141
242	12.1639532432449	0.35	-27.5401691420234	-28.3413340421185	-26.7390042419282	0.521536121240946	-14.9321064104378	-15.2366999067191	-14.6275129141566	0.26	0.14	0.45	-24.2266678163934	-23.7423578609164	-23.2580479054393	-57.0738162758462	-55.9328662438836	-54.7919162119211	-55.3456336104835	-54.226780152823	-53.1128793578677	-27.5401691420234	0.363954684296946	-0.234652483735353	20.387439789047	0.153177869602521	0.159986933717183	0.1459669478683	-1.01977914898967	-1.00353853953331	-1.03697824841706	-0.957066017211618	-0.940437054291327	-0.973760721345851	0.000931505073855837	0.00225095503916059	0.00218189348386141
242	12.1639532432449	0.35	-27.5355419052487	-28.342145955258	-26.7289378552395	0.531169184254314	-15.2656160412361	-15.5710540936261	-14.9601779888461	0.25	0.14	0.45	-25.0053716872656	-24.5148723298346	-24.0243729724037	-59.4980804040406	-58.3309803676346	-57.1638803312285	-57.59277037878	-56.4660455749957	-55.333095619164	-27.5355419052487	0.359939957641375	0.305164075468928	21.1078345141495	0.153177869602521	0.159986933717183	0.1459669478683	-1.01977914898967	-1.00353853953331	-1.03697824841706	-0.957066017211618	-0.940437054291327	-0.973760721345851	0.000931505073855837	0.00225095503916059	0.00218189348386141
242	12.1639532432449	0.35	-27.5341455916271	-28.3342218728289	-26.7340693104253	0.509032838021828	-14.835640038731	-15.1459364681012	-14.5253436093607	0.25	0.14	0.44	-24.4005099112752	-23.9006140404436	-23.400718169612	-58.2467051411029	-57.0533986284334	-55.8600921157639	-56.4570913985595	-55.3125197183598	-54.1437989069445	-27.5341455916271	0.359829960192911	0.0613749589902995	20.8048853432418	0.153177869602521	0.159986933717183	0.1459669478683	-1.01977914898967	-1.00353853953331	-1.03697824841706	-0.957066017211618	-0.940437054291327	-0.973760721345851	0.000931505073855837	0.00225095503916059	0.00218189348386141
242	12.1639532432449	0.35	-27.5323917502988	-28.3312845519748	-26.7334989486228	0.527445861053822	-14.9498737525661	-15.2512378655099	-14.6485096396223	0.25	0.14	0.44	-24.5232976242292	-24.0387178215827	-23.5541380189363	-58.4268564998298	-57.2723431458033	-56.1178297917768	-56.6167728817658	-55.4598109048093	-54.3423022849131	-27.5323917502988	0.358509182675554	0.0622533814419485	20.8656488517412	0.153177869602521	0.159986933717183	0.1459669478683	-1.01977914898967	-1.00353853953331	-1.03697824841706	-0.957066017211618	-0.940437054291327	-0.973760721345851	0.000931505073855837	0.00225095503916059	0.00218189348386141
242	12.1639532432449	0.35	-27.5315771008865	-28.3281454427683	-26.7350087590047	0.529751294625153	-15.1477301943016	-15.4516734560936	-14.8437869325097	0.25	0.14	0.44	-24.7298360615259	-24.243386030241	-23.7569359989561	-58.6422773274492	-57.4887501641642	-56.3352230008791	-56.9358344761005	-55.8313998620287	-54.6907840157656	-27.5315771008865	0.36290211543181	-0.257744447575174	20.3654178391564	0.153177869602521	0.159986933717183	0.1459669478683	-1.01977914898967	-1.00353853953331	-1.03697824841706	-0.957066017211618	-0.940437054291327	-0.973760721345851	0.000931505073855837	0.00225095503916059	0.00218189348386141
242	12.1639532432449	0.35	-27.5249664873479	-28.321226350035	-26.7287066246608	0.537034618031563	-15.1633236041265	-15.4631602351086	-14.8634869731445	0.24	0.14	0.43	-25.2027469230197	-24.714055955973	-24.2253649889264	-60.8790966091137	-59.6986274846287	-58.5181583601437	-59.0192571561036	-57.8622112737348	-56.7317059655942	-27.5249664873479	0.351923997252872	0.0561301502091147	21.2569413726498	0.153177869602521	0.159986933717183	0.1459669478683	-1.01977914898967	-1.00353853953331	-1.03697824841706	-0.957066017211618	-0.940437054291327	-0.973760721345851	0.000931505073855837	0.00225095503916059	0.00218189348386141
242	12.1639532432449	0.35	-27.516855693581	-28.3122064947682	-26.7215048923938	0.525217241351128	-15.0865929967186	-15.392075488673	-14.7811105047642	0.25	0.14	0.45	-24.6546470885934	-24.1653327634121	-23.6760184382309	-58.5121772753881	-57.3509014138634	-56.1896255523388	-56.699975773021	-55.578712427197	-54.4677842944439	-27.516855693581	0.362457513258774	0.0571184918591099	20.7101110421285	0.153177869602521	0.159986933717183	0.1459669478683	-1.01977914898967	-1.00353853953331	-1.03697824841706	-0.957066017211618	-0.940437054291327	-0.973760721345851	0.000931505073855837	0.00225095503916059	0.00218189348386141
242	12.1639532432449	0.35	-27.5134976656077	-28.3049045847055	-26.72209074651	0.522015116891298	-15.0099377807332	-15.3158251897303	-14.7040503717362	0.25	0.14	0.44	-24.6373508863121	-24.145294119288	-23.6532373522639	-58.7231659132684	-57.5503478086743	-56.3775297040802	-57.0413797269386	-55.9082934597391	-54.7371637348198	-27.5134976656077	0.360497042053333	0.15329208943022	20.879073392201	0.153177869602521	0.159986933717183	0.1459669478683	-1.01977914898967	-1.00353853953331	-1.03697824841706	-0.957066017211618	-0.940437054291327	-0.973760721345851	0.000931505073855837	0.00225095503916059	0.00218189348386141
242	12.1639532432449	0.35	-27.5096300229835	-28.3056228223559	-26.7136372236111	0.521726432835788	-14.7841481639458	-15.0856085448879	-14.4826877830037	0.25	0.14	0.44	-24.2077644317395	-23.7240131885839	-23.2402619454283	-57.5569881227917	-56.4068090290053	-55.2566299352188	-55.7839842239656	-54.655671235099	-53.5475039788921	-27.5096300229835	0.360407629152357	-0.0941220400551951	20.6711704593751	0.153177869602521	0.159986933717183	0.1459669478683	-1.01977914898967	-1.00353853953331	-1.03697824841706	-0.957066017211618	-0.940437054291327	-0.973760721345851	0.000931505073855837	0.00225095503916059	0.00218189348386141
242	12.1639532432449	0.35	-27.5011287357018	-28.2980871655763	-26.7041703058272	0.514732314664848	-14.9670001147223	-15.2764938759167	-14.6575063535279	0.25	0.14	0.45	-24.4403629854451	-23.9452140378683	-23.4500650902916	-57.9341579030981	-56.7604422209069	-55.5867265387156	-56.1173034442658	-54.9801222034257	-53.8459736591351	-27.5011287357018	0.362875152039942	0.0311956065783902	20.6609757754685	0.153177869602521	0.159986933717183	0.1459669478683	-1.01977914898967	-1.00353853953331	-1.03697824841706	-0.957066017211618	-0.940437054291327	-0.973760721345851	0.000931505073855837	0.00225095503916059	0.00218189348386141
242	12.1639532432449	0.35	-27.4960440667219	-28.2960685294557	-26.6960196039882	0.531049696698955	-15.1789674165663	-15.4827446513819	-14.8751901817508	0.25	0.14	0.45	-25.0386538688926	-24.5473861248936	-24.0561183808947	-60.0024627778862	-58.8251920397059	-57.6479213015255	-58.0054256967565	-56.8838844053742	-55.7296136961424	-27.4960440667219	0.361954329727843	0.147948974325721	20.8843476304307	0.153177869602521	0.159986933717183	0.1459669478683	-1.01977914898967	-1.00353853953331	-1.03697824841706	-0.957066017211618	-0.940437054291327	-0.973760721345851	0.000931505073855837	0.00225095503916059	0.00218189348386141
242	12.1639532432449	0.35	-27.4937003011045	-28.2976607308094	-26.6897398713997	0.517817570733777	-14.9360355623408	-15.2429870946268	-14.6290840300548	0.25	0.14	0.45	-24.5573026937526	-24.062786648842	-23.5682706039314	-58.622054699768	-57.4415689193798	-56.2610831389917	-56.618736001175	-55.4890309952869	-54.3404228021006	-27.4937003011045	0.361069884385935	-0.0573044712428556	20.6504089301367	0.153177869602521	0.159986933717183	0.1459669478683	-1.01977914898967	-1.00353853953331	-1.03697824841706	-0.957066017211618	-0.940437054291327	-0.973760721345851	0.000931505073855837	0.00225095503916059	0.00218189348386141
242	12.1639532432449	0.35	-27.4886798310511	-28.2818775029901	-26.695482159112	0.533150619249237	-15.1619507625996	-15.4641098668704	-14.8597916583289	0.25	0.14	0.45	-24.8737497164603	-24.3877320924985	-23.9017144685366	-59.2814780421923	-58.1231547724223	-56.9648315026522	-57.5014780693676	-56.3999318296388	-55.2406419080447	-27.4886798310511	0.362501068568754	0.0025522991456276	20.6759266755064	0.153177869602521	0.159986933717183	0.1459669478683	-1.01977914898967	-1.00353853953331	-1.03697824841706	-0.957066017211618	-0.940437054291327	-0.973760721345851	0.000931505073855837	0.00225095503916059	0.00218189348386141
242	12.1639532432449	0.35	-27.4855171259602	-28.2781976499179	-26.6928366020026	0.510149556358655	-14.7621664713508	-15.0702370771445	-14.4540958655572	0.25	0.14	0.44	-24.2447940367352	-23.7491742035498	-23.2535543703644	-57.7935353994672	-56.6121014664555	-55.4306675334439	-56.1243562314147	-54.974843316777	-53.817660925946	-27.4855171259602	0.36115503383133	-0.104439930478095	20.6239675603654	0.153177869602521	0.159986933717183	0.1459669478683	-1.01977914898967	-1.00353853953331	-1.03697824841706	-0.957066017211618	-0.940437054291327	-0.973760721345851	0.000931505073855837	0.00225095503916059	0.00218189348386141
242	12.1639532432449	0.35	-27.4813461237628	-28.2825921774032	-26.6801000701223	0.510970017621201	-14.8169133281974	-15.1256192374123	-14.5082074189826	0.25	0.15	0.44	-24.2617396666095	-23.7665703591348	-23.2714010516601	-57.6608145380105	-56.4839877318723	-55.307160925734	-56.1000885692698	-54.9519325657188	-53.8188340405743	-27.4813461237628	0.363607748843047	-0.156120615777415	20.4554456445992	0.153177869602521	0.159986933717183	0.1459669478683	-1.01977914898967	-1.00353853953331	-1.03697824841706	-0.957066017211618	-0.940437054291327	-0.973760721345851	0.000931505073855837	0.00225095503916059	0.00218189348386141
242	12.1639532432449	0.35	-27.4769359157492	-28.2757191219398	-26.6781527095585	0.5308220818974	-15.0542370605433	-15.3556557726907	-14.7528183483959	0.25	0.14	0.44	-24.6450933891287	-24.1613307664138	-23.677568143699	-58.6063507374005	-57.4559569655928	-56.3055631937852	-56.9262084515779	-55.7884198571861	-54.6776683539088	-27.4769359157492	0.357559005903489	0.159306388791173	20.9481584693854	0.153177869602521	0.159986933717183	0.1459669478683	-1.01977914898967	-1.00353853953331	-1.03697824841706	-0.957066017211618	-0.940437054291327	-0.973760721345851	0.000931505073855837	0.00225095503916059	0.00218189348386141
242	12.1639532432449	0.35	-27.4461478520174	-28.2476764852345	-26.6446192188002	0.512422291318805	-14.7316293655314	-15.0376677253494	-14.4255910057134	0.25	0.14	0.44	-24.118754160224	-23.6279025136215	-23.1370508670191	-57.3164194699483	-56.149947160173	-54.9834748503976	-55.664013338575	-54.5058026086061	-53.3843093193292	-27.4461478520174	0.360333662078295	-0.0771840605126311	20.6626950211061	0.153177869602521	0.159986933717183	0.1459669478683	-1.01977914898967	-1.00353853953331	-1.03697824841706	-0.957066017211618	-0.940437054291327	-0.973760721345851	0.000931505073855837	0.00225095503916059	0.00218189348386141
242	12.1639532432449	0.35	-27.4452599948018	-28.2500985342156	-26.6404214553881	0.517705753280214	-15.1214385358712	-15.4322698906708	-14.8106071810717	0.25	0.14	0.44	-24.8391445666296	-24.3388432491691	-23.8385419317086	-59.2390692481986	-58.0458967413716	-56.8527242345445	-57.4347932774154	-56.280496254622	-55.0918525985759	-27.4452599948018	0.360065160328774	0.221575981448064	20.9647955492268	0.153177869602521	0.159986933717183	0.1459669478683	-1.01977914898967	-1.00353853953331	-1.03697824841706	-0.957066017211618	-0.940437054291327	-0.973760721345851	0.000931505073855837	0.00225095503916059	0.00218189348386141
242	12.1639532432449	0.35	-27.4434908353225	-28.2402577888655	-26.6467238817794	0.518791728028965	-14.9348985287421	-15.2412284821512	-14.628568575333	0.25	0.14	0.44	-24.6425327886939	-24.1472481776218	-23.6519635665497	-59.0396917792534	-57.8530665637593	-56.6664413482651	-57.2268919043019	-56.078711549472	-54.9292099874327	-27.4434908353225	0.356941407820373	-0.102533337390835	20.7314878726645	0.153177869602521	0.159986933717183	0.1459669478683	-1.01977914898967	-1.00353853953331	-1.03697824841706	-0.957066017211618	-0.940437054291327	-0.973760721345851	0.000931505073855837	0.00225095503916059	0.00218189348386141
242	12.1639532432449	0.35	-27.4430829009084	-28.2377793730527	-26.6483864287642	0.5214803204783	-14.85017612764	-15.1531322351289	-14.5472200201511	0.25	0.14	0.45	-24.2427151653403	-23.75803130543	-23.2733474455197	-57.4649676264162	-56.3160722931652	-55.1671769599142	-55.660210650452	-54.5307811503458	-53.4119793937399	-27.4430829009084	0.362349047252617	0.0225293257990961	20.6688452576198	0.153177869602521	0.159986933717183	0.1459669478683	-1.01977914898967	-1.00353853953331	-1.03697824841706	-0.957066017211618	-0.940437054291327	-0.973760721345851	0.000931505073855837	0.00225095503916059	0.00218189348386141
242	12.1639532432449	0.35	-27.4407224395292	-28.2346702579381	-26.6467746211203	0.518422354383904	-14.9103190573615	-15.2163711858391	-14.6042669288839	0.25	0.14	0.44	-24.5766295288501	-24.0823112918509	-23.5879930548516	-58.8192306470383	-57.6361791484199	-56.4531276498015	-57.0409567642361	-55.9233772502048	-54.7718659639808	-27.4407224395292	0.362383245991411	-0.113808757997412	20.6114634870672	0.153177869602521	0.159986933717183	0.1459669478683	-1.01977914898967	-1.00353853953331	-1.03697824841706	-0.957066017211618	-0.940437054291327	-0.973760721345851	0.000931505073855837	0.00225095503916059	0.00218189348386141
242	12.1639532432449	0.35	-27.4385655486646	-28.2424769879223	-26.6346541094068	0.525491563027282	-14.9828186253635	-15.2860329995564	-14.6796042511705	0.25	0.14	0.43	-24.8379352446313	-24.3452489478227	-23.8525626510141	-59.809942150957	-58.6235496984256	-57.4371572458943	-58.0155008898813	-56.9083578061123	-55.7228703825204	-27.4385655486646	0.352386833585741	-0.0932110821873257	20.9603587124852	0.153177869602521	0.159986933717183	0.1459669478683	-1.01977914898967	-1.00353853953331	-1.03697824841706	-0.957066017211618	-0.940437054291327	-0.973760721345851	0.000931505073855837	0.00225095503916059	0.00218189348386141
242	12.1639532432449	0.35	-27.4352772978899	-28.2239238460767	-26.6466307497031	0.533265421717903	-15.1295591416835	-15.4310031929139	-14.8281150904532	0.25	0.14	0.44	-24.9299222588972	-24.4429171906829	-23.9559121224686	-59.6808980035765	-58.5150339667181	-57.3491699298598	-57.8741683125827	-56.7582388440181	-55.6273064810259	-27.4352772978899	0.36083082826404	0.103838993271914	20.9624611687512	0.153177869602521	0.159986933717183	0.1459669478683	-1.01977914898967	-1.00353853953331	-1.03697824841706	-0.957066017211618	-0.940437054291327	-0.973760721345851	0.000931505073855837	0.00225095503916059	0.00218189348386141
242	12.1639532432449	0.35	-27.4276717238601	-28.2248462254324	-26.6304972222879	0.522257614651004	-15.0274531318909	-15.3335487034119	-14.7213575603699	0.25	0.14	0.44	-24.8266733994681	-24.3310715704222	-23.8354697413763	-59.5660567111323	-58.3769708364325	-57.1878849617328	-57.5395966375051	-56.4033786347921	-55.2399392766765	-27.4276717238601	0.357307596996094	-0.0768334092068902	20.8691804676639	0.153177869602521	0.159986933717183	0.1459669478683	-1.01977914898967	-1.00353853953331	-1.03697824841706	-0.957066017211618	-0.940437054291327	-0.973760721345851	0.000931505073855837	0.00225095503916059	0.00218189348386141
242	12.1639532432449	0.35	-27.4132342806631	-28.2050321129295	-26.6214364483968	0.521856069285593	-14.9585403997996	-15.2634775525735	-14.6536032470258	0.25	0.14	0.44	-24.5672988636292	-24.0764878973199	-23.5856769310106	-58.5903452815259	-57.4198143190604	-56.2492833565949	-56.9620506609732	-55.8149295853917	-54.6883245213441	-27.4132342806631	0.360729582875539	0.0260599024757764	20.7839847940008	0.153177869602521	0.159986933717183	0.1459669478683	-1.01977914898967	-1.00353853953331	-1.03697824841706	-0.957066017211618	-0.940437054291327	-0.973760721345851	0.000931505073855837	0.00225095503916059	0.00218189348386141
242	12.1639532432449	0.35	-27.3968359791396	-28.1886231943165	-26.6050487639627	0.512195981435276	-14.7673892236639	-15.0743094381799	-14.4604690091479	0.26	0.14	0.46	-23.8762988460902	-23.3901658796851	-22.90403291328	-56.0331894931128	-54.8923267153006	-53.7514639374884	-54.2542610258128	-53.1558151961515	-52.0504002381267	-27.3968359791396	0.367969804340781	0.0122057602548972	20.3671292234212	0.153177869602521	0.159986933717183	0.1459669478683	-1.01977914898967	-1.00353853953331	-1.03697824841706	-0.957066017211618	-0.940437054291327	-0.973760721345851	0.000931505073855837	0.00225095503916059	0.00218189348386141
242	12.1639532432449	0.35	-27.3955186776318	-28.1902916736678	-26.6007456815958	0.519881938597713	-14.8943368304051	-15.1991684376815	-14.5895052231287	0.25	0.14	0.44	-24.6056412377538	-24.1121552159807	-23.6186691942076	-59.0272916918788	-57.8434516500118	-56.6596116081448	-57.0741307981339	-55.9505274488357	-54.7831795091661	-27.3955186776318	0.361606511035549	-0.119302996424859	20.7083565326453	0.153177869602521	0.159986933717183	0.1459669478683	-1.01977914898967	-1.00353853953331	-1.03697824841706	-0.957066017211618	-0.940437054291327	-0.973760721345851	0.000931505073855837	0.00225095503916059	0.00218189348386141
242	12.1639532432449	0.35	-27.3928161530142	-28.1814078304636	-26.6042244755648	0.524937937489869	-14.9587457024206	-15.2618091377665	-14.6556822670747	0.25	0.14	0.45	-24.6541049860051	-24.164532767863	-23.6749605497209	-59.0145928590644	-57.8427026142081	-56.6708123693517	-57.1924266860417	-56.033218049223	-54.8953675314736	-27.3928161530142	0.364244653320991	0.0200673003738147	20.7204847880621	0.153177869602521	0.159986933717183	0.1459669478683	-1.01977914898967	-1.00353853953331	-1.03697824841706	-0.957066017211618	-0.940437054291327	-0.973760721345851	0.000931505073855837	0.00225095503916059	0.00218189348386141
242	12.1639532432449	0.35	-27.3855798520758	-28.1868661223736	-26.5842935817779	0.519038572629659	-14.856240458207	-15.1608064409534	-14.5516744754606	0.25	0.14	0.43	-24.5449588732604	-24.0518743167218	-23.5587897601833	-58.885192564292	-57.7022458251192	-56.5192990859465	-57.1740984909581	-56.0418391996566	-54.885815910629	-27.3855798520758	0.355296124145093	0.00549684057002849	20.9550067371222	0.153177869602521	0.159986933717183	0.1459669478683	-1.01977914898967	-1.00353853953331	-1.03697824841706	-0.957066017211618	-0.940437054291327	-0.973760721345851	0.000931505073855837	0.00225095503916059	0.00218189348386141
242	12.1639532432449	0.35	-27.3797189819769	-28.1754199990519	-26.5840179649019	0.53814393914425	-15.2325475992297	-15.5330817355222	-14.9320134629372	0.26	0.14	0.46	-24.5851906266004	-24.1095162461807	-23.6338418657611	-57.6554932934082	-56.5399745460996	-55.4244557987909	-55.6775486893101	-54.5740657823549	-53.5026231181283	-27.3797189819769	0.365763696159302	0.00473426635992543	20.558889138844	0.153177869602521	0.159986933717183	0.1459669478683	-1.01977914898967	-1.00353853953331	-1.03697824841706	-0.957066017211618	-0.940437054291327	-0.973760721345851	0.000931505073855837	0.00225095503916059	0.00218189348386141
242	12.1639532432449	0.35	-27.3744396620038	-28.1751088673914	-26.5737704566163	0.518854698790976	-14.9153776024161	-15.2212685802938	-14.6094866245384	0.25	0.14	0.45	-24.3482654976271	-23.8589557726586	-23.3696460476901	-57.7069324817233	-56.5472374199063	-55.3875423580892	-55.8318513616972	-54.7219715846701	-53.5843591538692	-27.3744396620038	0.361559055711171	0.0124315502901068	20.7069214486617	0.153177869602521	0.159986933717183	0.1459669478683	-1.01977914898967	-1.00353853953331	-1.03697824841706	-0.957066017211618	-0.940437054291327	-0.973760721345851	0.000931505073855837	0.00225095503916059	0.00218189348386141
[truncated: 1,366 more rows]
