# Supplementary material for: Re-expressing coefficients from regression models for inclusion in a meta-analysis
Source: BMC Med Res Methodol. 2024 Jan 8;24:6. doi: 10.1186/s12874-023-02132-y (PMC10773134; doi:10.1186/s12874-023-02132-y)
Supplement: Supplementary file 2 — Additional file 2. [file 12874_2023_2132_MOESM2_ESM.zip › Supp_Files_R1/simdata/simdata_scenario_243.csv]

ex_no	errsd	rsquare	beta	b_low_ci	b_hi_ci	lrsquare	lbeta	lb_low_ci	lb_hi_ci	x_median	x_25	x_75	rbl	rb	rbu	altl	alt	altu	dzl	dz	dzu	observed_beta	xlog	error	ylog	RelBias_rb	RelBias_rbl	RelBias_rbu	RelBias_alt	RelBias_altl	RelBias_altu	RelBias_dz	RelBias_dzl	RelBias_dzu	MC_SE_RelBias_rb	MC_SE_RelBias_alt	MC_SE_RelBias_dz
243	12.1735729393678	0.18	-10.7988653323368	-14.3431656126473	-7.25456505202632	0.328985818193231	-13.0702732869193	-15.9846614272648	-10.1558851465738	0.54	0.35	0.84	-16.8031106548168	-13.7394995401151	-10.6758884254135	-28.544557923708	-23.3401986407292	-18.1358393577503	-28.4927986519925	-23.3039386415739	-18.1062258550846	-10.7988653323368	0.722499009500252	1.44716923161622	10.8118025118913	-0.110908234729629	-0.0583795841109852	-0.192927349689083	-0.946271716705816	-0.85421785011577	-1.09001583302344	-0.887325016758873	-0.79804297678745	-1.02677318847975	0.00617474979865208	0.0111117382477163	0.010800368373416
243	12.1735729393678	0.18	-5.57368897565465	-7.42778131590469	-3.7195966354046	0.419812790013038	-11.6692255831777	-13.8110493801467	-9.52740178620867	0.46	0.23	0.8	-15.9956070618293	-13.5150010695548	-11.0343950772802	-28.9437754793121	-24.4551616608116	-19.9665478423111	-27.6787967143033	-23.3864044327862	-19.0970748838657	-5.57368897565465	0.754192771243942	-0.622114986724527	10.7473938966484	-0.110908234729629	-0.0583795841109852	-0.192927349689083	-0.946271716705816	-0.85421785011577	-1.09001583302344	-0.887325016758873	-0.79804297678745	-1.02677318847975	0.00617474979865208	0.0111117382477163	0.010800368373416
243	12.1735729393678	0.18	-4.62535921605073	-6.17861373005126	-3.07210470205021	0.635340356293631	-16.654368322219	-18.6243140306784	-14.6844226137596	0.5	0.29	0.99	-20.4802649832247	-18.3140101592694	-16.1477553353142	-35.7964771930205	-32.0101838289698	-28.223890464919	-34.2751644905014	-30.6534318723154	-27.0239751171599	-4.62535921605073	0.818410138973224	0.529979504943179	11.0698914091639	-0.110908234729629	-0.0583795841109852	-0.192927349689083	-0.946271716705816	-0.85421785011577	-1.09001583302344	-0.887325016758873	-0.79804297678745	-1.02677318847975	0.00617474979865208	0.0111117382477163	0.010800368373416
243	12.1735729393678	0.19	-7.43202216556884	-9.83867698852533	-5.02536734261236	0.414457074843975	-13.7134075391765	-16.258305855887	-11.168509222466	0.54	0.35	0.99	-17.0719567988598	-14.3996984156383	-11.7274400324168	-28.9816104767037	-24.445144477633	-19.9086784785624	-28.4265422380983	-23.9784733299539	-19.5297681283173	-7.43202216556884	0.801993648275456	-0.325677581780172	8.56609475682534	-0.110908234729629	-0.0583795841109852	-0.192927349689083	-0.946271716705816	-0.85421785011577	-1.09001583302344	-0.887325016758873	-0.79804297678745	-1.02677318847975	0.00617474979865208	0.0111117382477163	0.010800368373416
243	12.1735729393678	0.19	-4.13445377632952	-5.45652702649714	-2.8123805261619	0.538974298412698	-14.1401855256798	-16.1820133134908	-12.0983577378687	0.48	0.25	0.75	-18.3024264354374	-15.9930473639785	-13.6836682925197	-32.5888800285979	-28.4768527099355	-24.3648253912731	-31.7682760962043	-27.7604757806322	-23.7453496684713	-4.13445377632952	0.747432516514692	0.408592211705501	12.1461157487746	-0.110908234729629	-0.0583795841109852	-0.192927349689083	-0.946271716705816	-0.85421785011577	-1.09001583302344	-0.887325016758873	-0.79804297678745	-1.02677318847975	0.00617474979865208	0.0111117382477163	0.010800368373416
243	12.1735729393678	0.2	-11.1214788694282	-14.5578087834227	-7.68514895543375	0.399022320243317	-12.9437795039505	-15.4239249146123	-10.4636340932887	0.51	0.31	0.84	-16.6575790076296	-13.9790637556933	-11.300548503757	-28.7795972696232	-24.1518785479553	-19.5241598262873	-28.3810056511978	-23.8227260285329	-19.2577241633609	-11.1214788694282	0.670751332795513	0.762726518969679	11.2622653372316	-0.110908234729629	-0.0583795841109852	-0.192927349689083	-0.946271716705816	-0.85421785011577	-1.09001583302344	-0.887325016758873	-0.79804297678745	-1.02677318847975	0.00617474979865208	0.0111117382477163	0.010800368373416
243	12.1735729393678	0.2	-10.0903091408553	-13.2313523162034	-6.94926596550734	0.431992868466959	-14.8693584827382	-17.5314090383969	-12.2073079270795	0.51	0.31	0.91	-18.9831019305959	-16.1006195852356	-13.2181372398754	-32.8519518929489	-27.8635589691652	-22.8751660453815	-32.1072857837919	-27.235455520834	-22.3577900833418	-10.0903091408553	0.710163665134123	-0.521210868318165	9.55338921947484	-0.110908234729629	-0.0583795841109852	-0.192927349689083	-0.946271716705816	-0.85421785011577	-1.09001583302344	-0.887325016758873	-0.79804297678745	-1.02677318847975	0.00617474979865208	0.0111117382477163	0.010800368373416
243	12.1735729393678	0.2	-7.72183638038795	-10.1113963485339	-5.33227641224204	0.530357232251826	-16.1819398625979	-18.5594129858727	-13.804466739323	0.51	0.32	0.91	-20.2256430856467	-17.6347247805432	-15.0438064754396	-35.1462808630977	-30.6440189543461	-26.1417570455946	-34.5100701296428	-30.0936578777331	-25.6675073165679	-7.72183638038795	0.742649331353544	-0.063035738069489	9.68859671295251	-0.110908234729629	-0.0583795841109852	-0.192927349689083	-0.946271716705816	-0.85421785011577	-1.09001583302344	-0.887325016758873	-0.79804297678745	-1.02677318847975	0.00617474979865208	0.0111117382477163	0.010800368373416
243	12.1735729393678	0.2	-5.8322863139353	-7.64681765929487	-4.01775496857572	0.530389596615316	-13.4905363041786	-15.4724559048429	-11.5086167035143	0.48	0.25	0.81	-17.4422785824188	-15.2080376826323	-12.9737967828458	-30.9889156866133	-27.0194398787418	-23.0499640708703	-29.9830190454724	-26.1385833587902	-22.3006290352994	-5.8322863139353	0.715526353929738	-0.463738541536971	11.3218578645378	-0.110908234729629	-0.0583795841109852	-0.192927349689083	-0.946271716705816	-0.85421785011577	-1.09001583302344	-0.887325016758873	-0.79804297678745	-1.02677318847975	0.00617474979865208	0.0111117382477163	0.010800368373416
243	12.1735729393678	0.21	-10.3637247295146	-13.5486233513466	-7.17882610768264	0.42287797873454	-12.4852217847522	-14.7624576286888	-10.2079859408155	0.48	0.27	0.86	-16.6283863727552	-14.0633149986449	-11.4982436245346	-29.5269175981211	-24.9721370319954	-20.4173564658697	-28.6142939422904	-24.1948277271829	-19.7821540920346	-10.3637247295146	0.67487115587236	-0.312316274796172	11.176979167696	-0.110908234729629	-0.0583795841109852	-0.192927349689083	-0.946271716705816	-0.85421785011577	-1.09001583302344	-0.887325016758873	-0.79804297678745	-1.02677318847975	0.00617474979865208	0.0111117382477163	0.010800368373416
243	12.1735729393678	0.21	-9.09578011758672	-11.8458157849065	-6.34574445026694	0.400667338360879	-13.4653976310624	-16.0366614962899	-10.8941337658349	0.5	0.28	0.74	-17.6601163261539	-14.8285532245907	-11.9969901230275	-30.8960922728628	-25.9423177197037	-20.9885431665447	-30.5565519223002	-25.6618140721912	-20.7670015901785	-9.09578011758672	0.652203411672265	-1.03643500091954	10.5700902743566	-0.110908234729629	-0.0583795841109852	-0.192927349689083	-0.946271716705816	-0.85421785011577	-1.09001583302344	-0.887325016758873	-0.79804297678745	-1.02677318847975	0.00617474979865208	0.0111117382477163	0.010800368373416
243	12.1735729393678	0.22	-10.7294939272249	-13.9224499561917	-7.53653789825813	0.394321649374702	-12.9664859158008	-15.4755021339578	-10.4574696976437	0.48	0.29	0.85	-17.379260135388	-14.5615909468983	-11.7439217584087	-30.7985825494786	-25.8052619810087	-20.8119414125389	-30.0977274661649	-25.2178840062404	-20.3435176773058	-10.7294939272249	0.66399526967734	1.29798465513036	12.5893912314756	-0.110908234729629	-0.0583795841109852	-0.192927349689083	-0.946271716705816	-0.85421785011577	-1.09001583302344	-0.887325016758873	-0.79804297678745	-1.02677318847975	0.00617474979865208	0.0111117382477163	0.010800368373416
243	12.1735729393678	0.22	-10.4013062935566	-13.4815448273549	-7.3210677597584	0.394895054806582	-13.37624593965	-15.9614463148528	-10.7910455644473	0.46	0.28	0.82	-18.4312171496418	-15.4459996104042	-12.4607820711666	-33.2828364461226	-27.8921719930985	-22.5015075400745	-32.4813720748258	-27.2271130719181	-21.9613305351415	-10.4013062935566	0.664004159897678	-1.08125293019522	9.96717432258307	-0.110908234729629	-0.0583795841109852	-0.192927349689083	-0.946271716705816	-0.85421785011577	-1.09001583302344	-0.887325016758873	-0.79804297678745	-1.02677318847975	0.00617474979865208	0.0111117382477163	0.010800368373416
243	12.1735729393678	0.22	-10.1763069102889	-13.1520083778814	-7.20060544269643	0.431398764139064	-13.093135645822	-15.4400302156269	-10.7462410760171	0.42	0.24	0.73	-18.7854146930169	-15.9300195209302	-13.0746243488434	-35.199284591592	-29.848970588617	-24.4986565856421	-34.2972937130409	-29.0957816297995	-23.8816363792957	-10.1763069102889	0.601505736745616	-0.193763949367681	12.7144094791714	-0.110908234729629	-0.0583795841109852	-0.192927349689083	-0.946271716705816	-0.85421785011577	-1.09001583302344	-0.887325016758873	-0.79804297678745	-1.02677318847975	0.00617474979865208	0.0111117382477163	0.010800368373416
243	12.1735729393678	0.22	-9.84864369642356	-12.738570055637	-6.95871733721014	0.42917135527293	-13.4487047152073	-15.870310442272	-11.0270989881426	0.49	0.31	0.84	-17.6623389279445	-14.9672926491179	-12.2722463702913	-31.113864989566	-26.3662884425338	-21.6187118955016	-30.6942238869476	-26.0135626419268	-21.3270110611201	-9.84864369642356	0.74520486308067	0.542593053390608	10.7088757685045	-0.110908234729629	-0.0583795841109852	-0.192927349689083	-0.946271716705816	-0.85421785011577	-1.09001583302344	-0.887325016758873	-0.79804297678745	-1.02677318847975	0.00617474979865208	0.0111117382477163	0.010800368373416
243	12.1735729393678	0.22	-9.37000246487697	-12.1062790980978	-6.63372583165614	0.362431295143063	-11.4359038027695	-13.8040396138285	-9.06776799171052	0.57	0.3	0.89	-14.0319154474594	-11.6246866652708	-9.21745788308212	-23.358301170774	-19.3510952342888	-15.3438892978036	-22.77427761058	-18.8681019929205	-14.9626453865212	-9.37000246487697	0.761937047748202	-0.140975167131499	9.21260017558885	-0.110908234729629	-0.0583795841109852	-0.192927349689083	-0.946271716705816	-0.85421785011577	-1.09001583302344	-0.887325016758873	-0.79804297678745	-1.02677318847975	0.00617474979865208	0.0111117382477163	0.010800368373416
243	12.1735729393678	0.22	-9.30950717740486	-12.049981209623	-6.5690331451867	0.483328731607292	-15.4745477667032	-17.9725296072133	-12.976565926193	0.49	0.26	0.89	-20.1046043841002	-17.310287848827	-14.5159713135538	-35.535938437122	-30.5968379965368	-25.6577375559515	-34.0260883847202	-29.2917716994418	-24.5681971393702	-9.30950717740486	0.664412085616112	1.68540916601705	13.1087648066914	-0.110908234729629	-0.0583795841109852	-0.192927349689083	-0.946271716705816	-0.85421785011577	-1.09001583302344	-0.887325016758873	-0.79804297678745	-1.02677318847975	0.00617474979865208	0.0111117382477163	0.010800368373416
243	12.1735729393678	0.22	-8.82038390254505	-11.4412350185234	-6.19953278656672	0.436377332798389	-14.267294692595	-16.798866362301	-11.7357230228889	0.63	0.34	0.91	-16.0039534171246	-13.5921743005879	-11.1803951840513	-25.6716151922093	-21.8029295122019	-17.9342438321945	-25.350936294064	-21.5316409112137	-17.7115998337339	-8.82038390254505	0.784229257315487	0.087558890985547	8.18477012595905	-0.110908234729629	-0.0583795841109852	-0.192927349689083	-0.946271716705816	-0.85421785011577	-1.09001583302344	-0.887325016758873	-0.79804297678745	-1.02677318847975	0.00617474979865208	0.0111117382477163	0.010800368373416
243	12.1735729393678	0.22	-8.43888552034997	-10.9047618588681	-5.97300918183184	0.435268421283187	-14.410711555966	-16.9735034609943	-11.8479196509377	0.55	0.35	1.02	-17.6433676380826	-14.9794344162687	-12.3155011944548	-29.766676073066	-25.2722712111022	-20.7778663491384	-29.130772544571	-24.7312420904864	-20.3279885729404	-8.43888552034997	0.817789572007187	-0.111275712191716	8.13652584710938	-0.110908234729629	-0.0583795841109852	-0.192927349689083	-0.946271716705816	-0.85421785011577	-1.09001583302344	-0.887325016758873	-0.79804297678745	-1.02677318847975	0.00617474979865208	0.0111117382477163	0.010800368373416
243	12.1735729393678	0.23	-12.2413805570109	-15.6927182629287	-8.79004285109301	0.42460545962113	-13.9640809433679	-16.5020592196449	-11.426102667091	0.42	0.26	0.86	-20.0883113686829	-16.9987758639193	-13.9092403591557	-37.6552970142305	-31.8640000289971	-26.0727030437637	-36.2561086767174	-30.6787852700692	-25.1060141079852	-12.2413805570109	0.673540990514866	0.164229081143049	11.6848543478266	-0.110908234729629	-0.0583795841109852	-0.192927349689083	-0.946271716705816	-0.85421785011577	-1.09001583302344	-0.887325016758873	-0.79804297678745	-1.02677318847975	0.00617474979865208	0.0111117382477163	0.010800368373416
243	12.1735729393678	0.23	-11.6873272652996	-15.0053859402581	-8.36926859034103	0.368336558593201	-11.3263257805044	-13.6420933551938	-9.01055820581513	0.48	0.29	0.79	-15.3797320761711	-12.7689974973869	-10.1582629186027	-27.3254805108028	-22.6869356715219	-18.048390832241	-26.9048125515976	-22.3354882023534	-17.7739245196883	-11.6873272652996	0.65976629810208	-0.0759664826837661	10.8894110216801	-0.110908234729629	-0.0583795841109852	-0.192927349689083	-0.946271716705816	-0.85421785011577	-1.09001583302344	-0.887325016758873	-0.79804297678745	-1.02677318847975	0.00617474979865208	0.0111117382477163	0.010800368373416
243	12.1735729393678	0.23	-10.2777707381732	-13.2011861279403	-7.35435534840602	0.481621216912984	-15.6270088047917	-18.1582417940083	-13.0957758155752	0.56	0.31	0.86	-18.6124283373516	-16.0178823922437	-13.4233364471358	-31.1374460345239	-26.7969304991187	-22.4564149637135	-30.6201207281043	-26.3558934724388	-22.0814614641916	-10.2777707381732	0.78215932167566	0.517402037416479	9.48297405856242	-0.110908234729629	-0.0583795841109852	-0.192927349689083	-0.946271716705816	-0.85421785011577	-1.09001583302344	-0.887325016758873	-0.79804297678745	-1.02677318847975	0.00617474979865208	0.0111117382477163	0.010800368373416
243	12.1735729393678	0.23	-9.66595238352791	-12.4664053640491	-6.86549940300672	0.53872335391628	-15.0347695689408	-17.2068708415225	-12.8626682963591	0.56	0.31	1	-17.6610070953944	-15.4315781457443	-13.2021491960942	-29.5695991505728	-25.836894666635	-22.1041901826972	-28.5167007359893	-24.9102320636678	-21.3124941690315	-9.66595238352791	0.781102601072888	0.462348349423394	9.75515907497677	-0.110908234729629	-0.0583795841109852	-0.192927349689083	-0.946271716705816	-0.85421785011577	-1.09001583302344	-0.887325016758873	-0.79804297678745	-1.02677318847975	0.00617474979865208	0.0111117382477163	0.010800368373416
243	12.1735729393678	0.23	-9.18980710432104	-11.8319838495454	-6.54763035909665	0.469114199259947	-14.6962541851906	-17.1371732644678	-12.2553351059134	0.49	0.29	0.79	-18.9557318226786	-16.2557878614669	-13.5558439002553	-33.2584710504215	-28.521328274204	-23.7841854979865	-32.7452792114554	-28.0795190999538	-23.4248798006448	-9.18980710432104	0.682446215428046	-1.203995068681	9.60129444627467	-0.110908234729629	-0.0583795841109852	-0.192927349689083	-0.946271716705816	-0.85421785011577	-1.09001583302344	-0.887325016758873	-0.79804297678745	-1.02677318847975	0.00617474979865208	0.0111117382477163	0.010800368373416
243	12.1735729393678	0.23	-8.43511937676301	-10.8297561303797	-6.0404826231463	0.411097541900893	-12.4496431336078	-14.77608180183	-10.1232044653857	0.48	0.29	0.86	-16.6644884866729	-14.0407272675968	-11.4169660485206	-29.615641183352	-24.9527695400312	-20.2898978967104	-28.8546763905041	-24.3134523376643	-19.7738299972815	-8.43511937676301	0.714515597337439	1.00294861682702	11.3020045387596	-0.110908234729629	-0.0583795841109852	-0.192927349689083	-0.946271716705816	-0.85421785011577	-1.09001583302344	-0.887325016758873	-0.79804297678745	-1.02677318847975	0.00617474979865208	0.0111117382477163	0.010800368373416
243	12.1735729393678	0.23	-8.08975769279556	-10.3989726304618	-5.7805427551293	0.378044557228422	-11.6221712871289	-13.9496240461579	-9.29471852809995	0.56	0.35	1.04	-14.3630873098148	-11.9666494505014	-9.57021159118789	-24.0935937332977	-20.0736501832827	-16.0537066332677	-23.4949573715958	-19.5746646339652	-15.6581784783044	-8.08975769279556	0.807375333608612	-1.82907614000361	6.4354981356423	-0.110908234729629	-0.0583795841109852	-0.192927349689083	-0.946271716705816	-0.85421785011577	-1.09001583302344	-0.887325016758873	-0.79804297678745	-1.02677318847975	0.00617474979865208	0.0111117382477163	0.010800368373416
243	12.1735729393678	0.23	-6.82957287122498	-8.76144362180004	-4.89770212064991	0.446678300543142	-13.5027150002502	-15.8490930447503	-11.15633695575	0.52	0.29	0.89	-16.9655235089587	-14.4538635822693	-11.9422036555798	-29.1476646517732	-24.8325003585061	-20.5173360652391	-28.3526731308453	-24.156350112356	-19.963403551248	-6.82957287122498	0.811512910566525	-0.83642689622882	8.63557726391418	-0.110908234729629	-0.0583795841109852	-0.192927349689083	-0.946271716705816	-0.85421785011577	-1.09001583302344	-0.887325016758873	-0.79804297678745	-1.02677318847975	0.00617474979865208	0.0111117382477163	0.010800368373416
243	12.1735729393678	0.23	-5.25585333437673	-6.74399110152336	-3.7677155672301	0.611024617236226	-15.4775948367983	-17.4056552592534	-13.5495344143432	0.48	0.28	0.81	-19.5835349241675	-17.4142262680638	-15.2449176119601	-34.7481832372896	-30.899055131847	-27.0499270264045	-34.0874123493127	-30.3054949986137	-26.5309403433327	-5.25585333437673	0.779201181059019	-0.619615143907249	10.1892364729614	-0.110908234729629	-0.0583795841109852	-0.192927349689083	-0.946271716705816	-0.85421785011577	-1.09001583302344	-0.887325016758873	-0.79804297678745	-1.02677318847975	0.00617474979865208	0.0111117382477163	0.010800368373416
243	12.1735729393678	0.24	-12.6366486436236	-16.1683820286113	-9.104915258636	0.397277209985031	-14.4517552033855	-17.2309439240557	-11.6725664827153	0.52	0.32	0.8	-18.5840584826059	-15.5866251471617	-12.5891918117176	-32.0805416844601	-26.9062529167989	-21.7319641491376	-31.8947917919199	-26.7539322727551	-21.6082936931633	-12.6366486436236	0.673514531203745	0.345389341343124	10.4348313718562	-0.110908234729629	-0.0583795841109852	-0.192927349689083	-0.946271716705816	-0.85421785011577	-1.09001583302344	-0.887325016758873	-0.79804297678745	-1.02677318847975	0.00617474979865208	0.0111117382477163	0.010800368373416
243	12.1735729393678	0.24	-11.6965594192171	-14.9236998547664	-8.46941898366788	0.436617856299113	-13.2292628397352	-15.5754999469505	-10.8830257325199	0.49	0.29	0.93	-17.2773757337015	-14.6747741992545	-12.0721726648076	-30.3701464400576	-25.7952971721741	-21.2204479042907	-29.3114622041665	-24.8924677944488	-20.4819737920442	-11.6965594192171	0.701246634898465	0.00564983631261397	10.858248286442	-0.110908234729629	-0.0583795841109852	-0.192927349689083	-0.946271716705816	-0.85421785011577	-1.09001583302344	-0.887325016758873	-0.79804297678745	-1.02677318847975	0.00617474979865208	0.0111117382477163	0.010800368373416
243	12.1735729393678	0.24	-9.89224642029132	-12.659622735551	-7.12487010503168	0.420819610878524	-13.1178903997342	-15.5206393629954	-10.7151414364729	0.51	0.29	0.89	-16.8267756442531	-14.2218238256667	-11.6168720070802	-29.143376210509	-24.6316924236486	-20.1200086367883	-28.2796419902817	-23.8946063876866	-19.5171345901692	-9.89224642029132	0.755779266218386	3.22938852153879	12.9736742139658	-0.110908234729629	-0.0583795841109852	-0.192927349689083	-0.946271716705816	-0.85421785011577	-1.09001583302344	-0.887325016758873	-0.79804297678745	-1.02677318847975	0.00617474979865208	0.0111117382477163	0.010800368373416
243	12.1735729393678	0.24	-9.38969371329483	-11.9799314806654	-6.79945594592423	0.479248796922982	-14.7494157185072	-17.1498780947508	-12.3489533422637	0.54	0.33	0.8	-17.915096288645	-15.4075265922262	-12.8999568958074	-30.3164375386828	-26.0730564900664	-21.82967544145	-30.2340120334837	-26.0053394132777	-21.7739190400299	-9.38969371329483	0.727903130084077	0.816197155030559	10.8778475548231	-0.110908234729629	-0.0583795841109852	-0.192927349689083	-0.946271716705816	-0.85421785011577	-1.09001583302344	-0.887325016758873	-0.79804297678745	-1.02677318847975	0.00617474979865208	0.0111117382477163	0.010800368373416
243	12.1735729393678	0.24	-8.61825459626814	-11.0448766009754	-6.19163259156088	0.50620822505625	-16.4812442271284	-19.0227013299092	-13.9397871243475	0.51	0.32	0.88	-20.7027351144942	-17.936823360363	-15.1709116062319	-35.9443859408626	-31.1421702423555	-26.3399545438484	-35.3784227186344	-30.6466148101882	-25.9275773192239	-8.61825459626814	0.766528303746737	1.39139855432373	10.6129118930228	-0.110908234729629	-0.0583795841109852	-0.192927349689083	-0.946271716705816	-0.85421785011577	-1.09001583302344	-0.887325016758873	-0.79804297678745	-1.02677318847975	0.00617474979865208	0.0111117382477163	0.010800368373416
243	12.1735729393678	0.24	-8.35441785788312	-10.6629601702707	-6.04587554549555	0.475392191277094	-13.5654897175362	-15.7903989159272	-11.3405805191451	0.47	0.28	0.87	-17.9607550824412	-15.4300369285974	-12.8993187747537	-32.1022598217083	-27.5789660438409	-23.0556722659735	-31.1531951829163	-26.7570632393331	-22.3736717188585	-8.35441785788312	0.74018960546003	-0.711623000598828	10.0004486827908	-0.110908234729629	-0.0583795841109852	-0.192927349689083	-0.946271716705816	-0.85421785011577	-1.09001583302344	-0.887325016758873	-0.79804297678745	-1.02677318847975	0.00617474979865208	0.0111117382477163	0.010800368373416
243	12.1735729393678	0.24	-8.34230019550233	-10.6783586555274	-6.00624173547721	0.490415255180448	-14.5218567471617	-16.8330370809676	-12.2106764133558	0.42	0.29	0.79	-20.579076571708	-17.7535640494197	-14.9280515271314	-38.6960676495727	-33.3830875784699	-28.070107507367	-38.1947542684468	-32.9476721883259	-27.7073909672008	-8.34230019550233	0.682621307211897	0.888006413565537	12.5869356378374	-0.110908234729629	-0.0583795841109852	-0.192927349689083	-0.946271716705816	-0.85421785011577	-1.09001583302344	-0.887325016758873	-0.79804297678745	-1.02677318847975	0.00617474979865208	0.0111117382477163	0.010800368373416
243	12.1735729393678	0.24	-8.01288482523747	-10.2359957467705	-5.78977390370448	0.521745265827805	-15.0870236036156	-17.3422461861018	-12.8318010211294	0.45	0.27	0.74	-20.1776592692495	-17.5537135382639	-14.9297678072782	-36.6268718778324	-31.8638355503402	-27.1007992228479	-36.0274743087951	-31.3327443278655	-26.65159382737	-8.01288482523747	0.694454787953432	-0.160478727599364	11.2917652401043	-0.110908234729629	-0.0583795841109852	-0.192927349689083	-0.946271716705816	-0.85421785011577	-1.09001583302344	-0.887325016758873	-0.79804297678745	-1.02677318847975	0.00617474979865208	0.0111117382477163	0.010800368373416
243	12.1735729393678	0.24	-7.60729659492659	-9.714198154425	-5.50039503542818	0.553845494065796	-16.3696684402487	-18.6635641702891	-14.0757727102083	0.56	0.37	0.91	-19.1545416619872	-16.8003010181096	-14.4460603742319	-32.0685944096237	-28.1271172558795	-24.1856401021353	-31.9444563773565	-28.0161628387777	-24.0889368772929	-7.60729659492659	0.866861162724584	-0.763197350019377	6.99039414872796	-0.110908234729629	-0.0583795841109852	-0.192927349689083	-0.946271716705816	-0.85421785011577	-1.09001583302344	-0.887325016758873	-0.79804297678745	-1.02677318847975	0.00617474979865208	0.0111117382477163	0.010800368373416
243	12.1735729393678	0.25	-15.2568502291068	-19.3581016381466	-11.155598820067	0.390304314656125	-14.1739847311622	-16.9398581896622	-11.4081112726621	0.44	0.25	0.77	-19.9656452156578	-16.7057331452299	-13.445821074802	-36.5698173730359	-30.5988413399543	-24.6278653068727	-35.5572974060803	-29.7607141404222	-23.9459743091346	-15.2568502291068	0.610474306863273	-0.476590172350208	11.6695287761718	-0.110908234729629	-0.0583795841109852	-0.192927349689083	-0.946271716705816	-0.85421785011577	-1.09001583302344	-0.887325016758873	-0.79804297678745	-1.02677318847975	0.00617474979865208	0.0111117382477163	0.010800368373416
243	12.1735729393678	0.25	-12.9965956285273	-16.5555941515309	-9.43759710552368	0.44321272272398	-14.3351455192705	-16.8437148573774	-11.8265761811636	0.65	0.36	1	-15.649714502041	-13.3189701097046	-10.9882257173681	-24.7641699936027	-21.0759908682947	-17.3878117429868	-24.3639641702782	-20.7334749510566	-17.1064641497775	-12.9965956285273	0.790420160602552	-0.823573574406151	7.00718158945028	-0.110908234729629	-0.0583795841109852	-0.192927349689083	-0.946271716705816	-0.85421785011577	-1.09001583302344	-0.887325016758873	-0.79804297678745	-1.02677318847975	0.00617474979865208	0.0111117382477163	0.010800368373416
243	12.1735729393678	0.25	-12.919513454802	-16.446961447746	-9.39206546185794	0.471206076681485	-13.3452757807073	-15.5525220991498	-11.1380294622647	0.6	0.33	0.89	-15.2424890483002	-13.0792432659585	-10.9159974836168	-24.8411404742629	-21.3156340960575	-17.7901277178522	-24.4858002652021	-21.0137948414112	-17.5341654817822	-12.919513454802	0.73561041881713	0.907290117096491	10.5063246139467	-0.110908234729629	-0.0583795841109852	-0.192927349689083	-0.946271716705816	-0.85421785011577	-1.09001583302344	-0.887325016758873	-0.79804297678745	-1.02677318847975	0.00617474979865208	0.0111117382477163	0.010800368373416
243	12.1735729393678	0.25	-12.6913543237942	-16.1108627923701	-9.27184585521834	0.490473016179885	-14.6067415460848	-16.9311628170543	-12.2823202751153	0.5	0.29	0.86	-18.5921876064562	-16.0397299392976	-13.4872722721389	-32.4667522860788	-28.0095032224148	-23.5522541587507	-31.6099603056663	-27.2714442231516	-22.9321037184116	-12.6913543237942	0.706561459611835	1.01090386688707	11.7655799677169	-0.110908234729629	-0.0583795841109852	-0.192927349689083	-0.946271716705816	-0.85421785011577	-1.09001583302344	-0.887325016758873	-0.79804297678745	-1.02677318847975	0.00617474979865208	0.0111117382477163	0.010800368373416
243	12.1735729393678	0.25	-12.6377436737127	-16.0880556980733	-9.18743164935201	0.428383093831847	-12.6299450930642	-14.9077855123838	-10.3521046737446	0.44	0.28	0.74	-17.643522018609	-14.9476737613505	-12.251825504092	-32.4109084064083	-27.4586720642866	-22.5064357221649	-32.0379575639577	-27.1492618771173	-22.2502693790557	-12.6377436737127	0.633047810546374	0.0895634855171215	12.3545127029441	-0.110908234729629	-0.0583795841109852	-0.192927349689083	-0.946271716705816	-0.85421785011577	-1.09001583302344	-0.887325016758873	-0.79804297678745	-1.02677318847975	0.00617474979865208	0.0111117382477163	0.010800368373416
243	12.1735729393678	0.25	-11.8784525333188	-15.1104957549772	-8.64640931166032	0.449447560552442	-14.6413509911656	-17.1713855027786	-12.1113164795526	0.51	0.3	0.83	-18.7411879221481	-15.9798584869674	-13.2185290517866	-32.598239088395	-27.7952096591097	-22.9921802298243	-32.0723713455477	-27.3521669855147	-22.6286744724986	-11.8784525333188	0.719131551210509	0.258546162493283	10.4726280683157	-0.110908234729629	-0.0583795841109852	-0.192927349689083	-0.946271716705816	-0.85421785011577	-1.09001583302344	-0.887325016758873	-0.79804297678745	-1.02677318847975	0.00617474979865208	0.0111117382477163	0.010800368373416
243	12.1735729393678	0.25	-10.5550505339737	-13.4146799262803	-7.69542114166702	0.600133515706381	-17.1751348848784	-19.3640009053109	-14.9862688644458	0.51	0.26	0.79	-21.142783911051	-18.7528479930272	-16.3629120750034	-36.7851008194903	-32.6269902288279	-28.4688796381656	-35.893328303833	-31.846567169155	-27.7843645205108	-10.5550505339737	0.666922804985737	-2.0953732304652	9.34382450552415	-0.110908234729629	-0.0583795841109852	-0.192927349689083	-0.946271716705816	-0.85421785011577	-1.09001583302344	-0.887325016758873	-0.79804297678745	-1.02677318847975	0.00617474979865208	0.0111117382477163	0.010800368373416
243	12.1735729393678	0.25	-10.3189858239174	-13.1153546173271	-7.52261703050773	0.460871620873451	-14.4659095200772	-16.9087061903868	-12.0231128497677	0.51	0.32	0.81	-18.2529052907168	-15.6159125033568	-12.9789197159968	-31.5268617835714	-26.9721837305573	-22.4175056775432	-31.2972706447366	-26.7790821893311	-22.2624178966286	-10.3189858239174	0.684945421382113	-0.480287561457998	9.87489955365982	-0.110908234729629	-0.0583795841109852	-0.192927349689083	-0.946271716705816	-0.85421785011577	-1.09001583302344	-0.887325016758873	-0.79804297678745	-1.02677318847975	0.00617474979865208	0.0111117382477163	0.010800368373416
243	12.1735729393678	0.25	-9.58089537460744	-12.1585463629965	-7.00324438621839	0.444283478351735	-12.5983377604838	-14.7981989699152	-10.3984765510525	0.52	0.28	0.85	-15.9052087589357	-13.5407823954422	-11.1763560319487	-27.3961921524031	-23.323546520004	-19.2509008876049	-26.6373577291922	-22.6798610585726	-18.7164938352541	-9.58089537460744	0.700248549703535	0.956411170269927	11.5594034879942	-0.110908234729629	-0.0583795841109852	-0.192927349689083	-0.946271716705816	-0.85421785011577	-1.09001583302344	-0.887325016758873	-0.79804297678745	-1.02677318847975	0.00617474979865208	0.0111117382477163	0.010800368373416
243	12.1735729393678	0.25	-9.54699318307194	-12.1391728195373	-6.95481354660662	0.529538206182081	-14.2331794183067	-16.3277785328473	-12.1385803037661	0.46	0.26	0.71	-18.9679602363028	-16.5346670215722	-14.1013738068416	-34.3941885219369	-29.9819510164818	-25.5697135110268	-33.8905508588825	-29.5494927409925	-25.1972005726639	-9.54699318307194	0.638601856174223	-0.96185934252329	11.0686594037305	-0.110908234729629	-0.0583795841109852	-0.192927349689083	-0.946271716705816	-0.85421785011577	-1.09001583302344	-0.887325016758873	-0.79804297678745	-1.02677318847975	0.00617474979865208	0.0111117382477163	0.010800368373416
243	12.1735729393678	0.25	-9.45541949401785	-12.0196600312215	-6.89117895681418	0.53879816317369	-14.365476113551	-16.4405709359382	-12.2903812911638	0.47	0.26	0.79	-18.6593313551872	-16.3041891867534	-13.9490470183195	-33.3016517595574	-29.0983862274498	-24.8951206953422	-32.4055544354651	-28.3142211645476	-24.2277765817404	-9.45541949401785	0.694750368926876	-0.484106569851993	11.035098451866	-0.110908234729629	-0.0583795841109852	-0.192927349689083	-0.946271716705816	-0.85421785011577	-1.09001583302344	-0.887325016758873	-0.79804297678745	-1.02677318847975	0.00617474979865208	0.0111117382477163	0.010800368373416
243	12.1735729393678	0.25	-9.18669368906575	-11.6403788146983	-6.73300856343315	0.417811420589254	-12.4171208683628	-14.7056058017455	-10.1286359349802	0.56	0.3	0.96	-15.0919315406035	-12.7433266336085	-10.3947217266135	-25.2664270143265	-21.3344681190435	-17.4025092237604	-24.4618646154697	-20.6609114858747	-16.8533304664386	-9.18669368906575	0.794178512122186	0.0117651126758205	8.97362367008932	-0.110908234729629	-0.0583795841109852	-0.192927349689083	-0.946271716705816	-0.85421785011577	-1.09001583302344	-0.887325016758873	-0.79804297678745	-1.02677318847975	0.00617474979865208	0.0111117382477163	0.010800368373416
243	12.1735729393678	0.25	-9.00638082081971	-11.4654691673443	-6.54729247429514	0.41991210572628	-13.4480402147409	-15.9158527407604	-10.9802276887213	0.52	0.29	0.95	-17.0869466642257	-14.4375516430332	-11.7881566218407	-29.4104803474053	-24.8502753128549	-20.2900702783045	-28.3391316999279	-23.9451629714583	-19.5505958566895	-9.00638082081971	0.819967117502776	-1.37192434616232	8.15107279949528	-0.110908234729629	-0.0583795841109852	-0.192927349689083	-0.946271716705816	-0.85421785011577	-1.09001583302344	-0.887325016758873	-0.79804297678745	-1.02677318847975	0.00617474979865208	0.0111117382477163	0.010800368373416
243	12.1735729393678	0.25	-8.81069969228997	-11.2241585246315	-6.39724085994839	0.493859639805957	-14.6515311017825	-16.9673371834291	-12.3357250201358	0.5	0.28	0.85	-18.6751047860896	-16.1262121241784	-13.5773194622673	-32.6605505189768	-28.2028385807923	-23.7451266426078	-31.791819576779	-27.4524306950943	-23.1207766707254	-8.81069969228997	0.723628623812892	1.72918639025632	12.5385856342011	-0.110908234729629	-0.0583795841109852	-0.192927349689083	-0.946271716705816	-0.85421785011577	-1.09001583302344	-0.887325016758873	-0.79804297678745	-1.02677318847975	0.00617474979865208	0.0111117382477163	0.010800368373416
243	12.1735729393678	0.25	-8.33553290501938	-10.6029304973454	-6.06813531269335	0.456827774493557	-13.2985483295778	-15.5625785760933	-11.0345180830623	0.55	0.32	0.93	-16.2036187744303	-13.8463305635504	-11.4890423526706	-27.3652533587927	-23.3841803634062	-19.4031073680196	-26.8267349923104	-22.9212914462177	-19.0161082624649	-8.33553290501938	0.802639146127335	0.0044612791848709	9.06097692377808	-0.110908234729629	-0.0583795841109852	-0.192927349689083	-0.946271716705816	-0.85421785011577	-1.09001583302344	-0.887325016758873	-0.79804297678745	-1.02677318847975	0.00617474979865208	0.0111117382477163	0.010800368373416
243	12.1735729393678	0.25	-7.98742596686283	-10.1652890083981	-5.80956292532759	0.582640358778543	-15.266211812363	-17.283517385261	-13.248906239465	0.47	0.24	0.88	-19.8204994983269	-17.5070812742278	-15.1936630501287	-35.6230640355843	-31.4651947777926	-27.3073255200009	-33.9143998539229	-29.9558396181038	-25.9965199444196	-7.98742596686283	0.773354340848	0.992978141119783	11.9002854207427	-0.110908234729629	-0.0583795841109852	-0.192927349689083	-0.946271716705816	-0.85421785011577	-1.09001583302344	-0.887325016758873	-0.79804297678745	-1.02677318847975	0.00617474979865208	0.0111117382477163	0.010800368373416
243	12.1735729393678	0.25	-7.59829038731238	-9.64451755773294	-5.55206321689181	0.539554427297262	-15.1517781330454	-17.337126029831	-12.9664302362598	0.58	0.33	1.03	-17.2842281613787	-15.1055480505554	-12.926867939732	-28.446328462255	-24.8606635735476	-21.2749986848401	-27.5772169078831	-24.1031438052206	-20.6281287691807	-7.59829038731238	0.84308757933008	1.90634208271665	10.1576301835847	-0.110908234729629	-0.0583795841109852	-0.192927349689083	-0.946271716705816	-0.85421785011577	-1.09001583302344	-0.887325016758873	-0.79804297678745	-1.02677318847975	0.00617474979865208	0.0111117382477163	0.010800368373416
243	12.1735729393678	0.25	-7.49399314227307	-9.52458896101628	-5.46339732352987	0.530705494668813	-14.649180633925	-16.7999544384784	-12.4984068293715	0.53	0.33	1.03	-17.8611100553618	-15.5744843524175	-13.2878586494731	-30.5554704331327	-26.6436797414347	-22.7318890497368	-29.6923952663965	-25.8934830088905	-22.0851075016725	-7.49399314227307	0.832296069021725	-0.698832484431677	8.12418859837835	-0.110908234729629	-0.0583795841109852	-0.192927349689083	-0.946271716705816	-0.85421785011577	-1.09001583302344	-0.887325016758873	-0.79804297678745	-1.02677318847975	0.00617474979865208	0.0111117382477163	0.010800368373416
243	12.1735729393678	0.25	-6.84998727556477	-8.69341403118307	-5.00656051994647	0.527862010201535	-14.6581508003068	-16.8225577339414	-12.4937438666721	0.52	0.31	0.91	-18.031006805198	-15.7111196176008	-13.3912324300036	-31.0036017957379	-27.014647692822	-23.0256935899062	-30.2489770241784	-26.3570553551495	-22.4633873170227	-6.84998727556477	0.842909860447646	0.152967626510645	9.35210078122443	-0.110908234729629	-0.0583795841109852	-0.192927349689083	-0.946271716705816	-0.85421785011577	-1.09001583302344	-0.887325016758873	-0.79804297678745	-1.02677318847975	0.00617474979865208	0.0111117382477163	0.010800368373416
243	12.1735729393678	0.26	-17.9108963269839	-22.5909961004001	-13.2307965535676	0.380951089700523	-13.6548431773478	-16.372534013055	-10.9371523416406	0.46	0.28	0.71	-18.9588069736685	-15.8118184911773	-12.664830008686	-34.3013422335756	-28.6076332837995	-22.9139243340235	-34.103926249773	-28.4365256404708	-22.7802728056868	-17.9108963269839	0.590368295792733	-1.60200727393429	10.2545195240216	-0.110908234729629	-0.0583795841109852	-0.192927349689083	-0.946271716705816	-0.85421785011577	-1.09001583302344	-0.887325016758873	-0.79804297678745	-1.02677318847975	0.00617474979865208	0.0111117382477163	0.010800368373416
243	12.1735729393678	0.26	-13.9040529453824	-17.5735969446612	-10.2345089461036	0.419135274489079	-14.2692711161797	-16.8919652608364	-11.6465769715229	0.45	0.26	0.76	-19.6526681859475	-16.6013395227476	-13.5500108595477	-35.6725283228717	-30.1339110150081	-24.5952937071446	-34.9237363616413	-29.4951438075359	-24.0804419248746	-13.9040529453824	0.624790053466842	-0.672327378012611	10.9337125586932	-0.110908234729629	-0.0583795841109852	-0.192927349689083	-0.946271716705816	-0.85421785011577	-1.09001583302344	-0.887325016758873	-0.79804297678745	-1.02677318847975	0.00617474979865208	0.0111117382477163	0.010800368373416
243	12.1735729393678	0.26	-13.1210651163495	-16.5444736030041	-9.69765662969495	0.396221556588901	-13.6355609473785	-16.2635782620687	-11.0075436326883	0.45	0.3	0.78	-19.1434468021542	-16.0500740616517	-12.9567013211493	-35.0315849141898	-29.3708619028063	-23.7101388914227	-34.7428995147849	-29.1274185416863	-23.5092131668168	-13.1210651163495	0.631435067162153	0.517081360482391	12.2133697639125	-0.110908234729629	-0.0583795841109852	-0.192927349689083	-0.946271716705816	-0.85421785011577	-1.09001583302344	-0.887325016758873	-0.79804297678745	-1.02677318847975	0.00617474979865208	0.0111117382477163	0.010800368373416
243	12.1735729393678	0.26	-12.4445769659759	-15.7413916138826	-9.14776231806929	0.409347915835205	-13.4686336936305	-15.9946059818106	-10.9426614054505	0.49	0.31	0.89	-17.8366444265534	-15.019765437047	-12.2028864475407	-31.4627131038781	-26.4939166545166	-21.5251202051552	-30.8734040220736	-25.9959642578369	-21.1208448391744	-12.4445769659759	0.691260480737587	-0.231479338411693	9.99630163426595	-0.110908234729629	-0.0583795841109852	-0.192927349689083	-0.946271716705816	-0.85421785011577	-1.09001583302344	-0.887325016758873	-0.79804297678745	-1.02677318847975	0.00617474979865208	0.0111117382477163	0.010800368373416
243	12.1735729393678	0.26	-12.2705245813555	-15.5019557140572	-9.03909344865386	0.477058481837544	-14.7718058192902	-17.1864870279551	-12.3571246106254	0.5	0.27	0.79	-18.7675285163982	-16.1307128385976	-13.493897160797	-32.6550907809701	-28.0670889427937	-23.4790871046173	-31.9673455153042	-27.4752269097007	-22.984435932661	-12.2705245813555	0.656608923599781	-0.317674673069972	11.2229150835633	-0.110908234729629	-0.0583795841109852	-0.192927349689083	-0.946271716705816	-0.85421785011577	-1.09001583302344	-0.887325016758873	-0.79804297678745	-1.02677318847975	0.00617474979865208	0.0111117382477163	0.010800368373416
243	12.1735729393678	0.26	-11.986912610128	-15.1743955595865	-8.79942966066952	0.476693100381206	-14.3761568644591	-16.7278847120676	-12.0244290168506	0.44	0.28	0.73	-19.9572145397925	-17.1514839885729	-14.3457534373533	-36.8704457117254	-31.6869299578507	-26.503414203976	-36.4687226921321	-31.3499089671796	-26.2164516152393	-11.986912610128	0.631569735871683	-0.712210161179166	10.9715270155267	-0.110908234729629	-0.0583795841109852	-0.192927349689083	-0.946271716705816	-0.85421785011577	-1.09001583302344	-0.887325016758873	-0.79804297678745	-1.02677318847975	0.00617474979865208	0.0111117382477163	0.010800368373416
243	12.1735729393678	0.26	-11.7323248531548	-14.8238044669476	-8.64084523936196	0.524447733430192	-15.4473657999906	-17.7439793035465	-13.1507522964346	0.53	0.26	0.83	-18.7226622868239	-16.2993772787173	-13.8760922706107	-31.8792235740427	-27.7530772293842	-23.6269308847256	-30.7837230826536	-26.7977014154423	-22.8146528311253	-11.7323248531548	0.695307684962473	1.23736207491629	12.3848962863136	-0.110908234729629	-0.0583795841109852	-0.192927349689083	-0.946271716705816	-0.85421785011577	-1.09001583302344	-0.887325016758873	-0.79804297678745	-1.02677318847975	0.00617474979865208	0.0111117382477163	0.010800368373416
243	12.1735729393678	0.26	-11.3916748675123	-14.3869117849424	-8.39643795008218	0.449052505221246	-14.4904535225696	-16.9964126556201	-11.9844943895191	0.52	0.29	0.83	-18.2155846220735	-15.5298701967741	-12.8441557714747	-31.3190636782271	-26.7013660938435	-22.0836685094599	-30.7157588799423	-26.1923295871583	-21.658712692534	-11.3916748675123	0.758577368271043	1.11965078237942	10.8607919431315	-0.110908234729629	-0.0583795841109852	-0.192927349689083	-0.946271716705816	-0.85421785011577	-1.09001583302344	-0.887325016758873	-0.79804297678745	-1.02677318847975	0.00617474979865208	0.0111117382477163	0.010800368373416
243	12.1735729393678	0.26	-11.331962292039	-14.3422667355161	-8.32165784856201	0.470895099579241	-14.5662133544624	-16.9769009594051	-12.1555257495197	0.57	0.27	0.86	-17.2093329692095	-14.7656404615247	-12.3219479538399	-28.6005849031403	-24.5393563146613	-20.4781277261824	-27.714900105472	-23.7796403029747	-19.8347537168642	-11.331962292039	0.713714487519069	-0.941626080587397	9.2267861263003	-0.110908234729629	-0.0583795841109852	-0.192927349689083	-0.946271716705816	-0.85421785011577	-1.09001583302344	-0.887325016758873	-0.79804297678745	-1.02677318847975	0.00617474979865208	0.0111117382477163	0.010800368373416
243	12.1735729393678	0.26	-11.2144408328444	-14.1340873107898	-8.294794354899	0.502456285602178	-14.465874080259	-16.7133581505465	-12.2183900099714	0.5	0.28	0.92	-18.3772098997799	-15.9059838221687	-13.4347577445576	-32.1187562576038	-27.7996725404843	-23.4805888233648	-30.9578300816974	-26.7977315842442	-22.6287625926544	-11.2144408328444	0.706233347119987	-0.89614228644192	9.75035783738367	-0.110908234729629	-0.0583795841109852	-0.192927349689083	-0.946271716705816	-0.85421785011577	-1.09001583302344	-0.887325016758873	-0.79804297678745	-1.02677318847975	0.00617474979865208	0.0111117382477163	0.010800368373416
243	12.1735729393678	0.26	-10.4232518596916	-13.1397747102239	-7.7067290091592	0.407155054262611	-12.1414451048202	-14.428868127005	-9.85402208263542	0.49	0.29	1	-16.0979537716197	-13.5459289181697	-10.9939040647197	-28.4043439336203	-23.9013746312524	-19.3984053288846	-27.1513645768393	-22.8390528079074	-18.5399504896347	-10.4232518596916	0.776172519624922	0.41781828928451	10.1601728584825	-0.110908234729629	-0.0583795841109852	-0.192927349689083	-0.946271716705816	-0.85421785011577	-1.09001583302344	-0.887325016758873	-0.79804297678745	-1.02677318847975	0.00617474979865208	0.0111117382477163	0.010800368373416
243	12.1735729393678	0.26	-10.0172650444949	-12.6886775535951	-7.34585253539464	0.504441273965264	-13.413689561888	-15.4894439735056	-11.3379351502703	0.48	0.26	0.89	-17.525965420233	-15.1772949255959	-12.8286244309588	-31.2145178898916	-27.0314320846626	-22.8483462794336	-29.9898454438299	-25.9746433917172	-21.9467274997339	-10.0172650444949	0.676890074536469	0.733120833843791	12.6534300710488	-0.110908234729629	-0.0583795841109852	-0.192927349689083	-0.946271716705816	-0.85421785011577	-1.09001583302344	-0.887325016758873	-0.79804297678745	-1.02677318847975	0.00617474979865208	0.0111117382477163	0.010800368373416
243	12.1735729393678	0.26	-9.92464866307344	-12.5073402091621	-7.34195711698481	0.369780377815997	-12.7636327570261	-15.3651924246851	-10.1620730893671	0.57	0.33	0.93	-15.6350253903017	-12.987778916975	-10.3405324436483	-26.0429244097617	-21.6334630831674	-17.2240017565731	-25.56167847303	-21.2316469288549	-16.9050321796883	-9.92464866307344	0.79409280559368	-0.25079216487401	8.52372701945165	-0.110908234729629	-0.0583795841109852	-0.192927349689083	-0.946271716705816	-0.85421785011577	-1.09001583302344	-0.887325016758873	-0.79804297678745	-1.02677318847975	0.00617474979865208	0.0111117382477163	0.010800368373416
243	12.1735729393678	0.26	-9.20282863462205	-11.6194244924775	-6.78623277676661	0.42699402175506	-13.1037051781126	-15.4737046761929	-10.7337056800324	0.5	0.31	0.84	-16.9789852984773	-14.3784324588452	-11.777879619213	-29.6352699616513	-25.0962422107439	-20.5572144598365	-29.2293287404344	-24.7445030989999	-20.2736810172546	-9.20282863462205	0.748090357260284	0.32709938876498	9.96355407197442	-0.110908234729629	-0.0583795841109852	-0.192927349689083	-0.946271716705816	-0.85421785011577	-1.09001583302344	-0.887325016758873	-0.79804297678745	-1.02677318847975	0.00617474979865208	0.0111117382477163	0.010800368373416
243	12.1735729393678	0.26	-8.97315300814745	-11.3456112505704	-6.60069476572449	0.476240966301593	-14.0670515640312	-16.3703007636237	-11.7638023644386	0.55	0.31	0.96	-16.9317419082637	-14.5494997270709	-12.1672575458782	-28.4798364182624	-24.4728141049858	-20.4657917917092	-27.6593521705566	-23.7650284007331	-19.8745454276969	-8.97315300814745	0.792209746720479	-0.213279160834813	8.95167638528069	-0.110908234729629	-0.0583795841109852	-0.192927349689083	-0.946271716705816	-0.85421785011577	-1.09001583302344	-0.887325016758873	-0.79804297678745	-1.02677318847975	0.00617474979865208	0.0111117382477163	0.010800368373416
243	12.1735729393678	0.26	-8.55152528956023	-10.804149455575	-6.29890112354545	0.560634810187252	-16.1494890289027	-18.3816064658318	-13.9173715919736	0.53	0.3	0.94	-19.5683896494073	-17.1921586148534	-14.8159275802996	-33.5036705874513	-29.4352488497544	-25.3668271120576	-32.4752239072584	-28.5364535215883	-24.5905980503483	-8.55152528956023	0.794657389452756	-0.00693318065874868	9.53864358036659	-0.110908234729629	-0.0583795841109852	-0.192927349689083	-0.946271716705816	-0.85421785011577	-1.09001583302344	-0.887325016758873	-0.79804297678745	-1.02677318847975	0.00617474979865208	0.0111117382477163	0.010800368373416
243	12.1735729393678	0.26	-7.87427554245298	-9.94960253081947	-5.7989485540865	0.538933833408992	-13.09045749894	-14.980859591665	-11.200055406215	0.5	0.25	0.89	-16.4465989506067	-14.3712383957469	-12.295877840887	-28.7155341491117	-25.0919833430285	-21.4684325369453	-27.4275488469945	-23.9644294738433	-20.5053808628463	-7.87427554245298	0.796278757510725	-1.16593750864398	9.29214113453554	-0.110908234729629	-0.0583795841109852	-0.192927349689083	-0.946271716705816	-0.85421785011577	-1.09001583302344	-0.887325016758873	-0.79804297678745	-1.02677318847975	0.00617474979865208	0.0111117382477163	0.010800368373416
243	12.1735729393678	0.26	-7.36558730086834	-9.31318826197165	-5.41798633976503	0.53743244206931	-14.4440430268531	-16.5362270468836	-12.3518590068226	0.47	0.27	0.82	-18.8200521339576	-16.4389157224187	-14.0577793108799	-33.6513448222776	-29.3937348070006	-25.1361247917235	-32.7560347101068	-28.6116724864939	-24.4725973758	-7.36558730086834	0.766260730063236	1.17880761871921	12.219817390172	-0.110908234729629	-0.0583795841109852	-0.192927349689083	-0.946271716705816	-0.85421785011577	-1.09001583302344	-0.887325016758873	-0.79804297678745	-1.02677318847975	0.00617474979865208	0.0111117382477163	0.010800368373416
243	12.1735729393678	0.26	-6.45895092085869	-8.15945618852738	-4.75844565319001	0.627912283400604	-15.3589224589261	-17.2048701344564	-13.5129747833958	0.42	0.23	0.72	-21.0945864648291	-18.8313027232658	-16.5680189817024	-39.7497219399878	-35.4848884222303	-31.2200549044727	-38.609903410899	-34.4670292007084	-30.3298414023446	-6.45895092085869	0.741975480419419	0.292771763779014	12.7598964696414	-0.110908234729629	-0.0583795841109852	-0.192927349689083	-0.946271716705816	-0.85421785011577	-1.09001583302344	-0.887325016758873	-0.79804297678745	-1.02677318847975	0.00617474979865208	0.0111117382477163	0.010800368373416
243	12.1735729393678	0.26	-6.17765015693515	-7.8239579925034	-4.5313423213669	0.529376468481859	-15.6323896121483	-17.9336477386359	-13.3311314856606	0.51	0.31	0.95	-19.4081099262187	-16.9176477883205	-14.4271856504223	-33.5758532136948	-29.2673764225894	-24.958899631484	-32.677922087932	-28.4940014855402	-24.2950395339969	-6.17765015693515	0.849977166427239	1.95257067105964	10.8564125666644	-0.110908234729629	-0.0583795841109852	-0.192927349689083	-0.946271716705816	-0.85421785011577	-1.09001583302344	-0.887325016758873	-0.79804297678745	-1.02677318847975	0.00617474979865208	0.0111117382477163	0.010800368373416
243	12.1735729393678	0.26	-6.15234682309803	-7.76761786638811	-4.53707577980795	0.543776573445254	-15.5659678840512	-17.7920446445032	-13.3398911235992	0.48	0.29	0.88	-19.9972297726703	-17.4952481646086	-14.9932665565468	-35.4574012010603	-31.0210984389666	-26.5847956768729	-34.5210908200403	-30.2118142429296	-25.8881972847434	-6.15234682309803	0.796456947776489	-0.665969344522994	9.67183306364265	-0.110908234729629	-0.0583795841109852	-0.192927349689083	-0.946271716705816	-0.85421785011577	-1.09001583302344	-0.887325016758873	-0.79804297678745	-1.02677318847975	0.00617474979865208	0.0111117382477163	0.010800368373416
243	12.1735729393678	0.27	-16.7305623915324	-20.9814296086133	-12.4796951744515	0.40415325310668	-13.6373684504211	-16.2226645007955	-11.0520724000466	0.46	0.28	0.7	-18.7376012841489	-15.7515168101079	-12.7654323360669	-33.841983674565	-28.4488161880279	-23.0556487014909	-33.7341526842346	-28.3604116575094	-22.9756270892112	-16.7305623915324	0.584740220605655	-0.861880670864771	11.3050083348122	-0.110908234729629	-0.0583795841109852	-0.192927349689083	-0.946271716705816	-0.85421785011577	-1.09001583302344	-0.887325016758873	-0.79804297678745	-1.02677318847975	0.00617474979865208	0.0111117382477163	0.010800368373416
243	12.1735729393678	0.27	-15.3998596670546	-19.3899163835733	-11.4098029505359	0.425106148984079	-14.3976742545678	-17.0117787462841	-11.7835697628516	0.4	0.24	0.73	-21.3297942126411	-18.0521645367421	-14.7745348608431	-40.868452669375	-34.5884270891081	-28.3084015088411	-39.8611105092851	-33.7460723331764	-27.6191488330522	-15.3998596670546	0.620463596111258	-0.545934366118381	11.8917488515085	-0.110908234729629	-0.0583795841109852	-0.192927349689083	-0.946271716705816	-0.85421785011577	-1.09001583302344	-0.887325016758873	-0.79804297678745	-1.02677318847975	0.00617474979865208	0.0111117382477163	0.010800368373416
243	12.1735729393678	0.27	-14.0695202967167	-17.6795943078591	-10.4594462855744	0.486036376783046	-14.8393172664642	-17.2218078093021	-12.4568267236264	0.55	0.31	0.84	-17.7526661813157	-15.2967359006226	-12.8408056199295	-29.8001272192083	-25.6775332348079	-21.5549392504075	-29.3767229531029	-25.316274557279	-21.2532731129494	-14.0695202967167	0.7000252217353	-0.0145447753574012	9.51781827398067	-0.110908234729629	-0.0583795841109852	-0.192927349689083	-0.946271716705816	-0.85421785011577	-1.09001583302344	-0.887325016758873	-0.79804297678745	-1.02677318847975	0.00617474979865208	0.0111117382477163	0.010800368373416
243	12.1735729393678	0.27	-13.6053360991522	-17.1069986404879	-10.1036735578165	0.412956211519351	-13.0066257538332	-15.4278407374561	-10.5854107702104	0.51	0.29	0.89	-16.8366898532454	-14.194372860154	-11.5520558670626	-29.2838301807502	-24.6880834642729	-20.0923367477956	-28.447349395434	-23.9803461450002	-19.5192305487915	-13.6053360991522	0.698203061974599	-0.210937417197207	9.77010741288764	-0.110908234729629	-0.0583795841109852	-0.192927349689083	-0.946271716705816	-0.85421785011577	-1.09001583302344	-0.887325016758873	-0.79804297678745	-1.02677318847975	0.00617474979865208	0.0111117382477163	0.010800368373416
243	12.1735729393678	0.27	-13.2501585905466	-16.6191768438109	-9.88114033728238	0.441570381177881	-12.7888857937199	-15.034330813105	-10.5434407743348	0.51	0.27	0.94	-16.341376761298	-13.9007185428047	-11.4600603243114	-28.3490867676401	-24.1150229787134	-19.8809591897867	-27.1540527803127	-23.0972857957863	-19.0465114465609	-13.2501585905466	0.711801990301435	-0.173902089605782	10.5837738645046	-0.110908234729629	-0.0583795841109852	-0.192927349689083	-0.946271716705816	-0.85421785011577	-1.09001583302344	-0.887325016758873	-0.79804297678745	-1.02677318847975	0.00617474979865208	0.0111117382477163	0.010800368373416
243	12.1735729393678	0.27	-13.0545293244535	-16.3905422689828	-9.71851637992432	0.373732789349297	-12.4990889879941	-15.0252618044582	-9.97291617153005	0.49	0.29	0.88	-16.6880951717281	-13.882352887166	-11.0766106026038	-29.3586283865893	-24.4226099714648	-19.4865915563403	-28.6135352257071	-23.7979369491992	-18.9925481370717	-13.0545293244535	0.707472443734663	0.987052602950691	10.6401270694997	-0.110908234729629	-0.0583795841109852	-0.192927349689083	-0.946271716705816	-0.85421785011577	-1.09001583302344	-0.887325016758873	-0.79804297678745	-1.02677318847975	0.00617474979865208	0.0111117382477163	0.010800368373416
243	12.1735729393678	0.27	-12.8715650698209	-16.2020258996766	-9.54110423996522	0.457965546086086	-16.7457494090174	-19.5901259810261	-13.9013728370088	0.46	0.29	0.77	-22.5195333886228	-19.2498232680649	-15.980113147507	-40.5400906474342	-34.653896542488	-28.7677024375418	-40.0207923673116	-34.2071488974914	-28.3891884451041	-12.8715650698209	0.630483582119872	-0.364217947487741	10.8753183509075	-0.110908234729629	-0.0583795841109852	-0.192927349689083	-0.946271716705816	-0.85421785011577	-1.09001583302344	-0.887325016758873	-0.79804297678745	-1.02677318847975	0.00617474979865208	0.0111117382477163	0.010800368373416
243	12.1735729393678	0.27	-12.7944774745552	-16.0569167964625	-9.5320381526479	0.425507432256447	-13.9426118681617	-16.4720160453129	-11.4132076910105	0.49	0.33	0.8	-18.2574613494088	-15.4538883760501	-12.6503154026913	-32.0763872017247	-27.1508123629941	-22.2252375242634	-31.9426147263883	-27.0327952190457	-22.1274188402814	-12.7944774745552	0.69953371550996	0.844102590604907	10.8288373945805	-0.110908234729629	-0.0583795841109852	-0.192927349689083	-0.946271716705816	-0.85421785011577	-1.09001583302344	-0.887325016758873	-0.79804297678745	-1.02677318847975	0.00617474979865208	0.0111117382477163	0.010800368373416
243	12.1735729393678	0.27	-11.8830118751147	-14.9308257599518	-8.83519799027764	0.534532135646419	-15.6340377780246	-17.9118323839298	-13.3562431721194	0.41	0.23	0.84	-22.0747865509721	-19.2676014090754	-16.4604162671786	-41.7550732618938	-36.4452044217606	-31.1353355816274	-39.7114936863124	-34.6624675136011	-29.6125259248078	-11.8830118751147	0.67134294697788	-1.32132187499296	11.0466800246046	-0.110908234729629	-0.0583795841109852	-0.192927349689083	-0.946271716705816	-0.85421785011577	-1.09001583302344	-0.887325016758873	-0.79804297678745	-1.02677318847975	0.00617474979865208	0.0111117382477163	0.010800368373416
243	12.1735729393678	0.27	-11.3965823072004	-14.3114345800791	-8.48173003432178	0.538279827587959	-15.1112409278099	-17.2963391498678	-12.926142705752	0.51	0.28	0.9	-18.7045721628377	-16.3415676551651	-13.9785631474926	-32.3435164220235	-28.2574633204685	-24.1714102189136	-31.2081571695333	-27.2606778713695	-23.3238096182326	-11.3965823072004	0.733163940882698	1.01191205586528	11.616898555156	-0.110908234729629	-0.0583795841109852	-0.192927349689083	-0.946271716705816	-0.85421785011577	-1.09001583302344	-0.887325016758873	-0.79804297678745	-1.02677318847975	0.00617474979865208	0.0111117382477163	0.010800368373416
243	12.1735729393678	0.27	-11.3509376678598	-14.2793891315324	-8.4224862041872	0.497387170335939	-14.8633211268577	-17.1960852002486	-12.5305570534667	0.47	0.29	0.88	-19.6635541943316	-16.9960614338834	-14.3285686734353	-35.271932933234	-30.4870591094806	-25.7021852857271	-34.3476639829084	-29.6751602790073	-25.0221382653856	-11.3509376678598	0.744158690013583	-0.157403260760813	9.88560275431306	-0.110908234729629	-0.0583795841109852	-0.192927349689083	-0.946271716705816	-0.85421785011577	-1.09001583302344	-0.887325016758873	-0.79804297678745	-1.02677318847975	0.00617474979865208	0.0111117382477163	0.010800368373416
243	12.1735729393678	0.27	-11.3019307579572	-14.1805231696888	-8.42333834622566	0.479437921104177	-13.4370728695512	-15.623123454145	-11.2510222849574	0.54	0.28	0.93	-16.4110655137907	-14.1147628912372	-11.8184602686838	-27.8660240798961	-23.9668973521994	-20.0677706245027	-26.8780402589794	-23.117111417231	-19.3557188042013	-11.3019307579572	0.771641372287993	0.829779355572285	10.236613236076	-0.110908234729629	-0.0583795841109852	-0.192927349689083	-0.946271716705816	-0.85421785011577	-1.09001583302344	-0.887325016758873	-0.79804297678745	-1.02677318847975	0.00617474979865208	0.0111117382477163	0.010800368373416
243	12.1735729393678	0.27	-11.1344957342738	-14.0156335793108	-8.25335788923667	0.434490970712582	-13.6831636996144	-16.1204209902601	-11.2459064089688	0.52	0.31	0.99	-17.3116769390593	-14.6943128603843	-12.0769487817093	-29.8028441107146	-25.2969320669346	-20.7910200231547	-28.827572078801	-24.4740363224432	-20.1170084991029	-11.1344957342738	0.758855921478462	-0.164243457348897	9.26374257008941	-0.110908234729629	-0.0583795841109852	-0.192927349689083	-0.946271716705816	-0.85421785011577	-1.09001583302344	-0.887325016758873	-0.79804297678745	-1.02677318847975	0.00617474979865208	0.0111117382477163	0.010800368373416
243	12.1735729393678	0.27	-11.112693879334	-13.9996283096799	-8.22575944898803	0.448478560540696	-13.540733311352	-15.8851672660874	-11.1962993566166	0.46	0.29	0.79	-18.3428893568527	-15.6357291541417	-12.9285689514306	-33.123030795993	-28.2345233738739	-23.3460159517547	-32.5737106966878	-27.766408551166	-22.9668404842428	-11.112693879334	0.695128664042828	1.31728355243661	12.5357782561018	-0.110908234729629	-0.0583795841109852	-0.192927349689083	-0.946271716705816	-0.85421785011577	-1.09001583302344	-0.887325016758873	-0.79804297678745	-1.02677318847975	0.00617474979865208	0.0111117382477163	0.010800368373416
243	12.1735729393678	0.27	-11.0565694918488	-13.8907026996254	-8.22243628407221	0.4652597604102	-13.7646639509657	-16.0686230306776	-11.4607048712539	0.5	0.28	0.82	-17.5917388012673	-15.0693915994119	-12.5470443975565	-30.659702728956	-26.2636384023	-21.867574075644	-29.9095532385079	-25.6237967376061	-21.3361199976739	-11.0565694918488	0.682351666124146	-0.341267468126936	10.6364765546093	-0.110908234729629	-0.0583795841109852	-0.192927349689083	-0.946271716705816	-0.85421785011577	-1.09001583302344	-0.887325016758873	-0.79804297678745	-1.02677318847975	0.00617474979865208	0.0111117382477163	0.010800368373416
243	12.1735729393678	0.27	-11.0088016958181	-13.8221526048067	-8.19545078682941	0.553087390349896	-15.3719750620895	-17.5293695181902	-13.2145806059889	0.48	0.3	0.84	-19.7932276665903	-17.3572130916263	-14.9211985166624	-35.2039692788827	-30.8713064254819	-26.538643572081	-34.6388721818776	-30.3817858302761	-26.1095003636158	-11.0088016958181	0.725750923079123	1.11754952451446	11.6284465034816	-0.110908234729629	-0.0583795841109852	-0.192927349689083	-0.946271716705816	-0.85421785011577	-1.09001583302344	-0.887325016758873	-0.79804297678745	-1.02677318847975	0.00617474979865208	0.0111117382477163	0.010800368373416
243	12.1735729393678	0.27	-10.734947680811	-13.4816087357568	-7.98828662586524	0.557829301082875	-15.9478541801946	-18.1646823741365	-13.7310259862528	0.49	0.26	0.88	-20.2022249451266	-17.7367338940704	-15.2712428430142	-35.5724191030339	-31.2311407932848	-26.8898624835356	-34.1001508655912	-29.9295705670514	-25.7735733348024	-10.734947680811	0.713789134892819	-1.70400842064569	8.91753716824557	-0.110908234729629	-0.0583795841109852	-0.192927349689083	-0.946271716705816	-0.85421785011577	-1.09001583302344	-0.887325016758873	-0.79804297678745	-1.02677318847975	0.00617474979865208	0.0111117382477163	0.010800368373416
243	12.1735729393678	0.27	-10.3913770275275	-13.0623165643364	-7.72043749071868	0.569891436038156	-15.7867157926345	-17.9279798721372	-13.6454517131318	0.4	0.24	0.82	-22.3111155326763	-19.6463428921178	-16.9815702515594	-42.5092249618065	-37.4320507844928	-32.3548766071791	-40.8337257317135	-35.9458605016548	-31.0755273152139	-10.3913770275275	0.714905004792902	-0.684307657154767	11.1124983710279	-0.110908234729629	-0.0583795841109852	-0.192927349689083	-0.946271716705816	-0.85421785011577	-1.09001583302344	-0.887325016758873	-0.79804297678745	-1.02677318847975	0.00617474979865208	0.0111117382477163	0.010800368373416
243	12.1735729393678	0.27	-10.3070876906028	-12.9257789517595	-7.68839642944614	0.514943292471373	-14.1808182701554	-16.329654449842	-12.0319820904688	0.57	0.3	0.89	-16.5962481842378	-14.4123306583104	-12.2284131323831	-27.6240957017703	-23.9890122738008	-20.3539288458314	-26.9925392453086	-23.4405046976244	-19.8913859855966	-10.3070876906028	0.749736453340169	0.198551979959095	9.84677713107805	-0.110908234729629	-0.0583795841109852	-0.192927349689083	-0.946271716705816	-0.85421785011577	-1.09001583302344	-0.887325016758873	-0.79804297678745	-1.02677318847975	0.00617474979865208	0.0111117382477163	0.010800368373416
243	12.1735729393678	0.27	-10.0937364461415	-12.6647514928186	-7.52272139946443	0.492667024273315	-14.1070536192937	-16.3421259237533	-11.871981314834	0.51	0.29	0.9	-17.834376094996	-15.3952124107103	-12.9560487264246	-31.0189916787722	-26.776600600833	-22.5342095228939	-30.1698653744254	-26.0413640996294	-21.9105280069193	-10.0937364461415	0.794148443799308	-0.72877586318086	8.71777603663499	-0.110908234729629	-0.0583795841109852	-0.192927349689083	-0.946271716705816	-0.85421785011577	-1.09001583302344	-0.887325016758873	-0.79804297678745	-1.02677318847975	0.00617474979865208	0.0111117382477163	0.010800368373416
243	12.1735729393678	0.27	-9.40814759461078	-11.8125613225628	-7.00373386665875	0.530867064237602	-14.4503308882116	-16.571221767009	-12.3294400094142	0.5	0.28	0.92	-18.3094872981845	-15.9661220863637	-13.6227568745429	-32.1014651203017	-27.9929144336392	-23.8843637469768	-30.9086523573042	-26.9449241839481	-22.9961644105979	-9.40814759461078	0.744677784004707	0.987564216031104	11.4927495463126	-0.110908234729629	-0.0583795841109852	-0.192927349689083	-0.946271716705816	-0.85421785011577	-1.09001583302344	-0.887325016758873	-0.79804297678745	-1.02677318847975	0.00617474979865208	0.0111117382477163	0.010800368373416
243	12.1735729393678	0.27	-9.19653891771346	-11.5281492644986	-6.86492857092835	0.468896490718104	-13.210067904259	-15.4051036947075	-11.0150321138105	0.5	0.29	0.84	-16.8337423096237	-14.4351432745841	-12.0365442395445	-29.3032014832625	-25.1278595118494	-20.9525175404362	-28.6929686807713	-24.6126471213499	-20.5204977897451	-9.19653891771346	0.755580645915306	1.61047688179416	12.3400577917836	-0.110908234729629	-0.0583795841109852	-0.192927349689083	-0.946271716705816	-0.85421785011577	-1.09001583302344	-0.887325016758873	-0.79804297678745	-1.02677318847975	0.00617474979865208	0.0111117382477163	0.010800368373416
243	12.1735729393678	0.27	-9.02490605428861	-11.331609861827	-6.71820224675019	0.524957531831098	-14.176047185801	-16.2814962750754	-12.0705980965266	0.46	0.25	0.98	-18.8340801410878	-16.3985425092622	-13.9630048774366	-34.0516693381995	-29.6482622443356	-25.2448551504717	-32.0397163177422	-27.9024588442849	-23.7545951148471	-9.02490605428861	0.748013783226463	-0.85122304732197	9.94383860378722	-0.110908234729629	-0.0583795841109852	-0.192927349689083	-0.946271716705816	-0.85421785011577	-1.09001583302344	-0.887325016758873	-0.79804297678745	-1.02677318847975	0.00617474979865208	0.0111117382477163	0.010800368373416
243	12.1735729393678	0.27	-8.96846443525745	-11.2838777114595	-6.65305115905543	0.538358349831801	-14.7899374465787	-16.9282370945846	-12.6516377985727	0.48	0.31	0.86	-18.9459097568514	-16.5527466685824	-14.1595835803133	-33.4989792485245	-29.2675371240169	-25.0360949995092	-32.9678506683046	-28.7973385337566	-24.6235958547713	-8.96846443525745	0.761884563581817	-0.941220405275554	9.48461952140124	-0.110908234729629	-0.0583795841109852	-0.192927349689083	-0.946271716705816	-0.85421785011577	-1.09001583302344	-0.887325016758873	-0.79804297678745	-1.02677318847975	0.00617474979865208	0.0111117382477163	0.010800368373416
243	12.1735729393678	0.27	-8.32802055963962	-10.4471491998986	-6.20889191938067	0.533347598533065	-13.8250032920752	-15.8440310303467	-11.8059755538037	0.44	0.28	0.92	-18.7293975036942	-16.342683351933	-13.9559692001718	-34.3769350247735	-29.996232586181	-25.6155301475884	-33.1980822901832	-28.9644156007473	-24.729360936731	-8.32802055963962	0.757105330924456	0.322877995929838	10.5458498611216	-0.110908234729629	-0.0583795841109852	-0.192927349689083	-0.946271716705816	-0.85421785011577	-1.09001583302344	-0.887325016758873	-0.79804297678745	-1.02677318847975	0.00617474979865208	0.0111117382477163	0.010800368373416
243	12.1735729393678	0.27	-8.24071870048567	-10.3665245919432	-6.11491280902813	0.542276349844831	-13.8177948625665	-15.799849155916	-11.8357405692171	0.59	0.31	0.87	-15.6976741798208	-13.7284374993513	-11.7592008188818	-25.7839104962027	-22.5493789513745	-19.3148474065464	-25.3025895273718	-22.1239433412739	-18.9536235899289	-8.24071870048567	0.797382509973974	-0.537029791024764	9.27923909286103	-0.110908234729629	-0.0583795841109852	-0.192927349689083	-0.946271716705816	-0.85421785011577	-1.09001583302344	-0.887325016758873	-0.79804297678745	-1.02677318847975	0.00617474979865208	0.0111117382477163	0.010800368373416
243	12.1735729393678	0.27	-6.34577710482206	-7.99351070245024	-4.69804350719388	0.482917783766228	-13.9269967852759	-16.1770155404688	-11.676978030083	0.57	0.33	0.9	-16.3929034531453	-14.1128574131713	-11.8328113731973	-27.2382508826913	-23.4497538517409	-19.6612568207904	-26.8548292859912	-23.1217531635536	-19.3862621403164	-6.34577710482206	0.845930624985855	0.516933434781372	9.30002764674923	-0.110908234729629	-0.0583795841109852	-0.192927349689083	-0.946271716705816	-0.85421785011577	-1.09001583302344	-0.887325016758873	-0.79804297678745	-1.02677318847975	0.00617474979865208	0.0111117382477163	0.010800368373416
243	12.1735729393678	0.28	-18.3360930762256	-22.8751330279786	-13.7970531244727	0.380283431694662	-13.7223997110023	-16.4574063096294	-10.9873931123752	0.41	0.25	0.7	-20.342964899414	-16.9622290660292	-13.5814932326444	-38.5644859341236	-32.1555706094302	-25.7466552847367	-37.8638757711468	-31.5763568400202	-25.2819730613818	-18.3360930762256	0.547077067860241	0.201866824499821	13.7004614351511	-0.110908234729629	-0.0583795841109852	-0.192927349689083	-0.946271716705816	-0.85421785011577	-1.09001583302344	-0.887325016758873	-0.79804297678745	-1.02677318847975	0.00617474979865208	0.0111117382477163	0.010800368373416
243	12.1735729393678	0.28	-15.3961750478465	-19.2600688307924	-11.5322812649006	0.392780816538866	-12.4558245011327	-14.8738203418446	-10.0378286604208	0.51	0.3	0.77	-16.2240253370746	-13.5865304041631	-10.9490354712516	-28.2092325433984	-23.6233356190071	-19.0374386946159	-27.9543501282813	-23.4082288771091	-18.8672586107682	-15.3961750478465	0.638736215966438	-0.408863201268875	10.5909906457844	-0.110908234729629	-0.0583795841109852	-0.192927349689083	-0.946271716705816	-0.85421785011577	-1.09001583302344	-0.887325016758873	-0.79804297678745	-1.02677318847975	0.00617474979865208	0.0111117382477163	0.010800368373416
243	12.1735729393678	0.28	-14.6920340463376	-18.3447515002359	-11.0393165924394	0.424661663832817	-12.3260704580381	-14.5660818936568	-10.0860590224194	0.44	0.28	0.77	-17.2851438175054	-14.6269876914996	-11.9688315654938	-31.8124864528232	-26.9202763190313	-22.0280661852395	-31.3694100993889	-26.5364960849916	-21.7170032375055	-14.6920340463376	0.638072953941881	1.43995751349613	13.4643972294697	-0.110908234729629	-0.0583795841109852	-0.192927349689083	-0.946271716705816	-0.85421785011577	-1.09001583302344	-0.887325016758873	-0.79804297678745	-1.02677318847975	0.00617474979865208	0.0111117382477163	0.010800368373416
243	12.1735729393678	0.28	-14.4537407352226	-18.0395139497048	-10.8679675207405	0.419106986143968	-14.0339856428499	-16.6135841447928	-11.454387140907	0.46	0.26	0.72	-19.164105689196	-16.1884865876176	-13.2128674860392	-34.5813406095156	-29.2118806751616	-23.8424207408077	-34.0428469029609	-28.7556224135934	-23.4683740460899	-14.4537407352226	0.602438208850564	2.51710352860372	14.9067223273726	-0.110908234729629	-0.0583795841109852	-0.192927349689083	-0.946271716705816	-0.85421785011577	-1.09001583302344	-0.887325016758873	-0.79804297678745	-1.02677318847975	0.00617474979865208	0.0111117382477163	0.010800368373416
243	12.1735729393678	0.28	-14.3315974735941	-17.9174588805826	-10.7457360666055	0.432113504403151	-12.105561305313	-14.2722785708891	-9.9388440397368	0.46	0.28	0.71	-16.4217288771099	-13.9286971364586	-11.4356653958072	-29.5814658675025	-25.0906151236765	-20.5997643798505	-29.3989549248405	-24.9327513550094	-20.4722743479705	-14.3315974735941	0.584977581993275	1.74172922476789	14.1513833020214	-0.110908234729629	-0.0583795841109852	-0.192927349689083	-0.946271716705816	-0.85421785011577	-1.09001583302344	-0.887325016758873	-0.79804297678745	-1.02677318847975	0.00617474979865208	0.0111117382477163	0.010800368373416
243	12.1735729393678	0.28	-14.2076439484852	-17.7616944762771	-10.6535934206933	0.439932005201032	-12.7779272202161	-15.0289167263901	-10.5269377140421	0.51	0.27	0.84	-16.3332729822442	-13.8869206100904	-11.4405682379365	-28.332564921382	-24.0889918494096	-19.8454187774371	-27.4272950485273	-23.3042742839324	-19.205429036612	-14.2076439484852	0.665397392899173	-0.573711484936918	10.6981514040359	-0.110908234729629	-0.0583795841109852	-0.192927349689083	-0.946271716705816	-0.85421785011577	-1.09001583302344	-0.887325016758873	-0.79804297678745	-1.02677318847975	0.00617474979865208	0.0111117382477163	0.010800368373416
243	12.1735729393678	0.28	-14.1747326364694	-17.7371375050653	-10.6123277678735	0.471169150426989	-13.6158953367732	-15.8680677430917	-11.3637229304547	0.45	0.25	0.84	-18.4651673526573	-15.8443857261222	-13.2236040995872	-33.5217303722894	-28.7639541024353	-24.0061778325812	-32.1560914674952	-27.5956986138353	-23.0251121016162	-14.1747326364694	0.657839788757806	-0.341151870845849	11.303588222261	-0.110908234729629	-0.0583795841109852	-0.192927349689083	-0.946271716705816	-0.85421785011577	-1.09001583302344	-0.887325016758873	-0.79804297678745	-1.02677318847975	0.00617474979865208	0.0111117382477163	0.010800368373416
243	12.1735729393678	0.28	-13.9909853389352	-17.53286520277	-10.4491054751004	0.451237963598162	-13.9045082042829	-16.2985421739175	-11.5104742346484	0.55	0.34	0.93	-16.8057582258124	-14.3372211230005	-11.8686840201885	-28.2154940573137	-24.0710220841498	-19.9265501109859	-27.8058679334646	-23.7167707356566	-19.6351271583376	-13.9909853389352	0.712696105534543	-0.271569181662598	9.20622209099137	-0.110908234729629	-0.0583795841109852	-0.192927349689083	-0.946271716705816	-0.85421785011577	-1.09001583302344	-0.887325016758873	-0.79804297678745	-1.02677318847975	0.00617474979865208	0.0111117382477163	0.010800368373416
243	12.1735729393678	0.28	-13.6554738306185	-17.116515398326	-10.1944322629109	0.453101253866151	-14.0388536262654	-16.4469448745095	-11.6307623780213	0.53	0.31	0.87	-17.4125137591889	-14.863048049091	-12.313582338993	-29.7102563479058	-25.3602078227621	-21.0101592976183	-29.1821696253135	-24.9163168826577	-20.6436849032207	-13.6554738306185	0.704208249463947	-1.07082220515175	8.83464019886908	-0.110908234729629	-0.0583795841109852	-0.192927349689083	-0.946271716705816	-0.85421785011577	-1.09001583302344	-0.887325016758873	-0.79804297678745	-1.02677318847975	0.00617474979865208	0.0111117382477163	0.010800368373416
243	12.1735729393678	0.28	-13.5240628253588	-16.9106756475243	-10.1374500031933	0.484454584144767	-14.1105948312092	-16.383271812398	-11.8379178500204	0.53	0.29	0.88	-17.4665684558396	-15.0436172575384	-12.6206660592371	-29.9324521864594	-25.7802415747047	-21.6280309629501	-29.0965917999072	-25.0610229380248	-21.0291619253215	-13.5240628253588	0.715030181678096	-0.670063204480196	10.2283570454557	-0.110908234729629	-0.0583795841109852	-0.192927349689083	-0.946271716705816	-0.85421785011577	-1.09001583302344	-0.887325016758873	-0.79804297678745	-1.02677318847975	0.00617474979865208	0.0111117382477163	0.010800368373416
243	12.1735729393678	0.28	-13.4451941167734	-16.8534719850023	-10.0369162485445	0.426985816434552	-14.1383703295497	-16.6955472501709	-11.5811934089285	0.46	0.29	0.71	-19.1597503802462	-16.2251432815344	-13.2905361828227	-34.4520748101966	-29.1752157020743	-23.8983565939521	-34.3465552875991	-29.0943973234333	-23.8289688497939	-13.4451941167734	0.633447456973849	0.67476228919254	12.0563454220263	-0.110908234729629	-0.0583795841109852	-0.192927349689083	-0.946271716705816	-0.85421785011577	-1.09001583302344	-0.887325016758873	-0.79804297678745	-1.02677318847975	0.00617474979865208	0.0111117382477163	0.010800368373416
243	12.1735729393678	0.28	-13.3749389740481	-16.6861422156514	-10.0637357324448	0.452155581152072	-14.4154297385522	-16.8928388361541	-11.9380206409502	0.47	0.26	0.79	-19.2956397320184	-16.4658493172869	-13.6360589025555	-34.5862742112384	-29.5140450131657	-24.441815815093	-33.6755733746976	-28.7232656759743	-23.7907206566927	-13.3749389740481	0.648208282466361	2.09773740543673	13.6709955103186	-0.110908234729629	-0.0583795841109852	-0.192927349689083	-0.946271716705816	-0.85421785011577	-1.09001583302344	-0.887325016758873	-0.79804297678745	-1.02677318847975	0.00617474979865208	0.0111117382477163	0.010800368373416
243	12.1735729393678	0.28	-13.117306950296	-16.4294592568844	-9.8051546437076	0.442689485100949	-14.4377838814953	-16.966994598402	-11.9085731645886	0.49	0.3	0.9	-18.9172602077689	-16.0973301975061	-13.2774001872432	-33.3644815990615	-28.3909546768374	-23.4174277546134	-32.553255069376	-27.6967395225245	-22.849442249808	-13.117306950296	0.700022388622731	-0.860955876259736	9.40702536434436	-0.110908234729629	-0.0583795841109852	-0.192927349689083	-0.946271716705816	-0.85421785011577	-1.09001583302344	-0.887325016758873	-0.79804297678745	-1.02677318847975	0.00617474979865208	0.0111117382477163	0.010800368373416
243	12.1735729393678	0.28	-12.7336248380338	-15.897686877182	-9.56956279888565	0.519140159062118	-14.5828112040519	-16.7740699176316	-12.3915524904723	0.56	0.31	0.87	-17.2507547734761	-14.9972249563938	-12.7436951393116	-28.9169084103004	-25.1393858510763	-21.3618632918522	-28.4318932360975	-24.7167392541445	-21.0027239364911	-12.7336248380338	0.717579879487026	0.902242172723297	11.0614121544771	-0.110908234729629	-0.0583795841109852	-0.192927349689083	-0.946271716705816	-0.85421785011577	-1.09001583302344	-0.887325016758873	-0.79804297678745	-1.02677318847975	0.00617474979865208	0.0111117382477163	0.010800368373416
243	12.1735729393678	0.28	-12.6261537915466	-15.806068811491	-9.44623877160214	0.467372940870842	-16.2166816150504	-18.9195648372868	-13.5137983928141	0.56	0.33	0.93	-19.3530200918527	-16.5882126686513	-13.8234052454498	-32.336693941848	-27.7170154096145	-23.0973368773811	-31.7456835892957	-27.2158501876526	-22.6768720394167	-12.6261537915466	0.741818787773139	1.04775566610253	10.3556940521662	-0.110908234729629	-0.0583795841109852	-0.192927349689083	-0.946271716705816	-0.85421785011577	-1.09001583302344	-0.887325016758873	-0.79804297678745	-1.02677318847975	0.00617474979865208	0.0111117382477163	0.010800368373416
243	12.1735729393678	0.28	-12.5268619570898	-15.6565413041013	-9.39718261007831	0.451164034867202	-14.8508124634989	-17.4081598195394	-12.2934651074584	0.55	0.34	0.9	-17.953554175794	-15.3160856105375	-12.678617045281	-30.1462401837824	-25.7176039334405	-21.2889676830987	-29.8049583973905	-25.4204379131995	-21.0436394952097	-12.5268619570898	0.79748959842351	-1.56326158851107	6.73662942644813	-0.110908234729629	-0.0583795841109852	-0.192927349689083	-0.946271716705816	-0.85421785011577	-1.09001583302344	-0.887325016758873	-0.79804297678745	-1.02677318847975	0.00617474979865208	0.0111117382477163	0.010800368373416
243	12.1735729393678	0.28	-12.1152861291523	-15.1125294694097	-9.11804278889488	0.426965733442815	-12.5571718343584	-14.8284539664875	-10.2858897022294	0.5	0.3	0.84	-16.3613017433545	-13.855232507004	-11.3491632706536	-28.6599709463369	-24.270108047287	-19.880245148237	-28.2072440920293	-23.8897075209949	-19.5657980440746	-12.1152861291523	0.699041519284019	-0.991315603933641	9.21007290689915	-0.110908234729629	-0.0583795841109852	-0.192927349689083	-0.946271716705816	-0.85421785011577	-1.09001583302344	-0.887325016758873	-0.79804297678745	-1.02677318847975	0.00617474979865208	0.0111117382477163	0.010800368373416
243	12.1735729393678	0.28	-11.9860482333513	-15.0056751878529	-8.9664212788496	0.521843920926225	-15.1646630359084	-17.4310431588291	-12.8982829129876	0.48	0.28	0.9	-19.7362751279297	-17.170169287742	-14.6040634475544	-35.1672270902381	-30.5947925130691	-26.0223579359002	-33.8998308535806	-29.4981649954855	-25.0918041536739	-11.9860482333513	0.688899924866828	1.07156441860328	12.1199804843852	-0.110908234729629	-0.0583795841109852	-0.192927349689083	-0.946271716705816	-0.85421785011577	-1.09001583302344	-0.887325016758873	-0.79804297678745	-1.02677318847975	0.00617474979865208	0.0111117382477163	0.010800368373416
243	12.1735729393678	0.28	-11.5830144792325	-14.4747020827035	-8.69132687576147	0.533608159445239	-13.6267699279771	-15.6158058475512	-11.637734008403	0.45	0.25	0.93	-18.2103191446838	-15.8908116380402	-13.5713041313966	-33.1078587081362	-28.8908031918502	-24.6737476755642	-31.3438855511386	-27.351307878621	-23.3588748920585	-11.5830144792325	0.705875514791109	-0.547319142022213	11.2363056924927	-0.110908234729629	-0.0583795841109852	-0.192927349689083	-0.946271716705816	-0.85421785011577	-1.09001583302344	-0.887325016758873	-0.79804297678745	-1.02677318847975	0.00617474979865208	0.0111117382477163	0.010800368373416
243	12.1735729393678	0.28	-11.4646775666877	-14.3475189059387	-8.5818362274366	0.430234232535209	-12.8033597298471	-15.1037689738509	-10.5029504858433	0.61	0.27	0.98	-14.6727458838349	-12.4379844594163	-10.2032230349977	-23.7935836463651	-20.1696550850346	-16.5457265237041	-22.6732350712228	-19.2145340888989	-15.7674335714029	-11.4646775666877	0.808458252608753	-0.431371861858251	8.30935408728368	-0.110908234729629	-0.0583795841109852	-0.192927349689083	-0.946271716705816	-0.85421785011577	-1.09001583302344	-0.887325016758873	-0.79804297678745	-1.02677318847975	0.00617474979865208	0.0111117382477163	0.010800368373416
243	12.1735729393678	0.28	-11.3735385063628	-14.2252563746187	-8.52182063810702	0.499416624076184	-15.541337420722	-17.9706341488685	-13.1120406925754	0.47	0.26	0.78	-20.5934111211339	-17.8095635482815	-15.025715975429	-36.9937958915265	-31.9929202086466	-26.9920445257668	-36.0291709736818	-31.1541126360609	-26.2855790227667	-11.3735385063628	0.667373050140165	0.685057534200238	12.1750128871623	-0.110908234729629	-0.0583795841109852	-0.192927349689083	-0.946271716705816	-0.85421785011577	-1.09001583302344	-0.887325016758873	-0.79804297678745	-1.02677318847975	0.00617474979865208	0.0111117382477163	0.010800368373416
243	12.1735729393678	0.28	-11.1474590043256	-13.9063237824791	-8.38859422617218	0.442262586384731	-13.2286549570674	-15.5480564851644	-10.9092534289705	0.47	0.25	0.89	-17.8134050522374	-15.1560672082315	-12.4987293642255	-31.9951089489505	-27.222196999561	-22.4492850501715	-30.5339312533804	-25.9796987819382	-21.4234467744511	-11.1474590043256	0.719694138461159	-0.0988463104521197	10.6369766267417	-0.110908234729629	-0.0583795841109852	-0.192927349689083	-0.946271716705816	-0.85421785011577	-1.09001583302344	-0.887325016758873	-0.79804297678745	-1.02677318847975	0.00617474979865208	0.0111117382477163	0.010800368373416
243	12.1735729393678	0.28	-10.8964381614462	-13.6548729586961	-8.13800336419636	0.40102813039159	-11.9518864294589	-14.2324265325529	-9.67134632636492	0.46	0.25	0.8	-16.4591812926401	-13.8218360081866	-11.184490723733	-29.7522059697691	-24.9848461162417	-20.2174862627143	-28.7688812243383	-24.1602592094497	-19.5462202309021	-10.8964381614462	0.6549462015113	-0.507881886139967	11.587409636235	-0.110908234729629	-0.0583795841109852	-0.192927349689083	-0.946271716705816	-0.85421785011577	-1.09001583302344	-0.887325016758873	-0.79804297678745	-1.02677318847975	0.00617474979865208	0.0111117382477163	0.010800368373416
243	12.1735729393678	0.28	-10.8460167759768	-13.5501328153839	-8.14190073656982	0.399282079874236	-13.5530184125852	-16.1484935566457	-10.9575432685247	0.55	0.31	0.84	-16.7301629300433	-14.0411986691547	-11.3522344082661	-28.1691519837931	-23.6416501739968	-19.1141483642004	-27.7566145387534	-23.2944604330995	-18.8347389281861	-10.8460167759768	0.762729373441883	1.55517963461585	10.7910965193717	-0.110908234729629	-0.0583795841109852	-0.192927349689083	-0.946271716705816	-0.85421785011577	-1.09001583302344	-0.887325016758873	-0.79804297678745	-1.02677318847975	0.00617474979865208	0.0111117382477163	0.010800368373416
243	12.1735729393678	0.28	-10.7304378880649	-13.4435992446491	-8.01727653148081	0.559658296663235	-14.6045314609977	-16.6271152683158	-12.5819476536796	0.51	0.28	0.85	-18.0544129715925	-15.8582073918693	-13.662001812146	-31.3006660924936	-27.493137283357	-23.6856084742204	-30.4504984578651	-26.7411556352885	-23.0428896098765	-10.7304378880649	0.699000067662534	2.11519484264764	13.29923650468	-0.110908234729629	-0.0583795841109852	-0.192927349689083	-0.946271716705816	-0.85421785011577	-1.09001583302344	-0.887325016758873	-0.79804297678745	-1.02677318847975	0.00617474979865208	0.0111117382477163	0.010800368373416
243	12.1735729393678	0.28	-10.6119812756582	-13.2966248810312	-7.92733767028523	0.478644045642443	-14.1086502159546	-16.4076120777917	-11.8096883541174	0.52	0.3	0.86	-17.6247052958546	-15.1552097282374	-12.6857141606202	-30.3467534406949	-26.0947008897229	-21.8426483387509	-29.7436245766269	-25.5756532081185	-21.4106145334739	-10.6119812756582	0.755711224840658	0.0584571280570359	10.2517230086311	-0.110908234729629	-0.0583795841109852	-0.192927349689083	-0.946271716705816	-0.85421785011577	-1.09001583302344	-0.887325016758873	-0.79804297678745	-1.02677318847975	0.00617474979865208	0.0111117382477163	0.010800368373416
243	12.1735729393678	0.28	-10.0784273794059	-12.5851295375303	-7.57172522128141	0.516993751552158	-14.5015981311542	-16.6900402001987	-12.3131560621096	0.44	0.23	0.9	-19.7810817681699	-17.1873341801828	-14.5935865921957	-36.3742711624228	-31.6047808383832	-26.8352905143436	-34.3363844238704	-29.8298601552953	-25.3304527363791	-10.0784273794059	0.71490458133638	-0.558866624191425	10.9861664165035	-0.110908234729629	-0.0583795841109852	-0.192927349689083	-0.946271716705816	-0.85421785011577	-1.09001583302344	-0.887325016758873	-0.79804297678745	-1.02677318847975	0.00617474979865208	0.0111117382477163	0.010800368373416
243	12.1735729393678	0.28	-9.94253281982378	-12.4117411556457	-7.47332448400185	0.453863041833588	-13.2630679692802	-15.5345945889143	-10.9915413496461	0.5	0.31	0.78	-17.1358359437255	-14.6301698142964	-12.1245036848673	-30.0114701438719	-25.62308054439	-21.2346909449082	-29.8412080278452	-25.4783729077729	-21.1108114253123	-9.94253281982378	0.749366149709307	-0.638026117104141	9.33845943119364	-0.110908234729629	-0.0583795841109852	-0.192927349689083	-0.946271716705816	-0.85421785011577	-1.09001583302344	-0.887325016758873	-0.79804297678745	-1.02677318847975	0.00617474979865208	0.0111117382477163	0.010800368373416
243	12.1735729393678	0.28	-9.18197325735617	-11.460585967681	-6.90336054703134	0.488982815043022	-14.3661997278765	-16.6591694281491	-12.0732300276039	0.53	0.3	0.91	-17.6353698940708	-15.2080358667287	-12.7807018393866	-30.0885700728364	-25.947176361757	-21.8057826506777	-29.2679027693027	-25.2396272683221	-21.212684615803	-9.18197325735617	0.814442176506593	0.99459737786644	9.79607660701507	-0.110908234729629	-0.0583795841109852	-0.192927349689083	-0.946271716705816	-0.85421785011577	-1.09001583302344	-0.887325016758873	-0.79804297678745	-1.02677318847975	0.00617474979865208	0.0111117382477163	0.010800368373416
243	12.1735729393678	0.28	-8.6282613512221	-10.7782515594892	-6.47827114295502	0.562958263409307	-16.6029197737614	-18.8869049892393	-14.3189345582835	0.52	0.28	0.98	-20.3248828660094	-17.8670036105817	-15.409124355154	-35.0363029066067	-30.7993780166215	-26.5624531266362	-33.4880752648075	-29.4311804001914	-25.3870238643177	-8.6282613512221	0.810467054736635	1.12509171776075	10.8435975197594	-0.110908234729629	-0.0583795841109852	-0.192927349689083	-0.946271716705816	-0.85421785011577	-1.09001583302344	-0.887325016758873	-0.79804297678745	-1.02677318847975	0.00617474979865208	0.0111117382477163	0.010800368373416
243	12.1735729393678	0.28	-8.60337055101164	-10.7567371407641	-6.45000396125919	0.530019386214135	-16.2829137856141	-18.676845066388	-13.8889825048402	0.45	0.29	0.71	-21.8321364531165	-19.0337711941308	-16.235405935145	-39.7586961520614	-34.6625685104344	-29.5664408688074	-39.5907772158166	-34.5222324517223	-29.4441871369951	-8.60337055101164	0.737163615023391	-0.0518225332556165	10.9727839880054	-0.110908234729629	-0.0583795841109852	-0.192927349689083	-0.946271716705816	-0.85421785011577	-1.09001583302344	-0.887325016758873	-0.79804297678745	-1.02677318847975	0.00617474979865208	0.0111117382477163	0.010800368373416
243	12.1735729393678	0.28	-8.17295179690083	-10.2109955080002	-6.13490808580151	0.578335565970596	-14.8882146567019	-16.8730369007898	-12.9033924126139	0.57	0.32	1.06	-17.141066207721	-15.1247149310355	-13.10836365435	-28.5236012550166	-25.1682907329492	-21.8129802108817	-27.4706287818199	-24.2403183657771	-21.0099147307636	-8.17295179690083	0.881387022603073	-1.03633937681718	7.04482854010565	-0.110908234729629	-0.0583795841109852	-0.192927349689083	-0.946271716705816	-0.85421785011577	-1.09001583302344	-0.887325016758873	-0.79804297678745	-1.02677318847975	0.00617474979865208	0.0111117382477163	0.010800368373416
243	12.1735729393678	0.28	-7.42193703116098	-9.2598754222981	-5.58399864002386	0.544506445049944	-14.6724243419023	-16.7676313888201	-12.5772172949845	0.41	0.26	0.8	-20.746557352234	-18.1541617922584	-15.5617662322827	-39.3579387093769	-34.4399494821669	-29.5219602549569	-38.194641069423	-33.4180354708309	-28.6500449677276	-7.42193703116098	0.761811145602346	0.290295296409377	11.8924517572883	-0.110908234729629	-0.0583795841109852	-0.192927349689083	-0.946271716705816	-0.85421785011577	-1.09001583302344	-0.887325016758873	-0.79804297678745	-1.02677318847975	0.00617474979865208	0.0111117382477163	0.010800368373416
243	12.1735729393678	0.29	-17.6991508607859	-22.0401374677847	-13.3581642537871	0.425132767049821	-13.6426875249894	-16.1195784463558	-11.165796603623	0.45	0.29	0.76	-18.8343811875192	-15.9403410035176	-13.0463008195159	-34.2887434134807	-29.0200276372866	-23.7513118610925	-33.8957879657788	-28.684128759015	-23.4792563207536	-17.6991508607859	0.593492038367419	-0.186830300493057	11.6932258316246	-0.110908234729629	-0.0583795841109852	-0.192927349689083	-0.946271716705816	-0.85421785011577	-1.09001583302344	-0.887325016758873	-0.79804297678745	-1.02677318847975	0.00617474979865208	0.0111117382477163	0.010800368373416
243	12.1735729393678	0.29	-17.1462139277423	-21.3630880544626	-12.929339801022	0.464383468065686	-14.8654816687428	-17.3580843539226	-12.3728789835631	0.44	0.27	0.79	-20.5500047628783	-17.5990456588668	-14.6480865548553	-37.7585457781277	-32.3364582553318	-26.9143707325358	-36.7946573474299	-31.5173939047431	-26.2374224056446	-17.1462139277423	0.634701441557794	-1.10281840843319	10.437712592112	-0.110908234729629	-0.0583795841109852	-0.192927349689083	-0.946271716705816	-0.85421785011577	-1.09001583302344	-0.887325016758873	-0.79804297678745	-1.02677318847975	0.00617474979865208	0.0111117382477163	0.010800368373416
243	12.1735729393678	0.29	-16.2172249226627	-20.1676794020825	-12.2667704432428	0.518625485210885	-15.0095260576941	-17.2672303597651	-12.7518217556232	0.49	0.25	0.79	-19.2209510356048	-16.7077961787555	-14.1946413219061	-33.8640904850927	-29.4363333300099	-25.008576174927	-32.78700930733	-28.4951340056198	-24.2132065062821	-16.2172249226627	0.647125095517273	1.23351430608555	12.8794850320005	-0.110908234729629	-0.0583795841109852	-0.192927349689083	-0.946271716705816	-0.85421785011577	-1.09001583302344	-0.887325016758873	-0.79804297678745	-1.02677318847975	0.00617474979865208	0.0111117382477163	0.010800368373416
243	12.1735729393678	0.29	-16.1970922041584	-20.1808330090926	-12.2133513992242	0.348664782592344	-13.5122002737995	-16.3956326733641	-10.6287678742348	0.47	0.28	0.73	-18.6338870259845	-15.3568220507586	-12.0797570755328	-33.2869802875062	-27.4329361431414	-21.5788919987765	-32.9171953065723	-27.1250382427608	-21.3410213692584	-16.1970922041584	0.610040570341111	-0.718964405212509	10.7119221044872	-0.110908234729629	-0.0583795841109852	-0.192927349689083	-0.946271716705816	-0.85421785011577	-1.09001583302344	-0.887325016758873	-0.79804297678745	-1.02677318847975	0.00617474979865208	0.0111117382477163	0.010800368373416
243	12.1735729393678	0.29	-16.0441649381433	-19.932375751676	-12.1559541246105	0.523693970062237	-14.0450563185828	-16.1363412089515	-11.9537714282141	0.55	0.3	0.93	-16.7914448799573	-14.6152579420266	-12.4390710040959	-28.3481541197244	-24.6742068715381	-21.0002596233519	-27.5342657318889	-23.9638388977067	-20.3975707526732	-16.0441649381433	0.675511487129668	-1.01878468083712	9.2721072353536	-0.110908234729629	-0.0583795841109852	-0.192927349689083	-0.946271716705816	-0.85421785011577	-1.09001583302344	-0.887325016758873	-0.79804297678745	-1.02677318847975	0.00617474979865208	0.0111117382477163	0.010800368373416
243	12.1735729393678	0.29	-15.6151595974444	-19.4319222926653	-11.7983969022234	0.34621270569748	-14.2055842902988	-17.2534182239162	-11.1577503566814	0.55	0.32	0.91	-17.9718485068297	-14.7971031306921	-11.6223577545545	-30.3594756204629	-24.9964432751034	-19.633410929744	-29.8078247959585	-24.5384763184746	-19.2789036133749	-15.6151595974444	0.696120809484908	1.30220817383594	10.4606852174633	-0.110908234729629	-0.0583795841109852	-0.192927349689083	-0.946271716705816	-0.85421785011577	-1.09001583302344	-0.887325016758873	-0.79804297678745	-1.02677318847975	0.00617474979865208	0.0111117382477163	0.010800368373416
243	12.1735729393678	0.29	-14.6000257186073	-18.1602349351273	-11.0398165020872	0.373594987009643	-12.8286299404459	-15.4221692286427	-10.235090652249	0.56	0.29	1.08	-15.7733560170583	-13.1207578040274	-10.4681595909965	-26.353346149456	-21.921515736966	-17.489685324476	-24.9417605093597	-20.7491840705242	-16.5545945936295	-14.6000257186073	0.736820634831799	0.362896610377951	9.60028753907974	-0.110908234729629	-0.0583795841109852	-0.192927349689083	-0.946271716705816	-0.85421785011577	-1.09001583302344	-0.887325016758873	-0.79804297678745	-1.02677318847975	0.00617474979865208	0.0111117382477163	0.010800368373416
243	12.1735729393678	0.29	-14.1343262589908	-17.5542842235719	-10.7143682944097	0.429162266729097	-13.2776808623086	-15.6685359764678	-10.8868257481494	0.43	0.28	0.84	-18.8908222124945	-16.0082798380667	-13.1257374636389	-35.1641635669692	-29.798479087865	-24.4327946087609	-34.3403262839379	-29.1059526195715	-23.8613633989443	-14.1343262589908	0.676614655970104	0.318750450519825	11.1980572635976	-0.110908234729629	-0.0583795841109852	-0.192927349689083	-0.946271716705816	-0.85421785011577	-1.09001583302344	-0.887325016758873	-0.79804297678745	-1.02677318847975	0.00617474979865208	0.0111117382477163	0.010800368373416
243	12.1735729393678	0.29	-14.1100661238856	-17.5779535447632	-10.6421787030081	0.483925957103132	-13.4325477400294	-15.598308114056	-11.2667873660027	0.49	0.3	0.88	-17.4169166660729	-14.9986500388665	-12.5803834116601	-30.7482091980828	-26.4789479059891	-22.2096866138955	-30.0537732476473	-25.8789608767358	-21.7091656819673	-14.1100661238856	0.658415303810696	-0.41440517882342	10.52002940721	-0.110908234729629	-0.0583795841109852	-0.192927349689083	-0.946271716705816	-0.85421785011577	-1.09001583302344	-0.887325016758873	-0.79804297678745	-1.02677318847975	0.00617474979865208	0.0111117382477163	0.010800368373416
243	12.1735729393678	0.29	-14.0248849521965	-17.4561697206421	-10.593600183751	0.523215268083388	-16.2896789565976	-18.7175127496198	-13.8618451635754	0.56	0.3	0.91	-19.2679737499417	-16.7687400953995	-14.2695064408573	-32.3170152026061	-28.1252006892118	-23.9333861758175	-31.4598411584818	-27.3837319573382	-23.2991931554893	-14.0248849521965	0.709558986502263	0.422442526875037	10.1271124349431	-0.110908234729629	-0.0583795841109852	-0.192927349689083	-0.946271716705816	-0.85421785011577	-1.09001583302344	-0.887325016758873	-0.79804297678745	-1.02677318847975	0.00617474979865208	0.0111117382477163	0.010800368373416
243	12.1735729393678	0.29	-13.9480722971429	-17.3334733698102	-10.5626712244756	0.503276772165415	-14.9758873663529	-17.2987943396756	-12.6529803930302	0.48	0.3	0.85	-19.4948217457073	-16.8770290552119	-14.2592363647165	-34.6280997048825	-29.9781886938651	-25.3282776828476	-34.0020678970214	-29.4410957519298	-24.8686487068714	-13.9480722971429	0.68046241689997	0.30760156407385	11.335376417595	-0.110908234729629	-0.0583795841109852	-0.192927349689083	-0.946271716705816	-0.85421785011577	-1.09001583302344	-0.887325016758873	-0.79804297678745	-1.02677318847975	0.00617474979865208	0.0111117382477163	0.010800368373416
243	12.1735729393678	0.29	-13.7819193841744	-17.1125385160865	-10.4513002522623	0.377168547478125	-12.1088228199297	-14.5382557809012	-9.67938985895828	0.48	0.27	0.91	-16.3013453520288	-13.5772891582711	-10.8532329645134	-28.8585511030188	-24.0361077293333	-19.2136643556477	-27.7555172642927	-23.1189040524696	-18.4759249878432	-13.7819193841744	0.717395537804673	0.11554114066503	10.3564536267095	-0.110908234729629	-0.0583795841109852	-0.192927349689083	-0.946271716705816	-0.85421785011577	-1.09001583302344	-0.887325016758873	-0.79804297678745	-1.02677318847975	0.00617474979865208	0.0111117382477163	0.010800368373416
243	12.1735729393678	0.29	-13.7203433601546	-17.0962584338531	-10.3444282864561	0.464154273614797	-15.0500701432675	-17.5747870860811	-12.5253532004539	0.51	0.29	0.88	-19.0957926040341	-16.3525746698582	-13.6093567356824	-33.1197998146256	-28.3619544236675	-23.6041090327094	-32.2482962775409	-27.6127238657362	-22.9853275107329	-13.7203433601546	0.706121954365995	1.15190309621937	11.405272550912	-0.110908234729629	-0.0583795841109852	-0.192927349689083	-0.946271716705816	-0.85421785011577	-1.09001583302344	-0.887325016758873	-0.79804297678745	-1.02677318847975	0.00617474979865208	0.0111117382477163	0.010800368373416
243	12.1735729393678	0.29	-13.5010887335246	-16.7976632105836	-10.2045142564656	0.481817532293518	-14.8274346305354	-17.2282100591456	-12.4266592019252	0.56	0.29	0.86	-17.6312194845473	-15.1742841227414	-12.7173487609356	-29.4680519741116	-25.3616372702289	-21.2552225663463	-28.7939546390128	-24.7801843822628	-20.7701185372402	-13.5010887335246	0.726763766112339	0.257050534745755	10.1765487773582	-0.110908234729629	-0.0583795841109852	-0.192927349689083	-0.946271716705816	-0.85421785011577	-1.09001583302344	-0.887325016758873	-0.79804297678745	-1.02677318847975	0.00617474979865208	0.0111117382477163	0.010800368373416
243	12.1735729393678	0.29	-13.1847907289451	-16.3738825659656	-9.99569889192466	0.493014641891207	-13.5929847421034	-15.745112706605	-11.4408567776018	0.47	0.27	0.89	-17.9229100848823	-15.473108885127	-13.0233076853717	-32.0511048062607	-27.6701848197185	-23.2892648331763	-30.8851056877868	-26.663778568842	-22.445321577407	-13.1847907289451	0.691067445587101	-0.152474821939988	10.5241587122548	-0.110908234729629	-0.0583795841109852	-0.192927349689083	-0.946271716705816	-0.85421785011577	-1.09001583302344	-0.887325016758873	-0.79804297678745	-1.02677318847975	0.00617474979865208	0.0111117382477163	0.010800368373416
243	12.1735729393678	0.29	-13.0432772157983	-16.2563582778614	-9.83019615373517	0.510039680269878	-15.1105472839426	-17.4228470114624	-12.7982475564227	0.55	0.31	0.86	-18.1324335929754	-15.7259599994964	-13.3194864060174	-30.6143950246493	-26.5513588729165	-22.4883227211838	-30.126254261522	-26.1309294863419	-22.1297089201613	-13.0432772157983	0.74047658024039	-1.29737801430699	8.29892801998932	-0.110908234729629	-0.0583795841109852	-0.192927349689083	-0.946271716705816	-0.85421785011577	-1.09001583302344	-0.887325016758873	-0.79804297678745	-1.02677318847975	0.00617474979865208	0.0111117382477163	0.010800368373416
243	12.1735729393678	0.29	-12.8497592997907	-15.9774080472266	-9.72211055235467	0.492258809996773	-14.7985067564386	-17.1450459158528	-12.4519675970245	0.41	0.26	0.86	-21.0577288435598	-18.1756843403106	-15.2936398370615	-39.7309568463445	-34.2932201066174	-28.8554833668903	-38.2278972836221	-32.9896658715976	-27.7589993808623	-12.8497592997907	0.667952083943172	-0.770059947447816	10.8705641991125	-0.110908234729629	-0.0583795841109852	-0.192927349689083	-0.946271716705816	-0.85421785011577	-1.09001583302344	-0.887325016758873	-0.79804297678745	-1.02677318847975	0.00617474979865208	0.0111117382477163	0.010800368373416
243	12.1735729393678	0.29	-12.7237066906697	-15.8157774751879	-9.63163590615147	0.437233133271482	-12.8348142819844	-15.108250518248	-10.5613780457208	0.49	0.27	0.87	-16.8696502346546	-14.3311647832627	-11.7926793318709	-29.7819679304026	-25.3004824666529	-20.8189970029032	-28.804475992599	-24.4783536055045	-20.1441981686272	-12.7237066906697	0.687329013770374	-0.161685170417709	10.4884823311936	-0.110908234729629	-0.0583795841109852	-0.192927349689083	-0.946271716705816	-0.85421785011577	-1.09001583302344	-0.887325016758873	-0.79804297678745	-1.02677318847975	0.00617474979865208	0.0111117382477163	0.010800368373416
243	12.1735729393678	0.29	-12.6862995438503	-15.8107265963618	-9.56187249133878	0.439265699130074	-13.7926032228292	-16.2256284953827	-11.3595779502757	0.52	0.31	0.79	-17.4605694756428	-14.8423653906975	-12.2241613057523	-30.0983062793336	-25.5850795738465	-21.0718528683594	-29.9085341727554	-25.4226873665108	-20.9350097445237	-12.6862995438503	0.692123209774628	0.929991638989794	11.1703265785946	-0.110908234729629	-0.0583795841109852	-0.192927349689083	-0.946271716705816	-0.85421785011577	-1.09001583302344	-0.887325016758873	-0.79804297678745	-1.02677318847975	0.00617474979865208	0.0111117382477163	0.010800368373416
243	12.1735729393678	0.29	-12.6253998532182	-15.7124949388862	-9.53830476755008	0.476024193062021	-13.5163389610438	-15.7303798684036	-11.3022980536841	0.55	0.29	1.01	-16.2271682441363	-13.9432046905739	-11.6592411370114	-27.2514323531886	-23.4158106759717	-19.5801889987547	-26.0649441772004	-22.3956525098643	-18.7258581713574	-12.6253998532182	0.770028560712897	-1.25505956647226	8.41790157536608	-0.110908234729629	-0.0583795841109852	-0.192927349689083	-0.946271716705816	-0.85421785011577	-1.09001583302344	-0.887325016758873	-0.79804297678745	-1.02677318847975	0.00617474979865208	0.0111117382477163	0.010800368373416
243	12.1735729393678	0.29	-12.5110329000256	-15.5951467653488	-9.42691903470246	0.456230743442148	-14.5648999909161	-17.0475072438137	-12.0822927380185	0.49	0.25	0.84	-18.9564006118574	-16.1958035946655	-13.4352065774736	-33.3748927705519	-28.5145486937416	-23.6542046169312	-32.1262530648973	-27.4500353171847	-22.7702719789138	-12.5110329000256	0.704572124530657	0.01287019112733	10.422161577876	-0.110908234729629	-0.0583795841109852	-0.192927349689083	-0.946271716705816	-0.85421785011577	-1.09001583302344	-0.887325016758873	-0.79804297678745	-1.02677318847975	0.00617474979865208	0.0111117382477163	0.010800368373416
243	12.1735729393678	0.29	-12.4543022008307	-15.484276126884	-9.42432827477732	0.459008208556822	-14.6648366215128	-17.1505314121349	-12.1791418308908	0.51	0.32	0.94	-18.6537583357382	-15.9501948830127	-13.2466314302873	-32.3741785677673	-27.6820599923843	-22.9899414170013	-31.6351010459923	-27.0520309612423	-22.4628388749933	-12.4543022008307	0.759365162064174	-0.670017791444235	8.59483953094697	-0.110908234729629	-0.0583795841109852	-0.192927349689083	-0.946271716705816	-0.85421785011577	-1.09001583302344	-0.887325016758873	-0.79804297678745	-1.02677318847975	0.00617474979865208	0.0111117382477163	0.010800368373416
243	12.1735729393678	0.29	-12.3413154091053	-15.3250942120735	-9.35753660613722	0.377055895977425	-13.2539735658752	-15.9137996052279	-10.5941475265225	0.46	0.3	0.85	-18.3981826835492	-15.3231178597848	-12.2480530360204	-33.2504672017725	-27.6929975416127	-22.1355278814529	-32.6063231437018	-27.1636033110736	-21.7104327111216	-12.3413154091053	0.697197279961453	1.20292109755999	11.61590110146	-0.110908234729629	-0.0583795841109852	-0.192927349689083	-0.946271716705816	-0.85421785011577	-1.09001583302344	-0.887325016758873	-0.79804297678745	-1.02677318847975	0.00617474979865208	0.0111117382477163	0.010800368373416
243	12.1735729393678	0.29	-12.077926807681	-14.9959793344625	-9.15987428089946	0.510338922199184	-14.2788891272531	-16.4626160525932	-12.0951622019129	0.51	0.26	0.98	-17.8162610834641	-15.4529763593013	-13.0896916351385	-30.8221098109536	-26.7336301382852	-22.6451504656169	-29.1371584805634	-25.2724173929693	-21.4103015341908	-12.077926807681	0.805680817121983	0.312639409162684	10.1543113096515	-0.110908234729629	-0.0583795841109852	-0.192927349689083	-0.946271716705816	-0.85421785011577	-1.09001583302344	-0.887325016758873	-0.79804297678745	-1.02677318847975	0.00617474979865208	0.0111117382477163	0.010800368373416
243	12.1735729393678	0.29	-11.9775949201548	-14.8784454581192	-9.07674438219036	0.439530579672404	-12.5407078021372	-14.7517087237275	-10.3297068805468	0.52	0.3	0.9	-15.8658049783811	-13.4878221910346	-11.109839403688	-27.3398289173728	-23.2421078964035	-19.1443868754342	-26.6943147364129	-22.6972840493424	-18.7013348505602	-11.9775949201548	0.728240260591535	-0.688190666370888	9.24118267131911	-0.110908234729629	-0.0583795841109852	-0.192927349689083	-0.946271716705816	-0.85421785011577	-1.09001583302344	-0.887325016758873	-0.79804297678745	-1.02677318847975	0.00617474979865208	0.0111117382477163	0.010800368373416
243	12.1735729393678	0.29	-11.8827583715638	-14.7618374367014	-9.00367930642614	0.462233112181645	-14.1905478952579	-16.5802905075553	-11.8008052829606	0.48	0.31	0.73	-18.713775441384	-16.0165303847391	-13.3192853280943	-33.2747961386971	-28.4788489137726	-23.6829016888481	-33.2840416491212	-28.4809194292092	-23.6795970374457	-11.8827583715638	0.683530056677776	-0.712826484490696	9.72610337688394	-0.110908234729629	-0.0583795841109852	-0.192927349689083	-0.946271716705816	-0.85421785011577	-1.09001583302344	-0.887325016758873	-0.79804297678745	-1.02677318847975	0.00617474979865208	0.0111117382477163	0.010800368373416
243	12.1735729393678	0.29	-11.690783203458	-14.5309296910154	-8.85063671590054	0.393745034737785	-11.6649698150612	-13.9248696478152	-9.40506998230711	0.57	0.32	0.97	-14.1380916715206	-11.8435875352507	-9.54908339898084	-23.5186423680956	-19.7017466054411	-15.8848508427867	-22.8557856759362	-19.145443701101	-15.4369378152874	-11.690783203458	0.768128699172355	0.221729517413289	9.46453429431574	-0.110908234729629	-0.0583795841109852	-0.192927349689083	-0.946271716705816	-0.85421785011577	-1.09001583302344	-0.887325016758873	-0.79804297678745	-1.02677318847975	0.00617474979865208	0.0111117382477163	0.010800368373416
243	12.1735729393678	0.29	-11.5728989825793	-14.4033337138808	-8.74246425127774	0.446596972475656	-13.5423865943497	-15.8960456208801	-11.1887275678194	0.45	0.27	0.95	-18.4896971363886	-15.7520072982498	-13.0143174601111	-33.5561807604369	-28.5876615685353	-23.6191423766337	-32.1402446959983	-27.3852222509335	-22.6245551469416	-11.5728989825793	0.755650003740828	-0.808809847842738	9.55701110720235	-0.110908234729629	-0.0583795841109852	-0.192927349689083	-0.946271716705816	-0.85421785011577	-1.09001583302344	-0.887325016758873	-0.79804297678745	-1.02677318847975	0.00617474979865208	0.0111117382477163	0.010800368373416
243	12.1735729393678	0.29	-11.5710053654462	-14.4116833034133	-8.73032742747921	0.505702135290008	-15.4754157004022	-17.8641880252381	-13.0866433755663	0.53	0.27	0.9	-18.9365638207876	-16.4043950192345	-13.8722262176814	-32.3357355618722	-28.0118496900774	-23.6879638182826	-31.084232235104	-26.9314710956488	-22.7746868592443	-11.5710053654462	0.720135525607966	-1.58425224790496	8.53069676109094	-0.110908234729629	-0.0583795841109852	-0.192927349689083	-0.946271716705816	-0.85421785011577	-1.09001583302344	-0.887325016758873	-0.79804297678745	-1.02677318847975	0.00617474979865208	0.0111117382477163	0.010800368373416
243	12.1735729393678	0.29	-11.5583977797504	-14.4062692658762	-8.71052629362461	0.426393542523582	-12.8402065519039	-15.1654004681957	-10.5150126356121	0.51	0.33	0.83	-16.5489063477937	-14.0115901429318	-11.47427393807	-28.7817517635598	-24.3688676962252	-19.9559836288906	-28.58611086001	-24.2031545621289	-19.8246864910475	-11.5583977797504	0.752091367640128	-0.788846614843399	8.65221314873961	-0.110908234729629	-0.0583795841109852	-0.192927349689083	-0.946271716705816	-0.85421785011577	-1.09001583302344	-0.887325016758873	-0.79804297678745	-1.02677318847975	0.00617474979865208	0.0111117382477163	0.010800368373416
243	12.1735729393678	0.29	-11.5385874394732	-14.384125517387	-8.69304936155928	0.456565509838627	-12.6265691644351	-14.7773337282396	-10.4758046006305	0.5	0.3	0.91	-16.2642464776808	-13.8970694466626	-11.5298924156444	-28.4437556894067	-24.3039140289735	-20.1640723685403	-27.7377341517122	-23.7001407034354	-19.6549139396789	-11.5385874394732	0.752068114127724	0.0743370595143526	9.99913825798833	-0.110908234729629	-0.0583795841109852	-0.192927349689083	-0.946271716705816	-0.85421785011577	-1.09001583302344	-0.887325016758873	-0.79804297678745	-1.02677318847975	0.00617474979865208	0.0111117382477163	0.010800368373416
243	12.1735729393678	0.29	-11.4975383662233	-14.3000535571951	-8.6950231752515	0.476442597301218	-13.3061161836782	-15.4838943192835	-11.1283380480728	0.44	0.28	0.92	-18.2401168529246	-15.6746816430165	-13.1092464331085	-33.3970596829422	-28.6998313971331	-24.002603111324	-32.2354257603273	-27.7021014536225	-23.1739893292609	-11.4975383662233	0.721742089694448	0.368837566159708	10.872881958617	-0.110908234729629	-0.0583795841109852	-0.192927349689083	-0.946271716705816	-0.85421785011577	-1.09001583302344	-0.887325016758873	-0.79804297678745	-1.02677318847975	0.00617474979865208	0.0111117382477163	0.010800368373416
243	12.1735729393678	0.29	-11.3808826802499	-14.1386085275703	-8.62315683292957	0.458683102131273	-13.4891915478587	-15.7771113908386	-11.2012717048788	0.46	0.28	0.84	-18.1917447288167	-15.5536665209355	-12.9155883130544	-32.8174949423745	-28.058461681118	-23.2994284198614	-31.9165538619059	-27.2904384823402	-22.6612142904162	-11.3808826802499	0.690764520994933	1.42145884298061	12.6428206512404	-0.110908234729629	-0.0583795841109852	-0.192927349689083	-0.946271716705816	-0.85421785011577	-1.09001583302344	-0.887325016758873	-0.79804297678745	-1.02677318847975	0.00617474979865208	0.0111117382477163	0.010800368373416
243	12.1735729393678	0.29	-11.3076253918515	-14.0432195015171	-8.57203128218591	0.39737051218499	-13.3961586674086	-15.9718458430796	-10.8204714917376	0.46	0.28	0.88	-18.5306432849683	-15.5423136494987	-12.553984014029	-33.5714128623228	-28.1575453339113	-22.7436778054998	-32.487702933132	-27.2474154780102	-22.0102913657737	-11.3076253918515	0.707715706372016	0.334496577560534	11.050382655675	-0.110908234729629	-0.0583795841109852	-0.192927349689083	-0.946271716705816	-0.85421785011577	-1.09001583302344	-0.887325016758873	-0.79804297678745	-1.02677318847975	0.00617474979865208	0.0111117382477163	0.010800368373416
243	12.1735729393678	0.29	-10.9386162261066	-13.6201262813082	-8.25710617090494	0.457741832838878	-13.6550558677121	-15.975503072157	-11.3346086632672	0.5	0.31	0.86	-17.4981557346745	-14.9565427179155	-12.4149297011565	-30.5060147327414	-26.0750058132966	-21.6439968938517	-30.034551895144	-25.6601283289237	-21.2982428953402	-10.9386162261066	0.746110302569282	1.23405549463785	11.0105182414001	-0.110908234729629	-0.0583795841109852	-0.192927349689083	-0.946271716705816	-0.85421785011577	-1.09001583302344	-0.887325016758873	-0.79804297678745	-1.02677318847975	0.00617474979865208	0.0111117382477163	0.010800368373416
243	12.1735729393678	0.29	-10.6493077339173	-13.2598603781002	-8.03875508973445	0.51083915003192	-13.5541147505338	-15.6249253454896	-11.4833041555779	0.45	0.25	0.87	-18.305710403727	-15.87960863274	-13.453506861753	-33.3889247887285	-28.9638067367794	-24.5386886848303	-31.9906947326075	-27.7496909884152	-23.5156764223192	-10.6493077339173	0.706148077004448	-0.844793985896087	10.4883364716786	-0.110908234729629	-0.0583795841109852	-0.192927349689083	-0.946271716705816	-0.85421785011577	-1.09001583302344	-0.887325016758873	-0.79804297678745	-1.02677318847975	0.00617474979865208	0.0111117382477163	0.010800368373416
243	12.1735729393678	0.29	-9.66672327075232	-12.0393461997767	-7.29410034172795	0.482420968968533	-13.2826106685734	-15.4306595146725	-11.1345618224744	0.41	0.24	0.77	-19.0056952455511	-16.3599780159863	-13.7142607864216	-35.9340608621997	-30.9318042899964	-25.9295477177932	-34.7899843299726	-29.9560122043221	-25.1155730779766	-9.66672327075232	0.642669952686067	0.171695500563801	12.4679787943556	-0.110908234729629	-0.0583795841109852	-0.192927349689083	-0.946271716705816	-0.85421785011577	-1.09001583302344	-0.887325016758873	-0.79804297678745	-1.02677318847975	0.00617474979865208	0.0111117382477163	0.010800368373416
243	12.1735729393678	0.29	-9.36441490780236	-11.663388934047	-7.06544088155775	0.482985710047551	-13.5084678000004	-15.6905730092729	-11.326362590728	0.48	0.28	0.72	-17.6035241449281	-15.155382721699	-12.7072412984699	-31.1757099119788	-26.8400697182464	-22.504429524514	-30.9008298569336	-26.5967323559527	-22.3056430273908	-9.36441490780236	0.706497293244581	-0.332627180406973	10.9587406220702	-0.110908234729629	-0.0583795841109852	-0.192927349689083	-0.946271716705816	-0.85421785011577	-1.09001583302344	-0.887325016758873	-0.79804297678745	-1.02677318847975	0.00617474979865208	0.0111117382477163	0.010800368373416
243	12.1735729393678	0.29	-8.42044666070837	-10.4703860454949	-6.37050727592182	0.535952894268981	-13.9628354302061	-15.9913438036276	-11.9343270567845	0.49	0.28	0.85	-17.8082478453118	-15.549264465692	-13.2902810860722	-31.3838933490168	-27.4028338939254	-23.421774438834	-30.5303270413432	-26.657558866514	-22.7845840385298	-8.42044666070837	0.763636378054485	0.0262286357480151	10.3562659901395	-0.110908234729629	-0.0583795841109852	-0.192927349689083	-0.946271716705816	-0.85421785011577	-1.09001583302344	-0.887325016758873	-0.79804297678745	-1.02677318847975	0.00617474979865208	0.0111117382477163	0.010800368373416
243	12.1735729393678	0.3	-17.8678613075746	-22.0933598353632	-13.642362779786	0.402197931999732	-14.387007215233	-17.1255196222426	-11.6484948082234	0.49	0.27	0.78	-18.9355563324598	-15.907604066257	-12.8796518000541	-33.2147302905943	-27.9034198601573	-22.5921094297203	-32.4889796206445	-27.2925614161873	-22.0999428066509	-17.8678613075746	0.627149840975293	1.7229270335698	13.0091251191692	-0.110908234729629	-0.0583795841109852	-0.192927349689083	-0.946271716705816	-0.85421785011577	-1.09001583302344	-0.887325016758873	-0.79804297678745	-1.02677318847975	0.00617474979865208	0.0111117382477163	0.010800368373416
243	12.1735729393678	0.3	-16.9974081773012	-21.0459071165666	-12.9489092380358	0.459696378371575	-16.1640075686153	-18.9000189826668	-13.4279961545638	0.52	0.31	0.75	-20.3779692269038	-17.4280062426798	-14.4780432584557	-35.1704383289335	-30.0790825586876	-24.9877267884418	-35.0487456086631	-29.9569638805861	-24.89496808026	-16.9974081773012	0.649464002013992	-0.561892541095106	10.3633286017037	-0.110908234729629	-0.0583795841109852	-0.192927349689083	-0.946271716705816	-0.85421785011577	-1.09001583302344	-0.887325016758873	-0.79804297678745	-1.02677318847975	0.00617474979865208	0.0111117382477163	0.010800368373416
243	12.1735729393678	0.3	-16.7458489830087	-20.715572133812	-12.7761258322054	0.419915653909725	-13.6102365156408	-16.1077950442253	-11.1126779870563	0.53	0.26	0.98	-17.0692676848138	-14.4226301428132	-11.7759926008125	-29.141369712325	-24.6229190951039	-20.1044684778828	-27.5581769303239	-23.2882042542219	-19.0138938690917	-16.7458489830087	0.701400464069554	-0.39247727276123	10.1289017580583	-0.110908234729629	-0.0583795841109852	-0.192927349689083	-0.946271716705816	-0.85421785011577	-1.09001583302344	-0.887325016758873	-0.79804297678745	-1.02677318847975	0.00617474979865208	0.0111117382477163	0.010800368373416
243	12.1735729393678	0.3	-16.3472837618479	-20.2010740999263	-12.4934934237696	0.456259255684518	-13.9435897756642	-16.3201572748	-11.5670222765283	0.46	0.27	0.93	-18.861660796862	-16.1149954752745	-13.368330153687	-34.0802556912512	-29.1174341525685	-24.1546126138857	-32.6606766103022	-27.9060547982325	-23.1519600226157	-16.3472837618479	0.673197953870864	0.909636270086181	12.1602580885507	-0.110908234729629	-0.0583795841109852	-0.192927349689083	-0.946271716705816	-0.85421785011577	-1.09001583302344	-0.887325016758873	-0.79804297678745	-1.02677318847975	0.00617474979865208	0.0111117382477163	0.010800368373416
243	12.1735729393678	0.3	-16.2055179821017	-20.0719551533699	-12.3390808108336	0.473248810862057	-14.1670087827449	-16.500583019071	-11.8334345464187	0.47	0.25	0.87	-18.8273227999842	-16.1646923114578	-13.5020618229315	-33.7222674090865	-28.9531380804202	-24.1840087517538	-32.232041313991	-27.6812140707468	-23.1198097921696	-16.2055179821017	0.649764164530585	1.0385101147768	12.7861002039641	-0.110908234729629	-0.0583795841109852	-0.192927349689083	-0.946271716705816	-0.85421785011577	-1.09001583302344	-0.887325016758873	-0.79804297678745	-1.02677318847975	0.00617474979865208	0.0111117382477163	0.010800368373416
243	12.1735729393678	0.3	-15.7331492372323	-19.4932947778402	-11.9730036966243	0.464390364112734	-13.1078359697982	-15.3056910373106	-10.9099809022858	0.5	0.26	0.79	-16.8160761975416	-14.4013339819601	-11.9865917663786	-29.3751926694808	-25.1569959274724	-20.938799185464	-28.6353771617232	-24.522973753779	-20.4131168203591	-15.7331492372323	0.616313611850672	-0.573916083988256	11.0589973088571	-0.110908234729629	-0.0583795841109852	-0.192927349689083	-0.946271716705816	-0.85421785011577	-1.09001583302344	-0.887325016758873	-0.79804297678745	-1.02677318847975	0.00617474979865208	0.0111117382477163	0.010800368373416
243	12.1735729393678	0.3	-15.5769800883263	-19.2886046741036	-11.865355502549	0.48524747640442	-14.6351958659262	-16.9886275720186	-12.2817641598339	0.54	0.27	0.92	-17.7396274327659	-15.2821598429001	-12.8246922530342	-30.0122386797501	-25.8546483281863	-21.6970579766225	-28.8410062491584	-24.8457086824694	-20.8496437173667	-15.5769800883263	0.725734811871592	0.949848581225751	10.9520991283677	-0.110908234729629	-0.0583795841109852	-0.192927349689083	-0.946271716705816	-0.85421785011577	-1.09001583302344	-0.887325016758873	-0.79804297678745	-1.02677318847975	0.00617474979865208	0.0111117382477163	0.010800368373416
243	12.1735729393678	0.3	-15.1401455808757	-18.77473607893	-11.5055550828214	0.409282278569606	-13.1489209469706	-15.6152675286191	-10.6825743653222	0.51	0.3	0.84	-16.8747430776612	-14.209469182769	-11.5441952878768	-29.1663503964477	-24.5596839741401	-19.9530175518324	-28.6953114956436	-24.1651525511246	-19.6284872890131	-15.1401455808757	0.684502026785622	-0.557103845247708	9.54083418818336	-0.110908234729629	-0.0583795841109852	-0.192927349689083	-0.946271716705816	-0.85421785011577	-1.09001583302344	-0.887325016758873	-0.79804297678745	-1.02677318847975	0.00617474979865208	0.0111117382477163	0.010800368373416
243	12.1735729393678	0.3	-15.0818275927239	-18.6830327544419	-11.480622431006	0.40930423579386	-13.4871783673145	-16.0168571102888	-10.9574996243402	0.49	0.29	0.77	-17.7697610402091	-14.9632312409095	-12.1567014416099	-31.2388889153241	-26.3050649635285	-21.3712410117329	-30.8750594213839	-26.0014658266612	-21.1282804691048	-15.0818275927239	0.666127293384487	-0.944594434693265	9.27107069753838	-0.110908234729629	-0.0583795841109852	-0.192927349689083	-0.946271716705816	-0.85421785011577	-1.09001583302344	-0.887325016758873	-0.79804297678745	-1.02677318847975	0.00617474979865208	0.0111117382477163	0.010800368373416
243	12.1735729393678	0.3	-15.0049667847075	-18.5830840179008	-11.4268495515141	0.468021973668732	-14.6341241678088	-17.070060439643	-12.1981878959746	0.45	0.31	0.78	-19.9260576319919	-17.0825640947515	-14.2390705575111	-36.2523087339191	-31.0790222013418	-25.9057356687645	-36.0909500245519	-30.9473745793443	-25.7924760972338	-15.0049667847075	0.651110446181954	-1.18446146570065	9.99280256554704	-0.110908234729629	-0.0583795841109852	-0.192927349689083	-0.946271716705816	-0.85421785011577	-1.09001583302344	-0.887325016758873	-0.79804297678745	-1.02677318847975	0.00617474979865208	0.0111117382477163	0.010800368373416
243	12.1735729393678	0.3	-14.7533774666603	-18.2611440158336	-11.2456109174869	0.518449940454909	-15.6277811784251	-17.9793088251959	-13.2762535316544	0.5	0.27	0.82	-19.8622779819816	-17.2644753491562	-14.6666727163308	-34.8204960818502	-30.2662965847041	-25.712097087558	-33.8868731910517	-29.4605206498453	-25.0209801218018	-14.7533774666603	0.698738174746187	1.51284374198658	12.4963212758306	-0.110908234729629	-0.0583795841109852	-0.192927349689083	-0.946271716705816	-0.85421785011577	-1.09001583302344	-0.887325016758873	-0.79804297678745	-1.02677318847975	0.00617474979865208	0.0111117382477163	0.010800368373416
243	12.1735729393678	0.3	-14.7121355604931	-18.2616351504567	-11.1626359705294	0.473155470607999	-13.8133157659278	-16.0890560945971	-11.5375754372585	0.58	0.28	0.95	-16.0860464697871	-13.8107318419491	-11.5354172141111	-26.5185199230587	-22.7675686621086	-19.0166174011586	-25.4514065920911	-21.8518292175401	-18.2521938791076	-14.7121355604931	0.721541324629263	-0.201277631207856	9.91251836688531	-0.110908234729629	-0.0583795841109852	-0.192927349689083	-0.946271716705816	-0.85421785011577	-1.09001583302344	-0.887325016758873	-0.79804297678745	-1.02677318847975	0.00617474979865208	0.0111117382477163	0.010800368373416
243	12.1735729393678	0.3	-14.6785831070511	-18.2077040196513	-11.1494621944508	0.497458715746101	-13.8219884999544	-15.9910074148966	-11.6529695850122	0.43	0.22	0.7	-19.2687892996821	-16.6551723226734	-14.0415553456646	-35.8532127398544	-30.9900859476208	-26.1269591553871	-34.7279216947179	-30.0138171678275	-25.3059112624678	-14.6785831070511	0.605448807526507	-1.40921243874393	11.7796453346785	-0.110908234729629	-0.0583795841109852	-0.192927349689083	-0.946271716705816	-0.85421785011577	-1.09001583302344	-0.887325016758873	-0.79804297678745	-1.02677318847975	0.00617474979865208	0.0111117382477163	0.010800368373416
243	12.1735729393678	0.3	-14.5424650190201	-18.0231453245679	-11.0617847134723	0.439795706095657	-13.4282186259812	-15.7944193842233	-11.062017867739	0.59	0.28	0.88	-15.6585147193048	-13.3126741726891	-10.9668336260733	-25.6876440771927	-21.8393150304395	-17.9909859836864	-24.9095000182917	-21.1795163168175	-17.450830721788	-14.5424650190201	0.72860298275114	-0.995082467403901	9.0001911381963	-0.110908234729629	-0.0583795841109852	-0.192927349689083	-0.946271716705816	-0.85421785011577	-1.09001583302344	-0.887325016758873	-0.79804297678745	-1.02677318847975	0.00617474979865208	0.0111117382477163	0.010800368373416
243	12.1735729393678	0.3	-14.3888969137749	-17.847838293674	-10.9299555338758	0.48899881681247	-15.466474723669	-17.9349787868346	-12.9979706605033	0.55	0.29	0.89	-18.567017339243	-16.0115218302975	-13.456026321352	-31.2476797888183	-26.9468648595128	-22.6460499302072	-30.4161938791226	-26.2313373446905	-22.0511595374423	-14.3888969137749	0.709847556353555	-0.0408101088345087	10.1744209542316	-0.110908234729629	-0.0583795841109852	-0.192927349689083	-0.946271716705816	-0.85421785011577	-1.09001583302344	-0.887325016758873	-0.79804297678745	-1.02677318847975	0.00617474979865208	0.0111117382477163	0.010800368373416
243	12.1735729393678	0.3	-14.2292289585368	-17.6614771252285	-10.7969807918451	0.391013310563465	-13.5852255547638	-16.232265190741	-10.9381859187867	0.51	0.31	0.91	-17.6293991119889	-14.7545250473073	-11.8796509826257	-30.5679620902863	-25.5831613681918	-20.5983606460973	-29.9073601839022	-25.0252805732284	-20.1518217973205	-14.2292289585368	0.700257217235979	1.40423632669664	11.3559425491759	-0.110908234729629	-0.0583795841109852	-0.192927349689083	-0.946271716705816	-0.85421785011577	-1.09001583302344	-0.887325016758873	-0.79804297678745	-1.02677318847975	0.00617474979865208	0.0111117382477163	0.010800368373416
243	12.1735729393678	0.3	-14.1704708152323	-17.5280011252538	-10.8129405052108	0.440120355020963	-14.2139305680706	-16.716932951665	-11.7109281844762	0.52	0.34	0.87	-17.9457664339568	-15.2587725763217	-12.5717787186865	-30.8873945967378	-26.2626693243333	-21.6379440519288	-30.6116812418331	-26.0216232732716	-21.4373720910885	-14.1704708152323	0.734060269360143	-1.37197041069268	8.1880372436787	-0.110908234729629	-0.0583795841109852	-0.192927349689083	-0.946271716705816	-0.85421785011577	-1.09001583302344	-0.887325016758873	-0.79804297678745	-1.02677318847975	0.00617474979865208	0.0111117382477163	0.010800368373416
243	12.1735729393678	0.3	-14.1431831139895	-17.5024236450431	-10.7839425829358	0.478921114740648	-14.5789191933589	-16.9531915477126	-12.2046468390052	0.49	0.26	0.83	-18.8851090677188	-16.2402741856114	-13.5954393035039	-33.2883196949701	-28.626333958997	-23.9643482230239	-32.2063950316897	-27.6964420070677	-23.1901928560204	-14.1431831139895	0.659490786168359	0.218514417839478	11.3767507818979	-0.110908234729629	-0.0583795841109852	-0.192927349689083	-0.946271716705816	-0.85421785011577	-1.09001583302344	-0.887325016758873	-0.79804297678745	-1.02677318847975	0.00617474979865208	0.0111117382477163	0.010800368373416
243	12.1735729393678	0.3	-14.119353163684	-17.451053092238	-10.7876532351299	0.440496471263119	-14.7265320355998	-17.3178227937511	-12.1352412774485	0.52	0.3	0.92	-18.5973332759434	-15.8145875221526	-13.0318417683619	-32.0159101114583	-27.2253233862286	-22.4347366609989	-31.1720239674371	-26.5093746515186	-21.8441047155746	-14.119353163684	0.72560968706559	0.0570551817488091	9.60238612453364	-0.110908234729629	-0.0583795841109852	-0.192927349689083	-0.946271716705816	-0.85421785011577	-1.09001583302344	-0.887325016758873	-0.79804297678745	-1.02677318847975	0.00617474979865208	0.0111117382477163	0.010800368373416
243	12.1735729393678	0.3	-14.0085393476388	-17.381235931258	-10.6358427640195	0.481991469608135	-15.4585320836541	-17.9606195821013	-12.9564445852069	0.47	0.29	0.83	-20.3713278834697	-17.5334054726641	-14.6954830618586	-36.3412620237436	-31.2785737923188	-26.215885560894	-35.6526046269863	-30.6970645911247	-25.7244008234755	-14.0085393476388	0.680244575141694	1.72854574971905	12.4038226606192	-0.110908234729629	-0.0583795841109852	-0.192927349689083	-0.946271716705816	-0.85421785011577	-1.09001583302344	-0.887325016758873	-0.79804297678745	-1.02677318847975	0.00617474979865208	0.0111117382477163	0.010800368373416
243	12.1735729393678	0.3	-13.950408567859	-17.2537284469838	-10.6470886887341	0.472739322248496	-13.6888395717234	-15.9459557983013	-11.4317233451456	0.45	0.28	0.84	-18.6363072037022	-15.9983774411321	-13.360447678562	-33.9342082467735	-29.1308930338953	-24.3275778210171	-33.1273709875959	-28.4321422166706	-23.7429863571405	-13.950408567859	0.69710361593505	0.753091693173854	11.6413263403326	-0.110908234729629	-0.0583795841109852	-0.192927349689083	-0.946271716705816	-0.85421785011577	-1.09001583302344	-0.887325016758873	-0.79804297678745	-1.02677318847975	0.00617474979865208	0.0111117382477163	0.010800368373416
243	12.1735729393678	0.3	-13.9433001080336	-17.2975720903416	-10.5890281257256	0.384790120916058	-11.6430440211077	-13.9415820564484	-9.34450598576692	0.43	0.24	0.76	-16.7633468740139	-13.9995866182896	-11.2358263625653	-31.1433302706749	-26.008753083919	-20.8741758971631	-30.1789742471259	-25.2047832971878	-20.2270579349244	-13.9433001080336	0.621802451759968	-0.166211571043179	12.0797956410817	-0.110908234729629	-0.0583795841109852	-0.192927349689083	-0.946271716705816	-0.85421785011577	-1.09001583302344	-0.887325016758873	-0.79804297678745	-1.02677318847975	0.00617474979865208	0.0111117382477163	0.010800368373416
243	12.1735729393678	0.3	-13.4397435966289	-16.651566279659	-10.2279209135989	0.442194831484249	-13.0450405958569	-15.3325628746058	-10.757518317108	0.53	0.28	0.81	-16.2345609036257	-13.8124661725318	-11.3903714414379	-27.7023270901192	-23.5693135221925	-19.4362999542657	-27.1705036587457	-23.1221646569873	-19.0654055104439	-13.4397435966289	0.702964892401724	0.528441421858857	10.8285834865371	-0.110908234729629	-0.0583795841109852	-0.192927349689083	-0.946271716705816	-0.85421785011577	-1.09001583302344	-0.887325016758873	-0.79804297678745	-1.02677318847975	0.00617474979865208	0.0111117382477163	0.010800368373416
243	12.1735729393678	0.3	-13.3222469673521	-16.4823749181962	-10.162119016508	0.403678378732748	-12.7504769177911	-15.1700259333687	-10.3309279022134	0.46	0.3	0.87	-17.6225128214035	-14.8118034833765	-12.0010941453495	-31.9539072158306	-26.8574067162594	-21.7609062166881	-31.246826664926	-26.2573891321072	-21.2726107872618	-13.3222469673521	0.708266575587831	-2.34344028609107	8.43535283429812	-0.110908234729629	-0.0583795841109852	-0.192927349689083	-0.946271716705816	-0.85421785011577	-1.09001583302344	-0.887325016758873	-0.79804297678745	-1.02677318847975	0.00617474979865208	0.0111117382477163	0.010800368373416
243	12.1735729393678	0.3	-13.1558179529793	-16.2873201545549	-10.0243157514038	0.53075350327673	-14.5944989037073	-16.737037896588	-12.4519599108266	0.45	0.25	0.88	-19.6160865418148	-17.1049952386083	-14.5939039354017	-35.7884955778792	-31.2071444603211	-26.625793342763	-34.2308655527486	-29.8504038073418	-25.4684681194898	-13.1558179529793	0.680190284967908	-0.571873374932155	10.9004458688706	-0.110908234729629	-0.0583795841109852	-0.192927349689083	-0.946271716705816	-0.85421785011577	-1.09001583302344	-0.887325016758873	-0.79804297678745	-1.02677318847975	0.00617474979865208	0.0111117382477163	0.010800368373416
243	12.1735729393678	0.3	-13.0965402836676	-16.2435592092911	-9.94952135804406	0.464808997491637	-12.9234867128041	-15.0886083532994	-10.7583650723088	0.56	0.3	0.89	-15.4083573941734	-13.197353751063	-10.9863501079527	-25.7197907247064	-22.0291604039257	-18.338530083145	-25.1174391968083	-21.5105290255156	-17.9039036585657	-13.0965402836676	0.692031804302918	-1.04926208749259	8.48929768206627	-0.110908234729629	-0.0583795841109852	-0.192927349689083	-0.946271716705816	-0.85421785011577	-1.09001583302344	-0.887325016758873	-0.79804297678745	-1.02677318847975	0.00617474979865208	0.0111117382477163	0.010800368373416
243	12.1735729393678	0.3	-12.9963130424451	-16.0739189019363	-9.91870718295398	0.465156356745538	-13.1750307019698	-15.3807540308761	-10.9693073730635	0.52	0.29	0.85	-16.548615365844	-14.1754113668551	-11.8022073678662	-28.5232645344693	-24.4327999269508	-20.3423353194324	-27.8926834493	-23.8898805438622	-19.8897271178317	-12.9963130424451	0.685428733623776	-0.316386555999281	10.2992835405793	-0.110908234729629	-0.0583795841109852	-0.192927349689083	-0.946271716705816	-0.85421785011577	-1.09001583302344	-0.887325016758873	-0.79804297678745	-1.02677318847975	0.00617474979865208	0.0111117382477163	0.010800368373416
243	12.1735729393678	0.3	-12.8706487945463	-15.9333255231385	-9.80797206595413	0.476881777855721	-13.5316959540375	-15.7444454615511	-11.3189464465239	0.47	0.27	0.9	-17.934004365496	-15.4135307531095	-12.8930571407229	-32.0852637526839	-27.5759495478379	-23.0666353429918	-30.8824349597808	-26.5380984759872	-22.2012246349921	-12.8706487945463	0.680726099191199	0.677748377066001	11.7223362577617	-0.110908234729629	-0.0583795841109852	-0.192927349689083	-0.946271716705816	-0.85421785011577	-1.09001583302344	-0.887325016758873	-0.79804297678745	-1.02677318847975	0.00617474979865208	0.0111117382477163	0.010800368373416
243	12.1735729393678	0.3	-12.8098309858188	-15.8755009119703	-9.7441610596674	0.385874012218787	-12.4610028232875	-14.9153976586773	-10.0066079878977	0.47	0.31	0.79	-17.0417141940069	-14.2374245423914	-11.4331348907758	-30.5520588157317	-25.5245820374487	-20.4971052591657	-30.335433290895	-25.34701101116	-20.3534842208827	-12.8098309858188	0.695548120800515	-0.171222588100272	10.3536459796677	-0.110908234729629	-0.0583795841109852	-0.192927349689083	-0.946271716705816	-0.85421785011577	-1.09001583302344	-0.887325016758873	-0.79804297678745	-1.02677318847975	0.00617474979865208	0.0111117382477163	0.010800368373416
243	12.1735729393678	0.3	-12.5579276580687	-15.5578442972896	-9.55801101884791	0.472300756128558	-14.6921478159169	-17.1168291331635	-12.2674664986703	0.56	0.34	0.92	-17.49158358471	-15.0138164937988	-12.5360494028875	-29.2091079350506	-25.0714970637509	-20.9338861924512	-28.8286549799676	-24.7345053247947	-20.6563413663123	-12.5579276580687	0.726083860124297	-0.362471899507577	8.77150548427447	-0.110908234729629	-0.0583795841109852	-0.192927349689083	-0.946271716705816	-0.85421785011577	-1.09001583302344	-0.887325016758873	-0.79804297678745	-1.02677318847975	0.00617474979865208	0.0111117382477163	0.010800368373416
243	12.1735729393678	0.3	-12.4594246636505	-15.4002747764807	-9.51857455082028	0.487410813781884	-13.5993079567518	-15.776713929325	-11.4219019841786	0.5	0.25	0.75	-17.2479940944312	-14.8675309939173	-12.4870678934035	-30.0334814422988	-25.8884432447009	-21.743405047103	-29.2034925075982	-25.179051936074	-21.1454093277897	-12.4594246636505	0.688586497582925	1.69196998765699	12.669289027409	-0.110908234729629	-0.0583795841109852	-0.192927349689083	-0.946271716705816	-0.85421785011577	-1.09001583302344	-0.887325016758873	-0.79804297678745	-1.02677318847975	0.00617474979865208	0.0111117382477163	0.010800368373416
243	12.1735729393678	0.3	-12.3929091980152	-15.3366094953469	-9.44920890068348	0.499885674474881	-14.6876150346699	-16.9813120237641	-12.3939180455758	0.51	0.28	0.89	-18.4849176268459	-15.9881258686463	-13.4913341104467	-32.0980782832473	-27.7625319243462	-23.4269855654452	-30.9889020899332	-26.8089062761572	-22.6182495345019	-12.3929091980152	0.720973595263108	-0.396015309219096	10.0773988502024	-0.110908234729629	-0.0583795841109852	-0.192927349689083	-0.946271716705816	-0.85421785011577	-1.09001583302344	-0.887325016758873	-0.79804297678745	-1.02677318847975	0.00617474979865208	0.0111117382477163	0.010800368373416
243	12.1735729393678	0.3	-12.3606940256362	-15.282807688857	-9.43858036241547	0.44817092772336	-14.1983580583848	-16.6581820533931	-11.7385340633766	0.49	0.25	0.88	-18.5067422246127	-15.7739513085558	-13.0411603924989	-32.5638818885517	-27.7553488935747	-22.9468158985977	-31.1162589902808	-26.5206270729728	-21.9304806627642	-12.3606940256362	0.71286541570504	1.75123711807001	12.783635536355	-0.110908234729629	-0.0583795841109852	-0.192927349689083	-0.946271716705816	-0.85421785011577	-1.09001583302344	-0.887325016758873	-0.79804297678745	-1.02677318847975	0.00617474979865208	0.0111117382477163	0.010800368373416
243	12.1735729393678	0.3	-12.0237707520655	-14.8833487456449	-9.16419275848623	0.454655825590803	-14.1480340917547	-16.5672549495446	-11.7288132339647	0.48	0.28	0.95	-18.6818150235905	-15.9538171323233	-13.2258192410561	-33.1974987709678	-28.3498591530727	-23.5022195351775	-31.8788189287836	-27.2246424875433	-22.5709344406442	-12.0237707520655	0.750104521235908	1.39856468697698	11.0781254206751	-0.110908234729629	-0.0583795841109852	-0.192927349689083	-0.946271716705816	-0.85421785011577	-1.09001583302344	-0.887325016758873	-0.79804297678745	-1.02677318847975	0.00617474979865208	0.0111117382477163	0.010800368373416
243	12.1735729393678	0.3	-12.0211259056016	-14.8552941149238	-9.18695769627931	0.513396366857116	-14.7954874745941	-17.044417891286	-12.5465570579022	0.42	0.26	0.78	-20.7809441614736	-18.038996756147	-15.2970493508204	-38.9980266180169	-33.8524212467089	-28.706815875401	-37.982513918492	-32.9585756529216	-27.9585185308097	-12.0211259056016	0.667542102472397	-2.14361730680394	9.75147225407068	-0.110908234729629	-0.0583795841109852	-0.192927349689083	-0.946271716705816	-0.85421785011577	-1.09001583302344	-0.887325016758873	-0.79804297678745	-1.02677318847975	0.00617474979865208	0.0111117382477163	0.010800368373416
243	12.1735729393678	0.3	-11.9850371762934	-14.8331431736657	-9.13693117892108	0.455682441681266	-14.669414131225	-17.1726009045974	-12.1662273578526	0.55	0.31	0.86	-17.6981023378786	-15.118315156421	-12.5385279749633	-29.7046525745596	-25.3747147948752	-21.0447770151907	-29.2509383033691	-24.9840535006622	-20.7204594955505	-11.9850371762934	0.703457165490397	-0.655396660537957	8.8156017500251	-0.110908234729629	-0.0583795841109852	-0.192927349689083	-0.946271716705816	-0.85421785011577	-1.09001583302344	-0.887325016758873	-0.79804297678745	-1.02677318847975	0.00617474979865208	0.0111117382477163	0.010800368373416
243	12.1735729393678	0.3	-11.9708825920427	-14.8583023738216	-9.08346281026384	0.510329938355964	-15.6193724530538	-18.0081477279323	-13.2305971781753	0.48	0.28	0.82	-20.2497145135724	-17.5635960918349	-14.8774776700974	-35.9164113939763	-31.1521104344047	-26.3878094748332	-35.1416965466742	-30.4803803220451	-25.8162034134776	-11.9708825920427	0.728394393953948	-2.82911400939837	7.5890706527938	-0.110908234729629	-0.0583795841109852	-0.192927349689083	-0.946271716705816	-0.85421785011577	-1.09001583302344	-0.887325016758873	-0.79804297678745	-1.02677318847975	0.00617474979865208	0.0111117382477163	0.010800368373416
243	12.1735729393678	0.3	-11.6977212125926	-14.5064657637561	-8.88897666142905	0.522785181137608	-14.9559251381192	-17.1868968856077	-12.7249533906307	0.46	0.29	0.88	-19.9400428978371	-17.3516947716529	-14.7633466454687	-36.1243916171002	-31.4352090596341	-26.746026502168	-35.1092449164431	-30.5595689430321	-26.0006931129561	-11.6977212125926	0.723047982930827	-0.0976829573164276	10.7652515213404	-0.110908234729629	-0.0583795841109852	-0.192927349689083	-0.946271716705816	-0.85421785011577	-1.09001583302344	-0.887325016758873	-0.79804297678745	-1.02677318847975	0.00617474979865208	0.0111117382477163	0.010800368373416
243	12.1735729393678	0.3	-11.5303475624814	-14.3031434051429	-8.75755171981994	0.374414359601978	-12.7730649923086	-15.3508560985007	-10.1952738861165	0.48	0.31	0.91	-17.3098375984271	-14.4030847030486	-11.4963318076702	-30.7591173354604	-25.5938953704513	-20.4286734054423	-30.0302961760931	-24.9897221135541	-19.9439099607323	-11.5303475624814	0.775199690520564	-1.89597445822926	7.42511997827583	-0.110908234729629	-0.0583795841109852	-0.192927349689083	-0.946271716705816	-0.85421785011577	-1.09001583302344	-0.887325016758873	-0.79804297678745	-1.02677318847975	0.00617474979865208	0.0111117382477163	0.010800368373416
243	12.1735729393678	0.3	-11.4315483415187	-14.170144545346	-8.69295213769138	0.457660129945911	-13.9773120292529	-16.3529122041083	-11.6017118543975	0.53	0.3	0.9	-17.2474843401327	-14.7419289807673	-12.2363736214019	-29.3596510616423	-25.0945518961121	-20.8294527305819	-28.5943367936064	-24.4455691081576	-20.2897115323877	-11.4315483415187	0.759121535992587	-0.74128901160111	8.52122724989833	-0.110908234729629	-0.0583795841109852	-0.192927349689083	-0.946271716705816	-0.85421785011577	-1.09001583302344	-0.887325016758873	-0.79804297678745	-1.02677318847975	0.00617474979865208	0.0111117382477163	0.010800368373416
243	12.1735729393678	0.3	-11.4062486670831	-14.1186835850817	-8.69381374908443	0.483054298509475	-14.8784825501716	-17.281564548848	-12.4754005514952	0.48	0.28	0.85	-19.4855172591436	-16.775965376385	-14.0664134936263	-34.6235646657829	-29.8089968213514	-24.9944289769198	-33.7433861356322	-29.0576401421481	-24.3586923143151	-11.4062486670831	0.717247326319064	0.974218256200947	11.6959113325194	-0.110908234729629	-0.0583795841109852	-0.192927349689083	-0.946271716705816	-0.85421785011577	-1.09001583302344	-0.887325016758873	-0.79804297678745	-1.02677318847975	0.00617474979865208	0.0111117382477163	0.010800368373416
243	12.1735729393678	0.3	-11.2237671006873	-13.9191445844026	-8.52838961697201	0.51125616737658	-14.4079206522335	-16.607340473723	-12.208500830744	0.53	0.28	0.87	-17.6053434829335	-15.2737515292572	-12.9421595755809	-30.0637094100082	-26.0821737457941	-22.1006380815801	-29.1049116113316	-25.2489909015947	-21.3996411997937	-11.2237671006873	0.74578774846657	0.872965560671436	11.2297722682807	-0.110908234729629	-0.0583795841109852	-0.192927349689083	-0.946271716705816	-0.85421785011577	-1.09001583302344	-0.887325016758873	-0.79804297678745	-1.02677318847975	0.00617474979865208	0.0111117382477163	0.010800368373416
243	12.1735729393678	0.3	-10.7406753173128	-13.3164635465364	-8.16488708808907	0.458709629175206	-13.7542577780937	-16.0870112435707	-11.4215043126167	0.54	0.31	0.99	-16.8698097107591	-14.4235438091027	-11.9772779074463	-28.6152139323981	-24.4657645128954	-20.3163150933928	-27.6883306500859	-23.6674754358146	-19.6541188994693	-10.7406753173128	0.810650473184693	1.64933925729671	10.6550064224191	-0.110908234729629	-0.0583795841109852	-0.192927349689083	-0.946271716705816	-0.85421785011577	-1.09001583302344	-0.887325016758873	-0.79804297678745	-1.02677318847975	0.00617474979865208	0.0111117382477163	0.010800368373416
243	12.1735729393678	0.3	-10.438679694032	-12.9218270927049	-7.95553229535905	0.505231949343101	-15.3302381896007	-17.6988276085587	-12.9616487706427	0.55	0.33	0.93	-18.3002944576378	-15.8512122486436	-13.4021300396494	-30.7761632390454	-26.6574670058059	-22.5387707725664	-30.2497850367021	-26.1997349719379	-22.1479501048568	-10.438679694032	0.801464765000588	0.565668640037812	9.70695837068182	-0.110908234729629	-0.0583795841109852	-0.192927349689083	-0.946271716705816	-0.85421785011577	-1.09001583302344	-0.887325016758873	-0.79804297678745	-1.02677318847975	0.00617474979865208	0.0111117382477163	0.010800368373416
243	12.1735729393678	0.3	-10.3617299278995	-12.8466973349478	-7.87676252085128	0.529701562777969	-16.0726574614875	-18.4371845372186	-13.7081303857564	0.46	0.27	0.92	-21.2699195085591	-18.5421006013347	-15.8142816941104	-38.3840373809081	-33.4613716951676	-28.538706009427	-36.8027552936854	-32.0798832268081	-27.3575085358188	-10.3617299278995	0.783794375559211	-0.0569184123391113	10.1573189873789	-0.110908234729629	-0.0583795841109852	-0.192927349689083	-0.946271716705816	-0.85421785011577	-1.09001583302344	-0.887325016758873	-0.79804297678745	-1.02677318847975	0.00617474979865208	0.0111117382477163	0.010800368373416
243	12.1735729393678	0.3	-10.3502251747105	-12.8005901305659	-7.89986021885519	0.492605060681458	-13.4020548779161	-15.5256928613642	-11.2784168944679	0.53	0.28	0.9	-16.4723506665192	-14.2192267728249	-11.9661028791307	-28.1434783595074	-24.2939522762412	-20.4444261929751	-27.1942199230834	-23.4713528238918	-19.7536431866787	-10.3502251747105	0.752836556817765	-0.0276921160193311	10.447080836662	-0.110908234729629	-0.0583795841109852	-0.192927349689083	-0.946271716705816	-0.85421785011577	-1.09001583302344	-0.887325016758873	-0.79804297678745	-1.02677318847975	0.00617474979865208	0.0111117382477163	0.010800368373416
243	12.1735729393678	0.3	-10.2480249566679	-12.6656416244888	-7.830408288847	0.571836410373931	-17.2549434908587	-19.5860814000341	-14.9238055816833	0.58	0.32	0.92	-19.6170723155554	-17.2822458636575	-14.9474194117595	-32.372884700903	-28.5198598301135	-24.666834959324	-31.7220824147004	-27.9457250988399	-24.17530130987	-10.2480249566679	0.804572117247728	-0.764750596139184	8.26111145438629	-0.110908234729629	-0.0583795841109852	-0.192927349689083	-0.946271716705816	-0.85421785011577	-1.09001583302344	-0.887325016758873	-0.79804297678745	-1.02677318847975	0.00617474979865208	0.0111117382477163	0.010800368373416
243	12.1735729393678	0.3	-10.2089790591825	-12.6284641850041	-7.789493933361	0.501744989025937	-14.5087346341126	-16.7660867829739	-12.2513824852513	0.59	0.33	0.93	-16.675042354421	-14.4299482440093	-12.1848541335977	-27.4057818944403	-23.7159226296379	-20.0260633648354	-26.8719464929421	-23.2482706370953	-19.6341096409596	-10.2089790591825	0.782577499563659	-1.45076547294983	7.52100538268034	-0.110908234729629	-0.0583795841109852	-0.192927349689083	-0.946271716705816	-0.85421785011577	-1.09001583302344	-0.887325016758873	-0.79804297678745	-1.02677318847975	0.00617474979865208	0.0111117382477163	0.010800368373416
243	12.1735729393678	0.3	-9.97282192972141	-12.3723170680718	-7.57332679137102	0.491050302832435	-14.4679946791508	-16.7676790859099	-12.1683102723918	0.6	0.3	0.95	-16.4053299950623	-14.1553417060401	-11.9053534170178	-26.7102748203816	-23.0469650569991	-19.3836552936165	-25.8240565234695	-22.2843670105206	-18.7420726333414	-9.97282192972141	0.796066652952673	0.545978434241215	9.88992565483913	-0.110908234729629	-0.0583795841109852	-0.192927349689083	-0.946271716705816	-0.85421785011577	-1.09001583302344	-0.887325016758873	-0.79804297678745	-1.02677318847975	0.00617474979865208	0.0111117382477163	0.010800368373416
243	12.1735729393678	0.3	-9.86353005396273	-12.2141191076958	-7.51294100022964	0.551622241348184	-14.9245595269637	-17.0253760796208	-12.8237429743065	0.41	0.26	0.74	-21.1204623213586	-18.5143397524955	-15.9082171836324	-40.1450916518556	-35.1914581664193	-30.2378246809829	-39.3557317068681	-34.5005339122134	-29.6437655182185	-9.86353005396273	0.67932729316902	-0.239457720682406	12.6797641145437	-0.110908234729629	-0.0583795841109852	-0.192927349689083	-0.946271716705816	-0.85421785011577	-1.09001583302344	-0.887325016758873	-0.79804297678745	-1.02677318847975	0.00617474979865208	0.0111117382477163	0.010800368373416
243	12.1735729393678	0.3	-9.61767544969118	-11.9137921234888	-7.32155877589359	0.443076565084547	-13.4916088154589	-15.8532154402962	-11.1300021906215	0.47	0.29	0.92	-17.9756813270693	-15.2978972353912	-12.620113143713	-32.0611172856507	-27.2850674510523	-22.5090176164539	-31.0757882702406	-26.4390919170492	-21.8119310512689	-9.61767544969118	0.785833634973789	-0.0499382617909901	9.710261150892	-0.110908234729629	-0.0583795841109852	-0.192927349689083	-0.946271716705816	-0.85421785011577	-1.09001583302344	-0.887325016758873	-0.79804297678745	-1.02677318847975	0.00617474979865208	0.0111117382477163	0.010800368373416
243	12.1735729393678	0.3	-9.37422182615772	-11.6272998898153	-7.12114376250012	0.539069938785526	-13.7139212200444	-15.6938158211271	-11.7340266189617	0.46	0.25	0.89	-18.0705242416109	-15.7907897402963	-13.5110552389818	-32.5677685621721	-28.4590960837586	-24.3504236053451	-31.0890666447448	-27.1647161074011	-23.2425093726402	-9.37422182615772	0.771945582407893	1.21270115307593	12.1716885371131	-0.110908234729629	-0.0583795841109852	-0.192927349689083	-0.946271716705816	-0.85421785011577	-1.09001583302344	-0.887325016758873	-0.79804297678745	-1.02677318847975	0.00617474979865208	0.0111117382477163	0.010800368373416
243	12.1735729393678	0.3	-9.25541143817667	-11.4526627371609	-7.05816013919247	0.608182541733001	-14.7274739237233	-16.5730784255557	-12.8818694218908	0.52	0.25	0.94	-17.835802076027	-15.8495786502964	-13.8633552245658	-30.7465870481381	-27.3225979729084	-23.8986088976787	-29.1084015647299	-25.8663241385176	-22.6214058562459	-9.25541143817667	0.762648541319171	1.14119955931677	11.4691799636631	-0.110908234729629	-0.0583795841109852	-0.192927349689083	-0.946271716705816	-0.85421785011577	-1.09001583302344	-0.887325016758873	-0.79804297678745	-1.02677318847975	0.00617474979865208	0.0111117382477163	0.010800368373416
243	12.1735729393678	0.3	-9.09280761941575	-11.2783527957468	-6.9072624430847	0.607296990086283	-16.2996634328628	-18.3460875676284	-14.2532392980973	0.54	0.31	0.87	-19.2885937592095	-17.1370372679942	-14.985480776779	-32.7701067343177	-29.1147476790017	-25.4593886236857	-32.2012059010227	-28.6059400794386	-25.0132645878143	-9.09280761941575	0.762930384908327	-0.787972637362669	9.52661472744838	-0.110908234729629	-0.0583795841109852	-0.192927349689083	-0.946271716705816	-0.85421785011577	-1.09001583302344	-0.887325016758873	-0.79804297678745	-1.02677318847975	0.00617474979865208	0.0111117382477163	0.010800368373416
243	12.1735729393678	0.3	-9.00054359101424	-11.1382738536874	-6.86281332834103	0.491515168080708	-12.4770725216618	-14.4584567414086	-10.4956883019151	0.58	0.31	1.03	-14.5142328301046	-12.5252050655482	-10.5361773009918	-23.9837234847894	-20.6969984840891	-17.4102734833889	-23.068053392547	-19.9075206707768	-16.7473289055994	-9.00054359101424	0.819763840789164	-0.717401496176036	8.19944832018363	-0.110908234729629	-0.0583795841109852	-0.192927349689083	-0.946271716705816	-0.85421785011577	-1.09001583302344	-0.887325016758873	-0.79804297678745	-1.02677318847975	0.00617474979865208	0.0111117382477163	0.010800368373416
243	12.1735729393678	0.3	-8.68724607925752	-10.7404203769738	-6.63407178154129	0.472278252912795	-12.6589445800504	-14.7481756791703	-10.5697134809305	0.5	0.27	0.92	-16.2943780542786	-13.9861114515221	-11.6778448487655	-28.5674846310222	-24.5206059788337	-20.4737273266451	-27.4309534795802	-23.5476134667097	-19.6608070752797	-8.68724607925752	0.729349754451353	-0.332363590250992	10.1973638745173	-0.110908234729629	-0.0583795841109852	-0.192927349689083	-0.946271716705816	-0.85421785011577	-1.09001583302344	-0.887325016758873	-0.79804297678745	-1.02677318847975	0.00617474979865208	0.0111117382477163	0.010800368373416
243	12.1735729393678	0.3	-8.10516375257221	-10.0592543042725	-6.15107320087192	0.583312865012991	-14.1478904614243	-16.0148350095969	-12.2809459132516	0.52	0.28	0.85	-17.2419125255912	-15.2319202546479	-13.2219279837046	-29.7303163111	-26.2644765494544	-22.7986367878088	-28.9388814445525	-25.569860054077	-22.1966123240042	-8.10516375257221	0.781269658754215	-0.134065364275065	10.363688603857	-0.110908234729629	-0.0583795841109852	-0.192927349689083	-0.946271716705816	-0.85421785011577	-1.09001583302344	-0.887325016758873	-0.79804297678745	-1.02677318847975	0.00617474979865208	0.0111117382477163	0.010800368373416
243	12.1735729393678	0.31	-19.7298025904755	-24.3712366922301	-15.088368488721	0.460398129839225	-14.2535283805302	-16.6627557821102	-11.8443009789502	0.51	0.26	0.83	-17.9889506530909	-15.3879719550998	-12.7869932571086	-31.0726512295852	-26.5799320322944	-22.0872128350035	-30.09414578448	-25.7413338162633	-21.3886513757806	-19.7298025904755	0.621542426688203	-0.313834116124902	11.0177604796664	-0.110908234729629	-0.0583795841109852	-0.192927349689083	-0.946271716705816	-0.85421785011577	-1.09001583302344	-0.887325016758873	-0.79804297678745	-1.02677318847975	0.00617474979865208	0.0111117382477163	0.010800368373416
243	12.1735729393678	0.31	-19.4701516716751	-23.9762411420636	-14.9640622012865	0.425191867035785	-14.2197992547945	-16.8011552640242	-11.6384432455647	0.46	0.27	0.84	-19.3054145267051	-16.3393001723017	-13.3731858178984	-34.7440266800032	-29.4058995901769	-24.0677725003506	-33.7801052228773	-28.5881335236749	-23.4039887669086	-19.4701516716751	0.611061005267803	-1.62772460091238	9.90652415653067	-0.110908234729629	-0.0583795841109852	-0.192927349689083	-0.946271716705816	-0.85421785011577	-1.09001583302344	-0.887325016758873	-0.79804297678745	-1.02677318847975	0.00617474979865208	0.0111117382477163	0.010800368373416
243	12.1735729393678	0.31	-18.7710321537734	-23.1449074755742	-14.3971568319725	0.41784980795319	-13.3606193485096	-15.8227974902978	-10.8984412067214	0.41	0.26	0.69	-19.6679771811018	-16.607452420029	-13.5469276589561	-37.4401614906637	-31.6141154135489	-25.788069336434	-37.044996743515	-31.2794920254376	-25.5159546577571	-18.7710321537734	0.554367721600251	-0.463256972047386	12.5504268065718	-0.110908234729629	-0.0583795841109852	-0.192927349689083	-0.946271716705816	-0.85421785011577	-1.09001583302344	-0.887325016758873	-0.79804297678745	-1.02677318847975	0.00617474979865208	0.0111117382477163	0.010800368373416
243	12.1735729393678	0.31	-18.0146538991405	-22.2097517732142	-13.8195560250669	0.362327129659301	-12.3950908561441	-14.9624328197062	-9.82774889258207	0.5	0.27	0.78	-16.4903391459096	-13.6608300551884	-10.8313209644672	-28.8646058931467	-23.9118475506961	-18.9590892082456	-28.2786257790582	-23.4246292955395	-18.5701445933532	-18.0146538991405	0.606893432240796	0.692092227443232	12.1174907999814	-0.110908234729629	-0.0583795841109852	-0.192927349689083	-0.946271716705816	-0.85421785011577	-1.09001583302344	-0.887325016758873	-0.79804297678745	-1.02677318847975	0.00617474979865208	0.0111117382477163	0.010800368373416
243	12.1735729393678	0.31	-16.9950967396271	-20.9540126150111	-13.0361808642431	0.523473620931674	-16.7206611074033	-19.2114388657282	-14.2298833490783	0.48	0.28	0.92	-21.5467537675457	-18.7532006441486	-15.9596475207515	-38.1510445580032	-33.2047324204226	-28.258420282842	-36.7129412163555	-31.9491813765728	-27.19274652205	-16.9950967396271	0.702991067465094	0.571357710201101	11.0870908398249	-0.110908234729629	-0.0583795841109852	-0.192927349689083	-0.946271716705816	-0.85421785011577	-1.09001583302344	-0.887325016758873	-0.79804297678745	-1.02677318847975	0.00617474979865208	0.0111117382477163	0.010800368373416
243	12.1735729393678	0.31	-16.6097862814068	-20.4494212017267	-12.770151361087	0.454180583156252	-13.4877628161926	-15.7962931766701	-11.1792324557151	0.46	0.26	0.83	-18.2388693164434	-15.5733715894212	-12.9078738623989	-32.9334658438618	-28.1204438945989	-23.3074219453361	-31.800229565955	-27.1547994469043	-22.513392440552	-16.6097862814068	0.613807196312628	-0.258470183644675	11.6709419078898	-0.110908234729629	-0.0583795841109852	-0.192927349689083	-0.946271716705816	-0.85421785011577	-1.09001583302344	-0.887325016758873	-0.79804297678745	-1.02677318847975	0.00617474979865208	0.0111117382477163	0.010800368373416
243	12.1735729393678	0.31	-16.4777478160392	-20.2961785450867	-12.6593170869916	0.401505969405051	-12.9846799881512	-15.4598248430014	-10.5095351333009	0.51	0.31	0.89	-16.8260196668802	-14.1321446437786	-11.438269620677	-29.2144947577549	-24.5372033187487	-19.8599118797425	-28.6480419554941	-24.0582669927939	-19.4746384989797	-16.4777478160392	0.680134850631475	-1.01447702752964	8.95451686125722	-0.110908234729629	-0.0583795841109852	-0.192927349689083	-0.946271716705816	-0.85421785011577	-1.09001583302344	-0.887325016758873	-0.79804297678745	-1.02677318847975	0.00617474979865208	0.0111117382477163	0.010800368373416
243	12.1735729393678	0.31	-16.3491600861551	-20.1479176671022	-12.550402505208	0.433600747135535	-12.8678354033627	-15.1640225606257	-10.5716482460997	0.42	0.23	0.75	-18.367316973559	-15.5860762322287	-12.8048354908983	-34.3042293714574	-29.1097679013807	-23.9153064313039	-33.0143580859572	-28.002265813177	-23.0105890121811	-16.3491600861551	0.594672167948827	1.16384464188405	14.2559236591396	-0.110908234729629	-0.0583795841109852	-0.192927349689083	-0.946271716705816	-0.85421785011577	-1.09001583302344	-0.887325016758873	-0.79804297678745	-1.02677318847975	0.00617474979865208	0.0111117382477163	0.010800368373416
243	12.1735729393678	0.31	-15.9533633115194	-19.6803031478805	-12.2264234751582	0.41556839807399	-14.2175271454332	-16.8499467488756	-11.5851075419908	0.54	0.28	0.92	-17.6186056721963	-14.8661006555317	-12.1135956388671	-29.832143286662	-25.1715517743623	-20.5109602620625	-28.738445203259	-24.2474061731993	-19.7579756287287	-15.9533633115194	0.703054654076395	-0.998843291215235	9.25449062301024	-0.110908234729629	-0.0583795841109852	-0.192927349689083	-0.946271716705816	-0.85421785011577	-1.09001583302344	-0.887325016758873	-0.79804297678745	-1.02677318847975	0.00617474979865208	0.0111117382477163	0.010800368373416
243	12.1735729393678	0.31	-15.8239420253414	-19.4731570229041	-12.1747270277787	0.398111117672065	-13.5766416444188	-16.1829981779374	-10.9702851109003	0.45	0.25	0.79	-18.8464461569949	-15.8111273900525	-12.77580862311	-34.2325296989467	-28.7192016704387	-23.2058736419306	-33.1489021633849	-27.8101843140154	-22.4660819500268	-15.8239420253414	0.637350738268676	-0.094077854084809	11.6237802344176	-0.110908234729629	-0.0583795841109852	-0.192927349689083	-0.946271716705816	-0.85421785011577	-1.09001583302344	-0.887325016758873	-0.79804297678745	-1.02677318847975	0.00617474979865208	0.0111117382477163	0.010800368373416
243	12.1735729393678	0.31	-15.8218711066689	-19.4971553919743	-12.1465868213636	0.562299626592906	-17.272727185646	-19.652036672035	-14.8934176992571	0.48	0.27	0.76	-22.1908861880522	-19.5041933582071	-16.8175005283619	-39.4694307855669	-34.6907916725987	-29.9121525596305	-38.7574303923172	-34.0607807569237	-29.3671813490891	-15.8218711066689	0.649426731476556	-0.468061969054762	11.356793225092	-0.110908234729629	-0.0583795841109852	-0.192927349689083	-0.946271716705816	-0.85421785011577	-1.09001583302344	-0.887325016758873	-0.79804297678745	-1.02677318847975	0.00617474979865208	0.0111117382477163	0.010800368373416
243	12.1735729393678	0.31	-15.7459116154665	-19.372562438304	-12.119260792629	0.495512481693226	-15.4410750413701	-17.8736201845901	-13.00852989815	0.49	0.28	0.77	-19.8124361574765	-17.1160240790896	-14.4196120007028	-34.8099742130891	-30.0724429892428	-25.3349117653964	-34.3036272153167	-29.6182441443819	-24.9499978662225	-15.7459116154665	0.678717959459111	0.454897816779506	11.5182783694554	-0.110908234729629	-0.0583795841109852	-0.192927349689083	-0.946271716705816	-0.85421785011577	-1.09001583302344	-0.887325016758873	-0.79804297678745	-1.02677318847975	0.00617474979865208	0.0111117382477163	0.010800368373416
243	12.1735729393678	0.31	-15.7198003447158	-19.4051598506595	-12.0344408387721	0.488536065496031	-14.5716879681651	-16.8995354200196	-12.2438405163106	0.51	0.29	0.87	-18.3306271317269	-15.8056521783364	-13.2806772249459	-31.7578532729805	-27.3833284129479	-23.0088035529153	-30.9293731076177	-26.6780313948478	-22.4148428708064	-15.7198003447158	0.670990820158591	-0.622035688607837	10.2077483796586	-0.110908234729629	-0.0583795841109852	-0.192927349689083	-0.946271716705816	-0.85421785011577	-1.09001583302344	-0.887325016758873	-0.79804297678745	-1.02677318847975	0.00617474979865208	0.0111117382477163	0.010800368373416
243	12.1735729393678	0.31	-15.7161775739406	-19.3618214038779	-12.0705337440032	0.453019653047938	-14.0936202725515	-16.5115037481493	-11.6757367969536	0.49	0.29	0.83	-18.3030238661873	-15.6227968175463	-12.9425697689053	-32.1584996512572	-27.4493280280785	-22.7401564048997	-31.4620177379089	-26.8575668817991	-22.2449234234146	-15.7161775739406	0.677002236331894	0.917747844370992	11.78206780128	-0.110908234729629	-0.0583795841109852	-0.192927349689083	-0.946271716705816	-0.85421785011577	-1.09001583302344	-0.887325016758873	-0.79804297678745	-1.02677318847975	0.00617474979865208	0.0111117382477163	0.010800368373416
243	12.1735729393678	0.31	-15.6158710324131	-19.2706831381602	-11.9610589266659	0.441940437683687	-13.8734113225916	-16.3074480689089	-11.4393745762743	0.46	0.34	0.79	-18.7666335863408	-15.9655407629385	-13.1644479395363	-33.8094655645291	-28.7630915880692	-23.7167176116093	-33.8289660138363	-28.7830919041487	-23.7290997484318	-15.6158710324131	0.655713002956302	-0.63979415834318	9.86495657531023	-0.110908234729629	-0.0583795841109852	-0.192927349689083	-0.946271716705816	-0.85421785011577	-1.09001583302344	-0.887325016758873	-0.79804297678745	-1.02677318847975	0.00617474979865208	0.0111117382477163	0.010800368373416
243	12.1735729393678	0.31	-15.5347763062182	-19.1284398707812	-11.9411127416552	0.418646583118445	-13.7237354500613	-16.2486933331966	-11.1987775669259	0.53	0.28	0.86	-17.2745122096158	-14.5901476957089	-11.9057831818021	-29.5514104065806	-24.9592832038706	-20.3671560011607	-28.6763073726894	-24.214640029057	-19.7582629620484	-15.5347763062182	0.674844562770128	0.0698366150246143	10.9541714708723	-0.110908234729629	-0.0583795841109852	-0.192927349689083	-0.946271716705816	-0.85421785011577	-1.09001583302344	-0.887325016758873	-0.79804297678745	-1.02677318847975	0.00617474979865208	0.0111117382477163	0.010800368373416
243	12.1735729393678	0.31	-15.4581204381019	-19.0839878902825	-11.8322529859213	0.410980183134452	-13.9348818227833	-16.5394951835046	-11.330268462062	0.52	0.29	0.91	-17.8347226192578	-15.0261389047315	-12.2175551902053	-30.7830792453897	-25.9354089509149	-21.0877386564402	-29.882706638727	-25.1738530903955	-20.474087983807	-15.4581204381019	0.693533198415329	-1.04577330793438	9.26080774479077	-0.110908234729629	-0.0583795841109852	-0.192927349689083	-0.946271716705816	-0.85421785011577	-1.09001583302344	-0.887325016758873	-0.79804297678745	-1.02677318847975	0.00617474979865208	0.0111117382477163	0.010800368373416
243	12.1735729393678	0.31	-15.2509510479422	-18.7707349910906	-11.7311671047938	0.430663649730279	-12.4215566072317	-14.6514126821217	-10.1917005323417	0.47	0.27	0.86	-16.7643243968036	-14.2128959844939	-11.6614675721843	-30.0842598562334	-25.5056181201468	-20.9269763840601	-29.0579287819436	-24.63501232941	-20.2132562543001	-15.2509510479422	0.661164567463147	0.606210671720919	11.7363245562687	-0.110908234729629	-0.0583795841109852	-0.192927349689083	-0.946271716705816	-0.85421785011577	-1.09001583302344	-0.887325016758873	-0.79804297678745	-1.02677318847975	0.00617474979865208	0.0111117382477163	0.010800368373416
243	12.1735729393678	0.31	-14.9226241349064	-18.3847011081013	-11.4605471617114	0.541575924717939	-16.4055971470946	-18.7621736239215	-14.0490206702678	0.47	0.29	0.83	-21.4023304736374	-18.7141436166976	-16.0259567597578	-38.3278020081163	-33.5137331037734	-28.6996641994305	-37.5834098697042	-32.8736098619874	-28.1405278693455	-14.9226241349064	0.669100473092704	-0.686366939202445	10.3115482741746	-0.110908234729629	-0.0583795841109852	-0.192927349689083	-0.946271716705816	-0.85421785011577	-1.09001583302344	-0.887325016758873	-0.79804297678745	-1.02677318847975	0.00617474979865208	0.0111117382477163	0.010800368373416
243	12.1735729393678	0.31	-14.8796790231684	-18.342033128652	-11.4173249176848	0.426428420075522	-13.7739178282722	-16.2680168427175	-11.2798188138269	0.57	0.31	0.78	-16.5100763648504	-13.9788664707308	-11.4476565766112	-27.4574948549019	-23.2479030208852	-19.0383111868686	-27.2363160341864	-23.0648156754441	-18.8911289681973	-14.8796790231684	0.685869003783068	-0.127340801794685	9.77098217296655	-0.110908234729629	-0.0583795841109852	-0.192927349689083	-0.946271716705816	-0.85421785011577	-1.09001583302344	-0.887325016758873	-0.79804297678745	-1.02677318847975	0.00617474979865208	0.0111117382477163	0.010800368373416
243	12.1735729393678	0.31	-14.7457812034694	-18.2183397375795	-11.2732226693593	0.408605693603104	-13.4124290433052	-15.9317254169496	-10.8931326696608	0.56	0.29	0.88	-16.3228797951672	-13.7417298695196	-11.1605799438719	-27.2998258963562	-22.9828827792822	-18.6659396622081	-26.5273004176145	-22.3354766334385	-18.136780417114	-14.7457812034694	0.747753137125013	2.11542321312749	11.7451105644863	-0.110908234729629	-0.0583795841109852	-0.192927349689083	-0.946271716705816	-0.85421785011577	-1.09001583302344	-0.887325016758873	-0.79804297678745	-1.02677318847975	0.00617474979865208	0.0111117382477163	0.010800368373416
243	12.1735729393678	0.31	-14.6715163043145	-18.0740931987588	-11.2689394098702	0.527676587124209	-16.0192512207076	-18.3855168645473	-13.6529855768679	0.51	0.26	0.92	-19.8410625584904	-17.2874642552541	-14.7338659520178	-34.2633259531198	-29.8535434246292	-25.4437608961387	-32.7631448849044	-28.5470349682725	-24.3291614163275	-14.6715163043145	0.721332862246471	-0.462792328243138	10.1215327453265	-0.110908234729629	-0.0583795841109852	-0.192927349689083	-0.946271716705816	-0.85421785011577	-1.09001583302344	-0.887325016758873	-0.79804297678745	-1.02677318847975	0.00617474979865208	0.0111117382477163	0.010800368373416
243	12.1735729393678	0.31	-14.4015537221266	-17.7714234392806	-11.0316840049726	0.422602535992269	-13.2072700809223	-15.6175634564051	-10.7969767054396	0.44	0.29	0.78	-18.4877114271465	-15.6344617185684	-12.7812120099902	-33.9670680893554	-28.7248547678677	-23.48264144638	-33.4917064753116	-28.3216969511946	-23.1677082275131	-14.4015537221266	0.659311119744756	0.764489923033518	11.6689467295406	-0.110908234729629	-0.0583795841109852	-0.192927349689083	-0.946271716705816	-0.85421785011577	-1.09001583302344	-0.887325016758873	-0.79804297678745	-1.02677318847975	0.00617474979865208	0.0111117382477163	0.010800368373416
243	12.1735729393678	0.31	-14.368733103557	-17.7413208526053	-10.9961453545086	0.446555061394318	-14.1053719341784	-16.5570853624055	-11.6536585059514	0.54	0.34	0.99	-17.3658556500109	-14.7943824373127	-12.2229092246144	-29.4598549157105	-25.097545951932	-20.7352369881535	-28.7970467739337	-24.5330879509491	-20.2723933920823	-14.368733103557	0.741128885876363	-0.423900543390772	8.61445547302436	-0.110908234729629	-0.0583795841109852	-0.192927349689083	-0.946271716705816	-0.85421785011577	-1.09001583302344	-0.887325016758873	-0.79804297678745	-1.02677318847975	0.00617474979865208	0.0111117382477163	0.010800368373416
243	12.1735729393678	0.31	-14.2504956707264	-17.5826869538802	-10.9183043875726	0.508580415909826	-14.6213169222949	-16.8652937399192	-12.3773401046705	0.48	0.29	0.87	-19.1009652096723	-16.5595257431718	-14.0180862766713	-34.0414833722146	-29.5121641262659	-24.9828448803172	-33.2219550699575	-28.8021989061433	-24.3810318798355	-14.2504956707264	0.687840311038193	-0.534121370112644	10.0506711804272	-0.110908234729629	-0.0583795841109852	-0.192927349689083	-0.946271716705816	-0.85421785011577	-1.09001583302344	-0.887325016758873	-0.79804297678745	-1.02677318847975	0.00617474979865208	0.0111117382477163	0.010800368373416
243	12.1735729393678	0.31	-14.1748331809864	-17.5019734505033	-10.8476929114695	0.534716426012984	-15.5679820349315	-17.835312800198	-13.3006512696651	0.43	0.27	0.75	-21.3630438315244	-18.647246970456	-15.9314501093876	-39.5796788251919	-34.5480752595551	-29.5164716939184	-38.8629687182685	-33.9243873319467	-28.9828091520159	-14.1748331809864	0.618746246118858	-0.797041450697257	11.3797878704157	-0.110908234729629	-0.0583795841109852	-0.192927349689083	-0.946271716705816	-0.85421785011577	-1.09001583302344	-0.887325016758873	-0.79804297678745	-1.02677318847975	0.00617474979865208	0.0111117382477163	0.010800368373416
243	12.1735729393678	0.31	-14.1714038232226	-17.4652644127119	-10.8775432337333	0.363703085885313	-12.2128338463093	-14.7349107540316	-9.69075693858688	0.48	0.32	0.79	-16.5593960478877	-13.7250340978651	-10.8906721478424	-29.3596115201224	-24.3343216170708	-19.3090317140193	-29.2059276587761	-24.2150349096015	-19.2101316984867	-14.1714038232226	0.669402954006219	0.755290544747427	10.9318168640153	-0.110908234729629	-0.0583795841109852	-0.192927349689083	-0.946271716705816	-0.85421785011577	-1.09001583302344	-0.887325016758873	-0.79804297678745	-1.02677318847975	0.00617474979865208	0.0111117382477163	0.010800368373416
243	12.1735729393678	0.31	-14.1552601240785	-17.4798595276983	-10.8306607204586	0.474866731792972	-14.147686313801	-16.4705288877429	-11.8248437398591	0.54	0.28	0.86	-17.2849705595574	-14.8472670845372	-12.4095636095169	-29.3329666656728	-25.1961314580463	-21.0592962504198	-28.5336475442039	-24.5072172596717	-20.4844128913511	-14.1552601240785	0.691345188897317	0.258388705509492	10.630187391623	-0.110908234729629	-0.0583795841109852	-0.192927349689083	-0.946271716705816	-0.85421785011577	-1.09001583302344	-0.887325016758873	-0.79804297678745	-1.02677318847975	0.00617474979865208	0.0111117382477163	0.010800368373416
243	12.1735729393678	0.31	-14.1008868446372	-17.380407430841	-10.8213662584335	0.418490244670391	-14.5879193779205	-17.2727361304828	-11.9031026253582	0.5	0.32	0.79	-19.0490675541855	-16.0881437431681	-13.1272199321506	-33.3576390185807	-28.1726383686282	-22.9876377186758	-33.1984424484238	-28.0419048807056	-22.8810045149859	-14.1008868446372	0.678685548964038	-2.00872379295018	8.67394255828591	-0.110908234729629	-0.0583795841109852	-0.192927349689083	-0.946271716705816	-0.85421785011577	-1.09001583302344	-0.887325016758873	-0.79804297678745	-1.02677318847975	0.00617474979865208	0.0111117382477163	0.010800368373416
243	12.1735729393678	0.31	-13.9287881070768	-17.1566763559723	-10.7008998581814	0.47692634407407	-15.0956330261575	-17.5639024246826	-12.6273636276324	0.49	0.31	0.84	-19.4475226927882	-16.7145466161121	-13.981570539436	-34.1440269670695	-29.3457392706633	-24.5474515742572	-33.6928368071079	-28.9612857666098	-24.2346030648518	-13.9287881070768	0.697342145949301	-1.0103658867264	9.08120744874252	-0.110908234729629	-0.0583795841109852	-0.192927349689083	-0.946271716705816	-0.85421785011577	-1.09001583302344	-0.887325016758873	-0.79804297678745	-1.02677318847975	0.00617474979865208	0.0111117382477163	0.010800368373416
243	12.1735729393678	0.31	-13.8528238089141	-17.0842905973978	-10.6213570204305	0.473201460225647	-14.0851505036547	-16.4054614913849	-11.7648395159245	0.6	0.33	0.99	-16.1362270730605	-13.853995329821	-11.5717635865815	-26.3515365314491	-22.624499666951	-18.8974628024529	-25.6553870335748	-22.0352100471906	-18.4075250091843	-13.8528238089141	0.74951109329024	0.135755068647794	8.94769103179145	-0.110908234729629	-0.0583795841109852	-0.192927349689083	-0.946271716705816	-0.85421785011577	-1.09001583302344	-0.887325016758873	-0.79804297678745	-1.02677318847975	0.00617474979865208	0.0111117382477163	0.010800368373416
243	12.1735729393678	0.31	-13.83542034916	-17.080895293454	-10.5899454048661	0.498801073275958	-14.1483594830217	-16.3626414538449	-11.9340775121986	0.46	0.25	0.9	-18.9003830897266	-16.3426800663313	-13.784977042936	-34.1373533958291	-29.5177003667492	-24.8980473376692	-32.5475255956895	-28.1339835572554	-23.7254333492378	-13.83542034916	0.695578600622641	0.0781552148531062	11.7209896653789	-0.110908234729629	-0.0583795841109852	-0.192927349689083	-0.946271716705816	-0.85421785011577	-1.09001583302344	-0.887325016758873	-0.79804297678745	-1.02677318847975	0.00617474979865208	0.0111117382477163	0.010800368373416
243	12.1735729393678	0.31	-13.6557905207077	-16.8482792661641	-10.4633017752512	0.557421187539975	-17.2957103464077	-19.7018866113183	-14.8895340814971	0.44	0.25	0.78	-23.2274725689824	-20.3907192015541	-17.5539658341258	-42.5526001978495	-37.3556838503828	-32.1587675029161	-41.3551612842254	-36.3031213421251	-31.254616486122	-13.6557905207077	0.669715343576406	1.20865935079046	13.0139574451354	-0.110908234729629	-0.0583795841109852	-0.192927349689083	-0.946271716705816	-0.85421785011577	-1.09001583302344	-0.887325016758873	-0.79804297678745	-1.02677318847975	0.00617474979865208	0.0111117382477163	0.010800368373416
243	12.1735729393678	0.31	-13.6416531382083	-16.7957540722931	-10.4875522041234	0.524307503084808	-13.5947708925069	-15.6165209719444	-11.5730208130693	0.53	0.28	1	-16.5356971803501	-14.3949484727482	-12.2541997651463	-28.2166815555114	-24.5636862258341	-20.9106908961569	-26.9385812102563	-23.4455502101797	-19.9601291550422	-13.6416531382083	0.738371406149364	0.430783126866223	10.6063681827404	-0.110908234729629	-0.0583795841109852	-0.192927349689083	-0.946271716705816	-0.85421785011577	-1.09001583302344	-0.887325016758873	-0.79804297678745	-1.02677318847975	0.00617474979865208	0.0111117382477163	0.010800368373416
243	12.1735729393678	0.31	-13.6244586655512	-16.8197096158858	-10.4292077152166	0.565467654365625	-15.5844333447096	-17.7173979485825	-13.4514687408367	0.5	0.27	0.86	-19.3749425546915	-17.0424292369255	-14.7099159191596	-33.7430106656996	-29.6807523370831	-25.6184940084665	-32.5730748409563	-28.6604492673548	-24.7290914918605	-13.6244586655512	0.702118499128491	0.85792151738757	11.8463902340229	-0.110908234729629	-0.0583795841109852	-0.192927349689083	-0.946271716705816	-0.85421785011577	-1.09001583302344	-0.887325016758873	-0.79804297678745	-1.02677318847975	0.00617474979865208	0.0111117382477163	0.010800368373416
243	12.1735729393678	0.31	-13.4661292972094	-16.5887648399185	-10.3434937545003	0.503678631558741	-14.9796422311595	-17.301264848628	-12.658019613691	0.46	0.29	0.83	-19.9428139974283	-17.2667271079736	-14.5906402185189	-35.9685407446094	-31.1419931805656	-26.3154456165217	-35.239334838294	-30.5049720494726	-25.7760469330689	-13.4661292972094	0.675402266731907	1.51401924539296	12.3504993910956	-0.110908234729629	-0.0583795841109852	-0.192927349689083	-0.946271716705816	-0.85421785011577	-1.09001583302344	-0.887325016758873	-0.79804297678745	-1.02677318847975	0.00617474979865208	0.0111117382477163	0.010800368373416
243	12.1735729393678	0.31	-13.3504198247086	-16.4755676577567	-10.2252719916604	0.459565141277592	-14.0775221312643	-16.4609928312951	-11.6940514312335	0.46	0.27	0.81	-19.0174303395219	-16.2638000774424	-13.510169815363	-34.3530291223845	-29.3788796764993	-24.404730230614	-33.4370660947171	-28.5939943207055	-23.7502788915301	-13.3504198247086	0.667627943633454	-1.05903400428734	10.4739956187282	-0.110908234729629	-0.0583795841109852	-0.192927349689083	-0.946271716705816	-0.85421785011577	-1.09001583302344	-0.887325016758873	-0.79804297678745	-1.02677318847975	0.00617474979865208	0.0111117382477163	0.010800368373416
243	12.1735729393678	0.31	-13.2282567423719	-16.3280280588254	-10.1284854259184	0.452755958063532	-13.4829871926743	-15.7973424114918	-11.1686319738569	0.49	0.27	0.86	-17.6300041198757	-15.0471587918587	-12.4643134638416	-31.1137406747955	-26.5554899113467	-21.9972391478978	-30.0291573329228	-25.6374019349947	-21.2323803577181	-13.2282567423719	0.706186475840843	-1.32819992543046	9.26772227714468	-0.110908234729629	-0.0583795841109852	-0.192927349689083	-0.946271716705816	-0.85421785011577	-1.09001583302344	-0.887325016758873	-0.79804297678745	-1.02677318847975	0.00617474979865208	0.0111117382477163	0.010800368373416
243	12.1735729393678	0.31	-13.1979903688979	-16.2953812580636	-10.1005994797323	0.427009362073118	-14.2801863753272	-16.8628889871087	-11.6974837635457	0.51	0.29	0.89	-18.279624107418	-15.479935811972	-12.680247516526	-31.6570523541577	-26.8084910039115	-21.9599296536653	-30.8250448207631	-26.0951117601934	-21.3801243451306	-13.1979903688979	0.719087865722863	-0.00199547471341493	9.93385128334428	-0.110908234729629	-0.0583795841109852	-0.192927349689083	-0.946271716705816	-0.85421785011577	-1.09001583302344	-0.887325016758873	-0.79804297678745	-1.02677318847975	0.00617474979865208	0.0111117382477163	0.010800368373416
243	12.1735729393678	0.31	-13.1378854231136	-16.2146254470384	-10.0611453991889	0.48406751665786	-14.0098822463959	-16.2680874950737	-11.7516769977182	0.53	0.28	0.84	-17.3168428254964	-14.9130577849435	-12.5092727443906	-29.6470434230709	-25.5316789657534	-21.416314508436	-28.8643159382953	-24.8545303289924	-20.8530029789396	-13.1378854231136	0.699698965759406	0.08060486826315	10.6727153358214	-0.110908234729629	-0.0583795841109852	-0.192927349689083	-0.946271716705816	-0.85421785011577	-1.09001583302344	-0.887325016758873	-0.79804297678745	-1.02677318847975	0.00617474979865208	0.0111117382477163	0.010800368373416
243	12.1735729393678	0.31	-13.0279607002104	-16.0498289820791	-10.0060924183416	0.500342474940679	-14.4301206032554	-16.6815480301893	-12.1786931763216	0.54	0.28	0.87	-17.4360786358354	-15.0828158818121	-12.7295531277888	-29.5164053107017	-25.5327196035512	-21.5490338964007	-28.6497487039827	-24.7869103841389	-20.9192518763911	-13.0279607002104	0.707651522750197	-1.7265618158666	8.61626452965354	-0.110908234729629	-0.0583795841109852	-0.192927349689083	-0.946271716705816	-0.85421785011577	-1.09001583302344	-0.887325016758873	-0.79804297678745	-1.02677318847975	0.00617474979865208	0.0111117382477163	0.010800368373416
243	12.1735729393678	0.31	-12.9851071768946	-16.0434590107453	-9.92675534304402	0.546503896995095	-15.1133983537848	-17.2628997876534	-12.9638969199162	0.51	0.28	0.96	-18.8308568424382	-16.4861201943841	-14.1413835463301	-32.742794994943	-28.6658041268831	-24.5888132588231	-31.3428911247118	-27.439033651916	-23.5406148547306	-12.9851071768946	0.741702104238185	-1.96387569855873	8.78115633087824	-0.110908234729629	-0.0583795841109852	-0.192927349689083	-0.946271716705816	-0.85421785011577	-1.09001583302344	-0.887325016758873	-0.79804297678745	-1.02677318847975	0.00617474979865208	0.0111117382477163	0.010800368373416
243	12.1735729393678	0.31	-12.8443587586948	-15.8630899040912	-9.82562761329847	0.519482231732041	-15.9353825254305	-18.3282427544496	-13.5425222964115	0.53	0.32	0.89	-19.5410385451462	-16.9898406701041	-14.4386427950619	-33.4884295312337	-29.1163174727473	-24.7442054142608	-32.9146882048504	-28.6129191471761	-24.3223843988855	-12.8443587586948	0.736874204325108	0.310283532624409	9.96127808398201	-0.110908234729629	-0.0583795841109852	-0.192927349689083	-0.946271716705816	-0.85421785011577	-1.09001583302344	-0.887325016758873	-0.79804297678745	-1.02677318847975	0.00617474979865208	0.0111117382477163	0.010800368373416
243	12.1735729393678	0.31	-12.7859875050161	-15.7757688385033	-9.79620617152899	0.42786728385882	-12.6645661124351	-14.9510578072823	-10.3780744175879	0.57	0.29	0.96	-15.0910224112402	-12.7831256821374	-10.4752289530346	-25.0169022232748	-21.1910231515972	-17.3651440799197	-24.1076937011446	-20.4144670469944	-16.7320425523329	-12.7859875050161	0.776253328968792	0.527320726013699	9.54732690445252	-0.110908234729629	-0.0583795841109852	-0.192927349689083	-0.946271716705816	-0.85421785011577	-1.09001583302344	-0.887325016758873	-0.79804297678745	-1.02677318847975	0.00617474979865208	0.0111117382477163	0.010800368373416
243	12.1735729393678	0.31	-12.7611134977325	-15.7384656414222	-9.78376135404287	0.603575219757702	-16.5892822262066	-18.6883562473051	-14.4902082051081	0.44	0.27	0.79	-22.2281883618674	-19.7315208053932	-17.2348532489189	-40.9769447326392	-36.3744190201558	-31.7718933076724	-40.0458459679061	-35.534752849043	-31.0504409653904	-12.7611134977325	0.657109729791991	1.45060862454732	13.6355104684595	-0.110908234729629	-0.0583795841109852	-0.192927349689083	-0.946271716705816	-0.85421785011577	-1.09001583302344	-0.887325016758873	-0.79804297678745	-1.02677318847975	0.00617474979865208	0.0111117382477163	0.010800368373416
243	12.1735729393678	0.31	-12.5686643928348	-15.4788271548183	-9.6585016308513	0.575788833050718	-15.898524219066	-18.0291231450925	-13.7679252930395	0.54	0.3	0.96	-19.0012756788964	-16.7557922336514	-14.5103087884063	-32.3302115805587	-28.5095757394586	-24.6889398983585	-31.2853193492813	-27.5824008499639	-23.8841878960421	-12.5686643928348	0.742835416786817	0.701687709197716	10.4051681314555	-0.110908234729629	-0.0583795841109852	-0.192927349689083	-0.946271716705816	-0.85421785011577	-1.09001583302344	-0.887325016758873	-0.79804297678745	-1.02677318847975	0.00617474979865208	0.0111117382477163	0.010800368373416
243	12.1735729393678	0.31	-12.3687949688455	-15.2223124117438	-9.51527752594723	0.46328104219812	-14.1895378123026	-16.5740794733256	-11.8049961512795	0.51	0.32	0.87	-18.0416267030009	-15.4459464677776	-12.8502662325542	-31.3283270355895	-26.8210660980064	-22.3138051604233	-30.8409540005146	-26.4035269557458	-21.9683333059491	-12.3687949688455	0.702555834933384	-1.40518985839102	8.87557042211206	-0.110908234729629	-0.0583795841109852	-0.192927349689083	-0.946271716705816	-0.85421785011577	-1.09001583302344	-0.887325016758873	-0.79804297678745	-1.02677318847975	0.00617474979865208	0.0111117382477163	0.010800368373416
243	12.1735729393678	0.31	-12.364937464748	-15.230683369304	-9.49919156019199	0.57080013772593	-15.8325426318814	-17.9760445674113	-13.6890406963514	0.57	0.33	0.96	-18.2347396726685	-16.0603903804383	-13.8860410882081	-30.3171041027646	-26.7020278783904	-23.0869516540163	-29.7059090271487	-26.1607672974775	-22.6270575386199	-12.364937464748	0.761865732399567	0.734124799342753	9.87419475821097	-0.110908234729629	-0.0583795841109852	-0.192927349689083	-0.946271716705816	-0.85421785011577	-1.09001583302344	-0.887325016758873	-0.79804297678745	-1.02677318847975	0.00617474979865208	0.0111117382477163	0.010800368373416
243	12.1735729393678	0.31	-12.3126655030523	-15.1633446623282	-9.46198634377645	0.60052085628301	-16.2474117947056	-18.3163744750983	-14.1784491143129	0.48	0.24	0.84	-20.6200250017987	-18.2908488727844	-15.9616727437701	-36.6012604887474	-32.4668919700483	-28.3325234513492	-35.0493641535354	-31.0966627969465	-27.1323143151062	-12.3126655030523	0.667917132950112	0.567644394534758	12.2652033552993	-0.110908234729629	-0.0583795841109852	-0.192927349689083	-0.946271716705816	-0.85421785011577	-1.09001583302344	-0.887325016758873	-0.79804297678745	-1.02677318847975	0.00617474979865208	0.0111117382477163	0.010800368373416
243	12.1735729393678	0.31	-12.1721263162334	-15.006184661559	-9.33806797090776	0.501101821043686	-13.4424610191058	-15.5366082706491	-11.3483137675625	0.52	0.26	0.89	-16.5766566214552	-14.3423234067099	-12.1079901919647	-28.4210875254811	-24.5902679997166	-20.759448473952	-27.2087284115643	-23.5491861440915	-19.8811564637609	-12.1721263162334	0.738639015720196	-0.378097195195091	9.96375506530947	-0.110908234729629	-0.0583795841109852	-0.192927349689083	-0.946271716705816	-0.85421785011577	-1.09001583302344	-0.887325016758873	-0.79804297678745	-1.02677318847975	0.00617474979865208	0.0111117382477163	0.010800368373416
243	12.1735729393678	0.31	-12.0978146956231	-14.8859657529954	-9.30966363825088	0.492732661172766	-13.9505584180024	-16.1605459749821	-11.7405708610227	0.59	0.34	0.96	-16.0104742937157	-13.8210093446211	-11.6315443955264	-26.2546249581855	-22.6642515536865	-19.0738781491874	-25.7575247752795	-22.2372168079827	-18.7117233971495	-12.0978146956231	0.802316066407583	-0.779476285275547	7.7995829596609	-0.110908234729629	-0.0583795841109852	-0.192927349689083	-0.946271716705816	-0.85421785011577	-1.09001583302344	-0.887325016758873	-0.79804297678745	-1.02677318847975	0.00617474979865208	0.0111117382477163	0.010800368373416
243	12.1735729393678	0.31	-12.0524676526786	-14.8643593206652	-9.24057598469198	0.528564718709532	-14.1912205159304	-16.2837286997847	-12.0987123320762	0.53	0.31	0.83	-17.2493933279795	-15.0327943308594	-12.8161953337393	-29.4421941312427	-25.6587835066806	-21.8753728821186	-29.0387650156741	-25.3070619599358	-21.5750750477121	-12.0524676526786	0.707186539640417	-1.17667398328855	9.38453392543322	-0.110908234729629	-0.0583795841109852	-0.192927349689083	-0.946271716705816	-0.85421785011577	-1.09001583302344	-0.887325016758873	-0.79804297678745	-1.02677318847975	0.00617474979865208	0.0111117382477163	0.010800368373416
243	12.1735729393678	0.31	-12.0058379048654	-14.7777672865396	-9.23390852319123	0.463797143293947	-13.4817834307458	-15.7450376309139	-11.2185292305777	0.45	0.26	0.86	-18.5359234858915	-15.871496276072	-13.2070690662526	-33.9234897361806	-29.0471926812264	-24.1708956262721	-32.6354354757988	-27.9398823983306	-23.2526132679506	-12.0058379048654	0.70351844561115	-0.463873662514659	10.7570200105453	-0.110908234729629	-0.0583795841109852	-0.192927349689083	-0.946271716705816	-0.85421785011577	-1.09001583302344	-0.887325016758873	-0.79804297678745	-1.02677318847975	0.00617474979865208	0.0111117382477163	0.010800368373416
243	12.1735729393678	0.31	-11.9169913703687	-14.7181923277574	-9.11579041297997	0.521729448561792	-14.7486814206596	-16.9533981692217	-12.5439646720975	0.51	0.32	0.87	-18.4966635041453	-16.0912517151306	-13.6858399261159	-32.1655272846767	-27.9825383627506	-23.7995494408244	-31.6953840304279	-27.5694434135667	-23.4278443870682	-11.9169913703687	0.737379337862639	2.75595015547152	13.255375325305	-0.110908234729629	-0.0583795841109852	-0.192927349689083	-0.946271716705816	-0.85421785011577	-1.09001583302344	-0.887325016758873	-0.79804297678745	-1.02677318847975	0.00617474979865208	0.0111117382477163	0.010800368373416
243	12.1735729393678	0.31	-11.910846905828	-14.6696789256029	-9.15201488605315	0.530140894845045	-14.0471795407387	-16.1119071495106	-11.9824519319669	0.5	0.28	1.06	-17.7588488778013	-15.4830670452876	-13.2072852127739	-31.0868835070822	-27.1031250325494	-23.1193665580166	-29.389218023959	-25.6296241320844	-21.8595892810788	-11.910846905828	0.767484029471658	1.0949915717551	11.027579829463	-0.110908234729629	-0.0583795841109852	-0.192927349689083	-0.946271716705816	-0.85421785011577	-1.09001583302344	-0.887325016758873	-0.79804297678745	-1.02677318847975	0.00617474979865208	0.0111117382477163	0.010800368373416
243	12.1735729393678	0.31	-11.6584163206077	-14.3691071954013	-8.94772544581415	0.506260555349788	-14.3836821302722	-16.6014567287492	-12.1659075317951	0.45	0.26	0.75	-19.3259406358602	-16.744204530759	-14.1624684256579	-35.0936247890658	-30.4054970604374	-25.717369331809	-34.3746808114598	-29.7882872576675	-25.1937635053455	-11.6584163206077	0.665951257624298	-2.40237856906317	9.36889893749061	-0.110908234729629	-0.0583795841109852	-0.192927349689083	-0.946271716705816	-0.85421785011577	-1.09001583302344	-0.887325016758873	-0.79804297678745	-1.02677318847975	0.00617474979865208	0.0111117382477163	0.010800368373416
243	12.1735729393678	0.31	-11.6492434181595	-14.3880513682512	-8.9104354680678	0.422381216721839	-12.8588028604102	-15.2065664061218	-10.5110393146986	0.46	0.29	0.77	-17.557294616796	-14.8465987791059	-12.1359029414158	-31.7019477677879	-26.8074386912811	-21.9129296147743	-31.3409383587813	-26.5067907125924	-21.6614982942972	-11.6492434181595	0.707134304519708	-0.455898502063238	10.1855676983131	-0.110908234729629	-0.0583795841109852	-0.192927349689083	-0.946271716705816	-0.85421785011577	-1.09001583302344	-0.887325016758873	-0.79804297678745	-1.02677318847975	0.00617474979865208	0.0111117382477163	0.010800368373416
243	12.1735729393678	0.31	-11.5504587178622	-14.2678865852447	-8.83303085047983	0.566000034816096	-16.0306283216743	-18.2222855129242	-13.8389711304244	0.5	0.31	0.93	-20.1252021206782	-17.7046745791763	-15.2841470376745	-35.2751434331188	-31.0324801446561	-26.7898168561935	-34.390561533479	-30.288003667884	-26.1203521811525	-11.5504587178622	0.746171268343116	-1.03965855880525	8.94038669921997	-0.110908234729629	-0.0583795841109852	-0.192927349689083	-0.946271716705816	-0.85421785011577	-1.09001583302344	-0.887325016758873	-0.79804297678745	-1.02677318847975	0.00617474979865208	0.0111117382477163	0.010800368373416
243	12.1735729393678	0.31	-11.0417854436723	-13.6389107020024	-8.44466018534227	0.495872884218239	-14.9033875248773	-17.2495349827207	-12.557240067034	0.55	0.32	0.85	-17.7854273415336	-15.3663919770559	-12.9473566125782	-29.8593487555264	-25.798112597809	-21.7368764400916	-29.5468113202754	-25.5241440070792	-21.505950430448	-11.0417854436723	0.772948033180554	0.597837355762105	9.69408266624101	-0.110908234729629	-0.0583795841109852	-0.192927349689083	-0.946271716705816	-0.85421785011577	-1.09001583302344	-0.887325016758873	-0.79804297678745	-1.02677318847975	0.00617474979865208	0.0111117382477163	0.010800368373416
243	12.1735729393678	0.31	-11.0075806233869	-13.5580978121514	-8.45706343462248	0.439433346418358	-13.7722131251666	-16.2008149715096	-11.3436112788235	0.48	0.29	0.81	-18.2135428815104	-15.4832207373299	-12.7528985931493	-32.3003373686979	-27.4583180561463	-22.6162987435948	-31.8052250793609	-27.0299239093816	-22.2739408087767	-11.0075806233869	0.717424966228129	0.556333880694013	10.7720299213214	-0.110908234729629	-0.0583795841109852	-0.192927349689083	-0.946271716705816	-0.85421785011577	-1.09001583302344	-0.887325016758873	-0.79804297678745	-1.02677318847975	0.00617474979865208	0.0111117382477163	0.010800368373416
243	12.1735729393678	0.31	-10.9976825489779	-13.574111766742	-8.42125333121387	0.446564995340307	-11.8167871042465	-13.8706707956242	-9.7629034128689	0.54	0.3	0.97	-14.5280888137911	-12.3768587023429	-10.2256285908947	-24.6248579902857	-20.9785603472983	-17.3322627043109	-23.7477463893294	-20.2258377802618	-16.7140182020391	-10.9976825489779	0.78913325802869	-0.863560769044554	8.55519270326428	-0.110908234729629	-0.0583795841109852	-0.192927349689083	-0.946271716705816	-0.85421785011577	-1.09001583302344	-0.887325016758873	-0.79804297678745	-1.02677318847975	0.00617474979865208	0.0111117382477163	0.010800368373416
243	12.1735729393678	0.31	-10.9807851322043	-13.5512826825587	-8.41028758184981	0.463500630221996	-14.6452669460208	-17.1053071077031	-12.1852267843386	0.55	0.35	0.88	-17.7522249302876	-15.199146753278	-12.6460685762684	-29.9215127104797	-25.61827965523	-21.3150465999803	-29.6972889733007	-25.4230503709744	-21.1566967997666	-10.9807851322043	0.82503251189761	0.124289197721247	8.39513547791434	-0.110908234729629	-0.0583795841109852	-0.192927349689083	-0.946271716705816	-0.85421785011577	-1.09001583302344	-0.887325016758873	-0.79804297678745	-1.02677318847975	0.00617474979865208	0.0111117382477163	0.010800368373416
243	12.1735729393678	0.31	-10.9749621455844	-13.5156144885732	-8.43430980259559	0.557894717944284	-15.9301363929218	-18.144208102768	-13.7160646830756	0.49	0.26	0.85	-20.1924003643745	-17.7283952037509	-15.2643900431272	-35.5701125434454	-31.2296211065954	-26.8891296697455	-34.3422636376032	-30.1565094493299	-25.956003146999	-10.9749621455844	0.744178503615553	-1.72991283864064	8.66488055861394	-0.110908234729629	-0.0583795841109852	-0.192927349689083	-0.946271716705816	-0.85421785011577	-1.09001583302344	-0.887325016758873	-0.79804297678745	-1.02677318847975	0.00617474979865208	0.0111117382477163	0.010800368373416
243	12.1735729393678	0.31	-10.8800942698926	-13.4117870934784	-8.34840144630679	0.468375335677861	-11.5759740402449	-13.501496362962	-9.6504517175278	0.5	0.29	0.89	-14.8182726679757	-12.7049576664942	-10.5916426650127	-25.8677297418086	-22.1785911665835	-18.4894525913583	-25.0980288818338	-21.5271165137531	-17.9409919235903	-10.8800942698926	0.725582538649416	-0.77127038895132	9.74457784012673	-0.110908234729629	-0.0583795841109852	-0.192927349689083	-0.946271716705816	-0.85421785011577	-1.09001583302344	-0.887325016758873	-0.79804297678745	-1.02677318847975	0.00617474979865208	0.0111117382477163	0.010800368373416
243	12.1735729393678	0.31	-10.2398690415039	-12.6021284022872	-7.87760968072052	0.620414193129038	-15.8488831328185	-17.7844057249045	-13.9133605407324	0.55	0.29	0.95	-18.3585151264628	-16.3605107323849	-14.3625063383071	-30.8433740020534	-27.4866103226499	-24.1298466432465	-29.7380431687073	-26.4960690612976	-23.2664808957743	-10.2398690415039	0.813240386651704	0.881694813584351	10.3013863109931	-0.110908234729629	-0.0583795841109852	-0.192927349689083	-0.946271716705816	-0.85421785011577	-1.09001583302344	-0.887325016758873	-0.79804297678745	-1.02677318847975	0.00617474979865208	0.0111117382477163	0.010800368373416
243	12.1735729393678	0.31	-10.2110757595616	-12.5946362412262	-7.82751527789701	0.477618246477917	-13.7990828202287	-16.0522282657933	-11.545937374664	0.52	0.28	0.98	-17.1886455757213	-14.7759887250278	-12.3633318743344	-29.5371379676434	-25.3912046564015	-21.2452713451597	-28.2775839085479	-24.3039347469995	-20.3365592386214	-10.2110757595616	0.816361982543939	-0.540359385516829	9.32587758268254	-0.110908234729629	-0.0583795841109852	-0.192927349689083	-0.946271716705816	-0.85421785011577	-1.09001583302344	-0.887325016758873	-0.79804297678745	-1.02677318847975	0.00617474979865208	0.0111117382477163	0.010800368373416
243	12.1735729393678	0.31	-9.88765805379934	-12.1930623315173	-7.5822537760814	0.607500845508821	-16.2721715432191	-18.3142710241791	-14.2300720622591	0.55	0.3	0.98	-18.9855650213007	-16.8686141241263	-14.751663226952	-31.9785076038635	-28.4128022752971	-24.8470969467306	-30.7866079380968	-27.3573395667972	-23.9251770756295	-9.88765805379934	0.818428030786589	-1.08758949490742	8.18700532499386	-0.110908234729629	-0.0583795841109852	-0.192927349689083	-0.946271716705816	-0.85421785011577	-1.09001583302344	-0.887325016758873	-0.79804297678745	-1.02677318847975	0.00617474979865208	0.0111117382477163	0.010800368373416
243	12.1735729393678	0.31	-9.73927368746197	-12.0011172114191	-7.4774301635048	0.497265699223071	-15.1258757516216	-17.500423994098	-12.7513275091452	0.58	0.33	0.98	-17.5094197431805	-15.1336509108383	-12.7578820784962	-28.8767903771463	-24.9586377734415	-21.0404851697368	-28.1336484448125	-24.3133202666309	-20.5030916431187	-9.73927368746197	0.834660596986323	-0.408407367627256	7.77796185825645	-0.110908234729629	-0.0583795841109852	-0.192927349689083	-0.946271716705816	-0.85421785011577	-1.09001583302344	-0.887325016758873	-0.79804297678745	-1.02677318847975	0.00617474979865208	0.0111117382477163	0.010800368373416
243	12.1735729393678	0.31	-9.50689238083536	-11.7091950667958	-7.30458969487489	0.612620789265328	-14.5913907081093	-16.4029578623409	-12.7798235538776	0.52	0.26	1.04	-17.6190428986151	-15.6731694974885	-13.7272960963619	-30.3362830168915	-26.985898631582	-23.6355142462726	-28.4946215816377	-25.3502162765743	-22.201968170713	-9.50689238083536	0.79415761871357	-0.718905317969106	9.38595201157874	-0.110908234729629	-0.0583795841109852	-0.192927349689083	-0.946271716705816	-0.85421785011577	-1.09001583302344	-0.887325016758873	-0.79804297678745	-1.02677318847975	0.00617474979865208	0.0111117382477163	0.010800368373416
243	12.1735729393678	0.31	-9.4092356260063	-11.6221753093851	-7.19629594262748	0.509698108221909	-14.7698300941612	-17.0315365337366	-12.5081236545858	0.45	0.28	0.74	-19.8563163276712	-17.2194926673054	-14.5826690069397	-36.0941714175447	-31.3010384101677	-26.5079054027908	-35.6246499260352	-30.9053492030936	-26.1749660145097	-9.4092356260063	0.683893637756113	-0.338942710014594	11.0538523645702	-0.110908234729629	-0.0583795841109852	-0.192927349689083	-0.946271716705816	-0.85421785011577	-1.09001583302344	-0.887325016758873	-0.79804297678745	-1.02677318847975	0.00617474979865208	0.0111117382477163	0.010800368373416
243	12.1735729393678	0.31	-8.72760466964249	-10.7479137211997	-6.70729561808526	0.499957970437238	-13.7421142227664	-15.8878464399082	-11.5963820056246	0.54	0.28	0.84	-16.5993865216228	-14.3575572983262	-12.1157280750296	-28.0926817635944	-24.2986261907358	-20.5045706178771	-27.3942258485311	-23.6959937893436	-19.9973398309105	-8.72760466964249	0.827634488459898	-2.1175682743168	7.22154317109721	-0.110908234729629	-0.0583795841109852	-0.192927349689083	-0.946271716705816	-0.85421785011577	-1.09001583302344	-0.887325016758873	-0.79804297678745	-1.02677318847975	0.00617474979865208	0.0111117382477163	0.010800368373416
243	12.1735729393678	0.32	-19.9959357449115	-24.556301441533	-15.43557004829	0.45572174760622	-13.8881211042348	-16.2578003788081	-11.5184418296616	0.5	0.27	0.77	-17.8690380634905	-15.2645105032427	-12.6599829429949	-31.2223720785885	-26.6715099512563	-22.1206478239241	-30.6112518223379	-26.1570324978623	-21.695269910746	-19.9959357449115	0.611693521734212	0.85401254466742	12.8688280878354	-0.110908234729629	-0.0583795841109852	-0.192927349689083	-0.946271716705816	-0.85421785011577	-1.09001583302344	-0.887325016758873	-0.79804297678745	-1.02677318847975	0.00617474979865208	0.0111117382477163	0.010800368373416
243	12.1735729393678	0.32	-18.9213955878757	-23.1994314695046	-14.6433597062468	0.451339821590994	-15.5975429568519	-18.2825259899922	-12.9125599237117	0.48	0.3	0.76	-20.5507084646547	-17.5326187555623	-14.5145290464699	-36.4413848348964	-31.089580601751	-25.7377763686056	-36.2134990326679	-30.8908535453266	-25.5765935143904	-18.9213955878757	0.619630488410415	0.579500282401747	11.8263995270451	-0.110908234729629	-0.0583795841109852	-0.192927349689083	-0.946271716705816	-0.85421785011577	-1.09001583302344	-0.887325016758873	-0.79804297678745	-1.02677318847975	0.00617474979865208	0.0111117382477163	0.010800368373416
243	12.1735729393678	0.32	-18.8001817170532	-23.0486074558935	-14.5517559782129	0.472328426424024	-14.1398772262908	-16.4732864358077	-11.8064680167739	0.47	0.26	0.8	-18.8355036806869	-16.1674909604766	-13.4994782402662	-33.7847286469097	-28.999187080998	-24.2136455150862	-32.9039919689122	-28.2423475340202	-23.5837933695646	-18.8001817170532	0.617617040476388	0.873520666503548	12.8798295444995	-0.110908234729629	-0.0583795841109852	-0.192927349689083	-0.946271716705816	-0.85421785011577	-1.09001583302344	-0.887325016758873	-0.79804297678745	-1.02677318847975	0.00617474979865208	0.0111117382477163	0.010800368373416
243	12.1735729393678	0.32	-17.823655622942	-21.8604438430683	-13.7868674028157	0.439768247724754	-15.3492212909817	-18.0540747061116	-12.6443678758518	0.52	0.31	0.91	-19.3296097244075	-16.4336562220941	-13.5377027197807	-33.2133781105064	-28.2373646247645	-23.2613511390225	-32.5170294787167	-27.6508917020902	-22.7731229108986	-17.823655622942	0.676993049485416	-0.963581795035508	8.91580306378318	-0.110908234729629	-0.0583795841109852	-0.192927349689083	-0.946271716705816	-0.85421785011577	-1.09001583302344	-0.887325016758873	-0.79804297678745	-1.02677318847975	0.00617474979865208	0.0111117382477163	0.010800368373416
243	12.1735729393678	0.32	-17.7515706625464	-21.7968478752221	-13.7062934498708	0.428717635404328	-14.4155064564613	-17.0136018983412	-11.8174110145814	0.47	0.27	1.02	-19.3293867356927	-16.3776548289274	-13.4259229221621	-34.5211816176713	-29.2495568820576	-23.977932146444	-32.5859479534337	-27.6019873732749	-22.6307055334191	-17.7515706625464	0.670117423289808	0.0416123033419426	10.9231138029681	-0.110908234729629	-0.0583795841109852	-0.192927349689083	-0.946271716705816	-0.85421785011577	-1.09001583302344	-0.887325016758873	-0.79804297678745	-1.02677318847975	0.00617474979865208	0.0111117382477163	0.010800368373416
243	12.1735729393678	0.32	-17.233951979709	-21.1692406639345	-13.2986632954834	0.429591177974107	-13.2007488032393	-15.5756714469088	-10.8258261595697	0.51	0.32	0.85	-16.9419214509824	-14.3586778959063	-11.7754343408303	-29.4044085298334	-24.9209295427962	-20.4374505557589	-29.0163143724104	-24.5934090464499	-20.1675108892583	-17.233951979709	0.665412310979156	0.685194299162374	11.4020577028709	-0.110908234729629	-0.0583795841109852	-0.192927349689083	-0.946271716705816	-0.85421785011577	-1.09001583302344	-0.887325016758873	-0.79804297678745	-1.02677318847975	0.00617474979865208	0.0111117382477163	0.010800368373416
243	12.1735729393678	0.32	-16.8867940254436	-20.7224352402787	-13.0511528106085	0.47859246108631	-14.5022678232468	-16.8656127414354	-12.1389229050583	0.47	0.3	0.97	-19.3529668679772	-16.6410739411975	-13.9291810144177	-34.7971184065011	-29.9210671052893	-25.0450158040776	-33.5241475089658	-28.8198915203154	-24.1335105030754	-16.8867940254436	0.700831768114213	-0.64136905279384	10.169800215971	-0.110908234729629	-0.0583795841109852	-0.192927349689083	-0.946271716705816	-0.85421785011577	-1.09001583302344	-0.887325016758873	-0.79804297678745	-1.02677318847975	0.00617474979865208	0.0111117382477163	0.010800368373416
243	12.1735729393678	0.32	-16.3455721471777	-20.0733250213325	-12.617819273023	0.421510712804963	-13.4283088784636	-15.8844320135684	-10.9721857433587	0.49	0.26	0.74	-17.6353640149346	-14.9085038089117	-12.1816436028888	-31.0170588697258	-26.221060132864	-21.4250613960021	-30.3868961329601	-25.6876400327979	-20.9916453331639	-16.3455721471777	0.623539259008176	0.386842764477829	11.8699341421559	-0.110908234729629	-0.0583795841109852	-0.192927349689083	-0.946271716705816	-0.85421785011577	-1.09001583302344	-0.887325016758873	-0.79804297678745	-1.02677318847975	0.00617474979865208	0.0111117382477163	0.010800368373416
243	12.1735729393678	0.32	-15.9856163634608	-19.6630119293643	-12.3082207975572	0.469953591016335	-14.5172417845625	-16.9243689473914	-12.1101146217336	0.49	0.29	0.74	-18.9173875660177	-16.2267964071112	-13.5362052482047	-33.4202867383373	-28.6669703666931	-23.9136539950489	-33.1991829343009	-28.4715846429848	-23.754544839409	-15.9856163634608	0.646181285365039	0.598130373985847	11.9131791031682	-0.110908234729629	-0.0583795841109852	-0.192927349689083	-0.946271716705816	-0.85421785011577	-1.09001583302344	-0.887325016758873	-0.79804297678745	-1.02677318847975	0.00617474979865208	0.0111117382477163	0.010800368373416
243	12.1735729393678	0.32	-15.8783003185759	-19.500445891842	-12.2561547453097	0.482005652465015	-14.0545949000126	-16.3293792857835	-11.7798105142417	0.58	0.3	0.9	-16.4313031173106	-14.1423201060783	-11.853337094846	-27.1892680291032	-23.4016334049879	-19.6139987808726	-26.5215666946061	-22.8286496934619	-19.1361560870818	-15.8783003185759	0.713634557220735	0.29620819093085	9.71870208812815	-0.110908234729629	-0.0583795841109852	-0.192927349689083	-0.946271716705816	-0.85421785011577	-1.09001583302344	-0.887325016758873	-0.79804297678745	-1.02677318847975	0.00617474979865208	0.0111117382477163	0.010800368373416
243	12.1735729393678	0.32	-15.7734473666453	-19.3259914335797	-12.2209032997109	0.415103803091501	-13.612520602763	-16.1353335678059	-11.0897076377202	0.52	0.32	0.93	-17.2450606128552	-14.5487381405471	-11.8524156682391	-29.5989563283359	-24.9710612517907	-20.3431661752455	-28.9729671568076	-24.4439972241973	-19.918938557562	-15.7734473666453	0.713933032275869	1.74693832033839	11.095163028338	-0.110908234729629	-0.0583795841109852	-0.192927349689083	-0.946271716705816	-0.85421785011577	-1.09001583302344	-0.887325016758873	-0.79804297678745	-1.02677318847975	0.00617474979865208	0.0111117382477163	0.010800368373416
243	12.1735729393678	0.32	-15.7030429725731	-19.2598467103819	-12.1462392347644	0.410383137724751	-13.6080409640157	-16.154702701658	-11.0613792263733	0.56	0.34	0.91	-16.5764125942631	-13.9632716110589	-11.3501306278547	-27.7490041600179	-23.3745920487544	-19.0001799374908	-27.386261553421	-23.0687745636708	-18.7496764256723	-15.7030429725731	0.744841668301725	-0.77610666880862	8.36539660831158	-0.110908234729629	-0.0583795841109852	-0.192927349689083	-0.946271716705816	-0.85421785011577	-1.09001583302344	-0.887325016758873	-0.79804297678745	-1.02677318847975	0.00617474979865208	0.0111117382477163	0.010800368373416
243	12.1735729393678	0.32	-15.6911702199936	-19.2785020164055	-12.1038384235818	0.56051565066222	-16.0146315271051	-18.2286449390004	-13.8006181152098	0.45	0.26	0.73	-21.4446502770829	-18.8400275261463	-16.2354047752096	-39.2275079017653	-34.4630161416608	-29.6985243815563	-38.5275549223824	-33.8487624361261	-29.1610396855436	-15.6911702199936	0.617997980877171	1.80285474590073	14.3459548962609	-0.110908234729629	-0.0583795841109852	-0.192927349689083	-0.946271716705816	-0.85421785011577	-1.09001583302344	-0.887325016758873	-0.79804297678745	-1.02677318847975	0.00617474979865208	0.0111117382477163	0.010800368373416
243	12.1735729393678	0.32	-15.5874790335114	-19.1584867477475	-12.0164713192752	0.443230535752555	-14.1190501588593	-16.5897148603472	-11.6483854573715	0.45	0.27	0.88	-19.380213127602	-16.4939665052369	-13.6077198828718	-35.2780432294349	-30.0241725705209	-24.7703019116069	-34.0970560718831	-29.0100395905348	-23.938791426028	-15.5874790335114	0.670368445777769	1.54635105998243	12.6332332940332	-0.110908234729629	-0.0583795841109852	-0.192927349689083	-0.946271716705816	-0.85421785011577	-1.09001583302344	-0.887325016758873	-0.79804297678745	-1.02677318847975	0.00617474979865208	0.0111117382477163	0.010800368373416
243	12.1735729393678	0.32	-15.5686690982868	-19.0970800420499	-12.0402581545238	0.502129470052061	-15.7979907394042	-18.2540433815553	-13.341938097253	0.42	0.26	0.74	-22.0850751608029	-19.1135632570016	-16.1420513532003	-41.2139966070753	-35.6687186023842	-30.1234405976931	-40.5202685724727	-35.0622764424423	-29.6181021763111	-15.5686690982868	0.598835008582874	-0.0738249417969892	12.18776168076	-0.110908234729629	-0.0583795841109852	-0.192927349689083	-0.946271716705816	-0.85421785011577	-1.09001583302344	-0.887325016758873	-0.79804297678745	-1.02677318847975	0.00617474979865208	0.0111117382477163	0.010800368373416
243	12.1735729393678	0.32	-15.5103740086569	-19.006063730991	-12.0146842863228	0.416503829289353	-14.2978626063061	-16.9400650312441	-11.6556601813681	0.55	0.31	0.89	-17.508413830916	-14.7775640144872	-12.0467141980585	-29.4369828040292	-24.84559149566	-20.2542001872907	-28.8293480657506	-24.3269467416294	-19.8317759314925	-15.5103740086569	0.711944022719357	0.0208218315878633	9.45441093926254	-0.110908234729629	-0.0583795841109852	-0.192927349689083	-0.946271716705816	-0.85421785011577	-1.09001583302344	-0.887325016758873	-0.79804297678745	-1.02677318847975	0.00617474979865208	0.0111117382477163	0.010800368373416
243	12.1735729393678	0.32	-15.4933765301771	-18.9976130393012	-11.9891400210529	0.483006938019023	-15.7018280768414	-18.2381323436025	-13.1655238100802	0.49	0.34	0.85	-20.393976860105	-17.5578679015769	-14.7217589430488	-36.038376221188	-31.0266630887847	-26.0149499563814	-35.8133328258602	-30.8326878448236	-25.8468079257517	-15.4933765301771	0.690933195920347	-1.42970179805638	8.70272748028619	-0.110908234729629	-0.0583795841109852	-0.192927349689083	-0.946271716705816	-0.85421785011577	-1.09001583302344	-0.887325016758873	-0.79804297678745	-1.02677318847975	0.00617474979865208	0.0111117382477163	0.010800368373416
243	12.1735729393678	0.32	-15.4531761589191	-18.9541290369	-11.9522232809382	0.51617658250987	-14.5508795420293	-16.7503543922899	-12.3514046917687	0.5	0.26	0.88	-18.3731493012614	-15.9605866257631	-13.5480239502648	-32.0611182429871	-27.8511999573692	-23.6412816717513	-30.7784131983434	-26.7359519921275	-22.6912429791057	-15.4531761589191	0.692543363526805	-0.324154966770942	10.6922105568583	-0.110908234729629	-0.0583795841109852	-0.192927349689083	-0.946271716705816	-0.85421785011577	-1.09001583302344	-0.887325016758873	-0.79804297678745	-1.02677318847975	0.00617474979865208	0.0111117382477163	0.010800368373416
243	12.1735729393678	0.32	-15.3531967278645	-18.8196473113765	-11.8867461443525	0.516585965476464	-14.0507183900187	-16.1728500122054	-11.928586767832	0.51	0.28	0.9	-17.470415588779	-15.1780230082684	-12.8856304277578	-30.1883528826398	-26.2271674251829	-22.265981967726	-29.1788496153187	-25.3505197914838	-21.52183845243	-15.3531967278645	0.685773663183027	-0.082224785304955	10.5434785309217	-0.110908234729629	-0.0583795841109852	-0.192927349689083	-0.946271716705816	-0.85421785011577	-1.09001583302344	-0.887325016758873	-0.79804297678745	-1.02677318847975	0.00617474979865208	0.0111117382477163	0.010800368373416
243	12.1735729393678	0.32	-15.327500021193	-18.8438472093831	-11.811152833003	0.381222170612297	-12.6348753905894	-15.1481197821845	-10.1216309989943	0.45	0.27	0.83	-17.694569196392	-14.7588400475622	-11.8231108987325	-32.2076663490447	-26.8640502447344	-21.5204341404241	-31.2919650644051	-26.0964441737267	-20.906345419203	-15.327500021193	0.642572218899802	-1.33632000865432	9.95269094213221	-0.110908234729629	-0.0583795841109852	-0.192927349689083	-0.946271716705816	-0.85421785011577	-1.09001583302344	-0.887325016758873	-0.79804297678745	-1.02677318847975	0.00617474979865208	0.0111117382477163	0.010800368373416
243	12.1735729393678	0.32	-15.061386825229	-18.4972611339949	-11.6255125164632	0.541418251792912	-16.3269694148712	-18.67299626034	-13.9809425694024	0.43	0.28	0.81	-22.2998960189898	-19.4981948895986	-16.6964937602074	-41.2275724457264	-36.0478471149496	-30.8681217841728	-40.4309816780712	-35.3402011039504	-30.2640093694982	-15.061386825229	0.65300015002617	0.0461346781707404	11.7417887559039	-0.110908234729629	-0.0583795841109852	-0.192927349689083	-0.946271716705816	-0.85421785011577	-1.09001583302344	-0.887325016758873	-0.79804297678745	-1.02677318847975	0.00617474979865208	0.0111117382477163	0.010800368373416
243	12.1735729393678	0.32	-14.9655050385745	-18.3683764440641	-11.562633633085	0.397608439382996	-13.676866110019	-16.3052191515736	-11.0485130684645	0.54	0.3	0.83	-17.0754726836553	-14.3229570537298	-11.5704414238043	-28.9399751786475	-24.2749368816327	-19.6098985846178	-28.5119223476908	-23.9128348909939	-19.3181609909594	-14.9655050385745	0.726258541867103	-0.824618299090311	8.79750751520133	-0.110908234729629	-0.0583795841109852	-0.192927349689083	-0.946271716705816	-0.85421785011577	-1.09001583302344	-0.887325016758873	-0.79804297678745	-1.02677318847975	0.00617474979865208	0.0111117382477163	0.010800368373416
243	12.1735729393678	0.32	-14.8474898901232	-18.2132887254219	-11.4816910548245	0.530024376722377	-14.9607125723273	-17.1602303932891	-12.7611947513655	0.5	0.31	0.8	-18.9656408043114	-16.5347139473295	-14.1037870903476	-33.2580100692656	-28.9951543755749	-24.7322986818842	-33.008198863305	-28.7717726212689	-24.5468127172348	-14.8474898901232	0.6743159296123	-0.880503744693183	10.1991496153057	-0.110908234729629	-0.0583795841109852	-0.192927349689083	-0.946271716705816	-0.85421785011577	-1.09001583302344	-0.887325016758873	-0.79804297678745	-1.02677318847975	0.00617474979865208	0.0111117382477163	0.010800368373416
243	12.1735729393678	0.32	-14.7953801448409	-18.1496282710636	-11.4411320186183	0.455525773673552	-14.8708415829918	-17.4092014619548	-12.3324817040288	0.52	0.34	0.9	-18.6177475917606	-15.9031748626862	-13.1886021336118	-31.9670858230448	-27.3061041991656	-22.6451225752863	-31.623687305858	-27.0090224922187	-22.3954622025665	-14.7953801448409	0.731411905370321	1.05652124663485	10.1118897198666	-0.110908234729629	-0.0583795841109852	-0.192927349689083	-0.946271716705816	-0.85421785011577	-1.09001583302344	-0.887325016758873	-0.79804297678745	-1.02677318847975	0.00617474979865208	0.0111117382477163	0.010800368373416
243	12.1735729393678	0.32	-14.7085444314993	-18.0858704497534	-11.3312184132451	0.511321803884063	-15.147571515048	-17.4595979638223	-12.8355450662737	0.45	0.25	0.85	-20.4629190208426	-17.7531882416262	-15.0434574624097	-37.3334705467398	-32.389715741649	-27.4459609365583	-35.9196283639631	-31.1586370303768	-26.4096573723828	-14.7085444314993	0.646617725155498	-0.608098301676854	11.0849474395848	-0.110908234729629	-0.0583795841109852	-0.192927349689083	-0.946271716705816	-0.85421785011577	-1.09001583302344	-0.887325016758873	-0.79804297678745	-1.02677318847975	0.00617474979865208	0.0111117382477163	0.010800368373416
243	12.1735729393678	0.32	-14.6730709948758	-18.0086624896893	-11.3374795000623	0.487636948799561	-15.7514901220598	-18.2723441937551	-13.2306360503644	0.54	0.31	0.93	-19.1853801373418	-16.5385635535796	-13.8917469698174	-32.5679191829407	-28.0748464382285	-23.5817736935163	-31.7958014700002	-27.410704156976	-23.0244707484649	-14.6730709948758	0.742590023431406	0.63229764538709	9.89515130715808	-0.110908234729629	-0.0583795841109852	-0.192927349689083	-0.946271716705816	-0.85421785011577	-1.09001583302344	-0.887325016758873	-0.79804297678745	-1.02677318847975	0.00617474979865208	0.0111117382477163	0.010800368373416
243	12.1735729393678	0.32	-14.6120683626892	-17.9139479296172	-11.3101887957613	0.464108985199126	-14.491069677071	-16.9222331140869	-12.059906240055	0.57	0.34	0.89	-17.0788863305809	-14.6252170239399	-12.1715477172989	-28.3105317092019	-24.2432476155562	-20.1759635219104	-27.9752603245954	-23.9575101685581	-19.9371088449506	-14.6120683626892	0.705568323416493	1.7549929292276	11.1108531196372	-0.110908234729629	-0.0583795841109852	-0.192927349689083	-0.946271716705816	-0.85421785011577	-1.09001583302344	-0.887325016758873	-0.79804297678745	-1.02677318847975	0.00617474979865208	0.0111117382477163	0.010800368373416
243	12.1735729393678	0.32	-14.6038683402622	-17.9389922148297	-11.2687444656947	0.450904862261795	-13.7616449533834	-16.132675506262	-11.3906144005047	0.44	0.27	0.79	-19.0596190027726	-16.2584135260828	-13.4572080493931	-34.9688366410578	-29.8294423699471	-24.6900480988365	-34.1667268255006	-29.1465477383071	-24.1279327347335	-14.6038683402622	0.63398161689511	-0.319423286613529	11.5936577519361	-0.110908234729629	-0.0583795841109852	-0.192927349689083	-0.946271716705816	-0.85421785011577	-1.09001583302344	-0.887325016758873	-0.79804297678745	-1.02677318847975	0.00617474979865208	0.0111117382477163	0.010800368373416
243	12.1735729393678	0.32	-14.4434839613358	-17.7468055568244	-11.1401623658472	0.449119006387407	-13.4238377682151	-15.7450258583462	-11.102649678084	0.47	0.27	0.85	-17.957707987832	-15.3103183752381	-12.6629287626443	-32.155564616249	-27.4150761413372	-22.6745876664255	-31.0611285130551	-26.4918697904969	-21.9068252255016	-14.4434839613358	0.66772562521498	1.45789562070414	12.5104025483177	-0.110908234729629	-0.0583795841109852	-0.192927349689083	-0.946271716705816	-0.85421785011577	-1.09001583302344	-0.887325016758873	-0.79804297678745	-1.02677318847975	0.00617474979865208	0.0111117382477163	0.010800368373416
243	12.1735729393678	0.32	-14.338274985314	-17.5704971631485	-11.1060528074795	0.466270091409444	-14.0706683366372	-16.4210705013724	-11.7202661719021	0.51	0.28	0.79	-17.8531274306053	-15.2977502183413	-12.7423730060773	-30.9766222476321	-26.5428357913269	-22.1090493350217	-30.36466121247	-26.0192672285489	-21.6735079027788	-14.338274985314	0.658431654468397	-0.316529467689616	10.4943639435373	-0.110908234729629	-0.0583795841109852	-0.192927349689083	-0.946271716705816	-0.85421785011577	-1.09001583302344	-0.887325016758873	-0.79804297678745	-1.02677318847975	0.00617474979865208	0.0111117382477163	0.010800368373416
243	12.1735729393678	0.32	-14.2837027775133	-17.5380900652978	-11.0293154897288	0.425953140402553	-13.0402588606566	-15.4038069043886	-10.6767108169245	0.5	0.28	0.81	-16.9323878277939	-14.3342955266828	-11.7362032255717	-29.5880151161495	-25.0480532950386	-20.5080914739276	-28.9930336524627	-24.5491405393986	-20.0947175065827	-14.2837027775133	0.692082075986123	0.567632737537748	11.3407289372535	-0.110908234729629	-0.0583795841109852	-0.192927349689083	-0.946271716705816	-0.85421785011577	-1.09001583302344	-0.887325016758873	-0.79804297678745	-1.02677318847975	0.00617474979865208	0.0111117382477163	0.010800368373416
243	12.1735729393678	0.32	-14.2213596830195	-17.4908820922304	-10.9518372738086	0.515072088146145	-14.5167438285276	-16.7159161340556	-12.3175715229997	0.51	0.32	0.84	-18.1572129768082	-15.7684213841764	-13.3796297915446	-31.4859595259652	-27.3436170035947	-23.2012744812242	-31.1443702096925	-27.0554129028902	-22.9566402731581	-14.2213596830195	0.699043975072122	0.28781100081856	10.5615297589485	-0.110908234729629	-0.0583795841109852	-0.192927349689083	-0.946271716705816	-0.85421785011577	-1.09001583302344	-0.887325016758873	-0.79804297678745	-1.02677318847975	0.00617474979865208	0.0111117382477163	0.010800368373416
243	12.1735729393678	0.32	-14.1354641636526	-17.3816862467222	-10.889242080583	0.473517661490051	-14.8237324291682	-17.264165160519	-12.3832996978175	0.49	0.29	0.84	-19.1061117622497	-16.4053046233056	-13.7044974843615	-33.5336821452903	-28.7934184401429	-24.0531547349955	-32.8155000353931	-28.1718746531207	-23.5349776156485	-14.1354641636526	0.71598314004261	-0.0237318021360994	10.4091577192124	-0.110908234729629	-0.0583795841109852	-0.192927349689083	-0.946271716705816	-0.85421785011577	-1.09001583302344	-0.887325016758873	-0.79804297678745	-1.02677318847975	0.00617474979865208	0.0111117382477163	0.010800368373416
243	12.1735729393678	0.32	-14.1027126504814	-17.3430758495735	-10.8623494513893	0.513707886812834	-14.9689786219241	-17.2428616808159	-12.6950955630324	0.5	0.29	0.8	-18.9897207336687	-16.4854725950075	-13.9812244563464	-33.2236869833799	-28.842350498527	-24.4610140136742	-32.6983097654551	-28.388321838659	-24.0776592829331	-14.1027126504814	0.676451214263914	1.05790812073279	12.1415718609907	-0.110908234729629	-0.0583795841109852	-0.192927349689083	-0.946271716705816	-0.85421785011577	-1.09001583302344	-0.887325016758873	-0.79804297678745	-1.02677318847975	0.00617474979865208	0.0111117382477163	0.010800368373416
243	12.1735729393678	0.32	-14.0433247723628	-17.2065461664895	-10.8801033782362	0.465428805547612	-13.7707075268189	-16.0748952762557	-11.4665197773822	0.54	0.28	0.95	-16.9104256225862	-14.4864723160362	-12.0625190094862	-28.7399145939918	-24.6203133157706	-20.5007120375494	-27.5534522676969	-23.6086757146778	-19.6564510341884	-14.0433247723628	0.717662541197878	0.0357625339614566	9.93325444586207	-0.110908234729629	-0.0583795841109852	-0.192927349689083	-0.946271716705816	-0.85421785011577	-1.09001583302344	-0.887325016758873	-0.79804297678745	-1.02677318847975	0.00617474979865208	0.0111117382477163	0.010800368373416
243	12.1735729393678	0.32	-13.9949066343095	-17.1679670537041	-10.8218462149149	0.543916724530201	-16.775333412929	-19.1736830133908	-14.3769838124672	0.51	0.33	0.88	-20.694740665872	-18.1061288184251	-15.5175169709783	-35.7409486474516	-31.2702744504872	-26.7996002535228	-35.2637515609875	-30.8539878152719	-26.4461405975936	-13.9949066343095	0.731380530356853	0.0924895693212288	10.067456334532	-0.110908234729629	-0.0583795841109852	-0.192927349689083	-0.946271716705816	-0.85421785011577	-1.09001583302344	-0.887325016758873	-0.79804297678745	-1.02677318847975	0.00617474979865208	0.0111117382477163	0.010800368373416
243	12.1735729393678	0.32	-13.9841401996351	-17.1936766259937	-10.7746037732765	0.494014904814634	-13.8969599394482	-16.0928171860176	-11.7011026928787	0.49	0.3	0.86	-17.9724560540425	-15.5201229784384	-13.0677899028344	-31.7329053055557	-27.4029654780872	-23.0730256506187	-31.0375216809005	-26.8062753708802	-22.5686315332947	-13.9841401996351	0.694678674559826	-0.24812849527367	10.6543059564238	-0.110908234729629	-0.0583795841109852	-0.192927349689083	-0.946271716705816	-0.85421785011577	-1.09001583302344	-0.887325016758873	-0.79804297678745	-1.02677318847975	0.00617474979865208	0.0111117382477163	0.010800368373416
243	12.1735729393678	0.32	-13.8536550326239	-17.0298090199914	-10.6775010452563	0.440838731219155	-14.2704728835044	-16.7797723550184	-11.7611734119904	0.48	0.31	0.94	-18.7842689777974	-15.9752108319837	-13.1661526861701	-33.2184667891575	-28.2508737017812	-23.2832806144048	-32.2754619259606	-27.4490421986795	-22.6236199281722	-13.8536550326239	0.739791123283871	0.790657290343251	10.2866757975533	-0.110908234729629	-0.0583795841109852	-0.192927349689083	-0.946271716705816	-0.85421785011577	-1.09001583302344	-0.887325016758873	-0.79804297678745	-1.02677318847975	0.00617474979865208	0.0111117382477163	0.010800368373416
243	12.1735729393678	0.32	-13.7217036479041	-16.816178872505	-10.6272284233032	0.511932965723459	-14.8025581743469	-17.0591625566284	-12.5459537920653	0.47	0.27	0.84	-19.4211910707738	-16.8521350145955	-14.2830789584172	-34.7334346313503	-30.138858517745	-25.5442824041396	-33.6807092879223	-29.2289274087074	-24.7702899292707	-13.7217036479041	0.708776460815239	1.36164038193595	12.1368119836962	-0.110908234729629	-0.0583795841109852	-0.192927349689083	-0.946271716705816	-0.85421785011577	-1.09001583302344	-0.887325016758873	-0.79804297678745	-1.02677318847975	0.00617474979865208	0.0111117382477163	0.010800368373416
243	12.1735729393678	0.32	-13.6311562721781	-16.7326855644226	-10.5296269799337	0.539980553406274	-15.6508371969699	-17.9062293814739	-13.3954450124659	0.47	0.26	0.93	-20.3656227929709	-17.8004559171715	-15.2352890413721	-36.398470228809	-31.8138743581177	-27.2292784874264	-34.6399795983185	-30.2724811758979	-25.9071721887984	-13.6311562721781	0.730077134796362	-0.624332616847815	9.81386744213192	-0.110908234729629	-0.0583795841109852	-0.192927349689083	-0.946271716705816	-0.85421785011577	-1.09001583302344	-0.887325016758873	-0.79804297678745	-1.02677318847975	0.00617474979865208	0.0111117382477163	0.010800368373416
243	12.1735729393678	0.32	-13.5688591969162	-16.6570517332426	-10.4806666605898	0.438176624425656	-14.6622488601713	-17.2544061325743	-12.0700915877684	0.48	0.31	0.86	-19.4708730865822	-16.545732407522	-13.6205917284618	-34.6165172699415	-29.416022028489	-24.2155267870365	-34.0322453475927	-28.9262344868415	-23.8100532591525	-13.5688591969162	0.703918635973517	1.12674672238553	11.1622353636689	-0.110908234729629	-0.0583795841109852	-0.192927349689083	-0.946271716705816	-0.85421785011577	-1.09001583302344	-0.887325016758873	-0.79804297678745	-1.02677318847975	0.00617474979865208	0.0111117382477163	0.010800368373416
243	12.1735729393678	0.32	-13.5674091589587	-16.6290447186821	-10.5057735992354	0.405081886119043	-13.1863883977733	-15.681376675513	-10.6914001200337	0.46	0.29	0.86	-18.1659960294639	-15.2756919391507	-12.3853878488374	-32.8763198167051	-27.6455269944151	-22.4147341721251	-32.0054930156483	-26.9143550937008	-21.8278144620852	-13.5674091589587	0.711079242275296	0.795454340439837	11.191432651919	-0.110908234729629	-0.0583795841109852	-0.192927349689083	-0.946271716705816	-0.85421785011577	-1.09001583302344	-0.887325016758873	-0.79804297678745	-1.02677318847975	0.00617474979865208	0.0111117382477163	0.010800368373416
243	12.1735729393678	0.32	-13.485297604285	-16.5805514981238	-10.3900437104461	0.508044995881846	-14.7516690266801	-17.0180777006114	-12.4852603527488	0.49	0.3	0.86	-18.8829191089568	-16.3681573120857	-13.8533955152145	-33.1985209189099	-28.7772568316268	-24.3559927443437	-32.4919777447951	-28.1634098249076	-23.834179950959	-13.485297604285	0.719384695948269	0.167155740038391	10.5405291775472	-0.110908234729629	-0.0583795841109852	-0.192927349689083	-0.946271716705816	-0.85421785011577	-1.09001583302344	-0.887325016758873	-0.79804297678745	-1.02677318847975	0.00617474979865208	0.0111117382477163	0.010800368373416
243	12.1735729393678	0.32	-13.4229491573028	-16.5093741068686	-10.3365242077371	0.531905923844432	-16.381832757005	-18.7812021159245	-13.9824633980854	0.58	0.35	0.96	-18.7607410453636	-16.3639856653284	-13.9672302852932	-30.9116291226819	-26.9625519926104	-23.0134748625388	-30.4592850938102	-26.5685175068084	-22.6757088361896	-13.4229491573028	0.772492776140763	0.642902730781261	9.45987386370156	-0.110908234729629	-0.0583795841109852	-0.192927349689083	-0.946271716705816	-0.85421785011577	-1.09001583302344	-0.887325016758873	-0.79804297678745	-1.02677318847975	0.00617474979865208	0.0111117382477163	0.010800368373416
243	12.1735729393678	0.32	-13.3750514416213	-16.4060161112761	-10.3440867719665	0.477200257106985	-15.0769420747826	-17.5408023529257	-12.6130817966394	0.49	0.28	0.94	-19.555546211101	-16.8086859160309	-14.0618256209608	-34.4885128319643	-29.6441006375167	-24.7996884430692	-33.176545598139	-28.507303397737	-23.8495693689658	-13.3750514416213	0.776629939303594	0.212759757499597	10.0464910470043	-0.110908234729629	-0.0583795841109852	-0.192927349689083	-0.946271716705816	-0.85421785011577	-1.09001583302344	-0.887325016758873	-0.79804297678745	-1.02677318847975	0.00617474979865208	0.0111117382477163	0.010800368373416
243	12.1735729393678	0.32	-13.2705278745241	-16.2839810542275	-10.2570746948208	0.40878554945531	-12.4161843896219	-14.7474854855708	-10.0848832936731	0.5	0.29	0.94	-16.1330176242752	-13.5826898612654	-11.0323620982556	-28.1034939388841	-23.6608581903142	-19.2182224417443	-27.1176396126188	-22.8241596333519	-18.5437561347591	-13.2705278745241	0.735724296848609	-0.155149036765027	10.27038327587	-0.110908234729629	-0.0583795841109852	-0.192927349689083	-0.946271716705816	-0.85421785011577	-1.09001583302344	-0.887325016758873	-0.79804297678745	-1.02677318847975	0.00617474979865208	0.0111117382477163	0.010800368373416
243	12.1735729393678	0.32	-13.2353218334101	-16.2770989898808	-10.1935446769394	0.54806740051543	-15.5815846835137	-17.790692617266	-13.3724767497615	0.44	0.27	0.77	-21.2109869631878	-18.5771738457817	-15.9433607283757	-39.1680717671452	-34.3044894462072	-29.4409071252691	-38.4551584812892	-33.6845879443594	-28.9100369885444	-13.2353218334101	0.64768016219255	1.44066099423089	13.316249984068	-0.110908234729629	-0.0583795841109852	-0.192927349689083	-0.946271716705816	-0.85421785011577	-1.09001583302344	-0.887325016758873	-0.79804297678745	-1.02677318847975	0.00617474979865208	0.0111117382477163	0.010800368373416
243	12.1735729393678	0.32	-13.2014089617582	-16.1778527905609	-10.2249651329555	0.47215876711691	-14.2236622578401	-16.5716970085684	-11.8756275071119	0.48	0.28	0.94	-18.7061567573033	-16.0556915637864	-13.4052263702695	-33.2637222106289	-28.5506034727746	-23.8374847349203	-31.9850301803047	-27.4530748979603	-22.9211927036168	-13.2014089617582	0.706330352467682	1.3443627643897	11.8167029047557	-0.110908234729629	-0.0583795841109852	-0.192927349689083	-0.946271716705816	-0.85421785011577	-1.09001583302344	-0.887325016758873	-0.79804297678745	-1.02677318847975	0.00617474979865208	0.0111117382477163	0.010800368373416
243	12.1735729393678	0.32	-12.998993138236	-15.9646727969745	-10.0333134794975	0.510558818658546	-14.2361868783443	-16.4124254568877	-12.0599482998009	0.54	0.31	0.98	-17.2812717745218	-14.9898267701989	-12.698381765876	-29.3867294472464	-25.4901369242031	-21.5935444011598	-28.4720221240378	-24.6992285002973	-20.9149362257895	-12.998993138236	0.74474654585863	0.887143749311291	10.1489400062824	-0.110908234729629	-0.0583795841109852	-0.192927349689083	-0.946271716705816	-0.85421785011577	-1.09001583302344	-0.887325016758873	-0.79804297678745	-1.02677318847975	0.00617474979865208	0.0111117382477163	0.010800368373416
243	12.1735729393678	0.32	-12.9894718137493	-15.9581069881788	-10.0208366393197	0.455563257116631	-14.3423047766601	-16.7902617353456	-11.8943478179747	0.47	0.27	0.86	-19.0666509156316	-16.2868049833022	-13.5069590509728	-34.041138976816	-29.0780690525127	-24.1149991282094	-32.978822185945	-28.1653687670699	-23.3581014265431	-12.9894718137493	0.690408031219063	-0.984059943392083	9.74499664656687	-0.110908234729629	-0.0583795841109852	-0.192927349689083	-0.946271716705816	-0.85421785011577	-1.09001583302344	-0.887325016758873	-0.79804297678745	-1.02677318847975	0.00617474979865208	0.0111117382477163	0.010800368373416
243	12.1735729393678	0.32	-12.876469904835	-15.834786777652	-9.91815303201811	0.416042485605936	-13.6393048163014	-16.1622015894696	-11.1164080431333	0.52	0.32	0.96	-17.3016980034223	-14.6009274542167	-11.900156905011	-29.7263218024772	-25.0860850786331	-20.445848354789	-28.9227263893661	-24.413375275174	-19.8983987327455	-12.876469904835	0.779020614085518	0.617721566264173	9.24939177599574	-0.110908234729629	-0.0583795841109852	-0.192927349689083	-0.946271716705816	-0.85421785011577	-1.09001583302344	-0.887325016758873	-0.79804297678745	-1.02677318847975	0.00617474979865208	0.0111117382477163	0.010800368373416
243	12.1735729393678	0.32	-12.8743190021737	-15.8133343635145	-9.93530364083285	0.487578510896807	-13.7794857488983	-15.9849999590571	-11.5739715387395	0.52	0.27	0.85	-17.2186503890587	-14.8429245079142	-12.4671986267698	-29.6998829149868	-25.6020715933207	-21.5042602716547	-28.7376503617001	-24.7729324465162	-20.8095619843036	-12.8743190021737	0.726528323881158	0.481269682880785	11.5081870803595	-0.110908234729629	-0.0583795841109852	-0.192927349689083	-0.946271716705816	-0.85421785011577	-1.09001583302344	-0.887325016758873	-0.79804297678745	-1.02677318847975	0.00617474979865208	0.0111117382477163	0.010800368373416
243	12.1735729393678	0.32	-12.7832316458328	-15.6713222022577	-9.89514108940787	0.456215856556097	-13.293126655183	-15.5590263768455	-11.0272269335206	0.49	0.28	0.94	-17.2003539327108	-14.6954235955128	-12.1904932583147	-30.1674263095831	-25.7740689604444	-21.3807116113057	-28.9412807704698	-24.7253046558168	-20.5105642221296	-12.7832316458328	0.766024284720167	0.971538287991162	10.4521082447734	-0.110908234729629	-0.0583795841109852	-0.192927349689083	-0.946271716705816	-0.85421785011577	-1.09001583302344	-0.887325016758873	-0.79804297678745	-1.02677318847975	0.00617474979865208	0.0111117382477163	0.010800368373416
243	12.1735729393678	0.32	-12.4745725110581	-15.2991197159218	-9.6500253061945	0.495471121538769	-13.7994940048809	-15.9736087681053	-11.6253792416565	0.52	0.29	1.02	-17.1070555478081	-14.7786711130989	-12.4502866783898	-29.3997394551089	-25.3982386976889	-21.3967379402689	-28.0689243157759	-24.2507616991264	-20.4305113118493	-12.4745725110581	0.761102369810499	1.8667211949293	11.3502376687994	-0.110908234729629	-0.0583795841109852	-0.192927349689083	-0.946271716705816	-0.85421785011577	-1.09001583302344	-0.887325016758873	-0.79804297678745	-1.02677318847975	0.00617474979865208	0.0111117382477163	0.010800368373416
243	12.1735729393678	0.32	-12.3700880148529	-15.1695553004622	-9.57062072924367	0.570776673270657	-14.0012947383331	-15.8969624357323	-12.1056270409338	0.43	0.24	0.79	-19.140209223857	-16.857793542634	-14.5753778614109	-35.5935289344389	-31.3491015282448	-27.1046741220506	-34.3658224682731	-30.276175842944	-26.173938063212	-12.3700880148529	0.650354322902896	1.2137776912504	13.7348020025359	-0.110908234729629	-0.0583795841109852	-0.192927349689083	-0.946271716705816	-0.85421785011577	-1.09001583302344	-0.887325016758873	-0.79804297678745	-1.02677318847975	0.00617474979865208	0.0111117382477163	0.010800368373416
243	12.1735729393678	0.32	-12.2427816153748	-15.0105183933797	-9.47504483737002	0.550785295154055	-14.8710640756194	-16.9678945512494	-12.7742335999893	0.48	0.25	0.84	-19.1754205263802	-16.8057920482391	-14.436163570098	-34.1244106735669	-29.9074405570252	-25.6904704404834	-32.7307308989883	-28.7001422643012	-24.6531780219373	-12.2427816153748	0.730038901468825	0.561716097722343	11.6074345612249	-0.110908234729629	-0.0583795841109852	-0.192927349689083	-0.946271716705816	-0.85421785011577	-1.09001583302344	-0.887325016758873	-0.79804297678745	-1.02677318847975	0.00617474979865208	0.0111117382477163	0.010800368373416
243	12.1735729393678	0.32	-12.0741600010577	-14.798031561528	-9.35028844058746	0.423304655777262	-12.8698472937497	-15.2151859160741	-10.5245086714252	0.5	0.27	1.01	-16.7511792125996	-14.1690755305616	-11.5869718485236	-29.3010351911029	-24.7844390820024	-20.2678429729019	-27.6799860990004	-23.4135871519529	-19.1390955197877	-12.0741600010577	0.810851012433916	-0.358802453611077	9.05306319977648	-0.110908234729629	-0.0583795841109852	-0.192927349689083	-0.946271716705816	-0.85421785011577	-1.09001583302344	-0.887325016758873	-0.79804297678745	-1.02677318847975	0.00617474979865208	0.0111117382477163	0.010800368373416
243	12.1735729393678	0.32	-12.0297793578725	-14.7757985904551	-9.28376012528991	0.489349865913854	-14.490726456452	-16.8018736617434	-12.1795792511606	0.44	0.26	0.82	-19.8850406352959	-17.1497947325719	-14.4145488298479	-36.5283467484022	-31.5037650736983	-26.4791833989945	-35.327957676363	-30.4587487947036	-25.602099724917	-12.0297793578725	0.715427065917337	0.401732331217048	11.3337441554617	-0.110908234729629	-0.0583795841109852	-0.192927349689083	-0.946271716705816	-0.85421785011577	-1.09001583302344	-0.887325016758873	-0.79804297678745	-1.02677318847975	0.00617474979865208	0.0111117382477163	0.010800368373416
243	12.1735729393678	0.32	-11.9713927981933	-14.7207090133413	-9.22207658304539	0.470703638708904	-14.9508749788513	-17.4261744430353	-12.4755755146673	0.5	0.29	0.92	-19.1395746272559	-16.4208953798729	-13.7022161324899	-33.4269436123601	-28.6788162546627	-23.9306888969652	-32.3060544786773	-27.7229528969854	-23.1247932005974	-11.9713927981933	0.728071950512305	0.18667706062646	10.4390530983195	-0.110908234729629	-0.0583795841109852	-0.192927349689083	-0.946271716705816	-0.85421785011577	-1.09001583302344	-0.887325016758873	-0.79804297678745	-1.02677318847975	0.00617474979865208	0.0111117382477163	0.010800368373416
243	12.1735729393678	0.32	-11.7710706689919	-14.4768777089444	-9.06526362903943	0.528296831064701	-15.7057293771095	-18.0227983704397	-13.3886603837793	0.48	0.25	0.83	-20.2402644976217	-17.6381109185659	-15.0359573395101	-35.869106845594	-31.2576589681829	-26.6462110907718	-34.4584888375527	-30.0288672657231	-25.5955671948738	-11.7710706689919	0.675254060959412	-1.28193713865895	10.3283483658513	-0.110908234729629	-0.0583795841109852	-0.192927349689083	-0.946271716705816	-0.85421785011577	-1.09001583302344	-0.887325016758873	-0.79804297678745	-1.02677318847975	0.00617474979865208	0.0111117382477163	0.010800368373416
243	12.1735729393678	0.32	-11.5538815553724	-14.2052877369019	-8.90247537384293	0.519617511301092	-15.1368351220624	-17.4091694875817	-12.864500756543	0.51	0.28	0.94	-18.8878660403841	-16.4225245934238	-13.9571831464636	-32.7281929092697	-28.4563407958114	-24.184488682353	-31.465883117562	-27.3566753020634	-23.2478178986914	-11.5538815553724	0.812371865840109	-0.558582037482106	8.81805336815982	-0.110908234729629	-0.0583795841109852	-0.192927349689083	-0.946271716705816	-0.85421785011577	-1.09001583302344	-0.887325016758873	-0.79804297678745	-1.02677318847975	0.00617474979865208	0.0111117382477163	0.010800368373416
243	12.1735729393678	0.32	-11.5049684560323	-14.1503492362295	-8.85958767583505	0.448872583742837	-13.2154413124885	-15.5017328018746	-10.9291498231024	0.45	0.28	0.86	-18.0800759845834	-15.413514485987	-12.7469529873906	-32.8745773545442	-28.0260312349923	-23.1774851154403	-31.9050947082361	-27.2016337004487	-22.4957232647185	-11.5049684560323	0.724232608952193	0.534851651281902	11.4356464406875	-0.110908234729629	-0.0583795841109852	-0.192927349689083	-0.946271716705816	-0.85421785011577	-1.09001583302344	-0.887325016758873	-0.79804297678745	-1.02677318847975	0.00617474979865208	0.0111117382477163	0.010800368373416
243	12.1735729393678	0.32	-11.4217785013619	-14.0154072478794	-8.82814975484451	0.493167867848859	-14.8066549706648	-17.1502205023666	-12.4630894389631	0.5	0.3	0.94	-18.8881784065467	-16.3071221534153	-13.7260659002838	-33.0465829172023	-28.5307906768289	-24.0149984364555	-32.0029735176274	-27.6301200087259	-23.2553875105739	-11.4217785013619	0.764133973271646	-0.287751871966381	9.16401134385287	-0.110908234729629	-0.0583795841109852	-0.192927349689083	-0.946271716705816	-0.85421785011577	-1.09001583302344	-0.887325016758873	-0.79804297678745	-1.02677318847975	0.00617474979865208	0.0111117382477163	0.010800368373416
243	12.1735729393678	0.32	-11.3866950930462	-13.9797317757406	-8.79365841035183	0.508197677292047	-14.9547541829454	-17.2516626578054	-12.6578457080854	0.53	0.31	0.94	-18.38628037289	-15.938307441392	-13.4903345098939	-31.502022227608	-27.307802617298	-23.113583006988	-30.6287514937497	-26.5546578490271	-22.4762945970446	-11.3866950930462	0.820801313733026	-0.082203226259608	8.80322723030221	-0.110908234729629	-0.0583795841109852	-0.192927349689083	-0.946271716705816	-0.85421785011577	-1.09001583302344	-0.887325016758873	-0.79804297678745	-1.02677318847975	0.00617474979865208	0.0111117382477163	0.010800368373416
243	12.1735729393678	0.32	-11.2013953907936	-13.7547774753727	-8.64801330621451	0.561661741663243	-15.0570102304069	-17.1337949260375	-12.9802255347763	0.56	0.31	0.9	-17.5026676194867	-15.3811719203861	-13.2596762212856	-29.2213914708427	-25.6794710233501	-22.1375505758576	-28.6232016636496	-25.148242606172	-21.6817637497845	-11.2013953907936	0.765470746024761	0.178173547570658	9.70348763955162	-0.110908234729629	-0.0583795841109852	-0.192927349689083	-0.946271716705816	-0.85421785011577	-1.09001583302344	-0.887325016758873	-0.79804297678745	-1.02677318847975	0.00617474979865208	0.0111117382477163	0.010800368373416
243	12.1735729393678	0.32	-11.1510101375293	-13.6870574019978	-8.61496287306077	0.574208174939199	-15.9420111982754	-18.0853584839204	-13.7986639126303	0.43	0.27	0.8	-21.649230979275	-19.0835190252108	-16.5178070711465	-40.0922612320392	-35.3408132934504	-30.5893653548616	-39.0931430136828	-34.4690804796569	-29.8342705576099	-11.1510101375293	0.712470065219006	-0.920716420047362	10.5574735046752	-0.110908234729629	-0.0583795841109852	-0.192927349689083	-0.946271716705816	-0.85421785011577	-1.09001583302344	-0.887325016758873	-0.79804297678745	-1.02677318847975	0.00617474979865208	0.0111117382477163	0.010800368373416
243	12.1735729393678	0.32	-10.9368781820768	-13.4313848213206	-8.44237154283291	0.5118751209543	-14.7761083432473	-17.0289412922045	-12.52327539429	0.41	0.27	0.82	-20.9852692685842	-18.2090364282814	-15.4328035879786	-39.6922200676324	-34.4411630787544	-29.1901060898764	-38.6004283145612	-33.4930124358378	-28.3875227274208	-10.9368781820768	0.680088594577613	-0.0296353666310259	11.532449089144	-0.110908234729629	-0.0583795841109852	-0.192927349689083	-0.946271716705816	-0.85421785011577	-1.09001583302344	-0.887325016758873	-0.79804297678745	-1.02677318847975	0.00617474979865208	0.0111117382477163	0.010800368373416
243	12.1735729393678	0.32	-10.9269379712293	-13.4271821739905	-8.42669376846823	0.541076129451246	-14.0493531311449	-16.0694999164091	-12.0292063458808	0.54	0.31	0.96	-16.8859592106316	-14.7631727895914	-12.6403863685512	-28.6786733258113	-25.0733881566307	-21.4681029874501	-27.8059375431341	-24.3087754292372	-20.8076143481656	-10.9269379712293	0.796242895796377	0.107847211916651	9.41216577134168	-0.110908234729629	-0.0583795841109852	-0.192927349689083	-0.946271716705816	-0.85421785011577	-1.09001583302344	-0.887325016758873	-0.79804297678745	-1.02677318847975	0.00617474979865208	0.0111117382477163	0.010800368373416
243	12.1735729393678	0.32	-10.7395984425715	-13.1707414509599	-8.30845543418299	0.568924106358677	-13.7104348547101	-15.5737503333339	-11.8471193760864	0.48	0.24	0.88	-17.4321133842734	-15.3464547600615	-13.2607961358496	-30.824873324247	-27.1368429935726	-23.4488126628982	-29.1797247206725	-25.6858024450627	-22.195095711226	-10.7395984425715	0.733601084307701	-0.869029060631492	10.8256690440733	-0.110908234729629	-0.0583795841109852	-0.192927349689083	-0.946271716705816	-0.85421785011577	-1.09001583302344	-0.887325016758873	-0.79804297678745	-1.02677318847975	0.00617474979865208	0.0111117382477163	0.010800368373416
243	12.1735729393678	0.32	-10.733380319487	-13.1877454896983	-8.27901514927583	0.545563635484571	-16.6000803177815	-18.9655069484683	-14.2346536870948	0.56	0.3	0.87	-19.5188208917683	-17.0843835280614	-14.6499461643545	-32.7332678911705	-28.6506908322202	-24.56811377327	-32.08088473988	-28.0783481364915	-24.0836821582854	-10.733380319487	0.754581337986882	0.908464784764848	10.5090168761161	-0.110908234729629	-0.0583795841109852	-0.192927349689083	-0.946271716705816	-0.85421785011577	-1.09001583302344	-0.887325016758873	-0.79804297678745	-1.02677318847975	0.00617474979865208	0.0111117382477163	0.010800368373416
243	12.1735729393678	0.32	-10.4380085671543	-12.8269809484521	-8.04903618585639	0.501548944675929	-13.4280751962279	-15.5181114795222	-11.3380389129336	0.53	0.25	0.84	-16.4926565412449	-14.2713649475739	-12.0500733539028	-28.2083985280674	-24.409187748129	-20.6099769681907	-27.1398653040423	-23.4833825706578	-19.8304732287053	-10.4380085671543	0.717815064066635	0.963906351768517	11.5920215360451	-0.110908234729629	-0.0583795841109852	-0.192927349689083	-0.946271716705816	-0.85421785011577	-1.09001583302344	-0.887325016758873	-0.79804297678745	-1.02677318847975	0.00617474979865208	0.0111117382477163	0.010800368373416
243	12.1735729393678	0.32	-10.372198782165	-12.7598824075747	-7.98451515675527	0.522177233201914	-14.4379369853665	-16.5942661484174	-12.2816078223156	0.52	0.28	0.92	-17.7314652650293	-15.4273636366332	-13.1232620082371	-30.4294006218356	-26.4752755410298	-22.521150460224	-29.3863140747549	-25.575987323762	-21.7568904472255	-10.372198782165	0.790794443761468	-1.58693049190439	7.99387043555001	-0.110908234729629	-0.0583795841109852	-0.192927349689083	-0.946271716705816	-0.85421785011577	-1.09001583302344	-0.887325016758873	-0.79804297678745	-1.02677318847975	0.00617474979865208	0.0111117382477163	0.010800368373416
243	12.1735729393678	0.32	-9.94239417441305	-12.2052408324979	-7.67954751632825	0.481907158352505	-14.0551798657372	-16.3305076832098	-11.7798520482646	0.49	0.28	0.82	-18.2210776346524	-15.6823369163171	-13.1435961979817	-32.1522863848067	-27.6725119022343	-23.1927374196618	-31.3875920087647	-27.0062139425088	-22.6338357025863	-9.94239417441305	0.70877884719771	-0.860565479972678	9.86022944346498	-0.110908234729629	-0.0583795841109852	-0.192927349689083	-0.946271716705816	-0.85421785011577	-1.09001583302344	-0.887325016758873	-0.79804297678745	-1.02677318847975	0.00617474979865208	0.0111117382477163	0.010800368373416
243	12.1735729393678	0.32	-9.93017986900699	-12.2109806596983	-7.64937907831571	0.563960814409396	-14.5847713557473	-16.5870447751531	-12.5824979363416	0.45	0.22	0.82	-19.3581269110216	-17.021347605917	-14.6845683008123	-35.2138662180184	-30.9630916358898	-26.7123170537613	-33.3829358767725	-29.3439540868216	-25.3191642393194	-9.93017986900699	0.727431015523692	-1.44284520202024	10.4301920823498	-0.110908234729629	-0.0583795841109852	-0.192927349689083	-0.946271716705816	-0.85421785011577	-1.09001583302344	-0.887325016758873	-0.79804297678745	-1.02677318847975	0.00617474979865208	0.0111117382477163	0.010800368373416
243	12.1735729393678	0.32	-9.89437986211746	-12.1249825499621	-7.66377717427279	0.490615728040307	-15.302429413489	-17.7368627066226	-12.8679961203553	0.5	0.31	0.86	-19.4405775993939	-16.7723047414188	-14.1040318834436	-33.9072581177017	-29.2533934852722	-24.5995288528427	-33.3769118759993	-28.7840322807293	-24.2125911769651	-9.89437986211746	0.828466761998624	0.743910635304644	9.8935153837416	-0.110908234729629	-0.0583795841109852	-0.192927349689083	-0.946271716705816	-0.85421785011577	-1.09001583302344	-0.887325016758873	-0.79804297678745	-1.02677318847975	0.00617474979865208	0.0111117382477163	0.010800368373416
243	12.1735729393678	0.32	-8.84882064350104	-10.8804912062097	-6.81715008079236	0.433884764915981	-12.1981957871395	-14.3736316417048	-10.0227599325742	0.5	0.28	0.86	-15.8363803698723	-13.4395588482191	-11.0427373265658	-27.7141951821212	-23.519677374619	-19.3251595671169	-26.99764680354	-22.9158270285055	-18.8255386608735	-8.84882064350104	0.801912185848155	0.618817781678258	10.2360766119228	-0.110908234729629	-0.0583795841109852	-0.192927349689083	-0.946271716705816	-0.85421785011577	-1.09001583302344	-0.887325016758873	-0.79804297678745	-1.02677318847975	0.00617474979865208	0.0111117382477163	0.010800368373416
243	12.1735729393678	0.32	-8.54421850307824	-10.4778869984625	-6.61055000769402	0.575489566594261	-15.4215606944765	-17.4895069428905	-13.3536144460625	0.48	0.29	0.92	-19.7100271779896	-17.3795282741637	-15.0490293703378	-35.0106977497035	-30.8710589764511	-26.7314202031987	-33.8968399305102	-29.8846750553872	-25.8802727532218	-8.54421850307824	0.805390366156748	-0.899340719074486	9.24006325132711	-0.110908234729629	-0.0583795841109852	-0.192927349689083	-0.946271716705816	-0.85421785011577	-1.09001583302344	-0.887325016758873	-0.79804297678745	-1.02677318847975	0.00617474979865208	0.0111117382477163	0.010800368373416
243	12.1735729393678	0.32	-7.85492127354527	-9.64421329036335	-6.0656292567272	0.502393494966551	-13.5651518753893	-15.6729603331853	-11.4573434175933	0.51	0.34	0.9	-17.0966833747346	-14.7974027633224	-12.4981221519102	-29.7276397398713	-25.72966047227	-21.7316812046687	-29.4120132769737	-25.4618227432008	-21.5031206054618	-7.85492127354527	0.870435524656606	-0.538640165710013	7.72477336504924	-0.110908234729629	-0.0583795841109852	-0.192927349689083	-0.946271716705816	-0.85421785011577	-1.09001583302344	-0.887325016758873	-0.79804297678745	-1.02677318847975	0.00617474979865208	0.0111117382477163	0.010800368373416
243	12.1735729393678	0.33	-20.1918355957429	-24.7161887444377	-15.6674824470482	0.493738241622804	-15.6100923063301	-18.0780068156592	-13.142177797001	0.45	0.27	0.74	-21.2228849506645	-18.3256482014119	-15.4284114521593	-38.7648906786885	-33.4729114724619	-28.1809322662352	-38.1061242169088	-32.9084934614381	-27.7057219011599	-20.1918355957429	0.589272178759961	0.308835775566485	12.6430811751856	-0.110908234729629	-0.0583795841109852	-0.192927349689083	-0.946271716705816	-0.85421785011577	-1.09001583302344	-0.887325016758873	-0.79804297678745	-1.02677318847975	0.00617474979865208	0.0111117382477163	0.010800368373416
243	12.1735729393678	0.33	-19.2992925627108	-23.5787167049351	-15.0198684204864	0.508834478552224	-15.5051457991317	-17.8835572475247	-13.1267343507387	0.46	0.25	0.76	-20.5561410599463	-17.8222911577673	-15.0884412555883	-37.0035495205134	-32.0822877943013	-27.1610260680891	-35.9283348522446	-31.1484087523085	-26.3677700961636	-19.2992925627108	0.621299216513761	0.283395381361149	12.0388565103413	-0.110908234729629	-0.0583795841109852	-0.192927349689083	-0.946271716705816	-0.85421785011577	-1.09001583302344	-0.887325016758873	-0.79804297678745	-1.02677318847975	0.00617474979865208	0.0111117382477163	0.010800368373416
243	12.1735729393678	0.33	-19.0041630808995	-23.2418185509493	-14.7665076108498	0.402463342757762	-14.5866246144518	-17.3616015621998	-11.8116476667038	0.45	0.29	0.71	-20.2294623270278	-16.9961032718896	-13.7627442167515	-36.7577700948462	-30.8826229030167	-25.0074757111873	-36.6764079154338	-30.8187933540134	-24.9484475911784	-19.0041630808995	0.611243573521745	0.35814506635443	11.6303834963918	-0.110908234729629	-0.0583795841109852	-0.192927349689083	-0.946271716705816	-0.85421785011577	-1.09001583302344	-0.887325016758873	-0.79804297678745	-1.02677318847975	0.00617474979865208	0.0111117382477163	0.010800368373416
243	12.1735729393678	0.33	-17.9823794284287	-21.9729908388405	-13.9917680180169	0.454680338243571	-15.4088472060426	-18.043528581298	-12.7741658307872	0.54	0.35	0.77	-18.8825678418618	-16.1253715658786	-13.3681752898955	-31.9888434893268	-27.3178940252266	-22.6469445611264	-32.2164278527792	-27.5117293253691	-22.8031030322392	-17.9823794284287	0.683193383435352	0.266448696063002	10.1265164660956	-0.110908234729629	-0.0583795841109852	-0.192927349689083	-0.946271716705816	-0.85421785011577	-1.09001583302344	-0.887325016758873	-0.79804297678745	-1.02677318847975	0.00617474979865208	0.0111117382477163	0.010800368373416
243	12.1735729393678	0.33	-17.7410846577264	-21.713599765106	-13.7685695503468	0.439339292161398	-14.0028197486992	-16.4725583940408	-11.5330811033575	0.47	0.25	0.75	-18.8138278081566	-15.9930615074333	-13.17229520671	-33.7205281960918	-28.6647930980546	-23.6090580000173	-32.7621310692944	-27.8596229252747	-22.9447723812384	-17.7410846577264	0.613278646401468	-0.690570228766988	11.254910934629	-0.110908234729629	-0.0583795841109852	-0.192927349689083	-0.946271716705816	-0.85421785011577	-1.09001583302344	-0.887325016758873	-0.79804297678745	-1.02677318847975	0.00617474979865208	0.0111117382477163	0.010800368373416
243	12.1735729393678	0.33	-17.6864332410444	-21.5970180530521	-13.7758484290367	0.497054031536626	-15.1785432451433	-17.5623685146404	-12.7947179756462	0.49	0.29	0.72	-19.459178352157	-16.8178899040269	-14.1766014558968	-34.1798334364011	-29.5404392348176	-24.9010450332341	-34.007910223298	-29.4007142373726	-24.7761604545529	-17.6864332410444	0.621176742401709	-1.24952815722028	10.5968025316694	-0.110908234729629	-0.0583795841109852	-0.192927349689083	-0.946271716705816	-0.85421785011577	-1.09001583302344	-0.887325016758873	-0.79804297678745	-1.02677318847975	0.00617474979865208	0.0111117382477163	0.010800368373416
243	12.1735729393678	0.33	-17.1223003879242	-20.9216820676693	-13.3229187081792	0.495114040580799	-15.5939887743219	-18.0525821339436	-13.1353954147002	0.45	0.27	0.88	-21.1485315569244	-18.2682987533389	-15.3880659497535	-38.5724039598989	-33.3192021997949	-28.0660004396909	-37.244478578827	-32.1664804704375	-27.0960633425265	-17.1223003879242	0.684608925388292	1.64999208110484	12.0645641611608	-0.110908234729629	-0.0583795841109852	-0.192927349689083	-0.946271716705816	-0.85421785011577	-1.09001583302344	-0.887325016758873	-0.79804297678745	-1.02677318847975	0.00617474979865208	0.0111117382477163	0.010800368373416
243	12.1735729393678	0.33	-16.912073553017	-20.6659710382481	-13.1581760677859	0.433720501797915	-14.1468325860218	-16.6706336501967	-11.623031521847	0.45	0.27	0.78	-19.4480024576233	-16.5037298925522	-13.5594573274811	-35.3676614982053	-30.0132794393389	-24.6588973804726	-34.7094203783202	-29.4472518736985	-24.1978293028284	-16.912073553017	0.65699717165657	-0.277844262255132	10.8336901537981	-0.110908234729629	-0.0583795841109852	-0.192927349689083	-0.946271716705816	-0.85421785011577	-1.09001583302344	-0.887325016758873	-0.79804297678745	-1.02677318847975	0.00617474979865208	0.0111117382477163	0.010800368373416
243	12.1735729393678	0.33	-16.5004754647078	-20.2017116721842	-12.7992392572315	0.395048243845013	-14.118993166911	-16.8468683368634	-11.3911179969586	0.49	0.31	0.86	-18.6801349844638	-15.6554139872695	-12.6306929900753	-32.8272518596585	-27.5118042966363	-22.1963567336142	-32.3167576154774	-27.0759227276622	-21.8506088343735	-16.5004754647078	0.683763399672486	0.696095437704825	10.7816804627348	-0.110908234729629	-0.0583795841109852	-0.192927349689083	-0.946271716705816	-0.85421785011577	-1.09001583302344	-0.887325016758873	-0.79804297678745	-1.02677318847975	0.00617474979865208	0.0111117382477163	0.010800368373416
243	12.1735729393678	0.33	-16.1486674690576	-19.7470393717728	-12.5502955663423	0.427603871814347	-14.9146233248548	-17.6087950893639	-12.2204515603458	0.51	0.29	0.92	-19.1624051357156	-16.2305287299352	-13.2986523241548	-33.2683166898354	-28.1782148956111	-23.0881131013868	-32.2582388282483	-27.3253315224066	-22.3902207971843	-16.1486674690576	0.687021972417857	0.972744398010647	11.1260822947413	-0.110908234729629	-0.0583795841109852	-0.192927349689083	-0.946271716705816	-0.85421785011577	-1.09001583302344	-0.887325016758873	-0.79804297678745	-1.02677318847975	0.00617474979865208	0.0111117382477163	0.010800368373416
243	12.1735729393678	0.33	-16.0431545003565	-19.5859724558409	-12.5003365448721	0.474605496197108	-13.7903861349124	-16.0557515673527	-11.5250207024722	0.53	0.31	0.87	-17.0605080173035	-14.6533777773928	-12.246247537482	-29.1758402553801	-25.0593129349568	-20.9427856145334	-28.6076075361875	-24.5672565136404	-20.532778221403	-16.0431545003565	0.69564332532316	0.465409874098145	10.6847177140313	-0.110908234729629	-0.0583795841109852	-0.192927349689083	-0.946271716705816	-0.85421785011577	-1.09001583302344	-0.887325016758873	-0.79804297678745	-1.02677318847975	0.00617474979865208	0.0111117382477163	0.010800368373416
243	12.1735729393678	0.33	-15.9591412228193	-19.503670344554	-12.4146121010847	0.489822276489607	-15.8606708571195	-18.3879225364958	-13.3334191777432	0.54	0.31	0.81	-19.3653624329191	-16.7037705846182	-14.0421787363173	-32.9349309123642	-28.4083260556593	-23.8817211989545	-32.6137207703475	-28.134556593714	-23.6465351305051	-15.9591412228193	0.677173014663618	0.0243710837340936	10.4405886714003	-0.110908234729629	-0.0583795841109852	-0.192927349689083	-0.946271716705816	-0.85421785011577	-1.09001583302344	-0.887325016758873	-0.79804297678745	-1.02677318847975	0.00617474979865208	0.0111117382477163	0.010800368373416
243	12.1735729393678	0.33	-15.92114512478	-19.4954160722236	-12.3468741773364	0.401082612379933	-13.5466374736626	-16.1311789943215	-10.9620959530037	0.54	0.24	0.88	-16.8138325201963	-14.1199160814072	-11.425999642618	-28.4145532427366	-23.8619664372292	-19.3093796317218	-27.0227306798118	-22.6849477566898	-18.3598908491326	-15.92114512478	0.675433745644546	1.54343504854428	11.7097041794432	-0.110908234729629	-0.0583795841109852	-0.192927349689083	-0.946271716705816	-0.85421785011577	-1.09001583302344	-0.887325016758873	-0.79804297678745	-1.02677318847975	0.00617474979865208	0.0111117382477163	0.010800368373416
243	12.1735729393678	0.33	-15.8961503252114	-19.3967302214939	-12.395570428929	0.437855072413095	-14.0544426249439	-16.5407684672454	-11.5681167826423	0.54	0.29	0.9	-17.383934316932	-14.770867988203	-12.1578016594741	-29.5273107865161	-25.0889126547992	-20.6505145230823	-28.7039120523745	-24.3863658724095	-20.0745189705607	-15.8961503252114	0.699335830674213	0.216355742663473	10.0745413912187	-0.110908234729629	-0.0583795841109852	-0.192927349689083	-0.946271716705816	-0.85421785011577	-1.09001583302344	-0.887325016758873	-0.79804297678745	-1.02677318847975	0.00617474979865208	0.0111117382477163	0.010800368373416
243	12.1735729393678	0.33	-15.8849049127159	-19.4241158728352	-12.3456939525966	0.456578360529524	-14.1107862643375	-16.5143048084403	-11.7072677202347	0.5	0.29	0.81	-18.129610619966	-15.4909978640612	-12.8523851081563	-31.6535213089973	-27.0466167898652	-22.4397122707332	-31.1502617389826	-26.620417410037	-22.0844531141952	-15.8849049127159	0.683218663400037	0.337384470531626	10.7005899067305	-0.110908234729629	-0.0583795841109852	-0.192927349689083	-0.946271716705816	-0.85421785011577	-1.09001583302344	-0.887325016758873	-0.79804297678745	-1.02677318847975	0.00617474979865208	0.0111117382477163	0.010800368373416
243	12.1735729393678	0.33	-15.8527151111568	-19.4001917066125	-12.3052385157011	0.466631387466831	-15.0204944687639	-17.5277375688067	-12.5132513687212	0.49	0.31	0.71	-19.6047615494597	-16.8004119903733	-13.9960624312868	-34.6497686071844	-29.6933164171968	-24.7368642272091	-34.7283664166008	-29.7506054557692	-24.7957494271096	-15.8527151111568	0.627623738969969	1.34647222258826	12.9123969410925	-0.110908234729629	-0.0583795841109852	-0.192927349689083	-0.946271716705816	-0.85421785011577	-1.09001583302344	-0.887325016758873	-0.79804297678745	-1.02677318847975	0.00617474979865208	0.0111117382477163	0.010800368373416
243	12.1735729393678	0.33	-15.848265062006	-19.3762619227255	-12.3202682012865	0.47110532345854	-14.0067345878563	-16.323851531028	-11.6896176446845	0.53	0.32	0.92	-17.2071547107388	-14.7646557913971	-12.3221568720554	-29.2808188608894	-25.1245030941387	-20.968187327388	-28.7167099440711	-24.6351148045776	-20.5594873368663	-15.848265062006	0.705200974498293	-0.926255393862868	8.88350028159096	-0.110908234729629	-0.0583795841109852	-0.192927349689083	-0.946271716705816	-0.85421785011577	-1.09001583302344	-0.887325016758873	-0.79804297678745	-1.02677318847975	0.00617474979865208	0.0111117382477163	0.010800368373416
243	12.1735729393678	0.33	-15.8477920469276	-19.3956080371711	-12.2999760566841	0.389378252484544	-12.5701484022632	-15.0278330383905	-10.1124637661359	0.49	0.28	0.8	-16.7342143093285	-13.9974643533878	-11.2607143974472	-29.4898804658366	-24.6670410080807	-19.8442015503248	-28.8847899989812	-24.1643741798221	-19.4368774560839	-15.8477920469276	0.647235016979863	0.268309367451903	11.622681536064	-0.110908234729629	-0.0583795841109852	-0.192927349689083	-0.946271716705816	-0.85421785011577	-1.09001583302344	-0.887325016758873	-0.79804297678745	-1.02677318847975	0.00617474979865208	0.0111117382477163	0.010800368373416
243	12.1735729393678	0.33	-15.8376858359088	-19.3475406593842	-12.3278310124334	0.456916682240405	-13.2688912422866	-15.5274678193198	-11.0103146652535	0.48	0.26	0.79	-17.540866356536	-14.9894271679486	-12.4379879793613	-31.2075637504288	-26.668209791808	-22.1288558331871	-30.334448962097	-25.9209725095116	-21.5090210019472	-15.8376858359088	0.658596155960804	0.834903875032783	12.6624865066684	-0.110908234729629	-0.0583795841109852	-0.192927349689083	-0.946271716705816	-0.85421785011577	-1.09001583302344	-0.887325016758873	-0.79804297678745	-1.02677318847975	0.00617474979865208	0.0111117382477163	0.010800368373416
243	12.1735729393678	0.33	-15.8157136066379	-19.3343416861023	-12.2970855271735	0.564059728145557	-14.3596661045268	-16.3306394525202	-12.3886927565334	0.5	0.25	0.83	-17.8505598346737	-15.6961446457771	-13.5417294568805	-31.0793295463556	-27.3283110765971	-23.5772926068385	-29.8614639953237	-26.2601350174957	-22.6523655530135	-15.8157136066379	0.653584018854707	1.02021990126583	12.9186489383549	-0.110908234729629	-0.0583795841109852	-0.192927349689083	-0.946271716705816	-0.85421785011577	-1.09001583302344	-0.887325016758873	-0.79804297678745	-1.02677318847975	0.00617474979865208	0.0111117382477163	0.010800368373416
243	12.1735729393678	0.33	-15.6636516073091	-19.1301719674137	-12.1971312472046	0.469677158785371	-14.7645802165476	-17.214077778468	-12.3150826546272	0.49	0.29	0.89	-19.1252708278605	-16.4038177900155	-13.6823647521706	-33.6533167998936	-28.8645782736285	-24.0758397473633	-32.783355784673	-28.1134254585467	-23.4502283348976	-15.6636516073091	0.702564172601008	0.377759214842909	10.66240558006	-0.110908234729629	-0.0583795841109852	-0.192927349689083	-0.946271716705816	-0.85421785011577	-1.09001583302344	-0.887325016758873	-0.79804297678745	-1.02677318847975	0.00617474979865208	0.0111117382477163	0.010800368373416
243	12.1735729393678	0.33	-15.6322313211743	-19.1026482977918	-12.1618143445568	0.454056251856826	-13.9975577165274	-16.3939441212344	-11.6011713118203	0.49	0.28	0.98	-18.1458890207981	-15.4934118969777	-12.8409347731573	-31.8516297574781	-27.1957146247848	-22.5397994920914	-30.454912624706	-26.0042816810698	-21.5555353358926	-15.6322313211743	0.702490594510563	-0.671676930094129	9.51756780898071	-0.110908234729629	-0.0583795841109852	-0.192927349689083	-0.946271716705816	-0.85421785011577	-1.09001583302344	-0.887325016758873	-0.79804297678745	-1.02677318847975	0.00617474979865208	0.0111117382477163	0.010800368373416
243	12.1735729393678	0.33	-15.5517600988306	-19.0466092482737	-12.0569109493875	0.483190667060846	-15.1298202377684	-17.5728296204765	-12.6868108550602	0.56	0.3	0.84	-18.0829695828671	-15.5690395378905	-13.055109492914	-30.3227662023789	-26.1072355256484	-21.8917048489179	-29.8153149557658	-25.6736297846406	-21.5252932943277	-15.5517600988306	0.69572977472741	-0.559351272073775	9.61207828554349	-0.110908234729629	-0.0583795841109852	-0.192927349689083	-0.946271716705816	-0.85421785011577	-1.09001583302344	-0.887325016758873	-0.79804297678745	-1.02677318847975	0.00617474979865208	0.0111117382477163	0.010800368373416
243	12.1735729393678	0.33	-15.5316857450083	-18.962329273466	-12.1010422165506	0.495562316085333	-15.0875055256842	-17.4641133806763	-12.7108976706921	0.57	0.32	0.95	-17.6350740949232	-15.2352010121169	-12.8353279293106	-29.2415512319945	-25.2622080592109	-21.2828648864274	-28.5693631278137	-24.676415580796	-20.794646476166	-15.5316857450083	0.730095124515872	0.354117034424619	9.73659309782901	-0.110908234729629	-0.0583795841109852	-0.192927349689083	-0.946271716705816	-0.85421785011577	-1.09001583302344	-0.887325016758873	-0.79804297678745	-1.02677318847975	0.00617474979865208	0.0111117382477163	0.010800368373416
243	12.1735729393678	0.33	-15.5176427000251	-18.9532304883413	-12.0820549117089	0.519064215211487	-15.8987800770571	-18.2881437974491	-13.5094163566651	0.52	0.29	0.88	-19.5157794494498	-16.9660239407365	-14.4162684320232	-33.4639339205575	-29.0918385052465	-24.7197430899355	-32.6175987245845	-28.3587589232123	-24.0892654291306	-15.5176427000251	0.710980934380399	-1.08693401677853	8.91745749224476	-0.110908234729629	-0.0583795841109852	-0.192927349689083	-0.946271716705816	-0.85421785011577	-1.09001583302344	-0.887325016758873	-0.79804297678745	-1.02677318847975	0.00617474979865208	0.0111117382477163	0.010800368373416
243	12.1735729393678	0.33	-15.4723544394999	-18.8962303560737	-12.0484785229261	0.465891130679491	-13.9010390556042	-16.2248746449916	-11.5772034662167	0.47	0.27	0.87	-18.5100801646963	-15.8589420825655	-13.2078040004347	-33.1508236310067	-28.4027398733908	-23.6546561157748	-32.0362435503512	-27.4440967737283	-22.8573089353707	-15.4723544394999	0.664693631689457	-0.441659960317221	10.4823572890865	-0.110908234729629	-0.0583795841109852	-0.192927349689083	-0.946271716705816	-0.85421785011577	-1.09001583302344	-0.887325016758873	-0.79804297678745	-1.02677318847975	0.00617474979865208	0.0111117382477163	0.010800368373416
243	12.1735729393678	0.33	-15.317123158282	-18.7148713978389	-11.9193749187252	0.56001043780057	-16.621153280681	-18.9213752243989	-14.3209313369631	0.45	0.28	0.79	-22.1583006303583	-19.4645741574683	-16.7708476845783	-40.4039055123858	-35.492108723342	-30.5803119342983	-39.6013385154138	-34.7785614035765	-29.973513696886	-15.317123158282	0.666361958478299	-0.00986758833122476	11.6993613695278	-0.110908234729629	-0.0583795841109852	-0.192927349689083	-0.946271716705816	-0.85421785011577	-1.09001583302344	-0.887325016758873	-0.79804297678745	-1.02677318847975	0.00617474979865208	0.0111117382477163	0.010800368373416
243	12.1735729393678	0.33	-15.2310694322934	-18.6104902917647	-11.851648572822	0.486644186457015	-13.7878984754157	-15.998889659673	-11.5769072911583	0.45	0.28	0.85	-18.6116078622987	-16.0395480641665	-13.4674882660344	-33.7803027336065	-29.1119817979477	-24.4436608622888	-32.8500755199222	-28.304569712542	-23.7665653084076	-15.2310694322934	0.675832802406743	0.565140815127429	11.7284072138618	-0.110908234729629	-0.0583795841109852	-0.192927349689083	-0.946271716705816	-0.85421785011577	-1.09001583302344	-0.887325016758873	-0.79804297678745	-1.02677318847975	0.00617474979865208	0.0111117382477163	0.010800368373416
243	12.1735729393678	0.33	-15.1849551871125	-18.5268734354377	-11.8430369387873	0.410800253354271	-12.9770979956127	-15.4035905892322	-10.5506054019932	0.5	0.28	0.92	-16.8648204036535	-14.2081436005973	-11.551466797541	-29.3940904241001	-24.7637062096481	-20.1333219951962	-28.2796987823961	-23.8293239969043	-19.3752748346055	-15.1849551871125	0.672294472569304	-0.012195451254191	10.6855620382096	-0.110908234729629	-0.0583795841109852	-0.192927349689083	-0.946271716705816	-0.85421785011577	-1.09001583302344	-0.887325016758873	-0.79804297678745	-1.02677318847975	0.00617474979865208	0.0111117382477163	0.010800368373416
243	12.1735729393678	0.33	-15.1305901291635	-18.5157979057197	-11.7453823526073	0.489056596193083	-14.8322219025982	-17.1992232971283	-12.4652205080681	0.5	0.28	0.84	-18.9453918192896	-16.3380782167233	-13.730764614157	-33.1503726072069	-28.5881329737722	-24.0258933403375	-32.2480031077245	-27.8120526374028	-23.3723982420792	-15.1305901291635	0.695584005982285	-2.36311075148779	8.50798040810924	-0.110908234729629	-0.0583795841109852	-0.192927349689083	-0.946271716705816	-0.85421785011577	-1.09001583302344	-0.887325016758873	-0.79804297678745	-1.02677318847975	0.00617474979865208	0.0111117382477163	0.010800368373416
243	12.1735729393678	0.33	-15.0893051762566	-18.4394333420326	-11.7391770104805	0.512261666169359	-14.5262094551511	-16.7392291545269	-12.3131897557753	0.57	0.27	0.87	-16.8815328287061	-14.649699787847	-12.4178667469879	-27.9710672474006	-24.2731357441257	-20.5752042408509	-27.0199029096789	-23.4448961608508	-19.8744970271205	-15.0893051762566	0.681979328613017	0.49603697019036	11.1678638704236	-0.110908234729629	-0.0583795841109852	-0.192927349689083	-0.946271716705816	-0.85421785011577	-1.09001583302344	-0.887325016758873	-0.79804297678745	-1.02677318847975	0.00617474979865208	0.0111117382477163	0.010800368373416
243	12.1735729393678	0.33	-14.9375443119868	-18.2384511833136	-11.63663744066	0.539415827071856	-14.8706633887799	-17.0160643319992	-12.7252624455606	0.5	0.28	0.84	-18.785713728963	-16.417193772361	-14.0486738157589	-32.9189682154257	-28.7685146157429	-24.6180610160601	-32.0573687592139	-28.0119015124668	-23.9759050392851	-14.9375443119868	0.669195047954306	-0.11209570024501	10.3321321478407	-0.110908234729629	-0.0583795841109852	-0.192927349689083	-0.946271716705816	-0.85421785011577	-1.09001583302344	-0.887325016758873	-0.79804297678745	-1.02677318847975	0.00617474979865208	0.0111117382477163	0.010800368373416
243	12.1735729393678	0.33	-14.8885642302548	-18.2238782385781	-11.5532502219315	0.51110392184795	-14.6706442989549	-16.910852170772	-12.4304364271377	0.45	0.29	0.79	-19.7497514949476	-17.1334700492448	-14.517188603542	-35.9436127716724	-31.1821043947134	-26.4205960177543	-35.4267848281293	-30.7242142773241	-26.0325589598999	-14.8885642302548	0.666282852067007	-0.115390264329928	11.1764610742758	-0.110908234729629	-0.0583795841109852	-0.192927349689083	-0.946271716705816	-0.85421785011577	-1.09001583302344	-0.887325016758873	-0.79804297678745	-1.02677318847975	0.00617474979865208	0.0111117382477163	0.010800368373416
243	12.1735729393678	0.33	-14.8767741538433	-18.1667993347788	-11.5867489729077	0.419677076029123	-13.0018468671741	-15.3889311195844	-10.6147626147638	0.49	0.29	0.85	-17.1805895114228	-14.5155886513143	-11.8505877912058	-30.3280339657051	-25.6236414563406	-20.919248946976	-29.7002035048309	-25.0970142090383	-20.4874331189278	-14.8767741538433	0.68421706154237	0.363919668871764	10.9009158966349	-0.110908234729629	-0.0583795841109852	-0.192927349689083	-0.946271716705816	-0.85421785011577	-1.09001583302344	-0.887325016758873	-0.79804297678745	-1.02677318847975	0.00617474979865208	0.0111117382477163	0.010800368373416
243	12.1735729393678	0.33	-14.8246415070221	-18.1406413005408	-11.5086417135035	0.525239147668551	-16.4175680941594	-18.854554992057	-13.9805811962618	0.5	0.29	0.92	-20.7375498659907	-18.0571823187742	-15.3768147715578	-36.2508225164387	-31.5653351343292	-26.8798477522197	-35.0729451870033	-30.5384688698619	-25.9978242877741	-14.8246415070221	0.725658727382026	-0.297463796663937	9.75580915870126	-0.110908234729629	-0.0583795841109852	-0.192927349689083	-0.946271716705816	-0.85421785011577	-1.09001583302344	-0.887325016758873	-0.79804297678745	-1.02677318847975	0.00617474979865208	0.0111117382477163	0.010800368373416
243	12.1735729393678	0.33	-14.8086500294997	-18.0693329035172	-11.5479671554821	0.467657518820773	-14.3366571949431	-16.7248256862001	-11.948488703686	0.57	0.32	0.89	-16.8972451862121	-14.484456598762	-12.0716680113118	-28.0266131277174	-24.0246417084582	-20.0226702891989	-27.5227191371007	-23.59497570581	-19.6620321611638	-14.8086500294997	0.748553505293226	0.0051998086575846	9.18858448345769	-0.110908234729629	-0.0583795841109852	-0.192927349689083	-0.946271716705816	-0.85421785011577	-1.09001583302344	-0.887325016758873	-0.79804297678745	-1.02677318847975	0.00617474979865208	0.0111117382477163	0.010800368373416
243	12.1735729393678	0.33	-14.7489035342556	-18.0430376061959	-11.4547694623153	0.537077303044413	-15.4748885498084	-17.7179895501952	-13.2317875494216	0.53	0.28	0.9	-18.8331955185209	-16.4489092207784	-14.064622923036	-32.2142411899675	-28.1359118493161	-24.0575825086646	-31.1292165730602	-27.1936694980312	-23.2527930630009	-14.7489035342556	0.697090377703948	-0.439806117601643	10.0240647809168	-0.110908234729629	-0.0583795841109852	-0.192927349689083	-0.946271716705816	-0.85421785011577	-1.09001583302344	-0.887325016758873	-0.79804297678745	-1.02677318847975	0.00617474979865208	0.0111117382477163	0.010800368373416
243	12.1735729393678	0.33	-14.6771427583624	-17.9515553810988	-11.4027301356261	0.548435593508064	-16.3660382414085	-18.6846394502592	-14.0474370325578	0.52	0.3	0.92	-20.0678134412285	-17.5775723730137	-15.0873313047988	-34.5502995330231	-30.2629079311311	-25.9755163292391	-33.5549046926733	-29.3874436507023	-25.2298274796753	-14.6771427583624	0.756381152170573	-0.0099274192614644	9.72350677906867	-0.110908234729629	-0.0583795841109852	-0.192927349689083	-0.946271716705816	-0.85421785011577	-1.09001583302344	-0.887325016758873	-0.79804297678745	-1.02677318847975	0.00617474979865208	0.0111117382477163	0.010800368373416
243	12.1735729393678	0.33	-14.6461799746304	-17.8697671295518	-11.4225928197091	0.498002932252396	-14.1298020649271	-16.3447125544854	-11.9148915753689	0.53	0.31	0.9	-17.2430942500026	-14.9064419412233	-12.569789632444	-29.3566617806446	-25.3784714087056	-21.4002810367667	-28.6772065018167	-24.7939754108898	-20.9082014985058	-14.6461799746304	0.735396273242939	-0.00384617313080634	9.80989456028661	-0.110908234729629	-0.0583795841109852	-0.192927349689083	-0.946271716705816	-0.85421785011577	-1.09001583302344	-0.887325016758873	-0.79804297678745	-1.02677318847975	0.00617474979865208	0.0111117382477163	0.010800368373416
243	12.1735729393678	0.33	-14.5420756901598	-17.8123020834975	-11.2718492968221	0.615564555002616	-17.0546267266527	-19.1589021800242	-14.9503512732811	0.46	0.23	0.83	-22.1448282835235	-19.712600270755	-17.2803722579864	-40.0153755817871	-35.6203757115966	-31.2253758414061	-38.1310716172525	-33.9396984720365	-29.7605143455377	-14.5420756901598	0.665272478644074	0.78334660585469	12.5910756709394	-0.110908234729629	-0.0583795841109852	-0.192927349689083	-0.946271716705816	-0.85421785011577	-1.09001583302344	-0.887325016758873	-0.79804297678745	-1.02677318847975	0.00617474979865208	0.0111117382477163	0.010800368373416
243	12.1735729393678	0.33	-14.4818236450627	-17.6899589000189	-11.2736883901064	0.479798266123402	-13.7499761692438	-15.9853181148256	-11.514634223662	0.51	0.27	0.93	-17.2490590690513	-14.8369991411911	-12.4249392133309	-29.7852646870935	-25.6201770086965	-21.4550893302995	-28.5517924967462	-24.5549204207019	-20.5656396172502	-14.4818236450627	0.699913004068625	-1.6809155546485	9.03395341027424	-0.110908234729629	-0.0583795841109852	-0.192927349689083	-0.946271716705816	-0.85421785011577	-1.09001583302344	-0.887325016758873	-0.79804297678745	-1.02677318847975	0.00617474979865208	0.0111117382477163	0.010800368373416
243	12.1735729393678	0.33	-14.4724031439001	-17.6595337273697	-11.2852725604306	0.498302078450972	-13.2262237843039	-15.2982542167146	-11.1541933518933	0.39	0.22	0.74	-19.4863526004835	-16.8470765737607	-14.2078005470379	-37.7876721140945	-32.6696236439094	-27.5515751737244	-36.2676812105789	-31.3663966195794	-26.4422669196763	-14.4724031439001	0.617312329973913	-0.135588688103467	13.2057292023335	-0.110908234729629	-0.0583795841109852	-0.192927349689083	-0.946271716705816	-0.85421785011577	-1.09001583302344	-0.887325016758873	-0.79804297678745	-1.02677318847975	0.00617474979865208	0.0111117382477163	0.010800368373416
243	12.1735729393678	0.33	-14.288840584902	-17.4431747348986	-11.1345064349054	0.514480211220785	-15.6919410393419	-18.0719646176357	-13.3119174610481	0.48	0.3	0.97	-20.3545664234551	-17.6739310283141	-14.993295633173	-36.1415317956468	-31.3818003746726	-26.6220689536983	-34.942034561679	-30.3364524150265	-25.735302066956	-14.288840584902	0.739215489443327	-0.688327283864367	9.71348303087224	-0.110908234729629	-0.0583795841109852	-0.192927349689083	-0.946271716705816	-0.85421785011577	-1.09001583302344	-0.887325016758873	-0.79804297678745	-1.02677318847975	0.00617474979865208	0.0111117382477163	0.010800368373416
243	12.1735729393678	0.33	-14.2862610488554	-17.4668775795242	-11.1056445181866	0.50367927949633	-15.5485737355393	-17.9583691843128	-13.1387782867658	0.47	0.28	0.8	-20.4729464059507	-17.725725176356	-14.9785039467613	-36.64834349858	-31.7305800612902	-26.8128166240004	-35.8581941825087	-31.0573800549347	-26.2420148312493	-14.2862610488554	0.652359711325298	-0.929319983014406	10.6781486935903	-0.110908234729629	-0.0583795841109852	-0.192927349689083	-0.946271716705816	-0.85421785011577	-1.09001583302344	-0.887325016758873	-0.79804297678745	-1.02677318847975	0.00617474979865208	0.0111117382477163	0.010800368373416
243	12.1735729393678	0.33	-14.2857240387116	-17.4433622498937	-11.1280858275295	0.470090899022213	-14.1482797142101	-16.4935822136828	-11.8029772147374	0.53	0.3	1	-17.438192269461	-14.9585710818985	-12.478949894336	-29.7290063481099	-25.5016946585231	-21.2743829689364	-28.5718592028236	-24.5039549212948	-20.4473633352622	-14.2857240387116	0.753515179081165	0.586592482943629	9.99982985139712	-0.110908234729629	-0.0583795841109852	-0.192927349689083	-0.946271716705816	-0.85421785011577	-1.09001583302344	-0.887325016758873	-0.79804297678745	-1.02677318847975	0.00617474979865208	0.0111117382477163	0.010800368373416
243	12.1735729393678	0.33	-14.2526478498857	-17.4324103072805	-11.0728853924908	0.495660547843952	-15.209499135427	-17.6048529356299	-12.8141453352242	0.42	0.29	0.88	-21.4392661920611	-18.5221939543953	-15.6051217167296	-40.199271130081	-34.7296726495426	-29.2600741690041	-39.1438370686193	-33.8107206100981	-28.4921291142863	-14.2526478498857	0.68200509972566	-0.56420836975393	10.1363011628633	-0.110908234729629	-0.0583795841109852	-0.192927349689083	-0.946271716705816	-0.85421785011577	-1.09001583302344	-0.887325016758873	-0.79804297678745	-1.02677318847975	0.00617474979865208	0.0111117382477163	0.010800368373416
243	12.1735729393678	0.33	-14.2218219945858	-17.3781499655835	-11.065494023588	0.464740029820368	-13.3070568584087	-15.5367485527459	-11.0773651640715	0.47	0.27	0.83	-17.7880084769965	-15.2352366003512	-12.6824647237059	-31.934315339912	-27.3513952111593	-22.7684750824067	-31.0580292402102	-26.6075638682997	-22.1458246198461	-14.2218219945858	0.700719547089627	-1.48659402631479	9.25213176391224	-0.110908234729629	-0.0583795841109852	-0.192927349689083	-0.946271716705816	-0.85421785011577	-1.09001583302344	-0.887325016758873	-0.79804297678745	-1.02677318847975	0.00617474979865208	0.0111117382477163	0.010800368373416
243	12.1735729393678	0.33	-14.1976366936525	-17.3608865059705	-11.0343868813346	0.489526701394133	-13.5272954420258	-15.6840203759717	-11.37057050808	0.5	0.27	0.98	-17.1460947399508	-14.7883185346799	-12.430542329409	-29.855416805376	-25.7499693311972	-21.6445218570185	-28.3530940879361	-24.4546375232451	-20.5580427620929	-14.1976366936525	0.719369422898905	-1.1356831535835	8.9136554650253	-0.110908234729629	-0.0583795841109852	-0.192927349689083	-0.946271716705816	-0.85421785011577	-1.09001583302344	-0.887325016758873	-0.79804297678745	-1.02677318847975	0.00617474979865208	0.0111117382477163	0.010800368373416
243	12.1735729393678	0.33	-14.1522066006421	-17.3328661059212	-10.971547095363	0.482990681228175	-14.8358382693913	-17.2323378733285	-12.4393386654541	0.58	0.31	0.9	-17.2398821661413	-14.8423333781137	-12.4447845900861	-28.431003619701	-24.4771066258633	-20.5232096320256	-27.7989749563068	-23.9307015970815	-20.0663801439083	-14.1522066006421	0.735872609562821	0.424403636854357	9.92397992858721	-0.110908234729629	-0.0583795841109852	-0.192927349689083	-0.946271716705816	-0.85421785011577	-1.09001583302344	-0.887325016758873	-0.79804297678745	-1.02677318847975	0.00617474979865208	0.0111117382477163	0.010800368373416
243	12.1735729393678	0.33	-14.0985963539226	-17.2594776628949	-10.9377150449502	0.525392663658195	-14.1044395872433	-16.1974265252297	-12.0114526492568	0.48	0.23	0.87	-18.2312346949521	-15.8754446550674	-13.5196546151827	-32.3571226499312	-28.1760241926149	-23.9949257352986	-30.6060693854006	-26.6443903929563	-22.6895445129355	-14.0985963539226	0.714303386448261	0.839714116220531	11.9887277724658	-0.110908234729629	-0.0583795841109852	-0.192927349689083	-0.946271716705816	-0.85421785011577	-1.09001583302344	-0.887325016758873	-0.79804297678745	-1.02677318847975	0.00617474979865208	0.0111117382477163	0.010800368373416
243	12.1735729393678	0.33	-14.0771780012899	-17.1841527754326	-10.9702032271472	0.507054321187822	-13.6683306442748	-15.7724638275894	-11.5641974609603	0.56	0.33	1.04	-16.1734520112536	-14.0158248049007	-11.8581975985478	-27.0636776401161	-23.4532346042293	-19.8427915683425	-26.2077914163788	-22.7104657321473	-19.2144726108106	-14.0771780012899	0.776251136219595	1.19097393700112	10.1144991597654	-0.110908234729629	-0.0583795841109852	-0.192927349689083	-0.946271716705816	-0.85421785011577	-1.09001583302344	-0.887325016758873	-0.79804297678745	-1.02677318847975	0.00617474979865208	0.0111117382477163	0.010800368373416
243	12.1735729393678	0.33	-13.9777642595903	-17.0623660226596	-10.8931624965209	0.452770338133785	-13.8177352331986	-16.1894811377355	-11.4459893286618	0.54	0.26	0.92	-16.9239909049927	-14.4446399130837	-11.9652889211748	-28.6518424178376	-24.4543706561547	-20.2568988944719	-27.3566190234813	-23.3532196208179	-19.3445907366309	-13.9777642595903	0.727613994841307	-0.347458405323863	9.70971160455305	-0.110908234729629	-0.0583795841109852	-0.192927349689083	-0.946271716705816	-0.85421785011577	-1.09001583302344	-0.887325016758873	-0.79804297678745	-1.02677318847975	0.00617474979865208	0.0111117382477163	0.010800368373416
243	12.1735729393678	0.33	-13.976009496916	-17.071463203682	-10.88055579015	0.515509800210148	-15.0919169972308	-17.3762210215502	-12.8076129729114	0.51	0.29	0.87	-18.9266357771758	-16.4385119084122	-13.9503880396486	-32.878293306105	-28.556063655668	-24.2338340052311	-32.0702289493334	-27.8537251517805	-23.6399304123472	-13.976009496916	0.710344025443099	0.393347733893959	10.6981571528508	-0.110908234729629	-0.0583795841109852	-0.192927349689083	-0.946271716705816	-0.85421785011577	-1.09001583302344	-0.887325016758873	-0.79804297678745	-1.02677318847975	0.00617474979865208	0.0111117382477163	0.010800368373416
243	12.1735729393678	0.33	-13.9394330219124	-17.0494507389001	-10.8294153049247	0.531893011593912	-15.0430764428118	-17.2464216450636	-12.83973124056	0.38	0.23	0.86	-22.2281909082742	-19.3883915110177	-16.5485921137612	-43.4993818569742	-37.9420461795808	-32.3847105021873	-41.1336824856514	-35.8868487527393	-30.6357467845768	-13.9394330219124	0.649956361799149	-0.440772057361221	12.1173049123026	-0.110908234729629	-0.0583795841109852	-0.192927349689083	-0.946271716705816	-0.85421785011577	-1.09001583302344	-0.887325016758873	-0.79804297678745	-1.02677318847975	0.00617474979865208	0.0111117382477163	0.010800368373416
243	12.1735729393678	0.33	-13.8242311971566	-16.8662497162916	-10.7822126780216	0.529911728206724	-15.3742008557633	-17.6350206890033	-13.1133810225233	0.43	0.27	0.84	-21.2840034874259	-18.5553819528264	-15.8267604182269	-39.6488864428059	-34.5658763110586	-29.4828661793114	-38.3788751132715	-33.4561653713957	-28.5320714264326	-13.8242311971566	0.668916516498567	0.551896414159055	12.1510511176378	-0.110908234729629	-0.0583795841109852	-0.192927349689083	-0.946271716705816	-0.85421785011577	-1.09001583302344	-0.887325016758873	-0.79804297678745	-1.02677318847975	0.00617474979865208	0.0111117382477163	0.010800368373416
243	12.1735729393678	0.33	-13.7738913831226	-16.8203538700962	-10.7274288961489	0.543812663923515	-15.5995321209041	-17.8302466104871	-13.3688176313211	0.5	0.26	0.91	-19.540226195489	-17.0955788130815	-14.6509314306741	-34.0780116616147	-29.8145644950998	-25.551117328585	-32.5695162607035	-28.4866641225283	-24.4163306616625	-13.7738913831226	0.715177990412242	0.775953791533518	11.523789902261	-0.110908234729629	-0.0583795841109852	-0.192927349689083	-0.946271716705816	-0.85421785011577	-1.09001583302344	-0.887325016758873	-0.79804297678745	-1.02677318847975	0.00617474979865208	0.0111117382477163	0.010800368373416
243	12.1735729393678	0.33	-13.7373756927923	-16.7809902244	-10.6937611611845	0.587114551245243	-16.5562289071644	-18.7239342621629	-14.388523552166	0.52	0.29	0.97	-20.023015674008	-17.7049132019503	-15.3868107298927	-34.3791711986688	-30.3990293938366	-26.4188875890046	-33.0636237553662	-29.2413082626766	-25.4118973622977	-13.7373756927923	0.758409583484496	-0.326392608676072	9.69487973956248	-0.110908234729629	-0.0583795841109852	-0.192927349689083	-0.946271716705816	-0.85421785011577	-1.09001583302344	-0.887325016758873	-0.79804297678745	-1.02677318847975	0.00617474979865208	0.0111117382477163	0.010800368373416
243	12.1735729393678	0.33	-13.7267626478535	-16.8081657415602	-10.6453595541469	0.482555354129113	-15.4323911336423	-17.9274285507517	-12.9373537165328	0.58	0.33	0.89	-17.8933515794324	-15.4030568011382	-12.9127620228441	-29.4685363271961	-25.3672732511416	-21.2660101750871	-29.0578736959185	-25.0143389793232	-20.9671386403873	-13.7267626478535	0.786844541178714	1.50678149969904	10.2843557374087	-0.110908234729629	-0.0583795841109852	-0.192927349689083	-0.946271716705816	-0.85421785011577	-1.09001583302344	-0.887325016758873	-0.79804297678745	-1.02677318847975	0.00617474979865208	0.0111117382477163	0.010800368373416
243	12.1735729393678	0.33	-13.6554287586221	-16.676344878669	-10.6345126385752	0.473141457514944	-13.0737014644008	-15.2276510620298	-10.9197518667718	0.51	0.3	0.85	-16.4359475448218	-14.1110845402383	-11.7862215356548	-28.3860865301678	-24.3708776571214	-20.355668784075	-27.8886375077387	-23.9302793446169	-19.9991047364524	-13.6554287586221	0.708105749445479	2.1518362198615	12.1136140183776	-0.110908234729629	-0.0583795841109852	-0.192927349689083	-0.946271716705816	-0.85421785011577	-1.09001583302344	-0.887325016758873	-0.79804297678745	-1.02677318847975	0.00617474979865208	0.0111117382477163	0.010800368373416
243	12.1735729393678	0.33	-13.6503989189751	-16.6877859847908	-10.6130118531593	0.474204650735521	-14.6011600645298	-17.0016411547467	-12.2006789743129	0.5	0.32	0.91	-18.6692864999799	-16.033348662971	-13.3974108259622	-32.6010547187798	-27.9980746498993	-23.3950945810188	-31.9107154182791	-27.4078164139798	-22.901723181072	-13.6503989189751	0.730497013679469	1.38101709076036	10.7194383639942	-0.110908234729629	-0.0583795841109852	-0.192927349689083	-0.946271716705816	-0.85421785011577	-1.09001583302344	-0.887325016758873	-0.79804297678745	-1.02677318847975	0.00617474979865208	0.0111117382477163	0.010800368373416
243	12.1735729393678	0.33	-13.447571068344	-16.4434399965697	-10.4517021401183	0.560604648895433	-14.9767331576513	-17.046883729575	-12.9065825857275	0.49	0.32	0.9	-19.0654274622645	-16.7501476615051	-14.4348678607458	-33.6947883659129	-29.6029387051138	-25.5110890443146	-33.1016248528199	-29.080205237105	-25.0567765048273	-13.447571068344	0.706457741840544	0.347891488170785	10.9807840646461	-0.110908234729629	-0.0583795841109852	-0.192927349689083	-0.946271716705816	-0.85421785011577	-1.09001583302344	-0.887325016758873	-0.79804297678745	-1.02677318847975	0.00617474979865208	0.0111117382477163	0.010800368373416
243	12.1735729393678	0.33	-13.3039772604723	-16.2929312746806	-10.3150232462639	0.486996699876593	-13.9144320305639	-16.1441401511919	-11.684723909936	0.44	0.27	0.73	-19.0330442624392	-16.4043422718225	-13.7756402812059	-34.8683856799347	-30.0526245445857	-25.2368634092366	-34.3095670968139	-29.5712404909316	-24.8241763840478	-13.3039772604723	0.65969667969692	1.27044942746617	13.1776778255714	-0.110908234729629	-0.0583795841109852	-0.192927349689083	-0.946271716705816	-0.85421785011577	-1.09001583302344	-0.887325016758873	-0.79804297678745	-1.02677318847975	0.00617474979865208	0.0111117382477163	0.010800368373416
243	12.1735729393678	0.33	-13.2984450879231	-16.2274799159509	-10.3694102598954	0.514236435456487	-13.8399024262522	-15.9400486601126	-11.7397561923919	0.58	0.29	1.01	-15.947560702113	-13.8464247355955	-11.745288769078	-26.3002950977347	-22.8351572630467	-19.3700194283588	-25.1711478869423	-21.8603074227465	-18.5397825578535	-13.2984450879231	0.777662321311567	1.34624354526438	10.7268976800553	-0.110908234729629	-0.0583795841109852	-0.192927349689083	-0.946271716705816	-0.85421785011577	-1.09001583302344	-0.887325016758873	-0.79804297678745	-1.02677318847975	0.00617474979865208	0.0111117382477163	0.010800368373416
243	12.1735729393678	0.33	-13.2910181376321	-16.2738973663406	-10.3081389089237	0.464758323830173	-13.3266854005184	-15.5595838892623	-11.0937869117745	0.48	0.25	0.88	-17.5554831145119	-15.0361604902986	-12.5168378660853	-31.2078292875908	-26.7293088239858	-22.2507883603808	-29.8435891292631	-25.5600880935623	-21.2789367765287	-13.2910181376321	0.686850635492647	-2.0333342483082	9.32169110596524	-0.110908234729629	-0.0583795841109852	-0.192927349689083	-0.946271716705816	-0.85421785011577	-1.09001583302344	-0.887325016758873	-0.79804297678745	-1.02677318847975	0.00617474979865208	0.0111117382477163	0.010800368373416
243	12.1735729393678	0.33	-13.2119012005914	-16.1226906681769	-10.3011117330058	0.481308271185814	-14.3969733675725	-16.7304296118783	-12.0635171232666	0.49	0.29	0.79	-18.7035997315963	-16.0949379938425	-13.4862762560887	-33.046091382863	-28.437028132479	-23.8279648820951	-32.6008648369985	-28.0545897367048	-23.5029190175699	-13.2119012005914	0.708438862346797	0.777063632802213	11.4086878280158	-0.110908234729629	-0.0583795841109852	-0.192927349689083	-0.946271716705816	-0.85421785011577	-1.09001583302344	-0.887325016758873	-0.79804297678745	-1.02677318847975	0.00617474979865208	0.0111117382477163	0.010800368373416
243	12.1735729393678	0.33	-13.1779602862381	-16.077908742581	-10.2780118298952	0.514092459429727	-14.5142275355008	-16.7173345392378	-12.3111205317639	0.51	0.3	0.89	-18.2125099512778	-15.8123600867696	-13.4122102222615	-31.6417121487517	-27.4717843721959	-23.3018565956401	-30.9020723828718	-26.8266976913313	-22.7521260015155	-13.1779602862381	0.722462585005157	-1.08059054075298	9.05489358572263	-0.110908234729629	-0.0583795841109852	-0.192927349689083	-0.946271716705816	-0.85421785011577	-1.09001583302344	-0.887325016758873	-0.79804297678745	-1.02677318847975	0.00617474979865208	0.0111117382477163	0.010800368373416
243	12.1735729393678	0.33	-13.1140677428413	-16.0035585429692	-10.2245769427135	0.494619992416297	-13.6794424340183	-15.8383152273139	-11.5205696407227	0.46	0.27	0.9	-18.2805124462552	-15.7887511445442	-13.2969898428331	-33.0001458764981	-28.5019959100991	-24.0038459437002	-31.7067160845348	-27.3895156751375	-23.0607247462796	-13.1140677428413	0.71414699519486	-0.76245193541596	10.308361409652	-0.110908234729629	-0.0583795841109852	-0.192927349689083	-0.946271716705816	-0.85421785011577	-1.09001583302344	-0.887325016758873	-0.79804297678745	-1.02677318847975	0.00617474979865208	0.0111117382477163	0.010800368373416
243	12.1735729393678	0.33	-13.0899384070923	-16.0317231488433	-10.1481536653413	0.511698819080048	-15.2394086521716	-17.5636983460969	-12.9151189582463	0.6	0.33	0.9	-17.2839168272598	-14.9966519835664	-12.7093871398731	-28.2336875308223	-24.4973862316155	-20.7610849324087	-27.8297964863239	-24.1471153239221	-20.4594516527301	-13.0899384070923	0.766127436922055	0.296703765158578	8.92530513295675	-0.110908234729629	-0.0583795841109852	-0.192927349689083	-0.946271716705816	-0.85421785011577	-1.09001583302344	-0.887325016758873	-0.79804297678745	-1.02677318847975	0.00617474979865208	0.0111117382477163	0.010800368373416
243	12.1735729393678	0.33	-13.0573401525231	-15.9404246428188	-10.1742556622273	0.551436593003463	-16.9456709154584	-19.3318792563983	-14.5594625745186	0.47	0.29	0.76	-21.9830084446229	-19.2695610133728	-16.5561135821227	-39.284234453721	-34.4352300358044	-29.5862256178877	-38.933562797422	-34.1168732450191	-29.3134313427302	-13.0573401525231	0.699601174145014	-0.796687167937015	10.0668747656315	-0.110908234729629	-0.0583795841109852	-0.192927349689083	-0.946271716705816	-0.85421785011577	-1.09001583302344	-0.887325016758873	-0.79804297678745	-1.02677318847975	0.00617474979865208	0.0111117382477163	0.010800368373416
243	12.1735729393678	0.33	-13.0425961188703	-15.9118477647299	-10.1733444730107	0.542952425765182	-14.8857117891415	-17.0180440761942	-12.7533795020888	0.5	0.29	0.91	-18.5940428620097	-16.2642405789748	-13.93443829594	-32.3649416206895	-28.3096688950235	-24.2543961693575	-31.3841662265421	-27.4481014888256	-23.5156049026284	-13.0425961188703	0.73291493575934	0.933584262013108	10.8672116129902	-0.110908234729629	-0.0583795841109852	-0.192927349689083	-0.946271716705816	-0.85421785011577	-1.09001583302344	-0.887325016758873	-0.79804297678745	-1.02677318847975	0.00617474979865208	0.0111117382477163	0.010800368373416
243	12.1735729393678	0.33	-13.0127109102521	-15.9050420684296	-10.1203797520746	0.493780230310566	-14.0973158067412	-16.3258771472177	-11.8687544662646	0.48	0.28	0.83	-18.3595868037855	-15.8534142404931	-13.3472416772006	-32.5657615115775	-28.1203772621775	-23.6749930127775	-31.8261011370578	-27.4798321035879	-23.1310534929927	-13.0127109102521	0.687557386912061	-0.781161528252437	10.0767167140529	-0.110908234729629	-0.0583795841109852	-0.192927349689083	-0.946271716705816	-0.85421785011577	-1.09001583302344	-0.887325016758873	-0.79804297678745	-1.02677318847975	0.00617474979865208	0.0111117382477163	0.010800368373416
243	12.1735729393678	0.33	-12.9199453666802	-15.8195337258433	-10.0203570075171	0.456118848277233	-14.5024982854601	-16.9750266307324	-12.0299699401878	0.51	0.28	0.94	-18.5285363071534	-15.8297286874408	-13.1309210677283	-32.2302100637392	-27.5356602588864	-22.8411104540336	-30.9091163426878	-26.401397485602	-21.8992180578063	-12.9199453666802	0.770250642985231	0.902079204729616	10.758337109743	-0.110908234729629	-0.0583795841109852	-0.192927349689083	-0.946271716705816	-0.85421785011577	-1.09001583302344	-0.887325016758873	-0.79804297678745	-1.02677318847975	0.00617474979865208	0.0111117382477163	0.010800368373416
243	12.1735729393678	0.33	-12.8729778597272	-15.7601849968204	-9.98577072263396	0.593484960375185	-16.7797501138276	-18.9479753772495	-14.6115248504057	0.45	0.25	0.83	-22.2247578512914	-19.6815689096135	-17.1383799679357	-40.5700774789743	-35.9276254397705	-31.2851734005666	-39.0191875222985	-34.5560393821035	-30.0858898157912	-12.8729778597272	0.683451377469643	-1.07348047002139	10.7028580087425	-0.110908234729629	-0.0583795841109852	-0.192927349689083	-0.946271716705816	-0.85421785011577	-1.09001583302344	-0.887325016758873	-0.79804297678745	-1.02677318847975	0.00617474979865208	0.0111117382477163	0.010800368373416
243	12.1735729393678	0.33	-12.813150099894	-15.6770797777436	-9.94922042204449	0.611576694520201	-16.2246601351027	-18.2434366601901	-14.2058836100152	0.57	0.32	0.84	-18.3945928954099	-16.3590897707806	-14.3235866461513	-30.4742314150472	-27.1020234179089	-23.7298154207706	-30.1453103818266	-26.8175409140353	-23.4816740058813	-12.813150099894	0.747087731777967	-3.08781008502047	6.85093278743106	-0.110908234729629	-0.0583795841109852	-0.192927349689083	-0.946271716705816	-0.85421785011577	-1.09001583302344	-0.887325016758873	-0.79804297678745	-1.02677318847975	0.00617474979865208	0.0111117382477163	0.010800368373416
243	12.1735729393678	0.33	-12.5496355778661	-15.3395671360834	-9.75970401964879	0.555931205564141	-15.7764990676361	-17.977958562265	-13.5750395730072	0.45	0.3	0.82	-21.1176447191449	-18.5317204435855	-15.9457961680261	-38.5882746057919	-33.8630148818888	-29.1377551579858	-37.9655607234154	-33.3240716204218	-28.6791187184376	-12.5496355778661	0.740618413109048	0.111124467321044	10.8258433167237	-0.110908234729629	-0.0583795841109852	-0.192927349689083	-0.946271716705816	-0.85421785011577	-1.09001583302344	-0.887325016758873	-0.79804297678745	-1.02677318847975	0.00617474979865208	0.0111117382477163	0.010800368373416
243	12.1735729393678	0.33	-12.5324478236758	-15.2917308764957	-9.77316477085597	0.471179503032625	-13.6211353622627	-15.8741277038278	-11.3681430206977	0.47	0.32	0.8	-18.2040651864247	-15.6203881355921	-13.0367110847595	-32.7176700748281	-28.0740977483522	-23.4305254218763	-32.5468689659409	-27.9386325291074	-23.3101709317593	-12.5324478236758	0.722496872736229	0.392272558629571	10.491207803022	-0.110908234729629	-0.0583795841109852	-0.192927349689083	-0.946271716705816	-0.85421785011577	-1.09001583302344	-0.887325016758873	-0.79804297678745	-1.02677318847975	0.00617474979865208	0.0111117382477163	0.010800368373416
243	12.1735729393678	0.33	-12.4677401120334	-15.2562278367052	-9.67925238736153	0.45432897983303	-13.2350747335367	-15.4996777657676	-10.9704717013057	0.52	0.3	0.86	-16.5462110975051	-14.1287027860678	-11.7111944746305	-28.3785177514064	-24.2322330143139	-20.0859482772214	-27.789511588819	-23.7341749569713	-19.6717340510252	-12.4677401120334	0.728842375374747	-1.59152425784935	8.36654604795421	-0.110908234729629	-0.0583795841109852	-0.192927349689083	-0.946271716705816	-0.85421785011577	-1.09001583302344	-0.887325016758873	-0.79804297678745	-1.02677318847975	0.00617474979865208	0.0111117382477163	0.010800368373416
243	12.1735729393678	0.33	-12.2868081703476	-15.0284508785104	-9.54516546218484	0.525243502529918	-14.1072804239802	-16.2013151289674	-12.013245718993	0.49	0.28	0.88	-18.0440681986734	-15.7118559846402	-13.379643770607	-31.8017962670809	-27.6913851964924	-23.5809741259039	-30.8247564824222	-26.8363722398993	-22.8608142578113	-12.2868081703476	0.744580621402976	-0.941242371710272	9.12021134582152	-0.110908234729629	-0.0583795841109852	-0.192927349689083	-0.946271716705816	-0.85421785011577	-1.09001583302344	-0.887325016758873	-0.79804297678745	-1.02677318847975	0.00617474979865208	0.0111117382477163	0.010800368373416
243	12.1735729393678	0.33	-12.2633063635722	-14.9618062360389	-9.56480649110545	0.508022183472963	-14.4918705672871	-16.718466082772	-12.2652750518023	0.58	0.31	1.02	-16.7918554361046	-14.5554857939621	-12.3191161518196	-27.7559283403902	-24.0593436618164	-20.3627589832425	-26.7262656510081	-23.1671553078884	-19.6095204266439	-12.2633063635722	0.817718478308375	-1.3903156800203	7.41864643487925	-0.110908234729629	-0.0583795841109852	-0.192927349689083	-0.946271716705816	-0.85421785011577	-1.09001583302344	-0.887325016758873	-0.79804297678745	-1.02677318847975	0.00617474979865208	0.0111117382477163	0.010800368373416
243	12.1735729393678	0.33	-12.2629260108537	-14.9951037567173	-9.53074826499011	0.473767947839834	-14.8916476864384	-17.3420309924598	-12.441264380417	0.51	0.31	0.88	-18.7230580783404	-16.0775392822557	-13.4320204861711	-32.3415317631256	-27.7717585019672	-23.2019852408087	-31.7675542134931	-27.2784875195327	-22.7920671626823	-12.2629260108537	0.72432133799988	0.277461143203652	9.98695019267469	-0.110908234729629	-0.0583795841109852	-0.192927349689083	-0.946271716705816	-0.85421785011577	-1.09001583302344	-0.887325016758873	-0.79804297678745	-1.02677318847975	0.00617474979865208	0.0111117382477163	0.010800368373416
243	12.1735729393678	0.33	-12.2268024489382	-14.9422963919952	-9.51130850588119	0.58217701869422	-16.3092234514527	-18.4664083803894	-14.1520385225161	0.49	0.25	0.96	-20.4590856201635	-18.0691227074777	-15.6791597947919	-35.9341225886982	-31.7364168905387	-27.5387111923791	-33.9652859203575	-29.9962085505445	-26.029316119128	-12.2268024489382	0.745628298611761	0.962851411334567	11.2778050270597	-0.110908234729629	-0.0583795841109852	-0.192927349689083	-0.946271716705816	-0.85421785011577	-1.09001583302344	-0.887325016758873	-0.79804297678745	-1.02677318847975	0.00617474979865208	0.0111117382477163	0.010800368373416
243	12.1735729393678	0.33	-12.1944889758866	-14.8965869849416	-9.49239096683154	0.462539778072502	-13.8984426591885	-16.2375503717571	-11.55933494662	0.47	0.28	0.78	-18.5120762804895	-15.8453107024336	-13.1785451243778	-33.1393083670267	-28.3654102102377	-23.5915120534488	-32.5247984305773	-27.8445066228928	-23.1560208311941	-12.1944889758866	0.709744606485311	1.44654107213586	12.3958728990641	-0.110908234729629	-0.0583795841109852	-0.192927349689083	-0.946271716705816	-0.85421785011577	-1.09001583302344	-0.887325016758873	-0.79804297678745	-1.02677318847975	0.00617474979865208	0.0111117382477163	0.010800368373416
243	12.1735729393678	0.33	-12.1820788504555	-14.8915373437172	-9.47262035719368	0.510464588210649	-15.0732368736039	-17.3778669869955	-12.7686067602123	0.44	0.26	0.87	-20.701084237457	-17.9557333753977	-15.2103825133385	-38.2032361302572	-33.1367726522776	-28.070309174298	-36.6687261251478	-31.7996218471708	-26.9367405591504	-12.1820788504555	0.710086158011973	0.458455815879877	11.8645989689436	-0.110908234729629	-0.0583795841109852	-0.192927349689083	-0.946271716705816	-0.85421785011577	-1.09001583302344	-0.887325016758873	-0.79804297678745	-1.02677318847975	0.00617474979865208	0.0111117382477163	0.010800368373416
243	12.1735729393678	0.33	-12.0823447081312	-14.7825160391135	-9.38217337714887	0.50262004039826	-14.2123404349708	-16.419711291443	-12.0049695784985	0.5	0.26	0.9	-18.1186048811065	-15.6828446131819	-13.2470843452572	-31.7399988267659	-27.4730572739519	-23.206115721138	-30.3755489364715	-26.2857080804023	-22.2003940435517	-12.0823447081312	0.755159712023459	1.39372415642421	11.450259654187	-0.110908234729629	-0.0583795841109852	-0.192927349689083	-0.946271716705816	-0.85421785011577	-1.09001583302344	-0.887325016758873	-0.79804297678745	-1.02677318847975	0.00617474979865208	0.0111117382477163	0.010800368373416
243	12.1735729393678	0.33	-12.046220346176	-14.7109795300154	-9.38146116233652	0.463182013844052	-12.793261192933	-14.9435877281997	-10.6429346576664	0.56	0.3	1.05	-15.3293924389527	-13.1235500448406	-10.9177076507286	-25.6571838678809	-21.9652108092822	-18.2732377506835	-24.5044524899725	-20.9796453929468	-17.4548622815181	-12.046220346176	0.797695993538513	0.0143345071314657	9.15538805654599	-0.110908234729629	-0.0583795841109852	-0.192927349689083	-0.946271716705816	-0.85421785011577	-1.09001583302344	-0.887325016758873	-0.79804297678745	-1.02677318847975	0.00617474979865208	0.0111117382477163	0.010800368373416
243	12.1735729393678	0.33	-11.7369688803108	-14.3406606020911	-9.13327715853053	0.470961081176092	-14.5876951828397	-17.0016183490975	-12.173772016582	0.4	0.22	0.78	-21.2001309581245	-18.1900947252954	-15.1800584924663	-40.4523082451187	-34.7088100676834	-28.965311890248	-38.5535256116532	-33.0895086113496	-27.6120007661503	-11.7369688803108	0.725918851525305	0.202251673780879	12.1642993742073	-0.110908234729629	-0.0583795841109852	-0.192927349689083	-0.946271716705816	-0.85421785011577	-1.09001583302344	-0.887325016758873	-0.79804297678745	-1.02677318847975	0.00617474979865208	0.0111117382477163	0.010800368373416
243	12.1735729393678	0.33	-11.7254894980437	-14.3573027245742	-9.09367627151322	0.564194879227059	-14.617598037865	-16.6234231825194	-12.6117728932105	0.45	0.24	0.86	-19.4731867495326	-17.1235017779175	-14.7738168063024	-35.5153871164715	-31.2300088452099	-26.9446305739483	-33.8010030396773	-29.7300340794553	-25.6425206596298	-11.7254894980437	0.693517601618805	-0.816904056658097	10.3540235166219	-0.110908234729629	-0.0583795841109852	-0.192927349689083	-0.946271716705816	-0.85421785011577	-1.09001583302344	-0.887325016758873	-0.79804297678745	-1.02677318847975	0.00617474979865208	0.0111117382477163	0.010800368373416
243	12.1735729393678	0.33	-11.7114456172735	-14.3408373003112	-9.08205393423574	0.58224895109894	-15.7080590952953	-17.7854221573138	-13.6306960332769	0.52	0.3	0.97	-19.0497462432865	-16.8247082972317	-14.5996703511768	-32.7409016938577	-28.9167169658034	-25.0925322377492	-31.5599265611491	-27.8716322048928	-24.1825860721304	-11.7114456172735	0.81807263861648	-1.47809184120204	8.10344843217514	-0.110908234729629	-0.0583795841109852	-0.192927349689083	-0.946271716705816	-0.85421785011577	-1.09001583302344	-0.887325016758873	-0.79804297678745	-1.02677318847975	0.00617474979865208	0.0111117382477163	0.010800368373416
243	12.1735729393678	0.33	-11.7028317968469	-14.3341694353092	-9.07149415838462	0.548858703798691	-15.4067071380863	-17.5875345755844	-13.2258797005881	0.5	0.24	0.8	-19.3909173784091	-16.9864732264812	-14.5820290745533	-33.9502036240801	-29.7404302045113	-25.5306567849425	-32.5623981532095	-28.5284419588014	-24.4947394172093	-11.7028317968469	0.724108800648764	1.27457208662183	12.9286542208972	-0.110908234729629	-0.0583795841109852	-0.192927349689083	-0.946271716705816	-0.85421785011577	-1.09001583302344	-0.887325016758873	-0.79804297678745	-1.02677318847975	0.00617474979865208	0.0111117382477163	0.010800368373416
243	12.1735729393678	0.33	-11.6548144191048	-14.2250062876908	-9.08462255051877	0.563641946035815	-14.3413914263515	-16.3115291924492	-12.3712536602537	0.54	0.31	0.98	-17.1302909890633	-15.0612616035523	-12.9922322180414	-29.0831960994248	-25.5704719202089	-22.057747740993	-28.1835057278852	-24.7764444593374	-21.3756120275764	-11.6548144191048	0.801947264065846	-0.438870834429501	9.0138666193455	-0.110908234729629	-0.0583795841109852	-0.192927349689083	-0.946271716705816	-0.85421785011577	-1.09001583302344	-0.887325016758873	-0.79804297678745	-1.02677318847975	0.00617474979865208	0.0111117382477163	0.010800368373416
243	12.1735729393678	0.33	-11.4751120338878	-14.0087968544362	-8.94142721333948	0.478810227287658	-13.7219071505358	-15.957106030928	-11.4867082701436	0.6	0.31	1.09	-15.5923989710492	-13.4082865978427	-11.2241742246362	-25.3683652882676	-21.8148799896292	-18.2613946909908	-24.2462222530529	-20.8463918343569	-17.4523487374933	-11.4751120338878	0.841405132947266	1.67386437549797	9.64481113051651	-0.110908234729629	-0.0583795841109852	-0.192927349689083	-0.946271716705816	-0.85421785011577	-1.09001583302344	-0.887325016758873	-0.79804297678745	-1.02677318847975	0.00617474979865208	0.0111117382477163	0.010800368373416
243	12.1735729393678	0.33	-11.3298202257861	-13.8776284686976	-8.78201198287463	0.522025088834749	-13.5820596932049	-15.6111807561054	-11.5529386303044	0.48	0.27	0.79	-17.6379604085415	-15.3454011504867	-13.0528418924318	-31.3833146085169	-27.3041520076438	-23.2249894067707	-30.671916851562	-26.6923237799182	-22.7003143451226	-11.3298202257861	0.7202328361619	0.515815683351237	11.1752248348027	-0.110908234729629	-0.0583795841109852	-0.192927349689083	-0.946271716705816	-0.85421785011577	-1.09001583302344	-0.887325016758873	-0.79804297678745	-1.02677318847975	0.00617474979865208	0.0111117382477163	0.010800368373416
243	12.1735729393678	0.33	-11.2567257877189	-13.7854225480982	-8.72802902733964	0.505924327508803	-15.0308467051221	-17.3499647803754	-12.7117286298688	0.57	0.35	0.97	-17.6589063053025	-15.2984929373081	-12.9380795693136	-29.4182661405501	-25.4860141957894	-21.5537622510286	-28.9228420391135	-25.0570215854226	-21.1917636034871	-11.2567257877189	0.803532069431402	-1.01099020330855	8.04174271933867	-0.110908234729629	-0.0583795841109852	-0.192927349689083	-0.946271716705816	-0.85421785011577	-1.09001583302344	-0.887325016758873	-0.79804297678745	-1.02677318847975	0.00617474979865208	0.0111117382477163	0.010800368373416
243	12.1735729393678	0.33	-11.0919593010823	-13.5592241147191	-8.62469448744562	0.493778704102607	-12.8244902242652	-14.8518442801085	-10.7971361684219	0.47	0.27	1.04	-17.0407450381249	-14.7145946344405	-12.388444230756	-30.6378964588467	-26.4556641059571	-22.2734317530674	-28.9186047311052	-24.9748737668647	-21.0240787950568	-11.0919593010823	0.765031825924218	-0.196331231559099	9.73726872944846	-0.110908234729629	-0.0583795841109852	-0.192927349689083	-0.946271716705816	-0.85421785011577	-1.09001583302344	-0.887325016758873	-0.79804297678745	-1.02677318847975	0.00617474979865208	0.0111117382477163	0.010800368373416
243	12.1735729393678	0.33	-10.7940182419701	-13.2205537687924	-8.36748271514784	0.575448175182242	-17.1515560587227	-19.4516799871994	-14.851432130246	0.52	0.3	0.95	-20.9668715226265	-18.4875790951227	-16.0082866676189	-36.1803753455064	-31.9021152091978	-27.6238550728891	-34.9999261545987	-30.8633731743321	-26.7257992813327	-10.7940182419701	0.802986312328641	1.1114513940129	10.2918685226639	-0.110908234729629	-0.0583795841109852	-0.192927349689083	-0.946271716705816	-0.85421785011577	-1.09001583302344	-0.887325016758873	-0.79804297678745	-1.02677318847975	0.00617474979865208	0.0111117382477163	0.010800368373416
243	12.1735729393678	0.33	-10.5459310089294	-12.8702617441644	-8.22160027369442	0.557663422143453	-15.2539867470564	-17.3750771226529	-13.13289637146	0.47	0.25	0.91	-19.7312947026723	-17.3225652912022	-14.9138358797321	-35.2284272478923	-30.9278605536885	-26.6272938594846	-33.4565811163237	-29.3846092825771	-25.3025423851164	-10.5459310089294	0.724326265453518	0.70009829258531	11.708877278617	-0.110908234729629	-0.0583795841109852	-0.192927349689083	-0.946271716705816	-0.85421785011577	-1.09001583302344	-0.887325016758873	-0.79804297678745	-1.02677318847975	0.00617474979865208	0.0111117382477163	0.010800368373416
243	12.1735729393678	0.33	-10.1999761204562	-12.4739812621472	-7.92597097876516	0.511786549232905	-13.4201357638505	-15.4665936292127	-11.3736778984883	0.52	0.32	0.89	-16.5893716499289	-14.3943537352995	-12.1993358206702	-28.5374888141362	-24.7615592305807	-20.9856296470252	-28.0912046886043	-24.3773453082288	-20.6589942570798	-10.1999761204562	0.786160940080418	0.653269948927279	9.59878014631071	-0.110908234729629	-0.0583795841109852	-0.192927349689083	-0.946271716705816	-0.85421785011577	-1.09001583302344	-0.887325016758873	-0.79804297678745	-1.02677318847975	0.00617474979865208	0.0111117382477163	0.010800368373416
243	12.1735729393678	0.33	-9.85521134789462	-12.065218804617	-7.64520389117219	0.622360714910081	-15.9258583171044	-17.8627521090861	-13.9889645251226	0.5	0.28	0.87	-19.6480028054437	-17.5175307244173	-15.3870586433908	-34.3476929942274	-30.6233042257366	-26.8989154572458	-33.3179851547808	-29.7114705501765	-26.0969987833277	-9.85521134789462	0.788605913387914	-0.712903023836879	9.98682479877088	-0.110908234729629	-0.0583795841109852	-0.192927349689083	-0.946271716705816	-0.85421785011577	-1.09001583302344	-0.887325016758873	-0.79804297678745	-1.02677318847975	0.00617474979865208	0.0111117382477163	0.010800368373416
243	12.1735729393678	0.33	-9.2290020741473	-11.2806427661148	-7.17736138217979	0.52313683716827	-15.4813987130395	-17.7891281697088	-13.1736692563702	0.59	0.36	0.98	-17.5722294857556	-15.2926376352296	-13.0130457847036	-28.7670253637399	-25.0351667150571	-21.3033080663742	-28.3659966363615	-24.6836370097971	-21.004230089695	-9.2290020741473	0.924342011756363	2.90756162131701	10.4124910193214	-0.110908234729629	-0.0583795841109852	-0.192927349689083	-0.946271716705816	-0.85421785011577	-1.09001583302344	-0.887325016758873	-0.79804297678745	-1.02677318847975	0.00617474979865208	0.0111117382477163	0.010800368373416
243	12.1735729393678	0.34	-21.9819552507401	-26.7151060752151	-17.248804426265	0.482648521769972	-13.6344418534698	-15.8383839621788	-11.4304997447608	0.46	0.3	0.73	-18.2206794836976	-15.6852362933251	-13.1497931029526	-32.8183154838159	-28.2515826905968	-23.6848498973776	-32.6814878464406	-28.1276736836519	-23.5810533350412	-21.9819552507401	0.584880385419533	-0.556622440225963	11.6324308723705	-0.110908234729629	-0.0583795841109852	-0.192927349689083	-0.946271716705816	-0.85421785011577	-1.09001583302344	-0.887325016758873	-0.79804297678745	-1.02677318847975	0.00617474979865208	0.0111117382477163	0.010800368373416
243	12.1735729393678	0.34	-21.1749642807243	-25.7639267888539	-16.5860017725947	0.470013255028446	-14.6000346875874	-17.0205999711875	-12.1794694039873	0.4	0.23	0.83	-21.3848287537647	-18.3436096331273	-15.3023905124899	-41.0376717754397	-35.2015459169178	-29.3654200583959	-39.0138569262779	-33.4796076206748	-27.9191701748913	-21.1749642807243	0.573145730937265	-0.929256847366165	11.9557163399153	-0.110908234729629	-0.0583795841109852	-0.192927349689083	-0.946271716705816	-0.85421785011577	-1.09001583302344	-0.887325016758873	-0.79804297678745	-1.02677318847975	0.00617474979865208	0.0111117382477163	0.010800368373416
243	12.1735729393678	0.34	-20.4881006879389	-24.9184948034748	-16.0577065724029	0.519803750775791	-15.5488063893832	-17.88211505876	-13.2154977200065	0.53	0.27	0.84	-19.0099633677677	-16.5294898787652	-14.0490163897627	-32.5190708438202	-28.275891014665	-24.0327111855099	-31.5453424722168	-27.4334958428863	-23.3172506316448	-20.4881006879389	0.663358732184332	-0.224627880568619	10.6875370799813	-0.110908234729629	-0.0583795841109852	-0.192927349689083	-0.946271716705816	-0.85421785011577	-1.09001583302344	-0.887325016758873	-0.79804297678745	-1.02677318847975	0.00617474979865208	0.0111117382477163	0.010800368373416
243	12.1735729393678	0.34	-19.09010606838	-23.2645570737373	-14.9156550630227	0.448397884314632	-13.4971911586701	-15.8344674005868	-11.1599149167534	0.46	0.24	0.73	-18.3883039016087	-15.6740638358657	-12.9598237701227	-33.3348748687392	-28.4144181784761	-23.493961488213	-32.3460677340754	-27.5839013905155	-22.8001622382897	-19.09010606838	0.598888523452184	-0.450442673038728	12.2290652469066	-0.110908234729629	-0.0583795841109852	-0.192927349689083	-0.946271716705816	-0.85421785011577	-1.09001583302344	-0.887325016758873	-0.79804297678745	-1.02677318847975	0.00617474979865208	0.0111117382477163	0.010800368373416
243	12.1735729393678	0.34	-19.0435907525252	-23.1679214397428	-14.9192600653077	0.420556222024419	-14.917485265543	-17.6513353758064	-12.1836351552796	0.5	0.28	0.86	-19.5085657986354	-16.4870666528665	-13.4655675070975	-34.2102525530925	-28.9117467617063	-23.61324097032	-33.2570972179313	-28.1016266371533	-22.9570678127114	-19.0435907525252	0.661130647827086	1.07822834288741	11.4645501422557	-0.110908234729629	-0.0583795841109852	-0.192927349689083	-0.946271716705816	-0.85421785011577	-1.09001583302344	-0.887325016758873	-0.79804297678745	-1.02677318847975	0.00617474979865208	0.0111117382477163	0.010800368373416
243	12.1735729393678	0.34	-18.8336636262901	-22.9396157674913	-14.727711485089	0.440555639170634	-14.1232365956088	-16.6080727879993	-11.6384004032184	0.47	0.24	0.82	-19.0084536358587	-16.1644816615856	-13.3205096873125	-34.1178942390424	-29.0133056756673	-23.9087171122922	-32.6809082265139	-27.7890426600736	-22.8960539685763	-18.8336636262901	0.61380529850107	1.66813259577624	13.6275474749591	-0.110908234729629	-0.0583795841109852	-0.192927349689083	-0.946271716705816	-0.85421785011577	-1.09001583302344	-0.887325016758873	-0.79804297678745	-1.02677318847975	0.00617474979865208	0.0111117382477163	0.010800368373416
243	12.1735729393678	0.34	-18.8175615429911	-22.8815301512506	-14.7535929347315	0.442370513980697	-13.9297179321714	-16.3715037284065	-11.4879321359364	0.43	0.26	0.87	-19.6541396026218	-16.7227534749302	-13.7913673472385	-36.4726788912908	-31.0328322684745	-25.5929856456583	-35.0184525979051	-29.7876965417631	-24.5713165542854	-18.8175615429911	0.64178013523047	0.460105626650513	12.245143479944	-0.110908234729629	-0.0583795841109852	-0.192927349689083	-0.946271716705816	-0.85421785011577	-1.09001583302344	-0.887325016758873	-0.79804297678745	-1.02677318847975	0.00617474979865208	0.0111117382477163	0.010800368373416
243	12.1735729393678	0.34	-18.5489890040709	-22.5753673468256	-14.5226106613161	0.439879581364908	-14.5819509280106	-17.1510147582761	-12.0128870977451	0.48	0.26	0.79	-19.2404767096282	-16.3584307497575	-13.4763847898869	-34.0729281536808	-28.9691177643499	-23.865307375019	-33.0644153765609	-28.1108835392206	-23.1572131965692	-18.5489890040709	0.628021420899687	-1.6801921789348	9.75620900172452	-0.110908234729629	-0.0583795841109852	-0.192927349689083	-0.946271716705816	-0.85421785011577	-1.09001583302344	-0.887325016758873	-0.79804297678745	-1.02677318847975	0.00617474979865208	0.0111117382477163	0.010800368373416
243	12.1735729393678	0.34	-18.2746490031135	-22.236462446682	-14.3128355595449	0.497188604651226	-14.1220582761991	-16.3393632621258	-11.9047532902724	0.42	0.24	0.75	-19.8047959357281	-17.1172204121861	-14.4296448886441	-37.0077571212342	-31.9856835516304	-26.9636099820266	-35.874239718802	-30.995873008732	-26.1352716321074	-18.2746490031135	0.596718647466979	0.734418019755062	13.6008194260804	-0.110908234729629	-0.0583795841109852	-0.192927349689083	-0.946271716705816	-0.85421785011577	-1.09001583302344	-0.887325016758873	-0.79804297678745	-1.02677318847975	0.00617474979865208	0.0111117382477163	0.010800368373416
243	12.1735729393678	0.34	-18.1889840441266	-22.1681000789832	-14.2098680092701	0.504257009933247	-15.1738920290615	-17.5229015109349	-12.824882547188	0.45	0.27	0.75	-20.3824345248237	-17.6500941111886	-14.9177536975535	-36.9917813231357	-32.0328968013452	-27.0740122795547	-36.3606553982141	-31.4806210987334	-26.6096182066874	-18.1889840441266	0.613483199517687	-0.1159554650141	11.8530830516908	-0.110908234729629	-0.0583795841109852	-0.192927349689083	-0.946271716705816	-0.85421785011577	-1.09001583302344	-0.887325016758873	-0.79804297678745	-1.02677318847975	0.00617474979865208	0.0111117382477163	0.010800368373416
243	12.1735729393678	0.34	-17.8898614084445	-21.8202638312148	-13.9594589856741	0.466865490831519	-14.6419330549381	-17.0848369898841	-12.1990291199922	0.45	0.31	0.84	-20.010626891309	-17.14937400359	-14.288121115871	-36.4916657120843	-31.2738439784871	-26.0560222448898	-35.9771493346481	-30.8325741050858	-25.6855765675292	-17.8898614084445	0.626381312493675	0.732451955686444	11.8467051286318	-0.110908234729629	-0.0583795841109852	-0.192927349689083	-0.946271716705816	-0.85421785011577	-1.09001583302344	-0.887325016758873	-0.79804297678745	-1.02677318847975	0.00617474979865208	0.0111117382477163	0.010800368373416
243	12.1735729393678	0.34	-16.8634598874994	-20.5413090243661	-13.1856107506326	0.477034578444413	-16.1912175900012	-18.8380505104071	-13.5443846695953	0.48	0.3	0.85	-21.25682820652	-18.2701458717769	-15.2834635370339	-37.7903666284973	-32.4806459431612	-27.170925257825	-37.1572883129928	-31.9361763288219	-26.7071331289217	-16.8634598874994	0.692616672875816	-0.971424897052551	8.77239045951089	-0.110908234729629	-0.0583795841109852	-0.192927349689083	-0.946271716705816	-0.85421785011577	-1.09001583302344	-0.887325016758873	-0.79804297678745	-1.02677318847975	0.00617474979865208	0.0111117382477163	0.010800368373416
243	12.1735729393678	0.34	-16.7304278653577	-20.3655656006369	-13.0952901300786	0.420715885927303	-13.7239701772181	-16.2382671999826	-11.2096731544536	0.52	0.3	0.87	-17.3283927345718	-14.645303108982	-11.9622134833922	-29.7132961942942	-25.1125557804455	-20.5118153665967	-29.0945062215028	-24.5879741304146	-20.0857013039285	-16.7304278653577	0.70273350842154	1.92582801329405	11.6278632460243	-0.110908234729629	-0.0583795841109852	-0.192927349689083	-0.946271716705816	-0.85421785011577	-1.09001583302344	-0.887325016758873	-0.79804297678745	-1.02677318847975	0.00617474979865208	0.0111117382477163	0.010800368373416
243	12.1735729393678	0.34	-16.6657790132652	-20.2679421460139	-13.0636158805165	0.51998639973058	-15.472730409359	-17.7937734770462	-13.1516873416717	0.51	0.3	0.86	-19.3447085038142	-16.821359444261	-14.2980103847077	-33.5637106651659	-29.1856163803456	-24.8075220955253	-32.851247791625	-28.5697900454666	-24.2842404872928	-16.6657790132652	0.684787626276206	1.71355203686628	12.3714935448353	-0.110908234729629	-0.0583795841109852	-0.192927349689083	-0.946271716705816	-0.85421785011577	-1.09001583302344	-0.887325016758873	-0.79804297678745	-1.02677318847975	0.00617474979865208	0.0111117382477163	0.010800368373416
243	12.1735729393678	0.34	-16.6420727626668	-20.2290469519177	-13.0550985734159	0.549705821700077	-16.2818859085599	-18.5826557002752	-13.9811161168446	0.49	0.29	0.76	-20.614309085935	-18.061994691965	-15.509680297995	-36.2371818041554	-31.7505565027642	-27.2639312013731	-35.9184239913897	-31.4607187818671	-27.0172634175639	-16.6420727626668	0.678037967352188	1.21302030753919	12.149410061748	-0.110908234729629	-0.0583795841109852	-0.192927349689083	-0.946271716705816	-0.85421785011577	-1.09001583302344	-0.887325016758873	-0.79804297678745	-1.02677318847975	0.00617474979865208	0.0111117382477163	0.010800368373416
243	12.1735729393678	0.34	-16.5691095313735	-20.1368724300101	-13.0013466327369	0.498575993519664	-16.0237722267182	-18.53269390571	-13.5148505477263	0.49	0.29	0.85	-20.6326448323297	-17.8394356972658	-15.046226562202	-36.3547909254494	-31.4331468540511	-26.5115027826529	-35.4978838749476	-30.6882294103047	-25.8859386934248	-16.5691095313735	0.704906930575211	-0.0137297242546905	10.3585770097713	-0.110908234729629	-0.0583795841109852	-0.192927349689083	-0.946271716705816	-0.85421785011577	-1.09001583302344	-0.887325016758873	-0.79804297678745	-1.02677318847975	0.00617474979865208	0.0111117382477163	0.010800368373416
243	12.1735729393678	0.34	-16.5652736813892	-20.1424373674504	-12.988109995328	0.448885711832053	-13.5070007359638	-15.8436704490422	-11.1703310228854	0.58	0.33	0.94	-15.9578196526943	-13.6043148894422	-11.25081012619	-26.4205999448064	-22.5240144982111	-18.6274290516158	-25.9374344709669	-22.1103828845755	-18.2832830986142	-16.5652736813892	0.707462644353044	0.024280137240439	9.50410696287572	-0.110908234729629	-0.0583795841109852	-0.192927349689083	-0.946271716705816	-0.85421785011577	-1.09001583302344	-0.887325016758873	-0.79804297678745	-1.02677318847975	0.00617474979865208	0.0111117382477163	0.010800368373416
243	12.1735729393678	0.34	-16.4103153784256	-19.9506483250764	-12.8699824317748	0.542348725996371	-16.408905860218	-18.7622915626357	-14.0555201578003	0.48	0.27	0.85	-21.1977390984347	-18.5388711264017	-15.8800031543687	-37.7167273163643	-32.985854943339	-28.2549825703137	-36.5719323086894	-31.9951139089497	-27.3906814326381	-16.4103153784256	0.696812697363951	-0.764073461454161	9.66163620337955	-0.110908234729629	-0.0583795841109852	-0.192927349689083	-0.946271716705816	-0.85421785011577	-1.09001583302344	-0.887325016758873	-0.79804297678745	-1.02677318847975	0.00617474979865208	0.0111117382477163	0.010800368373416
243	12.1735729393678	0.34	-16.3913864635689	-19.9726476446874	-12.8101252824504	0.422403217902455	-13.4631834830303	-15.9211841684549	-11.0051827976056	0.55	0.31	0.98	-16.5605169897733	-14.0038125586732	-11.4471081275732	-27.9510610647798	-23.6358212855868	-19.3205815063938	-27.0916474198425	-22.9040910524015	-18.7253700137339	-16.3913864635689	0.73412684948069	-0.534126584592933	8.34661161927159	-0.110908234729629	-0.0583795841109852	-0.192927349689083	-0.946271716705816	-0.85421785011577	-1.09001583302344	-0.887325016758873	-0.79804297678745	-1.02677318847975	0.00617474979865208	0.0111117382477163	0.010800368373416
243	12.1735729393678	0.34	-16.3752467072027	-19.9763043683898	-12.7741890460156	0.471634515266483	-14.6525943070731	-17.0739824787061	-12.2312061354402	0.54	0.3	0.84	-17.8110794575948	-15.2851580929441	-12.7592367282935	-30.1148650280349	-25.8440525178225	-21.57324000761	-29.5341501136186	-25.3381975232831	-21.1565991507928	-16.3752467072027	0.697124428718578	-0.290247942928183	9.60853703167489	-0.110908234729629	-0.0583795841109852	-0.192927349689083	-0.946271716705816	-0.85421785011577	-1.09001583302344	-0.887325016758873	-0.79804297678745	-1.02677318847975	0.00617474979865208	0.0111117382477163	0.010800368373416
243	12.1735729393678	0.34	-16.3693756866556	-19.9230037861844	-12.8157475871269	0.502310630930982	-14.8382112256521	-17.1442149682213	-12.5322074830829	0.47	0.29	0.85	-19.6273206351074	-16.9873237075689	-14.3473267800303	-35.2350706122006	-30.4957340574481	-25.7563975026957	-34.4050241732227	-29.7627029423471	-25.1396993159183	-16.3693756866556	0.673659128819143	-0.48858126187698	10.8292404068539	-0.110908234729629	-0.0583795841109852	-0.192927349689083	-0.946271716705816	-0.85421785011577	-1.09001583302344	-0.887325016758873	-0.79804297678745	-1.02677318847975	0.00617474979865208	0.0111117382477163	0.010800368373416
243	12.1735729393678	0.34	-16.3464761110002	-19.8705623066183	-12.822389915382	0.466544994559772	-13.9669310985176	-16.2987165177253	-11.6351456793098	0.48	0.3	0.96	-18.2501107499473	-15.6391479726407	-13.028185195334	-32.2789620765963	-27.6609534723292	-23.042944868062	-31.1737191049016	-26.7145826341987	-22.2575251457565	-16.3464761110002	0.69215205772531	-0.122193351362637	10.1826470749425	-0.110908234729629	-0.0583795841109852	-0.192927349689083	-0.946271716705816	-0.85421785011577	-1.09001583302344	-0.887325016758873	-0.79804297678745	-1.02677318847975	0.00617474979865208	0.0111117382477163	0.010800368373416
243	12.1735729393678	0.34	-16.2509683475897	-19.7685966624786	-12.7333400327008	0.468802096355346	-13.7023595183018	-15.9796279374174	-11.4250910991863	0.42	0.25	0.9	-19.3926636509735	-16.6290010257954	-13.8653384006173	-36.2700977206254	-31.1012196703418	-25.9323416200581	-34.5648678353402	-29.6395326349826	-24.7156243962078	-16.2509683475897	0.648678612765612	-0.471099804113888	11.3182539520958	-0.110908234729629	-0.0583795841109852	-0.192927349689083	-0.946271716705816	-0.85421785011577	-1.09001583302344	-0.887325016758873	-0.79804297678745	-1.02677318847975	0.00617474979865208	0.0111117382477163	0.010800368373416
243	12.1735729393678	0.34	-16.1893175273951	-19.6993018660602	-12.6793331887301	0.517985440966704	-16.3256426145195	-18.7844643758334	-13.8668208532056	0.54	0.29	0.83	-19.6376615103472	-17.0671591794381	-14.4966568485291	-33.2469995437414	-28.8950816854012	-24.543163827061	-32.5407476977636	-28.2863403707981	-24.0257857460784	-16.1893175273951	0.694540589281079	-1.67009410735111	8.83406677688252	-0.110908234729629	-0.0583795841109852	-0.192927349689083	-0.946271716705816	-0.85421785011577	-1.09001583302344	-0.887325016758873	-0.79804297678745	-1.02677318847975	0.00617474979865208	0.0111117382477163	0.010800368373416
243	12.1735729393678	0.34	-16.1679427170834	-19.721237814321	-12.6146476198457	0.544259314415835	-15.4326447350639	-17.6375086294427	-13.2277808406852	0.49	0.26	0.71	-19.6455143742151	-17.1896298022921	-14.7337452303692	-34.6264702874845	-30.2978173166672	-25.9691643458499	-34.1731449620444	-29.8900305117371	-25.6143764397169	-16.1679427170834	0.618340914214984	0.415840903881377	12.4967356308397	-0.110908234729629	-0.0583795841109852	-0.192927349689083	-0.946271716705816	-0.85421785011577	-1.09001583302344	-0.887325016758873	-0.79804297678745	-1.02677318847975	0.00617474979865208	0.0111117382477163	0.010800368373416
243	12.1735729393678	0.34	-16.0593793831787	-19.5338811062605	-12.5848776600968	0.542880761368324	-16.0890694698807	-18.3941118389843	-13.7840271007771	0.49	0.29	0.74	-20.3843889841735	-17.8299367394489	-15.2754844947243	-35.8091348473061	-31.321743787247	-26.8343527271879	-35.4996694760709	-31.0566952988333	-26.6143190191082	-16.0593793831787	0.684187976533744	0.404596102398386	11.583990010306	-0.110908234729629	-0.0583795841109852	-0.192927349689083	-0.946271716705816	-0.85421785011577	-1.09001583302344	-0.887325016758873	-0.79804297678745	-1.02677318847975	0.00617474979865208	0.0111117382477163	0.010800368373416
243	12.1735729393678	0.34	-16.0570171660683	-19.5764596241803	-12.5375747079564	0.388639189211961	-11.9135651976243	-14.2465005798145	-9.58062981543416	0.48	0.27	0.76	-16.0965982295338	-13.4607001483036	-10.8248020670733	-28.6413474469528	-23.9511842396265	-19.2610210323003	-28.1465490305951	-23.5403105416775	-18.9286965003255	-16.0570171660683	0.623031843370321	0.714519764542956	12.7665455678922	-0.110908234729629	-0.0583795841109852	-0.192927349689083	-0.946271716705816	-0.85421785011577	-1.09001583302344	-0.887325016758873	-0.79804297678745	-1.02677318847975	0.00617474979865208	0.0111117382477163	0.010800368373416
243	12.1735729393678	0.34	-15.9382345541682	-19.4389642123529	-12.4375048959836	0.484971771277188	-14.326402787177	-16.6314504248338	-12.0213551495202	0.54	0.3	0.87	-17.4163685286843	-15.002534611129	-12.5887006935736	-29.5169587277311	-25.4260349508982	-21.3351111740653	-28.9125003850836	-24.9078387184171	-20.894546736203	-15.9382345541682	0.702822533736098	-0.746086384876953	9.40077770224449	-0.110908234729629	-0.0583795841109852	-0.192927349689083	-0.946271716705816	-0.85421785011577	-1.09001583302344	-0.887325016758873	-0.79804297678745	-1.02677318847975	0.00617474979865208	0.0111117382477163	0.010800368373416
243	12.1735729393678	0.34	-15.8703229652745	-19.2908558846103	-12.4497900459388	0.467100358423698	-13.0768818050778	-15.2576387977935	-10.896124812362	0.53	0.28	0.88	-16.1144712625145	-13.8112481783026	-11.5080250940907	-27.4543596746247	-23.530339212846	-19.6063187510673	-26.589430188349	-22.7900154447706	-18.988272463005	-15.8703229652745	0.690958374405988	-1.58101909914797	8.81768804803969	-0.110908234729629	-0.0583795841109852	-0.192927349689083	-0.946271716705816	-0.85421785011577	-1.09001583302344	-0.887325016758873	-0.79804297678745	-1.02677318847975	0.00617474979865208	0.0111117382477163	0.010800368373416
243	12.1735729393678	0.34	-15.7927473089397	-19.2042813253596	-12.3812132925198	0.48884712717802	-14.851821306994	-17.2229441046574	-12.4806985093307	0.49	0.28	0.84	-19.1778932038257	-16.5376280139475	-13.8973628240693	-33.7954635323748	-29.1427634160488	-24.4900632997229	-32.8907102683426	-28.3569656327405	-23.831443990312	-15.7927473089397	0.686703860555437	0.0445302006828356	10.6687865235278	-0.110908234729629	-0.0583795841109852	-0.192927349689083	-0.946271716705816	-0.85421785011577	-1.09001583302344	-0.887325016758873	-0.79804297678745	-1.02677318847975	0.00617474979865208	0.0111117382477163	0.010800368373416
243	12.1735729393678	0.34	-15.7905463578288	-19.1918023927764	-12.3892903228813	0.442422517943535	-14.3737629982703	-16.8931213339549	-11.8544046625857	0.52	0.29	0.78	-18.0895086690133	-15.3917269179218	-12.6939451668304	-31.0856646477391	-26.4496991087263	-21.8137335697135	-30.7014847716575	-26.1262196304854	-21.5410469054441	-15.7905463578288	0.683476130497916	-0.873305716519344	9.43492828660054	-0.110908234729629	-0.0583795841109852	-0.192927349689083	-0.946271716705816	-0.85421785011577	-1.09001583302344	-0.887325016758873	-0.79804297678745	-1.02677318847975	0.00617474979865208	0.0111117382477163	0.010800368373416
243	12.1735729393678	0.34	-15.5918324092212	-18.9491489996608	-12.2345158187817	0.508065131436671	-15.3558320260243	-17.7149677252938	-12.9966963267548	0.56	0.31	1.01	-18.058428773693	-15.653553718126	-13.2486786625589	-30.1116131179999	-26.1015927459144	-22.0915723738289	-29.0124280043342	-25.1535640552795	-21.2858014188095	-15.5918324092212	0.764117709237763	-0.912562834922558	7.98368263423205	-0.110908234729629	-0.0583795841109852	-0.192927349689083	-0.946271716705816	-0.85421785011577	-1.09001583302344	-0.887325016758873	-0.79804297678745	-1.02677318847975	0.00617474979865208	0.0111117382477163	0.010800368373416
243	12.1735729393678	0.34	-15.4498686817586	-18.7992495493434	-12.1004878141739	0.486544086052815	-14.8413760096333	-17.2217769374681	-12.4609750817986	0.5	0.27	0.83	-18.8199323178549	-16.2186337112202	-13.6173351045856	-32.7618140026435	-28.2334629078286	-23.7051118130137	-31.7869367352233	-27.3941108767743	-22.9972635024266	-15.4498686817586	0.692186038312706	0.463165451519414	11.4220872570626	-0.110908234729629	-0.0583795841109852	-0.192927349689083	-0.946271716705816	-0.85421785011577	-1.09001583302344	-0.887325016758873	-0.79804297678745	-1.02677318847975	0.00617474979865208	0.0111117382477163	0.010800368373416
243	12.1735729393678	0.34	-15.4042153420768	-18.7843558571348	-12.0240748270188	0.494784981341012	-14.2737656060576	-16.5256904605651	-12.0218407515501	0.47	0.27	0.93	-18.8787087863999	-16.3061425363814	-13.7335762863629	-33.8419141882441	-29.230339993116	-24.6187657979879	-32.4492308146898	-28.0242818751686	-23.6081385589648	-15.4042153420768	0.691589761941705	0.41135990986177	11.6257959454544	-0.110908234729629	-0.0583795841109852	-0.192927349689083	-0.946271716705816	-0.85421785011577	-1.09001583302344	-0.887325016758873	-0.79804297678745	-1.02677318847975	0.00617474979865208	0.0111117382477163	0.010800368373416
243	12.1735729393678	0.34	-15.2590192188396	-18.5910400681134	-11.9269983695658	0.504698756227653	-14.1313057082301	-16.3169845359122	-11.945626880548	0.48	0.29	0.95	-18.4558644968508	-15.9836802407124	-13.511495984574	-32.8630198085566	-28.4609805438155	-24.0589412790744	-31.6883513614361	-27.4401625596201	-23.1978117326624	-15.2590192188396	0.715901000054746	0.645937996456814	10.9565293509009	-0.110908234729629	-0.0583795841109852	-0.192927349689083	-0.946271716705816	-0.85421785011577	-1.09001583302344	-0.887325016758873	-0.79804297678745	-1.02677318847975	0.00617474979865208	0.0111117382477163	0.010800368373416
243	12.1735729393678	0.34	-15.2463198476667	-18.5584060659816	-11.9342336293519	0.478029349875991	-15.5058383882994	-18.0355818116584	-12.9760949649404	0.47	0.31	0.95	-20.5629502465902	-17.6787079363397	-14.7944656260892	-36.8118542537454	-31.6484751527803	-26.4850960518152	-35.8016353571202	-30.7882482155841	-25.7577112040656	-15.2463198476667	0.744652160608221	1.22580769661577	10.6810827070632	-0.110908234729629	-0.0583795841109852	-0.192927349689083	-0.946271716705816	-0.85421785011577	-1.09001583302344	-0.887325016758873	-0.79804297678745	-1.02677318847975	0.00617474979865208	0.0111117382477163	0.010800368373416
243	12.1735729393678	0.34	-15.2302592543331	-18.5315993578964	-11.9289191507698	0.53395379391457	-15.1989152588744	-17.4158897968795	-12.9819407208694	0.5	0.27	0.84	-19.1318505133849	-16.6964408990744	-14.2610312847638	-33.4174951333373	-29.1635789281606	-24.909662722984	-32.3703448728336	-28.2443729789961	-24.1282454601604	-15.2302592543331	0.705773691413883	0.0921364172901213	10.8795731574186	-0.110908234729629	-0.0583795841109852	-0.192927349689083	-0.946271716705816	-0.85421785011577	-1.09001583302344	-0.887325016758873	-0.79804297678745	-1.02677318847975	0.00617474979865208	0.0111117382477163	0.010800368373416
243	12.1735729393678	0.34	-15.1482920383988	-18.4571103766129	-11.8394737001847	0.527918040448723	-13.5573909206159	-15.5590358048732	-11.5557460363587	0.48	0.25	0.83	-17.4217294320361	-15.180452014214	-12.9391745963918	-30.8136393469799	-26.8495142985041	-22.8853892500283	-29.6879305631407	-25.8775618861711	-22.0497522417096	-15.1482920383988	0.660735764684519	-0.0995508942280857	11.3779468353289	-0.110908234729629	-0.0583795841109852	-0.192927349689083	-0.946271716705816	-0.85421785011577	-1.09001583302344	-0.887325016758873	-0.79804297678745	-1.02677318847975	0.00617474979865208	0.0111117382477163	0.010800368373416
243	12.1735729393678	0.34	-15.0828962022044	-18.3973257624543	-11.7684666419545	0.507525798023358	-14.5247558133821	-16.758621116368	-12.2908905103963	0.52	0.3	0.79	-17.927240275208	-15.5376021450181	-13.1479640148282	-30.7871201796381	-26.6833052493645	-22.5794903190908	-30.4508678088535	-26.3993800045433	-22.3377775986717	-15.0828962022044	0.686801590191585	-0.433060519320606	9.56535583872847	-0.110908234729629	-0.0583795841109852	-0.192927349689083	-0.946271716705816	-0.85421785011577	-1.09001583302344	-0.887325016758873	-0.79804297678745	-1.02677318847975	0.00617474979865208	0.0111117382477163	0.010800368373416
243	12.1735729393678	0.34	-15.0506958236024	-18.3372727241294	-11.7641189230754	0.427984744262027	-13.7060695230544	-16.1800032051292	-11.2321358409796	0.55	0.32	0.96	-16.8430776076715	-14.2677593907869	-11.6924411739024	-28.441698330807	-24.0929429823724	-19.7441876339377	-27.6840616943663	-23.4566961313655	-19.2215337755682	-15.0506958236024	0.735135458729978	0.116733377480094	9.57039661510252	-0.110908234729629	-0.0583795841109852	-0.192927349689083	-0.946271716705816	-0.85421785011577	-1.09001583302344	-0.887325016758873	-0.79804297678745	-1.02677318847975	0.00617474979865208	0.0111117382477163	0.010800368373416
243	12.1735729393678	0.34	-14.986862888997	-18.2150248897622	-11.7587008882319	0.473875723685604	-13.7928697302661	-16.061961373339	-11.5237780871932	0.48	0.27	0.79	-18.0507954342922	-15.5007389300624	-12.9506824258326	-32.0038832436838	-27.4826580753389	-22.9614329069941	-31.3347416749198	-26.8969669398001	-22.4716649021916	-14.986862888997	0.697109040861604	-0.473806319502066	10.5135906273166	-0.110908234729629	-0.0583795841109852	-0.192927349689083	-0.946271716705816	-0.85421785011577	-1.09001583302344	-0.887325016758873	-0.79804297678745	-1.02677318847975	0.00617474979865208	0.0111117382477163	0.010800368373416
243	12.1735729393678	0.34	-14.927515380803	-18.16538082376	-11.689649937846	0.486062234646019	-15.6483564072807	-18.1606102368069	-13.1361025777544	0.49	0.32	0.82	-20.1441051212305	-17.3574638920374	-14.5708226628444	-35.4083049772674	-30.5100857755863	-25.6118665739052	-35.1021815788175	-30.2503232420712	-25.3876329892793	-14.927515380803	0.675419339937121	-0.942319678660333	9.89598456741238	-0.110908234729629	-0.0583795841109852	-0.192927349689083	-0.946271716705816	-0.85421785011577	-1.09001583302344	-0.887325016758873	-0.79804297678745	-1.02677318847975	0.00617474979865208	0.0111117382477163	0.010800368373416
243	12.1735729393678	0.34	-14.9274744805898	-18.1880447315111	-11.6669042296685	0.525951715373749	-16.1139574989633	-18.5024617971035	-13.7254532008232	0.46	0.27	0.79	-21.3452627359656	-18.5897779605415	-15.8342931851175	-38.5200482503142	-33.5474504512017	-28.5748526520892	-37.6813148747503	-32.8139637543658	-27.9474449594751	-14.9274744805898	0.682243505033137	-0.060212004314368	10.88552195745	-0.110908234729629	-0.0583795841109852	-0.192927349689083	-0.946271716705816	-0.85421785011577	-1.09001583302344	-0.887325016758873	-0.79804297678745	-1.02677318847975	0.00617474979865208	0.0111117382477163	0.010800368373416
243	12.1735729393678	0.34	-14.9190287086878	-18.1608302936145	-11.6772271237612	0.464606509936619	-14.6157194034132	-17.0653441235346	-12.1660946832917	0.53	0.3	0.84	-18.1404983463531	-15.5365418797932	-12.9325854132332	-31.0304766181215	-26.5762434042672	-22.1220101904129	-30.5497861897694	-26.1623991447077	-21.7871584785394	-14.9190287086878	0.707778249150829	-1.33935775133981	8.77359348472129	-0.110908234729629	-0.0583795841109852	-0.192927349689083	-0.946271716705816	-0.85421785011577	-1.09001583302344	-0.887325016758873	-0.79804297678745	-1.02677318847975	0.00617474979865208	0.0111117382477163	0.010800368373416
243	12.1735729393678	0.34	-14.9179412310285	-18.1607541244851	-11.6751283375719	0.465454297548396	-14.741828026948	-17.2083824424027	-12.2752736114933	0.57	0.31	0.96	-17.4978063264015	-14.9897674912807	-12.4817286561599	-29.1330965989496	-24.9573195732749	-20.7815425476003	-28.2466167758542	-24.1937552894112	-20.146632042198	-14.9179412310285	0.788255646184505	-0.638754902584337	7.6191155093125	-0.110908234729629	-0.0583795841109852	-0.192927349689083	-0.946271716705816	-0.85421785011577	-1.09001583302344	-0.887325016758873	-0.79804297678745	-1.02677318847975	0.00617474979865208	0.0111117382477163	0.010800368373416
243	12.1735729393678	0.34	-14.8990168157365	-18.1124666619569	-11.6855669695161	0.484979433924465	-13.4900403808006	-15.6604881340632	-11.3195926275379	0.47	0.3	0.87	-17.8688540463114	-15.3923403012618	-12.9158265562122	-32.0056270550675	-27.5698431421552	-23.1340592292428	-31.2968240953717	-26.9650249345154	-22.6251446388036	-14.8990168157365	0.68326529632541	0.20240117687761	10.6774378641966	-0.110908234729629	-0.0583795841109852	-0.192927349689083	-0.946271716705816	-0.85421785011577	-1.09001583302344	-0.887325016758873	-0.79804297678745	-1.02677318847975	0.00617474979865208	0.0111117382477163	0.010800368373416
243	12.1735729393678	0.34	-14.887753369683	-18.1130831906988	-11.6624235486671	0.447863391529197	-13.1797406674351	-15.4645123936568	-10.8949689412133	0.5	0.28	0.83	-16.9593194780898	-14.4537006358562	-11.9480817936226	-29.5901355733186	-25.2184034803806	-20.8466713874426	-28.8826991181673	-24.6135522892938	-20.3501375418276	-14.887753369683	0.659690964054873	1.06919859492217	12.1179387392993	-0.110908234729629	-0.0583795841109852	-0.192927349689083	-0.946271716705816	-0.85421785011577	-1.09001583302344	-0.887325016758873	-0.79804297678745	-1.02677318847975	0.00617474979865208	0.0111117382477163	0.010800368373416
243	12.1735729393678	0.34	-14.8695839169471	-18.1344677437733	-11.604700090121	0.432135326595904	-12.9972464030202	-15.3234587399391	-10.6710340661013	0.51	0.32	0.88	-16.6980126847672	-14.1631330751075	-11.6282534654478	-29.014994191518	-24.6103073261421	-20.2056204607662	-28.5890091150253	-24.2520950228165	-19.9131954119603	-14.8695839169471	0.713051973982188	0.713566798069147	10.1453287119221	-0.110908234729629	-0.0583795841109852	-0.192927349689083	-0.946271716705816	-0.85421785011577	-1.09001583302344	-0.887325016758873	-0.79804297678745	-1.02677318847975	0.00617474979865208	0.0111117382477163	0.010800368373416
243	12.1735729393678	0.34	-14.8644731487084	-18.1151370904501	-11.6138092069668	0.558441874194153	-15.6343179441025	-17.8048657416607	-13.4637701465442	0.42	0.24	0.68	-21.6591721716272	-19.0187552689567	-16.3783383662862	-40.5792734606512	-35.632353112331	-30.6854327640109	-39.7247228352555	-34.8728638221504	-30.0404145864978	-14.8644731487084	0.614860400892121	1.27428260354477	14.2586295151796	-0.110908234729629	-0.0583795841109852	-0.192927349689083	-0.946271716705816	-0.85421785011577	-1.09001583302344	-0.887325016758873	-0.79804297678745	-1.02677318847975	0.00617474979865208	0.0111117382477163	0.010800368373416
243	12.1735729393678	0.34	-14.8544518553115	-18.0859238112359	-11.6229798993872	0.54415320739865	-15.6287976104343	-17.8621635252602	-13.3954316956084	0.46	0.29	0.84	-20.6860695472347	-18.0996212385974	-15.51317292996	-37.4292989163072	-32.7493887644773	-28.0694786126473	-36.5457525255847	-31.9845017536322	-27.4133653407625	-14.8544518553115	0.687649417667211	-0.239588976043222	10.6093938127739	-0.110908234729629	-0.0583795841109852	-0.192927349689083	-0.946271716705816	-0.85421785011577	-1.09001583302344	-0.887325016758873	-0.79804297678745	-1.02677318847975	0.00617474979865208	0.0111117382477163	0.010800368373416
243	12.1735729393678	0.34	-14.6381633525497	-17.8433667698707	-11.4329599352286	0.454825891386233	-12.8685327335677	-15.0682127762264	-10.668852690909	0.52	0.32	0.93	-16.1475111395073	-13.790273521505	-11.4330359035028	-27.7616195897107	-23.7089371999507	-19.6562548101907	-27.1962144107168	-23.2269188151038	-19.2500088649752	-14.6381633525497	0.720979853483538	-0.270029403860137	9.14000561101031	-0.110908234729629	-0.0583795841109852	-0.192927349689083	-0.946271716705816	-0.85421785011577	-1.09001583302344	-0.887325016758873	-0.79804297678745	-1.02677318847975	0.00617474979865208	0.0111117382477163	0.010800368373416
243	12.1735729393678	0.34	-14.6079638275195	-17.7946862026199	-11.421241452419	0.437820556912845	-12.1268829260224	-14.272360860682	-9.98140499136279	0.43	0.25	0.75	-17.1494072228326	-14.5714402593963	-11.99347329596	-31.8449944417446	-27.0579284776028	-22.2708625134609	-31.0035069034654	-26.3346680205372	-21.6751367471866	-14.6079638275195	0.645184132498894	0.906054252109359	12.8869682943541	-0.110908234729629	-0.0583795841109852	-0.192927349689083	-0.946271716705816	-0.85421785011577	-1.09001583302344	-0.887325016758873	-0.79804297678745	-1.02677318847975	0.00617474979865208	0.0111117382477163	0.010800368373416
243	12.1735729393678	0.34	-14.5496447342536	-17.7117309768234	-11.3875584916838	0.497995835617748	-15.3059556614756	-17.7052676103085	-12.9066437126428	0.51	0.32	0.88	-19.2550690860465	-16.6457373125546	-14.0364055390628	-33.4154963443429	-28.8872281803258	-24.3589600163087	-32.9097520780917	-28.4507802320832	-23.9940492905362	-14.5496447342536	0.75192890515974	1.00699497007691	10.3372863392174	-0.110908234729629	-0.0583795841109852	-0.192927349689083	-0.946271716705816	-0.85421785011577	-1.09001583302344	-0.887325016758873	-0.79804297678745	-1.02677318847975	0.00617474979865208	0.0111117382477163	0.010800368373416
243	12.1735729393678	0.34	-14.53858231511	-17.6980603504552	-11.3791042797649	0.487777687193213	-15.492199177812	-17.9708583586453	-13.0135399969787	0.51	0.26	0.92	-19.6035253292213	-16.8996779634333	-14.1958305976452	-34.0867539089289	-29.3852842386987	-24.6838145684685	-32.5927011334542	-28.0938559802455	-23.6042714477163	-14.53858231511	0.732077676904087	-0.232437448723531	9.91715393669646	-0.110908234729629	-0.0583795841109852	-0.192927349689083	-0.946271716705816	-0.85421785011577	-1.09001583302344	-0.887325016758873	-0.79804297678745	-1.02677318847975	0.00617474979865208	0.0111117382477163	0.010800368373416
243	12.1735729393678	0.34	-14.4418010396649	-17.5561059250169	-11.3274961543129	0.535672036345281	-15.9265380142124	-18.2416381263365	-13.6114379020883	0.46	0.28	0.78	-20.9513678627709	-18.2923679553983	-15.6333680480256	-37.6949205814434	-32.9109470007694	-28.1269734200955	-37.0226492761629	-32.3225752087766	-27.6221129103406	-14.4418010396649	0.690963313255812	1.79183662948554	12.6594468820198	-0.110908234729629	-0.0583795841109852	-0.192927349689083	-0.946271716705816	-0.85421785011577	-1.09001583302344	-0.887325016758873	-0.79804297678745	-1.02677318847975	0.00617474979865208	0.0111117382477163	0.010800368373416
243	12.1735729393678	0.34	-14.3201396019632	-17.4393547438189	-11.2009244601075	0.488717103354578	-15.79992987609	-18.3230764750765	-13.2767832771036	0.5	0.28	0.91	-20.2228458293522	-17.4380948763361	-14.6533439233199	-35.4306847988999	-30.5517654770434	-25.672846155187	-34.1529023593875	-29.4489609295263	-24.7437853930588	-14.3201396019632	0.737086875361621	-0.874763286292737	9.43624031764807	-0.110908234729629	-0.0583795841109852	-0.192927349689083	-0.946271716705816	-0.85421785011577	-1.09001583302344	-0.887325016758873	-0.79804297678745	-1.02677318847975	0.00617474979865208	0.0111117382477163	0.010800368373416
243	12.1735729393678	0.34	-14.2801325317583	-17.4035582857065	-11.1567067778101	0.534472051439721	-14.5384924607671	-16.6569278206557	-12.4200571008785	0.53	0.28	0.87	-17.6429675866647	-15.3991272584013	-13.155286930138	-30.1121049822003	-26.2824343105254	-22.4527636388505	-29.243000301135	-25.5216564500023	-21.8066164930855	-14.2801325317583	0.72631682765809	-1.34805571568337	8.88239327980464	-0.110908234729629	-0.0583795841109852	-0.192927349689083	-0.946271716705816	-0.85421785011577	-1.09001583302344	-0.887325016758873	-0.79804297678745	-1.02677318847975	0.00617474979865208	0.0111117382477163	0.010800368373416
243	12.1735729393678	0.34	-14.2695254419762	-17.3829393025689	-11.1561115813835	0.494243705387013	-15.5268938913798	-17.9791742603494	-13.0746135224102	0.47	0.27	0.76	-20.3754301292498	-17.5963109888639	-14.817191848478	-36.3282901417239	-31.3732709921932	-26.4182518426625	-35.668943693836	-30.8017551050274	-25.9326965308091	-14.2695254419762	0.638630324153836	0.255285625198433	11.6633210187209	-0.110908234729629	-0.0583795841109852	-0.192927349689083	-0.946271716705816	-0.85421785011577	-1.09001583302344	-0.887325016758873	-0.79804297678745	-1.02677318847975	0.00617474979865208	0.0111117382477163	0.010800368373416
243	12.1735729393678	0.34	-14.222348440145	-17.3369587763128	-11.1077381039773	0.458335761831834	-14.4403737751444	-16.8913387533422	-11.9894087969465	0.55	0.29	0.96	-17.4642159032118	-14.9301253745976	-12.3960348459835	-29.3689369419677	-25.1074490313413	-20.8459611207148	-28.3463001502388	-24.2336724210264	-20.1257083716611	-14.222348440145	0.726911431591054	-0.88770022699234	9.11313106732805	-0.110908234729629	-0.0583795841109852	-0.192927349689083	-0.946271716705816	-0.85421785011577	-1.09001583302344	-0.887325016758873	-0.79804297678745	-1.02677318847975	0.00617474979865208	0.0111117382477163	0.010800368373416
243	12.1735729393678	0.34	-14.1858390860016	-17.2617059383441	-11.1099722336592	0.590792680792326	-16.0947343453176	-18.1860684395933	-14.003400251042	0.48	0.27	0.89	-20.3749600429406	-18.0319110904504	-15.6888621379601	-36.0506983351975	-31.90499445196	-27.7592905687226	-34.7639720651635	-30.7723388097776	-26.7740855999484	-14.1858390860016	0.696768779430361	0.668979167980341	11.8185801208826	-0.110908234729629	-0.0583795841109852	-0.192927349689083	-0.946271716705816	-0.85421785011577	-1.09001583302344	-0.887325016758873	-0.79804297678745	-1.02677318847975	0.00617474979865208	0.0111117382477163	0.010800368373416
243	12.1735729393678	0.34	-13.9509699832246	-16.9711262058789	-10.9308137605704	0.542114568615968	-15.9039471923219	-18.1859872323471	-13.6219071522967	0.48	0.3	0.84	-20.5238866640798	-17.9484789864002	-15.3730713087207	-36.4907246598181	-31.9117433980737	-27.3327621363294	-35.8204322433317	-31.3263295543482	-26.8337852937761	-13.9509699832246	0.700361988084039	0.317973301270642	10.6364889332972	-0.110908234729629	-0.0583795841109852	-0.192927349689083	-0.946271716705816	-0.85421785011577	-1.09001583302344	-0.887325016758873	-0.79804297678745	-1.02677318847975	0.00617474979865208	0.0111117382477163	0.010800368373416
243	12.1735729393678	0.34	-13.9378069437236	-16.9587855573332	-10.9168283301141	0.548539347813442	-15.2586517766864	-17.4199150967145	-13.0973884566583	0.46	0.25	0.77	-20.2465761145209	-17.7346131072658	-15.2226501000107	-36.7250630182603	-32.1686383062904	-27.6122135943206	-35.7176606167207	-31.2868691150027	-26.8505629228092	-13.9378069437236	0.638283711292616	-1.04031189104761	11.0318312823259	-0.110908234729629	-0.0583795841109852	-0.192927349689083	-0.946271716705816	-0.85421785011577	-1.09001583302344	-0.887325016758873	-0.79804297678745	-1.02677318847975	0.00617474979865208	0.0111117382477163	0.010800368373416
243	12.1735729393678	0.34	-13.8098428335071	-16.7819359875685	-10.8377496794456	0.493795963930239	-13.1386653280675	-15.2156139130574	-11.0617167430776	0.56	0.31	0.95	-15.563701288803	-13.4392383815755	-11.314775474348	-26.0046658477253	-22.4549994166377	-18.9053329855502	-25.2862635610255	-21.8350963587514	-18.3809665991169	-13.8098428335071	0.770080334060646	-1.57010193404925	7.53355666911328	-0.110908234729629	-0.0583795841109852	-0.192927349689083	-0.946271716705816	-0.85421785011577	-1.09001583302344	-0.887325016758873	-0.79804297678745	-1.02677318847975	0.00617474979865208	0.0111117382477163	0.010800368373416
243	12.1735729393678	0.34	-13.7113569880721	-16.7036937990334	-10.7190201771108	0.510026222026917	-14.3575454648036	-16.5546758409091	-12.1604150886982	0.49	0.29	0.89	-18.4597640250491	-16.0097910588042	-13.5598180925594	-32.560169384652	-28.2387959011934	-23.9174224177347	-31.7097747212292	-27.5067121427879	-23.2990178450657	-13.7113569880721	0.71048921342295	-0.199882893133205	9.94806919298123	-0.110908234729629	-0.0583795841109852	-0.192927349689083	-0.946271716705816	-0.85421785011577	-1.09001583302344	-0.887325016758873	-0.79804297678745	-1.02677318847975	0.00617474979865208	0.0111117382477163	0.010800368373416
243	12.1735729393678	0.34	-13.7022342456185	-16.6831289908503	-10.7213395003866	0.486517462492243	-14.1773126154004	-16.4513259145794	-11.9032993162214	0.42	0.26	0.9	-20.0674328114703	-17.2935768116191	-14.5197208117679	-37.6722036498522	-32.4648974087653	-27.2575911676785	-36.0578186666746	-31.0765079890559	-26.0908470593202	-13.7022342456185	0.709053788381226	-0.393815045226359	10.7848012012493	-0.110908234729629	-0.0583795841109852	-0.192927349689083	-0.946271716705816	-0.85421785011577	-1.09001583302344	-0.887325016758873	-0.79804297678745	-1.02677318847975	0.00617474979865208	0.0111117382477163	0.010800368373416
243	12.1735729393678	0.34	-13.6505346696541	-16.5893938520806	-10.7116754872277	0.551301189771455	-14.1382662944144	-16.1296943121297	-12.1468382766991	0.45	0.26	0.75	-18.8726069231512	-16.54252939863	-14.2124518741088	-34.3918352208005	-30.1456999305709	-25.8995646403413	-33.7076163469403	-29.5458225266767	-25.3826443923718	-13.6505346696541	0.680831762353143	-0.152388961050902	12.0330988719494	-0.110908234729629	-0.0583795841109852	-0.192927349689083	-0.946271716705816	-0.85421785011577	-1.09001583302344	-0.887325016758873	-0.79804297678745	-1.02677318847975	0.00617474979865208	0.0111117382477163	0.010800368373416
243	12.1735729393678	0.34	-13.6308353395006	-16.5847810750273	-10.6768896039738	0.45597878703208	-14.8010403610953	-17.3251795651079	-12.2769011570827	0.49	0.28	0.88	-19.1717784411276	-16.378604645033	-13.5854308489383	-33.6468057976323	-28.7447370320856	-23.842668266539	-32.6751130314072	-27.9088887365268	-23.1531152107189	-13.6308353395006	0.748242616859372	-0.829008722695851	9.00556924960545	-0.110908234729629	-0.0583795841109852	-0.192927349689083	-0.946271716705816	-0.85421785011577	-1.09001583302344	-0.887325016758873	-0.79804297678745	-1.02677318847975	0.00617474979865208	0.0111117382477163	0.010800368373416
243	12.1735729393678	0.34	-13.6234285005026	-16.5954356164372	-10.651421384568	0.430916426116095	-12.6804022865059	-14.9555520714556	-10.4052525015561	0.53	0.28	1.01	-15.9383458550634	-13.5136861720677	-11.0890264890719	-27.306997919516	-23.1528543514703	-18.9987107834246	-25.9628529792108	-22.0138984966155	-18.0649895668111	-13.6234285005026	0.774151832027057	-0.330345871131204	8.88380011593132	-0.110908234729629	-0.0583795841109852	-0.192927349689083	-0.946271716705816	-0.85421785011577	-1.09001583302344	-0.887325016758873	-0.79804297678745	-1.02677318847975	0.00617474979865208	0.0111117382477163	0.010800368373416
243	12.1735729393678	0.34	-13.58644715292	-16.5654343568989	-10.607459948941	0.501727409315749	-13.4845431139808	-15.5826194386551	-11.3864667893064	0.55	0.32	0.91	-16.1633894500041	-13.9871170418221	-11.8108446336402	-27.2347652285718	-23.5678197346464	-19.900874240721	-26.6995343824904	-23.09830487797	-19.5088041467785	-13.58644715292	0.744218333320093	-1.39989446624835	8.37367448912734	-0.110908234729629	-0.0583795841109852	-0.192927349689083	-0.946271716705816	-0.85421785011577	-1.09001583302344	-0.887325016758873	-0.79804297678745	-1.02677318847975	0.00617474979865208	0.0111117382477163	0.010800368373416
243	12.1735729393678	0.34	-13.5401704460956	-16.5138389509809	-10.5665019412102	0.507842500801876	-13.4122310119246	-15.4736867683912	-11.3507752554581	0.48	0.29	0.85	-17.439254619392	-15.1159394094015	-12.792624199411	-30.9783142316459	-26.8512806969548	-22.7242471622638	-30.310450974197	-26.2732172549822	-22.232789186667	-13.5401704460956	0.698659964577033	-0.014996994278152	11.1154590782224	-0.110908234729629	-0.0583795841109852	-0.192927349689083	-0.946271716705816	-0.85421785011577	-1.09001583302344	-0.887325016758873	-0.79804297678745	-1.02677318847975	0.00617474979865208	0.0111117382477163	0.010800368373416
243	12.1735729393678	0.34	-13.4083586645122	-16.344219021498	-10.4724983075264	0.473864260551778	-13.3909294819777	-15.5939478030983	-11.1879111608571	0.44	0.27	0.74	-18.4537802201145	-15.846742128659	-13.2397040372035	-33.8969793392019	-29.1082197859558	-24.3194602327096	-33.3524042235929	-28.6424136794309	-23.9296166394349	-13.4083586645122	0.651017301622755	2.41669166283235	14.1917013020733	-0.110908234729629	-0.0583795841109852	-0.192927349689083	-0.946271716705816	-0.85421785011577	-1.09001583302344	-0.887325016758873	-0.79804297678745	-1.02677318847975	0.00617474979865208	0.0111117382477163	0.010800368373416
243	12.1735729393678	0.34	-13.2157405283316	-16.0666990772055	-10.3647819794577	0.549746848722432	-14.666595348781	-16.7389390134989	-12.5942516840631	0.4	0.22	0.76	-20.9559834342574	-18.3615537949061	-15.7671241555547	-40.1064634182063	-35.1411322635893	-30.1758011089723	-38.4742838379672	-33.7193888308109	-28.9522995355433	-13.2157405283316	0.677525199141465	-1.24645116959225	11.5974354898709	-0.110908234729629	-0.0583795841109852	-0.192927349689083	-0.946271716705816	-0.85421785011577	-1.09001583302344	-0.887325016758873	-0.79804297678745	-1.02677318847975	0.00617474979865208	0.0111117382477163	0.010800368373416
243	12.1735729393678	0.34	-13.1078093332789	-15.9455552665918	-10.270063399966	0.560166025625007	-16.5108959389379	-18.7951379024352	-14.2266539754407	0.48	0.28	0.91	-21.2409156462376	-18.65942935366	-16.0779430610825	-37.8007755423728	-33.2067088111337	-28.6126420798947	-36.5491960767735	-32.1047917703996	-27.665554843419	-13.1078093332789	0.743617338088229	-1.28428264236264	9.02868574807351	-0.110908234729629	-0.0583795841109852	-0.192927349689083	-0.946271716705816	-0.85421785011577	-1.09001583302344	-0.887325016758873	-0.79804297678745	-1.02677318847975	0.00617474979865208	0.0111117382477163	0.010800368373416
243	12.1735729393678	0.34	-13.0262543346613	-15.8801507071296	-10.172357962193	0.517836689715704	-15.2137940189138	-17.5058417884621	-12.9217462493654	0.46	0.27	0.84	-20.2140782864637	-17.5674398894172	-14.9208014923707	-36.5016778614906	-31.7224966979579	-26.9433155344252	-35.357963752138	-30.7315026715288	-26.1015216776793	-13.0262543346613	0.707567893669729	0.109745998107225	11.0490909335017	-0.110908234729629	-0.0583795841109852	-0.192927349689083	-0.946271716705816	-0.85421785011577	-1.09001583302344	-0.887325016758873	-0.79804297678745	-1.02677318847975	0.00617474979865208	0.0111117382477163	0.010800368373416
243	12.1735729393678	0.34	-13.0138194684599	-15.8620330468006	-10.1656058901192	0.515209673091264	-14.1648762359285	-16.3101524351114	-12.0196000367456	0.44	0.22	0.71	-19.3034112184855	-16.7644313521226	-14.2254514857597	-35.4603265865476	-30.7962258098062	-26.1321250330648	-34.1618306601235	-29.6642951337189	-25.1664862499962	-13.0138194684599	0.670594575751911	-0.484052523267655	11.6414310671397	-0.110908234729629	-0.0583795841109852	-0.192927349689083	-0.946271716705816	-0.85421785011577	-1.09001583302344	-0.887325016758873	-0.79804297678745	-1.02677318847975	0.00617474979865208	0.0111117382477163	0.010800368373416
243	12.1735729393678	0.34	-12.9785086517688	-15.7994471007973	-10.1575702027402	0.548682206007378	-15.1477777901498	-17.2927179344312	-13.0028376458683	0.49	0.26	0.85	-19.2005583842125	-16.818975071105	-14.4373917579974	-33.7718518830523	-29.5828862661174	-25.3939206491826	-32.6374363699571	-28.5877414853529	-24.5385647809843	-12.9785086517688	0.721019128937954	-0.800521281212251	10.2989354743592	-0.110908234729629	-0.0583795841109852	-0.192927349689083	-0.946271716705816	-0.85421785011577	-1.09001583302344	-0.887325016758873	-0.79804297678745	-1.02677318847975	0.00617474979865208	0.0111117382477163	0.010800368373416
243	12.1735729393678	0.34	-12.9095497134534	-15.7322081853392	-10.0868912415676	0.509087606602281	-14.0304208724481	-16.1815272913888	-11.8793144535074	0.47	0.31	0.8	-18.4073872549703	-15.9603840662685	-13.5133808775667	-32.9026526099363	-28.5287078051666	-24.1547630003969	-32.5664862763973	-28.2369024524688	-23.9101083487456	-12.9095497134534	0.686365038572793	-1.25221254970638	9.46202172541013	-0.110908234729629	-0.0583795841109852	-0.192927349689083	-0.946271716705816	-0.85421785011577	-1.09001583302344	-0.887325016758873	-0.79804297678745	-1.02677318847975	0.00617474979865208	0.0111117382477163	0.010800368373416
243	12.1735729393678	0.34	-12.8130294689277	-15.60488524174	-10.0211736961154	0.522190205369285	-15.0374125597259	-17.2832159846203	-12.7916091348314	0.51	0.31	0.86	-18.8675412041463	-16.4158685123675	-13.9641958205887	-32.8228271780377	-28.5577865885577	-24.2927459990777	-32.3126743597385	-28.1177771026946	-23.9096606790011	-12.8130294689277	0.744509369838298	0.194940683434294	10.1461525402103	-0.110908234729629	-0.0583795841109852	-0.192927349689083	-0.946271716705816	-0.85421785011577	-1.09001583302344	-0.887325016758873	-0.79804297678745	-1.02677318847975	0.00617474979865208	0.0111117382477163	0.010800368373416
243	12.1735729393678	0.34	-12.7752153187189	-15.5420952022814	-10.0083354351564	0.529041765326902	-14.7767595719023	-16.9535212679687	-12.5999978758359	0.56	0.33	1.12	-17.3212070011352	-15.0972359845095	-12.8732649678839	-28.9211183212594	-25.2077668838759	-21.4944154464925	-27.7496580972248	-24.1902363818197	-20.6260713035455	-12.7752153187189	0.853874668760089	0.701579936896095	8.59855594616879	-0.110908234729629	-0.0583795841109852	-0.192927349689083	-0.946271716705816	-0.85421785011577	-1.09001583302344	-0.887325016758873	-0.79804297678745	-1.02677318847975	0.00617474979865208	0.0111117382477163	0.010800368373416
243	12.1735729393678	0.34	-12.746105452486	-15.4885792154758	-10.0036316894962	0.46984593053043	-14.2857404360169	-16.6549939388536	-11.9164869331801	0.52	0.29	0.91	-17.8620579233659	-15.3210937261901	-12.7801295290143	-30.7246467764864	-26.3539170562676	-21.9831873360488	-29.7125766545104	-25.4844120645379	-21.2599533644068	-12.746105452486	0.742559450977027	-0.183318677638545	9.54671020322416	-0.110908234729629	-0.0583795841109852	-0.192927349689083	-0.946271716705816	-0.85421785011577	-1.09001583302344	-0.887325016758873	-0.79804297678745	-1.02677318847975	0.00617474979865208	0.0111117382477163	0.010800368373416
243	12.1735729393678	0.34	-12.4535726866385	-15.1373638993233	-9.76978147395368	0.580011028059897	-15.8062413708824	-17.906220067389	-13.7062626743759	0.49	0.29	0.9	-19.8736495822045	-17.5429376515234	-15.2122257208422	-34.9464172945302	-30.8480240232784	-26.7496307520266	-33.9139138132754	-29.9364176543109	-25.9615923061442	-12.4535726866385	0.72668956599052	0.653875432681922	10.8581870125145	-0.110908234729629	-0.0583795841109852	-0.192927349689083	-0.946271716705816	-0.85421785011577	-1.09001583302344	-0.887325016758873	-0.79804297678745	-1.02677318847975	0.00617474979865208	0.0111117382477163	0.010800368373416
243	12.1735729393678	0.34	-12.4124275109054	-15.0920419193184	-9.73281310249244	0.494542819530505	-13.9438442160394	-16.1447842931069	-11.7429041389719	0.53	0.3	0.82	-17.16863465168	-14.8281180249236	-12.4876013981672	-29.37518959672	-25.3706125840385	-21.366035571357	-28.9510973179239	-25.0027763835066	-21.0545470671706	-12.4124275109054	0.726796174830195	0.0614519849577898	10.0050406648922	-0.110908234729629	-0.0583795841109852	-0.192927349689083	-0.946271716705816	-0.85421785011577	-1.09001583302344	-0.887325016758873	-0.79804297678745	-1.02677318847975	0.00617474979865208	0.0111117382477163	0.010800368373416
243	12.1735729393678	0.34	-12.3617355178742	-15.0492587506977	-9.67421228505069	0.540676188520165	-14.6917345453	-16.8059507270671	-12.5775183635329	0.45	0.3	0.87	-19.6286589095974	-17.1593414061121	-14.6900239026268	-35.7250254364073	-31.2307586080483	-26.7364917796893	-34.9446210801231	-30.5396335701076	-26.1557529406754	-12.3617355178742	0.750337157316669	-0.00253534228927329	10.5200343558699	-0.110908234729629	-0.0583795841109852	-0.192927349689083	-0.946271716705816	-0.85421785011577	-1.09001583302344	-0.887325016758873	-0.79804297678745	-1.02677318847975	0.00617474979865208	0.0111117382477163	0.010800368373416
243	12.1735729393678	0.34	-12.1944983642213	-14.8398228833948	-9.54917384504778	0.503476383752186	-13.7922217246802	-15.9306766206559	-11.6537668287046	0.54	0.29	1.01	-16.7859094152062	-14.5326523171487	-12.2793952190912	-28.5568585002012	-24.7235276676452	-20.8901968350892	-27.3108514721403	-23.6418385836865	-19.981931111666	-12.1944983642213	0.806946173293288	1.16791067626411	10.2961227820656	-0.110908234729629	-0.0583795841109852	-0.192927349689083	-0.946271716705816	-0.85421785011577	-1.09001583302344	-0.887325016758873	-0.79804297678745	-1.02677318847975	0.00617474979865208	0.0111117382477163	0.010800368373416
243	12.1735729393678	0.34	-12.0848241818411	-14.7200622953235	-9.44958606835871	0.523647425267872	-13.4569446874321	-15.4608477134967	-11.4530416613675	0.49	0.24	0.87	-17.2074914133076	-14.977203349348	-12.7469152853885	-30.3135938262617	-26.3846047096875	-22.4556155931133	-28.759489590737	-25.0341543563999	-21.3020141662897	-12.0848241818411	0.710488365486962	-0.599295059717796	10.6039488244097	-0.110908234729629	-0.0583795841109852	-0.192927349689083	-0.946271716705816	-0.85421785011577	-1.09001583302344	-0.887325016758873	-0.79804297678745	-1.02677318847975	0.00617474979865208	0.0111117382477163	0.010800368373416
243	12.1735729393678	0.34	-12.0757532072499	-14.6873816100294	-9.46412480447041	0.544474023970417	-16.0325893251389	-18.3221761690029	-13.7430024812748	0.5	0.24	0.8	-20.2509434442267	-17.7203328192629	-15.1897221942991	-35.5131770903571	-31.0753580070838	-26.6375389238105	-34.2223251509246	-29.9524858940959	-25.6676423929852	-12.0757532072499	0.695140862803428	0.528060398209321	11.9492399515198	-0.110908234729629	-0.0583795841109852	-0.192927349689083	-0.946271716705816	-0.85421785011577	-1.09001583302344	-0.887325016758873	-0.79804297678745	-1.02677318847975	0.00617474979865208	0.0111117382477163	0.010800368373416
243	12.1735729393678	0.34	-12.062232595244	-14.6906496227355	-9.43381556775255	0.593017738587762	-15.9248864525782	-17.9846421086243	-13.8651307965322	0.51	0.3	0.95	-19.591008971183	-17.3472783874817	-15.1035478037803	-34.0342611398187	-30.1363652874195	-26.2384694350203	-32.9601525865029	-29.1852139176411	-25.4137265419921	-12.062232595244	0.771346962533954	0.199962381846369	10.2001947554212	-0.110908234729629	-0.0583795841109852	-0.192927349689083	-0.946271716705816	-0.85421785011577	-1.09001583302344	-0.887325016758873	-0.79804297678745	-1.02677318847975	0.00617474979865208	0.0111117382477163	0.010800368373416
243	12.1735729393678	0.34	-11.9901832265371	-14.5967585839075	-9.38360786916678	0.489581227237816	-13.2739195791969	-15.390016644175	-11.1578225142187	0.54	0.3	0.97	-16.1795448426734	-13.9548892009122	-11.7302335591509	-27.4868625796501	-23.7074729548656	-19.9280833300811	-26.5419474500833	-22.902291499685	-19.2439099029721	-11.9901832265371	0.769611635951847	-0.0499473366387967	9.79390986683912	-0.110908234729629	-0.0583795841109852	-0.192927349689083	-0.946271716705816	-0.85421785011577	-1.09001583302344	-0.887325016758873	-0.79804297678745	-1.02677318847975	0.00617474979865208	0.0111117382477163	0.010800368373416
243	12.1735729393678	0.34	-11.8927032910479	-14.4846075238097	-9.30079905828601	0.557775539944628	-14.784836426285	-16.8402235575333	-12.7294492950366	0.45	0.22	0.83	-19.6643052616781	-17.2642326117095	-14.8641599617409	-35.7843598367728	-31.4167982983417	-27.0492367599107	-33.7793376000133	-29.6596399790081	-25.5347790057444	-11.8927032910479	0.704258775475025	-0.397586016257096	11.7087624624611	-0.110908234729629	-0.0583795841109852	-0.192927349689083	-0.946271716705816	-0.85421785011577	-1.09001583302344	-0.887325016758873	-0.79804297678745	-1.02677318847975	0.00617474979865208	0.0111117382477163	0.010800368373416
243	12.1735729393678	0.34	-11.6154965424398	-14.1222212891824	-9.10877179569709	0.490852531623444	-15.0967720803727	-17.4973501632383	-12.6961939975072	0.55	0.32	0.93	-18.0991819238521	-15.6160345307411	-13.1328871376301	-30.4452821840686	-26.2682910136407	-22.0912998432128	-29.7566082347005	-25.6731033217467	-21.5905130871767	-11.6154965424398	0.795014587744299	0.0888242812232964	9.246789934824	-0.110908234729629	-0.0583795841109852	-0.192927349689083	-0.946271716705816	-0.85421785011577	-1.09001583302344	-0.887325016758873	-0.79804297678745	-1.02677318847975	0.00617474979865208	0.0111117382477163	0.010800368373416
243	12.1735729393678	0.34	-11.5736454652757	-14.110319168445	-9.03697176210652	0.495937860286897	-14.6168350095586	-16.9175732646485	-12.3160967544686	0.47	0.27	0.87	-19.3592766425229	-16.7264741911574	-14.0936717397919	-34.7434240828946	-30.0184246015941	-25.2934251202935	-33.6203220182816	-29.0460542337435	-24.477196079042	-11.5736454652757	0.745259778589923	1.38718218274578	11.9762649582684	-0.110908234729629	-0.0583795841109852	-0.192927349689083	-0.946271716705816	-0.85421785011577	-1.09001583302344	-0.887325016758873	-0.79804297678745	-1.02677318847975	0.00617474979865208	0.0111117382477163	0.010800368373416
243	12.1735729393678	0.34	-11.5724141312451	-14.0631802246497	-9.08164803784045	0.510648910418141	-15.1089718028186	-17.4182138002367	-12.7997298054005	0.51	0.32	0.85	-18.953855673931	-16.4410239888217	-13.9281923037124	-32.904965705017	-28.542547744078	-24.180129783139	-32.4654732106882	-28.162237110146	-23.8584517237283	-11.5724141312451	0.749095047473024	-1.21253353187748	8.81204770179399	-0.110908234729629	-0.0583795841109852	-0.192927349689083	-0.946271716705816	-0.85421785011577	-1.09001583302344	-0.887325016758873	-0.79804297678745	-1.02677318847975	0.00617474979865208	0.0111117382477163	0.010800368373416
243	12.1735729393678	0.34	-11.4903427455862	-13.9824285274657	-8.9982569637067	0.538934062793642	-14.928924719631	-17.0848201501912	-12.7730292890707	0.43	0.26	0.71	-20.4198777080459	-17.8431387868063	-15.2663998655668	-37.7737927065649	-33.0072018747555	-28.2406110429461	-37.2517922671463	-32.553091435583	-27.8505918511342	-11.4903427455862	0.679023307614133	0.682024267795374	12.4803824252795	-0.110908234729629	-0.0583795841109852	-0.192927349689083	-0.946271716705816	-0.85421785011577	-1.09001583302344	-0.887325016758873	-0.79804297678745	-1.02677318847975	0.00617474979865208	0.0111117382477163	0.010800368373416
243	12.1735729393678	0.34	-11.488246859173	-13.9911284491909	-8.98536526915505	0.567391580580856	-15.5710890241002	-17.6938959182058	-13.4482821299947	0.5	0.28	0.89	-19.3607210398779	-17.0379385227716	-14.7151560056653	-33.7311383032064	-29.6842798121718	-25.6374213211372	-32.6071440870546	-28.6996851347862	-24.7850798246189	-11.488246859173	0.792060949063966	-1.36968042234879	8.41661044672752	-0.110908234729629	-0.0583795841109852	-0.192927349689083	-0.946271716705816	-0.85421785011577	-1.09001583302344	-0.887325016758873	-0.79804297678745	-1.02677318847975	0.00617474979865208	0.0111117382477163	0.010800368373416
243	12.1735729393678	0.34	-11.4730172148599	-13.9788346922612	-8.96719973745862	0.526049906948828	-15.5115093506268	-17.8102625828579	-13.2127561183957	0.48	0.28	0.83	-19.9421022294315	-17.3681945318824	-14.7942868343333	-35.2709690477796	-30.7185794507535	-26.1661898537273	-34.3665979584268	-29.9313971820511	-25.4951324206389	-11.4730172148599	0.745086259052576	-0.0519536148526367	10.4803713189333	-0.110908234729629	-0.0583795841109852	-0.192927349689083	-0.946271716705816	-0.85421785011577	-1.09001583302344	-0.887325016758873	-0.79804297678745	-1.02677318847975	0.00617474979865208	0.0111117382477163	0.010800368373416
243	12.1735729393678	0.34	-11.4419310231197	-13.9048804406306	-8.97898160560877	0.47644622862496	-13.4561839119988	-15.658507220034	-11.2538606039637	0.55	0.28	0.98	-16.1475859592116	-13.8764751549216	-11.6053643506315	-27.112278645343	-23.2990158383886	-19.4857530314342	-25.9341039861583	-22.2876005715996	-18.6392127966335	-11.4419310231197	0.806394272069466	-1.46895111585045	7.54478384971966	-0.110908234729629	-0.0583795841109852	-0.192927349689083	-0.946271716705816	-0.85421785011577	-1.09001583302344	-0.887325016758873	-0.79804297678745	-1.02677318847975	0.00617474979865208	0.0111117382477163	0.010800368373416
243	12.1735729393678	0.34	-11.3796075964496	-13.8738702562621	-8.88534493663709	0.55745391457313	-14.4342364958268	-16.4421918172837	-12.4262811743699	0.52	0.25	1	-17.6893293376378	-15.529070938318	-13.3688125389983	-30.48796614238	-26.7647110839127	-23.0414560254455	-28.6521233572609	-25.1509287453406	-21.6567875619854	-11.3796075964496	0.786237798568523	0.500670350491165	10.5883253960988	-0.110908234729629	-0.0583795841109852	-0.192927349689083	-0.946271716705816	-0.85421785011577	-1.09001583302344	-0.887325016758873	-0.79804297678745	-1.02677318847975	0.00617474979865208	0.0111117382477163	0.010800368373416
243	12.1735729393678	0.34	-11.3714458392397	-13.8466980897376	-8.89619358874182	0.523302577609726	-15.0311495899331	-17.2710186114693	-12.7912805683969	0.49	0.29	0.82	-19.1995032047936	-16.7095300639654	-14.2195569231372	-33.7966168195813	-29.4135519436834	-25.0304870677855	-33.2055455739619	-28.8917695804068	-24.5924350367632	-11.3714458392397	0.761070699436356	0.253177304512106	10.4515679345433	-0.110908234729629	-0.0583795841109852	-0.192927349689083	-0.946271716705816	-0.85421785011577	-1.09001583302344	-0.887325016758873	-0.79804297678745	-1.02677318847975	0.00617474979865208	0.0111117382477163	0.010800368373416
243	12.1735729393678	0.34	-11.3640967064672	-13.8598929041636	-8.86830050877074	0.617813826082423	-15.6993938834001	-17.6272606707492	-13.7715270960509	0.48	0.28	0.82	-19.9042173842447	-17.7273232916227	-15.5504291990006	-35.4019167082061	-31.5300627256127	-27.6582087430194	-34.6212998954754	-30.8302319838617	-27.0414942647213	-11.3640967064672	0.740256758139585	-0.371209940718999	10.2560046615028	-0.110908234729629	-0.0583795841109852	-0.192927349689083	-0.946271716705816	-0.85421785011577	-1.09001583302344	-0.887325016758873	-0.79804297678745	-1.02677318847975	0.00617474979865208	0.0111117382477163	0.010800368373416
243	12.1735729393678	0.34	-11.3281665318577	-13.8162752268555	-8.84005783685993	0.569447605001443	-14.9635911388203	-16.9950471097313	-12.9321351679093	0.55	0.3	0.99	-17.5111373661015	-15.417991973204	-13.3248465803066	-29.3868290538501	-25.8741556871842	-22.3614823205184	-28.3287560418261	-24.9445082128139	-21.5575419888592	-11.3281665318577	0.791070196606043	0.858166754413721	10.034680570972	-0.110908234729629	-0.0583795841109852	-0.192927349689083	-0.946271716705816	-0.85421785011577	-1.09001583302344	-0.887325016758873	-0.79804297678745	-1.02677318847975	0.00617474979865208	0.0111117382477163	0.010800368373416
243	12.1735729393678	0.34	-11.3280434427163	-13.7975460851203	-8.85854080031232	0.499245922900997	-14.5853322856641	-16.8659724731911	-12.3046920981371	0.48	0.29	0.78	-18.8989697381719	-16.343424841117	-13.7878799440622	-33.4426465728432	-28.9204855250577	-24.3983244772722	-32.987252867072	-28.5256046466212	-24.0623954011413	-11.3280434427163	0.704338138394122	-1.31437086923099	9.95849469292052	-0.110908234729629	-0.0583795841109852	-0.192927349689083	-0.946271716705816	-0.85421785011577	-1.09001583302344	-0.887325016758873	-0.79804297678745	-1.02677318847975	0.00617474979865208	0.0111117382477163	0.010800368373416
243	12.1735729393678	0.34	-11.2406017824607	-13.6916064809986	-8.78959708392286	0.595034454964311	-15.9638633202188	-18.0200447976295	-13.9076818428081	0.56	0.3	0.94	-18.5450600974434	-16.4289716249637	-14.312883152484	-31.099539779246	-27.5509194307275	-24.002299082209	-30.1970945393422	-26.7514649751561	-23.3045881768468	-11.2406017824607	0.802678436911509	-0.972894494611615	8.06069626841687	-0.110908234729629	-0.0583795841109852	-0.192927349689083	-0.946271716705816	-0.85421785011577	-1.09001583302344	-0.887325016758873	-0.79804297678745	-1.02677318847975	0.00617474979865208	0.0111117382477163	0.010800368373416
243	12.1735729393678	0.34	-11.0868154237728	-13.5043525344828	-8.66927831306269	0.481028829174546	-14.1070755762391	-16.3948253360411	-11.8193258164371	0.49	0.31	0.91	-18.1573702047438	-15.6236732318812	-13.0899762590186	-31.8838437374337	-27.4347413922243	-22.9856390470149	-31.1461972844502	-26.7976524531151	-22.4554493853375	-11.0868154237728	0.799178646476633	-1.60235815264964	8.29179029824508	-0.110908234729629	-0.0583795841109852	-0.192927349689083	-0.946271716705816	-0.85421785011577	-1.09001583302344	-0.887325016758873	-0.79804297678745	-1.02677318847975	0.00617474979865208	0.0111117382477163	0.010800368373416
243	12.1735729393678	0.34	-10.4784637835879	-12.7572984791896	-8.19962908798629	0.559274242349927	-15.7596297084925	-17.9438844039722	-13.5753750130128	0.5	0.29	0.89	-19.7626096682102	-17.356967055334	-14.9513244424577	-34.5768658264069	-30.3679286845926	-26.1589915427783	-33.5902667167448	-29.5057576121802	-25.408447832036	-10.4784637835879	0.787924143662294	0.163241392525114	10.3198553463792	-0.110908234729629	-0.0583795841109852	-0.192927349689083	-0.946271716705816	-0.85421785011577	-1.09001583302344	-0.887325016758873	-0.79804297678745	-1.02677318847975	0.00617474979865208	0.0111117382477163	0.010800368373416
243	12.1735729393678	0.34	-10.4136181639555	-12.6732869989081	-8.15394932900298	0.624154253569738	-17.024492295063	-19.0871087745984	-14.9618758155276	0.53	0.29	0.84	-20.2793059960537	-18.0878567181689	-15.8964074402842	-34.6780230832749	-30.9306005304961	-27.1831779777173	-33.8547726922654	-30.2037670924821	-26.5384485687557	-10.4136181639555	0.752936809231588	-0.469754950262296	9.55224107447772	-0.110908234729629	-0.0583795841109852	-0.192927349689083	-0.946271716705816	-0.85421785011577	-1.09001583302344	-0.887325016758873	-0.79804297678745	-1.02677318847975	0.00617474979865208	0.0111117382477163	0.010800368373416
243	12.1735729393678	0.34	-10.3575023685902	-12.6004978001124	-8.11450693706799	0.525307902519262	-14.3634764017733	-16.4952646341454	-12.2316881694012	0.47	0.31	0.9	-18.724106810304	-16.3042710910723	-13.8844353718406	-33.4204999722831	-29.1013556517108	-24.7822113311386	-32.6719211586539	-28.4527560115777	-24.2274422159242	-10.3575023685902	0.807444402692236	0.433641664034539	10.1819320738072	-0.110908234729629	-0.0583795841109852	-0.192927349689083	-0.946271716705816	-0.85421785011577	-1.09001583302344	-0.887325016758873	-0.79804297678745	-1.02677318847975	0.00617474979865208	0.0111117382477163	0.010800368373416
243	12.1735729393678	0.34	-10.1080744632998	-12.2851431084905	-7.93100581810919	0.552015253056869	-14.2439391138362	-16.247357451939	-12.2405207757334	0.47	0.28	0.91	-18.5087899408287	-16.2265203906426	-13.9442508404566	-33.1159353601534	-29.0324976454227	-24.9490599306921	-32.0082985886668	-28.0571058006752	-24.1101164904234	-10.1080744632998	0.803086382892226	-0.733015204729204	9.26913100602236	-0.110908234729629	-0.0583795841109852	-0.192927349689083	-0.946271716705816	-0.85421785011577	-1.09001583302344	-0.887325016758873	-0.79804297678745	-1.02677318847975	0.00617474979865208	0.0111117382477163	0.010800368373416
243	12.1735729393678	0.34	-9.77745498599419	-11.8818036714824	-7.67310630050602	0.496711327213105	-13.0997862039008	-15.158548544358	-11.0410238634435	0.56	0.35	0.98	-15.5903517129071	-13.4729439091789	-11.3555361054507	-26.1346615313433	-22.5851754585918	-19.0356893858403	-25.7006813389508	-22.2107123731442	-18.7216771765536	-9.77745498599419	0.854114365066122	-0.0442844255136382	7.76962070277269	-0.110908234729629	-0.0583795841109852	-0.192927349689083	-0.946271716705816	-0.85421785011577	-1.09001583302344	-0.887325016758873	-0.79804297678745	-1.02677318847975	0.00617474979865208	0.0111117382477163	0.010800368373416
243	12.1735729393678	0.34	-9.40917931179549	-11.4679656255442	-7.35039299804681	0.557527081225012	-15.5218300832402	-17.6807610229511	-13.3628991435292	0.5	0.31	0.94	-19.4289863963426	-17.0565862601812	-14.6841861240197	-33.9434828196151	-29.7987723534938	-25.6540618873726	-33.0741690324004	-29.0420793694986	-25.0095705852149	-9.40917931179549	0.824506991882222	0.0232576319825708	9.37056487480815	-0.110908234729629	-0.0583795841109852	-0.192927349689083	-0.946271716705816	-0.85421785011577	-1.09001583302344	-0.887325016758873	-0.79804297678745	-1.02677318847975	0.00617474979865208	0.0111117382477163	0.010800368373416
243	12.1735729393678	0.34	-9.29142039508381	-11.3174030323404	-7.26543775782722	0.555145801250643	-14.6047483108882	-16.6459450028616	-12.5635516189147	0.45	0.24	0.79	-19.4875970530414	-17.0979448805548	-14.7082927080682	-35.5264510576158	-31.1700462777191	-26.8136414978225	-34.2937449203263	-30.0946044741792	-25.8905253745674	-9.29142039508381	0.729045506566407	-1.14258797398551	10.6897337121123	-0.110908234729629	-0.0583795841109852	-0.192927349689083	-0.946271716705816	-0.85421785011577	-1.09001583302344	-0.887325016758873	-0.79804297678745	-1.02677318847975	0.00617474979865208	0.0111117382477163	0.010800368373416
243	12.1735729393678	0.34	-8.34554414946415	-10.1812239108236	-6.50986438810473	0.565889734902864	-15.6480516709047	-17.7878845326074	-13.508218809202	0.5	0.29	0.92	-19.4927609537331	-17.1478362170309	-14.8029114803287	-33.9940603073191	-29.9046697327985	-25.8152791582779	-32.9553031248432	-28.9983313047207	-25.0251234845813	-8.34554414946415	0.822804541916984	1.18694731562414	10.345452428758	-0.110908234729629	-0.0583795841109852	-0.192927349689083	-0.946271716705816	-0.85421785011577	-1.09001583302344	-0.887325016758873	-0.79804297678745	-1.02677318847975	0.00617474979865208	0.0111117382477163	0.010800368373416
243	12.1735729393678	0.35	-21.4562968383837	-26.0318452786946	-16.8807483980728	0.404548445999682	-13.3369129522304	-15.8631769100088	-10.810648994452	0.46	0.25	0.84	-18.304119767799	-15.3891274991902	-12.4741352305814	-33.0364663111034	-27.7752986012834	-22.5141308914634	-31.728553907909	-26.6813311162564	-21.6239625693538	-21.4562968383837	0.584022575447652	-0.403874579688168	11.5312517794218	-0.110908234729629	-0.0583795841109852	-0.192927349689083	-0.946271716705816	-0.85421785011577	-1.09001583302344	-0.887325016758873	-0.79804297678745	-1.02677318847975	0.00617474979865208	0.0111117382477163	0.010800368373416
243	12.1735729393678	0.35	-19.6023306055644	-23.7677977383274	-15.4368634728013	0.509684242846173	-15.2758774358409	-17.6151398785969	-12.9366149930848	0.45	0.29	0.75	-20.5384713318274	-17.810995140932	-15.0835189500366	-37.3363874412813	-32.3781748189848	-27.4199621966883	-36.9411103270336	-32.0325549773988	-27.1419025120471	-19.6023306055644	0.602754844225282	0.465123279599385	12.2202682399649	-0.110908234729629	-0.0583795841109852	-0.192927349689083	-0.946271716705816	-0.85421785011577	-1.09001583302344	-0.887325016758873	-0.79804297678745	-1.02677318847975	0.00617474979865208	0.0111117382477163	0.010800368373416
243	12.1735729393678	0.35	-19.5302402124217	-23.6976036250946	-15.3628767997489	0.509577709837046	-15.8789391028811	-18.3110693782167	-13.4468088275455	0.48	0.28	0.75	-20.5380006206258	-17.8100827654454	-15.0821649102649	-36.3661792536392	-31.5359159995294	-26.7056527454195	-35.8313481193829	-31.0761783855472	-26.3120840988382	-19.5302402124217	0.61474461737902	0.355104604784361	11.9740824042312	-0.110908234729629	-0.0583795841109852	-0.192927349689083	-0.946271716705816	-0.85421785011577	-1.09001583302344	-0.887325016758873	-0.79804297678745	-1.02677318847975	0.00617474979865208	0.0111117382477163	0.010800368373416
243	12.1735729393678	0.35	-19.4821616531339	-23.6636554791874	-15.3006678270804	0.431777418350611	-14.118884347211	-16.6476880814713	-11.5900806129506	0.53	0.3	0.82	-17.7032024855939	-15.0140648506954	-12.3249272157968	-30.2895804047735	-25.6885569075817	-21.0875334103899	-29.8095967588122	-25.2828419628087	-20.7549634092235	-19.4821616531339	0.648340861621608	0.852462458633225	11.1468647348077	-0.110908234729629	-0.0583795841109852	-0.192927349689083	-0.946271716705816	-0.85421785011577	-1.09001583302344	-0.887325016758873	-0.79804297678745	-1.02677318847975	0.00617474979865208	0.0111117382477163	0.010800368373416
243	12.1735729393678	0.35	-18.869900237091	-22.8434512753045	-14.8963491988775	0.456249657425983	-13.4282687081218	-15.7170483443887	-11.1394890718548	0.45	0.25	0.82	-18.408288986094	-15.7276000904	-13.046911194706	-33.5692193546773	-28.6807349534828	-23.7922505522884	-32.4164762598068	-27.6926677752607	-22.9687467069564	-18.869900237091	0.611903442667511	-1.96353488419542	9.67894854590667	-0.110908234729629	-0.0583795841109852	-0.192927349689083	-0.946271716705816	-0.85421785011577	-1.09001583302344	-0.887325016758873	-0.79804297678745	-1.02677318847975	0.00617474979865208	0.0111117382477163	0.010800368373416
243	12.1735729393678	0.35	-18.6487200978805	-22.5995179918541	-14.697922203907	0.536271795455778	-16.658838726264	-19.0774688780358	-14.2402085744923	0.46	0.29	0.87	-21.9338952346792	-19.1531290492093	-16.3723628637393	-39.4903353485268	-34.4837741328778	-29.4772129172289	-38.509138835267	-33.6302560779012	-28.7447955866031	-18.6487200978805	0.682180490379523	0.635130504940961	11.6368824230003	-0.110908234729629	-0.0583795841109852	-0.192927349689083	-0.946271716705816	-0.85421785011577	-1.09001583302344	-0.887325016758873	-0.79804297678745	-1.02677318847975	0.00617474979865208	0.0111117382477163	0.010800368373416
243	12.1735729393678	0.35	-18.3987929890755	-22.3108636005648	-14.4867223775862	0.424325287035133	-13.830331760008	-16.3454428911199	-11.3152206288962	0.47	0.29	0.79	-18.5920910065658	-15.7312829297983	-12.8704748530308	-33.2306845880467	-28.1174022341455	-23.0041198802443	-32.7475912744596	-27.7113761463615	-22.6613138102503	-18.3987929890755	0.620939174166547	0.196439278821552	11.8409385156458	-0.110908234729629	-0.0583795841109852	-0.192927349689083	-0.946271716705816	-0.85421785011577	-1.09001583302344	-0.887325016758873	-0.79804297678745	-1.02677318847975	0.00617474979865208	0.0111117382477163	0.010800368373416
243	12.1735729393678	0.35	-18.0751328278472	-21.9315089714443	-14.2187566842501	0.458969748145308	-15.0681487469731	-17.6224028783451	-12.5138946156011	0.5	0.3	0.94	-19.3066798021878	-16.5083005466317	-13.7099212910755	-33.6642099654651	-28.7847989125419	-23.9053878596186	-32.5901984433487	-27.8658155374835	-23.1384753895036	-18.0751328278472	0.707215660356879	-0.775081007115674	9.04998436928106	-0.110908234729629	-0.0583795841109852	-0.192927349689083	-0.946271716705816	-0.85421785011577	-1.09001583302344	-0.887325016758873	-0.79804297678745	-1.02677318847975	0.00617474979865208	0.0111117382477163	0.010800368373416
243	12.1735729393678	0.35	-17.9378512604904	-21.7721329514557	-14.1035695695251	0.50887553852441	-15.5768090747758	-17.9660170382835	-13.1876011112681	0.44	0.3	0.83	-21.428354503042	-18.5787081337638	-15.7290617644856	-39.5804261660348	-34.3168293881061	-29.0532326101775	-38.9094263744828	-33.7426780680722	-28.5625844213221	-17.9378512604904	0.628284832348766	-0.943271147577766	10.7236398070441	-0.110908234729629	-0.0583795841109852	-0.192927349689083	-0.946271716705816	-0.85421785011577	-1.09001583302344	-0.887325016758873	-0.79804297678745	-1.02677318847975	0.00617474979865208	0.0111117382477163	0.010800368373416
243	12.1735729393678	0.35	-17.8346586768189	-21.6029579026682	-14.0663594509696	0.437940555199521	-13.5582798932196	-15.9564147378603	-11.160145048579	0.46	0.27	0.85	-18.4818084410502	-15.7041250113703	-12.9264415816903	-33.4443749437392	-28.4179249405624	-23.3914749373857	-32.328877560563	-27.459305732396	-22.6070819575505	-17.8346586768189	0.648023961259323	-0.284887354225421	11.2433782086772	-0.110908234729629	-0.0583795841109852	-0.192927349689083	-0.946271716705816	-0.85421785011577	-1.09001583302344	-0.887325016758873	-0.79804297678745	-1.02677318847975	0.00617474979865208	0.0111117382477163	0.010800368373416
243	12.1735729393678	0.35	-17.3927804209387	-21.0799192658655	-13.7056415760118	0.484273642039022	-15.0634130293048	-17.4904315693246	-12.636394489285	0.47	0.3	0.97	-19.9886845484727	-17.2150018181487	-14.4413190878246	-35.8412181523515	-30.8677959353027	-25.8943737182539	-34.5423770180178	-29.7524847407601	-24.9611634667285	-17.3927804209387	0.699540327890075	1.33765307997955	11.5599828150029	-0.110908234729629	-0.0583795841109852	-0.192927349689083	-0.946271716705816	-0.85421785011577	-1.09001583302344	-0.887325016758873	-0.79804297678745	-1.02677318847975	0.00617474979865208	0.0111117382477163	0.010800368373416
243	12.1735729393678	0.35	-17.2530641292319	-20.9301673786213	-13.5759608798425	0.507546373779063	-13.9269255503364	-16.0687581318793	-11.7850929687936	0.46	0.27	0.79	-18.4757243257495	-16.0130630544976	-13.5504017832456	-33.2654204238484	-28.8314149632045	-24.3974095025605	-32.5091289295776	-28.1745707342533	-23.8396644142187	-17.2530641292319	0.647470421490554	-0.349795792814056	11.2856161607963	-0.110908234729629	-0.0583795841109852	-0.192927349689083	-0.946271716705816	-0.85421785011577	-1.09001583302344	-0.887325016758873	-0.79804297678745	-1.02677318847975	0.00617474979865208	0.0111117382477163	0.010800368373416
243	12.1735729393678	0.35	-17.1808990018252	-20.8400650539014	-13.521732949749	0.441943555330841	-14.0925476246103	-16.5650153663766	-11.620079882844	0.55	0.33	0.89	-17.0671801686994	-14.5197601104195	-11.9723400521395	-28.6409135961746	-24.366016568008	-20.0911195398413	-28.2976114827471	-24.069072652031	-19.8500103202642	-17.1808990018252	0.68308990252733	-0.915021850995275	8.43875661098722	-0.110908234729629	-0.0583795841109852	-0.192927349689083	-0.946271716705816	-0.85421785011577	-1.09001583302344	-0.887325016758873	-0.79804297678745	-1.02677318847975	0.00617474979865208	0.0111117382477163	0.010800368373416
243	12.1735729393678	0.35	-17.1448759427311	-20.7569937135831	-13.5327581718791	0.541546377646422	-15.8419272366143	-18.11767095374	-13.5661835194886	0.47	0.29	0.85	-20.563675746793	-17.9806916534588	-15.3977075601246	-36.7014613938467	-32.0914251265121	-27.4813888591774	-35.8270105703616	-31.3175198999357	-26.8215847525292	-17.1448759427311	0.688925724215062	1.490821507524	12.1254715762319	-0.110908234729629	-0.0583795841109852	-0.192927349689083	-0.946271716705816	-0.85421785011577	-1.09001583302344	-0.887325016758873	-0.79804297678745	-1.02677318847975	0.00617474979865208	0.0111117382477163	0.010800368373416
243	12.1735729393678	0.35	-17.1276101810755	-20.8041460952426	-13.4510742669084	0.546152152558037	-15.796215998535	-18.0444258180847	-13.5480061789852	0.46	0.29	0.77	-20.8138136411416	-18.2205573811726	-15.6273011212037	-37.5572284745338	-32.8778593051976	-28.1984901358613	-37.0668424514788	-32.4502531432569	-27.8315222602078	-17.1276101810755	0.656873818943503	0.346492399223252	11.4713410229812	-0.110908234729629	-0.0583795841109852	-0.192927349689083	-0.946271716705816	-0.85421785011577	-1.09001583302344	-0.887325016758873	-0.79804297678745	-1.02677318847975	0.00617474979865208	0.0111117382477163	0.010800368373416
243	12.1735729393678	0.35	-16.9460647047089	-20.5158176696985	-13.3763117397193	0.480103144578332	-15.2584124607657	-17.7374672892313	-12.7793576323002	0.42	0.23	0.9	-21.504800188823	-18.4992088113181	-15.4936174338132	-40.1917193930375	-34.5743742331604	-28.9570290732832	-37.9197571420508	-32.624164319168	-27.3221602498812	-16.9460647047089	0.666588297531628	-0.625116060459619	10.9242424462579	-0.110908234729629	-0.0583795841109852	-0.192927349689083	-0.946271716705816	-0.85421785011577	-1.09001583302344	-0.887325016758873	-0.79804297678745	-1.02677318847975	0.00617474979865208	0.0111117382477163	0.010800368373416
243	12.1735729393678	0.35	-16.9324801757817	-20.5737559347664	-13.2912044167971	0.432832540670339	-14.3521729276143	-16.9172405623801	-11.7871052928485	0.5	0.28	0.76	-18.6394308309208	-15.813237009384	-12.9870431878472	-32.6202965360408	-27.6742613613014	-22.728226186562	-32.1984325907036	-27.3216359977704	-22.4366326329974	-16.9324801757817	0.653752405270198	-0.613813573482988	10.8201771911072	-0.110908234729629	-0.0583795841109852	-0.192927349689083	-0.946271716705816	-0.85421785011577	-1.09001583302344	-0.887325016758873	-0.79804297678745	-1.02677318847975	0.00617474979865208	0.0111117382477163	0.010800368373416
243	12.1735729393678	0.35	-16.9183278324404	-20.5078339607391	-13.3288217041418	0.413273647248429	-13.3387259845053	-15.8201372724697	-10.857314696541	0.5	0.29	0.8	-17.4079717055031	-14.6775063026668	-11.9470408998305	-30.4394137358693	-25.6649479052443	-20.8904820746193	-29.9643755791214	-25.2757229095872	-20.5729100927669	-16.9183278324404	0.651529836006772	0.700502682153924	11.1457045347991	-0.110908234729629	-0.0583795841109852	-0.192927349689083	-0.946271716705816	-0.85421785011577	-1.09001583302344	-0.887325016758873	-0.79804297678745	-1.02677318847975	0.00617474979865208	0.0111117382477163	0.010800368373416
243	12.1735729393678	0.35	-16.869022835081	-20.4353783020842	-13.3026673680778	0.502600753638592	-14.8528585833565	-17.1597996563988	-12.5459175103142	0.48	0.24	0.8	-19.3677663552503	-16.7639891205114	-14.1602118857724	-34.4375479683733	-29.8078089589508	-25.1780699495284	-33.1822526977549	-28.7130829955739	-24.2583404428766	-16.869022835081	0.649632235437177	-0.913145776125827	11.3668291450071	-0.110908234729629	-0.0583795841109852	-0.192927349689083	-0.946271716705816	-0.85421785011577	-1.09001583302344	-0.887325016758873	-0.79804297678745	-1.02677318847975	0.00617474979865208	0.0111117382477163	0.010800368373416
243	12.1735729393678	0.35	-16.841562079995	-20.4325187267174	-13.2506054332725	0.450171637486401	-15.1347196986856	-17.7461855330038	-12.5232538643673	0.51	0.34	0.89	-19.2084440093075	-16.3817973946065	-13.5551507799054	-33.2339693330743	-28.343376067795	-23.4527828025157	-32.8578183249431	-28.0223556203682	-23.1958920156757	-16.841562079995	0.733853956743885	0.735298180942975	10.2938096540101	-0.110908234729629	-0.0583795841109852	-0.192927349689083	-0.946271716705816	-0.85421785011577	-1.09001583302344	-0.887325016758873	-0.79804297678745	-1.02677318847975	0.00617474979865208	0.0111117382477163	0.010800368373416
243	12.1735729393678	0.35	-16.833550913911	-20.4200616724186	-13.2470401554034	0.55015350583595	-16.3286409513765	-18.6339318130719	-14.0233500896811	0.39	0.24	0.74	-23.6136016370506	-20.6922525298579	-17.7709034226652	-45.6112826632111	-39.9684975457973	-34.3257124283835	-44.412155017794	-38.9287435252534	-33.4197037677555	-16.833550913911	0.604855213672492	0.748511467726199	13.4049089511664	-0.110908234729629	-0.0583795841109852	-0.192927349689083	-0.946271716705816	-0.85421785011577	-1.09001583302344	-0.887325016758873	-0.79804297678745	-1.02677318847975	0.00617474979865208	0.0111117382477163	0.010800368373416
243	12.1735729393678	0.35	-16.7255825107787	-20.2734799531368	-13.1776850684206	0.411177130584398	-13.2537682453167	-15.7300650241823	-10.7774714664511	0.39	0.24	0.75	-19.9828572803706	-16.8370670347588	-13.6912767891469	-38.6710332183049	-32.5832672207278	-26.4955012231508	-37.4275536161688	-31.5377844070803	-25.640027228503	-16.7255825107787	0.614409892859046	0.499352537585152	13.2739247294109	-0.110908234729629	-0.0583795841109852	-0.192927349689083	-0.946271716705816	-0.85421785011577	-1.09001583302344	-0.887325016758873	-0.79804297678745	-1.02677318847975	0.00617474979865208	0.0111117382477163	0.010800368373416
243	12.1735729393678	0.35	-16.6431674257331	-20.1510035417792	-13.1353313096871	0.474720697726141	-15.8636032233845	-18.4689369468209	-13.2582694999481	0.52	0.3	0.84	-19.8541444456273	-17.0534054413678	-14.2526664371083	-34.2020220574421	-29.3772894952733	-24.5525569331045	-33.576818072414	-28.8406900975028	-24.1003650985149	-16.6431674257331	0.700658703165014	-1.14275086788883	8.98983228595639	-0.110908234729629	-0.0583795841109852	-0.192927349689083	-0.946271716705816	-0.85421785011577	-1.09001583302344	-0.887325016758873	-0.79804297678745	-1.02677318847975	0.00617474979865208	0.0111117382477163	0.010800368373416
243	12.1735729393678	0.35	-16.5852445075214	-20.1234519965415	-13.0470370185014	0.447268772493396	-14.2155405886751	-16.6828382847063	-11.7482428926438	0.47	0.25	0.83	-18.9334545207562	-16.1333033762235	-13.3331522316908	-33.789876502747	-28.7925443329066	-23.7952121630662	-32.5419514751731	-27.7341481863646	-22.9207154032731	-16.5852445075214	0.638074633596076	0.529475735204633	12.3359279851345	-0.110908234729629	-0.0583795841109852	-0.192927349689083	-0.946271716705816	-0.85421785011577	-1.09001583302344	-0.887325016758873	-0.79804297678745	-1.02677318847975	0.00617474979865208	0.0111117382477163	0.010800368373416
243	12.1735729393678	0.35	-16.5710828895364	-20.1321182146533	-13.0100475644194	0.418560330504038	-14.4595704409064	-17.1203821903379	-11.7987586914749	0.55	0.34	1	-17.7643038795667	-15.0034152523316	-12.2425266250965	-29.9382236491228	-25.285291468225	-20.6323592873271	-29.2223676443774	-24.6798321101564	-20.1401970185412	-16.5710828895364	0.75650713332628	-0.488036940474476	8.27084209335127	-0.110908234729629	-0.0583795841109852	-0.192927349689083	-0.946271716705816	-0.85421785011577	-1.09001583302344	-0.887325016758873	-0.79804297678745	-1.02677318847975	0.00617474979865208	0.0111117382477163	0.010800368373416
243	12.1735729393678	0.35	-16.5627590183213	-20.0949198446222	-13.0305981920204	0.483658148721675	-12.9277703338812	-15.0132621926714	-10.8422784750911	0.45	0.25	0.77	-17.4913388260551	-15.0616174068898	-12.6318959877245	-31.7801239123025	-27.3655477302651	-22.9509715482277	-30.81316853475	-26.5291044357232	-22.2503922856035	-16.5627590183213	0.61985610633591	1.05985353914102	13.3153317262417	-0.110908234729629	-0.0583795841109852	-0.192927349689083	-0.946271716705816	-0.85421785011577	-1.09001583302344	-0.887325016758873	-0.79804297678745	-1.02677318847975	0.00617474979865208	0.0111117382477163	0.010800368373416
243	12.1735729393678	0.35	-16.553467939049	-20.0441442308948	-13.0627916472032	0.506564338218918	-15.05814734676	-17.3785051801293	-12.7377895133908	0.55	0.3	0.91	-18.0275720392276	-15.6205515524668	-13.213531065706	-30.3772440133829	-26.3213096639075	-22.2653753144322	-29.5920672176597	-25.6357801470919	-21.6862773345643	-16.553467939049	0.732388559462554	-0.690556006558423	8.96196930703025	-0.110908234729629	-0.0583795841109852	-0.192927349689083	-0.946271716705816	-0.85421785011577	-1.09001583302344	-0.887325016758873	-0.79804297678745	-1.02677318847975	0.00617474979865208	0.0111117382477163	0.010800368373416
243	12.1735729393678	0.35	-16.5033732233649	-19.9914301056038	-13.015316341126	0.468978265448839	-14.1908738762942	-16.5484970530357	-11.8332506995527	0.55	0.31	0.91	-17.1330306333155	-14.6921304126204	-12.2512301919253	-28.8357083817433	-24.7275567966973	-20.6194052116514	-28.1488556235392	-24.1393516557265	-20.1287583958108	-16.5033732233649	0.704665321840797	1.60646889961555	11.2827311198025	-0.110908234729629	-0.0583795841109852	-0.192927349689083	-0.946271716705816	-0.85421785011577	-1.09001583302344	-0.887325016758873	-0.79804297678745	-1.02677318847975	0.00617474979865208	0.0111117382477163	0.010800368373416
243	12.1735729393678	0.35	-16.4292132035428	-19.891722093979	-12.9667043131066	0.511308949152497	-14.0881857145748	-16.2385697421482	-11.9378016870013	0.48	0.29	0.83	-18.2363943175274	-15.8214494249882	-13.406504532449	-32.3177799363906	-28.038114985267	-23.7584500341434	-31.6944944185866	-27.4946491406861	-23.2982802023028	-16.4292132035428	0.657703243212866	0.0975956746796013	11.1318314953348	-0.110908234729629	-0.0583795841109852	-0.192927349689083	-0.946271716705816	-0.85421785011577	-1.09001583302344	-0.887325016758873	-0.79804297678745	-1.02677318847975	0.00617474979865208	0.0111117382477163	0.010800368373416
243	12.1735729393678	0.35	-16.3281285344157	-19.8228887067711	-12.8333683620602	0.485349231232091	-14.1630287556608	-16.440069167546	-11.8859883437757	0.54	0.29	0.91	-17.166858972907	-14.7891541574304	-12.4114493419538	-29.0432590117945	-25.0206071732454	-20.9979553346963	-28.1429397105558	-24.2440008818726	-20.3512217014751	-16.3281285344157	0.719110969151188	1.28988438705246	11.0182741321458	-0.110908234729629	-0.0583795841109852	-0.192927349689083	-0.946271716705816	-0.85421785011577	-1.09001583302344	-0.887325016758873	-0.79804297678745	-1.02677318847975	0.00617474979865208	0.0111117382477163	0.010800368373416
243	12.1735729393678	0.35	-16.3173006401925	-19.8057982241255	-12.8288030562595	0.442800935779076	-14.7832622702233	-17.3724090265335	-12.1941155139131	0.52	0.32	0.8	-18.5594970733549	-15.7934292486317	-13.0273614239085	-31.8467051943156	-27.1003402355415	-22.3539752767674	-31.7371953318652	-27.00030817433	-22.2754327866555	-16.3173006401925	0.690138127791946	-0.575706239327051	9.63472825180216	-0.110908234729629	-0.0583795841109852	-0.192927349689083	-0.946271716705816	-0.85421785011577	-1.09001583302344	-0.887325016758873	-0.79804297678745	-1.02677318847975	0.00617474979865208	0.0111117382477163	0.010800368373416
243	12.1735729393678	0.35	-16.2926850747799	-19.7816743582575	-12.8036957913022	0.463858001954414	-15.1635270203286	-17.7087924495754	-12.6182615910818	0.57	0.33	0.86	-17.9626722948233	-15.3809169922477	-12.799161689672	-29.8638114026045	-25.5715183529778	-21.279225303351	-29.5365246667251	-25.2917116089946	-21.0438424674737	-16.2926850747799	0.718695592162265	1.67726647615099	10.8923703504816	-0.110908234729629	-0.0583795841109852	-0.192927349689083	-0.946271716705816	-0.85421785011577	-1.09001583302344	-0.887325016758873	-0.79804297678745	-1.02677318847975	0.00617474979865208	0.0111117382477163	0.010800368373416
243	12.1735729393678	0.35	-16.2650611767584	-19.7070171606467	-12.8231051928701	0.556358495775113	-17.7432981539686	-20.2170636879797	-15.2695326199576	0.49	0.26	0.83	-22.4535820594271	-19.7061555156445	-16.9587289718619	-39.5005704520162	-34.6672696687739	-29.8339688855316	-38.3303094109286	-33.6381109297716	-28.9484354607018	-16.2650611767584	0.691350870117929	1.88735801996217	12.301437825331	-0.110908234729629	-0.0583795841109852	-0.192927349689083	-0.946271716705816	-0.85421785011577	-1.09001583302344	-0.887325016758873	-0.79804297678745	-1.02677318847975	0.00617474979865208	0.0111117382477163	0.010800368373416
243	12.1735729393678	0.35	-16.2601879350956	-19.7100577092427	-12.8103181609485	0.426957790459875	-13.4389537327496	-15.8697678813994	-11.0081395840998	0.57	0.33	0.93	-16.0442764632325	-13.5867323754335	-11.1291882876346	-26.6224956285402	-22.5446578473037	-18.4668200660672	-26.1013878040776	-22.0992246726371	-18.102584706293	-16.2601879350956	0.74991401225334	0.293494651974326	9.27818818449247	-0.110908234729629	-0.0583795841109852	-0.192927349689083	-0.946271716705816	-0.85421785011577	-1.09001583302344	-0.887325016758873	-0.79804297678745	-1.02677318847975	0.00617474979865208	0.0111117382477163	0.010800368373416
243	12.1735729393678	0.35	-16.2069391399053	-19.6390629814769	-12.7748152983337	0.533823812226032	-15.3869218113111	-17.6319059671106	-13.1419376555117	0.52	0.28	0.9	-18.8667493800568	-16.4645386656466	-14.0623279512364	-32.4063269014963	-28.2801881518215	-24.1540494021468	-31.3148343438397	-27.3251487630492	-23.3448962131687	-16.2069391399053	0.716282364302769	-0.240402041758335	10.0987242393658	-0.110908234729629	-0.0583795841109852	-0.192927349689083	-0.946271716705816	-0.85421785011577	-1.09001583302344	-0.887325016758873	-0.79804297678745	-1.02677318847975	0.00617474979865208	0.0111117382477163	0.010800368373416
243	12.1735729393678	0.35	-16.2068407124482	-19.6419799446827	-12.7717014802136	0.515683494465366	-14.6916720013702	-16.914622055549	-12.4687219471913	0.45	0.27	0.75	-19.6652339053038	-17.0807934944172	-14.4963530835306	-35.6780266808752	-30.9891562418678	-26.3002858028605	-35.1066869098497	-30.4935169817732	-25.8830565037987	-16.2068407124482	0.642291266530403	-0.526311998303323	11.2441953525633	-0.110908234729629	-0.0583795841109852	-0.192927349689083	-0.946271716705816	-0.85421785011577	-1.09001583302344	-0.887325016758873	-0.79804297678745	-1.02677318847975	0.00617474979865208	0.0111117382477163	0.010800368373416
243	12.1735729393678	0.35	-16.1286241399936	-19.5390283963564	-12.7182198836308	0.522494910044625	-14.8792245862497	-17.1000464848607	-12.6584026876387	0.46	0.3	0.81	-19.6542805800072	-17.1017344946987	-14.5491884093902	-35.378544557455	-30.7838525743812	-26.1891605913073	-34.8898080937996	-30.3579881270148	-25.8215164387699	-16.1286241399936	0.670253516548768	0.644952698075462	11.5479057989391	-0.110908234729629	-0.0583795841109852	-0.192927349689083	-0.946271716705816	-0.85421785011577	-1.09001583302344	-0.887325016758873	-0.79804297678745	-1.02677318847975	0.00617474979865208	0.0111117382477163	0.010800368373416
243	12.1735729393678	0.35	-16.1058629631142	-19.55659432819	-12.6551315980384	0.558358087804066	-16.1734835786912	-18.4192664680869	-13.9277006892956	0.49	0.25	0.81	-20.5308925743412	-18.02764808698	-15.5244035996188	-36.2039826391763	-31.789784881632	-27.3755871240878	-34.9161380997363	-30.6520933495067	-26.4029113754891	-16.1058629631142	0.678223940436559	-1.43584098526543	9.83800080202655	-0.110908234729629	-0.0583795841109852	-0.192927349689083	-0.946271716705816	-0.85421785011577	-1.09001583302344	-0.887325016758873	-0.79804297678745	-1.02677318847975	0.00617474979865208	0.0111117382477163	0.010800368373416
243	12.1735729393678	0.35	-16.0886556110704	-19.5490691705261	-12.6282420516147	0.455877826933763	-14.0102135358902	-16.3999730173208	-11.6204540544595	0.48	0.27	0.82	-18.5544101910709	-15.8507119819559	-13.1470137728408	-33.0440764712505	-28.2289834848846	-23.4138904985188	-32.0865842739023	-27.4044699282368	-22.728552193016	-16.0886556110704	0.679227338598479	0.554591360344578	11.5708077211277	-0.110908234729629	-0.0583795841109852	-0.192927349689083	-0.946271716705816	-0.85421785011577	-1.09001583302344	-0.887325016758873	-0.79804297678745	-1.02677318847975	0.00617474979865208	0.0111117382477163	0.010800368373416
243	12.1735729393678	0.35	-16.07437148768	-19.4721682858858	-12.6765746894742	0.481434275163802	-13.3881964682031	-15.5576029802159	-11.2187899561904	0.47	0.26	0.8	-17.8379897220122	-15.3505981159043	-12.8632065097963	-32.0559503593792	-27.5859566497551	-23.115962940131	-31.158376938461	-26.8165935691383	-22.4747936072163	-16.07437148768	0.646773399183352	-0.298709240725277	11.7309465720269	-0.110908234729629	-0.0583795841109852	-0.192927349689083	-0.946271716705816	-0.85421785011577	-1.09001583302344	-0.887325016758873	-0.79804297678745	-1.02677318847975	0.00617474979865208	0.0111117382477163	0.010800368373416
243	12.1735729393678	0.35	-16.0529421319369	-19.5056359445212	-12.6002483193526	0.498912208659932	-14.7541837650631	-17.0627667738886	-12.4456007562377	0.44	0.26	0.8	-20.2344276234574	-17.4967206370203	-14.7590136505832	-37.2229815818246	-32.1867325398975	-27.1504834979703	-36.1794268326507	-31.2765395546742	-26.3823093243943	-16.0529421319369	0.645314585542878	-1.30434449126575	10.86799860392	-0.110908234729629	-0.0583795841109852	-0.192927349689083	-0.946271716705816	-0.85421785011577	-1.09001583302344	-0.887325016758873	-0.79804297678745	-1.02677318847975	0.00617474979865208	0.0111117382477163	0.010800368373416
243	12.1735729393678	0.35	-16.0426510322027	-19.4869637940862	-12.5983382703192	0.466341397051516	-13.3494953952803	-15.579111456467	-11.1198793340936	0.47	0.27	0.83	-17.8023941533015	-15.2545913442202	-12.706788535139	-31.9186450029631	-27.3505845106312	-22.7825240182993	-31.0889474802554	-26.6363828837492	-22.1887813866691	-16.0426510322027	0.67067165964552	-0.494309231992867	10.743775513994	-0.110908234729629	-0.0583795841109852	-0.192927349689083	-0.946271716705816	-0.85421785011577	-1.09001583302344	-0.887325016758873	-0.79804297678745	-1.02677318847975	0.00617474979865208	0.0111117382477163	0.010800368373416
243	12.1735729393678	0.35	-16.025299575668	-19.4587494426889	-12.5918497086471	0.473791004359414	-13.3232530662521	-15.5154595977444	-11.1310465347598	0.49	0.27	0.92	-17.3508749069049	-14.8993393234181	-12.4478037399312	-30.6625260032029	-26.3301638612496	-21.9978017192962	-29.4025544713504	-25.2588219999977	-21.0949177955514	-16.025299575668	0.704642337919886	1.07102732447498	11.6990001084734	-0.110908234729629	-0.0583795841109852	-0.192927349689083	-0.946271716705816	-0.85421785011577	-1.09001583302344	-0.887325016758873	-0.79804297678745	-1.02677318847975	0.00617474979865208	0.0111117382477163	0.010800368373416
[truncated: 1,365 more rows]
