# Supplementary material for: Re-expressing coefficients from regression models for inclusion in a meta-analysis
Source: BMC Med Res Methodol. 2024 Jan 8;24:6. doi: 10.1186/s12874-023-02132-y (PMC10773134; doi:10.1186/s12874-023-02132-y)
Supplement: Supplementary file 2 — Additional file 2. [file 12874_2023_2132_MOESM2_ESM.zip › Supp_Files_R1/simdata/simdata_scenario_244.csv]

ex_no	errsd	rsquare	beta	b_low_ci	b_hi_ci	lrsquare	lbeta	lb_low_ci	lb_hi_ci	x_median	x_25	x_75	rbl	rb	rbu	altl	alt	altu	dzl	dz	dzu	observed_beta	xlog	error	ylog	RelBias_rb	RelBias_rbl	RelBias_rbu	RelBias_alt	RelBias_altl	RelBias_altu	RelBias_dz	RelBias_dzl	RelBias_dzu	MC_SE_RelBias_rb	MC_SE_RelBias_alt	MC_SE_RelBias_dz
244	12.1735729393678	0.26	-9.75296089929695	-10.1068623246512	-9.39905947394271	0.522182985962406	-14.9103447050447	-15.2141003083611	-14.6065891017283	0.5	0.28	0.88	-16.6562601347254	-16.3237112331358	-15.9911623315463	-29.0293549357137	-28.449772243102	-27.8701895504904	-28.1721578181836	-27.6063296533203	-27.0465053498686	-9.75296089929695	0.723604397599739	-0.275170465463722	10.1288371706386	-0.156744771296518	-0.147425300500522	-0.166614992775768	-1.02070106668509	-1.00442099879197	-1.03794323264295	-0.957911885440561	-0.942131701217447	-0.974621813111731	0.0012551441645546	0.00221691948515076	0.00215135508671551
244	12.1735729393678	0.29	-11.3644754723411	-11.7436033844382	-10.985347560244	0.514170799792815	-14.8857189962013	-15.1938781598348	-14.5775598325679	0.51	0.28	0.88	-16.5901243258358	-16.2536467798766	-15.9171692339174	-28.8647884331057	-28.2793586324696	-27.6939288318335	-28.0065161576028	-27.4332188640619	-26.8665810920551	-11.3644754723411	0.720640479170279	0.109626560608655	10.4120723640585	-0.156744771296518	-0.147425300500522	-0.166614992775768	-1.02070106668509	-1.00442099879197	-1.03794323264295	-0.957911885440561	-0.942131701217447	-0.974621813111731	0.0012551441645546	0.00221691948515076	0.00215135508671551
244	12.1735729393678	0.29	-10.9686178698013	-11.3362754942602	-10.6009602453423	0.520058235235503	-15.0666764669421	-15.3749263450564	-14.7584265888279	0.5	0.29	0.88	-16.8875063541086	-16.5489309581373	-16.210355562166	-29.4947235334777	-28.9033876967938	-28.3120518601099	-28.6445869760077	-28.0690429938907	-27.5001726740945	-10.9686178698013	0.720286914089064	0.0522499129554596	10.3442836647658	-0.156744771296518	-0.147425300500522	-0.166614992775768	-1.02070106668509	-1.00442099879197	-1.03794323264295	-0.957911885440561	-0.942131701217447	-0.974621813111731	0.0012551441645546	0.00221691948515076	0.00215135508671551
244	12.1735729393678	0.29	-10.9598532659509	-11.3231838051883	-10.5965227267136	0.519509192595806	-14.7797360117233	-15.082448102826	-14.4770239206206	0.5	0.28	0.89	-16.5010173240596	-16.1698338566654	-15.8386503892711	-28.7463048244848	-28.1693524633316	-27.5924001021784	-27.8522756944915	-27.2923221250079	-26.7372571594731	-10.9598532659509	0.730215055801958	0.0816910674135854	10.3914109301563	-0.156744771296518	-0.147425300500522	-0.166614992775768	-1.02070106668509	-1.00442099879197	-1.03794323264295	-0.957911885440561	-0.942131701217447	-0.974621813111731	0.0012551441645546	0.00221691948515076	0.00215135508671551
244	12.1735729393678	0.3	-12.3870015685048	-12.7868914958012	-11.9871116412084	0.52209235821415	-14.9694792810717	-15.2744949714755	-14.664463590668	0.5	0.29	0.9	-16.6997264114376	-16.3662503396951	-16.0327742679526	-29.0796796034966	-28.4989888135527	-27.9182980236088	-28.159382608517	-27.6060072005166	-27.0465694101923	-12.3870015685048	0.721843896246246	-0.137230130567547	10.138332568786	-0.156744771296518	-0.147425300500522	-0.166614992775768	-1.02070106668509	-1.00442099879197	-1.03794323264295	-0.957911885440561	-0.942131701217447	-0.974621813111731	0.0012551441645546	0.00221691948515076	0.00215135508671551
244	12.1735729393678	0.3	-11.8477037505824	-12.2297683308572	-11.4656391703075	0.508695329268241	-14.8637163679849	-15.174810019633	-14.5526227163368	0.5	0.29	0.86	-16.6986236575823	-16.3562908175393	-16.0139579774963	-29.1999050848433	-28.6012876992635	-28.0026703136838	-28.4428315641771	-27.8652331651409	-27.2815076404826	-11.8477037505824	0.721785224540752	-0.0113524540143971	10.3257246095125	-0.156744771296518	-0.147425300500522	-0.166614992775768	-1.02070106668509	-1.00442099879197	-1.03794323264295	-0.957911885440561	-0.942131701217447	-0.974621813111731	0.0012551441645546	0.00221691948515076	0.00215135508671551
244	12.1735729393678	0.3	-11.7942823066888	-12.1757773802297	-11.4127872331478	0.522642271273154	-14.9617150424045	-15.2662367524036	-14.6571933324054	0.49	0.28	0.87	-16.9397604792356	-16.6018563243496	-16.2639521694635	-29.782954220855	-29.1888617607907	-28.5947693007264	-28.951985232987	-28.3823055795705	-27.799579886245	-11.7942823066888	0.711476180581001	-0.212318664842353	10.3685404982201	-0.156744771296518	-0.147425300500522	-0.166614992775768	-1.02070106668509	-1.00442099879197	-1.03794323264295	-0.957911885440561	-0.942131701217447	-0.974621813111731	0.0012551441645546	0.00221691948515076	0.00215135508671551
244	12.1735729393678	0.3	-11.3156444023584	-11.6874782909269	-10.9438105137898	0.529993071913378	-15.1099178410276	-15.412955292075	-14.8068803899801	0.5	0.28	0.89	-16.9636720273603	-16.6301455988357	-16.296619170311	-29.6667735422702	-29.0834886845198	-28.5002038267695	-28.6991413698225	-28.1347874050957	-27.572339302702	-11.3156444023584	0.725145919908633	-0.0648662407060502	10.322574305268	-0.156744771296518	-0.147425300500522	-0.166614992775768	-1.02070106668509	-1.00442099879197	-1.03794323264295	-0.957911885440561	-0.942131701217447	-0.974621813111731	0.0012551441645546	0.00221691948515076	0.00215135508671551
244	12.1735729393678	0.31	-12.5843038518551	-12.980518311282	-12.1880893924282	0.515332229387154	-14.8568825329461	-15.1637305179381	-14.5500345479542	0.5	0.28	0.88	-16.5972494280316	-16.2613932521799	-15.9255370763282	-28.922161032618	-28.3369022254944	-27.7516434183709	-28.0208940602672	-27.4632585375372	-26.8932544513967	-12.5843038518551	0.720847460702567	0.0181292833917007	10.4160549923497	-0.156744771296518	-0.147425300500522	-0.166614992775768	-1.02070106668509	-1.00442099879197	-1.03794323264295	-0.957911885440561	-0.942131701217447	-0.974621813111731	0.0012551441645546	0.00221691948515076	0.00215135508671551
244	12.1735729393678	0.31	-12.5761938435401	-12.9762115825199	-12.1761761045603	0.511920026129761	-14.9785717473388	-15.2900530674213	-14.6670904272564	0.5	0.28	0.87	-16.8157149179516	-16.47315357708	-16.1305922362084	-29.3936265973365	-28.7948343253817	-28.196042053427	-28.5722298975502	-27.9925186577153	-27.4066098529775	-12.5761938435401	0.714922403925623	-0.0679686933300338	10.3234204997034	-0.156744771296518	-0.147425300500522	-0.166614992775768	-1.02070106668509	-1.00442099879197	-1.03794323264295	-0.957911885440561	-0.942131701217447	-0.974621813111731	0.0012551441645546	0.00221691948515076	0.00215135508671551
244	12.1735729393678	0.31	-12.4398273603595	-12.8330678472464	-12.0465868734726	0.520421300914254	-15.0069335228305	-15.3137378900038	-14.7001291556572	0.51	0.28	0.88	-16.6819181686684	-16.3477028788588	-16.0134875890493	-28.9808941657515	-28.4002740089677	-27.8196538521839	-28.0976570228838	-27.5313001072336	-26.9756918014249	-12.4398273603595	0.717968734373502	-0.0976721313185995	10.2753908114561	-0.156744771296518	-0.147425300500522	-0.166614992775768	-1.02070106668509	-1.00442099879197	-1.03794323264295	-0.957911885440561	-0.942131701217447	-0.974621813111731	0.0012551441645546	0.00221691948515076	0.00215135508671551
244	12.1735729393678	0.31	-12.4350440411468	-12.8259543761724	-12.0441337061211	0.527654352917945	-15.0774544011798	-15.3812632280319	-14.7736455743277	0.5	0.28	0.89	-16.9175220496328	-16.5833692267505	-16.2492164038681	-29.5732804527024	-28.9891526403567	-28.4050248280109	-28.6484118355121	-28.0792394688621	-27.515808606608	-12.4350440411468	0.717493474030145	-0.00830394115996403	10.3953533370957	-0.156744771296518	-0.147425300500522	-0.166614992775768	-1.02070106668509	-1.00442099879197	-1.03794323264295	-0.957911885440561	-0.942131701217447	-0.974621813111731	0.0012551441645546	0.00221691948515076	0.00215135508671551
244	12.1735729393678	0.31	-12.4345539720236	-12.8258651595672	-12.04324278448	0.521818646001999	-15.1250451478363	-15.433399703751	-14.8166905919215	0.5	0.28	0.89	-16.9425769772792	-16.604069525897	-16.2655620745147	-29.5805566538388	-28.9895462746747	-28.3985358955106	-28.6795033074916	-28.1128694910893	-27.5351474292994	-12.4345539720236	0.718091828776922	-0.152459107917898	10.2179162211085	-0.156744771296518	-0.147425300500522	-0.166614992775768	-1.02070106668509	-1.00442099879197	-1.03794323264295	-0.957911885440561	-0.942131701217447	-0.974621813111731	0.0012551441645546	0.00221691948515076	0.00215135508671551
244	12.1735729393678	0.31	-12.3300667045505	-12.7230590293065	-11.9370743797944	0.512022658126965	-14.6985020739725	-15.0040965393201	-14.3929076086248	0.5	0.28	0.89	-16.540242832182	-16.2033610578097	-15.8664792834373	-28.9564950376414	-28.3667264636937	-27.776957889746	-28.0711422180199	-27.5007840975722	-26.946077510522	-12.3300667045505	0.717919400143941	0.100903565914051	10.5333572744378	-0.156744771296518	-0.147425300500522	-0.166614992775768	-1.02070106668509	-1.00442099879197	-1.03794323264295	-0.957911885440561	-0.942131701217447	-0.974621813111731	0.0012551441645546	0.00221691948515076	0.00215135508671551
244	12.1735729393678	0.31	-12.0678050691057	-12.4500854431095	-11.6855246951018	0.532584934562882	-15.1676928751223	-15.4703100751103	-14.8650756751343	0.5	0.28	0.88	-17.0186116571142	-16.6857078832174	-16.3528041093206	-29.7535658822939	-29.1715516399651	-28.5895373976363	-28.8245061124151	-28.2587359349559	-27.6973002388681	-12.0678050691057	0.713344487317881	-0.136997233488535	10.4352043808286	-0.156744771296518	-0.147425300500522	-0.166614992775768	-1.02070106668509	-1.00442099879197	-1.03794323264295	-0.957911885440561	-0.942131701217447	-0.974621813111731	0.0012551441645546	0.00221691948515076	0.00215135508671551
244	12.1735729393678	0.31	-11.9169229465305	-12.2994180705414	-11.5344278225196	0.530364447947686	-15.0641748726395	-15.3660697872263	-14.7622799580527	0.49	0.27	0.89	-17.0228414771107	-16.6883962126469	-16.3539509481832	-29.8971844529065	-29.3097988642832	-28.7224132756599	-28.852356831431	-28.2857673810081	-27.7202225558314	-11.9169229465305	0.715895618738084	-0.0214398068032321	10.5324967747642	-0.156744771296518	-0.147425300500522	-0.166614992775768	-1.02070106668509	-1.00442099879197	-1.03794323264295	-0.957911885440561	-0.942131701217447	-0.974621813111731	0.0012551441645546	0.00221691948515076	0.00215135508671551
244	12.1735729393678	0.31	-11.902161436911	-12.280634616671	-11.5236882571511	0.520933466804162	-14.6898165420935	-14.9898297168681	-14.389803367319	0.51	0.29	0.91	-16.280945277727	-15.9550911370623	-15.6292369963975	-28.2308713752014	-27.6658460541735	-27.1008207331457	-27.3401704821577	-26.7938160258118	-26.2578400880295	-11.902161436911	0.73513120175587	-0.25783640189709	9.83176325725917	-0.156744771296518	-0.147425300500522	-0.166614992775768	-1.02070106668509	-1.00442099879197	-1.03794323264295	-0.957911885440561	-0.942131701217447	-0.974621813111731	0.0012551441645546	0.00221691948515076	0.00215135508671551
244	12.1735729393678	0.32	-13.1839920738039	-13.5904128843687	-12.7775712632392	0.510688222314549	-14.8278695304608	-15.136977952075	-14.5187611088465	0.5	0.28	0.88	-16.6535398462353	-16.3134620954149	-15.9733843445945	-29.1171515456742	-28.5225575134517	-27.9279634812292	-28.2144968881693	-27.6388009584577	-27.0704470249539	-13.1839920738039	0.713903313359162	-0.00840039318884739	10.4882834484797	-0.156744771296518	-0.147425300500522	-0.166614992775768	-1.02070106668509	-1.00442099879197	-1.03794323264295	-0.957911885440561	-0.942131701217447	-0.974621813111731	0.0012551441645546	0.00221691948515076	0.00215135508671551
244	12.1735729393678	0.32	-13.0350668805231	-13.4356083478522	-12.6345254131939	0.528528850967136	-15.101573067386	-15.4053344545993	-14.7978116801727	0.5	0.28	0.89	-16.8766613673317	-16.543888451328	-16.2111155353242	-29.4259092007278	-28.8456910285635	-28.2654728563993	-28.5041357354718	-27.9504904931312	-27.3862148713662	-13.0350668805231	0.714778124838794	0.12414771505206	10.5015600475814	-0.156744771296518	-0.147425300500522	-0.166614992775768	-1.02070106668509	-1.00442099879197	-1.03794323264295	-0.957911885440561	-0.942131701217447	-0.974621813111731	0.0012551441645546	0.00221691948515076	0.00215135508671551
244	12.1735729393678	0.32	-12.9607662192547	-13.3621179821919	-12.5594144563175	0.515907274955143	-14.9911592095115	-15.3004242546576	-14.6818941643653	0.5	0.28	0.86	-16.8764692208331	-16.535347829124	-16.1942264374149	-29.5560114942899	-28.9586005286208	-28.3611895629518	-28.7003652496032	-28.125182934254	-27.5363509481486	-12.9607662192547	0.707106245146167	0.0677191734887852	10.6824223285887	-0.156744771296518	-0.147425300500522	-0.166614992775768	-1.02070106668509	-1.00442099879197	-1.03794323264295	-0.957911885440561	-0.942131701217447	-0.974621813111731	0.0012551441645546	0.00221691948515076	0.00215135508671551
244	12.1735729393678	0.32	-12.9109788813379	-13.3083108154646	-12.5136469472113	0.515760754118286	-14.9178750976697	-15.2257185924394	-14.6100316028999	0.49	0.28	0.86	-16.9034508444042	-16.561685866284	-16.2199208881637	-29.7290901616643	-29.1280080546932	-28.5269259477221	-28.8710616923265	-28.285481127322	-27.7069650761252	-12.9109788813379	0.705833714120725	-0.0177503872185844	10.648813070016	-0.156744771296518	-0.147425300500522	-0.166614992775768	-1.02070106668509	-1.00442099879197	-1.03794323264295	-0.957911885440561	-0.942131701217447	-0.974621813111731	0.0012551441645546	0.00221691948515076	0.00215135508671551
244	12.1735729393678	0.32	-12.8136373486523	-13.2078982220793	-12.4193764752253	0.520868283176418	-15.0976853886396	-15.4060688244401	-14.789301952839	0.5	0.28	0.89	-16.825214070705	-16.4884235901268	-16.1516331095486	-29.2776226227517	-28.691572153981	-28.1055216852103	-28.3932048380638	-27.825900142059	-27.2530832739159	-12.8136373486523	0.72290018351951	0.177131920798367	10.5052033039827	-0.156744771296518	-0.147425300500522	-0.166614992775768	-1.02070106668509	-1.00442099879197	-1.03794323264295	-0.957911885440561	-0.942131701217447	-0.974621813111731	0.0012551441645546	0.00221691948515076	0.00215135508671551
244	12.1735729393678	0.32	-12.8090092442197	-13.2023987385787	-12.4156197498608	0.523621753452195	-15.0506512276449	-15.3563823003865	-14.7449201549033	0.49	0.28	0.88	-17.106134322324	-16.7655673388689	-16.4250003554138	-30.1523328990197	-29.5520284195821	-28.9517239401444	-29.1902611434715	-28.6179524369628	-28.0274446648052	-12.8090092442197	0.716165987487315	-0.0490727123321944	10.467500177433	-0.156744771296518	-0.147425300500522	-0.166614992775768	-1.02070106668509	-1.00442099879197	-1.03794323264295	-0.957911885440561	-0.942131701217447	-0.974621813111731	0.0012551441645546	0.00221691948515076	0.00215135508671551
244	12.1735729393678	0.32	-12.7845010335195	-13.178995219656	-12.390006847383	0.515779609752197	-14.8940910198787	-15.2014321072678	-14.5867499324895	0.51	0.29	0.88	-16.5056319348486	-16.1719226612022	-15.8382133875557	-28.6147751359999	-28.0362443736587	-27.4577136113175	-27.7927562360306	-27.2359805907862	-26.6718499850203	-12.7845010335195	0.715961137384371	0.0867819739423585	10.4067144733065	-0.156744771296518	-0.147425300500522	-0.166614992775768	-1.02070106668509	-1.00442099879197	-1.03794323264295	-0.957911885440561	-0.942131701217447	-0.974621813111731	0.0012551441645546	0.00221691948515076	0.00215135508671551
244	12.1735729393678	0.32	-12.6551840040387	-13.0446745237171	-12.2656934843603	0.519888059394453	-14.9530290622993	-15.2590581287471	-14.6469999958515	0.51	0.29	0.89	-16.5597483199684	-16.2276331739213	-15.8955180278742	-28.6992311865193	-28.1236518254817	-27.5480724644441	-27.8719749205875	-27.3102038879489	-26.7607558374471	-12.6551840040387	0.72748877810367	-0.182839556106145	10.0337475069989	-0.156744771296518	-0.147425300500522	-0.166614992775768	-1.02070106668509	-1.00442099879197	-1.03794323264295	-0.957911885440561	-0.942131701217447	-0.974621813111731	0.0012551441645546	0.00221691948515076	0.00215135508671551
244	12.1735729393678	0.32	-12.6201455221796	-13.0121801380158	-12.2281109063433	0.520447730500215	-14.9642901628274	-15.2702065237402	-14.6583738019147	0.51	0.28	0.89	-16.5965867342018	-16.2640982764061	-15.9316098186104	-28.7905246965769	-28.2137484407841	-27.6369721849913	-27.896545288145	-27.3421385368536	-26.7859546135026	-12.6201455221796	0.729239081063497	-0.136695616836061	10.103281406961	-0.156744771296518	-0.147425300500522	-0.166614992775768	-1.02070106668509	-1.00442099879197	-1.03794323264295	-0.957911885440561	-0.942131701217447	-0.974621813111731	0.0012551441645546	0.00221691948515076	0.00215135508671551
244	12.1735729393678	0.32	-12.6172602864795	-13.0070231228766	-12.2274974500824	0.524916164277078	-15.0210790836825	-15.3254186758294	-14.7167394915356	0.48	0.27	0.86	-17.1939516113435	-16.8525057865033	-16.5110599616631	-30.4504780291803	-29.8457776774245	-29.2410773256687	-29.4926969352224	-28.9068251870482	-28.3248323796312	-12.6172602864795	0.708409787278928	0.0316432856526695	10.7852732075611	-0.156744771296518	-0.147425300500522	-0.166614992775768	-1.02070106668509	-1.00442099879197	-1.03794323264295	-0.957911885440561	-0.942131701217447	-0.974621813111731	0.0012551441645546	0.00221691948515076	0.00215135508671551
244	12.1735729393678	0.32	-12.5705095083689	-12.9601102470088	-12.180908769729	0.525339231945637	-15.1841272802328	-15.4915095087044	-14.8767450517613	0.51	0.29	0.9	-16.7740711042032	-16.4412403136561	-16.108409523109	-29.0287877393797	-28.452799101207	-27.8768104630343	-28.1546372593726	-27.5883158515562	-27.0394153019321	-12.5705095083689	0.730878880841232	-0.171375339856933	10.0381921928547	-0.156744771296518	-0.147425300500522	-0.166614992775768	-1.02070106668509	-1.00442099879197	-1.03794323264295	-0.957911885440561	-0.942131701217447	-0.974621813111731	0.0012551441645546	0.00221691948515076	0.00215135508671551
244	12.1735729393678	0.32	-12.5584616955244	-12.9464033718993	-12.1705200191494	0.534400589186892	-15.1379278283986	-15.4388514952004	-14.8370041615968	0.5	0.28	0.9	-17.0032157418028	-16.6718005435909	-16.340385345379	-29.7484785585977	-29.1686413050034	-28.588804051409	-28.7274318564602	-28.166020503896	-27.6107768833983	-12.5584616955244	0.721278000016897	-0.0800537995234098	10.3855926995552	-0.156744771296518	-0.147425300500522	-0.166614992775768	-1.02070106668509	-1.00442099879197	-1.03794323264295	-0.957911885440561	-0.942131701217447	-0.974621813111731	0.0012551441645546	0.00221691948515076	0.00215135508671551
244	12.1735729393678	0.32	-12.536699440661	-12.9265016320873	-12.1468972492348	0.526103433592951	-15.0409408692459	-15.3449582301563	-14.7369235083356	0.49	0.28	0.87	-16.9642314639306	-16.6281327400253	-16.2920340161199	-29.7538989996791	-29.1644088417393	-28.5749186837994	-28.8106669048425	-28.2432753552177	-27.6774823094651	-12.536699440661	0.717244817888177	0.229074586247731	10.8830820465823	-0.156744771296518	-0.147425300500522	-0.166614992775768	-1.02070106668509	-1.00442099879197	-1.03794323264295	-0.957911885440561	-0.942131701217447	-0.974621813111731	0.0012551441645546	0.00221691948515076	0.00215135508671551
244	12.1735729393678	0.32	-12.4726428681717	-12.8611620005764	-12.0841237357671	0.51473023535229	-14.9612601480896	-15.2706365035974	-14.6518837925818	0.5	0.28	0.89	-16.7616800381198	-16.4220957987097	-16.0825115592997	-29.2622171385864	-28.6693775349274	-28.0765379312684	-28.3441801490365	-27.774965435976	-27.1990127793521	-12.4726428681717	0.717224732995146	0.170684914550908	10.5894309737377	-0.156744771296518	-0.147425300500522	-0.166614992775768	-1.02070106668509	-1.00442099879197	-1.03794323264295	-0.957911885440561	-0.942131701217447	-0.974621813111731	0.0012551441645546	0.00221691948515076	0.00215135508671551
244	12.1735729393678	0.32	-12.4135195774266	-12.7948093841249	-12.0322297707284	0.52672979521246	-14.8892151338331	-15.1897878889002	-14.5886423787661	0.51	0.28	0.91	-16.5581419916092	-16.2304924948808	-15.9028429981524	-28.7784125699795	-28.2089505856594	-27.6394886013393	-27.7601455180056	-27.2124952695609	-26.6641187434865	-12.4135195774266	0.732879216970332	0.041955214200864	10.284629679063	-0.156744771296518	-0.147425300500522	-0.166614992775768	-1.02070106668509	-1.00442099879197	-1.03794323264295	-0.957911885440561	-0.942131701217447	-0.974621813111731	0.0012551441645546	0.00221691948515076	0.00215135508671551
244	12.1735729393678	0.32	-12.3913525604386	-12.7787964628233	-12.0039086580538	0.5215389825135	-14.9973679297167	-15.3032909132185	-14.6914449462149	0.5	0.28	0.89	-16.8671625234293	-16.5299767042719	-16.1927908851145	-29.5255140356884	-28.9352793342478	-28.3450446328072	-28.5900366112067	-28.0245132527566	-27.4515673246059	-12.3913525604386	0.72010872707466	-0.162590460695044	10.2565476603514	-0.156744771296518	-0.147425300500522	-0.166614992775768	-1.02070106668509	-1.00442099879197	-1.03794323264295	-0.957911885440561	-0.942131701217447	-0.974621813111731	0.0012551441645546	0.00221691948515076	0.00215135508671551
244	12.1735729393678	0.32	-12.2377176675323	-12.6135683637387	-11.8618669713259	0.52280865544967	-14.8506640969819	-15.1528247686658	-14.5485034252979	0.5	0.28	0.89	-16.7192607194859	-16.3858639353097	-16.0524671511334	-29.2870703836714	-28.7030604057374	-28.1190504278034	-28.3601761469074	-27.7885776752165	-27.2252601135429	-12.2377176675323	0.726207036619493	0.188149110549761	10.561962951371	-0.156744771296518	-0.147425300500522	-0.166614992775768	-1.02070106668509	-1.00442099879197	-1.03794323264295	-0.957911885440561	-0.942131701217447	-0.974621813111731	0.0012551441645546	0.00221691948515076	0.00215135508671551
244	12.1735729393678	0.32	-12.1294276849438	-12.5078914007657	-11.750963969122	0.528780065262079	-15.0835214848329	-15.386766872804	-14.7802760968617	0.5	0.28	0.89	-16.8537334336886	-16.5215767840096	-16.1894201343307	-29.3830199218636	-28.8039336622467	-28.2248474026298	-28.4691260065719	-27.9077829508296	-27.3535039814883	-12.1294276849438	0.729522687931407	-0.0400159311325009	10.2772829547916	-0.156744771296518	-0.147425300500522	-0.166614992775768	-1.02070106668509	-1.00442099879197	-1.03794323264295	-0.957911885440561	-0.942131701217447	-0.974621813111731	0.0012551441645546	0.00221691948515076	0.00215135508671551
244	12.1735729393678	0.32	-12.0370783233669	-12.4141770984857	-11.6599795482481	0.521373750281195	-14.7688780045056	-15.0702399054739	-14.4675161035372	0.5	0.28	0.89	-16.5925116505408	-16.2607086477877	-15.9289056450346	-29.024530099799	-28.4441221155564	-27.8637141313139	-28.1474463712687	-27.5755376823272	-27.0165908695346	-12.0370783233669	0.726767502706248	0.00744404042103738	10.3050619667231	-0.156744771296518	-0.147425300500522	-0.166614992775768	-1.02070106668509	-1.00442099879197	-1.03794323264295	-0.957911885440561	-0.942131701217447	-0.974621813111731	0.0012551441645546	0.00221691948515076	0.00215135508671551
244	12.1735729393678	0.33	-13.6706735802813	-14.0809970699126	-13.26035009065	0.510834689800123	-14.8739699032252	-15.1839484949289	-14.5639913115215	0.49	0.28	0.87	-16.8135833176677	-16.4703359153175	-16.1270885129673	-29.521052906445	-28.9183839492494	-28.3157149920538	-28.6559204124175	-28.0782764550883	-27.4865757979433	-13.6706735802813	0.708678860484385	-0.0152206454309796	10.5296963934811	-0.156744771296518	-0.147425300500522	-0.166614992775768	-1.02070106668509	-1.00442099879197	-1.03794323264295	-0.957911885440561	-0.942131701217447	-0.974621813111731	0.0012551441645546	0.00221691948515076	0.00215135508671551
244	12.1735729393678	0.33	-13.6451534907384	-14.055402692596	-13.2349042888808	0.5166350163713	-15.1367367896044	-15.4485504235404	-14.8249231556683	0.5	0.29	0.88	-17.0490604410027	-16.7049421033234	-16.3608237656441	-29.8687762765222	-29.2659047179187	-28.6630331593151	-29.0299934963222	-28.4436918020306	-27.8542487327936	-13.6451534907384	0.707143208644309	0.0279070491110962	10.4512384457249	-0.156744771296518	-0.147425300500522	-0.166614992775768	-1.02070106668509	-1.00442099879197	-1.03794323264295	-0.957911885440561	-0.942131701217447	-0.974621813111731	0.0012551441645546	0.00221691948515076	0.00215135508671551
244	12.1735729393678	0.33	-13.5999906391375	-14.0129266516136	-13.1870546266614	0.500224818967158	-14.7420764317717	-15.0558963833778	-14.4282564801656	0.5	0.28	0.86	-16.6212708486829	-16.2748227674432	-15.9283746862035	-29.1256477270837	-28.518562693588	-27.9114776600924	-28.3222766698952	-27.731231344856	-27.1379672501013	-13.5999906391375	0.705522275102744	-0.265747931392988	10.2748543681134	-0.156744771296518	-0.147425300500522	-0.166614992775768	-1.02070106668509	-1.00442099879197	-1.03794323264295	-0.957911885440561	-0.942131701217447	-0.974621813111731	0.0012551441645546	0.00221691948515076	0.00215135508671551
244	12.1735729393678	0.33	-13.5855840839621	-13.9935322268251	-13.1776359410991	0.528194013947499	-15.2545168219652	-15.5615608182239	-14.9474728257064	0.5	0.28	0.88	-17.1061789858728	-16.7686582437125	-16.4311375015522	-29.8921350661475	-29.3023355778682	-28.7125360895888	-28.9592774002157	-28.3928006722699	-27.8189425777035	-13.5855840839621	0.70884591700858	-0.00526646812124449	10.5299447048231	-0.156744771296518	-0.147425300500522	-0.166614992775768	-1.02070106668509	-1.00442099879197	-1.03794323264295	-0.957911885440561	-0.942131701217447	-0.974621813111731	0.0012551441645546	0.00221691948515076	0.00215135508671551
244	12.1735729393678	0.33	-13.5855657162185	-13.9972850455705	-13.1738463868666	0.514668652653411	-14.9964090513179	-15.3065504626518	-14.686267639984	0.51	0.28	0.88	-16.6183060707692	-16.2815858599455	-15.9448656491218	-28.8084902378019	-28.2247724470069	-27.6410546562119	-27.9587103955312	-27.3990185351095	-26.8240137458644	-13.5855657162185	0.712913262717371	-0.104086119019448	10.3018067806881	-0.156744771296518	-0.147425300500522	-0.166614992775768	-1.02070106668509	-1.00442099879197	-1.03794323264295	-0.957911885440561	-0.942131701217447	-0.974621813111731	0.0012551441645546	0.00221691948515076	0.00215135508671551
244	12.1735729393678	0.33	-13.5765987867408	-13.9888859228947	-13.164311650587	0.514375548528515	-14.9532142327178	-15.2626438201421	-14.6437846452935	0.49	0.28	0.87	-16.8714604246625	-16.5294142431511	-16.1873680616397	-29.5891599267105	-28.9892794829128	-28.3893990391152	-28.7542478050717	-28.1804018781174	-27.597612669768	-13.5765987867408	0.704889001824787	-0.036187757155557	10.5766839654456	-0.156744771296518	-0.147425300500522	-0.166614992775768	-1.02070106668509	-1.00442099879197	-1.03794323264295	-0.957911885440561	-0.942131701217447	-0.974621813111731	0.0012551441645546	0.00221691948515076	0.00215135508671551
244	12.1735729393678	0.33	-13.5733951650918	-13.9811267006884	-13.1656636294952	0.531825299057733	-15.1274889440908	-15.4297648187117	-14.8252130694699	0.5	0.28	0.88	-17.0000440867084	-16.6670057510448	-16.3339674153813	-29.7507047118724	-29.1678753302823	-28.5850459486923	-28.8460501990935	-28.280876295807	-27.7164833335952	-13.5733951650918	0.711426019685444	0.0611601885332456	10.6114618150307	-0.156744771296518	-0.147425300500522	-0.166614992775768	-1.02070106668509	-1.00442099879197	-1.03794323264295	-0.957911885440561	-0.942131701217447	-0.974621813111731	0.0012551441645546	0.00221691948515076	0.00215135508671551
244	12.1735729393678	0.33	-13.5419519138003	-13.9504784136466	-13.133425413954	0.515959535921532	-14.955038482792	-15.263526085351	-14.646550880233	0.5	0.28	0.87	-16.8177044671436	-16.4778057240481	-16.1379069809527	-29.4325333078856	-28.8376791708653	-28.242825033845	-28.5474702881417	-27.9576819967034	-27.3878205526773	-13.5419519138003	0.706167448092427	0.0701611680189816	10.5578502542754	-0.156744771296518	-0.147425300500522	-0.166614992775768	-1.02070106668509	-1.00442099879197	-1.03794323264295	-0.957911885440561	-0.942131701217447	-0.974621813111731	0.0012551441645546	0.00221691948515076	0.00215135508671551
244	12.1735729393678	0.33	-13.5402009466024	-13.9466139111552	-13.1337879820495	0.516356802159967	-14.9826906639887	-15.2915029510056	-14.6738783769719	0.49	0.28	0.87	-16.937478034558	-16.5954252392959	-16.2533724440339	-29.7440942841491	-29.1434115513554	-28.5427288185617	-28.886311845928	-28.3036029780831	-27.7231216650299	-13.5402009466024	0.712971802662565	-0.0733697304528781	10.4536363345049	-0.156744771296518	-0.147425300500522	-0.166614992775768	-1.02070106668509	-1.00442099879197	-1.03794323264295	-0.957911885440561	-0.942131701217447	-0.974621813111731	0.0012551441645546	0.00221691948515076	0.00215135508671551
244	12.1735729393678	0.33	-13.5211942027402	-13.9312272080772	-13.1111611974033	0.517183517532585	-15.0192178140328	-15.3282709747651	-14.7101646533004	0.5	0.28	0.87	-16.8753702175022	-16.5351239814568	-16.1948777454114	-29.517916809151	-28.9227677865951	-28.3276187640392	-28.657298462862	-28.080407336698	-27.5079294108904	-13.5211942027402	0.71171050313725	0.0263117541136327	10.5120717009913	-0.156744771296518	-0.147425300500522	-0.166614992775768	-1.02070106668509	-1.00442099879197	-1.03794323264295	-0.957911885440561	-0.942131701217447	-0.974621813111731	0.0012551441645546	0.00221691948515076	0.00215135508671551
244	12.1735729393678	0.33	-13.4867962698163	-13.8923361461142	-13.0812563935184	0.513498039551258	-14.7875938815403	-15.094134186491	-14.4810535765895	0.5	0.28	0.89	-16.6294112664144	-16.2916916769516	-15.9539720874888	-29.101122113587	-28.5101198913402	-27.9191176690934	-28.1182949184096	-27.552542178683	-26.9791090352805	-13.4867962698163	0.71381163989449	-0.166750247800248	10.4013060979311	-0.156744771296518	-0.147425300500522	-0.166614992775768	-1.02070106668509	-1.00442099879197	-1.03794323264295	-0.957911885440561	-0.942131701217447	-0.974621813111731	0.0012551441645546	0.00221691948515076	0.00215135508671551
244	12.1735729393678	0.33	-13.4080453397357	-13.8152045369815	-13.00088614249	0.511129406821906	-14.9041809075724	-15.2146059894632	-14.5937558256816	0.5	0.29	0.88	-16.7563676042705	-16.4144858105948	-16.072604016919	-29.3167338086985	-28.7185816449396	-28.1204294811808	-28.4914751055745	-27.9080206493547	-27.3400945065366	-13.4080453397357	0.7136131438439	0.0533957574120807	10.4194883696311	-0.156744771296518	-0.147425300500522	-0.166614992775768	-1.02070106668509	-1.00442099879197	-1.03794323264295	-0.957911885440561	-0.942131701217447	-0.974621813111731	0.0012551441645546	0.00221691948515076	0.00215135508671551
244	12.1735729393678	0.33	-13.4029625611798	-13.8082690839938	-12.9976560383658	0.519371444376579	-14.9760555795803	-15.2828732457091	-14.6692379134515	0.5	0.28	0.88	-16.8365389868477	-16.4985300591691	-16.1605211314904	-29.4626715089691	-28.8711814164343	-28.2796913238996	-28.546414200797	-27.9715409281492	-27.4035923560272	-13.4029625611798	0.71205882634305	0.0835754268860061	10.5416102560973	-0.156744771296518	-0.147425300500522	-0.166614992775768	-1.02070106668509	-1.00442099879197	-1.03794323264295	-0.957911885440561	-0.942131701217447	-0.974621813111731	0.0012551441645546	0.00221691948515076	0.00215135508671551
244	12.1735729393678	0.33	-13.3884823612868	-13.791210400121	-12.9857543224527	0.509572664137956	-14.8959624596075	-15.2071842597995	-14.5847406594154	0.5	0.29	0.89	-16.6859271287681	-16.3444421970299	-16.0029572652917	-29.1230740583865	-28.5270573743816	-27.9310406903768	-28.2617467294048	-27.6847050409494	-27.104387604337	-13.3884823612868	0.714129992550495	-0.0990285859769758	10.2597850952806	-0.156744771296518	-0.147425300500522	-0.166614992775768	-1.02070106668509	-1.00442099879197	-1.03794323264295	-0.957911885440561	-0.942131701217447	-0.974621813111731	0.0012551441645546	0.00221691948515076	0.00215135508671551
244	12.1735729393678	0.33	-13.3854565861008	-13.7880406579836	-12.9828725142181	0.521219534979716	-15.1127382730713	-15.4212120123325	-14.8042645338102	0.5	0.29	0.88	-16.9112525792688	-16.5729732459359	-16.234693912603	-29.5056142962893	-28.9154073032271	-28.3252003101648	-28.6780660051424	-28.1036845537753	-27.5292233082946	-13.3854565861008	0.715697760247614	-0.00949010756217859	10.3654792815663	-0.156744771296518	-0.147425300500522	-0.166614992775768	-1.02070106668509	-1.00442099879197	-1.03794323264295	-0.957911885440561	-0.942131701217447	-0.974621813111731	0.0012551441645546	0.00221691948515076	0.00215135508671551
244	12.1735729393678	0.33	-13.3585191382049	-13.7614823164746	-12.9555559599352	0.520894100023508	-14.8992095575702	-15.2035232101404	-14.5948959049999	0.49	0.27	0.86	-16.9362906117428	-16.5972938946126	-16.2582971774823	-29.8534578353057	-29.2559111568059	-28.6583644783061	-28.8971774001331	-28.3242860365856	-27.7364813732752	-13.3585191382049	0.697987655641747	0.0182313529255181	10.8868195356249	-0.156744771296518	-0.147425300500522	-0.166614992775768	-1.02070106668509	-1.00442099879197	-1.03794323264295	-0.957911885440561	-0.942131701217447	-0.974621813111731	0.0012551441645546	0.00221691948515076	0.00215135508671551
244	12.1735729393678	0.33	-13.3449015957637	-13.7458421026218	-12.9439610889056	0.521042659244381	-14.9950334456041	-15.3012131382351	-14.6888537529732	0.51	0.29	0.89	-16.6568735205813	-16.3235668494926	-15.9902601784039	-28.9246881919659	-28.3459006108733	-27.7671130297807	-28.0974333791206	-27.5338111097511	-26.9679314118166	-13.3449015957637	0.723769455716462	-0.132731227742483	10.1508153616591	-0.156744771296518	-0.147425300500522	-0.166614992775768	-1.02070106668509	-1.00442099879197	-1.03794323264295	-0.957911885440561	-0.942131701217447	-0.974621813111731	0.0012551441645546	0.00221691948515076	0.00215135508671551
244	12.1735729393678	0.33	-13.3437512809764	-13.746013410381	-12.9414891515717	0.517834356236809	-14.9825523759627	-15.2904495288576	-14.6746552230678	0.5	0.28	0.89	-16.8078861991368	-16.4694330819064	-16.1309799646761	-29.3705768790796	-28.7791543062585	-28.1877317334373	-28.4703325619233	-27.9022154578012	-27.3267450275173	-13.3437512809764	0.716957126786655	0.0561753815873844	10.4920686960773	-0.156744771296518	-0.147425300500522	-0.166614992775768	-1.02070106668509	-1.00442099879197	-1.03794323264295	-0.957911885440561	-0.942131701217447	-0.974621813111731	0.0012551441645546	0.00221691948515076	0.00215135508671551
244	12.1735729393678	0.33	-13.3136057472829	-13.7168588244061	-12.9103526701597	0.517215560569496	-14.9060744140327	-15.2127797231084	-14.599369104957	0.51	0.29	0.9	-16.532050268815	-16.198747106629	-15.865443944443	-28.6762167342802	-28.0980746671043	-27.5199325999285	-27.7981042488114	-27.2355895900266	-26.6836958198149	-13.3136057472829	0.720556789091575	-0.0751103730482251	10.2552627655583	-0.156744771296518	-0.147425300500522	-0.166614992775768	-1.02070106668509	-1.00442099879197	-1.03794323264295	-0.957911885440561	-0.942131701217447	-0.974621813111731	0.0012551441645546	0.00221691948515076	0.00215135508671551
244	12.1735729393678	0.33	-13.3029624474551	-13.7040389815516	-12.9018859133586	0.512223877726349	-15.0391272471931	-15.3516777201566	-14.7265767742296	0.49	0.28	0.87	-17.1162359315298	-16.7677601666477	-16.4192844017657	-30.1879635689867	-29.5733556763976	-28.9587477838086	-29.3199582063118	-28.724962253654	-28.1229757435619	-13.3029624474551	0.70689697997165	-0.354296148613984	10.2971253003605	-0.156744771296518	-0.147425300500522	-0.166614992775768	-1.02070106668509	-1.00442099879197	-1.03794323264295	-0.957911885440561	-0.942131701217447	-0.974621813111731	0.0012551441645546	0.00221691948515076	0.00215135508671551
244	12.1735729393678	0.33	-13.299441842894	-13.7014479220554	-12.8974357637326	0.516384724544951	-14.9149063109228	-15.2223042908446	-14.6075083310011	0.49	0.29	0.87	-16.8677674726944	-16.5271411425524	-16.1865148124103	-29.6296464126471	-29.0313077328375	-28.432969053028	-28.8393893492002	-28.2518394673104	-27.6697133110789	-13.299441842894	0.712480931525298	-0.122093537072302	10.2994899032479	-0.156744771296518	-0.147425300500522	-0.166614992775768	-1.02070106668509	-1.00442099879197	-1.03794323264295	-0.957911885440561	-0.942131701217447	-0.974621813111731	0.0012551441645546	0.00221691948515076	0.00215135508671551
244	12.1735729393678	0.33	-13.2970338483881	-13.699135886148	-12.8949318106282	0.523046841526535	-14.874331730941	-15.176829519101	-14.571833942781	0.5	0.28	0.88	-16.624805528571	-16.2934473292413	-15.9620891299116	-28.9850577261557	-28.4073404999843	-27.8296232738128	-28.0729903134303	-27.5201822399255	-26.9657314524307	-13.2970338483881	0.71651173242155	0.0719629863096806	10.4981034999247	-0.156744771296518	-0.147425300500522	-0.166614992775768	-1.02070106668509	-1.00442099879197	-1.03794323264295	-0.957911885440561	-0.942131701217447	-0.974621813111731	0.0012551441645546	0.00221691948515076	0.00215135508671551
244	12.1735729393678	0.33	-13.2885976869077	-13.6901114992058	-12.8870838746096	0.511820382377286	-14.8904373436583	-15.2001476475589	-14.5807270397578	0.51	0.29	0.89	-16.578399399546	-16.2406065546822	-15.9028137098184	-28.8236329691822	-28.2363376130192	-27.6490422568562	-27.9806647139945	-27.4116401809286	-26.8402888769862	-13.2885976869077	0.717916993894952	-0.0427999707550383	10.2460734699464	-0.156744771296518	-0.147425300500522	-0.166614992775768	-1.02070106668509	-1.00442099879197	-1.03794323264295	-0.957911885440561	-0.942131701217447	-0.974621813111731	0.0012551441645546	0.00221691948515076	0.00215135508671551
244	12.1735729393678	0.33	-13.2763586259892	-13.6795859437181	-12.8731313082603	0.515199457146689	-14.8648984429449	-15.1719935979343	-14.5578032879555	0.5	0.28	0.88	-16.6481185300316	-16.3111452438737	-15.9741719577159	-29.0579921219897	-28.4698315393489	-27.8816709567081	-28.1702525075257	-27.6034042768811	-27.0344188685721	-13.2763586259892	0.718176022857142	-0.0652756393369159	10.3473325123141	-0.156744771296518	-0.147425300500522	-0.166614992775768	-1.02070106668509	-1.00442099879197	-1.03794323264295	-0.957911885440561	-0.942131701217447	-0.974621813111731	0.0012551441645546	0.00221691948515076	0.00215135508671551
244	12.1735729393678	0.33	-13.2663216839367	-13.6650160447737	-12.8676273230996	0.507538766917541	-14.640297581329	-14.9474249268695	-14.3331702357886	0.5	0.28	0.9	-16.3708424366289	-16.0344678833917	-15.6980933301544	-28.5392702557681	-27.9528688949853	-27.3664675342026	-27.6180458668696	-27.0561980612789	-26.4904047200858	-13.2663216839367	0.721612618934931	0.139774079413876	10.4695586594253	-0.156744771296518	-0.147425300500522	-0.166614992775768	-1.02070106668509	-1.00442099879197	-1.03794323264295	-0.957911885440561	-0.942131701217447	-0.974621813111731	0.0012551441645546	0.00221691948515076	0.00215135508671551
244	12.1735729393678	0.33	-13.2554746583568	-13.655937997575	-12.8550113191386	0.511627697469093	-14.8450202900392	-15.1539050295247	-14.5361355505537	0.49	0.28	0.87	-16.784668873209	-16.4425439844658	-16.1004190957225	-29.4752847542082	-28.8744847864886	-28.2736848187689	-28.5972264211407	-28.0096214061185	-27.4352488712145	-13.2554746583568	0.709413591947318	-0.0674146342109962	10.5193067374785	-0.156744771296518	-0.147425300500522	-0.166614992775768	-1.02070106668509	-1.00442099879197	-1.03794323264295	-0.957911885440561	-0.942131701217447	-0.974621813111731	0.0012551441645546	0.00221691948515076	0.00215135508671551
244	12.1735729393678	0.33	-13.2502039626051	-13.6523747472055	-12.8480331780047	0.515699443735384	-14.7774538460477	-15.082437056612	-14.4724706354834	0.49	0.28	0.9	-16.6741225417003	-16.3369537269377	-15.999784912175	-29.2452025897782	-28.6538329227969	-28.0624632558157	-28.3081536790848	-27.7348905177343	-27.1653718418394	-13.2502039626051	0.719328345162739	-0.110960608787495	10.2972785432728	-0.156744771296518	-0.147425300500522	-0.166614992775768	-1.02070106668509	-1.00442099879197	-1.03794323264295	-0.957911885440561	-0.942131701217447	-0.974621813111731	0.0012551441645546	0.00221691948515076	0.00215135508671551
244	12.1735729393678	0.33	-13.246644001493	-13.6458130638554	-12.8474749391305	0.515627679593309	-14.8846337599327	-15.1918731316224	-14.577394388243	0.5	0.28	0.88	-16.7877233773801	-16.4482096427748	-16.1086959081695	-29.4360032672059	-28.8406916113938	-28.2453799555817	-28.6017572328951	-28.0163341222464	-27.4456971161656	-13.246644001493	0.715221526366313	-0.347553877824074	10.0541967886551	-0.156744771296518	-0.147425300500522	-0.166614992775768	-1.02070106668509	-1.00442099879197	-1.03794323264295	-0.957911885440561	-0.942131701217447	-0.974621813111731	0.0012551441645546	0.00221691948515076	0.00215135508671551
244	12.1735729393678	0.33	-13.2345524436351	-13.6364926426863	-12.8326122445839	0.530304817849994	-15.1565911341705	-15.4603744858621	-14.852807782479	0.49	0.28	0.87	-17.1973975956241	-16.8594832011993	-16.5215688067745	-30.2847368345956	-29.6896672346242	-29.0945976346527	-29.3340139763013	-28.7614314350231	-28.1844683217064	-13.2345524436351	0.710580910938525	0.017895365431885	10.6878400125974	-0.156744771296518	-0.147425300500522	-0.166614992775768	-1.02070106668509	-1.00442099879197	-1.03794323264295	-0.957911885440561	-0.942131701217447	-0.974621813111731	0.0012551441645546	0.00221691948515076	0.00215135508671551
244	12.1735729393678	0.33	-13.2176629088265	-13.6184709404158	-12.8168548772372	0.512370964627127	-15.0075879927263	-15.3193912081651	-14.6957847772875	0.5	0.28	0.9	-16.7839455481578	-16.4423335272522	-16.1007215063465	-29.2658680146129	-28.6702051957993	-28.0745423769857	-28.3473269595817	-27.7683975191249	-27.1943522557036	-13.2176629088265	0.72477642593793	0.189745964881259	10.3674783009349	-0.156744771296518	-0.147425300500522	-0.166614992775768	-1.02070106668509	-1.00442099879197	-1.03794323264295	-0.957911885440561	-0.942131701217447	-0.974621813111731	0.0012551441645546	0.00221691948515076	0.00215135508671551
244	12.1735729393678	0.33	-13.1895426534901	-13.5887157070033	-12.7903695999768	0.517585044588994	-14.9361730600287	-15.24327038029	-14.6290757397675	0.5	0.29	0.88	-16.6637837244485	-16.3280681463919	-15.9923525683353	-29.0150671996109	-28.4305174827914	-27.8459677659719	-28.1729516222309	-27.6044065198685	-27.0379974483754	-13.1895426534901	0.716497291242433	0.120026323537108	10.4742486624944	-0.156744771296518	-0.147425300500522	-0.166614992775768	-1.02070106668509	-1.00442099879197	-1.03794323264295	-0.957911885440561	-0.942131701217447	-0.974621813111731	0.0012551441645546	0.00221691948515076	0.00215135508671551
244	12.1735729393678	0.33	-13.1882015829634	-13.5865677455238	-12.789835420403	0.506653028769925	-14.819416934436	-15.1308532093975	-14.5079806594746	0.5	0.28	0.88	-16.5980478399127	-16.2564124992378	-15.9147771585629	-28.965034992034	-28.3688516521253	-27.7726683122166	-28.12073947129	-27.546577466487	-26.9703054892785	-13.1882015829634	0.713010136611474	-0.0494067995443568	10.3393503989964	-0.156744771296518	-0.147425300500522	-0.166614992775768	-1.02070106668509	-1.00442099879197	-1.03794323264295	-0.957911885440561	-0.942131701217447	-0.974621813111731	0.0012551441645546	0.00221691948515076	0.00215135508671551
244	12.1735729393678	0.33	-13.1790762832376	-13.5792452235633	-12.7789073429119	0.51051533707905	-14.7715648182047	-15.0796060275575	-14.463523608852	0.51	0.28	0.9	-16.435649662712	-16.0999076420419	-15.7641656213719	-28.5628570523923	-27.9793844462174	-27.3959118400425	-27.6297176769451	-27.0657817399936	-26.500583110805	-13.1790762832376	0.729205187586979	-0.126314392857945	10.102253722039	-0.156744771296518	-0.147425300500522	-0.166614992775768	-1.02070106668509	-1.00442099879197	-1.03794323264295	-0.957911885440561	-0.942131701217447	-0.974621813111731	0.0012551441645546	0.00221691948515076	0.00215135508671551
244	12.1735729393678	0.33	-13.175384625211	-13.5728391269954	-12.7779301234266	0.523233586136476	-14.9824595717439	-15.2870423210334	-14.6778768224544	0.49	0.28	0.87	-17.0296911297368	-16.690387421739	-16.3510837137412	-30.0185149421507	-29.4204187493975	-28.8223225566442	-29.1368052765451	-28.5423127950894	-27.9765873678253	-13.175384625211	0.71054007287694	0.00259984410630013	10.5973152717968	-0.156744771296518	-0.147425300500522	-0.166614992775768	-1.02070106668509	-1.00442099879197	-1.03794323264295	-0.957911885440561	-0.942131701217447	-0.974621813111731	0.0012551441645546	0.00221691948515076	0.00215135508671551
244	12.1735729393678	0.33	-13.1643987346897	-13.5621326819975	-12.7666647873819	0.513248148640845	-14.829483196239	-15.1370456339221	-14.5219207585559	0.5	0.28	0.9	-16.6659256186528	-16.327298595026	-15.9886715713991	-29.1527908498429	-28.5604491448704	-27.9681074398979	-28.198652927658	-27.6203493493283	-27.0479372174116	-13.1643987346897	0.717872236143447	0.0124844883492433	10.3772388594844	-0.156744771296518	-0.147425300500522	-0.166614992775768	-1.02070106668509	-1.00442099879197	-1.03794323264295	-0.957911885440561	-0.942131701217447	-0.974621813111731	0.0012551441645546	0.00221691948515076	0.00215135508671551
244	12.1735729393678	0.33	-13.1612116730874	-13.560556731278	-12.7618666148968	0.519939773197592	-14.9333744986624	-15.2389696554878	-14.6277793418369	0.5	0.28	0.87	-16.7838348013229	-16.4472596427526	-16.1106844841823	-29.3655115989401	-28.7766293893671	-28.1877471797942	-28.5143661791388	-27.9453500067477	-27.3701489551753	-13.1612116730874	0.709062344601441	-0.21407542439008	10.2875794182994	-0.156744771296518	-0.147425300500522	-0.166614992775768	-1.02070106668509	-1.00442099879197	-1.03794323264295	-0.957911885440561	-0.942131701217447	-0.974621813111731	0.0012551441645546	0.00221691948515076	0.00215135508671551
244	12.1735729393678	0.33	-13.1599927442425	-13.5566973809602	-12.7632881075247	0.514859838549494	-14.9865752869807	-15.2963947334966	-14.6767558404647	0.51	0.29	0.9	-16.6699619162539	-16.3323216772095	-15.994681438165	-28.967859700768	-28.381132801024	-27.7944059012801	-28.052609801272	-27.4750415609822	-26.9128083533836	-13.1599927442425	0.726976263371496	0.0584111513568281	10.2687105240899	-0.156744771296518	-0.147425300500522	-0.166614992775768	-1.02070106668509	-1.00442099879197	-1.03794323264295	-0.957911885440561	-0.942131701217447	-0.974621813111731	0.0012551441645546	0.00221691948515076	0.00215135508671551
244	12.1735729393678	0.33	-13.1586465256607	-13.5551237684925	-12.7621692828289	0.526241739978198	-14.9991756555924	-15.3022647502896	-14.6960865608952	0.5	0.28	0.88	-16.7497594546651	-16.4180001031995	-16.086240751734	-29.1889117632384	-28.6107724494909	-28.0326331357434	-28.3018441245284	-27.7404181904239	-27.1754909248088	-13.1586465256607	0.717958690374331	-0.113099056797931	10.3899354498042	-0.156744771296518	-0.147425300500522	-0.166614992775768	-1.02070106668509	-1.00442099879197	-1.03794323264295	-0.957911885440561	-0.942131701217447	-0.974621813111731	0.0012551441645546	0.00221691948515076	0.00215135508671551
244	12.1735729393678	0.33	-13.1568169744391	-13.5525340900792	-12.7610998587991	0.523217039745778	-15.00671124069	-15.311797126968	-14.7016253544119	0.5	0.28	0.88	-16.8959956076746	-16.5593447396038	-16.222693871533	-29.5981718694939	-29.0084315260099	-28.4186911825259	-28.6606706958372	-28.0853711760121	-27.5212520423649	-13.1568169744391	0.72093555715049	-0.166355247981662	10.2591919845334	-0.156744771296518	-0.147425300500522	-0.166614992775768	-1.02070106668509	-1.00442099879197	-1.03794323264295	-0.957911885440561	-0.942131701217447	-0.974621813111731	0.0012551441645546	0.00221691948515076	0.00215135508671551
244	12.1735729393678	0.33	-13.1437561486152	-13.5425786242915	-12.7449336729388	0.509227595173903	-14.8068490469889	-15.1164226481943	-14.4972754457835	0.5	0.28	0.89	-16.6000989058924	-16.2601406685328	-15.9201824311732	-28.9888274711596	-28.3951568703948	-27.80148626963	-28.0882047198937	-27.5095538358073	-26.9419891289188	-13.1437561486152	0.721072565097999	0.0462008797091937	10.3841738037317	-0.156744771296518	-0.147425300500522	-0.166614992775768	-1.02070106668509	-1.00442099879197	-1.03794323264295	-0.957911885440561	-0.942131701217447	-0.974621813111731	0.0012551441645546	0.00221691948515076	0.00215135508671551
244	12.1735729393678	0.33	-13.1258072164482	-13.5202960666929	-12.7313183662036	0.518532598518274	-14.88475239123	-15.1902122834396	-14.5792924990204	0.49	0.28	0.9	-16.8050976091735	-16.4671639971551	-16.1292303851366	-29.4884729866601	-28.8954894514826	-28.3025059163051	-28.5022319826578	-27.9280056044233	-27.3534011997602	-13.1258072164482	0.724974130557321	0.267954611470108	10.6276670128506	-0.156744771296518	-0.147425300500522	-0.166614992775768	-1.02070106668509	-1.00442099879197	-1.03794323264295	-0.957911885440561	-0.942131701217447	-0.974621813111731	0.0012551441645546	0.00221691948515076	0.00215135508671551
244	12.1735729393678	0.33	-13.1086145201826	-13.5061699321057	-12.7110591082594	0.506700470746207	-14.6490401135866	-14.9568666336621	-14.341213593511	0.5	0.28	0.87	-16.4215700753987	-16.083598567442	-15.7456270594852	-28.6733167763184	-28.0831926855939	-27.4930685948693	-27.8605757303651	-27.2891255153837	-26.7096449467471	-13.1086145201826	0.721245274917935	-0.0426924086249216	10.3083458981567	-0.156744771296518	-0.147425300500522	-0.166614992775768	-1.02070106668509	-1.00442099879197	-1.03794323264295	-0.957911885440561	-0.942131701217447	-0.974621813111731	0.0012551441645546	0.00221691948515076	0.00215135508671551
244	12.1735729393678	0.33	-13.0948001241387	-13.4957232592882	-12.6938769889891	0.522315867111345	-15.0582852347036	-15.3649730242983	-14.751597445109	0.5	0.28	0.88	-16.9391701152268	-16.6010610517099	-16.2629519881931	-29.6561416402943	-29.0641994017245	-28.4722571631547	-28.7835908804383	-28.2070292831555	-27.6169648224061	-13.0948001241387	0.710237284687896	0.0731008964292662	10.5564793730093	-0.156744771296518	-0.147425300500522	-0.166614992775768	-1.02070106668509	-1.00442099879197	-1.03794323264295	-0.957911885440561	-0.942131701217447	-0.974621813111731	0.0012551441645546	0.00221691948515076	0.00215135508671551
244	12.1735729393678	0.33	-13.094124486269	-13.4955268610434	-12.6927221114946	0.510479643971464	-14.7503080704692	-15.0579279675243	-14.4426881734141	0.5	0.28	0.89	-16.6119893054363	-16.272621335883	-15.9332533663297	-29.0962388981116	-28.5018289611116	-27.9074190241115	-28.1690040467353	-27.5963780857028	-27.0290326905459	-13.094124486269	0.716896922375967	0.090124221969804	10.5293781183589	-0.156744771296518	-0.147425300500522	-0.166614992775768	-1.02070106668509	-1.00442099879197	-1.03794323264295	-0.957911885440561	-0.942131701217447	-0.974621813111731	0.0012551441645546	0.00221691948515076	0.00215135508671551
244	12.1735729393678	0.33	-13.0566150200759	-13.4538222530129	-12.6594077871389	0.518025445630581	-15.0029358419775	-15.3111339218573	-14.6947377620978	0.51	0.29	0.9	-16.6819873635711	-16.3461953510219	-16.0104033384727	-28.9842543567458	-28.4008297988335	-27.8174052409213	-28.0876359147302	-27.5211360746357	-26.9571171740063	-13.0566150200759	0.727022012000964	-0.107492922110887	10.0932549565542	-0.156744771296518	-0.147425300500522	-0.166614992775768	-1.02070106668509	-1.00442099879197	-1.03794323264295	-0.957911885440561	-0.942131701217447	-0.974621813111731	0.0012551441645546	0.00221691948515076	0.00215135508671551
244	12.1735729393678	0.33	-13.0444126748327	-13.441680647758	-12.6471447019074	0.531975467898509	-15.291429870152	-15.5968894650356	-14.9859702752685	0.5	0.28	0.88	-17.194271008119	-16.8575272574992	-16.5207835068795	-30.1021016390196	-29.5125625650645	-28.9230234911093	-29.0952279562077	-28.5272364591593	-27.9625396038721	-13.0444126748327	0.716468950869523	-0.106808543859864	10.4106536293038	-0.156744771296518	-0.147425300500522	-0.166614992775768	-1.02070106668509	-1.00442099879197	-1.03794323264295	-0.957911885440561	-0.942131701217447	-0.974621813111731	0.0012551441645546	0.00221691948515076	0.00215135508671551
244	12.1735729393678	0.33	-13.0295734920437	-13.4247377866314	-12.634409197456	0.510978396230004	-14.7451707998444	-15.0523768247303	-14.4379647749584	0.5	0.29	0.88	-16.4473860237974	-16.111709064672	-15.7760321055466	-28.6296256784591	-28.0453197179413	-27.4610137574234	-27.8089712651323	-27.2454725385164	-26.671330941927	-13.0295734920437	0.72481273534199	0.00616878595737973	10.2904847127137	-0.156744771296518	-0.147425300500522	-0.166614992775768	-1.02070106668509	-1.00442099879197	-1.03794323264295	-0.957911885440561	-0.942131701217447	-0.974621813111731	0.0012551441645546	0.00221691948515076	0.00215135508671551
244	12.1735729393678	0.33	-13.0187519220625	-13.4165818130262	-12.6209220310987	0.521856239271243	-14.9930299560996	-15.2986700912177	-14.6873898209815	0.5	0.28	0.89	-16.8662223173848	-16.5292652853499	-16.192308253315	-29.5285974422764	-28.9386687453181	-28.3487400483599	-28.6143265700831	-28.0537459346276	-27.4730861883569	-13.0187519220625	0.718154294581343	0.0555271578107727	10.4834442108898	-0.156744771296518	-0.147425300500522	-0.166614992775768	-1.02070106668509	-1.00442099879197	-1.03794323264295	-0.957911885440561	-0.942131701217447	-0.974621813111731	0.0012551441645546	0.00221691948515076	0.00215135508671551
244	12.1735729393678	0.33	-13.0019240835192	-13.3930557401914	-12.610792426847	0.516758638687498	-14.735122853004	-15.0385882000244	-14.4316575059837	0.5	0.28	0.88	-16.5666907791724	-16.2323896799328	-15.8980885806931	-28.989628399782	-28.4046434580229	-27.8196585162638	-28.1220011694897	-27.5552439441331	-26.9854586558455	-13.0019240835192	0.715864742316514	-0.021680058399792	10.4635091987321	-0.156744771296518	-0.147425300500522	-0.166614992775768	-1.02070106668509	-1.00442099879197	-1.03794323264295	-0.957911885440561	-0.942131701217447	-0.974621813111731	0.0012551441645546	0.00221691948515076	0.00215135508671551
244	12.1735729393678	0.33	-12.980637436333	-13.3761907534507	-12.5850841192153	0.520170550918392	-15.0030655811287	-15.3099449867375	-14.6961861755198	0.5	0.28	0.88	-16.7544515209363	-16.4186177783264	-16.0827840357166	-29.1929130400467	-28.6077571946481	-28.0226013492494	-28.3497438904883	-27.7838165767769	-27.2138328175381	-12.980637436333	0.724212672346547	0.273871561371783	10.5722192737619	-0.156744771296518	-0.147425300500522	-0.166614992775768	-1.02070106668509	-1.00442099879197	-1.03794323264295	-0.957911885440561	-0.942131701217447	-0.974621813111731	0.0012551441645546	0.00221691948515076	0.00215135508671551
244	12.1735729393678	0.33	-12.9792776782645	-13.3774334013646	-12.5811219551643	0.524747074905351	-15.0578063790365	-15.3629935422851	-14.7526192157878	0.5	0.28	0.88	-16.9392547259125	-16.6027550012254	-16.2662552765384	-29.6588719964986	-29.069696001283	-28.4805200060674	-28.7435798831943	-28.1811382252433	-27.6117613431321	-12.9792776782645	0.711028015067011	0.106422362145928	10.5794799248915	-0.156744771296518	-0.147425300500522	-0.166614992775768	-1.02070106668509	-1.00442099879197	-1.03794323264295	-0.957911885440561	-0.942131701217447	-0.974621813111731	0.0012551441645546	0.00221691948515076	0.00215135508671551
244	12.1735729393678	0.33	-12.9260640055519	-13.315293162832	-12.5368348482719	0.527155109820609	-15.0564459261076	-15.3601354260266	-14.7527564261887	0.51	0.29	0.89	-16.5870687200679	-16.2591211815205	-15.9311736429732	-28.6559987528745	-28.0894330495413	-27.5228673462082	-27.8022976867682	-27.2551565857443	-26.7044627131113	-12.9260640055519	0.731515869827747	-0.0614645760997435	10.0844928946518	-0.156744771296518	-0.147425300500522	-0.166614992775768	-1.02070106668509	-1.00442099879197	-1.03794323264295	-0.957911885440561	-0.942131701217447	-0.974621813111731	0.0012551441645546	0.00221691948515076	0.00215135508671551
244	12.1735729393678	0.33	-12.9128766361149	-13.3003408144362	-12.5254124577936	0.519571579472259	-14.9755912342423	-15.2822764191923	-14.6689060492924	0.5	0.29	0.89	-16.7114308538134	-16.3760653544861	-16.0406998551588	-29.1036487580262	-28.5195958553536	-27.935542952681	-28.241795427571	-27.6803997580706	-27.1264614456996	-12.9128766361149	0.727412293309619	0.00405518664163081	10.2318377817326	-0.156744771296518	-0.147425300500522	-0.166614992775768	-1.02070106668509	-1.00442099879197	-1.03794323264295	-0.957911885440561	-0.942131701217447	-0.974621813111731	0.0012551441645546	0.00221691948515076	0.00215135508671551
244	12.1735729393678	0.33	-12.9101492142154	-13.2980104611235	-12.5222879673074	0.522331274690239	-14.7816471312543	-15.0826914162987	-14.4806028462099	0.49	0.28	0.89	-16.6969429275577	-16.3636788497273	-16.0304147718969	-29.3110753850735	-28.7260384384417	-28.1410014918099	-28.3262560691343	-27.7572517555278	-27.1853890146225	-12.9101492142154	0.724807367777663	0.0644276227951737	10.513950079424	-0.156744771296518	-0.147425300500522	-0.166614992775768	-1.02070106668509	-1.00442099879197	-1.03794323264295	-0.957911885440561	-0.942131701217447	-0.974621813111731	0.0012551441645546	0.00221691948515076	0.00215135508671551
244	12.1735729393678	0.33	-12.9032102924192	-13.2966235600353	-12.5097970248031	0.517997306160649	-14.911356169016	-15.2176902338843	-14.6050221041477	0.5	0.28	0.88	-16.6619094681765	-16.3265030840664	-15.9910966999563	-29.0411346821804	-28.4565328997251	-27.8719311172699	-28.1543526873775	-27.5825599656951	-27.0129754740165	-12.9032102924192	0.724461349995076	0.0267876390293874	10.3798312778048	-0.156744771296518	-0.147425300500522	-0.166614992775768	-1.02070106668509	-1.00442099879197	-1.03794323264295	-0.957911885440561	-0.942131701217447	-0.974621813111731	0.0012551441645546	0.00221691948515076	0.00215135508671551
244	12.1735729393678	0.33	-12.8752147134194	-13.2636098654104	-12.4868195614285	0.523512331205956	-14.8807804607256	-15.1831271743456	-14.5784337471057	0.5	0.28	0.89	-16.7669890539795	-16.4331023665033	-16.099215679027	-29.386998454937	-28.8018052793824	-28.2166121038277	-28.3904779388676	-27.8189425777035	-27.2501246923352	-12.8752147134194	0.721749184490143	0.115538086136733	10.5338705990079	-0.156744771296518	-0.147425300500522	-0.166614992775768	-1.02070106668509	-1.00442099879197	-1.03794323264295	-0.957911885440561	-0.942131701217447	-0.974621813111731	0.0012551441645546	0.00221691948515076	0.00215135508671551
244	12.1735729393678	0.33	-12.8737457647029	-13.2616884958385	-12.4858030335674	0.532667234612604	-15.1187718377178	-15.4203631345821	-14.8171805408535	0.51	0.28	0.9	-16.8110639050957	-16.4822732974714	-16.1534826898471	-29.2197550806801	-28.6482754240774	-28.0767957674747	-28.2657360621685	-27.7204155827677	-27.1695032243323	-12.8737457647029	0.725568138913492	0.310435985135427	10.6189664413354	-0.156744771296518	-0.147425300500522	-0.166614992775768	-1.02070106668509	-1.00442099879197	-1.03794323264295	-0.957911885440561	-0.942131701217447	-0.974621813111731	0.0012551441645546	0.00221691948515076	0.00215135508671551
244	12.1735729393678	0.33	-12.8614482035375	-13.2529722308315	-12.4699241762434	0.530547622599425	-15.0352045776087	-15.336408133445	-14.7340010217725	0.51	0.28	0.88	-16.6888375609596	-16.3610725998034	-16.0333076386472	-28.9731285815985	-28.4041029481814	-27.8350773147642	-28.0252722436695	-27.4661375336471	-26.9187834362016	-12.8614482035375	0.716612919971168	-0.0318408141295062	10.3976365429756	-0.156744771296518	-0.147425300500522	-0.166614992775768	-1.02070106668509	-1.00442099879197	-1.03794323264295	-0.957911885440561	-0.942131701217447	-0.974621813111731	0.0012551441645546	0.00221691948515076	0.00215135508671551
244	12.1735729393678	0.33	-12.8504861547562	-13.2407069720093	-12.4602653375031	0.522983864493223	-14.9865262728864	-15.2913442223133	-14.6817083234596	0.51	0.28	0.89	-16.6863341084546	-16.353708403844	-16.0210826992334	-29.0207590228352	-28.4422586550754	-27.8637582873155	-28.1045760542771	-27.5454754904037	-26.981558517417	-12.8504861547562	0.716139951852194	0.0270577770664456	10.4000072553751	-0.156744771296518	-0.147425300500522	-0.166614992775768	-1.02070106668509	-1.00442099879197	-1.03794323264295	-0.957911885440561	-0.942131701217447	-0.974621813111731	0.0012551441645546	0.00221691948515076	0.00215135508671551
244	12.1735729393678	0.33	-12.7922232831945	-13.181712754095	-12.4027338122939	0.525439005780233	-15.0059343046787	-15.3096484878892	-14.7022201214682	0.5	0.28	0.89	-16.8904884611143	-16.5554134323799	-16.2203384036454	-29.5849477940934	-28.9980389397382	-28.4111300853829	-28.6574335125336	-28.0921534000821	-27.5217330005733	-12.7922232831945	0.717306139996861	0.0297420707408549	10.5048344609918	-0.156744771296518	-0.147425300500522	-0.166614992775768	-1.02070106668509	-1.00442099879197	-1.03794323264295	-0.957911885440561	-0.942131701217447	-0.974621813111731	0.0012551441645546	0.00221691948515076	0.00215135508671551
244	12.1735729393678	0.33	-12.7897524119032	-13.1820248294617	-12.3974799943447	0.51529701299351	-14.9041547782437	-15.2120008069357	-14.5963087495517	0.5	0.28	0.88	-16.6890893343879	-16.3513513905578	-16.0136134467276	-29.126196663026	-28.5367683499848	-27.9473400369435	-28.2513335513688	-27.6819047076074	-27.1085467095123	-12.7897524119032	0.720918933823652	0.0867099184608638	10.417481808194	-0.156744771296518	-0.147425300500522	-0.166614992775768	-1.02070106668509	-1.00442099879197	-1.03794323264295	-0.957911885440561	-0.942131701217447	-0.974621813111731	0.0012551441645546	0.00221691948515076	0.00215135508671551
244	12.1735729393678	0.33	-12.7628477076895	-13.1531227219842	-12.3725726933947	0.531880079111253	-15.1084730412229	-15.4103357333945	-14.8066103490514	0.5	0.28	0.89	-16.8568418009891	-16.5266444752729	-16.1964471495566	-29.3629244331145	-28.787753874033	-28.2125833149515	-28.4507545709257	-27.9019954629231	-27.3452394962406	-12.7628477076895	0.722892616459078	0.213952135636132	10.5901922788172	-0.156744771296518	-0.147425300500522	-0.166614992775768	-1.02070106668509	-1.00442099879197	-1.03794323264295	-0.957911885440561	-0.942131701217447	-0.974621813111731	0.0012551441645546	0.00221691948515076	0.00215135508671551
244	12.1735729393678	0.33	-12.7550995594468	-13.1461133717559	-12.3640857471376	0.520519085146498	-14.8512642220913	-15.1548265861969	-14.5477018579857	0.49	0.28	0.86	-16.7790710774405	-16.4429738971268	-16.1068767168131	-29.4578574070667	-28.867794776847	-28.2777321466273	-28.6234972338991	-28.0420492597139	-27.4761857601219	-12.7550995594468	0.715056133781828	0.0557172738343573	10.6115884075913	-0.156744771296518	-0.147425300500522	-0.166614992775768	-1.02070106668509	-1.00442099879197	-1.03794323264295	-0.957911885440561	-0.942131701217447	-0.974621813111731	0.0012551441645546	0.00221691948515076	0.00215135508671551
244	12.1735729393678	0.33	-12.7385304498576	-13.1277023624498	-12.3493585372655	0.517864547813818	-14.8656660219664	-15.1711426460682	-14.5601893978647	0.51	0.28	0.9	-16.4452834326123	-16.1141515078398	-15.7830195830673	-28.4797902561907	-27.9063390412394	-27.332887826288	-27.5558763584442	-27.0023818858336	-26.4469278009841	-12.7385304498576	0.732993788565296	0.17819887784368	10.3906171692734	-0.156744771296518	-0.147425300500522	-0.166614992775768	-1.02070106668509	-1.00442099879197	-1.03794323264295	-0.957911885440561	-0.942131701217447	-0.974621813111731	0.0012551441645546	0.00221691948515076	0.00215135508671551
244	12.1735729393678	0.33	-12.7218560580457	-13.1080217587755	-12.3356903573159	0.534618601852278	-15.2044038789856	-15.5065166208205	-14.9022911371507	0.5	0.28	0.89	-17.0384216799039	-16.7064629030796	-16.3745041262552	-29.7655242288887	-29.1856039052702	-28.6056835816517	-28.852333661932	-28.29353984495	-27.7310067145695	-12.7218560580457	0.723814536841192	0.182057794515105	10.5528843357568	-0.156744771296518	-0.147425300500522	-0.166614992775768	-1.02070106668509	-1.00442099879197	-1.03794323264295	-0.957911885440561	-0.942131701217447	-0.974621813111731	0.0012551441645546	0.00221691948515076	0.00215135508671551
244	12.1735729393678	0.33	-12.6648237294625	-13.0473956305381	-12.2822518283869	0.533562029424897	-15.2402418573633	-15.5437102872707	-14.9367734274559	0.51	0.28	0.88	-16.9103281754506	-16.5801785106808	-16.2500288459109	-29.3531019971789	-28.7800251956067	-28.2069483940344	-28.4831874329738	-27.9281064229069	-27.3711242295598	-12.6648237294625	0.727548605532409	-0.0200500595853776	10.2597019722692	-0.156744771296518	-0.147425300500522	-0.166614992775768	-1.02070106668509	-1.00442099879197	-1.03794323264295	-0.957911885440561	-0.942131701217447	-0.974621813111731	0.0012551441645546	0.00221691948515076	0.00215135508671551
244	12.1735729393678	0.33	-12.6516554658783	-13.0337189267374	-12.2695920050192	0.525509729575249	-14.8103551998542	-15.1100684321745	-14.5106419675339	0.5	0.28	0.89	-16.6460026608964	-16.3158236623628	-15.9856446638292	-29.1290607114214	-28.5512761051198	-27.9734914988183	-28.1746970662236	-27.611322360173	-27.0584703089552	-12.6516554658783	0.720359848729746	-0.196376909159114	10.3109431554592	-0.156744771296518	-0.147425300500522	-0.166614992775768	-1.02070106668509	-1.00442099879197	-1.03794323264295	-0.957911885440561	-0.942131701217447	-0.974621813111731	0.0012551441645546	0.00221691948515076	0.00215135508671551
244	12.1735729393678	0.33	-12.6211671097263	-13.0075556886705	-12.2347785307821	0.506193348758682	-14.6306253049005	-14.9383768955918	-14.3228737142092	0.5	0.28	0.88	-16.4186109401329	-16.0803644446078	-15.7421179490827	-28.6877833153481	-28.0967745993134	-27.5057658832788	-27.8315695233642	-27.263231336488	-26.6982254476565	-12.6211671097263	0.720739679310162	0.0461118667854833	10.4416338959615	-0.156744771296518	-0.147425300500522	-0.166614992775768	-1.02070106668509	-1.00442099879197	-1.03794323264295	-0.957911885440561	-0.942131701217447	-0.974621813111731	0.0012551441645546	0.00221691948515076	0.00215135508671551
244	12.1735729393678	0.33	-12.5889345915669	-12.9689426926771	-12.2089264904567	0.526042032450965	-14.9112240578384	-15.2126566127357	-14.6097915029412	0.5	0.28	0.9	-16.7497215843764	-16.4178327171309	-16.0859438498853	-29.299993304754	-28.7194259479039	-28.1388585910538	-28.3040032157747	-27.7464574741937	-27.1828138038386	-12.5889345915669	0.732540760622826	-0.121732207076123	10.201608450342	-0.156744771296518	-0.147425300500522	-0.166614992775768	-1.02070106668509	-1.00442099879197	-1.03794323264295	-0.957911885440561	-0.942131701217447	-0.974621813111731	0.0012551441645546	0.00221691948515076	0.00215135508671551
244	12.1735729393678	0.33	-12.5817064215909	-12.9623078508542	-12.2011049923276	0.517991716231996	-14.8584985410797	-15.1637501330592	-14.5532469491002	0.49	0.28	0.88	-16.8023141028894	-16.4640776452954	-16.1258411877014	-29.5140172271953	-28.9198897412332	-28.3257622552711	-28.6309661506407	-28.0587305649157	-27.4751964405064	-12.5817064215909	0.726116199835251	0.134788142873332	10.5700017868003	-0.156744771296518	-0.147425300500522	-0.166614992775768	-1.02070106668509	-1.00442099879197	-1.03794323264295	-0.957911885440561	-0.942131701217447	-0.974621813111731	0.0012551441645546	0.00221691948515076	0.00215135508671551
244	12.1735729393678	0.33	-12.5587159381087	-12.9423509901515	-12.1750808860659	0.522577886358517	-14.8913399064187	-15.1944683546692	-14.5882114581683	0.5	0.28	0.88	-16.7215356770513	-16.3879423558614	-16.0543490346714	-29.2414226886357	-28.6580586065671	-28.0746945244985	-28.3514189577619	-27.78721413274	-27.2193782548793	-12.5587159381087	0.728170501313594	-0.00889043407336956	10.3359891399765	-0.156744771296518	-0.147425300500522	-0.166614992775768	-1.02070106668509	-1.00442099879197	-1.03794323264295	-0.957911885440561	-0.942131701217447	-0.974621813111731	0.0012551441645546	0.00221691948515076	0.00215135508671551
244	12.1735729393678	0.33	-12.548912605255	-12.9307394134951	-12.1670857970149	0.522303460631884	-14.8543275104119	-15.156868873184	-14.5517861476399	0.5	0.29	0.89	-16.7265354373193	-16.3926624673806	-16.0587894974418	-29.30302223275	-28.7181140730363	-28.1332059133225	-28.4370707150097	-27.8697114908915	-27.3010952901885	-12.548912605255	0.724498824274658	0.0848720229513135	10.4455890259269	-0.156744771296518	-0.147425300500522	-0.166614992775768	-1.02070106668509	-1.00442099879197	-1.03794323264295	-0.957911885440561	-0.942131701217447	-0.974621813111731	0.0012551441645546	0.00221691948515076	0.00215135508671551
244	12.1735729393678	0.33	-12.5144554724837	-12.8902852434938	-12.1386257014736	0.540875045721277	-15.2500103048952	-15.5492397185772	-14.9507808912131	0.5	0.28	0.91	-17.1463156366797	-16.8163521099973	-16.486388583315	-30.0233573905297	-29.4455882010816	-28.8678190116336	-28.9237606073289	-28.3761088225859	-27.8221673908694	-12.5144554724837	0.736149205808165	0.0701299497647431	10.4208005299535	-0.156744771296518	-0.147425300500522	-0.166614992775768	-1.02070106668509	-1.00442099879197	-1.03794323264295	-0.957911885440561	-0.942131701217447	-0.974621813111731	0.0012551441645546	0.00221691948515076	0.00215135508671551
244	12.1735729393678	0.33	-12.0883156586022	-12.4571340102129	-11.7194973069915	0.532263587354472	-15.1788708373912	-15.4819065725053	-14.8758351022772	0.51	0.29	0.92	-16.7829079582925	-16.4544070190396	-16.1259060797868	-29.0653264990072	-28.4964151352351	-27.927503771463	-28.1379672616991	-27.5814076339529	-27.0281069689882	-12.0883156586022	0.747322779100601	0.150584978721421	10.0876072335549	-0.156744771296518	-0.147425300500522	-0.166614992775768	-1.02070106668509	-1.00442099879197	-1.03794323264295	-0.957911885440561	-0.942131701217447	-0.974621813111731	0.0012551441645546	0.00221691948515076	0.00215135508671551
244	12.1735729393678	0.34	-14.4615354896964	-14.8905806612879	-14.032490318105	0.501489103542244	-14.775554138921	-15.0892924271442	-14.4618158506977	0.5	0.28	0.86	-16.5570960629906	-16.2128390342511	-15.8685820055116	-28.8988088654878	-28.2979415372864	-27.6970742090849	-28.0936507202917	-27.5102836981045	-26.9286123982341	-14.4615354896964	0.697027001547854	0.0540151586142196	10.6236554232166	-0.156744771296518	-0.147425300500522	-0.166614992775768	-1.02070106668509	-1.00442099879197	-1.03794323264295	-0.957911885440561	-0.942131701217447	-0.974621813111731	0.0012551441645546	0.00221691948515076	0.00215135508671551
244	12.1735729393678	0.34	-14.3328110942072	-14.7594279046224	-13.906194283792	0.510473429276747	-14.82771356155	-15.1369516070878	-14.5184755160123	0.5	0.28	0.88	-16.7050141796511	-16.3637416388063	-16.0224690979615	-29.2658427282859	-28.6679606552487	-28.0700785822115	-28.3702022087172	-27.7913052553015	-27.2215094449617	-14.3328110942072	0.705694604879798	-0.052398834137481	10.5065444779906	-0.156744771296518	-0.147425300500522	-0.166614992775768	-1.02070106668509	-1.00442099879197	-1.03794323264295	-0.957911885440561	-0.942131701217447	-0.974621813111731	0.0012551441645546	0.00221691948515076	0.00215135508671551
244	12.1735729393678	0.34	-14.299868186448	-14.7213257243754	-13.8784106485205	0.506535930172747	-14.8755108868629	-15.1881992347061	-14.5628225390197	0.49	0.28	0.87	-16.80159249523	-16.4556882759554	-16.1097840566807	-29.4808578656004	-28.8739181885167	-28.266978511433	-28.6532387433252	-28.0597515153083	-27.4749819797911	-14.299868186448	0.705583508784471	0.178311008895709	10.6885168928023	-0.156744771296518	-0.147425300500522	-0.166614992775768	-1.02070106668509	-1.00442099879197	-1.03794323264295	-0.957911885440561	-0.942131701217447	-0.974621813111731	0.0012551441645546	0.00221691948515076	0.00215135508671551
244	12.1735729393678	0.34	-14.2313912595518	-14.6524512100415	-13.810331309062	0.519430940333798	-15.027925585411	-15.3357692351592	-14.7200819356627	0.49	0.28	0.88	-16.9604840178996	-16.6200265409055	-16.2795690639114	-29.7546684385236	-29.1573859945387	-28.5601035505539	-28.8304635428252	-28.2507618530046	-27.6739972237652	-14.2313912595518	0.707976367887732	-0.0930479123023578	10.463340528244	-0.156744771296518	-0.147425300500522	-0.166614992775768	-1.02070106668509	-1.00442099879197	-1.03794323264295	-0.957911885440561	-0.942131701217447	-0.974621813111731	0.0012551441645546	0.00221691948515076	0.00215135508671551
244	12.1735729393678	0.34	-14.218950344335	-14.637334067844	-13.8005666208259	0.527084168331238	-15.1583806174638	-15.4641696579587	-14.8525915769688	0.5	0.28	0.89	-16.9262045457118	-16.591505175378	-16.2568058050442	-29.4955219181097	-28.9122764192741	-28.3290309204384	-28.5757240010845	-28.011930814718	-27.4425018521187	-14.218950344335	0.714734151393451	-0.227935020981837	10.1689898421164	-0.156744771296518	-0.147425300500522	-0.166614992775768	-1.02070106668509	-1.00442099879197	-1.03794323264295	-0.957911885440561	-0.942131701217447	-0.974621813111731	0.0012551441645546	0.00221691948515076	0.00215135508671551
244	12.1735729393678	0.34	-14.2188103278118	-14.6396495079378	-13.7979711476858	0.520653848681655	-15.0020357521441	-15.3085971338691	-14.6954743704192	0.51	0.29	0.89	-16.7128770484161	-16.3781943445891	-16.0435116407621	-29.0755558545382	-28.493305077459	-27.9110543003798	-28.218346871719	-27.6513245230968	-27.0878232756829	-14.2188103278118	0.710938772116791	0.00541828971912098	10.4308710986784	-0.156744771296518	-0.147425300500522	-0.166614992775768	-1.02070106668509	-1.00442099879197	-1.03794323264295	-0.957911885440561	-0.942131701217447	-0.974621813111731	0.0012551441645546	0.00221691948515076	0.00215135508671551
244	12.1735729393678	0.34	-14.2144724333201	-14.6342251527502	-13.7947197138901	0.510587596363428	-14.9403547210434	-15.2518707746899	-14.6288386673969	0.5	0.28	0.88	-16.7376430956974	-16.3957804742826	-16.0539178528679	-29.2163691385217	-28.6196313251504	-28.022893511779	-28.346963882585	-27.7770440724535	-27.1967482895479	-14.2144724333201	0.707134381343864	0.114700321286627	10.5955030051425	-0.156744771296518	-0.147425300500522	-0.166614992775768	-1.02070106668509	-1.00442099879197	-1.03794323264295	-0.957911885440561	-0.942131701217447	-0.974621813111731	0.0012551441645546	0.00221691948515076	0.00215135508671551
244	12.1735729393678	0.34	-14.1911233765739	-14.6143298602996	-13.7679168928482	0.506987965077652	-14.6533583861653	-14.961098616732	-14.3456181555987	0.49	0.28	0.87	-16.5804842695341	-16.2394343117251	-15.8983843539161	-29.1274898377096	-28.5283559994726	-27.9292221612356	-28.2722694617605	-27.6963280548984	-27.1097288336441	-14.1911233765739	0.701890443455315	0.236621317113266	10.8455393645614	-0.156744771296518	-0.147425300500522	-0.166614992775768	-1.02070106668509	-1.00442099879197	-1.03794323264295	-0.957911885440561	-0.942131701217447	-0.974621813111731	0.0012551441645546	0.00221691948515076	0.00215135508671551
244	12.1735729393678	0.34	-14.1867101049665	-14.6041450964365	-13.7692751134965	0.520378713553364	-14.9969420397366	-15.3035682985243	-14.6903157809489	0.49	0.27	0.87	-16.9817993060319	-16.6415475760354	-16.3012958460389	-29.8575741219629	-29.2593400323109	-28.6611059426589	-28.9011237638454	-28.3271009033645	-27.7405414369171	-14.1867101049665	0.700844753076236	0.0428005488743164	10.7316152430867	-0.156744771296518	-0.147425300500522	-0.166614992775768	-1.02070106668509	-1.00442099879197	-1.03794323264295	-0.957911885440561	-0.942131701217447	-0.974621813111731	0.0012551441645546	0.00221691948515076	0.00215135508671551
244	12.1735729393678	0.34	-14.1394662862868	-14.5570224350579	-13.7219101375157	0.507372553758376	-14.7169050311739	-15.0257421357971	-14.4080679265507	0.5	0.28	0.89	-16.5545037176229	-16.2142446508548	-15.8739855840867	-28.9705370131183	-28.3750804499982	-27.7796238868782	-28.0370133562986	-27.463235557743	-26.8817661130513	-14.1394662862868	0.715004829317572	0.0120336338955015	10.4583715239278	-0.156744771296518	-0.147425300500522	-0.166614992775768	-1.02070106668509	-1.00442099879197	-1.03794323264295	-0.957911885440561	-0.942131701217447	-0.974621813111731	0.0012551441645546	0.00221691948515076	0.00215135508671551
244	12.1735729393678	0.34	-14.1109758849277	-14.526570526012	-13.6953812438434	0.51031299448359	-14.8343796625372	-15.1438560608896	-14.5249032641848	0.51	0.28	0.89	-16.5282170928474	-16.1904502072857	-15.852683321724	-28.7489238346191	-28.16141736539	-27.573910896161	-27.8792642422736	-27.3162373326377	-26.7444813901218	-14.1109758849277	0.713588154894323	-0.060557074853923	10.3116994744762	-0.156744771296518	-0.147425300500522	-0.166614992775768	-1.02070106668509	-1.00442099879197	-1.03794323264295	-0.957911885440561	-0.942131701217447	-0.974621813111731	0.0012551441645546	0.00221691948515076	0.00215135508671551
244	12.1735729393678	0.34	-14.1060688059305	-14.5228127907212	-13.6893248211398	0.518489629371436	-15.1782102416697	-15.4897191835178	-14.8667012998215	0.5	0.28	0.86	-16.9212800125548	-16.5809813945505	-16.2406827765461	-29.4500637547776	-28.857802649917	-28.2655415450563	-28.6456021267161	-28.0683734040944	-27.4963775014931	-14.1060688059305	0.709928583383677	0.189517023412143	10.6673355480235	-0.156744771296518	-0.147425300500522	-0.166614992775768	-1.02070106668509	-1.00442099879197	-1.03794323264295	-0.957911885440561	-0.942131701217447	-0.974621813111731	0.0012551441645546	0.00221691948515076	0.00215135508671551
244	12.1735729393678	0.34	-14.1018254491377	-14.5165708765285	-13.6870800217468	0.518028673264458	-14.9641664023629	-15.2715660733944	-14.6567667313315	0.5	0.28	0.88	-16.8584506188142	-16.5191087235942	-16.1797668283742	-29.540217996416	-28.9456062027955	-28.350994409175	-28.6568491389931	-28.0828583916993	-27.5069893732839	-14.1018254491377	0.709961566233582	-0.106264523451673	10.3774988062491	-0.156744771296518	-0.147425300500522	-0.166614992775768	-1.02070106668509	-1.00442099879197	-1.03794323264295	-0.957911885440561	-0.942131701217447	-0.974621813111731	0.0012551441645546	0.00221691948515076	0.00215135508671551
244	12.1735729393678	0.34	-14.0993313735898	-14.5179504298806	-13.680712317299	0.513239589482618	-14.9629579295281	-15.273293939899	-14.6526219191571	0.5	0.28	0.88	-16.8369797053777	-16.4948713737353	-16.1527630420928	-29.4759587517945	-28.8770407006599	-28.2781226495253	-28.5790798098699	-27.993298160974	-27.4190658567489	-14.0993313735898	0.710254987072359	-0.196808090808347	10.2967522393864	-0.156744771296518	-0.147425300500522	-0.166614992775768	-1.02070106668509	-1.00442099879197	-1.03794323264295	-0.957911885440561	-0.942131701217447	-0.974621813111731	0.0012551441645546	0.00221691948515076	0.00215135508671551
244	12.1735729393678	0.34	-14.0785574831177	-14.4944305156368	-13.6626844505986	0.517545402692392	-15.1107968565465	-15.421509218242	-14.8000844948511	0.5	0.28	0.88	-16.9096322271748	-16.568937182977	-16.2282421387791	-29.5005919785211	-28.9062144454702	-28.3118369124194	-28.6482220344435	-28.0798815559042	-27.4969182025533	-14.0785574831177	0.71448222619401	-0.0306774102395691	10.3597283918522	-0.156744771296518	-0.147425300500522	-0.166614992775768	-1.02070106668509	-1.00442099879197	-1.03794323264295	-0.957911885440561	-0.942131701217447	-0.974621813111731	0.0012551441645546	0.00221691948515076	0.00215135508671551
244	12.1735729393678	0.34	-14.0719461745484	-14.4848867515707	-13.6590055975262	0.510616711346893	-15.0256082491024	-15.3388836431651	-14.7123328550396	0.51	0.29	0.89	-16.7484692578525	-16.4064050353991	-16.0643408129458	-29.1403050707078	-28.5451548129377	-27.9500045551676	-28.2759408795765	-27.7005160763591	-27.1148011750705	-14.0719461745484	0.716358940784613	-0.0941117590271346	10.1744332732015	-0.156744771296518	-0.147425300500522	-0.166614992775768	-1.02070106668509	-1.00442099879197	-1.03794323264295	-0.957911885440561	-0.942131701217447	-0.974621813111731	0.0012551441645546	0.00221691948515076	0.00215135508671551
244	12.1735729393678	0.34	-14.068655495966	-14.4822784393423	-13.6550325525897	0.525577193998217	-15.0345800604603	-15.3387897149998	-14.7303704059209	0.5	0.28	0.88	-16.9399432665107	-16.6039784097799	-16.2680135530491	-29.691333553018	-29.1024741650999	-28.5136147771817	-28.7522537197918	-28.1776856320228	-27.6081117655216	-14.068655495966	0.705712038348972	0.0231816526265222	10.6297414100409	-0.156744771296518	-0.147425300500522	-0.166614992775768	-1.02070106668509	-1.00442099879197	-1.03794323264295	-0.957911885440561	-0.942131701217447	-0.974621813111731	0.0012551441645546	0.00221691948515076	0.00215135508671551
244	12.1735729393678	0.34	-14.0120111936443	-14.4239115446181	-13.6001108426705	0.515455827027501	-14.9448544699279	-15.2534430279239	-14.6362659119319	0.5	0.28	0.89	-16.6818480865532	-16.3443618261519	-16.0068755657506	-29.0543148207838	-28.4665243070162	-27.8787337932486	-28.1416493228588	-27.5732364870124	-27.0011077881198	-14.0120111936443	0.71684172452817	0.00322900605361889	10.3141651323329	-0.156744771296518	-0.147425300500522	-0.166614992775768	-1.02070106668509	-1.00442099879197	-1.03794323264295	-0.957911885440561	-0.942131701217447	-0.974621813111731	0.0012551441645546	0.00221691948515076	0.00215135508671551
244	12.1735729393678	0.34	-14.0092124533364	-14.4204518469664	-13.5979730597065	0.511054291818096	-14.8477533521199	-15.1570496428179	-14.5384570614219	0.49	0.28	0.88	-16.8097789969009	-16.4667569435517	-16.1237348902025	-29.5442637105972	-28.9413804719438	-28.3384972332904	-28.6736048241878	-28.0874786954673	-27.5056259721574	-14.0092124533364	0.712582525329658	0.0614779046291538	10.5507625908332	-0.156744771296518	-0.147425300500522	-0.166614992775768	-1.02070106668509	-1.00442099879197	-1.03794323264295	-0.957911885440561	-0.942131701217447	-0.974621813111731	0.0012551441645546	0.00221691948515076	0.00215135508671551
244	12.1735729393678	0.34	-13.9768368738305	-14.388549306615	-13.5651244410461	0.523473191930773	-15.1141752488583	-15.4212881549515	-14.8070623427651	0.49	0.28	0.87	-17.0871491044454	-16.7468607987224	-16.4065724929995	-30.0137311863536	-29.4160117147554	-28.8182922431572	-29.1092816015728	-28.5329341945316	-27.9565991776916	-13.9768368738305	0.703551568034729	-0.193841455158951	10.4580513621435	-0.156744771296518	-0.147425300500522	-0.166614992775768	-1.02070106668509	-1.00442099879197	-1.03794323264295	-0.957911885440561	-0.942131701217447	-0.974621813111731	0.0012551441645546	0.00221691948515076	0.00215135508671551
244	12.1735729393678	0.34	-13.9723577377832	-14.3828549478949	-13.5618605276714	0.519865507072426	-14.9269251636928	-15.2324337884568	-14.6214165389287	0.51	0.28	0.88	-16.5871577040292	-16.254478119842	-15.9217985356548	-28.8093709825523	-28.231557126183	-27.6537432698138	-27.9020724551666	-27.3401712049146	-26.7802787605728	-13.9723577377832	0.708759625709685	-0.149071970345026	10.416738516951	-0.156744771296518	-0.147425300500522	-0.166614992775768	-1.02070106668509	-1.00442099879197	-1.03794323264295	-0.957911885440561	-0.942131701217447	-0.974621813111731	0.0012551441645546	0.00221691948515076	0.00215135508671551
244	12.1735729393678	0.34	-13.9710371440241	-14.3822163952467	-13.5598578928016	0.517322951916101	-14.9804153419467	-15.2885840041179	-14.6722466797754	0.5	0.29	0.9	-16.7209956995859	-16.3839542264498	-16.0469127533137	-29.1233008322237	-28.5362687923003	-27.9492367523768	-28.2190834783169	-27.6493764709593	-27.0882146284847	-13.9710371440241	0.721227441703684	0.0128484568215031	10.2616845788512	-0.156744771296518	-0.147425300500522	-0.166614992775768	-1.02070106668509	-1.00442099879197	-1.03794323264295	-0.957911885440561	-0.942131701217447	-0.974621813111731	0.0012551441645546	0.00221691948515076	0.00215135508671551
244	12.1735729393678	0.34	-13.9381349322272	-14.3499711120258	-13.5262987524286	0.520612810043595	-14.9869171005458	-15.2931947181645	-14.6806394829272	0.5	0.28	0.88	-16.8469937604226	-16.5095981273931	-16.1722024943636	-29.479924795668	-28.8895287861757	-28.2991327766833	-28.568429703459	-28.0023115772004	-27.4209954453213	-13.9381349322272	0.716600288998373	0.00500281329616822	10.4247443348689	-0.156744771296518	-0.147425300500522	-0.166614992775768	-1.02070106668509	-1.00442099879197	-1.03794323264295	-0.957911885440561	-0.942131701217447	-0.974621813111731	0.0012551441645546	0.00221691948515076	0.00215135508671551
244	12.1735729393678	0.34	-13.9347021129955	-14.3456292260342	-13.5237749999568	0.5154809243822	-15.0043312422744	-15.3141323396672	-14.6945301448816	0.5	0.29	0.88	-16.8820434090243	-16.5405238597383	-16.1990043104523	-29.5549007210943	-28.9570124128541	-28.3591241046138	-28.7482528144898	-28.1668510867452	-27.5840878534291	-13.9347021129955	0.713140383456418	-0.171357210439365	10.2086481475298	-0.156744771296518	-0.147425300500522	-0.166614992775768	-1.02070106668509	-1.00442099879197	-1.03794323264295	-0.957911885440561	-0.942131701217447	-0.974621813111731	0.0012551441645546	0.00221691948515076	0.00215135508671551
244	12.1735729393678	0.34	-13.9305759500503	-14.3419428093014	-13.5192090907992	0.511738004506033	-14.7364107853215	-15.0429679793899	-14.4298535912532	0.49	0.28	0.86	-16.7577286567605	-16.4162267481602	-16.0747248395599	-29.5390470036595	-28.9370775401002	-28.3351080765408	-28.7235895470327	-28.138845337887	-27.5471439273912	-13.9305759500503	0.695794559849541	0.00671545379519232	10.7054064287398	-0.156744771296518	-0.147425300500522	-0.166614992775768	-1.02070106668509	-1.00442099879197	-1.03794323264295	-0.957911885440561	-0.942131701217447	-0.974621813111731	0.0012551441645546	0.00221691948515076	0.00215135508671551
244	12.1735729393678	0.34	-13.9206071289857	-14.3295970636836	-13.5116171942878	0.524868632643922	-14.9843757604603	-15.2880006465741	-14.6807508743466	0.5	0.28	0.89	-16.8091763704259	-16.4753404176992	-16.1415044649724	-29.377344290064	-28.7939002530968	-28.2104562161295	-28.4401079942347	-27.8738270800886	-27.3073552392312	-13.9206071289857	0.712390807380227	0.0070793468428408	10.4266124714651	-0.156744771296518	-0.147425300500522	-0.166614992775768	-1.02070106668509	-1.00442099879197	-1.03794323264295	-0.957911885440561	-0.942131701217447	-0.974621813111731	0.0012551441645546	0.00221691948515076	0.00215135508671551
244	12.1735729393678	0.34	-13.9053382213659	-14.3170460746498	-13.493630368082	0.522014964642217	-15.0907851209123	-15.3983202110718	-14.7832500307529	0.5	0.28	0.88	-17.0140009916593	-16.6741975418531	-16.3343940920469	-29.8306415868133	-29.2348643251274	-28.6390870634414	-28.9072823509711	-28.3336883717691	-27.7530025967467	-13.9053382213659	0.713242473786551	-0.186508575537225	10.3589213672212	-0.156744771296518	-0.147425300500522	-0.166614992775768	-1.02070106668509	-1.00442099879197	-1.03794323264295	-0.957911885440561	-0.942131701217447	-0.974621813111731	0.0012551441645546	0.00221691948515076	0.00215135508671551
244	12.1735729393678	0.34	-13.9013476313473	-14.3093309651676	-13.4933642975269	0.52359472457571	-14.8940132129667	-15.1965788149597	-14.5914476109737	0.49	0.28	0.87	-16.8033254287598	-16.468769320063	-16.1342132113662	-29.4752675138306	-28.8884116058122	-28.3015556977937	-28.5972015306221	-28.0167518757695	-27.4454303113493	-13.9013476313473	0.708334703023752	0.00488878531139511	10.5622412916858	-0.156744771296518	-0.147425300500522	-0.166614992775768	-1.02070106668509	-1.00442099879197	-1.03794323264295	-0.957911885440561	-0.942131701217447	-0.974621813111731	0.0012551441645546	0.00221691948515076	0.00215135508671551
244	12.1735729393678	0.34	-13.8959633381077	-14.311421875372	-13.4805048008434	0.522189683579963	-15.0430692136964	-15.349524585881	-14.7366138415117	0.5	0.28	0.89	-16.9278968277044	-16.5899290363496	-16.2519612449947	-29.6429657255812	-29.0511398326512	-28.4593139397212	-28.7048197998983	-28.1358843648449	-27.5560444414941	-13.8959633381077	0.708117032578084	-0.185563801157219	10.3340249811676	-0.156744771296518	-0.147425300500522	-0.166614992775768	-1.02070106668509	-1.00442099879197	-1.03794323264295	-0.957911885440561	-0.942131701217447	-0.974621813111731	0.0012551441645546	0.00221691948515076	0.00215135508671551
244	12.1735729393678	0.34	-13.8904934627199	-14.3009014896809	-13.4800854357589	0.51764503350682	-15.1351354108022	-15.4462861450757	-14.8239846765287	0.51	0.29	0.89	-16.7810440174617	-16.4430058561284	-16.104967694795	-29.1028329505218	-28.5165840776896	-27.9303352048573	-28.2613381082423	-27.6898442720761	-27.1254348832186	-13.8904934627199	0.713489378734988	0.0738700742984096	10.311506922412	-0.156744771296518	-0.147425300500522	-0.166614992775768	-1.02070106668509	-1.00442099879197	-1.03794323264295	-0.957911885440561	-0.942131701217447	-0.974621813111731	0.0012551441645546	0.00221691948515076	0.00215135508671551
244	12.1735729393678	0.34	-13.88967292234	-14.3045296459555	-13.4748161987246	0.517330757724369	-14.8465085193729	-15.151917752152	-14.5410992865939	0.5	0.28	0.87	-16.6357025838298	-16.3003854810066	-15.9650683781834	-29.0471862664494	-28.4616974182957	-27.8762085701421	-28.1720516540336	-27.6030917235116	-27.0323849810493	-13.88967292234	0.707318364852975	-0.013063235888765	10.5232189687806	-0.156744771296518	-0.147425300500522	-0.166614992775768	-1.02070106668509	-1.00442099879197	-1.03794323264295	-0.957911885440561	-0.942131701217447	-0.974621813111731	0.0012551441645546	0.00221691948515076	0.00215135508671551
244	12.1735729393678	0.34	-13.8838484014315	-14.2948404923862	-13.4728563104767	0.514881592176883	-14.8443991639901	-15.1512660217275	-14.5375323062527	0.49	0.28	0.88	-16.7688623398486	-16.4292334212697	-16.0896045026908	-29.4327463823151	-28.8366289104173	-28.2405114385195	-28.5449581716028	-27.9745275719862	-27.3931380366988	-13.8838484014315	0.705853686351015	-0.145421305249733	10.408940184978	-0.156744771296518	-0.147425300500522	-0.166614992775768	-1.02070106668509	-1.00442099879197	-1.03794323264295	-0.957911885440561	-0.942131701217447	-0.974621813111731	0.0012551441645546	0.00221691948515076	0.00215135508671551
244	12.1735729393678	0.34	-13.8770011832763	-14.2842490737375	-13.469753292815	0.524533323155761	-15.0842433158814	-15.3900973390438	-14.778389292719	0.49	0.28	0.86	-17.0796612771303	-16.7402298232038	-16.4007983692773	-30.0317611670731	-29.4349270617878	-28.8380929565024	-29.1461086589238	-28.5638882790813	-27.9908030175738	-13.8770011832763	0.708229832840967	-0.128504734104749	10.4770637540626	-0.156744771296518	-0.147425300500522	-0.166614992775768	-1.02070106668509	-1.00442099879197	-1.03794323264295	-0.957911885440561	-0.942131701217447	-0.974621813111731	0.0012551441645546	0.00221691948515076	0.00215135508671551
244	12.1735729393678	0.34	-13.8566409890747	-14.2658251007231	-13.4474568774263	0.505234242444825	-14.6829849280133	-14.9924309823909	-14.3735388736357	0.5	0.28	0.88	-16.4782129185218	-16.1381000991386	-15.7979872797553	-28.7921413398359	-28.1978671660773	-27.6035929923187	-27.9349146363787	-27.360232063192	-26.7812491565037	-13.8566409890747	0.716477351231875	0.0923722406705654	10.4467424779996	-0.156744771296518	-0.147425300500522	-0.166614992775768	-1.02070106668509	-1.00442099879197	-1.03794323264295	-0.957911885440561	-0.942131701217447	-0.974621813111731	0.0012551441645546	0.00221691948515076	0.00215135508671551
244	12.1735729393678	0.34	-13.8374981735314	-14.2448040346206	-13.4301923124421	0.504708807351347	-14.7520110728727	-15.0632387838146	-14.4407833619308	0.5	0.28	0.88	-16.5956753128967	-16.2527853067503	-15.9098953006038	-29.0424283566059	-28.4423709169448	-27.8423134772837	-28.143718845592	-27.5601879184085	-26.9848487743271	-13.8374981735314	0.718122777445859	-0.0555100382594208	10.3987088866025	-0.156744771296518	-0.147425300500522	-0.166614992775768	-1.02070106668509	-1.00442099879197	-1.03794323264295	-0.957911885440561	-0.942131701217447	-0.974621813111731	0.0012551441645546	0.00221691948515076	0.00215135508671551
244	12.1735729393678	0.34	-13.8215430632051	-14.2278794257622	-13.4152067006481	0.520219719016737	-14.9944014088899	-15.3010733859282	-14.6877294318517	0.5	0.29	0.88	-16.73288905734	-16.3975198947102	-16.0621507320804	-29.142033142068	-28.5579535358092	-27.9738739295503	-28.2999744639425	-27.738573101408	-27.1653486682205	-13.8215430632051	0.715322705046822	0.0851314354242657	10.4940693189607	-0.156744771296518	-0.147425300500522	-0.166614992775768	-1.02070106668509	-1.00442099879197	-1.03794323264295	-0.957911885440561	-0.942131701217447	-0.974621813111731	0.0012551441645546	0.00221691948515076	0.00215135508671551
244	12.1735729393678	0.34	-13.8164272306941	-14.2226568396547	-13.4101976217334	0.52273268970542	-15.2762845555945	-15.5871524859738	-14.9654166252153	0.5	0.28	0.9	-17.1078025841638	-16.766607026639	-16.4254114691142	-29.8650041367712	-29.2693807838131	-28.673757430855	-28.9219751592628	-28.3381464823998	-27.7618357471592	-13.8164272306941	0.721516877880448	-0.272986497965999	9.98195878241862	-0.156744771296518	-0.147425300500522	-0.166614992775768	-1.02070106668509	-1.00442099879197	-1.03794323264295	-0.957911885440561	-0.942131701217447	-0.974621813111731	0.0012551441645546	0.00221691948515076	0.00215135508671551
244	12.1735729393678	0.34	-13.8141604862741	-14.2276297668473	-13.4006912057008	0.508561721274141	-14.7729983331269	-15.0822759377963	-14.4637207284576	0.49	0.28	0.88	-16.7551486715637	-16.4115670882276	-16.0679855048916	-29.4808988097322	-28.8763626107542	-28.2718264117762	-28.5902583821716	-28.0038859417497	-27.418265243352	-13.8141604862741	0.707993658906715	0.116478970046971	10.7447619775516	-0.156744771296518	-0.147425300500522	-0.166614992775768	-1.02070106668509	-1.00442099879197	-1.03794323264295	-0.957911885440561	-0.942131701217447	-0.974621813111731	0.0012551441645546	0.00221691948515076	0.00215135508671551
244	12.1735729393678	0.34	-13.8112408519086	-14.2208864912514	-13.4015952125657	0.512832691099248	-14.8229423574369	-15.1306248643236	-14.5152598505503	0.5	0.28	0.88	-16.6533218276449	-16.3146751521859	-15.9760284767269	-29.1244583660549	-28.532210098575	-27.9399618310951	-28.2571402751295	-27.6835341548451	-27.1149919595275	-13.8112408519086	0.710172135527107	-0.0521219578117399	10.4876385567372	-0.156744771296518	-0.147425300500522	-0.166614992775768	-1.02070106668509	-1.00442099879197	-1.03794323264295	-0.957911885440561	-0.942131701217447	-0.974621813111731	0.0012551441645546	0.00221691948515076	0.00215135508671551
244	12.1735729393678	0.34	-13.8030726049839	-14.2125968530801	-13.3935483568877	0.518574379946228	-15.0138907864069	-15.3219750324392	-14.7058065403745	0.5	0.29	0.89	-16.8207912229308	-16.4825697618846	-16.1443483008385	-29.368531642172	-28.7780084290157	-28.1874852158594	-28.5570955969388	-27.9607804489251	-27.3874760310639	-13.8030726049839	0.719195892794042	0.0348596527246307	10.3251357201091	-0.156744771296518	-0.147425300500522	-0.166614992775768	-1.02070106668509	-1.00442099879197	-1.03794323264295	-0.957911885440561	-0.942131701217447	-0.974621813111731	0.0012551441645546	0.00221691948515076	0.00215135508671551
244	12.1735729393678	0.34	-13.8021841523018	-14.2081263623856	-13.3962419422181	0.510632037930962	-14.8002488148273	-15.1088161297569	-14.4916814998977	0.5	0.29	0.88	-16.6141060047457	-16.2747961583744	-15.9354863120031	-29.0386232893841	-28.4455675568433	-27.8525118243025	-28.2567385457617	-27.6832912367549	-27.1007867219662	-13.8021841523018	0.714563062416146	-0.211559198273308	10.188989030479	-0.156744771296518	-0.147425300500522	-0.166614992775768	-1.02070106668509	-1.00442099879197	-1.03794323264295	-0.957911885440561	-0.942131701217447	-0.974621813111731	0.0012551441645546	0.00221691948515076	0.00215135508671551
244	12.1735729393678	0.34	-13.7959639062468	-14.2008642967765	-13.3910635157171	0.510443576750677	-14.9966169897842	-15.3093962676857	-14.6838377118828	0.51	0.29	0.9	-16.6410464460216	-16.3010608319646	-15.9610752179076	-28.8697219618909	-28.2798978675525	-27.690073773214	-28.0085143611728	-27.440575127519	-26.8603231282747	-13.7959639062468	0.726938323998413	0.0784288402559921	10.1906380804185	-0.156744771296518	-0.147425300500522	-0.166614992775768	-1.02070106668509	-1.00442099879197	-1.03794323264295	-0.957911885440561	-0.942131701217447	-0.974621813111731	0.0012551441645546	0.00221691948515076	0.00215135508671551
244	12.1735729393678	0.34	-13.7898442672426	-14.2020894008427	-13.3775991336426	0.522194161941544	-14.9060502215593	-15.2097115361703	-14.6023889069484	0.5	0.28	0.88	-16.7547679214279	-16.4202596146186	-16.0857513078093	-29.3182457479034	-28.7329080822465	-28.1475704165897	-28.462608273325	-27.8934127612773	-27.3219801856723	-13.7898442672426	0.711836740918172	0.00596756181771929	10.5049037558854	-0.156744771296518	-0.147425300500522	-0.166614992775768	-1.02070106668509	-1.00442099879197	-1.03794323264295	-0.957911885440561	-0.942131701217447	-0.974621813111731	0.0012551441645546	0.00221691948515076	0.00215135508671551
244	12.1735729393678	0.34	-13.7852152427563	-14.1904783115912	-13.3799521739215	0.527203986840447	-14.9755743550853	-15.2776030566446	-14.673545653526	0.49	0.27	0.89	-16.9362762594562	-16.6014566212624	-16.2666369830687	-29.7583057856419	-29.1700026059011	-28.5816994261602	-28.7516103897769	-28.1771259722809	-27.6122897513981	-13.7852152427563	0.713676174275592	-0.196584684295584	10.409724532131	-0.156744771296518	-0.147425300500522	-0.166614992775768	-1.02070106668509	-1.00442099879197	-1.03794323264295	-0.957911885440561	-0.942131701217447	-0.974621813111731	0.0012551441645546	0.00221691948515076	0.00215135508671551
244	12.1735729393678	0.34	-13.7847699333876	-14.1902321196403	-13.3793077471349	0.509861977664772	-14.6464232144081	-14.9522543032447	-14.3405921255715	0.51	0.28	0.9	-16.2123337063026	-15.880729148928	-15.5491245915533	-28.0811473082797	-27.5067798796031	-26.9324124509266	-27.1691999250497	-26.612142876437	-26.0548663492688	-13.7847699333876	0.723977565085263	0.269109575404242	10.5307384481945	-0.156744771296518	-0.147425300500522	-0.166614992775768	-1.02070106668509	-1.00442099879197	-1.03794323264295	-0.957911885440561	-0.942131701217447	-0.974621813111731	0.0012551441645546	0.00221691948515076	0.00215135508671551
244	12.1735729393678	0.34	-13.7778525678568	-14.1891772547099	-13.3665278810036	0.51696706067537	-14.9189919763037	-15.2261158563944	-14.611868096213	0.5	0.29	0.88	-16.6647974805229	-16.3286541520854	-15.9925108236478	-29.0390432130042	-28.4533006828793	-27.8675581527544	-28.2361733002811	-27.6656563494738	-27.0983056408003	-13.7778525678568	0.711326507631111	0.0737319389884108	10.5164041534759	-0.156744771296518	-0.147425300500522	-0.166614992775768	-1.02070106668509	-1.00442099879197	-1.03794323264295	-0.957911885440561	-0.942131701217447	-0.974621813111731	0.0012551441645546	0.00221691948515076	0.00215135508671551
244	12.1735729393678	0.34	-13.7699612764969	-14.1762534506698	-13.363669102324	0.516851033883627	-15.0716149840883	-15.3819528659767	-14.7612771021999	0.51	0.29	0.9	-16.734679375354	-16.3970496220529	-16.0594198687519	-29.0485767634936	-28.4625085403491	-27.8764403172047	-28.1580687738957	-27.5903865152719	-27.0164665936322	-13.7699612764969	0.728166513254357	-0.0176666914752225	10.1533556916093	-0.156744771296518	-0.147425300500522	-0.166614992775768	-1.02070106668509	-1.00442099879197	-1.03794323264295	-0.957911885440561	-0.942131701217447	-0.974621813111731	0.0012551441645546	0.00221691948515076	0.00215135508671551
244	12.1735729393678	0.34	-13.7628015594506	-14.1668990221456	-13.3587040967556	0.527756839655827	-14.9893396548994	-15.2913108874895	-14.6873684223093	0.49	0.28	0.87	-16.9272224931892	-16.5929454466884	-16.2586684001876	-29.7145593788816	-29.1277593204998	-28.540959262118	-28.7794674714932	-28.209362217683	-27.6373812620632	-13.7628015594506	0.709650771624768	0.0715203579175411	10.6721690823045	-0.156744771296518	-0.147425300500522	-0.166614992775768	-1.02070106668509	-1.00442099879197	-1.03794323264295	-0.957911885440561	-0.942131701217447	-0.974621813111731	0.0012551441645546	0.00221691948515076	0.00215135508671551
244	12.1735729393678	0.34	-13.7548801227114	-14.1598799163192	-13.3498803291035	0.504757077655664	-14.739440793373	-15.0503732835144	-14.4285083032317	0.49	0.28	0.88	-16.6362927643865	-16.2925960441452	-15.948899323904	-29.1761257065512	-28.5733628881332	-27.9706000697152	-28.3327270795922	-27.7410383575898	-27.1582776955873	-13.7548801227114	0.715962913954511	0.247102807096135	10.6972443630031	-0.156744771296518	-0.147425300500522	-0.166614992775768	-1.02070106668509	-1.00442099879197	-1.03794323264295	-0.957911885440561	-0.942131701217447	-0.974621813111731	0.0012551441645546	0.00221691948515076	0.00215135508671551
244	12.1735729393678	0.34	-13.7330459542069	-14.1420219054746	-13.3240700029392	0.508060399487101	-14.569624927408	-14.8749509068435	-14.2642989479725	0.5	0.28	0.89	-16.380199196862	-16.0439762140466	-15.7077532312313	-28.6562134585856	-28.0680107481396	-27.4798080376936	-27.7281874827299	-27.1533647885063	-26.5817594994664	-13.7330459542069	0.719881477018526	-0.0501801841279756	10.3657739885456	-0.156744771296518	-0.147425300500522	-0.166614992775768	-1.02070106668509	-1.00442099879197	-1.03794323264295	-0.957911885440561	-0.942131701217447	-0.974621813111731	0.0012551441645546	0.00221691948515076	0.00215135508671551
244	12.1735729393678	0.34	-13.728577675087	-14.1392137806666	-13.3179415695074	0.514684379962265	-14.8720319918619	-15.1795914729639	-14.5644725107598	0.49	0.28	0.89	-16.7840880213767	-16.4440192249391	-16.1039504285014	-29.4410027631076	-28.8444873991023	-28.2479720350971	-28.5036732710678	-27.927013385218	-27.3511243518224	-13.728577675087	0.707157907171898	0.0408036582302363	10.594489260278	-0.156744771296518	-0.147425300500522	-0.166614992775768	-1.02070106668509	-1.00442099879197	-1.03794323264295	-0.957911885440561	-0.942131701217447	-0.974621813111731	0.0012551441645546	0.00221691948515076	0.00215135508671551
244	12.1735729393678	0.34	-13.726862086445	-14.1374821886882	-13.3162419842017	0.520193719765929	-15.012834074519	-15.3198990370219	-14.7057691120161	0.5	0.29	0.89	-16.915614388462	-16.5765656463421	-16.2375169042222	-29.6447323146585	-29.0505470269741	-28.4563617392897	-28.7593683262818	-28.179621820246	-27.6052740655727	-13.726862086445	0.707659561647927	-0.227528000095641	10.2152536602131	-0.156744771296518	-0.147425300500522	-0.166614992775768	-1.02070106668509	-1.00442099879197	-1.03794323264295	-0.957911885440561	-0.942131701217447	-0.974621813111731	0.0012551441645546	0.00221691948515076	0.00215135508671551
244	12.1735729393678	0.34	-13.7215979519283	-14.1253543434004	-13.3178415604563	0.528927370551126	-15.2093127238619	-15.5149966992119	-14.9036287485118	0.49	0.28	0.88	-17.1858335628046	-16.847229950762	-16.5086263387193	-30.181158778083	-29.5865149779702	-28.9918711778574	-29.2779531557172	-28.7113027455818	-28.1292965503124	-13.7215979519283	0.715375654063547	-0.164220338708339	10.3079564650015	-0.156744771296518	-0.147425300500522	-0.166614992775768	-1.02070106668509	-1.00442099879197	-1.03794323264295	-0.957911885440561	-0.942131701217447	-0.974621813111731	0.0012551441645546	0.00221691948515076	0.00215135508671551
244	12.1735729393678	0.34	-13.7212446050926	-14.1268069853367	-13.3156822248485	0.51918402929401	-14.9163290423256	-15.2220378159892	-14.610620268662	0.5	0.28	0.88	-16.6825187993329	-16.3474787458647	-16.0124386923965	-29.0949089158694	-28.5105870903658	-27.9262652648622	-28.2010108499466	-27.6366420747257	-27.0648075178852	-13.7212446050926	0.722190439412513	-0.139368617950547	10.2344497265231	-0.156744771296518	-0.147425300500522	-0.166614992775768	-1.02070106668509	-1.00442099879197	-1.03794323264295	-0.957911885440561	-0.942131701217447	-0.974621813111731	0.0012551441645546	0.00221691948515076	0.00215135508671551
244	12.1735729393678	0.34	-13.7203228320892	-14.1238115002592	-13.3168341639192	0.524233572109662	-15.3246858311366	-15.635601943956	-15.0137697183171	0.5	0.29	0.9	-17.0814011648173	-16.7417351340044	-16.4020691031914	-29.7295880794509	-29.1384110979367	-28.5472341164224	-28.8521917802684	-28.2796688865583	-27.7076528151813	-13.7203228320892	0.729695278248111	0.039437465742151	10.2061687845735	-0.156744771296518	-0.147425300500522	-0.166614992775768	-1.02070106668509	-1.00442099879197	-1.03794323264295	-0.957911885440561	-0.942131701217447	-0.974621813111731	0.0012551441645546	0.00221691948515076	0.00215135508671551
244	12.1735729393678	0.34	-13.7178376703699	-14.1238427949402	-13.3118325457996	0.51270850375872	-14.9429949049579	-15.2532464637324	-14.6327433461834	0.5	0.29	0.87	-16.6885685898015	-16.3491225295144	-16.0096764692273	-29.0738101268558	-28.4824478268484	-27.8910855268411	-28.303471131777	-27.7202411774739	-27.1452150562575	-13.7178376703699	0.71276684166209	0.0975665294845772	10.4650761925888	-0.156744771296518	-0.147425300500522	-0.166614992775768	-1.02070106668509	-1.00442099879197	-1.03794323264295	-0.957911885440561	-0.942131701217447	-0.974621813111731	0.0012551441645546	0.00221691948515076	0.00215135508671551
244	12.1735729393678	0.34	-13.6914793904991	-14.0947485703824	-13.2882102106158	0.530606127414767	-15.1666202062278	-15.4704207570931	-14.8628196553626	0.5	0.28	0.89	-16.9643172412318	-16.6311802823953	-16.2980433235588	-29.5971841189148	-29.0159691034626	-28.4347540880103	-28.6869583434418	-28.1196259830024	-27.560588492774	-13.6914793904991	0.721305567578686	0.0782705397928299	10.4093457219679	-0.156744771296518	-0.147425300500522	-0.166614992775768	-1.02070106668509	-1.00442099879197	-1.03794323264295	-0.957911885440561	-0.942131701217447	-0.974621813111731	0.0012551441645546	0.00221691948515076	0.00215135508671551
244	12.1735729393678	0.34	-13.6814783580195	-14.0907654081115	-13.2721913079276	0.514067490588747	-14.8815083136	-15.1896440198243	-14.5733726073758	0.5	0.28	0.87	-16.7857133583257	-16.4451999379062	-16.1046865174867	-29.4329972592278	-28.835922213563	-28.2388471678982	-28.5673087743126	-27.9882881268911	-27.4109845779782	-13.6814783580195	0.708687233534018	-0.0761947670774675	10.4339818576987	-0.156744771296518	-0.147425300500522	-0.166614992775768	-1.02070106668509	-1.00442099879197	-1.03794323264295	-0.957911885440561	-0.942131701217447	-0.974621813111731	0.0012551441645546	0.00221691948515076	0.00215135508671551
244	12.1735729393678	0.34	-13.6795719487371	-14.0851929268655	-13.2739509706088	0.512229208088	-14.725065828473	-15.0310860595835	-14.4190455973624	0.5	0.28	0.88	-16.5466225473819	-16.2097472719709	-15.8728719965599	-28.9411001451716	-28.3518837625422	-27.7626673799128	-28.0500435422165	-27.4747264928566	-26.9053441562544	-13.6795719487371	0.713673106106566	0.0992527995454425	10.6362918945035	-0.156744771296518	-0.147425300500522	-0.166614992775768	-1.02070106668509	-1.00442099879197	-1.03794323264295	-0.957911885440561	-0.942131701217447	-0.974621813111731	0.0012551441645546	0.00221691948515076	0.00215135508671551
244	12.1735729393678	0.34	-13.6686193187376	-14.0708455549399	-13.2663930825352	0.523958023185667	-15.01974309551	-15.3246407263428	-14.7148454646772	0.5	0.28	0.9	-16.8950605977037	-16.5589180387359	-16.222775479768	-29.5793214731681	-28.9908140360373	-28.4023065989065	-28.6529045550151	-28.0825822814367	-27.513999781081	-13.6686193187376	0.71726967617036	0.0924349804175426	10.4035767469048	-0.156744771296518	-0.147425300500522	-0.166614992775768	-1.02070106668509	-1.00442099879197	-1.03794323264295	-0.957911885440561	-0.942131701217447	-0.974621813111731	0.0012551441645546	0.00221691948515076	0.00215135508671551
244	12.1735729393678	0.34	-13.6595751252106	-14.0650815206895	-13.2540687297317	0.52084785687339	-15.0065500315168	-15.3130844922025	-14.7000155708312	0.5	0.28	0.88	-16.861976530186	-16.5244366384414	-16.1868967466967	-29.4982680679624	-28.9077772561355	-28.3172864443087	-28.6439288616683	-28.068699741194	-27.4925130676388	-13.6595751252106	0.711779827708492	0.0396092909984647	10.4654792437398	-0.156744771296518	-0.147425300500522	-0.166614992775768	-1.02070106668509	-1.00442099879197	-1.03794323264295	-0.957911885440561	-0.942131701217447	-0.974621813111731	0.0012551441645546	0.00221691948515076	0.00215135508671551
244	12.1735729393678	0.34	-13.6586966087468	-14.0652171931719	-13.2521760243217	0.510533668269197	-14.8097066177188	-15.1185318957432	-14.5008813396944	0.5	0.28	0.9	-16.548224351202	-16.2101948374032	-15.8721653236043	-28.8372324770666	-28.2481761851861	-27.6591198933055	-27.9036679668852	-27.3389087340334	-26.76251819616	-13.6586966087468	0.722237178606787	0.0664531728044208	10.3768968044288	-0.156744771296518	-0.147425300500522	-0.166614992775768	-1.02070106668509	-1.00442099879197	-1.03794323264295	-0.957911885440561	-0.942131701217447	-0.974621813111731	0.0012551441645546	0.00221691948515076	0.00215135508671551
244	12.1735729393678	0.34	-13.6577884825467	-14.0589694537547	-13.2566075113386	0.531488845408828	-15.065941341748	-15.3671908388641	-14.7646918446318	0.5	0.29	0.89	-16.8386801796689	-16.508584458895	-16.1784887381211	-29.3639721718316	-28.788337890794	-28.2127036097564	-28.5103597795439	-27.9583895111762	-27.3916445910972	-13.6577884825467	0.719716889912733	-0.0256513866929108	10.3810403302246	-0.156744771296518	-0.147425300500522	-0.166614992775768	-1.02070106668509	-1.00442099879197	-1.03794323264295	-0.957911885440561	-0.942131701217447	-0.974621813111731	0.0012551441645546	0.00221691948515076	0.00215135508671551
244	12.1735729393678	0.34	-13.6546588010282	-14.0596862832166	-13.2496313188397	0.525807803246745	-15.1262616983556	-15.4321849352055	-14.8203384615057	0.49	0.28	0.89	-17.119333453535	-16.7799646652003	-16.4405958768656	-30.093413557113	-29.4968503016888	-28.9002870462646	-29.0501649247859	-28.4799613472139	-27.9069392276064	-13.6546588010282	0.71542737017202	0.0617645196110193	10.6476209452018	-0.156744771296518	-0.147425300500522	-0.166614992775768	-1.02070106668509	-1.00442099879197	-1.03794323264295	-0.957911885440561	-0.942131701217447	-0.974621813111731	0.0012551441645546	0.00221691948515076	0.00215135508671551
244	12.1735729393678	0.34	-13.6395845621636	-14.0415577673269	-13.2376113570003	0.523244593716198	-15.0737502584552	-15.3801821216645	-14.767318395246	0.49	0.27	0.89	-17.067828625032	-16.7277724094987	-16.3877161939655	-30.0100000994682	-29.4120864874807	-28.8141728754932	-28.9683006613897	-28.4074784680897	-27.8200018401964	-13.6395845621636	0.719758471542712	-0.207105286494617	10.3093475857449	-0.156744771296518	-0.147425300500522	-0.166614992775768	-1.02070106668509	-1.00442099879197	-1.03794323264295	-0.957911885440561	-0.942131701217447	-0.974621813111731	0.0012551441645546	0.00221691948515076	0.00215135508671551
244	12.1735729393678	0.34	-13.6387879355597	-14.0436174759602	-13.2339583951592	0.530734011157287	-15.2135429830127	-15.5182052107412	-14.9088807552843	0.51	0.28	0.92	-16.8417172924363	-16.511071123024	-16.1804249536116	-29.1887142478966	-28.6156648142457	-28.0426153805949	-28.1593002082818	-27.6085523016634	-27.0511969783656	-13.6387879355597	0.728468153608072	-0.00136700610361516	10.2329749483521	-0.156744771296518	-0.147425300500522	-0.166614992775768	-1.02070106668509	-1.00442099879197	-1.03794323264295	-0.957911885440561	-0.942131701217447	-0.974621813111731	0.0012551441645546	0.00221691948515076	0.00215135508671551
244	12.1735729393678	0.34	-13.636623391752	-14.0432714204572	-13.2299753630468	0.518260241492727	-15.0972442169946	-15.4072338336161	-14.7872546003731	0.5	0.29	0.86	-16.8546491041264	-16.5155378612842	-16.176426618442	-29.3604531471772	-28.7697283153732	-28.1790034835693	-28.5947492502271	-28.0205105686173	-27.4404621286014	-13.636623391752	0.711812773009374	-0.130624275035939	10.2852416252502	-0.156744771296518	-0.147425300500522	-0.166614992775768	-1.02070106668509	-1.00442099879197	-1.03794323264295	-0.957911885440561	-0.942131701217447	-0.974621813111731	0.0012551441645546	0.00221691948515076	0.00215135508671551
244	12.1735729393678	0.34	-13.6333020793081	-14.035698759837	-13.2309053987792	0.520979518791137	-14.9668947681737	-15.2725385672679	-14.6612509690795	0.52	0.29	0.9	-16.4074260455209	-16.0790701531575	-15.750714260794	-28.2529715903614	-27.6875550726984	-27.1221385550354	-27.425757809545	-26.8810305703991	-26.3259555087978	-13.6333020793081	0.725854063268207	-0.101269741089236	10.0206794889284	-0.156744771296518	-0.147425300500522	-0.166614992775768	-1.02070106668509	-1.00442099879197	-1.03794323264295	-0.957911885440561	-0.942131701217447	-0.974621813111731	0.0012551441645546	0.00221691948515076	0.00215135508671551
244	12.1735729393678	0.34	-13.6270774854643	-14.027544607373	-13.2266103635556	0.506335631420858	-14.6164937802715	-14.9238606257028	-14.3091269348402	0.51	0.29	0.9	-16.2271409952917	-15.892932222965	-15.5587234506382	-28.1573959529126	-27.5774756369388	-26.997555320965	-27.2988038352129	-26.7350194592899	-26.1734010959022	-13.6270774854643	0.723957585143518	0.0494594012916275	10.3339423198522	-0.156744771296518	-0.147425300500522	-0.166614992775768	-1.02070106668509	-1.00442099879197	-1.03794323264295	-0.957911885440561	-0.942131701217447	-0.974621813111731	0.0012551441645546	0.00221691948515076	0.00215135508671551
244	12.1735729393678	0.34	-13.6253803352274	-14.0273197018078	-13.2234409686471	0.514990715103285	-14.8988203996613	-15.2067449951514	-14.5908958041712	0.5	0.28	0.89	-16.7734836316294	-16.4338338141387	-16.0941839966481	-29.3760425920006	-28.7812008927989	-28.1863591935972	-28.4653988370847	-27.8733106333924	-27.299927098998	-13.6253803352274	0.718767191157375	0.12758816620247	10.5128463989141	-0.156744771296518	-0.147425300500522	-0.166614992775768	-1.02070106668509	-1.00442099879197	-1.03794323264295	-0.957911885440561	-0.942131701217447	-0.974621813111731	0.0012551441645546	0.00221691948515076	0.00215135508671551
244	12.1735729393678	0.34	-13.6211701351641	-14.0252269464311	-13.2171133238971	0.517722732677848	-14.7990726196782	-15.1032671826879	-14.4948780566685	0.5	0.29	0.88	-16.5246067491311	-16.1917850180343	-15.8589632869375	-28.7883122802985	-28.2084875332444	-27.6286627861904	-27.9959689255842	-27.4277923410992	-26.8579301192926	-13.6211701351641	0.715681476366607	0.0387000212661302	10.4862316819199	-0.156744771296518	-0.147425300500522	-0.166614992775768	-1.02070106668509	-1.00442099879197	-1.03794323264295	-0.957911885440561	-0.942131701217447	-0.974621813111731	0.0012551441645546	0.00221691948515076	0.00215135508671551
244	12.1735729393678	0.34	-13.6127723407712	-14.0157528803339	-13.2097918012084	0.515954603695587	-14.6682415588013	-14.9708161967418	-14.3656669208609	0.51	0.28	0.89	-16.3207704289642	-15.9909119136665	-15.6610533983687	-28.367335632303	-27.7940044127167	-27.2206731931305	-27.4231923574798	-26.8742009759924	-26.3138732597324	-13.6127723407712	0.718913770994134	0.108994956873966	10.4982634621313	-0.156744771296518	-0.147425300500522	-0.166614992775768	-1.02070106668509	-1.00442099879197	-1.03794323264295	-0.957911885440561	-0.942131701217447	-0.974621813111731	0.0012551441645546	0.00221691948515076	0.00215135508671551
244	12.1735729393678	0.34	-13.6107550956507	-14.0106847988584	-13.2108253924431	0.514719254747165	-14.8279418648065	-15.1345681384053	-14.5213155912078	0.51	0.29	0.88	-16.5118488461367	-16.177318872396	-15.8427888986554	-28.713487008048	-28.1317519071328	-27.5500168062176	-27.8906932383389	-27.3236358225746	-26.7592789018552	-13.6107550956507	0.722053734439431	-0.252735101130517	10.0373800381637	-0.156744771296518	-0.147425300500522	-0.166614992775768	-1.02070106668509	-1.00442099879197	-1.03794323264295	-0.957911885440561	-0.942131701217447	-0.974621813111731	0.0012551441645546	0.00221691948515076	0.00215135508671551
244	12.1735729393678	0.34	-13.603777143838	-14.0040231593488	-13.2035311283273	0.525207842352252	-15.0332046077393	-15.3376117959676	-14.7287974195111	0.5	0.29	0.9	-16.8569444783264	-16.5223829351717	-16.1878213920169	-29.4531488836576	-28.8685891519724	-28.2840294202871	-28.5625534788889	-28.0026447641483	-27.4348027124275	-13.603777143838	0.722221347447264	-0.000427292144258175	10.2934089235509	-0.156744771296518	-0.147425300500522	-0.166614992775768	-1.02070106668509	-1.00442099879197	-1.03794323264295	-0.957911885440561	-0.942131701217447	-0.974621813111731	0.0012551441645546	0.00221691948515076	0.00215135508671551
244	12.1735729393678	0.34	-13.5952079512818	-14.0000646139242	-13.1903512886395	0.510936636085065	-14.8268566862624	-15.1357903969136	-14.5179229756113	0.51	0.29	0.9	-16.4697413952144	-16.1335806669497	-15.797419938685	-28.5918847977251	-28.008301328779	-27.424717859833	-27.7398989117734	-27.1652464392367	-26.5970989477872	-13.5952079512818	0.7247185258358	-0.0351894129487402	10.1132538521759	-0.156744771296518	-0.147425300500522	-0.166614992775768	-1.02070106668509	-1.00442099879197	-1.03794323264295	-0.957911885440561	-0.942131701217447	-0.974621813111731	0.0012551441645546	0.00221691948515076	0.00215135508671551
244	12.1735729393678	0.34	-13.5770781040325	-13.9801714835237	-13.1739847245414	0.507993140772591	-14.754581965862	-15.0638255740258	-14.4453383576982	0.5	0.28	0.89	-16.4747047993061	-16.1364974076622	-15.7982900160182	-28.6937982281523	-28.1047464197394	-27.5156946113264	-27.8193650434456	-27.2515922819895	-26.6788552533255	-13.5770781040325	0.719534950389419	0.123811686633702	10.4439578677237	-0.156744771296518	-0.147425300500522	-0.166614992775768	-1.02070106668509	-1.00442099879197	-1.03794323264295	-0.957911885440561	-0.942131701217447	-0.974621813111731	0.0012551441645546	0.00221691948515076	0.00215135508671551
244	12.1735729393678	0.34	-13.575070920417	-13.9782292078881	-13.171912632946	0.519240179775414	-14.922813901315	-15.2286211863937	-14.6170066162363	0.51	0.28	0.91	-16.5497344928024	-16.2173978149068	-15.8850611370112	-28.707412042436	-28.1309359694626	-27.5544598964891	-27.7449906368594	-27.1865991622257	-26.6324551960916	-13.575070920417	0.726807372402373	0.113260540790964	10.3894258366078	-0.156744771296518	-0.147425300500522	-0.166614992775768	-1.02070106668509	-1.00442099879197	-1.03794323264295	-0.957911885440561	-0.942131701217447	-0.974621813111731	0.0012551441645546	0.00221691948515076	0.00215135508671551
244	12.1735729393678	0.34	-13.5718969955646	-13.9741887840906	-13.1696052070387	0.522174060497639	-14.8421429113301	-15.1445145064844	-14.5397713161758	0.5	0.28	0.89	-16.6465618668497	-16.3142007691493	-15.9818396714489	-29.0876471282654	-28.5068904286899	-27.9261337291144	-28.139440908161	-27.578155799342	-27.0128246612768	-13.5718969955646	0.720494362332301	-0.0677159658863929	10.3448771422465	-0.156744771296518	-0.147425300500522	-0.166614992775768	-1.02070106668509	-1.00442099879197	-1.03794323264295	-0.957911885440561	-0.942131701217447	-0.974621813111731	0.0012551441645546	0.00221691948515076	0.00215135508671551
244	12.1735729393678	0.34	-13.5689710440497	-13.9730435432942	-13.1648985448052	0.52294872860756	-14.9884404642772	-15.2933188162184	-14.683562112336	0.5	0.28	0.89	-16.7606483339454	-16.4265181884273	-16.0923880429091	-29.2311802837685	-28.64844515758	-28.0657100313915	-28.2949285690039	-27.7293796737424	-27.152432635423	-13.5689710440497	0.71962240887487	-0.0913061266753631	10.2964067999652	-0.156744771296518	-0.147425300500522	-0.166614992775768	-1.02070106668509	-1.00442099879197	-1.03794323264295	-0.957911885440561	-0.942131701217447	-0.974621813111731	0.0012551441645546	0.00221691948515076	0.00215135508671551
244	12.1735729393678	0.34	-13.5629940994377	-13.9659121464295	-13.1600760524459	0.537517348839301	-15.2619255903823	-15.5634191085452	-14.9604320722195	0.5	0.28	0.88	-17.1974838078562	-16.8643352971969	-16.5311867865375	-30.1535550383534	-29.5694223789278	-28.9852897195022	-29.2008144844472	-28.6304995855918	-28.0664823231123	-13.5629940994377	0.712143127335131	-0.0898656094845094	10.4226269971906	-0.156744771296518	-0.147425300500522	-0.166614992775768	-1.02070106668509	-1.00442099879197	-1.03794323264295	-0.957911885440561	-0.942131701217447	-0.974621813111731	0.0012551441645546	0.00221691948515076	0.00215135508671551
244	12.1735729393678	0.34	-13.5616830259887	-13.9661352864277	-13.1572307655497	0.515112704637258	-14.8290462660083	-15.1354539554812	-14.5226385765355	0.5	0.29	0.89	-16.6676978445903	-16.3302708469981	-15.9928438494059	-29.1598968040171	-28.5695731420201	-27.9792494800231	-28.296444672369	-27.7228095965313	-27.1508533378428	-13.5616830259887	0.713154240730175	0.0337081215207381	10.4423072941681	-0.156744771296518	-0.147425300500522	-0.166614992775768	-1.02070106668509	-1.00442099879197	-1.03794323264295	-0.957911885440561	-0.942131701217447	-0.974621813111731	0.0012551441645546	0.00221691948515076	0.00215135508671551
244	12.1735729393678	0.34	-13.5613051061437	-13.9652151316608	-13.1573950806267	0.515763501010629	-14.8676875843794	-15.1744937283907	-14.560881440368	0.5	0.28	0.88	-16.6412384977356	-16.304776912496	-15.9683153272563	-29.0351242890967	-28.4480763991654	-27.8610285092341	-28.1720307309713	-27.5983041931124	-27.0321110430973	-13.5613051061437	0.721017513178388	0.0359384409403929	10.4241458154834	-0.156744771296518	-0.147425300500522	-0.166614992775768	-1.02070106668509	-1.00442099879197	-1.03794323264295	-0.957911885440561	-0.942131701217447	-0.974621813111731	0.0012551441645546	0.00221691948515076	0.00215135508671551
244	12.1735729393678	0.34	-13.5550296922265	-13.9566804623367	-13.1533789221163	0.519500971799937	-14.9250697863865	-15.2307635740315	-14.6193759987416	0.5	0.28	0.89	-16.6977004306806	-16.3625640296194	-16.0274276285582	-29.1277206029052	-28.543103607619	-27.9584866123327	-28.219514697753	-27.6459277805565	-27.0860381480764	-13.5550296922265	0.717969554164999	-0.268010233729505	10.1221024872614	-0.156744771296518	-0.147425300500522	-0.166614992775768	-1.02070106668509	-1.00442099879197	-1.03794323264295	-0.957911885440561	-0.942131701217447	-0.974621813111731	0.0012551441645546	0.00221691948515076	0.00215135508671551
244	12.1735729393678	0.34	-13.5546486634863	-13.9543391102022	-13.1549582167703	0.52590369298867	-15.0592520621242	-15.3637614921569	-14.7547426320915	0.51	0.29	0.88	-16.7219108103722	-16.3904828893827	-16.0590549683932	-29.0342275953385	-28.458769814312	-27.8833120332856	-28.1914050736727	-27.6299396178916	-27.0694695208051	-13.5546486634863	0.720916391293785	0.0647509135059565	10.4317025357769	-0.156744771296518	-0.147425300500522	-0.166614992775768	-1.02070106668509	-1.00442099879197	-1.03794323264295	-0.957911885440561	-0.942131701217447	-0.974621813111731	0.0012551441645546	0.00221691948515076	0.00215135508671551
244	12.1735729393678	0.34	-13.5527616425639	-13.9543661897945	-13.1511570953333	0.521631530989373	-14.7593191337553	-15.0603304665186	-14.458307800992	0.5	0.28	0.89	-16.5841318016467	-16.2526642002262	-15.9211965988058	-29.0127474772444	-28.4328687153098	-27.8529899533752	-28.0951807597868	-27.5327939280616	-26.9769399327386	-13.5527616425639	0.721666778955559	0.288675198900575	10.6468815820353	-0.156744771296518	-0.147425300500522	-0.166614992775768	-1.02070106668509	-1.00442099879197	-1.03794323264295	-0.957911885440561	-0.942131701217447	-0.974621813111731	0.0012551441645546	0.00221691948515076	0.00215135508671551
244	12.1735729393678	0.34	-13.5186737141453	-13.9200262804375	-13.1173211478532	0.513827343010474	-14.921622509642	-15.2307373645215	-14.6125076547626	0.5	0.28	0.88	-16.821732928928	-16.480328083667	-16.1389232384059	-29.4854224610805	-28.8870021832581	-28.2885819054358	-28.5819261469267	-27.9971550772658	-27.4148501430554	-13.5186737141453	0.715206872162785	-0.0255615308338133	10.4168065463486	-0.156744771296518	-0.147425300500522	-0.166614992775768	-1.02070106668509	-1.00442099879197	-1.03794323264295	-0.957911885440561	-0.942131701217447	-0.974621813111731	0.0012551441645546	0.00221691948515076	0.00215135508671551
244	12.1735729393678	0.34	-13.5167161934865	-13.9141946596276	-13.1192377273453	0.528435372888846	-14.8863702962031	-15.1858591442311	-14.5868814481752	0.5	0.28	0.88	-16.6557788429678	-16.3273008838802	-15.9988229247927	-29.0628367272678	-28.4896722188126	-27.9165077103574	-28.1840953636922	-27.6299668871286	-27.0667537757143	-13.5167161934865	0.720498127599371	0.192550832909617	10.6631607380839	-0.156744771296518	-0.147425300500522	-0.166614992775768	-1.02070106668509	-1.00442099879197	-1.03794323264295	-0.957911885440561	-0.942131701217447	-0.974621813111731	0.0012551441645546	0.00221691948515076	0.00215135508671551
244	12.1735729393678	0.34	-13.5117814025145	-13.9098665980128	-13.1136962070161	0.523048251287711	-14.9546828463173	-15.2588138676967	-14.6505518249379	0.49	0.28	0.87	-16.9973078701425	-16.6585260586551	-16.3197442471678	-29.9603452924608	-29.3631907237191	-28.7660361549774	-29.0744264071445	-28.5009603773833	-27.9219333923004	-13.5117814025145	0.709721021429118	-0.0397009948066372	10.5516752256643	-0.156744771296518	-0.147425300500522	-0.166614992775768	-1.02070106668509	-1.00442099879197	-1.03794323264295	-0.957911885440561	-0.942131701217447	-0.974621813111731	0.0012551441645546	0.00221691948515076	0.00215135508671551
244	12.1735729393678	0.34	-13.507973866778	-13.9094091195957	-13.1065386139602	0.520752032421033	-14.9054351748599	-15.2099626495099	-14.6009077002098	0.5	0.28	0.9	-16.7006211677243	-16.3662483552139	-16.0318755427036	-29.1618838744581	-28.5780169014112	-27.9941499283643	-28.2183418010845	-27.6543801230552	-27.0888315145805	-13.507973866778	0.72355476562238	0.0204529183470932	10.3546969691753	-0.156744771296518	-0.147425300500522	-0.166614992775768	-1.02070106668509	-1.00442099879197	-1.03794323264295	-0.957911885440561	-0.942131701217447	-0.974621813111731	0.0012551441645546	0.00221691948515076	0.00215135508671551
244	12.1735729393678	0.34	-13.5074081651047	-13.906295763896	-13.1085205663134	0.514719104982207	-14.8285167025196	-15.1351549550858	-14.5218784499534	0.51	0.29	0.9	-16.4607256895587	-16.1272313727581	-15.7937370559574	-28.5669789427765	-27.9882119245263	-27.4094449062761	-27.6997989582426	-27.1326765986123	-26.5731940495355	-13.5074081651047	0.72662518254236	0.0756545739657984	10.3283870765389	-0.156744771296518	-0.147425300500522	-0.166614992775768	-1.02070106668509	-1.00442099879197	-1.03794323264295	-0.957911885440561	-0.942131701217447	-0.974621813111731	0.0012551441645546	0.00221691948515076	0.00215135508671551
244	12.1735729393678	0.34	-13.50710741039	-13.9082871475816	-13.1059276731985	0.520110742504249	-14.8647121822188	-15.1687980763239	-14.5606262881137	0.5	0.28	0.88	-16.6494557565027	-16.3156874108101	-15.9819190651175	-29.0657984688517	-28.4831221572014	-27.9004458455512	-28.1899236890155	-27.6248095328974	-27.0576376725979	-13.50710741039	0.715187288880271	-0.112484279013995	10.3343000699291	-0.156744771296518	-0.147425300500522	-0.166614992775768	-1.02070106668509	-1.00442099879197	-1.03794323264295	-0.957911885440561	-0.942131701217447	-0.974621813111731	0.0012551441645546	0.00221691948515076	0.00215135508671551
244	12.1735729393678	0.34	-13.5050413317107	-13.9054605472449	-13.1046221161764	0.520952996330923	-14.9408091472102	-15.245936456934	-14.6356818374864	0.5	0.28	0.9	-16.7325128044004	-16.3976336297857	-16.0627544551711	-29.2089753379516	-28.6243962214222	-28.0398171048928	-28.2745962605755	-27.7068453417097	-27.1364192738052	-13.5050413317107	0.728395334505332	-0.0114843522696656	10.2582625361857	-0.156744771296518	-0.147425300500522	-0.166614992775768	-1.02070106668509	-1.00442099879197	-1.03794323264295	-0.957911885440561	-0.942131701217447	-0.974621813111731	0.0012551441645546	0.00221691948515076	0.00215135508671551
244	12.1735729393678	0.34	-13.5036666802073	-13.9042453368413	-13.1030880235733	0.513329833624059	-14.6517926759772	-14.9556201493452	-14.3479652026092	0.51	0.28	0.9	-16.3293527827427	-15.9976175589156	-15.6658823350886	-28.410385241766	-27.8332205719482	-27.2560559021304	-27.4996315537242	-26.9417728094842	-26.384838527267	-13.5036666802073	0.721953037615891	0.0656283918826533	10.3441630095274	-0.156744771296518	-0.147425300500522	-0.166614992775768	-1.02070106668509	-1.00442099879197	-1.03794323264295	-0.957911885440561	-0.942131701217447	-0.974621813111731	0.0012551441645546	0.00221691948515076	0.00215135508671551
244	12.1735729393678	0.34	-13.5032107856377	-13.9062119708542	-13.1002096004211	0.527097373405506	-14.9556895122253	-15.2573816867472	-14.6539973377035	0.5	0.28	0.89	-16.8297101184822	-16.4969274729103	-16.1641448273383	-29.4749391042187	-28.8921157433812	-28.3092923825437	-28.5173793905043	-27.9600939514153	-27.3911728566338	-13.5032107856377	0.714242255119374	-0.0828170022436254	10.3838028250133	-0.156744771296518	-0.147425300500522	-0.166614992775768	-1.02070106668509	-1.00442099879197	-1.03794323264295	-0.957911885440561	-0.942131701217447	-0.974621813111731	0.0012551441645546	0.00221691948515076	0.00215135508671551
244	12.1735729393678	0.34	-13.5007202284593	-13.902310285358	-13.0991301715606	0.511653627787793	-14.8765721210124	-15.1860973075062	-14.5670469345186	0.49	0.28	0.86	-16.8205527240233	-16.4777138357028	-16.1348749473823	-29.538560804364	-28.9365016737926	-28.3344425432213	-28.6988283476744	-28.1225469192727	-27.5323482377564	-13.5007202284593	0.700269771820919	-0.27512964979818	10.3885680325246	-0.156744771296518	-0.147425300500522	-0.166614992775768	-1.02070106668509	-1.00442099879197	-1.03794323264295	-0.957911885440561	-0.942131701217447	-0.974621813111731	0.0012551441645546	0.00221691948515076	0.00215135508671551
244	12.1735729393678	0.34	-13.4918070431782	-13.8944748217889	-13.0891392645676	0.518941728464066	-14.8620854030766	-15.1668303173976	-14.5573404887555	0.49	0.28	0.89	-16.8719332980488	-16.5329279976832	-16.1939226973175	-29.7128194527896	-29.1158040956658	-28.5187887385421	-28.7367347311297	-28.1492168782695	-27.5745416114748	-13.4918070431782	0.713820570407305	-0.0671756003450749	10.4359366253385	-0.156744771296518	-0.147425300500522	-0.166614992775768	-1.02070106668509	-1.00442099879197	-1.03794323264295	-0.957911885440561	-0.942131701217447	-0.974621813111731	0.0012551441645546	0.00221691948515076	0.00215135508671551
244	12.1735729393678	0.34	-13.4834137999741	-13.8813421023887	-13.0854854975595	0.528218264653393	-15.1510315668824	-15.4559777666886	-14.8460853670763	0.5	0.28	0.88	-16.9949413962245	-16.659631468057	-16.3243215398894	-29.7032225945597	-29.1171784769414	-28.5311343593231	-28.8325277580565	-28.265991343876	-27.6953273592203	-13.4834137999741	0.719234522759692	0.14001937394672	10.5996026759802	-0.156744771296518	-0.147425300500522	-0.166614992775768	-1.02070106668509	-1.00442099879197	-1.03794323264295	-0.957911885440561	-0.942131701217447	-0.974621813111731	0.0012551441645546	0.00221691948515076	0.00215135508671551
244	12.1735729393678	0.34	-13.4820680522038	-13.885335191962	-13.0788009124456	0.530415999914197	-15.0284273226739	-15.3295746691391	-14.7272799762087	0.5	0.28	0.88	-16.9432424289325	-16.6103948054259	-16.2775471819193	-29.7125294774793	-29.1288309990782	-28.5451325206771	-28.7777712925157	-28.2065747791136	-27.6482413020292	-13.4820680522038	0.713378103246237	0.150858259737515	10.7264203255465	-0.156744771296518	-0.147425300500522	-0.166614992775768	-1.02070106668509	-1.00442099879197	-1.03794323264295	-0.957911885440561	-0.942131701217447	-0.974621813111731	0.0012551441645546	0.00221691948515076	0.00215135508671551
244	12.1735729393678	0.34	-13.4784503645635	-13.8769782701232	-13.0799224590037	0.520574220456613	-15.0647227756613	-15.3726142581786	-14.7568312931439	0.49	0.28	0.88	-17.0205176992889	-16.6796210671589	-16.3387244350289	-29.8821126165951	-29.283616628876	-28.685120641157	-28.990586678131	-28.4082247398686	-27.8269742648874	-13.4784503645635	0.720769090535235	-0.095467340640053	10.2747508062812	-0.156744771296518	-0.147425300500522	-0.166614992775768	-1.02070106668509	-1.00442099879197	-1.03794323264295	-0.957911885440561	-0.942131701217447	-0.974621813111731	0.0012551441645546	0.00221691948515076	0.00215135508671551
244	12.1735729393678	0.34	-13.4748071553248	-13.8711505013065	-13.0784638093432	0.528574027821175	-14.960226919366	-15.2611179152451	-14.659335923487	0.49	0.28	0.88	-17.0321669386798	-16.6963576158884	-16.3605482930971	-30.0593600388153	-29.4667041909412	-28.8740483430672	-29.1366953434994	-28.5575310421736	-27.9880584947055	-13.4748071553248	0.713204139220082	0.176446062711473	10.713557815344	-0.156744771296518	-0.147425300500522	-0.166614992775768	-1.02070106668509	-1.00442099879197	-1.03794323264295	-0.957911885440561	-0.942131701217447	-0.974621813111731	0.0012551441645546	0.00221691948515076	0.00215135508671551
244	12.1735729393678	0.34	-13.4680441122129	-13.8667703121481	-13.0693179122777	0.522011023932773	-14.868466340885	-15.1714731896705	-14.5654594920994	0.49	0.28	0.86	-16.8932391057749	-16.5558449000028	-16.2184506942306	-29.7690489755471	-29.1744972396243	-28.5799455037016	-28.8790573719319	-28.3105073484925	-27.7373461700573	-13.4680441122129	0.702443734977351	0.0775495653498041	10.8895698453198	-0.156744771296518	-0.147425300500522	-0.166614992775768	-1.02070106668509	-1.00442099879197	-1.03794323264295	-0.957911885440561	-0.942131701217447	-0.974621813111731	0.0012551441645546	0.00221691948515076	0.00215135508671551
244	12.1735729393678	0.34	-13.4671317920268	-13.8658757892981	-13.0683877947555	0.508740355233277	-14.6609757489274	-14.9677984534263	-14.3541530444284	0.51	0.29	0.89	-16.3440100549144	-16.0089765907072	-15.6739431265001	-28.4374093288221	-27.85447504718	-27.2715407655379	-27.5862728057633	-27.0199373483113	-26.4530861391768	-13.4671317920268	0.72693333387173	-0.22011728352936	9.98195987151766	-0.156744771296518	-0.147425300500522	-0.166614992775768	-1.02070106668509	-1.00442099879197	-1.03794323264295	-0.957911885440561	-0.942131701217447	-0.974621813111731	0.0012551441645546	0.00221691948515076	0.00215135508671551
244	12.1735729393678	0.34	-13.4660850607566	-13.8658749228807	-13.0662951986326	0.527430869929144	-15.2157290089808	-15.522461537407	-14.9089964805546	0.5	0.28	0.88	-17.059231642171	-16.7221316762924	-16.3850317104138	-29.8056039292422	-29.2166285123952	-28.6276530955481	-28.915499225897	-28.3415498994377	-27.7694323529775	-13.4660850607566	0.721657318008218	-0.0963562327311187	10.2038651710769	-0.156744771296518	-0.147425300500522	-0.166614992775768	-1.02070106668509	-1.00442099879197	-1.03794323264295	-0.957911885440561	-0.942131701217447	-0.974621813111731	0.0012551441645546	0.00221691948515076	0.00215135508671551
244	12.1735729393678	0.34	-13.4541163505091	-13.8504836531199	-13.0577490478982	0.504848504168119	-14.5403661440718	-14.8470430135459	-14.2336892745976	0.49	0.28	0.9	-16.4185598071002	-16.0794220731878	-15.7402843392753	-28.8023149868101	-28.2073814511759	-27.6124479155417	-27.8201693181661	-27.2419143890255	-26.6730865718132	-13.4541163505091	0.719651149937981	-0.0620932864026749	10.3091948986091	-0.156744771296518	-0.147425300500522	-0.166614992775768	-1.02070106668509	-1.00442099879197	-1.03794323264295	-0.957911885440561	-0.942131701217447	-0.974621813111731	0.0012551441645546	0.00221691948515076	0.00215135508671551
244	12.1735729393678	0.34	-13.4452246971987	-13.8457574822845	-13.044691912113	0.524034630284808	-15.2441244226052	-15.5535294289311	-14.9347194162793	0.5	0.28	0.89	-17.1448054138079	-16.8037452929039	-16.4626851719999	-30.0136063490448	-29.4165482919189	-28.8194902347929	-29.0804502461746	-28.5049888071603	-27.9229957971163	-13.4452246971987	0.723615236763958	0.258270226895516	10.5461258296769	-0.156744771296518	-0.147425300500522	-0.166614992775768	-1.02070106668509	-1.00442099879197	-1.03794323264295	-0.957911885440561	-0.942131701217447	-0.974621813111731	0.0012551441645546	0.00221691948515076	0.00215135508671551
244	12.1735729393678	0.34	-13.443148256633	-13.8464536849999	-13.039842828266	0.51469251950684	-14.7828594526826	-15.0885698295152	-14.47714907585	0.5	0.28	0.89	-16.4779972739087	-16.1441356281085	-15.8102739823083	-28.6729017937724	-28.0919584895825	-27.5110151853925	-27.7694820142175	-27.209200525924	-26.6461855550763	-13.443148256633	0.718400301345081	0.0542151290958154	10.3795821711383	-0.156744771296518	-0.147425300500522	-0.166614992775768	-1.02070106668509	-1.00442099879197	-1.03794323264295	-0.957911885440561	-0.942131701217447	-0.974621813111731	0.0012551441645546	0.00221691948515076	0.00215135508671551
244	12.1735729393678	0.34	-13.4395973477103	-13.8368007876463	-13.0423939077743	0.512516774803853	-14.8298718830045	-15.137892908633	-14.521850857376	0.52	0.29	0.9	-16.2974105796395	-15.9657960575837	-15.6341815355278	-28.1013058114352	-27.5295093870727	-26.9577129627102	-27.2404550437938	-26.6833352029323	-26.1321754975995	-13.4395973477103	0.731705941729667	0.13704599240566	10.2395566770967	-0.156744771296518	-0.147425300500522	-0.166614992775768	-1.02070106668509	-1.00442099879197	-1.03794323264295	-0.957911885440561	-0.942131701217447	-0.974621813111731	0.0012551441645546	0.00221691948515076	0.00215135508671551
244	12.1735729393678	0.34	-13.4306540431963	-13.8265210057162	-13.0347870806765	0.515731393278418	-14.7133577317469	-15.0169986779809	-14.409716785513	0.5	0.29	0.91	-16.4272000437765	-16.0950450857701	-15.7628901277636	-28.6152237793036	-28.0366292271322	-27.4580346749608	-27.7033667847195	-27.1401104368709	-26.5800788960356	-13.4306540431963	0.733454173139242	-0.00607381312064697	10.1553899638427	-0.156744771296518	-0.147425300500522	-0.166614992775768	-1.02070106668509	-1.00442099879197	-1.03794323264295	-0.957911885440561	-0.942131701217447	-0.974621813111731	0.0012551441645546	0.00221691948515076	0.00215135508671551
244	12.1735729393678	0.34	-13.4216186131075	-13.8174617766635	-13.0257754495516	0.515910544509605	-14.826072046265	-15.1319293694601	-14.52021472307	0.5	0.29	0.89	-16.6366195190487	-16.3003483279222	-15.9640771367957	-29.0746834504145	-28.4870052610863	-27.8993270717581	-28.2102618159598	-27.6405668276831	-27.0695017690441	-13.4216186131075	0.724375546039019	0.0181387798666105	10.3404694159449	-0.156744771296518	-0.147425300500522	-0.166614992775768	-1.02070106668509	-1.00442099879197	-1.03794323264295	-0.957911885440561	-0.942131701217447	-0.974621813111731	0.0012551441645546	0.00221691948515076	0.00215135508671551
244	12.1735729393678	0.34	-13.4130736088933	-13.8099266021044	-13.0162206156823	0.510077971052892	-14.701199904756	-15.0080421492188	-14.3943576602931	0.5	0.29	0.88	-16.5139234677245	-16.1762931964776	-15.8386629252308	-28.8755846449026	-28.2852178858992	-27.6948511268959	-28.0599582356365	-27.4838663650922	-26.9134597703329	-13.4130736088933	0.721871648403669	-0.0663230624195867	10.251108408478	-0.156744771296518	-0.147425300500522	-0.166614992775768	-1.02070106668509	-1.00442099879197	-1.03794323264295	-0.957911885440561	-0.942131701217447	-0.974621813111731	0.0012551441645546	0.00221691948515076	0.00215135508671551
244	12.1735729393678	0.34	-13.4110083572823	-13.8065958138962	-13.0154209006684	0.5089148233328	-14.7195129209932	-15.0274531788926	-14.4115726630938	0.52	0.29	0.91	-16.193404582408	-15.8615718277813	-15.5297390731546	-27.9382482735099	-27.365741989432	-26.7932357053541	-27.0422786004279	-26.4923666472106	-25.9362828237875	-13.4110083572823	0.735160306622639	0.0915682013256408	10.1175020589661	-0.156744771296518	-0.147425300500522	-0.166614992775768	-1.02070106668509	-1.00442099879197	-1.03794323264295	-0.957911885440561	-0.942131701217447	-0.974621813111731	0.0012551441645546	0.00221691948515076	0.00215135508671551
244	12.1735729393678	0.34	-13.3980045483944	-13.7917181463533	-13.0042909504354	0.531468505516288	-15.1439672171726	-15.446789240245	-14.8411451941002	0.5	0.29	0.89	-16.8909535155738	-16.5598197999741	-16.2286860843743	-29.4158741117819	-28.8391992850312	-28.2625244582805	-28.5626055084204	-27.9981418048995	-27.4393848325477	-13.3980045483944	0.724330657972385	0.0872275592341894	10.423384223069	-0.156744771296518	-0.147425300500522	-0.166614992775768	-1.02070106668509	-1.00442099879197	-1.03794323264295	-0.957911885440561	-0.942131701217447	-0.974621813111731	0.0012551441645546	0.00221691948515076	0.00215135508671551
244	12.1735729393678	0.34	-13.3860416591955	-13.7824577420038	-12.9896255763872	0.521197203879155	-14.9894161801321	-15.2953864194529	-14.6834459408114	0.5	0.28	0.89	-16.7322752019314	-16.3975613145199	-16.0628474271084	-29.1472588568946	-28.564194557411	-27.9811302579275	-28.2515893661009	-27.6802483434215	-27.1217703890285	-13.3860416591955	0.722468938283161	-0.0484507452783734	10.281067390614	-0.156744771296518	-0.147425300500522	-0.166614992775768	-1.02070106668509	-1.00442099879197	-1.03794323264295	-0.957911885440561	-0.942131701217447	-0.974621813111731	0.0012551441645546	0.00221691948515076	0.00215135508671551
244	12.1735729393678	0.34	-13.3538104766621	-13.7496412460221	-12.957979707302	0.512957411172055	-14.693155791349	-14.9980681773982	-14.3882434052998	0.5	0.29	0.88	-16.4067559620045	-16.0732047973791	-15.7396536327538	-28.5799080273456	-27.998875333894	-27.4178426404424	-27.8020411899382	-27.2377987960656	-26.6727442494298	-13.3538104766621	0.720418284072216	-0.0492779513011572	10.2771606735544	-0.156744771296518	-0.147425300500522	-0.166614992775768	-1.02070106668509	-1.00442099879197	-1.03794323264295	-0.957911885440561	-0.942131701217447	-0.974621813111731	0.0012551441645546	0.00221691948515076	0.00215135508671551
244	12.1735729393678	0.34	-13.3496524424617	-13.7463811843184	-12.952923700605	0.514330374124695	-14.6748097557412	-14.978505728539	-14.3711137829434	0.5	0.29	0.88	-16.3951766804923	-16.0627570639155	-15.7303374473388	-28.5707763826413	-27.9914909796533	-27.4122055766653	-27.7793159878178	-27.2179765102258	-26.6482305160631	-13.3496524424617	0.720797658469797	0.153584983750223	10.5248158591655	-0.156744771296518	-0.147425300500522	-0.166614992775768	-1.02070106668509	-1.00442099879197	-1.03794323264295	-0.957911885440561	-0.942131701217447	-0.974621813111731	0.0012551441645546	0.00221691948515076	0.00215135508671551
244	12.1735729393678	0.34	-13.3433077021674	-13.7367455324983	-12.9498698718366	0.52897974489084	-15.1449008814406	-15.4492582870731	-14.8405434758082	0.5	0.29	0.89	-16.9964755702422	-16.6616372813528	-16.3267989924634	-29.7160256941485	-29.1306064903318	-28.5451872865151	-28.8199032384793	-28.2594891924439	-27.6911826739578	-13.3433077021674	0.72490387366352	-0.0526300490621596	10.261985005421	-0.156744771296518	-0.147425300500522	-0.166614992775768	-1.02070106668509	-1.00442099879197	-1.03794323264295	-0.957911885440561	-0.942131701217447	-0.974621813111731	0.0012551441645546	0.00221691948515076	0.00215135508671551
244	12.1735729393678	0.34	-13.337399710024	-13.7300445618321	-12.9447548582159	0.521975906589988	-14.8285528332672	-15.1307675446659	-14.5263381218685	0.51	0.29	0.89	-16.4577764280843	-16.1290566761752	-15.800336924266	-28.5638865518858	-27.9933651487104	-27.4228437455351	-27.6942367159276	-27.1498890664936	-26.5965479262177	-13.337399710024	0.727830299881922	-0.0593069498548341	10.1814862520369	-0.156744771296518	-0.147425300500522	-0.166614992775768	-1.02070106668509	-1.00442099879197	-1.03794323264295	-0.957911885440561	-0.942131701217447	-0.974621813111731	0.0012551441645546	0.00221691948515076	0.00215135508671551
244	12.1735729393678	0.34	-13.3255442887129	-13.7178478448338	-12.9332407325919	0.523569080345077	-14.8391045159897	-15.1405701667237	-14.5376388652558	0.5	0.28	0.89	-16.6769579677482	-16.3449011211006	-16.0128442744529	-29.1802198855937	-28.5992091390035	-28.0181983924132	-28.2131230831272	-27.6555964003824	-27.0924117018678	-13.3255442887129	0.721253364453026	0.181818746258247	10.5592624507958	-0.156744771296518	-0.147425300500522	-0.166614992775768	-1.02070106668509	-1.00442099879197	-1.03794323264295	-0.957911885440561	-0.942131701217447	-0.974621813111731	0.0012551441645546	0.00221691948515076	0.00215135508671551
244	12.1735729393678	0.34	-13.3203606639049	-13.717999152717	-12.9227221750927	0.516049591349222	-14.951639431555	-15.2600013183073	-14.6432775448027	0.51	0.29	0.9	-16.6584962163608	-16.3218746645939	-15.985253112827	-28.9794638216815	-28.393870022918	-27.8082762241545	-28.0937819883243	-27.5326421669981	-26.9655362386627	-13.3203606639049	0.729949348209628	0.0185348409292792	10.2420271988829	-0.156744771296518	-0.147425300500522	-0.166614992775768	-1.02070106668509	-1.00442099879197	-1.03794323264295	-0.957911885440561	-0.942131701217447	-0.974621813111731	0.0012551441645546	0.00221691948515076	0.00215135508671551
244	12.1735729393678	0.34	-13.3142137889863	-13.7053325314812	-12.9230950464914	0.528783119615035	-14.946894621846	-15.2473913647968	-14.6463978788951	0.51	0.29	0.91	-16.64003883905	-16.31209569428	-15.98415254951	-28.9421071988556	-28.3717139598212	-27.8013207207869	-28.0202131638005	-27.4596944544385	-26.9086559193933	-13.3142137889863	0.728814074933738	0.0134187927869106	10.2076160825619	-0.156744771296518	-0.147425300500522	-0.166614992775768	-1.02070106668509	-1.00442099879197	-1.03794323264295	-0.957911885440561	-0.942131701217447	-0.974621813111731	0.0012551441645546	0.00221691948515076	0.00215135508671551
244	12.1735729393678	0.34	-13.3109402832934	-13.7078480642934	-12.9140325022934	0.51690917721625	-15.0104543054314	-15.3194968542272	-14.7014117566357	0.49	0.29	0.87	-16.9729559133187	-16.630557882498	-16.2881598516774	-29.8115340963222	-29.2101414678106	-28.608748839299	-28.9792188075157	-28.3977532230843	-27.8191690150463	-13.3109402832934	0.715530429944509	0.287318472689453	10.7365910186528	-0.156744771296518	-0.147425300500522	-0.166614992775768	-1.02070106668509	-1.00442099879197	-1.03794323264295	-0.957911885440561	-0.942131701217447	-0.974621813111731	0.0012551441645546	0.00221691948515076	0.00215135508671551
244	12.1735729393678	0.34	-13.3106760249386	-13.7030680364483	-12.9182840134289	0.522800827425506	-15.0744607129692	-15.3811796991136	-14.7677417268248	0.51	0.29	0.91	-16.7718652909594	-16.437414382874	-16.1029634747885	-29.155551816249	-28.5741554949983	-27.9927591737476	-28.2311306577172	-27.6716461490222	-27.1049363322322	-13.3106760249386	0.735781104696656	-0.0352131280664156	10.0443212594131	-0.156744771296518	-0.147425300500522	-0.166614992775768	-1.02070106668509	-1.00442099879197	-1.03794323264295	-0.957911885440561	-0.942131701217447	-0.974621813111731	0.0012551441645546	0.00221691948515076	0.00215135508671551
244	12.1735729393678	0.34	-13.3099107584139	-13.7049423546306	-12.9148791621971	0.526343564620017	-15.1678738607082	-15.4743092637132	-14.8614384577032	0.5	0.28	0.88	-17.044533709213	-16.7070033892999	-16.3694730693868	-29.8233456673893	-29.2327584694214	-28.6421712714535	-28.9301904116976	-28.3635029283616	-27.7768889956977	-13.3099107584139	0.713237287413461	0.100015685282786	10.5699305068572	-0.156744771296518	-0.147425300500522	-0.166614992775768	-1.02070106668509	-1.00442099879197	-1.03794323264295	-0.957911885440561	-0.942131701217447	-0.974621813111731	0.0012551441645546	0.00221691948515076	0.00215135508671551
244	12.1735729393678	0.34	-13.299205317456	-13.6946303293829	-12.9037803055292	0.519163021137533	-14.8114289502975	-15.1150005798262	-14.5078573207687	0.5	0.28	0.89	-16.5368958156446	-16.204766658018	-15.8726375003915	-28.8091054178575	-28.2304996129304	-27.6518938080033	-27.8794738547273	-27.3189234765115	-26.7624781950508	-13.299205317456	0.716089877147921	0.0358504420275543	10.4784311837325	-0.156744771296518	-0.147425300500522	-0.166614992775768	-1.02070106668509	-1.00442099879197	-1.03794323264295	-0.957911885440561	-0.942131701217447	-0.974621813111731	0.0012551441645546	0.00221691948515076	0.00215135508671551
244	12.1735729393678	0.34	-13.2745439052401	-13.6654638926983	-12.8836239177819	0.524620767779656	-14.8819118305255	-15.183610405009	-14.5802132560419	0.51	0.28	0.9	-16.4772240109092	-16.1498213139922	-15.8224186170751	-28.5554960852576	-27.9880979346997	-27.4206997841419	-27.6171609164239	-27.0726592949287	-26.5219535933538	-13.2745439052401	0.735742470626195	0.0347130993703843	10.2047960613938	-0.156744771296518	-0.147425300500522	-0.166614992775768	-1.02070106668509	-1.00442099879197	-1.03794323264295	-0.957911885440561	-0.942131701217447	-0.974621813111731	0.0012551441645546	0.00221691948515076	0.00215135508671551
244	12.1735729393678	0.34	-13.2722407022336	-13.664574298046	-12.8799071064212	0.527026525554182	-15.0485915030624	-15.3522008773209	-14.7449821288039	0.49	0.28	0.88	-16.9710125464403	-16.6353891045031	-16.2997656625658	-29.764389515924	-29.1757607096486	-28.5871319033733	-28.8417674915185	-28.2757436668741	-27.6959077648118	-13.2722407022336	0.71881384702481	-0.00296893118770955	10.5086444051755	-0.156744771296518	-0.147425300500522	-0.166614992775768	-1.02070106668509	-1.00442099879197	-1.03794323264295	-0.957911885440561	-0.942131701217447	-0.974621813111731	0.0012551441645546	0.00221691948515076	0.00215135508671551
244	12.1735729393678	0.34	-13.267794532145	-13.6600651704516	-12.8755238938385	0.522173880674869	-15.0103006530729	-15.3160981524546	-14.7045031536911	0.5	0.28	0.9	-16.7569415024949	-16.4223764743955	-16.0878114462961	-29.1924836626264	-28.6096336171438	-28.0267835716612	-28.2594051192224	-27.6962536916968	-27.1347205181554	-13.267794532145	0.726948383963899	0.0324499809746309	10.3447682469049	-0.156744771296518	-0.147425300500522	-0.166614992775768	-1.02070106668509	-1.00442099879197	-1.03794323264295	-0.957911885440561	-0.942131701217447	-0.974621813111731	0.0012551441645546	0.00221691948515076	0.00215135508671551
244	12.1735729393678	0.34	-13.2659373847863	-13.6598699694597	-12.8720048001129	0.515914595851003	-14.8386415849807	-15.1447557310371	-14.5325274389242	0.5	0.28	0.88	-16.5937817049101	-16.2583790476037	-15.9229763902973	-28.9355971406121	-28.3507349106337	-27.7658726806554	-28.0413041545641	-27.4764894923784	-26.9044637084414	-13.2659373847863	0.720125339504038	0.197065058863546	10.6242470432452	-0.156744771296518	-0.147425300500522	-0.166614992775768	-1.02070106668509	-1.00442099879197	-1.03794323264295	-0.957911885440561	-0.942131701217447	-0.974621813111731	0.0012551441645546	0.00221691948515076	0.00215135508671551
244	12.1735729393678	0.34	-13.2657541455968	-13.6630213281714	-12.8684869630222	0.527705405150672	-14.9885678143126	-15.2905546569414	-14.6865809716838	0.5	0.28	0.88	-16.8144525283206	-16.4823688633729	-16.1502851984253	-29.3893632806481	-28.8089264539196	-28.2284896271912	-28.4631771392858	-27.9066341779592	-27.3409911060124	-13.2657541455968	0.711758311281582	0.0465197396472146	10.5380443969813	-0.156744771296518	-0.147425300500522	-0.166614992775768	-1.02070106668509	-1.00442099879197	-1.03794323264295	-0.957911885440561	-0.942131701217447	-0.974621813111731	0.0012551441645546	0.00221691948515076	0.00215135508671551
244	12.1735729393678	0.34	-13.2651849317821	-13.659650895843	-12.8707189677213	0.515823315877937	-14.6799460753417	-14.9828417555347	-14.3770503951487	0.5	0.29	0.89	-16.4094729920736	-16.0777362918774	-15.7459995916812	-28.6064359493983	-28.0281233691703	-27.4498107889423	-27.737642963095	-27.1760133828901	-26.6223467493336	-13.2651849317821	0.721439620834759	0.267907291503501	10.5596420181777	-0.156744771296518	-0.147425300500522	-0.166614992775768	-1.02070106668509	-1.00442099879197	-1.03794323264295	-0.957911885440561	-0.942131701217447	-0.974621813111731	0.0012551441645546	0.00221691948515076	0.00215135508671551
244	12.1735729393678	0.34	-13.2650747531696	-13.6590239673348	-12.8711255390044	0.526930858340969	-14.9976207214469	-15.3002598152837	-14.69498162761	0.5	0.28	0.9	-16.8390343131252	-16.5059582642779	-16.1728822154306	-29.4481163681176	-28.8656327135624	-28.2831490590072	-28.5176008104186	-27.9489213948544	-27.3857053117311	-13.2650747531696	0.722282472511339	0.00850567201170486	10.3511003532174	-0.156744771296518	-0.147425300500522	-0.166614992775768	-1.02070106668509	-1.00442099879197	-1.03794323264295	-0.957911885440561	-0.942131701217447	-0.974621813111731	0.0012551441645546	0.00221691948515076	0.00215135508671551
244	12.1735729393678	0.34	-13.2524156219069	-13.6466555742212	-12.8581756695926	0.520308213340447	-14.9702101856864	-15.276333119141	-14.6640872522317	0.5	0.28	0.9	-16.870428525231	-16.5323614623761	-16.1942943995213	-29.5688769518542	-28.9763452702742	-28.3838135886942	-28.6120464422886	-28.0436971315844	-27.463642135646	-13.2524156219069	0.723244262190995	-0.188789248973401	10.1808206429831	-0.156744771296518	-0.147425300500522	-0.166614992775768	-1.02070106668509	-1.00442099879197	-1.03794323264295	-0.957911885440561	-0.942131701217447	-0.974621813111731	0.0012551441645546	0.00221691948515076	0.00215135508671551
244	12.1735729393678	0.34	-13.248686669029	-13.6427873717857	-12.8545859662723	0.527238141462592	-15.0346867899443	-15.3378869026402	-14.7314866772485	0.5	0.28	0.88	-16.844406034719	-16.5114249767388	-16.1784439187586	-29.4167132082652	-28.835202155504	-28.2536911027427	-28.5344724622549	-27.9819034664244	-27.4071141162099	-13.248686669029	0.721150181325134	0.135673163289508	10.5402628244069	-0.156744771296518	-0.147425300500522	-0.166614992775768	-1.02070106668509	-1.00442099879197	-1.03794323264295	-0.957911885440561	-0.942131701217447	-0.974621813111731	0.0012551441645546	0.00221691948515076	0.00215135508671551
244	12.1735729393678	0.34	-13.2425434716902	-13.6336648159224	-12.851422127458	0.524428612735612	-14.9594139076612	-15.2628005223435	-14.6560272929789	0.51	0.29	0.9	-16.4895151537016	-16.1617444950396	-15.8339738363776	-28.4957625233461	-27.929337448728	-27.3629123741099	-27.638463416835	-27.0924332435206	-26.5451395500909	-13.2425434716902	0.733282703025745	0.25184524797695	10.3562935871699	-0.156744771296518	-0.147425300500522	-0.166614992775768	-1.02070106668509	-1.00442099879197	-1.03794323264295	-0.957911885440561	-0.942131701217447	-0.974621813111731	0.0012551441645546	0.00221691948515076	0.00215135508671551
244	12.1735729393678	0.34	-13.2386289991007	-13.6323253673877	-12.8449326308136	0.521536728391547	-14.9751734142793	-15.2806450438782	-14.6697017846804	0.5	0.28	0.91	-16.7475054328526	-16.4127101567632	-16.0779148806737	-29.209100245198	-28.6251882817045	-28.041276318211	-28.2589638595663	-27.6880883288093	-27.1206912402913	-13.2386289991007	0.729142195480806	-0.0992566489088695	10.2580927572475	-0.156744771296518	-0.147425300500522	-0.166614992775768	-1.02070106668509	-1.00442099879197	-1.03794323264295	-0.957911885440561	-0.942131701217447	-0.974621813111731	0.0012551441645546	0.00221691948515076	0.00215135508671551
244	12.1735729393678	0.34	-13.2365461243829	-13.6249863872297	-12.8481058615361	0.527998954064364	-15.0142138160153	-15.3165392699217	-14.7118883621089	0.5	0.28	0.89	-16.7825505242004	-16.4512882125566	-16.1200259009129	-29.2653836778824	-28.6877290100596	-28.1100743422368	-28.2952145760565	-27.7379431192314	-27.1844819717854	-13.2365461243829	0.721590382097369	-0.0602584447262366	10.3441063853761	-0.156744771296518	-0.147425300500522	-0.166614992775768	-1.02070106668509	-1.00442099879197	-1.03794323264295	-0.957911885440561	-0.942131701217447	-0.974621813111731	0.0012551441645546	0.00221691948515076	0.00215135508671551
244	12.1735729393678	0.34	-13.2339585174919	-13.6277012761706	-12.8402157588133	0.521323850344462	-15.0148309985182	-15.3212422535031	-14.7084197435334	0.51	0.29	0.89	-16.7049395744758	-16.370855600424	-16.0367716263722	-29.0374588747831	-28.4567354537851	-27.8760120327871	-28.185464274461	-27.6194720696478	-27.0514972574135	-13.2339585174919	0.719372483343684	0.0912898638923477	10.4039941451343	-0.156744771296518	-0.147425300500522	-0.166614992775768	-1.02070106668509	-1.00442099879197	-1.03794323264295	-0.957911885440561	-0.942131701217447	-0.974621813111731	0.0012551441645546	0.00221691948515076	0.00215135508671551
244	12.1735729393678	0.34	-13.2304728739129	-13.6188370702021	-12.8421086776236	0.534341357840835	-15.1953053517423	-15.4974055695807	-14.8932051339039	0.51	0.28	0.9	-16.9043805414973	-16.5748533170157	-16.2453260925341	-29.3923696194754	-28.8194065370443	-28.2464434546133	-28.4480748608415	-27.8961797716302	-27.3415501940092	-13.2304728739129	0.736501834711747	-0.0459484346871457	10.0726688041227	-0.156744771296518	-0.147425300500522	-0.166614992775768	-1.02070106668509	-1.00442099879197	-1.03794323264295	-0.957911885440561	-0.942131701217447	-0.974621813111731	0.0012551441645546	0.00221691948515076	0.00215135508671551
244	12.1735729393678	0.34	-13.2231916554695	-13.6159585808192	-12.8304247301197	0.528999142608754	-14.9254189198826	-15.2253538610533	-14.6254839787119	0.5	0.28	0.89	-16.6935834411409	-16.3647248140745	-16.035866187008	-29.1225842359538	-28.5488779911425	-27.9751717463311	-28.202093317225	-27.6466810281432	-27.087353112379	-13.2231916554695	0.725176151555902	0.075274197633119	10.4458312793152	-0.156744771296518	-0.147425300500522	-0.166614992775768	-1.02070106668509	-1.00442099879197	-1.03794323264295	-0.957911885440561	-0.942131701217447	-0.974621813111731	0.0012551441645546	0.00221691948515076	0.00215135508671551
244	12.1735729393678	0.34	-13.2160659756804	-13.6100381374201	-12.8220938139407	0.531979055889034	-15.1966518784154	-15.5002160132582	-14.8930877435726	0.51	0.29	0.91	-16.8581638255921	-16.528004948298	-16.1978460710038	-29.2571673914845	-28.6841801054009	-28.1111928193172	-28.2925697542346	-27.7298176466867	-27.1842936075606	-13.2160659756804	0.735778828715303	-0.00986249357160025	10.1058206627987	-0.156744771296518	-0.147425300500522	-0.166614992775768	-1.02070106668509	-1.00442099879197	-1.03794323264295	-0.957911885440561	-0.942131701217447	-0.974621813111731	0.0012551441645546	0.00221691948515076	0.00215135508671551
244	12.1735729393678	0.34	-13.1928935903501	-13.5827395633657	-12.8030476173346	0.526317182199414	-14.9506553934032	-15.2527183304221	-14.6485924563844	0.51	0.29	0.9	-16.6029300509801	-16.2741276889569	-15.9453253269337	-28.8297326722611	-28.2587922316263	-27.6878517909914	-27.9610000666262	-27.4038434423486	-26.8461540579547	-13.1928935903501	0.729205704488796	0.133922092520949	10.3513596732759	-0.156744771296518	-0.147425300500522	-0.166614992775768	-1.02070106668509	-1.00442099879197	-1.03794323264295	-0.957911885440561	-0.942131701217447	-0.974621813111731	0.0012551441645546	0.00221691948515076	0.00215135508671551
244	12.1735729393678	0.34	-13.1771965785891	-13.5721294049631	-12.7822637522152	0.517013489335816	-14.8403172982909	-15.1457931737079	-14.5348414228739	0.49	0.28	0.88	-16.7728103352813	-16.4345191106747	-16.096227886068	-29.451160485186	-28.857159304259	-28.263158123332	-28.4951707272328	-27.9278285686671	-27.3436073231563	-13.1771965785891	0.720478311234338	0.0622666903352115	10.5798177227696	-0.156744771296518	-0.147425300500522	-0.166614992775768	-1.02070106668509	-1.00442099879197	-1.03794323264295	-0.957911885440561	-0.942131701217447	-0.974621813111731	0.0012551441645546	0.00221691948515076	0.00215135508671551
244	12.1735729393678	0.34	-13.1770886086729	-13.5715252668331	-12.7826519505127	0.523498770786856	-14.9746815793424	-15.2789444397113	-14.6704187189734	0.5	0.28	0.88	-16.8217986182165	-16.4868115656537	-16.151824513091	-29.4250442665905	-28.8390778622776	-28.2531114579646	-28.5373054258905	-27.9802367856153	-27.4084617595111	-13.1770886086729	0.723570290575282	-0.222468252559319	10.1652039833853	-0.156744771296518	-0.147425300500522	-0.166614992775768	-1.02070106668509	-1.00442099879197	-1.03794323264295	-0.957911885440561	-0.942131701217447	-0.974621813111731	0.0012551441645546	0.00221691948515076	0.00215135508671551
244	12.1735729393678	0.34	-13.1752542520011	-13.5681182814777	-12.7823902225245	0.525096045653152	-14.9704255970248	-15.273629532552	-14.6672216614976	0.51	0.28	0.88	-16.6503068659085	-16.3197738672706	-15.9892408686327	-28.9394570842435	-28.3649664393538	-27.7904757944641	-28.0746768850385	-27.5131783650086	-26.9602754441605	-13.1752542520011	0.722685865290376	-0.0868035652934453	10.2900130844044	-0.156744771296518	-0.147425300500522	-0.166614992775768	-1.02070106668509	-1.00442099879197	-1.03794323264295	-0.957911885440561	-0.942131701217447	-0.974621813111731	0.0012551441645546	0.00221691948515076	0.00215135508671551
244	12.1735729393678	0.34	-13.1678667611205	-13.5601930970114	-12.7755404252297	0.516670746230253	-14.8820950173208	-15.1886411528262	-14.5755488818154	0.5	0.28	0.87	-16.7710353730434	-16.4325524218498	-16.0940694706561	-29.3917570485544	-28.7985552309401	-28.2053534133259	-28.4971927574079	-27.9272750117453	-27.3460701319007	-13.1678667611205	0.718064294492533	0.226003618971921	10.6976217561839	-0.156744771296518	-0.147425300500522	-0.166614992775768	-1.02070106668509	-1.00442099879197	-1.03794323264295	-0.957911885440561	-0.942131701217447	-0.974621813111731	0.0012551441645546	0.00221691948515076	0.00215135508671551
244	12.1735729393678	0.34	-13.1673002507524	-13.5572295398413	-12.7773709616635	0.521122564659926	-14.8924914000278	-15.1965286343885	-14.5884541656672	0.49	0.28	0.87	-16.8468539793552	-16.5097986547616	-16.172743330168	-29.6017067423045	-29.0094648384582	-28.417222934612	-28.7302072477297	-28.1564438203097	-27.5748695869613	-13.1673002507524	0.717562135865363	0.221905502940112	10.6996810078434	-0.156744771296518	-0.147425300500522	-0.166614992775768	-1.02070106668509	-1.00442099879197	-1.03794323264295	-0.957911885440561	-0.942131701217447	-0.974621813111731	0.0012551441645546	0.00221691948515076	0.00215135508671551
244	12.1735729393678	0.34	-13.1472787992705	-13.5380693602248	-12.7564882383162	0.510734761124545	-14.7623616005776	-15.0700757587051	-14.4546474424501	0.51	0.29	0.89	-16.3160649196241	-15.9829090509288	-15.6497531822334	-28.2343197209003	-27.6578063667321	-27.0812930125639	-27.4041748516305	-26.8469081995173	-26.2877758362334	-13.1472787992705	0.729723712486717	0.160089273705497	10.289701953037	-0.156744771296518	-0.147425300500522	-0.166614992775768	-1.02070106668509	-1.00442099879197	-1.03794323264295	-0.957911885440561	-0.942131701217447	-0.974621813111731	0.0012551441645546	0.00221691948515076	0.00215135508671551
244	12.1735729393678	0.34	-13.1301456487146	-13.5173242968733	-12.7429670005559	0.525027097144397	-14.916483581583	-15.2186367690632	-14.6143303941027	0.51	0.28	0.9	-16.5359285850589	-16.2076216804564	-15.8793147758539	-28.6801845249359	-28.1107636692291	-27.5413428135223	-27.7180246571991	-27.1649434781272	-26.6082607867972	-13.1301456487146	0.732747721894514	-0.0670746980827954	10.1692923666795	-0.156744771296518	-0.147425300500522	-0.166614992775768	-1.02070106668509	-1.00442099879197	-1.03794323264295	-0.957911885440561	-0.942131701217447	-0.974621813111731	0.0012551441645546	0.00221691948515076	0.00215135508671551
244	12.1735729393678	0.34	-13.1254798812739	-13.5190698233179	-12.7318899392299	0.511662677421567	-14.7372427052032	-15.0438634209698	-14.4306219894366	0.5	0.29	0.89	-16.5909159215454	-16.2527635219432	-15.9146111223411	-29.052994505033	-28.46084276043	-27.868691015827	-28.1930594546406	-27.6249636694033	-27.0393784545011	-13.1254798812739	0.723862462878984	-0.02806988307048	10.3002674208552	-0.156744771296518	-0.147425300500522	-0.166614992775768	-1.02070106668509	-1.00442099879197	-1.03794323264295	-0.957911885440561	-0.942131701217447	-0.974621813111731	0.0012551441645546	0.00221691948515076	0.00215135508671551
244	12.1735729393678	0.34	-13.1247061740615	-13.5140389721016	-12.7353733760214	0.529025672858705	-15.0783493219033	-15.3813413564623	-14.7753572873443	0.51	0.29	0.89	-16.6765704846251	-16.3480641532524	-16.0195578218796	-28.8841275688492	-28.3151485457765	-27.7461695227039	-28.0067204976548	-27.4475338287265	-26.9042464798124	-13.1247061740615	0.732367611279859	0.0515364797824001	10.233500138522	-0.156744771296518	-0.147425300500522	-0.166614992775768	-1.02070106668509	-1.00442099879197	-1.03794323264295	-0.957911885440561	-0.942131701217447	-0.974621813111731	0.0012551441645546	0.00221691948515076	0.00215135508671551
244	12.1735729393678	0.34	-13.113435830609	-13.5012387880907	-12.7256328731274	0.523162523893079	-14.939309918019	-15.2430587257224	-14.6355611103156	0.5	0.28	0.88	-16.693633340454	-16.3609788965763	-16.0283244526985	-29.1008707823882	-28.5209770115687	-27.9410832407492	-28.1952057089894	-27.6361862892344	-27.0749072966204	-13.113435830609	0.728090574805782	0.0546944629857023	10.4791795996125	-0.156744771296518	-0.147425300500522	-0.166614992775768	-1.02070106668509	-1.00442099879197	-1.03794323264295	-0.957911885440561	-0.942131701217447	-0.974621813111731	0.0012551441645546	0.00221691948515076	0.00215135508671551
244	12.1735729393678	0.34	-13.1090755212637	-13.4981293575677	-12.7200216849597	0.519647351368144	-14.8372245431414	-15.1410300018884	-14.5334190843943	0.51	0.28	0.9	-16.4993907295246	-16.1683297007171	-15.8372686719096	-28.6700532695519	-28.0947873408289	-27.519521412106	-27.7428811003568	-27.1893286242044	-26.6325253485929	-13.1090755212637	0.727630689525283	0.0581173655225466	10.319673250365	-0.156744771296518	-0.147425300500522	-0.166614992775768	-1.02070106668509	-1.00442099879197	-1.03794323264295	-0.957911885440561	-0.942131701217447	-0.974621813111731	0.0012551441645546	0.00221691948515076	0.00215135508671551
244	12.1735729393678	0.34	-13.1055408579612	-13.4974173142447	-12.7136644016778	0.523323405017699	-14.8656809201034	-15.1678352413148	-14.5635265988919	0.5	0.28	0.89	-16.6710817723979	-16.3389816858227	-16.0068815992475	-29.1292307710675	-28.5489552860682	-27.968679801069	-28.1794779103187	-27.6226587827317	-27.0571860460379	-13.1055408579612	0.722977105127398	-0.0849765005332265	10.3699605710976	-0.156744771296518	-0.147425300500522	-0.166614992775768	-1.02070106668509	-1.00442099879197	-1.03794323264295	-0.957911885440561	-0.942131701217447	-0.974621813111731	0.0012551441645546	0.00221691948515076	0.00215135508671551
244	12.1735729393678	0.34	-13.096991681358	-13.4849708937623	-12.7090124689537	0.528828318362071	-15.1313026551422	-15.4354792015358	-14.8271261087487	0.51	0.28	0.9	-16.8162052201302	-16.484819640161	-16.1534340601917	-29.216046916664	-28.6403060449781	-28.0645651732922	-28.3136036328045	-27.7536650875059	-27.1957896703396	-13.096991681358	0.731165581099133	-0.027056003043068	10.2085704854003	-0.156744771296518	-0.147425300500522	-0.166614992775768	-1.02070106668509	-1.00442099879197	-1.03794323264295	-0.957911885440561	-0.942131701217447	-0.974621813111731	0.0012551441645546	0.00221691948515076	0.00215135508671551
244	12.1735729393678	0.34	-13.0931569117684	-13.4782862115721	-12.7080276119647	0.520663929613142	-14.9078615988894	-15.2124924120636	-14.6032307857151	0.5	0.28	0.89	-16.6842702424075	-16.3501670150407	-16.0160637876739	-29.1117394237306	-28.5287755928639	-27.9458117619971	-28.2056957084394	-27.6403609988014	-27.0682017711562	-13.0931569117684	0.726178878763672	-0.188565414546963	10.1678119844129	-0.156744771296518	-0.147425300500522	-0.166614992775768	-1.02070106668509	-1.00442099879197	-1.03794323264295	-0.957911885440561	-0.942131701217447	-0.974621813111731	0.0012551441645546	0.00221691948515076	0.00215135508671551
244	12.1735729393678	0.34	-13.0648936921047	-13.4532742026807	-12.6765131815288	0.532020846497485	-15.0369068957511	-15.3372548010447	-14.7365589904576	0.5	0.28	0.89	-16.8559608437629	-16.5258722720591	-16.1957837003553	-29.4507605916946	-28.8740293338677	-28.2972980760409	-28.4616546047956	-27.9011657334589	-27.3523294767262	-13.0648936921047	0.724373732269946	0.0103128218414838	10.4424447512386	-0.156744771296518	-0.147425300500522	-0.166614992775768	-1.02070106668509	-1.00442099879197	-1.03794323264295	-0.957911885440561	-0.942131701217447	-0.974621813111731	0.0012551441645546	0.00221691948515076	0.00215135508671551
244	12.1735729393678	0.34	-13.0511438773298	-13.440985692448	-12.6613020622116	0.537670426573966	-15.182090662228	-15.4819147429699	-14.8822665814861	0.49	0.28	0.89	-17.1884089313198	-16.8555367386481	-16.5226645459763	-30.2308756824968	-29.6454219668546	-29.0599682512123	-29.224060170215	-28.6468664637786	-28.0860307298117	-13.0511438773298	0.717397854004676	-0.0809695968528144	10.424626560701	-0.156744771296518	-0.147425300500522	-0.166614992775768	-1.02070106668509	-1.00442099879197	-1.03794323264295	-0.957911885440561	-0.942131701217447	-0.974621813111731	0.0012551441645546	0.00221691948515076	0.00215135508671551
244	12.1735729393678	0.34	-13.0476007547683	-13.4341887537305	-12.6610127558061	0.527847853763267	-15.114511135873	-15.4189484465545	-14.8100738251916	0.5	0.28	0.88	-16.9244675740188	-16.5903047476231	-16.2561419212275	-29.5464019582622	-28.9630270813265	-28.3796522043909	-28.6388840866483	-28.0713570887077	-27.5061711703988	-13.0476007547683	0.723288936547661	0.173954028086378	10.5928309549431	-0.156744771296518	-0.147425300500522	-0.166614992775768	-1.02070106668509	-1.00442099879197	-1.03794323264295	-0.957911885440561	-0.942131701217447	-0.974621813111731	0.0012551441645546	0.00221691948515076	0.00215135508671551
244	12.1735729393678	0.34	-13.0385285259039	-13.4281031869534	-12.6489538648544	0.513855685324416	-14.7870050112656	-15.0933137665669	-14.4806962559643	0.49	0.28	0.88	-16.7148734121778	-16.3756561833382	-16.0364389544985	-29.3496364792414	-28.7540051448942	-28.158373810547	-28.4722394133343	-27.8872394652131	-27.3130748227614	-13.0385285259039	0.72358872128422	0.0456018700768819	10.4521549650406	-0.156744771296518	-0.147425300500522	-0.166614992775768	-1.02070106668509	-1.00442099879197	-1.03794323264295	-0.957911885440561	-0.942131701217447	-0.974621813111731	0.0012551441645546	0.00221691948515076	0.00215135508671551
244	12.1735729393678	0.34	-13.0288591362478	-13.4135591344321	-12.6441591380635	0.532523556837899	-15.1472348819672	-15.4494811737202	-14.8449885902141	0.49	0.28	0.88	-17.1047735692173	-16.770143925384	-16.4355142815506	-30.0290600244628	-29.441585795706	-28.8541115669491	-29.0698191795109	-28.5024176088735	-27.9332697656593	-13.0288591362478	0.721694235119984	0.00695356697482669	10.5205557817991	-0.156744771296518	-0.147425300500522	-0.166614992775768	-1.02070106668509	-1.00442099879197	-1.03794323264295	-0.957911885440561	-0.942131701217447	-0.974621813111731	0.0012551441645546	0.00221691948515076	0.00215135508671551
244	12.1735729393678	0.34	-13.025780836362	-13.4119060475145	-12.6396556252094	0.53039510752933	-15.2347324107404	-15.540026608263	-14.9294382132178	0.5	0.29	0.9	-17.1187065520451	-16.7823981330716	-16.446089714098	-29.9551603697162	-29.3666712456454	-28.7781821215746	-29.019202273186	-28.4411833292782	-27.873731121403	-13.025780836362	0.731337152433847	0.227469598654908	10.4470594883097	-0.156744771296518	-0.147425300500522	-0.166614992775768	-1.02070106668509	-1.00442099879197	-1.03794323264295	-0.957911885440561	-0.942131701217447	-0.974621813111731	0.0012551441645546	0.00221691948515076	0.00215135508671551
244	12.1735729393678	0.34	-12.9955107214061	-13.378195366374	-12.6128260764382	0.536061666078143	-15.0613354539536	-15.3597386035245	-14.7629323043828	0.5	0.28	0.91	-16.8024027998516	-16.4759721199257	-16.1495414399997	-29.2691163579866	-28.7004871168369	-28.1318578756873	-28.217084981541	-27.6638693138163	-27.1168587002395	-12.9955107214061	0.731800197102074	-0.0577735025873493	10.2581807429975	-0.156744771296518	-0.147425300500522	-0.166614992775768	-1.02070106668509	-1.00442099879197	-1.03794323264295	-0.957911885440561	-0.942131701217447	-0.974621813111731	0.0012551441645546	0.00221691948515076	0.00215135508671551
244	12.1735729393678	0.34	-12.9936195950813	-13.3776017516705	-12.6096374384922	0.534387939633677	-15.0373721187135	-15.3363044584026	-14.7384397790244	0.51	0.28	0.89	-16.6159468954684	-16.292072007937	-15.9681971204056	-28.7661023055824	-28.2053988917145	-27.6446954778466	-27.8336789856035	-27.2871663567413	-26.7544307900539	-12.9936195950813	0.729557410847517	0.125331637698546	10.405972734579	-0.156744771296518	-0.147425300500522	-0.166614992775768	-1.02070106668509	-1.00442099879197	-1.03794323264295	-0.957911885440561	-0.942131701217447	-0.974621813111731	0.0012551441645546	0.00221691948515076	0.00215135508671551
244	12.1735729393678	0.34	-12.98608432345	-13.3740237589381	-12.5981448879618	0.53082225375741	-14.9474343760232	-15.2467145618535	-14.6481541901929	0.5	0.28	0.88	-16.829878958643	-16.4995225869926	-16.1691662153421	-29.4888545218218	-28.9100131048456	-28.3311716878695	-28.585440186628	-28.0168448779941	-27.4630957551672	-12.98608432345	0.725359983157553	-0.0519213137978175	10.396630496247	-0.156744771296518	-0.147425300500522	-0.166614992775768	-1.02070106668509	-1.00442099879197	-1.03794323264295	-0.957911885440561	-0.942131701217447	-0.974621813111731	0.0012551441645546	0.00221691948515076	0.00215135508671551
244	12.1735729393678	0.34	-12.9829882323375	-13.371755474753	-12.594220989922	0.519306292815004	-14.6744139874476	-14.9750910928181	-14.3737368820772	0.5	0.28	0.88	-16.447597185675	-16.1173543923968	-15.7871115991186	-28.7255689283785	-28.1488030935685	-27.5720372587585	-27.811155455588	-27.2521772938997	-26.691787413939	-12.9829882323375	0.719914124216067	0.219054057352468	10.6542203819526	-0.156744771296518	-0.147425300500522	-0.166614992775768	-1.02070106668509	-1.00442099879197	-1.03794323264295	-0.957911885440561	-0.942131701217447	-0.974621813111731	0.0012551441645546	0.00221691948515076	0.00215135508671551
244	12.1735729393678	0.34	-12.9771299751482	-13.3621260687288	-12.5921338815676	0.52332098881993	-14.876694431808	-15.1790740739773	-14.5743147896386	0.5	0.28	0.88	-16.6895712458292	-16.3571012574308	-16.0246312690324	-29.1684918945875	-28.5874315414513	-28.0063711883152	-28.2185631410516	-27.6573731721374	-27.0947356837084	-12.9771299751482	0.72438350720474	-0.00842268484242523	10.4502686827665	-0.156744771296518	-0.147425300500522	-0.166614992775768	-1.02070106668509	-1.00442099879197	-1.03794323264295	-0.957911885440561	-0.942131701217447	-0.974621813111731	0.0012551441645546	0.00221691948515076	0.00215135508671551
244	12.1735729393678	0.34	-12.9759620375173	-13.3646958183872	-12.5872282566474	0.52695238033753	-14.8337280911742	-15.1330470509401	-14.5344091314083	0.5	0.28	0.9	-16.6480444509931	-16.3187601151661	-15.9894757793391	-29.1062151583068	-28.5305186700463	-27.9548221817858	-28.1348660400677	-27.5852018490426	-27.0299553072234	-12.9759620375173	0.73093205723947	0.00467485082801453	10.3417267636585	-0.156744771296518	-0.147425300500522	-0.166614992775768	-1.02070106668509	-1.00442099879197	-1.03794323264295	-0.957911885440561	-0.942131701217447	-0.974621813111731	0.0012551441645546	0.00221691948515076	0.00215135508671551
244	12.1735729393678	0.34	-12.944154007101	-13.3283828128652	-12.5599252013369	0.515723191073503	-14.8370111984441	-15.1432090208189	-14.5308133760694	0.5	0.28	0.89	-16.7085095130673	-16.3706610939511	-16.032812674835	-29.2680762283257	-28.6762715986801	-28.0844669690345	-28.3550649523459	-27.7797098051271	-27.1987192377332	-12.944154007101	0.7264442342892	0.00469409508269818	10.3213713287863	-0.156744771296518	-0.147425300500522	-0.166614992775768	-1.02070106668509	-1.00442099879197	-1.03794323264295	-0.957911885440561	-0.942131701217447	-0.974621813111731	0.0012551441645546	0.00221691948515076	0.00215135508671551
244	12.1735729393678	0.34	-12.918569390329	-13.3050738480988	-12.5320649325592	0.531576856733629	-15.0038728826699	-15.3038282817646	-14.7039174835751	0.5	0.28	0.89	-16.8583574782325	-16.5279332698343	-16.197509061436	-29.4994114419868	-28.9212222745949	-28.3430331072031	-28.5152152549569	-27.9629355125548	-27.4065580963829	-12.918569390329	0.732236773679151	-0.0428820520411422	10.3846559057243	-0.156744771296518	-0.147425300500522	-0.166614992775768	-1.02070106668509	-1.00442099879197	-1.03794323264295	-0.957911885440561	-0.942131701217447	-0.974621813111731	0.0012551441645546	0.00221691948515076	0.00215135508671551
244	12.1735729393678	0.34	-12.8975392297295	-13.2800047403728	-12.5150737190861	0.53783296305321	-15.1831144177608	-15.4828607020795	-14.8833681334421	0.51	0.28	0.91	-16.8432180381885	-16.5171354026818	-16.1910527671751	-29.2355989796965	-28.6696013690082	-28.10360375832	-28.2934894302557	-27.7408421556423	-27.1974076984736	-12.8975392297295	0.734037488226221	0.145484843372535	10.31846247522	-0.156744771296518	-0.147425300500522	-0.166614992775768	-1.02070106668509	-1.00442099879197	-1.03794323264295	-0.957911885440561	-0.942131701217447	-0.974621813111731	0.0012551441645546	0.00221691948515076	0.00215135508671551
244	12.1735729393678	0.34	-12.8878140838558	-13.2732264836049	-12.5024016841067	0.533395411713145	-15.2093572516893	-15.5123120907	-14.9064024126785	0.5	0.28	0.9	-17.0878488000035	-16.7541237916375	-16.4203987832714	-29.9007911877172	-29.3168299234257	-28.7328686591342	-28.9555337684676	-28.3898812140662	-27.8260252102551	-12.8878140838558	0.72701825056997	0.00714602318662302	10.3356055566118	-0.156744771296518	-0.147425300500522	-0.166614992775768	-1.02070106668509	-1.00442099879197	-1.03794323264295	-0.957911885440561	-0.942131701217447	-0.974621813111731	0.0012551441645546	0.00221691948515076	0.00215135508671551
244	12.1735729393678	0.34	-12.8641754718329	-13.246905259913	-12.4814456837528	0.530473979547193	-15.0323609531971	-15.333552065858	-14.7311698405361	0.51	0.29	0.9	-16.7340097071201	-16.4053099393612	-16.0766101716023	-29.1054847114561	-28.5337767805652	-27.9620688496743	-28.180440498552	-27.6286075875677	-27.0684674599322	-12.8641754718329	0.736780457170988	0.196154423204004	10.3882090131429	-0.156744771296518	-0.147425300500522	-0.166614992775768	-1.02070106668509	-1.00442099879197	-1.03794323264295	-0.957911885440561	-0.942131701217447	-0.974621813111731	0.0012551441645546	0.00221691948515076	0.00215135508671551
244	12.1735729393678	0.34	-12.8532002710484	-13.2383208255711	-12.4680797165256	0.523960362264222	-14.9154324226341	-15.2182111490021	-14.6126536962661	0.51	0.29	0.9	-16.6155677894722	-16.2849875127287	-15.9544072359853	-28.9077970529292	-28.3326528465509	-27.7575086401726	-28.020834680807	-27.4709299992941	-26.9099684427012	-12.8532002710484	0.726599776339829	-0.0332962867635044	10.2137122614985	-0.156744771296518	-0.147425300500522	-0.166614992775768	-1.02070106668509	-1.00442099879197	-1.03794323264295	-0.957911885440561	-0.942131701217447	-0.974621813111731	0.0012551441645546	0.00221691948515076	0.00215135508671551
244	12.1735729393678	0.34	-12.8506586183483	-13.2288012076275	-12.472516029069	0.538841593848555	-15.2140527002335	-15.5138009064793	-14.9143044939876	0.51	0.28	0.89	-16.8774021506792	-16.5513072722382	-16.2252123937972	-29.2955183411122	-28.7294881898472	-28.1634580385821	-28.3636992194186	-27.8155717371437	-27.2647477535788	-12.8506586183483	0.732866938671576	-0.0242300517741225	10.2883463713965	-0.156744771296518	-0.147425300500522	-0.166614992775768	-1.02070106668509	-1.00442099879197	-1.03794323264295	-0.957911885440561	-0.942131701217447	-0.974621813111731	0.0012551441645546	0.00221691948515076	0.00215135508671551
244	12.1735729393678	0.34	-12.823223273206	-13.2046150018728	-12.4418315445393	0.514311698872499	-14.8022991405075	-15.1086449642934	-14.4959533167215	0.49	0.29	0.87	-16.712935916365	-16.3740611772153	-16.0351864380655	-29.3245503609255	-28.7299600744569	-28.1353697879883	-28.5135697973939	-27.9367336321125	-27.3537688534685	-12.823223273206	0.723912486008282	0.0647505129566069	10.4250150455066	-0.156744771296518	-0.147425300500522	-0.166614992775768	-1.02070106668509	-1.00442099879197	-1.03794323264295	-0.957911885440561	-0.942131701217447	-0.974621813111731	0.0012551441645546	0.00221691948515076	0.00215135508671551
244	12.1735729393678	0.34	-12.7336723903295	-13.1131145286539	-12.3542302520052	0.527485362951987	-15.0798078066144	-15.3837670822624	-14.7758485309665	0.51	0.29	0.9	-16.6827657609965	-16.3531402947891	-16.0235148285817	-28.8988000225296	-28.3278047471221	-27.7568094717145	-28.0238849807565	-27.4674027634668	-26.9184134901151	-12.7336723903295	0.738534178052945	-0.115024493888439	9.92758357571554	-0.156744771296518	-0.147425300500522	-0.166614992775768	-1.02070106668509	-1.00442099879197	-1.03794323264295	-0.957911885440561	-0.942131701217447	-0.974621813111731	0.0012551441645546	0.00221691948515076	0.00215135508671551
244	12.1735729393678	0.34	-12.7162994659511	-13.0942148667025	-12.3383840651996	0.523124139370966	-14.9467306618217	-15.2506537305373	-14.6428075931061	0.49	0.28	0.89	-16.9203292529316	-16.5831320100402	-16.2459347671488	-29.7463255199067	-29.1535250606766	-28.5607246014464	-28.8283289114634	-28.2580533716945	-27.6757762075972	-12.7162994659511	0.721610911909144	-0.0602067500389718	10.3910521682194	-0.156744771296518	-0.147425300500522	-0.166614992775768	-1.02070106668509	-1.00442099879197	-1.03794323264295	-0.957911885440561	-0.942131701217447	-0.974621813111731	0.0012551441645546	0.00221691948515076	0.00215135508671551
244	12.1735729393678	0.34	-12.4712655795939	-12.8437297449659	-12.098801414222	0.533450472203338	-15.1015089397639	-15.4022822787592	-14.8007356007685	0.49	0.28	0.88	-17.0696405755058	-16.7363073266777	-16.4029740778497	-29.9870588570676	-29.4014763014532	-28.8158937458388	-29.0923959868083	-28.5249187810131	-27.959129877267	-12.4712655795939	0.731238131042815	0.000192516513581115	10.3876222283034	-0.156744771296518	-0.147425300500522	-0.166614992775768	-1.02070106668509	-1.00442099879197	-1.03794323264295	-0.957911885440561	-0.942131701217447	-0.974621813111731	0.0012551441645546	0.00221691948515076	0.00215135508671551
244	12.1735729393678	0.34	-12.4223724086083	-12.7870663624429	-12.0576784547737	0.536785805755474	-14.9770789024445	-15.273380984703	-14.6807768201859	0.5	0.28	0.89	-16.8459122244689	-16.5191031915079	-16.1922941585469	-29.5016666613833	-28.9293372425977	-28.3570078238121	-28.5344724622549	-27.9808045249115	-27.4280065687584	-12.4223724086083	0.738663523495423	0.151575235301871	10.4982672659649	-0.156744771296518	-0.147425300500522	-0.166614992775768	-1.02070106668509	-1.00442099879197	-1.03794323264295	-0.957911885440561	-0.942131701217447	-0.974621813111731	0.0012551441645546	0.00221691948515076	0.00215135508671551
244	12.1735729393678	0.35	-15.0865324579639	-15.5200877176546	-14.6529771982732	0.50742840847433	-14.9677149691321	-15.2817802752123	-14.653649663052	0.5	0.28	0.88	-16.7382309074468	-16.3942331847656	-16.0502354620843	-29.1810810756517	-28.5813626531431	-27.9816442306344	-28.2777514616623	-27.6973804475585	-27.1162680722911	-15.0865324579639	0.709441766897006	0.0600222024278702	10.4814264728235	-0.156744771296518	-0.147425300500522	-0.166614992775768	-1.02070106668509	-1.00442099879197	-1.03794323264295	-0.957911885440561	-0.942131701217447	-0.974621813111731	0.0012551441645546	0.00221691948515076	0.00215135508671551
244	12.1735729393678	0.35	-14.953004567411	-15.3836152819457	-14.5223938528764	0.511719575333299	-14.9529277547068	-15.2640005589665	-14.641854950447	0.51	0.28	0.89	-16.6428990842452	-16.3037250080161	-15.964550931787	-28.9300306824215	-28.3404509233711	-27.7508711643207	-28.0425212432008	-27.4743325950935	-26.8994396182227	-14.953004567411	0.715570626609305	0.088398532324064	10.4311367170614	-0.156744771296518	-0.147425300500522	-0.166614992775768	-1.02070106668509	-1.00442099879197	-1.03794323264295	-0.957911885440561	-0.942131701217447	-0.974621813111731	0.0012551441645546	0.00221691948515076	0.00215135508671551
244	12.1735729393678	0.35	-14.9276994698747	-15.3573727097271	-14.4980262300224	0.50424170787904	-14.6392138126756	-14.9483504885956	-14.3300771367556	0.5	0.28	0.88	-16.36909124856	-16.0305731986741	-15.6920551487881	-28.5331061827287	-27.9430324079847	-27.3529586332408	-27.6982256030331	-27.1296938070577	-26.558965989374	-14.9276994698747	0.705308158831126	0.124740269649533	10.5979074485625	-0.156744771296518	-0.147425300500522	-0.166614992775768	-1.02070106668509	-1.00442099879197	-1.03794323264295	-0.957911885440561	-0.942131701217447	-0.974621813111731	0.0012551441645546	0.00221691948515076	0.00215135508671551
244	12.1735729393678	0.35	-14.8809712975722	-15.3096891031531	-14.4522534919913	0.515456341349232	-15.0901655876688	-15.4017542788385	-14.7785768964992	0.5	0.28	0.89	-16.9316253613473	-16.5890862654623	-16.2465471695772	-29.5883753878404	-28.9897810333258	-28.3911866788112	-28.693539882487	-28.1142934181361	-27.5388390679053	-14.8809712975722	0.707239121636081	-0.0465539204514008	10.3834928554706	-0.156744771296518	-0.147425300500522	-0.166614992775768	-1.02070106668509	-1.00442099879197	-1.03794323264295	-0.957911885440561	-0.942131701217447	-0.974621813111731	0.0012551441645546	0.00221691948515076	0.00215135508671551
244	12.1735729393678	0.35	-14.8257648020952	-15.2600321746399	-14.3914974295505	0.513484120877074	-14.8665687253996	-15.1747547292749	-14.5583827215242	0.5	0.28	0.87	-16.7321007229802	-16.3922863832923	-16.0524720436043	-29.2966206789761	-28.7016319219791	-28.1066431649821	-28.4476963467226	-27.8677507973441	-27.2913394114636	-14.8257648020952	0.699854476963295	-0.223468310328685	10.3875897132742	-0.156744771296518	-0.147425300500522	-0.166614992775768	-1.02070106668509	-1.00442099879197	-1.03794323264295	-0.957911885440561	-0.942131701217447	-0.974621813111731	0.0012551441645546	0.00221691948515076	0.00215135508671551
244	12.1735729393678	0.35	-14.8206582628861	-15.2552528506764	-14.3860636750958	0.509033124114964	-14.9644334082906	-15.2774234501261	-14.6514433664551	0.49	0.28	0.86	-16.9267169763933	-16.5799376996472	-16.2331584229011	-29.7307509093435	-29.1216541594044	-28.5125574094652	-28.895164446449	-28.3032737080614	-27.7096057936535	-14.8206582628861	0.69583862947079	-0.185979763374307	10.4690923304489	-0.156744771296518	-0.147425300500522	-0.166614992775768	-1.02070106668509	-1.00442099879197	-1.03794323264295	-0.957911885440561	-0.942131701217447	-0.974621813111731	0.0012551441645546	0.00221691948515076	0.00215135508671551
244	12.1735729393678	0.35	-14.8128838117135	-15.2392342149927	-14.3865334084343	0.527949444178016	-15.2332025347154	-15.5399680041579	-14.9264370652729	0.49	0.27	0.87	-17.3849068208456	-17.041721487344	-16.6985361538424	-30.7304123820224	-30.1237811857413	-29.5171499894602	-29.7535529139815	-29.1614366354254	-28.580444938408	-14.8128838117135	0.697298052344815	-0.26949026115982	10.5564993532842	-0.156744771296518	-0.147425300500522	-0.166614992775768	-1.02070106668509	-1.00442099879197	-1.03794323264295	-0.957911885440561	-0.942131701217447	-0.974621813111731	0.0012551441645546	0.00221691948515076	0.00215135508671551
244	12.1735729393678	0.35	-14.7434228753008	-15.1667122883629	-14.3201334622387	0.505806190813623	-14.7605778651338	-15.0713035171593	-14.4498522131082	0.5	0.28	0.87	-16.5653029303692	-16.2237754342121	-15.882247938055	-28.9447667132516	-28.3480113297865	-27.7512559463213	-28.113242047555	-27.5298766094633	-26.9497352466679	-14.7434228753008	0.703647089291031	-0.0412937327897694	10.4748680615021	-0.156744771296518	-0.147425300500522	-0.166614992775768	-1.02070106668509	-1.00442099879197	-1.03794323264295	-0.957911885440561	-0.942131701217447	-0.974621813111731	0.0012551441645546	0.00221691948515076	0.00215135508671551
244	12.1735729393678	0.35	-14.6948888961497	-15.1194143862404	-14.270363406059	0.511537010125803	-15.0298203432522	-15.3426070291436	-14.7170336573608	0.5	0.28	0.9	-16.8681209000748	-16.5242338655228	-16.1803468309708	-29.479120187839	-28.8781352125325	-28.277150237226	-28.543524737541	-27.9526022492888	-27.3702901585638	-14.6948888961497	0.718209763221051	-0.137625306747371	10.1713565826216	-0.156744771296518	-0.147425300500522	-0.166614992775768	-1.02070106668509	-1.00442099879197	-1.03794323264295	-0.957911885440561	-0.942131701217447	-0.974621813111731	0.0012551441645546	0.00221691948515076	0.00215135508671551
244	12.1735729393678	0.35	-14.6941950614068	-15.1178552299168	-14.2705348928969	0.510110621036672	-14.8339456527106	-15.1435383302942	-14.524352975127	0.49	0.28	0.86	-16.780782019049	-16.4377177282663	-16.0946534374835	-29.4771879769929	-28.8745598887359	-28.2719318004789	-28.6344240844299	-28.0497129250245	-27.4638322780223	-14.6941950614068	0.701991437403123	0.0675518846773093	10.6691483978014	-0.156744771296518	-0.147425300500522	-0.166614992775768	-1.02070106668509	-1.00442099879197	-1.03794323264295	-0.957911885440561	-0.942131701217447	-0.974621813111731	0.0012551441645546	0.00221691948515076	0.00215135508671551
244	12.1735729393678	0.35	-14.6833940946887	-15.1078281019333	-14.2589600874441	0.52002730195046	-15.2149631856226	-15.5262661586856	-14.9036602125597	0.5	0.28	0.88	-17.1369587495451	-16.7933612513786	-16.4497637532122	-30.0252000066949	-29.4231921618361	-28.8211843169773	-29.1358834085048	-28.5481314309781	-27.9621891314762	-14.6833940946887	0.704073895962359	-0.0520763079667195	10.5565250362451	-0.156744771296518	-0.147425300500522	-0.166614992775768	-1.02070106668509	-1.00442099879197	-1.03794323264295	-0.957911885440561	-0.942131701217447	-0.974621813111731	0.0012551441645546	0.00221691948515076	0.00215135508671551
244	12.1735729393678	0.35	-14.668415040842	-15.0909681959111	-14.2458618857729	0.51978423732262	-15.1244533984875	-15.4340552213343	-14.8148515756407	0.5	0.28	0.89	-17.0344500293317	-16.6927448387876	-16.3510396482436	-29.8447620871952	-29.2460864564477	-28.6474108257002	-28.9021255710417	-28.3230573620634	-27.7420349502685	-14.668415040842	0.709218593036937	-0.0180255668652187	10.4046789354216	-0.156744771296518	-0.147425300500522	-0.166614992775768	-1.02070106668509	-1.00442099879197	-1.03794323264295	-0.957911885440561	-0.942131701217447	-0.974621813111731	0.0012551441645546	0.00221691948515076	0.00215135508671551
244	12.1735729393678	0.35	-14.6652169133732	-15.0920825999161	-14.2383512268303	0.521563856067242	-15.0447931348499	-15.3516682238416	-14.7379180458581	0.49	0.28	0.87	-16.9884208026782	-16.6488275370059	-16.3092342713337	-29.815548109463	-29.2195445451585	-28.623540980854	-28.9135109145251	-28.3394330795909	-27.7657027770768	-14.6652169133732	0.702407575907047	-0.139742697653559	10.4999529920654	-0.156744771296518	-0.147425300500522	-0.166614992775768	-1.02070106668509	-1.00442099879197	-1.03794323264295	-0.957911885440561	-0.942131701217447	-0.974621813111731	0.0012551441645546	0.00221691948515076	0.00215135508671551
244	12.1735729393678	0.35	-14.6562078404067	-15.0782439947505	-14.2341716860629	0.505254120822187	-14.5884978164847	-14.8959403166665	-14.2810553163028	0.5	0.28	0.91	-16.2808815530441	-15.9448547683347	-15.6088279836253	-28.3447620957879	-27.7597446789257	-27.1747272620636	-27.3954073010051	-26.8280273584481	-26.2683867580081	-14.6562078404067	0.722227675798622	-0.0617036454641049	10.2298406046323	-0.156744771296518	-0.147425300500522	-0.166614992775768	-1.02070106668509	-1.00442099879197	-1.03794323264295	-0.957911885440561	-0.942131701217447	-0.974621813111731	0.0012551441645546	0.00221691948515076	0.00215135508671551
244	12.1735729393678	0.35	-14.6486839628267	-15.0729446874719	-14.2244232381815	0.512936197790506	-15.061876450766	-15.3744537986287	-14.7492991029033	0.5	0.29	0.87	-16.9228277077711	-16.5787704376712	-16.2347131675714	-29.5970817645426	-28.9953447894534	-28.3936078143641	-28.7887705693745	-28.2005843952458	-27.6118096170178	-14.6486839628267	0.704537367315605	0.0461081989016143	10.4977140895433	-0.156744771296518	-0.147425300500522	-0.166614992775768	-1.02070106668509	-1.00442099879197	-1.03794323264295	-0.957911885440561	-0.942131701217447	-0.974621813111731	0.0012551441645546	0.00221691948515076	0.00215135508671551
244	12.1735729393678	0.35	-14.6411834724705	-15.0632938025257	-14.2190731424152	0.523528524421961	-15.0939330037995	-15.4006005826414	-14.7872654249577	0.5	0.28	0.9	-16.8176558618838	-16.4827708827375	-16.1478859035911	-29.2626944850879	-28.679995153333	-28.0972958215781	-28.3052101696505	-27.7443034015765	-27.1800591624021	-14.6411834724705	0.716510837159779	-0.0722372619399245	10.2530594843116	-0.156744771296518	-0.147425300500522	-0.166614992775768	-1.02070106668509	-1.00442099879197	-1.03794323264295	-0.957911885440561	-0.942131701217447	-0.974621813111731	0.0012551441645546	0.00221691948515076	0.00215135508671551
244	12.1735729393678	0.35	-14.6276414734925	-15.0502942338648	-14.2049887131202	0.50979259489175	-14.7562369709848	-15.0644038508193	-14.4480700911502	0.49	0.28	0.88	-16.7141976369568	-16.3722815421863	-16.0303654474157	-29.3845281790421	-28.783419867421	-28.1823115557998	-28.4626218452722	-27.8761313689289	-27.2892471258345	-14.6276414734925	0.704559202033214	-0.0310647504822009	10.5296394639125	-0.156744771296518	-0.147425300500522	-0.166614992775768	-1.02070106668509	-1.00442099879197	-1.03794323264295	-0.957911885440561	-0.942131701217447	-0.974621813111731	0.0012551441645546	0.00221691948515076	0.00215135508671551
244	12.1735729393678	0.35	-14.6247117797814	-15.0480949083897	-14.2013286511732	0.512581520132486	-14.8798005494599	-15.1888185661701	-14.5707825327496	0.5	0.28	0.89	-16.6158424435974	-16.2777914848924	-15.9397405261874	-28.9445999157339	-28.3557191662888	-27.7668384168437	-28.0701994602643	-27.4967277272193	-26.9256436488253	-14.6247117797814	0.714509202806829	0.0540152844552611	10.4071496947191	-0.156744771296518	-0.147425300500522	-0.166614992775768	-1.02070106668509	-1.00442099879197	-1.03794323264295	-0.957911885440561	-0.942131701217447	-0.974621813111731	0.0012551441645546	0.00221691948515076	0.00215135508671551
244	12.1735729393678	0.35	-14.5766059168192	-15.0014146461683	-14.15179718747	0.521176695346677	-14.9515266601554	-15.2567360237827	-14.6463172965281	0.49	0.28	0.86	-16.9280199615953	-16.5893767425021	-16.2507335234089	-29.7609318107466	-29.1655675700103	-28.5702033292739	-28.8719779769561	-28.2951962528817	-27.7167551072674	-14.5766059168192	0.69906484641921	0.0272985755496365	10.8006881493544	-0.156744771296518	-0.147425300500522	-0.166614992775768	-1.02070106668509	-1.00442099879197	-1.03794323264295	-0.957911885440561	-0.942131701217447	-0.974621813111731	0.0012551441645546	0.00221691948515076	0.00215135508671551
244	12.1735729393678	0.35	-14.5738391465783	-14.9924243704142	-14.1552539227425	0.515986213297888	-14.895753394334	-15.203001673296	-14.5885051153721	0.49	0.28	0.87	-16.8432051740009	-16.5028088553578	-16.1624125367147	-29.582854428258	-28.9849934725608	-28.3871325168635	-28.6681867720299	-28.0868664120539	-27.5128264941448	-14.5738391465783	0.701155623716743	-0.189392097596544	10.4992120148884	-0.156744771296518	-0.147425300500522	-0.166614992775768	-1.02070106668509	-1.00442099879197	-1.03794323264295	-0.957911885440561	-0.942131701217447	-0.974621813111731	0.0012551441645546	0.00221691948515076	0.00215135508671551
244	12.1735729393678	0.35	-14.5717279218158	-14.9912511745736	-14.1522046690581	0.503370022755375	-14.5707476753426	-14.878975468228	-14.2625198824572	0.49	0.28	0.88	-16.5062522221962	-16.1643143177941	-15.8223764133919	-29.0164029304034	-28.4153090007972	-27.814215071191	-28.186035407678	-27.6009206838318	-27.0153391930432	-14.5717279218158	0.711668984402019	0.166627421778779	10.5754721598115	-0.156744771296518	-0.147425300500522	-0.166614992775768	-1.02070106668509	-1.00442099879197	-1.03794323264295	-0.957911885440561	-0.942131701217447	-0.974621813111731	0.0012551441645546	0.00221691948515076	0.00215135508671551
244	12.1735729393678	0.35	-14.570199811899	-14.9941905529271	-14.146209070871	0.50816664664394	-14.7596781598921	-15.0689212223531	-14.4504350974311	0.49	0.28	0.86	-16.6854455243792	-16.3430282938192	-16.0006110632592	-29.29519214202	-28.6939988117408	-28.0928054814616	-28.4899865714035	-27.906183000183	-27.3204367546855	-14.570199811899	0.701738283494954	0.184169501768796	10.7777194125296	-0.156744771296518	-0.147425300500522	-0.166614992775768	-1.02070106668509	-1.00442099879197	-1.03794323264295	-0.957911885440561	-0.942131701217447	-0.974621813111731	0.0012551441645546	0.00221691948515076	0.00215135508671551
244	12.1735729393678	0.35	-14.560090712396	-14.9795027832314	-14.1406786415605	0.508772042809127	-14.8834676295056	-15.194926865298	-14.5720083937132	0.5	0.28	0.88	-16.6791583775471	-16.3372759869319	-15.9953935963167	-29.1188082425089	-28.5219431280667	-27.9250780136245	-28.2069643287716	-27.6280099052058	-27.0558306862655	-14.560090712396	0.714054543294183	-0.13782956034851	10.2868402330707	-0.156744771296518	-0.147425300500522	-0.166614992775768	-1.02070106668509	-1.00442099879197	-1.03794323264295	-0.957911885440561	-0.942131701217447	-0.974621813111731	0.0012551441645546	0.00221691948515076	0.00215135508671551
244	12.1735729393678	0.35	-14.5598010956534	-14.9796029091801	-14.1399992821266	0.503905631053301	-14.7253097548343	-15.0364736146371	-14.4141458950314	0.5	0.28	0.88	-16.5320644043676	-16.1899508807842	-15.8478373572008	-28.8924045417615	-28.2945068998937	-27.6966092580258	-28.0050631775922	-27.4298019323694	-26.843811403801	-14.5598010956534	0.708593880508511	0.0818070304183052	10.5687044105385	-0.156744771296518	-0.147425300500522	-0.166614992775768	-1.02070106668509	-1.00442099879197	-1.03794323264295	-0.957911885440561	-0.942131701217447	-0.974621813111731	0.0012551441645546	0.00221691948515076	0.00215135508671551
244	12.1735729393678	0.35	-14.5597059980044	-14.9789328490547	-14.1404791469541	0.517060581663078	-15.0496557041789	-15.3594114310909	-14.739899977267	0.49	0.28	0.88	-17.060904505349	-16.7168344932564	-16.3727644811639	-30.0164343052667	-29.4110880347245	-28.8057417641823	-29.1010083294269	-28.5069057894668	-27.9271386983851	-14.5597059980044	0.700617857501447	0.206940092005832	10.7802042160089	-0.156744771296518	-0.147425300500522	-0.166614992775768	-1.02070106668509	-1.00442099879197	-1.03794323264295	-0.957911885440561	-0.942131701217447	-0.974621813111731	0.0012551441645546	0.00221691948515076	0.00215135508671551
244	12.1735729393678	0.35	-14.5461536139139	-14.9686178241948	-14.1236894036331	0.52612446960122	-15.1791529641761	-15.4859510153999	-14.8723549129524	0.5	0.28	0.88	-17.0129014966204	-16.6758524500599	-16.3388034034993	-29.7176331611142	-29.128885855137	-28.5401385491599	-28.8029305234564	-28.2265150196101	-27.6650478470463	-14.5461536139139	0.705927123734159	0.138606002119479	10.6877965775086	-0.156744771296518	-0.147425300500522	-0.166614992775768	-1.02070106668509	-1.00442099879197	-1.03794323264295	-0.957911885440561	-0.942131701217447	-0.974621813111731	0.0012551441645546	0.00221691948515076	0.00215135508671551
244	12.1735729393678	0.35	-14.5363053748057	-14.9538723628981	-14.1187383867132	0.524461968595793	-15.0350620341496	-15.3399624520431	-14.7301616162562	0.5	0.28	0.86	-16.8906864231577	-16.5549634795698	-16.219240535982	-29.5474853694677	-28.9601931472726	-28.3729009250775	-28.7384763459355	-28.1710618370447	-27.5907947639473	-14.5363053748057	0.702881528373114	-0.10660227676609	10.5115184592201	-0.156744771296518	-0.147425300500522	-0.166614992775768	-1.02070106668509	-1.00442099879197	-1.03794323264295	-0.957911885440561	-0.942131701217447	-0.974621813111731	0.0012551441645546	0.00221691948515076	0.00215135508671551
244	12.1735729393678	0.35	-14.530347913952	-14.9495184481025	-14.1111773798016	0.521113971907675	-15.1929258745709	-15.5031019604094	-14.8827497887323	0.5	0.28	0.86	-17.0000222781094	-16.6598967740098	-16.3197712699101	-29.6593288159224	-29.0659240544615	-28.4725192930005	-28.8391960993259	-28.2601487098738	-27.6884507594021	-14.530347913952	0.705087864503316	0.00569894444719046	10.5773250862842	-0.156744771296518	-0.147425300500522	-0.166614992775768	-1.02070106668509	-1.00442099879197	-1.03794323264295	-0.957911885440561	-0.942131701217447	-0.974621813111731	0.0012551441645546	0.00221691948515076	0.00215135508671551
244	12.1735729393678	0.35	-14.5284628390393	-14.9511266819936	-14.105798996085	0.518876555241644	-15.0373659540635	-15.3457452218487	-14.7289866862783	0.49	0.28	0.87	-17.0791746836517	-16.7359614146199	-16.3927481455881	-30.087300236063	-29.4826831593231	-28.8780660825831	-29.165253694774	-28.5750113386576	-27.9924233406908	-14.5284628390393	0.704963218118816	0.178408793653417	10.799952586468	-0.156744771296518	-0.147425300500522	-0.166614992775768	-1.02070106668509	-1.00442099879197	-1.03794323264295	-0.957911885440561	-0.942131701217447	-0.974621813111731	0.0012551441645546	0.00221691948515076	0.00215135508671551
244	12.1735729393678	0.35	-14.5261386705783	-14.9457411461253	-14.1065361950313	0.510827194795011	-14.7366247825659	-15.0437456611132	-14.4295039040185	0.49	0.28	0.88	-16.7187655297124	-16.3774488075756	-16.0361320854387	-29.4243001180764	-28.8235975333297	-28.2228949485829	-28.5391206799263	-27.9583477894201	-27.3806290630148	-14.5261386705783	0.704009265953042	-0.144194933388556	10.4451895789903	-0.156744771296518	-0.147425300500522	-0.166614992775768	-1.02070106668509	-1.00442099879197	-1.03794323264295	-0.957911885440561	-0.942131701217447	-0.974621813111731	0.0012551441645546	0.00221691948515076	0.00215135508671551
244	12.1735729393678	0.35	-14.5196503507257	-14.9396417314497	-14.0996589700016	0.524176592144313	-15.0594227933365	-15.364991998273	-14.7538535884	0.51	0.28	0.89	-16.7505109987187	-16.4173874716297	-16.0842639445407	-29.1142965385448	-28.5352898949638	-27.9562832513828	-28.1438977464033	-27.5764217970468	-27.0207603158335	-14.5196503507257	0.708413270690087	-0.0325956082391014	10.49209142585	-0.156744771296518	-0.147425300500522	-0.166614992775768	-1.02070106668509	-1.00442099879197	-1.03794323264295	-0.957911885440561	-0.942131701217447	-0.974621813111731	0.0012551441645546	0.00221691948515076	0.00215135508671551
244	12.1735729393678	0.35	-14.5117930902235	-14.9316473146786	-14.0919388657685	0.525079267861018	-14.9986938185843	-15.3024805046272	-14.6949071325413	0.5	0.28	0.88	-16.8684886596522	-16.5336133911021	-16.1987381225521	-29.5303623913147	-28.9441220804192	-28.3578817695238	-28.6566242395797	-28.0927558714199	-27.5170696265762	-14.5117930902235	0.710669958396438	0.0108527545113047	10.5580259793306	-0.156744771296518	-0.147425300500522	-0.166614992775768	-1.02070106668509	-1.00442099879197	-1.03794323264295	-0.957911885440561	-0.942131701217447	-0.974621813111731	0.0012551441645546	0.00221691948515076	0.00215135508671551
244	12.1735729393678	0.35	-14.5045409895276	-14.9264595397376	-14.0826224393175	0.524309085518983	-15.0687611920528	-15.3744386793435	-14.7630837047621	0.49	0.28	0.87	-16.9938674092495	-16.6559921347531	-16.3181168602568	-29.8024961163607	-29.2099572719943	-28.617418427628	-28.9785674374186	-28.4093055592335	-27.8247559047976	-14.5045409895276	0.705119998400898	-0.0167850340741842	10.541096448076	-0.156744771296518	-0.147425300500522	-0.166614992775768	-1.02070106668509	-1.00442099879197	-1.03794323264295	-0.957911885440561	-0.942131701217447	-0.974621813111731	0.0012551441645546	0.00221691948515076	0.00215135508671551
244	12.1735729393678	0.35	-14.5001894782896	-14.920593270456	-14.0797856861231	0.501244575051611	-14.7231305362836	-15.0359086124563	-14.410352460111	0.51	0.29	0.9	-16.3892636210256	-16.0483329544861	-15.7074022879467	-28.4836293376552	-27.8911107864805	-27.2985922353059	-27.6294646342265	-27.0533552597748	-26.4833879036546	-14.5001894782896	0.716077665081908	-0.0200790285365829	10.1535691324763	-0.156744771296518	-0.147425300500522	-0.166614992775768	-1.02070106668509	-1.00442099879197	-1.03794323264295	-0.957911885440561	-0.942131701217447	-0.974621813111731	0.0012551441645546	0.00221691948515076	0.00215135508671551
244	12.1735729393678	0.35	-14.49827345566	-14.9191218606463	-14.0774250506736	0.507296556645181	-14.9030820664428	-15.2158736813751	-14.5902904515105	0.5	0.28	0.89	-16.7513901157135	-16.4070330004814	-16.0626758852493	-29.3007834856592	-28.6984493984304	-28.0961153112016	-28.4115428372251	-27.8257592574785	-27.2455790301417	-14.49827345566	0.713235520600399	-0.0485447282222533	10.330990523944	-0.156744771296518	-0.147425300500522	-0.166614992775768	-1.02070106668509	-1.00442099879197	-1.03794323264295	-0.957911885440561	-0.942131701217447	-0.974621813111731	0.0012551441645546	0.00221691948515076	0.00215135508671551
244	12.1735729393678	0.35	-14.4969437565646	-14.9137673488602	-14.080120164269	0.517203991230105	-14.854891809936	-15.1605510737435	-14.5492325461284	0.49	0.27	0.87	-16.856482366353	-16.5166306046709	-16.1767788429887	-29.6758168857585	-29.0775082690027	-28.4791996522468	-28.7345330585594	-28.1520536729595	-27.5703736539587	-14.4969437565646	0.706152148714949	-0.0700601401377312	10.5978869992461	-0.156744771296518	-0.147425300500522	-0.166614992775768	-1.02070106668509	-1.00442099879197	-1.03794323264295	-0.957911885440561	-0.942131701217447	-0.974621813111731	0.0012551441645546	0.00221691948515076	0.00215135508671551
244	12.1735729393678	0.35	-14.491326362388	-14.9102507841478	-14.0724019406282	0.51487521753008	-14.877398005221	-15.1849509471803	-14.5698450632618	0.5	0.28	0.89	-16.7178488975603	-16.3792489488638	-16.0406490001673	-29.2426851081404	-28.650409646265	-28.0581341843897	-28.3233603115614	-27.7444964767767	-27.1707261112933	-14.491326362388	0.714125619626629	-0.159168797112552	10.2075147874188	-0.156744771296518	-0.147425300500522	-0.166614992775768	-1.02070106668509	-1.00442099879197	-1.03794323264295	-0.957911885440561	-0.942131701217447	-0.974621813111731	0.0012551441645546	0.00221691948515076	0.00215135508671551
244	12.1735729393678	0.35	-14.4781798872147	-14.8961436506355	-14.0602161237939	0.512635774992191	-14.7823500908509	-15.0893109624012	-14.4753892193007	0.49	0.28	0.87	-16.7188310147541	-16.3787209227573	-16.0386108307605	-29.3662260163632	-28.7688307903926	-28.171435564422	-28.4820719371911	-27.8974216172798	-27.3170279539038	-14.4781798872147	0.711255667341778	0.0595959526826625	10.5624199724967	-0.156744771296518	-0.147425300500522	-0.166614992775768	-1.02070106668509	-1.00442099879197	-1.03794323264295	-0.957911885440561	-0.942131701217447	-0.974621813111731	0.0012551441645546	0.00221691948515076	0.00215135508671551
244	12.1735729393678	0.35	-14.4757385150137	-14.893559292962	-14.0579177370654	0.520441946079781	-15.0273404276722	-15.3345492909336	-14.7201315644109	0.49	0.28	0.88	-16.9740027040213	-16.6339494049797	-16.2938961059382	-29.7954352304359	-29.1985202762461	-28.6016053220563	-28.8587719549377	-28.2865002165199	-27.7078868967073	-14.4757385150137	0.711107462393394	-0.263448140038376	10.211186377932	-0.156744771296518	-0.147425300500522	-0.166614992775768	-1.02070106668509	-1.00442099879197	-1.03794323264295	-0.957911885440561	-0.942131701217447	-0.974621813111731	0.0012551441645546	0.00221691948515076	0.00215135508671551
244	12.1735729393678	0.35	-14.4748846136436	-14.8908002160838	-14.0589690112034	0.528687729206823	-15.0117683710058	-15.3136271289633	-14.7099096130483	0.49	0.28	0.89	-16.9603640785029	-16.6260452138649	-16.291726349227	-29.7824248130282	-29.1953603842477	-28.6082959554672	-28.7889752364542	-28.2286545738564	-27.6545100240668	-14.4748846136436	0.704140586191429	0.0363952197614611	10.6679549777403	-0.156744771296518	-0.147425300500522	-0.166614992775768	-1.02070106668509	-1.00442099879197	-1.03794323264295	-0.957911885440561	-0.942131701217447	-0.974621813111731	0.0012551441645546	0.00221691948515076	0.00215135508671551
244	12.1735729393678	0.35	-14.4706697982462	-14.8880885983344	-14.053250998158	0.512840468824795	-14.9692681836464	-15.2799831657485	-14.6585532015443	0.51	0.29	0.88	-16.562855720923	-16.2260538172126	-15.8892519135022	-28.6829487846288	-28.0996875452951	-27.5164263059614	-27.9030384539222	-27.3387160186677	-26.7672011740114	-14.4706697982462	0.718312279965385	-0.256592496421061	9.99883242440992	-0.156744771296518	-0.147425300500522	-0.166614992775768	-1.02070106668509	-1.00442099879197	-1.03794323264295	-0.957911885440561	-0.942131701217447	-0.974621813111731	0.0012551441645546	0.00221691948515076	0.00215135508671551
244	12.1735729393678	0.35	-14.4674960501263	-14.8870688546723	-14.0479232455802	0.530292231332666	-15.1170290077955	-15.4200270717167	-14.8140309438743	0.5	0.27	0.88	-17.0270501195081	-16.6924746225582	-16.3578991256083	-29.8410274618078	-29.2546618539981	-28.6682962461885	-28.8231966752055	-28.260235005162	-27.6898624139427	-14.4674960501263	0.707231815132483	0.27106027373742	10.9191148626188	-0.156744771296518	-0.147425300500522	-0.166614992775768	-1.02070106668509	-1.00442099879197	-1.03794323264295	-0.957911885440561	-0.942131701217447	-0.974621813111731	0.0012551441645546	0.00221691948515076	0.00215135508671551
244	12.1735729393678	0.35	-14.465125138203	-14.8863552379311	-14.0438950384749	0.523180185162116	-15.0891860567196	-15.3959713137998	-14.7824007996395	0.5	0.28	0.88	-16.926484166345	-16.5892013999254	-16.2519186335059	-29.580769252452	-28.9913329827438	-28.4018967130355	-28.6804260147211	-28.1090411458556	-27.5400599351768	-14.465125138203	0.707742826601509	0.0636651706436347	10.6219194509886	-0.156744771296518	-0.147425300500522	-0.166614992775768	-1.02070106668509	-1.00442099879197	-1.03794323264295	-0.957911885440561	-0.942131701217447	-0.974621813111731	0.0012551441645546	0.00221691948515076	0.00215135508671551
244	12.1735729393678	0.35	-14.4644896616843	-14.8833563772525	-14.0456229461161	0.504662545419477	-14.823937609585	-15.1367117170468	-14.5111635021232	0.5	0.29	0.88	-16.5434354896626	-16.2015938554718	-15.8597522212809	-28.8011882167018	-28.2060612098122	-27.6109342029225	-28.0030969522789	-27.4183289588791	-26.8462804532327	-14.4644896616843	0.709268634692194	-0.0781647313745529	10.3008472119984	-0.156744771296518	-0.147425300500522	-0.166614992775768	-1.02070106668509	-1.00442099879197	-1.03794323264295	-0.957911885440561	-0.942131701217447	-0.974621813111731	0.0012551441645546	0.00221691948515076	0.00215135508671551
244	12.1735729393678	0.35	-14.4546062456334	-14.8776251433389	-14.0315873479279	0.522486279292747	-15.2651474019031	-15.5759421365159	-14.9543526672904	0.5	0.28	0.87	-17.1921702832296	-16.8491261223203	-16.5060819614109	-30.1223708190004	-29.5213237579272	-28.9202766968541	-29.2361005070506	-28.6571374861475	-28.070668240449	-14.4546062456334	0.69947947355638	0.0158885986130147	10.6207890665717	-0.156744771296518	-0.147425300500522	-0.166614992775768	-1.02070106668509	-1.00442099879197	-1.03794323264295	-0.957911885440561	-0.942131701217447	-0.974621813111731	0.0012551441645546	0.00221691948515076	0.00215135508671551
244	12.1735729393678	0.35	-14.4464118961573	-14.8620502709825	-14.0307735213321	0.519950667321121	-14.9177092990241	-15.2229772227664	-14.6124413752818	0.5	0.28	0.87	-16.7644707119943	-16.4282910611941	-16.092111410394	-29.3296418673591	-28.7414915505103	-28.1533412336615	-28.5228728990685	-27.9464515497158	-27.3723426457676	-14.4464118961573	0.709364665424343	0.0584132537394216	10.5247713892598	-0.156744771296518	-0.147425300500522	-0.166614992775768	-1.02070106668509	-1.00442099879197	-1.03794323264295	-0.957911885440561	-0.942131701217447	-0.974621813111731	0.0012551441645546	0.00221691948515076	0.00215135508671551
244	12.1735729393678	0.35	-14.4407066696091	-14.8586014380385	-14.0228119011797	0.51952149519209	-15.1005420474004	-15.4098171259882	-14.7912669688126	0.5	0.28	0.88	-16.8961932785779	-16.5570866258939	-16.2179799732098	-29.4764486784444	-28.8848562599892	-28.2932638415341	-28.5915077604797	-28.0226269611967	-27.4391737966553	-14.4407066696091	0.714110190264131	0.0621180562036311	10.487985881375	-0.156744771296518	-0.147425300500522	-0.166614992775768	-1.02070106668509	-1.00442099879197	-1.03794323264295	-0.957911885440561	-0.942131701217447	-0.974621813111731	0.0012551441645546	0.00221691948515076	0.00215135508671551
244	12.1735729393678	0.35	-14.4331534598255	-14.8521820980518	-14.0141248215992	0.519104573199029	-15.2158153793711	-15.5277117305545	-14.9039190281877	0.51	0.28	0.89	-16.8656771641812	-16.526905859109	-16.1881345540368	-29.2453634401231	-28.6579283882437	-28.0704933363643	-28.3244013113472	-27.7495490670014	-27.1883439860425	-14.4331534598255	0.710952651927677	0.138224782902502	10.5845817221914	-0.156744771296518	-0.147425300500522	-0.166614992775768	-1.02070106668509	-1.00442099879197	-1.03794323264295	-0.957911885440561	-0.942131701217447	-0.974621813111731	0.0012551441645546	0.00221691948515076	0.00215135508671551
244	12.1735729393678	0.35	-14.4242563828013	-14.8417163294702	-14.0067964361324	0.510638727179692	-14.9168572970576	-15.2278515954771	-14.6058629986381	0.5	0.28	0.88	-16.7137461441076	-16.3724058228247	-16.0310655015418	-29.1774374841509	-28.581554562442	-27.9856716407332	-28.2320850247118	-27.6574820077305	-27.0799513033378	-14.4242563828013	0.7109669353164	-0.139931621621518	10.3783152752686	-0.156744771296518	-0.147425300500522	-0.166614992775768	-1.02070106668509	-1.00442099879197	-1.03794323264295	-0.957911885440561	-0.942131701217447	-0.974621813111731	0.0012551441645546	0.00221691948515076	0.00215135508671551
244	12.1735729393678	0.35	-14.4183811858295	-14.8336061748495	-14.0031561968094	0.512679016643362	-14.8885848684311	-15.1977249899833	-14.579444746879	0.51	0.29	0.88	-16.5590647280024	-16.2222333084197	-15.8854018888369	-28.7713952818315	-28.1861502770356	-27.6009052722396	-27.9755593695334	-27.4080140508228	-26.8363561120581	-14.4183811858295	0.712824817704711	-0.110546202920019	10.1607669668621	-0.156744771296518	-0.147425300500522	-0.166614992775768	-1.02070106668509	-1.00442099879197	-1.03794323264295	-0.957911885440561	-0.942131701217447	-0.974621813111731	0.0012551441645546	0.00221691948515076	0.00215135508671551
244	12.1735729393678	0.35	-14.4183189098785	-14.8346352019785	-14.0020026177785	0.521263161569393	-15.0406228822521	-15.347597803684	-14.7336479608202	0.51	0.28	0.89	-16.7113460648429	-16.3770941375448	-16.0428422102468	-29.0237106145637	-28.4431929726803	-27.862675330797	-28.1194336905505	-27.5572316621744	-26.9980502575967	-14.4183189098785	0.71810413497755	-0.106758595219603	10.2476569902404	-0.156744771296518	-0.147425300500522	-0.166614992775768	-1.02070106668509	-1.00442099879197	-1.03794323264295	-0.957911885440561	-0.942131701217447	-0.974621813111731	0.0012551441645546	0.00221691948515076	0.00215135508671551
244	12.1735729393678	0.35	-14.4111339072411	-14.8265551112087	-13.9957127032735	0.519733083678197	-14.9482673990104	-15.2542940009163	-14.6422407971044	0.5	0.28	0.88	-16.8184821870226	-16.481075358978	-16.1436685309333	-29.4463635644191	-28.8556203560107	-28.2648771476023	-28.5530582717914	-27.983891784185	-27.4112480892133	-14.4111339072411	0.710156645176086	-0.0337402831065014	10.470400151377	-0.156744771296518	-0.147425300500522	-0.166614992775768	-1.02070106668509	-1.00442099879197	-1.03794323264295	-0.957911885440561	-0.942131701217447	-0.974621813111731	0.0012551441645546	0.00221691948515076	0.00215135508671551
244	12.1735729393678	0.35	-14.4050240852387	-14.8204688651605	-13.9895793053169	0.513157410694675	-14.8758032804716	-15.1843824271026	-14.5672241338405	0.49	0.28	0.87	-16.9792333738866	-16.6341790149018	-16.2891246559171	-30.0041248249797	-29.3943767974683	-28.784628769957	-29.1548087550344	-28.5648885474286	-27.9737363057481	-14.4050240852387	0.703920827886786	0.194734858364023	10.7631743822683	-0.156744771296518	-0.147425300500522	-0.166614992775768	-1.02070106668509	-1.00442099879197	-1.03794323264295	-0.957911885440561	-0.942131701217447	-0.974621813111731	0.0012551441645546	0.00221691948515076	0.00215135508671551
244	12.1735729393678	0.35	-14.4038274674783	-14.8231908782677	-13.9844640566888	0.528831661094553	-15.0804713239629	-15.3836240016002	-14.7773186463256	0.49	0.28	0.87	-17.1167793062555	-16.7794727341059	-16.4421661619563	-30.148273332942	-29.5541656125458	-28.9600578921496	-29.2234145965264	-28.6390144161249	-28.0687192659946	-14.4038274674783	0.702168546722293	0.237275535809822	10.9193414155625	-0.156744771296518	-0.147425300500522	-0.166614992775768	-1.02070106668509	-1.00442099879197	-1.03794323264295	-0.957911885440561	-0.942131701217447	-0.974621813111731	0.0012551441645546	0.00221691948515076	0.00215135508671551
244	12.1735729393678	0.35	-14.4006594822397	-14.8144298811859	-13.9868890832935	0.513154194710828	-14.7966658656208	-15.1036053853325	-14.4897263459091	0.5	0.28	0.89	-16.6276318266096	-16.2897206327858	-15.951809438962	-29.0841288075968	-28.4930733410587	-27.9020178745205	-28.1416071983799	-27.5693056162656	-27.001547571795	-14.4006594822397	0.720175363530101	-0.09173523955724	10.2810790000076	-0.156744771296518	-0.147425300500522	-0.166614992775768	-1.02070106668509	-1.00442099879197	-1.03794323264295	-0.957911885440561	-0.942131701217447	-0.974621813111731	0.0012551441645546	0.00221691948515076	0.00215135508671551
244	12.1735729393678	0.35	-14.3976106730042	-14.8142128972282	-13.9810084487802	0.51392813743787	-14.9350032292592	-15.2443328660238	-14.6256735924946	0.5	0.28	0.88	-16.7472675037489	-16.4074411420929	-16.0676147804369	-29.2534145635433	-28.6598203288469	-28.0662260941505	-28.4233726959487	-27.8447071459524	-27.2641001233364	-14.3976106730042	0.711582746785975	0.0315111946195011	10.4239805848217	-0.156744771296518	-0.147425300500522	-0.166614992775768	-1.02070106668509	-1.00442099879197	-1.03794323264295	-0.957911885440561	-0.942131701217447	-0.974621813111731	0.0012551441645546	0.00221691948515076	0.00215135508671551
244	12.1735729393678	0.35	-14.3911770303305	-14.8046738136556	-13.9776802470054	0.529571092525884	-15.1564873561497	-15.4607163454701	-14.8522583668294	0.51	0.28	0.9	-16.783410041781	-16.4531536836494	-16.1228973255178	-29.092185452675	-28.5197225745251	-27.9472596963751	-28.1242596989073	-27.5686354833515	-27.0145767743183	-14.3911770303305	0.723035914592947	-0.162837158817388	10.1197211009288	-0.156744771296518	-0.147425300500522	-0.166614992775768	-1.02070106668509	-1.00442099879197	-1.03794323264295	-0.957911885440561	-0.942131701217447	-0.974621813111731	0.0012551441645546	0.00221691948515076	0.00215135508671551
244	12.1735729393678	0.35	-14.3873005289507	-14.8071742372261	-13.9674268206752	0.513496466486049	-14.8874042485961	-15.1960145501088	-14.5787939470834	0.49	0.28	0.88	-16.8133358257597	-16.4718799379997	-16.1304240502396	-29.5050139925376	-28.9058074549057	-28.3066009172739	-28.6244620474551	-28.0422526574459	-27.4598451802732	-14.3873005289507	0.708031491817828	0.0585889432699454	10.6045248868252	-0.156744771296518	-0.147425300500522	-0.166614992775768	-1.02070106668509	-1.00442099879197	-1.03794323264295	-0.957911885440561	-0.942131701217447	-0.974621813111731	0.0012551441645546	0.00221691948515076	0.00215135508671551
244	12.1735729393678	0.35	-14.3810649157334	-14.7989090456225	-13.9632207858442	0.521824589437008	-15.1501576870838	-15.4590205343279	-14.8412948398398	0.5	0.29	0.89	-17.0493720503659	-16.7087348422384	-16.3680976341109	-29.8565052447702	-29.2599884603996	-28.663471676029	-28.9811203256457	-28.4006520785245	-27.8304859637063	-14.3810649157334	0.710045485181273	0.0747279046633972	10.5271414450764	-0.156744771296518	-0.147425300500522	-0.166614992775768	-1.02070106668509	-1.00442099879197	-1.03794323264295	-0.957911885440561	-0.942131701217447	-0.974621813111731	0.0012551441645546	0.00221691948515076	0.00215135508671551
244	12.1735729393678	0.35	-14.3802061055184	-14.7949739676071	-13.9654382434297	0.522314028314119	-15.1036703730051	-15.4112836422667	-14.7960571037436	0.49	0.28	0.87	-17.1860076364153	-16.8429704101007	-16.499933183786	-30.3148734980429	-29.7097806608435	-29.1046878236441	-29.3802681791193	-28.7889316164794	-28.2107825963558	-14.3802061055184	0.708615050404285	-0.0871583013543871	10.5369436191624	-0.156744771296518	-0.147425300500522	-0.166614992775768	-1.02070106668509	-1.00442099879197	-1.03794323264295	-0.957911885440561	-0.942131701217447	-0.974621813111731	0.0012551441645546	0.00221691948515076	0.00215135508671551
244	12.1735729393678	0.35	-14.3763814537188	-14.7960228261728	-13.9567400812648	0.522279115514901	-14.9940231682482	-15.2994246425973	-14.6886216938991	0.48	0.28	0.86	-17.1635265750744	-16.8209145851789	-16.4783025952833	-30.3951123888498	-29.7883763609657	-29.1816403330816	-29.5322775678222	-28.9352355748947	-28.3495631919584	-14.3763814537188	0.699743257858301	-0.0253656973505395	10.7206986293515	-0.156744771296518	-0.147425300500522	-0.166614992775768	-1.02070106668509	-1.00442099879197	-1.03794323264295	-0.957911885440561	-0.942131701217447	-0.974621813111731	0.0012551441645546	0.00221691948515076	0.00215135508671551
244	12.1735729393678	0.35	-14.3714590290866	-14.7858724139368	-13.9570456442364	0.512420637783628	-14.9051264333213	-15.2147700869882	-14.5954827796544	0.51	0.29	0.9	-16.5396923133388	-16.2030844823202	-15.8664766513016	-28.6955567600301	-28.1115586458042	-27.5275605315784	-27.8036883523097	-27.2290680540725	-26.6690219318202	-14.3714590290866	0.722163689239021	0.139909526999938	10.3561824445178	-0.156744771296518	-0.147425300500522	-0.166614992775768	-1.02070106668509	-1.00442099879197	-1.03794323264295	-0.957911885440561	-0.942131701217447	-0.974621813111731	0.0012551441645546	0.00221691948515076	0.00215135508671551
244	12.1735729393678	0.35	-14.3686520386088	-14.7831060763807	-13.9541980008369	0.527164804960215	-15.019957927242	-15.3229055701546	-14.7170102843295	0.49	0.28	0.87	-16.966726235205	-16.6312787773215	-16.2958313194379	-29.7891035516436	-29.2001461463963	-28.6111887411489	-28.8982727950062	-28.3286591463964	-27.7519299440528	-14.3686520386088	0.705437078941678	-0.0145225992834124	10.6048013842086	-0.156744771296518	-0.147425300500522	-0.166614992775768	-1.02070106668509	-1.00442099879197	-1.03794323264295	-0.957911885440561	-0.942131701217447	-0.974621813111731	0.0012551441645546	0.00221691948515076	0.00215135508671551
244	12.1735729393678	0.35	-14.3608686199933	-14.7810947860515	-13.9406424539351	0.523653417384505	-15.1640280860238	-15.4720426868653	-14.8560134851823	0.5	0.28	0.87	-17.0919506087068	-16.7516871767288	-16.4114237447508	-29.9633001499339	-29.3667962414093	-28.7702923328846	-29.0652812707609	-28.4778942762707	-27.899408530038	-14.3608686199933	0.70584559391235	0.102056977364377	10.6396869518284	-0.156744771296518	-0.147425300500522	-0.166614992775768	-1.02070106668509	-1.00442099879197	-1.03794323264295	-0.957911885440561	-0.942131701217447	-0.974621813111731	0.0012551441645546	0.00221691948515076	0.00215135508671551
244	12.1735729393678	0.35	-14.3603157375737	-14.7732794869135	-13.9473519882338	0.523184330247975	-15.1796054910731	-15.4882265436674	-14.8709844384787	0.5	0.29	0.88	-16.992886501002	-16.6542833366068	-16.3156801722116	-29.6572373414902	-29.0662821550093	-28.4753269685285	-28.8459221976344	-28.2646430321345	-27.6894469040924	-14.3603157375737	0.713729722701862	0.183824210459298	10.560009273197	-0.156744771296518	-0.147425300500522	-0.166614992775768	-1.02070106668509	-1.00442099879197	-1.03794323264295	-0.957911885440561	-0.942131701217447	-0.974621813111731	0.0012551441645546	0.00221691948515076	0.00215135508671551
244	12.1735729393678	0.35	-14.3591904451739	-14.7720190378475	-13.9463618525003	0.514542840345457	-14.809131924229	-15.1154773890382	-14.5027864594199	0.51	0.29	0.9	-16.338585114374	-16.0074509184527	-15.6763167225313	-28.243988719206	-27.6715676418192	-27.0991465644324	-27.376782947779	-26.821716586315	-26.2654637015225	-14.3591904451739	0.721801185352373	-0.0743051173531536	10.1823874424774	-0.156744771296518	-0.147425300500522	-0.166614992775768	-1.02070106668509	-1.00442099879197	-1.03794323264295	-0.957911885440561	-0.942131701217447	-0.974621813111731	0.0012551441645546	0.00221691948515076	0.00215135508671551
244	12.1735729393678	0.35	-14.3484806720497	-14.7640471090693	-13.93291423503	0.519502755763319	-14.8713457355842	-15.1759380641693	-14.5667534069991	0.49	0.28	0.87	-16.8695732810267	-16.5309884379561	-16.1924035948856	-29.6942191054179	-29.0982341122931	-28.5022491191684	-28.7772530504216	-28.1935651944603	-27.6227028492468	-14.3484806720497	0.700690585165019	0.108943028431217	10.8057789350095	-0.156744771296518	-0.147425300500522	-0.166614992775768	-1.02070106668509	-1.00442099879197	-1.03794323264295	-0.957911885440561	-0.942131701217447	-0.974621813111731	0.0012551441645546	0.00221691948515076	0.00215135508671551
244	12.1735729393678	0.35	-14.3430249267979	-14.7567395439407	-13.9293103096551	0.523187632838363	-15.0447210853582	-15.3505977384413	-14.7388444322751	0.51	0.29	0.88	-16.7031391027943	-16.3703116538703	-16.0374842049463	-28.9966896296818	-28.4189003783743	-27.8411111270669	-28.1665551259841	-27.6025388668557	-27.0413631301764	-14.3430249267979	0.714166184549118	-0.113405063274368	10.229949723764	-0.156744771296518	-0.147425300500522	-0.166614992775768	-1.02070106668509	-1.00442099879197	-1.03794323264295	-0.957911885440561	-0.942131701217447	-0.974621813111731	0.0012551441645546	0.00221691948515076	0.00215135508671551
244	12.1735729393678	0.35	-14.3404914170257	-14.7591390354179	-13.9218437986335	0.510955495078838	-14.8646313113688	-15.1743404100579	-14.5549222126796	0.51	0.28	0.89	-16.5567125158107	-16.2187891285688	-15.8808657413269	-28.7931488398432	-28.2054791333101	-27.6178094267771	-27.9068379960092	-27.3384401218644	-26.7652722402482	-14.3404914170257	0.710146238529382	-0.196310320332913	10.2130871043749	-0.156744771296518	-0.147425300500522	-0.166614992775768	-1.02070106668509	-1.00442099879197	-1.03794323264295	-0.957911885440561	-0.942131701217447	-0.974621813111731	0.0012551441645546	0.00221691948515076	0.00215135508671551
244	12.1735729393678	0.35	-14.3370942240464	-14.7538078295055	-13.9203806185873	0.514914649295728	-14.8265424310514	-15.133019869071	-14.5200649930318	0.49	0.28	0.86	-16.7447113341814	-16.4055935457639	-16.0664757573464	-29.3858198529131	-28.7906913947107	-28.1955629365084	-28.565487971726	-27.9927986671119	-27.4142237515708	-14.3370942240464	0.702020484552785	0.068675299837668	10.6666936313333	-0.156744771296518	-0.147425300500522	-0.166614992775768	-1.02070106668509	-1.00442099879197	-1.03794323264295	-0.957911885440561	-0.942131701217447	-0.974621813111731	0.0012551441645546	0.00221691948515076	0.00215135508671551
244	12.1735729393678	0.35	-14.3279211103615	-14.7457990867844	-13.9100431339386	0.529435369668134	-15.1234222434069	-15.4270702330514	-14.8197742537623	0.51	0.28	0.9	-16.8201043304843	-16.4890375246419	-16.1579707187994	-29.2373981695849	-28.6619242109838	-28.0864502523827	-28.2996366209523	-27.747020068541	-27.1884556897134	-14.3279211103615	0.715013856940331	0.231231770706248	10.6259342636387	-0.156744771296518	-0.147425300500522	-0.166614992775768	-1.02070106668509	-1.00442099879197	-1.03794323264295	-0.957911885440561	-0.942131701217447	-0.974621813111731	0.0012551441645546	0.00221691948515076	0.00215135508671551
244	12.1735729393678	0.35	-14.326062060263	-14.7453410630803	-13.9067830574458	0.508059989007011	-14.7838263405139	-15.0936414514998	-14.474011229528	0.51	0.28	0.89	-16.4735671307013	-16.1354273885236	-15.797287646346	-28.6540398768493	-28.0658813086757	-27.4777227405021	-27.7281566016986	-27.1586456670569	-26.5866733749533	-14.326062060263	0.710418046630105	-0.124674239035336	10.2610593387132	-0.156744771296518	-0.147425300500522	-0.166614992775768	-1.02070106668509	-1.00442099879197	-1.03794323264295	-0.957911885440561	-0.942131701217447	-0.974621813111731	0.0012551441645546	0.00221691948515076	0.00215135508671551
244	12.1735729393678	0.35	-14.3257412799955	-14.737324095024	-13.9141584649671	0.511113566381585	-14.70434569494	-15.0106183059047	-14.3980730839754	0.5	0.28	0.89	-16.5597106737616	-16.221830799561	-15.8839509253604	-29.004573341206	-28.4127718426873	-27.8209703441685	-28.077157216661	-27.5009852781442	-26.9346959145778	-14.3257412799955	0.71220677119561	-0.0353886171735865	10.4377373085826	-0.156744771296518	-0.147425300500522	-0.166614992775768	-1.02070106668509	-1.00442099879197	-1.03794323264295	-0.957911885440561	-0.942131701217447	-0.974621813111731	0.0012551441645546	0.00221691948515076	0.00215135508671551
244	12.1735729393678	0.35	-14.3241189470748	-14.7355971640082	-13.9126407301415	0.532055040185117	-15.1980291155988	-15.5015744389367	-14.8944837922608	0.5	0.28	0.88	-17.1151899148044	-16.7800474505892	-16.4449049863741	-29.9933214508827	-29.4060048209719	-28.8186881910612	-29.0430128663277	-28.4817549871833	-27.9107476048732	-14.3241189470748	0.709122108085535	-0.0822974791206958	10.4824523928265	-0.156744771296518	-0.147425300500522	-0.166614992775768	-1.02070106668509	-1.00442099879197	-1.03794323264295	-0.957911885440561	-0.942131701217447	-0.974621813111731	0.0012551441645546	0.00221691948515076	0.00215135508671551
244	12.1735729393678	0.35	-14.3235913571476	-14.7378186515355	-13.9093640627596	0.513011914858938	-15.0014128671325	-15.3126882483137	-14.6901374859513	0.5	0.28	0.88	-16.7793025105422	-16.4382138851992	-16.0971252598562	-29.2608143252125	-28.6660022984115	-28.0711902716104	-28.4236876562351	-27.8465108851455	-27.2671743375092	-14.3235913571476	0.711378409373438	0.158871909978692	10.5878155100783	-0.156744771296518	-0.147425300500522	-0.166614992775768	-1.02070106668509	-1.00442099879197	-1.03794323264295	-0.957911885440561	-0.942131701217447	-0.974621813111731	0.0012551441645546	0.00221691948515076	0.00215135508671551
244	12.1735729393678	0.35	-14.3197532894526	-14.7336247158809	-13.9058818630243	0.517741729162951	-15.1653169006446	-15.4770277476166	-14.8536060536726	0.5	0.28	0.87	-17.0795407331042	-16.7355549113673	-16.3915690896304	-29.921094771844	-29.3184771410074	-28.7158595101708	-29.0428852741568	-28.4513158901344	-27.856771904378	-14.3197532894526	0.711051626523632	0.0105280119390095	10.5392700196802	-0.156744771296518	-0.147425300500522	-0.166614992775768	-1.02070106668509	-1.00442099879197	-1.03794323264295	-0.957911885440561	-0.942131701217447	-0.974621813111731	0.0012551441645546	0.00221691948515076	0.00215135508671551
244	12.1735729393678	0.35	-14.3190509254651	-14.7352459875412	-13.902855863389	0.522774869616814	-14.9412712316274	-15.2452960368905	-14.6372464263642	0.49	0.28	0.88	-16.8672273452752	-16.5308576548102	-16.1944879643452	-29.5988580625086	-29.0085915936456	-28.4183251247827	-28.7170172304676	-28.1492120437391	-27.5658985041623	-14.3190509254651	0.707930659397506	0.0796111498904002	10.6020524392526	-0.156744771296518	-0.147425300500522	-0.166614992775768	-1.02070106668509	-1.00442099879197	-1.03794323264295	-0.957911885440561	-0.942131701217447	-0.974621813111731	0.0012551441645546	0.00221691948515076	0.00215135508671551
244	12.1735729393678	0.35	-14.3147302942158	-14.7272374710375	-13.9022231173941	0.527216138055446	-15.1064857505699	-15.4111472585766	-14.8018242425632	0.5	0.28	0.89	-16.9496233982408	-16.6145479013936	-16.2794724045464	-29.6285260370605	-29.0428025168701	-28.4570789966797	-28.7306733827324	-28.163574758494	-27.5899704074491	-14.3147302942158	0.714153574742662	0.132028577332458	10.5485672185391	-0.156744771296518	-0.147425300500522	-0.166614992775768	-1.02070106668509	-1.00442099879197	-1.03794323264295	-0.957911885440561	-0.942131701217447	-0.974621813111731	0.0012551441645546	0.00221691948515076	0.00215135508671551
244	12.1735729393678	0.35	-14.3106592805326	-14.7264099559518	-13.8949086051135	0.515700067281263	-14.9519307605157	-15.2605145126646	-14.6433470083668	0.49	0.28	0.87	-17.0287385492278	-16.6843994359219	-16.3400603226159	-30.0501024642187	-29.4424575933219	-28.8348127224251	-29.1343722802728	-28.547260817134	-27.9532953901398	-14.3106592805326	0.706646142185373	0.0803837895363248	10.7242320689852	-0.156744771296518	-0.147425300500522	-0.166614992775768	-1.02070106668509	-1.00442099879197	-1.03794323264295	-0.957911885440561	-0.942131701217447	-0.974621813111731	0.0012551441645546	0.00221691948515076	0.00215135508671551
244	12.1735729393678	0.35	-14.3095432539687	-14.7205700896039	-13.8985164183336	0.521807181928447	-15.0537386561641	-15.3606465355712	-14.7468307767569	0.51	0.28	0.91	-16.68410376405	-16.3507530229744	-16.0174022818988	-28.9303870542884	-28.3523538497161	-27.7743206451438	-27.966117689569	-27.4018787425009	-26.8492919759116	-14.3095432539687	0.729991913686806	0.0781022395911399	10.2389673971938	-0.156744771296518	-0.147425300500522	-0.166614992775768	-1.02070106668509	-1.00442099879197	-1.03794323264295	-0.957911885440561	-0.942131701217447	-0.974621813111731	0.0012551441645546	0.00221691948515076	0.00215135508671551
244	12.1735729393678	0.35	-14.3080830589042	-14.7216671441304	-13.894498973678	0.515836322732744	-14.8411164213778	-15.147329603273	-14.5349032394825	0.5	0.28	0.9	-16.5578683534923	-16.2231402075602	-15.8884120616282	-28.8294870768584	-28.2466801266284	-27.6638731763985	-27.905402309809	-27.3462304259335	-26.7578329558184	-14.3080830589042	0.719635520613866	0.0327422994748444	10.3988145873301	-0.156744771296518	-0.147425300500522	-0.166614992775768	-1.02070106668509	-1.00442099879197	-1.03794323264295	-0.957911885440561	-0.942131701217447	-0.974621813111731	0.0012551441645546	0.00221691948515076	0.00215135508671551
244	12.1735729393678	0.35	-14.3069228392846	-14.7180944594216	-13.8957512191476	0.520152085555526	-15.130438546901	-15.439934744374	-14.820942349428	0.5	0.29	0.87	-16.9389817145651	-16.5994368578983	-16.2598920012316	-29.5621183740047	-28.9695405310618	-28.3769626881189	-28.735266228584	-28.1664762328717	-27.5929724194084	-14.3069228392846	0.716762306907811	0.0461508426854313	10.4163845190364	-0.156744771296518	-0.147425300500522	-0.166614992775768	-1.02070106668509	-1.00442099879197	-1.03794323264295	-0.957911885440561	-0.942131701217447	-0.974621813111731	0.0012551441645546	0.00221691948515076	0.00215135508671551
244	12.1735729393678	0.35	-14.3060329685986	-14.7173599887372	-13.8947059484599	0.518728416450631	-14.8745992422164	-15.1797310847238	-14.5694673997091	0.5	0.28	0.89	-16.6454998819757	-16.3109042280676	-15.9763085741595	-29.0408874564725	-28.4571287951245	-27.8733701337765	-28.143798380392	-27.572592553128	-27.0107066822659	-14.3060329685986	0.71467676052603	-0.216275190147431	10.1708525883522	-0.156744771296518	-0.147425300500522	-0.166614992775768	-1.02070106668509	-1.00442099879197	-1.03794323264295	-0.957911885440561	-0.942131701217447	-0.974621813111731	0.0012551441645546	0.00221691948515076	0.00215135508671551
244	12.1735729393678	0.35	-14.3055948444176	-14.7198391957973	-13.891350493038	0.530720516116552	-15.283510081828	-15.5895817435385	-14.9774384201175	0.5	0.28	0.9	-17.1199217290946	-16.7838047646898	-16.4476878002851	-29.8968488133119	-29.309881289312	-28.7229137653122	-28.9705265840642	-28.3995942278331	-27.8268946073767	-14.3055948444176	0.720245507321915	0.0269225296203007	10.4038510106765	-0.156744771296518	-0.147425300500522	-0.166614992775768	-1.02070106668509	-1.00442099879197	-1.03794323264295	-0.957911885440561	-0.942131701217447	-0.974621813111731	0.0012551441645546	0.00221691948515076	0.00215135508671551
244	12.1735729393678	0.35	-14.3048769776471	-14.7164213948371	-13.893332560457	0.503318648290717	-14.5836841643396	-14.8922173153526	-14.2751510133266	0.51	0.28	0.89	-16.1968199407527	-15.8612583660798	-15.5256967914069	-28.1093236733266	-27.5269618918587	-26.9446001103908	-27.2206919833517	-26.6584828936403	-26.0901635531909	-14.3048769776471	0.72057649216546	0.214401857366782	10.4731328177492	-0.156744771296518	-0.147425300500522	-0.166614992775768	-1.02070106668509	-1.00442099879197	-1.03794323264295	-0.957911885440561	-0.942131701217447	-0.974621813111731	0.0012551441645546	0.00221691948515076	0.00215135508671551
244	12.1735729393678	0.35	-14.3043060956345	-14.7208571721965	-13.8877550190724	0.514407129498088	-14.8927750850477	-15.2009345134729	-14.5846156566225	0.5	0.28	0.87	-16.6480172728752	-16.310522003576	-15.9730267342769	-29.0219330544341	-28.4335888119191	-27.845244569404	-28.1124504150292	-27.5450350429136	-26.9740768145688	-14.3043060956345	0.708870505828795	-0.067336412776973	10.4532338142303	-0.156744771296518	-0.147425300500522	-0.166614992775768	-1.02070106668509	-1.00442099879197	-1.03794323264295	-0.957911885440561	-0.942131701217447	-0.974621813111731	0.0012551441645546	0.00221691948515076	0.00215135508671551
244	12.1735729393678	0.35	-14.3007790174261	-14.7123595015163	-13.889198533336	0.52038105703277	-14.995015364319	-15.3016007911097	-14.6884299375282	0.49	0.28	0.88	-16.9229155749415	-16.5838452145972	-16.2447748542528	-29.6890120211315	-29.0941580221445	-28.4993040231576	-28.7138754135437	-28.1420412581781	-27.5608337989072	-14.3007790174261	0.714764169792641	0.220401398617857	10.7084636444331	-0.156744771296518	-0.147425300500522	-0.166614992775768	-1.02070106668509	-1.00442099879197	-1.03794323264295	-0.957911885440561	-0.942131701217447	-0.974621813111731	0.0012551441645546	0.00221691948515076	0.00215135508671551
244	12.1735729393678	0.35	-14.2990882492083	-14.7112639246744	-13.8869125737423	0.516062434470519	-14.7484417586938	-15.0526050855141	-14.4442784318735	0.49	0.28	0.88	-16.6742181395881	-16.3372873802509	-16.0003566209137	-29.2833346873668	-28.6916154169613	-28.0998961465559	-28.4224221877507	-27.8451096793466	-27.270026982538	-14.2990882492083	0.708723726682922	0.183706798176196	10.7610912700893	-0.156744771296518	-0.147425300500522	-0.166614992775768	-1.02070106668509	-1.00442099879197	-1.03794323264295	-0.957911885440561	-0.942131701217447	-0.974621813111731	0.0012551441645546	0.00221691948515076	0.00215135508671551
244	12.1735729393678	0.35	-14.2977478645525	-14.7163269416074	-13.8791687874976	0.507156255644982	-14.819476861297	-15.1306010461035	-14.5083526764904	0.5	0.28	0.88	-16.7141365628461	-16.3704508033039	-16.0267650437617	-29.3002545759553	-28.697765765908	-28.0952769558606	-28.3930934444163	-27.8029055003512	-27.2314985880108	-14.2977478645525	0.710728220910235	-0.213739836165667	10.2214476659901	-0.156744771296518	-0.147425300500522	-0.166614992775768	-1.02070106668509	-1.00442099879197	-1.03794323264295	-0.957911885440561	-0.942131701217447	-0.974621813111731	0.0012551441645546	0.00221691948515076	0.00215135508671551
244	12.1735729393678	0.35	-14.2973294704471	-14.7102685704996	-13.8843903703947	0.506055786253738	-14.7124505700303	-15.0220085031615	-14.4028926368991	0.51	0.29	0.89	-16.3637949980519	-16.0265869238644	-15.6893788496768	-28.4278627392305	-27.8420508998189	-27.2562390604073	-27.5752304445793	-27.0045257537151	-26.4422713435469	-14.2973294704471	0.72152525000888	0.00372637458661899	10.1965406660857	-0.156744771296518	-0.147425300500522	-0.166614992775768	-1.02070106668509	-1.00442099879197	-1.03794323264295	-0.957911885440561	-0.942131701217447	-0.974621813111731	0.0012551441645546	0.00221691948515076	0.00215135508671551
244	12.1735729393678	0.35	-14.2972028812196	-14.7114021599204	-13.8830036025188	0.527527428160033	-15.1763070583255	-15.4821856282701	-14.870428488381	0.5	0.28	0.88	-17.0855308348729	-16.7479752814134	-16.4104197279539	-29.9319288267632	-29.3405694538014	-28.7492100808396	-28.9981055733243	-28.4134306608088	-27.8426887617857	-14.2972028812196	0.713878606618449	0.0487855118570356	10.5346281479509	-0.156744771296518	-0.147425300500522	-0.166614992775768	-1.02070106668509	-1.00442099879197	-1.03794323264295	-0.957911885440561	-0.942131701217447	-0.974621813111731	0.0012551441645546	0.00221691948515076	0.00215135508671551
244	12.1735729393678	0.35	-14.2951867416604	-14.7106016975114	-13.8797717858094	0.515400566839691	-14.9656008831083	-15.2746520101503	-14.6565497560662	0.49	0.28	0.87	-17.0165936030907	-16.6722978752432	-16.3280021473958	-29.9962461435963	-29.3893338766885	-28.7824216097808	-29.1236626256391	-28.5329533319269	-27.9454550446331	-14.2951867416604	0.706195489594527	-0.26948101432461	10.3378408891672	-0.156744771296518	-0.147425300500522	-0.166614992775768	-1.02070106668509	-1.00442099879197	-1.03794323264295	-0.957911885440561	-0.942131701217447	-0.974621813111731	0.0012551441645546	0.00221691948515076	0.00215135508671551
244	12.1735729393678	0.35	-14.28736782304	-14.6979560674246	-13.8767795786554	0.516054810705002	-14.6044177389086	-14.9056153949298	-14.3032200828873	0.5	0.28	0.88	-16.3946168868416	-16.0633309890877	-15.7320450913338	-28.6594805488973	-28.0803586451448	-27.5012367413922	-27.7981032170878	-27.2306822503636	-26.6708747360974	-14.28736782304	0.710864115332052	0.118029335041836	10.659619760584	-0.156744771296518	-0.147425300500522	-0.166614992775768	-1.02070106668509	-1.00442099879197	-1.03794323264295	-0.957911885440561	-0.942131701217447	-0.974621813111731	0.0012551441645546	0.00221691948515076	0.00215135508671551
244	12.1735729393678	0.35	-14.2859462814962	-14.6973673058709	-13.8745252571215	0.523176639063728	-14.9558178733021	-15.2598937210412	-14.651742025563	0.51	0.28	0.9	-16.6113236420287	-16.2803185635626	-15.9493134850964	-28.8449565707744	-28.2701783460637	-27.6954001213529	-27.8913594938843	-27.3317460480915	-26.7835112587229	-14.2859462814962	0.720736708865039	-0.0286693365471835	10.2876306448623	-0.156744771296518	-0.147425300500522	-0.166614992775768	-1.02070106668509	-1.00442099879197	-1.03794323264295	-0.957911885440561	-0.942131701217447	-0.974621813111731	0.0012551441645546	0.00221691948515076	0.00215135508671551
244	12.1735729393678	0.35	-14.277044600337	-14.6921492199177	-13.8619399807563	0.52618229415593	-14.9307577212834	-15.2325002627388	-14.629015179828	0.5	0.28	0.89	-16.6909474591635	-16.3603143510882	-16.0296812430129	-29.1061867430306	-28.5296185757283	-27.9530504084261	-28.1351479901492	-27.5752937409085	-27.0185916172874	-14.277044600337	0.711283431652504	0.178661538472466	10.6871831741497	-0.156744771296518	-0.147425300500522	-0.166614992775768	-1.02070106668509	-1.00442099879197	-1.03794323264295	-0.957911885440561	-0.942131701217447	-0.974621813111731	0.0012551441645546	0.00221691948515076	0.00215135508671551
244	12.1735729393678	0.35	-14.2752534098286	-14.6851380998639	-13.8653687197934	0.522083410510367	-14.8894373269036	-15.1928275352446	-14.5860471185627	0.51	0.28	0.89	-16.5754762881186	-16.2444755449892	-15.9134748018598	-28.8242068619647	-28.2486074809524	-27.6730080999401	-27.8480723719942	-27.2940769378375	-26.7362551803039	-14.2752534098286	0.718071780752315	0.149851265771649	10.5371191021162	-0.156744771296518	-0.147425300500522	-0.166614992775768	-1.02070106668509	-1.00442099879197	-1.03794323264295	-0.957911885440561	-0.942131701217447	-0.974621813111731	0.0012551441645546	0.00221691948515076	0.00215135508671551
244	12.1735729393678	0.35	-14.2665917173392	-14.6815367342244	-13.8516467004541	0.5298385011377	-15.2009245541004	-15.5058817922344	-14.8959673159664	0.5	0.28	0.9	-17.1295990407607	-16.7927078349713	-16.4558166291819	-30.0296048219358	-29.4390066559327	-28.8484084899296	-29.022231647725	-28.4527353677798	-27.8856920087575	-14.2665917173392	0.711457143820152	0.0349039793501407	10.5698584528374	-0.156744771296518	-0.147425300500522	-0.166614992775768	-1.02070106668509	-1.00442099879197	-1.03794323264295	-0.957911885440561	-0.942131701217447	-0.974621813111731	0.0012551441645546	0.00221691948515076	0.00215135508671551
244	12.1735729393678	0.35	-14.2560573508745	-14.6713810887583	-13.8407336129907	0.527449483468811	-15.243529114144	-15.5508105884556	-14.9362476398325	0.49	0.28	0.88	-17.2572335067524	-16.9162333946149	-16.5752332824773	-30.3430884292906	-29.7435139637229	-29.1439394981553	-29.4129916974335	-28.8265914332678	-28.2525695542483	-14.2560573508745	0.710274136386941	-0.122259242110448	10.3616783783298	-0.156744771296518	-0.147425300500522	-0.166614992775768	-1.02070106668509	-1.00442099879197	-1.03794323264295	-0.957911885440561	-0.942131701217447	-0.974621813111731	0.0012551441645546	0.00221691948515076	0.00215135508671551
244	12.1735729393678	0.35	-14.2533007374603	-14.6639234735422	-13.8426780013785	0.518316158868255	-15.0967080620868	-15.4066519590373	-14.7867641651363	0.5	0.28	0.87	-17.0139269406708	-16.6716486291699	-16.3293703176689	-29.8199083027361	-29.2200051822769	-28.6201020618177	-28.9757568064641	-28.3926192826391	-27.8042274154056	-14.2533007374603	0.707907430886982	-0.0482603755511629	10.54207806505	-0.156744771296518	-0.147425300500522	-0.166614992775768	-1.02070106668509	-1.00442099879197	-1.03794323264295	-0.957911885440561	-0.942131701217447	-0.974621813111731	0.0012551441645546	0.00221691948515076	0.00215135508671551
244	12.1735729393678	0.35	-14.2516971383859	-14.6644227181233	-13.8389715586484	0.518802652756935	-15.2006398830602	-15.5124136400274	-14.8888661260929	0.5	0.28	0.89	-17.0153906408752	-16.6734095417712	-16.3314284426673	-29.691961537286	-29.0952024116577	-28.4984432860293	-28.793583507324	-28.2162964250805	-27.6400274656608	-14.2516971383859	0.716987720907215	-0.0485500185157059	10.2270007864115	-0.156744771296518	-0.147425300500522	-0.166614992775768	-1.02070106668509	-1.00442099879197	-1.03794323264295	-0.957911885440561	-0.942131701217447	-0.974621813111731	0.0012551441645546	0.00221691948515076	0.00215135508671551
244	12.1735729393678	0.35	-14.2516968055499	-14.6614675902332	-13.8419260208667	0.524060470522805	-14.8693473102395	-15.1711299552876	-14.5675646651915	0.5	0.28	0.9	-16.5986356498733	-16.2684572000564	-15.9382787502395	-28.9170340854529	-28.3418192491835	-27.7666044129141	-27.9933488512508	-27.4388101560309	-26.8820501618789	-14.2516968055499	0.718259380035115	-0.25064182064415	10.0623110859375	-0.156744771296518	-0.147425300500522	-0.166614992775768	-1.02070106668509	-1.00442099879197	-1.03794323264295	-0.957911885440561	-0.942131701217447	-0.974621813111731	0.0012551441645546	0.00221691948515076	0.00215135508671551
244	12.1735729393678	0.35	-14.2514549022692	-14.6653021143589	-13.8376076901796	0.519741250093548	-15.1073620730009	-15.4166406621173	-14.7980834838846	0.5	0.28	0.88	-16.9975903607987	-16.6565957900371	-16.3156012192755	-29.7600824217321	-29.1630550598635	-28.5660276979951	-28.8615458592389	-28.2862158347817	-27.7050741514905	-14.2514549022692	0.709412884502274	0.110982813488167	10.594716698657	-0.156744771296518	-0.147425300500522	-0.166614992775768	-1.02070106668509	-1.00442099879197	-1.03794323264295	-0.957911885440561	-0.942131701217447	-0.974621813111731	0.0012551441645546	0.00221691948515076	0.00215135508671551
244	12.1735729393678	0.35	-14.2494518248965	-14.6591257938322	-13.8397778559609	0.519629173223958	-14.9753742417734	-15.2820196048169	-14.6687288787298	0.51	0.28	0.9	-16.670698956572	-16.3361886846367	-16.0016784127014	-28.9874641407322	-28.4058085942137	-27.8241530476951	-28.0850834894308	-27.5216529950713	-26.9579641743931	-14.2494518248965	0.721666630299868	0.0931395622058824	10.3754961136326	-0.156744771296518	-0.147425300500522	-0.166614992775768	-1.02070106668509	-1.00442099879197	-1.03794323264295	-0.957911885440561	-0.942131701217447	-0.974621813111731	0.0012551441645546	0.00221691948515076	0.00215135508671551
244	12.1735729393678	0.35	-14.2491231413931	-14.6592440210873	-13.8390022616989	0.526153221662	-14.9273976840971	-15.2290899105749	-14.6257054576192	0.49	0.28	0.89	-16.8732122272141	-16.5389495106268	-16.2046867940395	-29.6368267284512	-29.0497134935864	-28.4626002587217	-28.6820921575472	-28.1177818571918	-27.543508794706	-14.2491231413931	0.71191818454802	-0.0176634182571718	10.4850011960158	-0.156744771296518	-0.147425300500522	-0.166614992775768	-1.02070106668509	-1.00442099879197	-1.03794323264295	-0.957911885440561	-0.942131701217447	-0.974621813111731	0.0012551441645546	0.00221691948515076	0.00215135508671551
244	12.1735729393678	0.35	-14.2471828790784	-14.6581023026708	-13.8362634554861	0.520395890267128	-14.9481341412672	-15.2537519610424	-14.6425163214921	0.51	0.28	0.9	-16.5941069803907	-16.2616343658225	-15.9291617512543	-28.8033466804419	-28.2262548254552	-27.6491629704685	-27.8656563312368	-27.3053262669248	-26.7444508611889	-14.2471828790784	0.724278071370821	0.0650955636795459	10.318821507713	-0.156744771296518	-0.147425300500522	-0.166614992775768	-1.02070106668509	-1.00442099879197	-1.03794323264295	-0.957911885440561	-0.942131701217447	-0.974621813111731	0.0012551441645546	0.00221691948515076	0.00215135508671551
244	12.1735729393678	0.35	-14.2456507899849	-14.6549938450482	-13.8363077349216	0.53036988088485	-15.1179238786544	-15.4208926506723	-14.8149551066365	0.5	0.28	0.88	-17.033488378249	-16.698837513734	-16.3641866492191	-29.8585756374935	-29.2719548626772	-28.685334087861	-28.9315460451273	-28.3619430952635	-27.7945326109324	-14.2456507899849	0.710686762450337	-0.0351231232896652	10.4828375099235	-0.156744771296518	-0.147425300500522	-0.166614992775768	-1.02070106668509	-1.00442099879197	-1.03794323264295	-0.957911885440561	-0.942131701217447	-0.974621813111731	0.0012551441645546	0.00221691948515076	0.00215135508671551
244	12.1735729393678	0.35	-14.2449374758953	-14.658698475394	-13.8311764763966	0.523039271474354	-15.1131647777422	-15.4205243528754	-14.805805202609	0.5	0.28	0.88	-16.9146566207416	-16.5775162256742	-16.2403758306067	-29.5162458450705	-28.9279324664287	-28.3396190877869	-28.6487047754066	-28.0742083593847	-27.4987965411261	-14.2449374758953	0.712744829307142	0.188372120357403	10.616525335662	-0.156744771296518	-0.147425300500522	-0.166614992775768	-1.02070106668509	-1.00442099879197	-1.03794323264295	-0.957911885440561	-0.942131701217447	-0.974621813111731	0.0012551441645546	0.00221691948515076	0.00215135508671551
244	12.1735729393678	0.35	-14.2433055948599	-14.6553788763771	-13.8312323133427	0.515189278036298	-14.8011381282497	-15.1069222845852	-14.4953539719141	0.52	0.29	0.9	-16.2831990192542	-15.9536054607021	-15.6240119021501	-28.0977188220459	-27.5289837029331	-26.9602485838202	-27.229446621852	-26.6745343532147	-26.1215629331793	-14.2433055948599	0.722815062626591	-0.06725810287263	10.1231797176592	-0.156744771296518	-0.147425300500522	-0.166614992775768	-1.02070106668509	-1.00442099879197	-1.03794323264295	-0.957911885440561	-0.942131701217447	-0.974621813111731	0.0012551441645546	0.00221691948515076	0.00215135508671551
244	12.1735729393678	0.35	-14.2381388222281	-14.6470998094864	-13.8291778349697	0.525160216386296	-14.9453074637465	-15.247963724247	-14.6426512032459	0.49	0.28	0.87	-16.885648186662	-16.550485588644	-16.215322990626	-29.6489371157883	-29.0604364741576	-28.4719358325269	-28.7582397157556	-28.1866752781241	-27.6167343104519	-14.2381388222281	0.709958351227221	-0.052211449280154	10.5124938131273	-0.156744771296518	-0.147425300500522	-0.166614992775768	-1.02070106668509	-1.00442099879197	-1.03794323264295	-0.957911885440561	-0.942131701217447	-0.974621813111731	0.0012551441645546	0.00221691948515076	0.00215135508671551
244	12.1735729393678	0.35	-14.2377326944508	-14.6520169824774	-13.8234484064242	0.528635046844644	-15.1924845677769	-15.4980094885039	-14.88695964705	0.5	0.28	0.89	-16.9678634311429	-16.6333620789821	-16.2988607268213	-29.5733122714645	-28.9903094094469	-28.4073065474294	-28.6499872411371	-28.0909963585099	-27.5240977820321	-14.2377326944508	0.713461218360498	0.0287983349204222	10.4209677334976	-0.156744771296518	-0.147425300500522	-0.166614992775768	-1.02070106668509	-1.00442099879197	-1.03794323264295	-0.957911885440561	-0.942131701217447	-0.974621813111731	0.0012551441645546	0.00221691948515076	0.00215135508671551
244	12.1735729393678	0.35	-14.2348229633425	-14.6467428367712	-13.8229030899137	0.515668790780327	-14.8440936558074	-15.1504710070207	-14.5377163045941	0.5	0.29	0.89	-16.6385613426995	-16.3020913841211	-15.9656214255426	-29.0572073135173	-28.4696037857956	-27.8820002580739	-28.221917427344	-27.654103918796	-27.0802882798561	-14.2348229633425	0.715869286830913	0.0987726589180422	10.4319471640946	-0.156744771296518	-0.147425300500522	-0.166614992775768	-1.02070106668509	-1.00442099879197	-1.03794323264295	-0.957911885440561	-0.942131701217447	-0.974621813111731	0.0012551441645546	0.00221691948515076	0.00215135508671551
244	12.1735729393678	0.35	-14.2322999162208	-14.6436913485885	-13.8209084838531	0.517315446411102	-14.7151766170329	-15.0178934871415	-14.4124597469243	0.49	0.28	0.88	-16.640014534668	-16.3046004419519	-15.9691863492359	-29.2281470289173	-28.6389929511338	-28.0498388733503	-28.2955698828987	-27.7243945913885	-27.1559452221261	-14.2322999162208	0.707720945635472	-0.203227089847613	10.3802789177276	-0.156744771296518	-0.147425300500522	-0.166614992775768	-1.02070106668509	-1.00442099879197	-1.03794323264295	-0.957911885440561	-0.942131701217447	-0.974621813111731	0.0012551441645546	0.00221691948515076	0.00215135508671551
244	12.1735729393678	0.35	-14.2312506253172	-14.644934809187	-13.8175664414474	0.51968085130734	-15.0298668954158	-15.3375962283704	-14.7221375624612	0.5	0.28	0.87	-16.8590788624126	-16.5208229183056	-16.1825669741986	-29.4593153793832	-28.8682517383788	-28.2771880973743	-28.5804297038935	-28.01550955704	-27.436641785776	-14.2312506253172	0.708874180353558	0.0711629429917527	10.5311047069506	-0.156744771296518	-0.147425300500522	-0.166614992775768	-1.02070106668509	-1.00442099879197	-1.03794323264295	-0.957911885440561	-0.942131701217447	-0.974621813111731	0.0012551441645546	0.00221691948515076	0.00215135508671551
244	12.1735729393678	0.35	-14.2296304678143	-14.6400364179646	-13.8192245176639	0.510892513334281	-14.8591513552788	-15.168785296161	-14.5495174143965	0.5	0.28	0.88	-16.6797889760906	-16.3393115619196	-15.9988341477487	-29.1531301359274	-28.5580397317324	-27.9629493275374	-28.3149084146208	-27.7329972719156	-27.1568838234118	-14.2296304678143	0.713511068632959	0.121056940898318	10.4865626998428	-0.156744771296518	-0.147425300500522	-0.166614992775768	-1.02070106668509	-1.00442099879197	-1.03794323264295	-0.957911885440561	-0.942131701217447	-0.974621813111731	0.0012551441645546	0.00221691948515076	0.00215135508671551
244	12.1735729393678	0.35	-14.2292453377389	-14.6413912746924	-13.8170994007855	0.516141842560895	-14.8228294679146	-15.1284783275529	-14.5171806082764	0.49	0.28	0.87	-16.7284643583724	-16.3904901124548	-16.0525158665372	-29.3444547502799	-28.7515928023076	-28.1587308543354	-28.4036559883507	-27.8303400638954	-27.2580283183497	-14.2292453377389	0.709972017249168	0.0728401447536987	10.6483109837417	-0.156744771296518	-0.147425300500522	-0.166614992775768	-1.02070106668509	-1.00442099879197	-1.03794323264295	-0.957911885440561	-0.942131701217447	-0.974621813111731	0.0012551441645546	0.00221691948515076	0.00215135508671551
244	12.1735729393678	0.35	-14.2249374786836	-14.6358226294311	-13.8140523279361	0.511206329760085	-14.8308430498133	-15.1396931041738	-14.5219929954527	0.51	0.29	0.89	-16.4350346765521	-16.0997596271609	-15.7644845777696	-28.4884393831894	-27.9072746269686	-27.3261098707478	-27.6622740319594	-27.1033874687022	-26.5415635611369	-14.2249374786836	0.717781651287573	0.0380531964716507	10.2901914442613	-0.156744771296518	-0.147425300500522	-0.166614992775768	-1.02070106668509	-1.00442099879197	-1.03794323264295	-0.957911885440561	-0.942131701217447	-0.974621813111731	0.0012551441645546	0.00221691948515076	0.00215135508671551
244	12.1735729393678	0.35	-14.223615319481	-14.635929480629	-13.8113011583329	0.527490450609939	-15.1898231619765	-15.4959968600925	-14.8836494638606	0.5	0.29	0.9	-16.9368795757311	-16.6022365643092	-16.2675935528873	-29.4870144502857	-28.9044028027645	-28.3217911552433	-28.5540686849241	-27.98670760196	-27.4190657087344	-14.223615319481	0.723672824654946	0.104264808458141	10.3429717173064	-0.156744771296518	-0.147425300500522	-0.166614992775768	-1.02070106668509	-1.00442099879197	-1.03794323264295	-0.957911885440561	-0.942131701217447	-0.974621813111731	0.0012551441645546	0.00221691948515076	0.00215135508671551
244	12.1735729393678	0.35	-14.2215373985283	-14.6328964918011	-13.8101783052556	0.520491261383415	-14.9787573544847	-15.2849427665684	-14.6725719424009	0.5	0.28	0.88	-16.7629287840954	-16.4271366037861	-16.0913444234767	-29.248083678528	-28.6621909676074	-28.0762982566868	-28.3754016805079	-27.8001537199447	-27.2361227101086	-14.2215373985283	0.711716148249857	0.0130041165883212	10.4817141639622	-0.156744771296518	-0.147425300500522	-0.166614992775768	-1.02070106668509	-1.00442099879197	-1.03794323264295	-0.957911885440561	-0.942131701217447	-0.974621813111731	0.0012551441645546	0.00221691948515076	0.00215135508671551
244	12.1735729393678	0.35	-14.2197624327183	-14.6314824780262	-13.8080423874104	0.51814554701907	-15.0464613734541	-15.3554792442172	-14.7374435026909	0.5	0.28	0.89	-16.9433235942264	-16.6023515087925	-16.2613794233585	-29.6800838893981	-29.0827937506988	-28.4855036119995	-28.748609220052	-28.1679328150106	-27.5914284242739	-14.2197624327183	0.716366174994764	0.205761939685023	10.6872765763548	-0.156744771296518	-0.147425300500522	-0.166614992775768	-1.02070106668509	-1.00442099879197	-1.03794323264295	-0.957911885440561	-0.942131701217447	-0.974621813111731	0.0012551441645546	0.00221691948515076	0.00215135508671551
244	12.1735729393678	0.35	-14.2190157276878	-14.6317734263988	-13.8062580289767	0.513960899692558	-14.8527974980746	-15.1604043404399	-14.5451906557092	0.5	0.28	0.88	-16.6502857777711	-16.3124490210747	-15.9746122643782	-29.0786049692749	-28.4885957812529	-27.8985865932309	-28.1605527711589	-27.5931215881775	-27.0187460180769	-14.2190157276878	0.710669079644358	-0.131080515398199	10.3017245376386	-0.156744771296518	-0.147425300500522	-0.166614992775768	-1.02070106668509	-1.00442099879197	-1.03794323264295	-0.957911885440561	-0.942131701217447	-0.974621813111731	0.0012551441645546	0.00221691948515076	0.00215135508671551
244	12.1735729393678	0.35	-14.2186439290722	-14.6309263150922	-13.8063615430523	0.522628537907735	-15.1944852597476	-15.5037531460457	-14.8852173734494	0.51	0.29	0.9	-16.8716073118335	-16.5350535572276	-16.1984998026218	-29.2911739392289	-28.7068754557557	-28.1225769722825	-28.4513829760715	-27.8887899979905	-27.3153933453835	-14.2186439290722	0.724944354691982	-0.00916345820490076	10.1625775632558	-0.156744771296518	-0.147425300500522	-0.166614992775768	-1.02070106668509	-1.00442099879197	-1.03794323264295	-0.957911885440561	-0.942131701217447	-0.974621813111731	0.0012551441645546	0.00221691948515076	0.00215135508671551
244	12.1735729393678	0.35	-14.2183785967794	-14.6281633059935	-13.8085938875653	0.527250895012805	-14.9114525061652	-15.2121596961471	-14.6107453161834	0.49	0.27	0.87	-16.8303083948573	-16.4976143629095	-16.1649203309617	-29.5337772689569	-28.949966728607	-28.366156188257	-28.5794297426	-28.0160421806526	-27.4478607196928	-14.2183785967794	0.708012328386351	0.040687744950094	10.6742219347941	-0.156744771296518	-0.147425300500522	-0.166614992775768	-1.02070106668509	-1.00442099879197	-1.03794323264295	-0.957911885440561	-0.942131701217447	-0.974621813111731	0.0012551441645546	0.00221691948515076	0.00215135508671551
244	12.1735729393678	0.35	-14.2167081834673	-14.630529134003	-13.8028872329316	0.510374481666293	-14.8101748403512	-15.1191082656457	-14.5012414150567	0.5	0.28	0.9	-16.5113022205777	-16.1739216646976	-15.8365411088174	-28.7308037227478	-28.1437383052919	-27.5566728878359	-27.816849605613	-27.2515347302389	-26.6853691857573	-14.2167081834673	0.717022434832197	-0.147368378597055	10.1769745016918	-0.156744771296518	-0.147425300500522	-0.166614992775768	-1.02070106668509	-1.00442099879197	-1.03794323264295	-0.957911885440561	-0.942131701217447	-0.974621813111731	0.0012551441645546	0.00221691948515076	0.00215135508671551
244	12.1735729393678	0.35	-14.2153189902958	-14.6278190948426	-13.8028188857491	0.512764632092479	-14.8789156874148	-15.1878021125869	-14.5700292622426	0.49	0.28	0.85	-16.8402573665386	-16.4977636430644	-16.1552699195902	-29.5936569778035	-28.9917872112709	-28.3899174447383	-28.7425283168449	-28.1623372612827	-27.582040915811	-14.2153189902958	0.696837179633167	0.137661725918502	10.8479141433484	-0.156744771296518	-0.147425300500522	-0.166614992775768	-1.02070106668509	-1.00442099879197	-1.03794323264295	-0.957911885440561	-0.942131701217447	-0.974621813111731	0.0012551441645546	0.00221691948515076	0.00215135508671551
244	12.1735729393678	0.35	-14.2099040637187	-14.6240687867411	-13.7957393406964	0.526459281214439	-15.1052301194303	-15.4103291200174	-14.8001311188433	0.5	0.28	0.87	-17.0212439838366	-16.6842515362534	-16.3472590886702	-29.8364535466264	-29.2457411687634	-28.6550287909003	-28.9692637195413	-28.3882882510351	-27.8258867243671	-14.2099040637187	0.707425276942442	-0.0249578815902189	10.5327006509827	-0.156744771296518	-0.147425300500522	-0.166614992775768	-1.02070106668509	-1.00442099879197	-1.03794323264295	-0.957911885440561	-0.942131701217447	-0.974621813111731	0.0012551441645546	0.00221691948515076	0.00215135508671551
244	12.1735729393678	0.35	-14.206152537219	-14.6165514574143	-13.7957536170237	0.529310597049267	-15.03957276224	-15.3416128466719	-14.7375326778081	0.5	0.28	0.9	-16.8819025941799	-16.5495378463611	-16.2171730985423	-29.5200834598753	-28.9389028115452	-28.3577221632151	-28.5372568133318	-27.9756701805282	-27.4145303400574	-14.206152537219	0.718954455096367	0.0506936136271397	10.5146829730901	-0.156744771296518	-0.147425300500522	-0.166614992775768	-1.02070106668509	-1.00442099879197	-1.03794323264295	-0.957911885440561	-0.942131701217447	-0.974621813111731	0.0012551441645546	0.00221691948515076	0.00215135508671551
244	12.1735729393678	0.35	-14.1997182906649	-14.6142592401301	-13.7851773411998	0.511150139093503	-14.9275839961381	-15.2384836208361	-14.61668437144	0.51	0.29	0.9	-16.5404332315504	-16.202970882147	-15.8655085327436	-28.6690939527998	-28.0841794185103	-27.4992648842208	-27.7969839167553	-27.2316921790683	-26.6574942900908	-14.1997182906649	0.721438782081917	0.025527270647215	10.2454126339343	-0.156744771296518	-0.147425300500522	-0.166614992775768	-1.02070106668509	-1.00442099879197	-1.03794323264295	-0.957911885440561	-0.942131701217447	-0.974621813111731	0.0012551441645546	0.00221691948515076	0.00215135508671551
244	12.1735729393678	0.35	-14.1997015199015	-14.6111899652384	-13.7882130745646	0.514393683142992	-14.8707230919274	-15.1784345052376	-14.5630116786173	0.49	0.28	0.88	-16.8030564604675	-16.4624091921608	-16.1217619238541	-29.4974966580272	-28.8994958310894	-28.3014950041515	-28.6417322801149	-28.0563450314657	-27.4694056553016	-14.1997015199015	0.716281380505392	0.0461358721780617	10.4195901958596	-0.156744771296518	-0.147425300500522	-0.166614992775768	-1.02070106668509	-1.00442099879197	-1.03794323264295	-0.957911885440561	-0.942131701217447	-0.974621813111731	0.0012551441645546	0.00221691948515076	0.00215135508671551
244	12.1735729393678	0.35	-14.1960743255444	-14.6046427091444	-13.7875059419444	0.525622100358322	-15.0270386065243	-15.3310682885721	-14.7230089244765	0.49	0.28	0.87	-17.1016127622147	-16.7624714973835	-16.4233302325522	-30.1718900119809	-29.5735527040738	-28.9752153961667	-29.2364138731657	-28.6483650409753	-28.0704392401069	-14.1960743255444	0.71170853239452	-0.102018790460108	10.5329481168692	-0.156744771296518	-0.147425300500522	-0.166614992775768	-1.02070106668509	-1.00442099879197	-1.03794323264295	-0.957911885440561	-0.942131701217447	-0.974621813111731	0.0012551441645546	0.00221691948515076	0.00215135508671551
244	12.1735729393678	0.35	-14.1913394869207	-14.6053048230222	-13.7773741508192	0.519793262364447	-14.9439838030134	-15.2498858321183	-14.6380817739084	0.5	0.28	0.89	-16.7667011959456	-16.4303729129867	-16.0940446300277	-29.3024669407792	-28.7146799767558	-28.1268930127323	-28.3802671946592	-27.8151191939663	-27.2499992027519	-14.1913394869207	0.716624585513238	0.249541031501494	10.6893909038356	-0.156744771296518	-0.147425300500522	-0.166614992775768	-1.02070106668509	-1.00442099879197	-1.03794323264295	-0.957911885440561	-0.942131701217447	-0.974621813111731	0.0012551441645546	0.00221691948515076	0.00215135508671551
244	12.1735729393678	0.35	-14.1867280910282	-14.5979577789103	-13.7754984031462	0.511332225217017	-14.968444314547	-15.2800813771986	-14.6568072518953	0.5	0.29	0.87	-16.784466391668	-16.4421474160452	-16.0998284404225	-29.3160451294322	-28.7181447670471	-28.1202444046621	-28.512407374638	-27.9367353114378	-27.3523941932078	-14.1867280910282	0.714250554439988	0.0607168263596184	10.4544090045941	-0.156744771296518	-0.147425300500522	-0.166614992775768	-1.02070106668509	-1.00442099879197	-1.03794323264295	-0.957911885440561	-0.942131701217447	-0.974621813111731	0.0012551441645546	0.00221691948515076	0.00215135508671551
244	12.1735729393678	0.35	-14.1831852503928	-14.5917774022439	-13.7745930985417	0.505386302900676	-14.6358593000034	-14.9442183715933	-14.3275002284134	0.5	0.28	0.87	-16.3269357793483	-15.9900457103167	-15.6531556412852	-28.4174188643469	-27.8310537109409	-27.2446885575349	-27.6049936678401	-27.039249798616	-26.459159734911	-14.1831852503928	0.715910616556634	-0.0795621890142257	10.3040330717469	-0.156744771296518	-0.147425300500522	-0.166614992775768	-1.02070106668509	-1.00442099879197	-1.03794323264295	-0.957911885440561	-0.942131701217447	-0.974621813111731	0.0012551441645546	0.00221691948515076	0.00215135508671551
244	12.1735729393678	0.35	-14.1822044113862	-14.5906715558615	-13.7737372669109	0.523286355020761	-14.8262172365822	-15.1275918132317	-14.5248426599327	0.5	0.28	0.89	-16.5678056939927	-16.2377389200683	-15.9076721461439	-28.8822302036281	-28.3068332727895	-27.731436341951	-27.9697417963572	-27.4011771576028	-26.8492887734261	-14.1822044113862	0.723159067622349	0.115578121858416	10.4880180043762	-0.156744771296518	-0.147425300500522	-0.166614992775768	-1.02070106668509	-1.00442099879197	-1.03794323264295	-0.957911885440561	-0.942131701217447	-0.974621813111731	0.0012551441645546	0.00221691948515076	0.00215135508671551
244	12.1735729393678	0.35	-14.1814008440031	-14.5895504460513	-13.7732512419548	0.514418851745718	-14.9702391614526	-15.279994198626	-14.6604841242791	0.5	0.28	0.87	-16.8315155721964	-16.4903081958074	-16.1491008194185	-29.4517751045321	-28.8547306571494	-28.2576862097667	-28.515757044902	-27.937198164991	-27.3571530905888	-14.1814008440031	0.716287271856645	0.00306532855935445	10.5214405021231	-0.156744771296518	-0.147425300500522	-0.166614992775768	-1.02070106668509	-1.00442099879197	-1.03794323264295	-0.957911885440561	-0.942131701217447	-0.974621813111731	0.0012551441645546	0.00221691948515076	0.00215135508671551
244	12.1735729393678	0.35	-14.1805263680376	-14.5936109262458	-13.7674418098293	0.520840211585072	-15.0042635981622	-15.3107560491036	-14.6977711472208	0.49	0.28	0.85	-17.0477288206835	-16.7064654518153	-16.3652020829472	-30.0405931609914	-29.4392371602742	-28.837881159557	-29.1895248423911	-28.607618055679	-28.0253806373473	-14.1805263680376	0.698837488200923	0.085503585801227	10.8597731207098	-0.156744771296518	-0.147425300500522	-0.166614992775768	-1.02070106668509	-1.00442099879197	-1.03794323264295	-0.957911885440561	-0.942131701217447	-0.974621813111731	0.0012551441645546	0.00221691948515076	0.00215135508671551
244	12.1735729393678	0.35	-14.1794002318214	-14.5883513477542	-13.7704491158886	0.507842238675198	-14.683467099788	-14.9913131187673	-14.3756210808087	0.49	0.28	0.89	-16.6673000896082	-16.3250377448042	-15.9827754000003	-29.3415908353294	-28.7390624338735	-28.1365340324176	-28.4411715863153	-27.8534976191973	-27.2755564581322	-14.1794002318214	0.710967719726051	-0.123279668288075	10.4273478842557	-0.156744771296518	-0.147425300500522	-0.166614992775768	-1.02070106668509	-1.00442099879197	-1.03794323264295	-0.957911885440561	-0.942131701217447	-0.974621813111731	0.0012551441645546	0.00221691948515076	0.00215135508671551
244	12.1735729393678	0.35	-14.1787642500819	-14.5940187887045	-13.7635097114593	0.5085185551686	-14.8888953776666	-15.2006262443899	-14.5771645109432	0.5	0.28	0.88	-16.6642861585557	-16.3225388986722	-15.9807916387888	-29.0690102287467	-28.4728698061281	-27.8767293835095	-28.2058247420639	-27.6277108815946	-27.0571461899188	-14.1787642500819	0.712698617364106	0.00801542443717812	10.3978606192959	-0.156744771296518	-0.147425300500522	-0.166614992775768	-1.02070106668509	-1.00442099879197	-1.03794323264295	-0.957911885440561	-0.942131701217447	-0.974621813111731	0.0012551441645546	0.00221691948515076	0.00215135508671551
244	12.1735729393678	0.35	-14.1736360434954	-14.5811898993871	-13.7660821876038	0.517970411612567	-14.9262532552569	-15.2329098767376	-14.6195966337762	0.51	0.29	0.91	-16.5482181180096	-16.2150827748179	-15.8819474316263	-28.6979286864737	-28.1202051966283	-27.542481706783	-27.761364375925	-27.2014723239454	-26.6447920992279	-14.1736360434954	0.729839215285623	0.160038649773494	10.3119278903139	-0.156744771296518	-0.147425300500522	-0.166614992775768	-1.02070106668509	-1.00442099879197	-1.03794323264295	-0.957911885440561	-0.942131701217447	-0.974621813111731	0.0012551441645546	0.00221691948515076	0.00215135508671551
244	12.1735729393678	0.35	-14.1736096089562	-14.5891000546964	-13.758119163216	0.521949127372565	-14.9780930572222	-15.2833718685997	-14.6728142458446	0.5	0.28	0.88	-16.8229750089157	-16.4869432838022	-16.1509115586888	-29.4229017023461	-28.8351918346418	-28.2474819669375	-28.5232130335339	-27.9556242676986	-27.3919608458384	-14.1736096089562	0.71150780165476	0.0336354160769029	10.523581504682	-0.156744771296518	-0.147425300500522	-0.166614992775768	-1.02070106668509	-1.00442099879197	-1.03794323264295	-0.957911885440561	-0.942131701217447	-0.974621813111731	0.0012551441645546	0.00221691948515076	0.00215135508671551
244	12.1735729393678	0.35	-14.1717638132761	-14.5810236468382	-13.762503979714	0.519813819917609	-15.1990240872712	-15.5101339568017	-14.8879142177406	0.51	0.29	0.9	-16.9088102169458	-16.5696450133981	-16.2304798098504	-29.3895159321319	-28.8000066156632	-28.2104972991945	-28.4904565258904	-27.9158374833397	-27.3547420245658	-14.1717638132761	0.72399007191869	0.0903173397629201	10.2369007996126	-0.156744771296518	-0.147425300500522	-0.166614992775768	-1.02070106668509	-1.00442099879197	-1.03794323264295	-0.957911885440561	-0.942131701217447	-0.974621813111731	0.0012551441645546	0.00221691948515076	0.00215135508671551
244	12.1735729393678	0.35	-14.1681463178033	-14.5833204784639	-13.7529721571428	0.509701644858978	-14.7120741095918	-15.0193746134764	-14.4047736057072	0.51	0.29	0.88	-16.3973818447203	-16.0618869367799	-15.7263920288395	-28.5269746284231	-27.943304941554	-27.3596352546849	-27.7205114154785	-27.1511145504831	-26.5879810482419	-14.1681463178033	0.716379519704803	-0.0021985320514424	10.276771377321	-0.156744771296518	-0.147425300500522	-0.166614992775768	-1.02070106668509	-1.00442099879197	-1.03794323264295	-0.957911885440561	-0.942131701217447	-0.974621813111731	0.0012551441645546	0.00221691948515076	0.00215135508671551
244	12.1735729393678	0.35	-14.1672584571797	-14.5744700575601	-13.7600468567993	0.519579021752524	-14.9635353970072	-15.2699691222572	-14.6571016717572	0.51	0.28	0.9	-16.6671822022213	-16.3327095722666	-15.998236942312	-28.9921181614796	-28.4103119574211	-27.8285057533625	-28.0580756307416	-27.4954921274003	-26.9307970599347	-14.1672584571797	0.726790608952029	0.0206447929887111	10.2772019564831	-0.156744771296518	-0.147425300500522	-0.166614992775768	-1.02070106668509	-1.00442099879197	-1.03794323264295	-0.957911885440561	-0.942131701217447	-0.974621813111731	0.0012551441645546	0.00221691948515076	0.00215135508671551
244	12.1735729393678	0.35	-14.1651259797064	-14.5774199473652	-13.7528320120476	0.525784428411193	-15.2179309687329	-15.5257226110369	-14.9101393264288	0.5	0.28	0.9	-17.0855554896611	-16.7468407441006	-16.4081259985401	-29.8773973085787	-29.2850890846227	-28.6927808606666	-28.8257534787709	-28.2624456143328	-27.6842350577363	-14.1651259797064	0.71501657777954	0.0531564266443154	10.4955703071046	-0.156744771296518	-0.147425300500522	-0.166614992775768	-1.02070106668509	-1.00442099879197	-1.03794323264295	-0.957911885440561	-0.942131701217447	-0.974621813111731	0.0012551441645546	0.00221691948515076	0.00215135508671551
244	12.1735729393678	0.35	-14.1643671937573	-14.5720613133599	-13.7566730741547	0.510257463212418	-14.9517730616617	-15.2637331933564	-14.639812929967	0.5	0.29	0.87	-16.8137317382417	-16.4700927410909	-16.1264537439402	-29.4208028709931	-28.8195005931078	-28.2181983152224	-28.6047629638826	-28.0187210264504	-27.4370571923404	-14.1643671937573	0.71557716575838	-0.133703971101159	10.2306374499807	-0.156744771296518	-0.147425300500522	-0.166614992775768	-1.02070106668509	-1.00442099879197	-1.03794323264295	-0.957911885440561	-0.942131701217447	-0.974621813111731	0.0012551441645546	0.00221691948515076	0.00215135508671551
244	12.1735729393678	0.35	-14.1591470502146	-14.5712185331964	-13.7470755672328	0.515071399273236	-14.9121247993795	-15.2202745918112	-14.6039750069477	0.49	0.28	0.88	-16.8934922853081	-16.5514665150263	-16.2094407447445	-29.7070620615557	-29.1056126624135	-28.5041632632712	-28.7632286165143	-28.1853780743273	-27.6022233126616	-14.1591470502146	0.710041564730459	0.0581622773323708	10.5593117577146	-0.156744771296518	-0.147425300500522	-0.166614992775768	-1.02070106668509	-1.00442099879197	-1.03794323264295	-0.957911885440561	-0.942131701217447	-0.974621813111731	0.0012551441645546	0.00221691948515076	0.00215135508671551
244	12.1735729393678	0.35	-14.1575028410277	-14.5727961713999	-13.7422095106556	0.519440611541477	-14.8719609768728	-15.1766038254596	-14.567318128286	0.49	0.28	0.87	-16.8224598418393	-16.4847794131088	-16.1470989843783	-29.5561920459908	-28.9629049943012	-28.3696179426116	-28.6546781359136	-28.0810543316384	-27.5006222283205	-14.1575028410277	0.705495322491653	0.270717649295653	10.9225904229272	-0.156744771296518	-0.147425300500522	-0.166614992775768	-1.02070106668509	-1.00442099879197	-1.03794323264295	-0.957911885440561	-0.942131701217447	-0.974621813111731	0.0012551441645546	0.00221691948515076	0.00215135508671551
244	12.1735729393678	0.35	-14.1568430259379	-14.5670288402365	-13.7466572116393	0.515390612052831	-14.8063701180056	-15.1121391011692	-14.5006011348419	0.5	0.29	0.91	-16.5415932462213	-16.2069016375124	-15.8722100288034	-28.8260887605679	-28.2428408305497	-27.6595929005315	-27.9197525986374	-27.3580421246204	-26.791297614385	-14.1568430259379	0.721788381465051	0.35633471119392	10.6148354170518	-0.156744771296518	-0.147425300500522	-0.166614992775768	-1.02070106668509	-1.00442099879197	-1.03794323264295	-0.957911885440561	-0.942131701217447	-0.974621813111731	0.0012551441645546	0.00221691948515076	0.00215135508671551
244	12.1735729393678	0.35	-14.1564966209813	-14.5677927778453	-13.7452004641172	0.514813203958846	-14.8523425911437	-15.159415691802	-14.5452694904854	0.49	0.28	0.88	-16.7750520153871	-16.4352521615672	-16.0954523077474	-29.4403654413387	-28.8440136765755	-28.2476619118123	-28.5287267624505	-27.9429126635553	-27.3727119149218	-14.1564966209813	0.714107254584544	0.0712593197963954	10.550505267535	-0.156744771296518	-0.147425300500522	-0.166614992775768	-1.02070106668509	-1.00442099879197	-1.03794323264295	-0.957911885440561	-0.942131701217447	-0.974621813111731	0.0012551441645546	0.00221691948515076	0.00215135508671551
244	12.1735729393678	0.35	-14.156257048115	-14.563889196675	-13.748624899555	0.517609631131774	-14.7565350697727	-15.0599239800303	-14.4531461595151	0.5	0.28	0.88	-16.4709237960744	-16.1391096628787	-15.807295529683	-28.6877585432379	-28.1098308051093	-27.5319030669808	-27.7917059544603	-27.2276817935744	-26.6756098909033	-14.156257048115	0.716072054243459	-0.0110949777678193	10.4699167660287	-0.156744771296518	-0.147425300500522	-0.166614992775768	-1.02070106668509	-1.00442099879197	-1.03794323264295	-0.957911885440561	-0.942131701217447	-0.974621813111731	0.0012551441645546	0.00221691948515076	0.00215135508671551
244	12.1735729393678	0.35	-14.1560757192241	-14.5645940526913	-13.7475573857569	0.521666377831451	-15.092397364977	-15.4001802242983	-14.7846145056558	0.49	0.27	0.89	-17.097503837783	-16.7557988355165	-16.4140938332499	-30.070806184039	-29.469821093305	-28.8688360025711	-29.0018377787674	-28.423779597917	-27.8461029127602	-14.1560757192241	0.712987230042788	0.301729798795955	10.8981722537416	-0.156744771296518	-0.147425300500522	-0.166614992775768	-1.02070106668509	-1.00442099879197	-1.03794323264295	-0.957911885440561	-0.942131701217447	-0.974621813111731	0.0012551441645546	0.00221691948515076	0.00215135508671551
244	12.1735729393678	0.35	-14.1540200502578	-14.563778102612	-13.7442619979037	0.521092706668275	-15.0154321297631	-15.3219975960861	-14.7088666634402	0.5	0.28	0.87	-16.9095887420892	-16.5712584476521	-16.232928153215	-29.6246509507209	-29.0319152531456	-28.4391795555704	-28.7413309553759	-28.1581095333515	-27.5913463575403	-14.1540200502578	0.713695556861142	-0.0508136883758263	10.4499985421203	-0.156744771296518	-0.147425300500522	-0.166614992775768	-1.02070106668509	-1.00442099879197	-1.03794323264295	-0.957911885440561	-0.942131701217447	-0.974621813111731	0.0012551441645546	0.00221691948515076	0.00215135508671551
244	12.1735729393678	0.35	-14.1504005066564	-14.5567880752375	-13.7440129380752	0.530922222258631	-14.9852308902539	-15.285207632584	-14.6852541479239	0.5	0.28	0.91	-16.8030519141765	-16.4732870267391	-16.1435221393016	-29.3631805535865	-28.7869194089137	-28.210658264241	-28.2869941344628	-27.7329244909353	-27.176960127584	-14.1504005066564	0.725469291303376	0.216342613860954	10.6345969228639	-0.156744771296518	-0.147425300500522	-0.166614992775768	-1.02070106668509	-1.00442099879197	-1.03794323264295	-0.957911885440561	-0.942131701217447	-0.974621813111731	0.0012551441645546	0.00221691948515076	0.00215135508671551
244	12.1735729393678	0.35	-14.1489748211233	-14.5598249446048	-13.7381246976419	0.527294411533031	-15.0215551897411	-15.3244562891756	-14.7186540903067	0.49	0.29	0.9	-16.9471319012621	-16.6121572184227	-16.2771825355833	-29.7302813286344	-29.1426366689475	-28.5549920092606	-28.812109219935	-28.2472270419689	-27.6784358506347	-14.1489748211233	0.720753089787295	0.0781890782419291	10.4743921238797	-0.156744771296518	-0.147425300500522	-0.166614992775768	-1.02070106668509	-1.00442099879197	-1.03794323264295	-0.957911885440561	-0.942131701217447	-0.974621813111731	0.0012551441645546	0.00221691948515076	0.00215135508671551
244	12.1735729393678	0.35	-14.1487439612348	-14.5562099392741	-13.7412779831955	0.523598346684649	-15.1267412045822	-15.4340323465908	-14.8194500625735	0.5	0.28	0.87	-17.0490920822681	-16.7096451471755	-16.3701982120829	-29.8871736436633	-29.2921208723505	-28.6970681010376	-29.0152875027302	-28.433657068133	-27.8533697932341	-14.1487439612348	0.71511443183779	-0.108896513923783	10.3786880917111	-0.156744771296518	-0.147425300500522	-0.166614992775768	-1.02070106668509	-1.00442099879197	-1.03794323264295	-0.957911885440561	-0.942131701217447	-0.974621813111731	0.0012551441645546	0.00221691948515076	0.00215135508671551
244	12.1735729393678	0.35	-14.147843875028	-14.5569821300075	-13.7387056200485	0.524027523402941	-15.3386564234826	-15.6499845502628	-15.0273282967024	0.5	0.28	0.9	-17.1320596668356	-16.791248337161	-16.4504370074863	-29.8570245471686	-29.2630730647472	-28.6691215823258	-28.9148132086815	-28.3333309938591	-27.7594817489277	-14.147843875028	0.722917321087848	-0.00595657260647005	10.2716265468602	-0.156744771296518	-0.147425300500522	-0.166614992775768	-1.02070106668509	-1.00442099879197	-1.03794323264295	-0.957911885440561	-0.942131701217447	-0.974621813111731	0.0012551441645546	0.00221691948515076	0.00215135508671551
244	12.1735729393678	0.35	-14.147580144321	-14.560477786804	-13.7346825018381	0.526089397455408	-15.1089576829876	-15.414358440935	-14.8035569250402	0.5	0.29	0.88	-16.9841575086397	-16.6476547215719	-16.3111519345041	-29.7241401101638	-29.135223292525	-28.5463064748863	-28.8947504356698	-28.3259039303514	-27.7513201634368	-14.147580144321	0.710426368699656	-0.120093440534157	10.2797067625447	-0.156744771296518	-0.147425300500522	-0.166614992775768	-1.02070106668509	-1.00442099879197	-1.03794323264295	-0.957911885440561	-0.942131701217447	-0.974621813111731	0.0012551441645546	0.00221691948515076	0.00215135508671551
244	12.1735729393678	0.35	-14.137480898242	-14.5448279522834	-13.7301338442005	0.524984666261775	-14.9547026002396	-15.2576557372125	-14.6517494632668	0.5	0.28	0.88	-16.7408078794876	-16.4084055530816	-16.0760032266756	-29.218298164633	-28.6381451425409	-28.0579921204489	-28.3120951183429	-27.7383944749806	-27.1755407658939	-14.137480898242	0.713536069672816	-0.054582000909675	10.4241663281068	-0.156744771296518	-0.147425300500522	-0.166614992775768	-1.02070106668509	-1.00442099879197	-1.03794323264295	-0.957911885440561	-0.942131701217447	-0.974621813111731	0.0012551441645546	0.00221691948515076	0.00215135508671551
244	12.1735729393678	0.35	-14.1363804277656	-14.5480786117419	-13.7246822437893	0.509656313078605	-14.7613921085851	-15.0697507151668	-14.4530335020034	0.5	0.28	0.87	-16.6337050451559	-16.2933446631588	-15.9529842811617	-29.1441711551783	-28.5478204804227	-27.951469805667	-28.3146314781128	-27.7381201142341	-27.1597797561667	-14.1363804277656	0.710853467783068	0.219769006979701	10.7317656316675	-0.156744771296518	-0.147425300500522	-0.166614992775768	-1.02070106668509	-1.00442099879197	-1.03794323264295	-0.957911885440561	-0.942131701217447	-0.974621813111731	0.0012551441645546	0.00221691948515076	0.00215135508671551
244	12.1735729393678	0.35	-14.1361620828816	-14.5503889387757	-13.7219352269875	0.516013943964481	-14.7968521734301	-15.1020435154368	-14.4916608314235	0.49	0.27	0.88	-16.7593144691216	-16.4206319809726	-16.0819494928236	-29.4677124308681	-28.8722108556376	-28.2767092804071	-28.4842860904521	-27.9066527420009	-27.3314757124682	-14.1361620828816	0.705799269702818	-0.0520600255519407	10.6220433076213	-0.156744771296518	-0.147425300500522	-0.166614992775768	-1.02070106668509	-1.00442099879197	-1.03794323264295	-0.957911885440561	-0.942131701217447	-0.974621813111731	0.0012551441645546	0.00221691948515076	0.00215135508671551
244	12.1735729393678	0.35	-14.1355580480671	-14.5457355394705	-13.7253805566637	0.517093466506909	-14.8782965861548	-15.1845051939919	-14.5720879783177	0.49	0.28	0.87	-16.93726582683	-16.5957112932353	-16.2541567596405	-29.8809397638326	-29.278364912097	-28.6757900603615	-29.0039246276161	-28.4195780515768	-27.8262995498865	-14.1355580480671	0.706841873052344	0.110637327825439	10.813962535175	-0.156744771296518	-0.147425300500522	-0.166614992775768	-1.02070106668509	-1.00442099879197	-1.03794323264295	-0.957911885440561	-0.942131701217447	-0.974621813111731	0.0012551441645546	0.00221691948515076	0.00215135508671551
244	12.1735729393678	0.35	-14.1346634109424	-14.5471950747255	-13.7221317471592	0.51435436060227	-14.9504987236723	-15.2598852396426	-14.641112207702	0.5	0.28	0.87	-16.8433319362166	-16.5018418330316	-16.1603517298466	-29.5111877547408	-28.9128632314433	-28.3145387081458	-28.6546997989971	-28.0762073257106	-27.4933710942016	-14.1346634109424	0.710893426083671	0.0459695808206785	10.5773135039049	-0.156744771296518	-0.147425300500522	-0.166614992775768	-1.02070106668509	-1.00442099879197	-1.03794323264295	-0.957911885440561	-0.942131701217447	-0.974621813111731	0.0012551441645546	0.00221691948515076	0.00215135508671551
244	12.1735729393678	0.35	-14.1342824409372	-14.5460286913569	-13.7225361905176	0.507359375012555	-14.7714482671458	-15.0814381443693	-14.4614583899222	0.51	0.28	0.91	-16.3116432788363	-15.9763672760495	-15.6410912732627	-28.208255352856	-27.628451654441	-27.048647956026	-27.2852480360841	-26.7251943570343	-26.1639943332938	-14.1342824409372	0.725338367116469	0.0836208251444761	10.3020151643077	-0.156744771296518	-0.147425300500522	-0.166614992775768	-1.02070106668509	-1.00442099879197	-1.03794323264295	-0.957911885440561	-0.942131701217447	-0.974621813111731	0.0012551441645546	0.00221691948515076	0.00215135508671551
244	12.1735729393678	0.35	-14.1321580311515	-14.5409786350275	-13.7233374272756	0.531209800276801	-15.2469507274278	-15.5519904429998	-14.9419110118557	0.5	0.29	0.89	-17.1370995868725	-16.8009692373286	-16.4648388877846	-29.9932775130884	-29.4049836303729	-28.8166897476574	-29.0780574151056	-28.5108270134984	-27.9348153417631	-14.1321580311515	0.720466410280949	-0.092923618274796	10.1756484218004	-0.156744771296518	-0.147425300500522	-0.166614992775768	-1.02070106668509	-1.00442099879197	-1.03794323264295	-0.957911885440561	-0.942131701217447	-0.974621813111731	0.0012551441645546	0.00221691948515076	0.00215135508671551
244	12.1735729393678	0.35	-14.1305585079623	-14.5434195827196	-13.717697433205	0.522864357461882	-14.9588253130811	-15.2631527227883	-14.6544979033739	0.5	0.28	0.88	-16.7391173295479	-16.4053611056401	-16.0716048817322	-29.2066338399701	-28.6242915556324	-28.0419492712946	-28.2979212261758	-27.7397892007008	-27.1682561103159	-14.1305585079623	0.711676078444896	-0.0816004746889374	10.3869959698398	-0.156744771296518	-0.147425300500522	-0.166614992775768	-1.02070106668509	-1.00442099879197	-1.03794323264295	-0.957911885440561	-0.942131701217447	-0.974621813111731	0.0012551441645546	0.00221691948515076	0.00215135508671551
244	12.1735729393678	0.35	-14.1219633452183	-14.5348671705812	-13.7090595198554	0.513686143121043	-14.9134423329465	-15.2224750526407	-14.6044096132523	0.49	0.28	0.87	-16.8404318741044	-16.4985528797305	-16.1566738853565	-29.5500644916454	-28.950166198798	-28.3502679059505	-28.719124211331	-28.1401612808825	-27.5476928266458	-14.1219633452183	0.712265911194342	0.112174971240041	10.6578096953257	-0.156744771296518	-0.147425300500522	-0.166614992775768	-1.02070106668509	-1.00442099879197	-1.03794323264295	-0.957911885440561	-0.942131701217447	-0.974621813111731	0.0012551441645546	0.00221691948515076	0.00215135508671551
244	12.1735729393678	0.35	-14.1212116199629	-14.5312676415769	-13.711155598349	0.51736084162883	-14.7817407670471	-15.0857993378167	-14.4776821962775	0.49	0.28	0.87	-16.708424494956	-16.3716614532382	-16.0348984115204	-29.3404634807138	-28.749098105112	-28.1577327295101	-28.4419127626493	-27.8710798861076	-27.2985605459577	-14.1212116199629	0.707255899946225	-0.203169760121697	10.4322199418564	-0.156744771296518	-0.147425300500522	-0.166614992775768	-1.02070106668509	-1.00442099879197	-1.03794323264295	-0.957911885440561	-0.942131701217447	-0.974621813111731	0.0012551441645546	0.00221691948515076	0.00215135508671551
244	12.1735729393678	0.35	-14.1184505212161	-14.5279958064385	-13.7089052359938	0.515720542919442	-14.6735947711922	-14.97642170347	-14.3707678389145	0.5	0.28	0.91	-16.411523988326	-16.0796789346951	-15.7478338810641	-28.6202415976618	-28.0415332696197	-27.4628249415776	-27.6834937634987	-27.1264532652721	-26.5692095624817	-14.1184505212161	0.717767429574847	0.0956423337507281	10.4372909433502	-0.156744771296518	-0.147425300500522	-0.166614992775768	-1.02070106668509	-1.00442099879197	-1.03794323264295	-0.957911885440561	-0.942131701217447	-0.974621813111731	0.0012551441645546	0.00221691948515076	0.00215135508671551
244	12.1735729393678	0.35	-14.1150588295852	-14.5230029962692	-13.7071146629012	0.52420277042531	-15.0820366288635	-15.3880486290742	-14.7760246286528	0.5	0.28	0.87	-16.9496362593276	-16.6125699931891	-16.2755037270505	-29.65743292902	-29.0676550702097	-28.4778772113994	-28.7981650942403	-28.2328908106004	-27.6465097926726	-14.1150588295852	0.713884029470791	0.0905464926726698	10.612601940446	-0.156744771296518	-0.147425300500522	-0.166614992775768	-1.02070106668509	-1.00442099879197	-1.03794323264295	-0.957911885440561	-0.942131701217447	-0.974621813111731	0.0012551441645546	0.00221691948515076	0.00215135508671551
244	12.1735729393678	0.35	-14.109691298894	-14.5200418491192	-13.6993407486688	0.515278372507907	-14.9885840232241	-15.2981854948315	-14.6789825516167	0.49	0.28	0.88	-16.9417548215709	-16.5988911384144	-16.2560274552579	-29.7480164473182	-29.1459823255198	-28.5439482037214	-28.8784338745857	-28.2952710960274	-27.7144803638501	-14.109691298894	0.708112641372552	0.0464908765122488	10.5131447800192	-0.156744771296518	-0.147425300500522	-0.166614992775768	-1.02070106668509	-1.00442099879197	-1.03794323264295	-0.957911885440561	-0.942131701217447	-0.974621813111731	0.0012551441645546	0.00221691948515076	0.00215135508671551
244	12.1735729393678	0.35	-14.1077622933134	-14.514489775442	-13.7010348111848	0.523085622794709	-15.0243213827385	-15.3298457466515	-14.7187970188254	0.49	0.28	0.87	-16.9841808861971	-16.6456855648745	-16.3071902435518	-29.8309729915075	-29.2364406525159	-28.6419083135243	-29.0179032081072	-28.4332605260376	-27.8622009782977	-14.1077622933134	0.709773404502614	0.0424703399368229	10.6106687060885	-0.156744771296518	-0.147425300500522	-0.166614992775768	-1.02070106668509	-1.00442099879197	-1.03794323264295	-0.957911885440561	-0.942131701217447	-0.974621813111731	0.0012551441645546	0.00221691948515076	0.00215135508671551
244	12.1735729393678	0.35	-14.1053330320147	-14.5124964414734	-13.6981696225559	0.511049122240512	-14.6107969027496	-14.9151602582949	-14.3064335472043	0.5	0.28	0.88	-16.4359556268944	-16.1005584525052	-15.7651612781159	-28.7668143561659	-28.1797898794479	-27.5927654027298	-27.8081667162248	-27.239441102879	-26.6708575268255	-14.1053330320147	0.714431571250365	-0.122839638658315	10.3685246111876	-0.156744771296518	-0.147425300500522	-0.166614992775768	-1.02070106668509	-1.00442099879197	-1.03794323264295	-0.957911885440561	-0.942131701217447	-0.974621813111731	0.0012551441645546	0.00221691948515076	0.00215135508671551
244	12.1735729393678	0.35	-14.1049464347439	-14.510600153538	-13.6992927159499	0.526920873931245	-14.9797716655708	-15.2820566345731	-14.6774866965685	0.5	0.28	0.9	-16.8537597019083	-16.5203858405959	-16.1870119792834	-29.513447853429	-28.9296604822095	-28.34587311099	-28.5344033596027	-27.9680791158344	-27.4033883521158	-14.1049464347439	0.721663731260605	-0.227024686956762	10.107207379459	-0.156744771296518	-0.147425300500522	-0.166614992775768	-1.02070106668509	-1.00442099879197	-1.03794323264295	-0.957911885440561	-0.942131701217447	-0.974621813111731	0.0012551441645546	0.00221691948515076	0.00215135508671551
244	12.1735729393678	0.35	-14.1039545683169	-14.5125573000004	-13.6953518366335	0.510440397715502	-14.751878511844	-15.0595553206415	-14.4442017030465	0.5	0.28	0.89	-16.4670583965559	-16.130625356545	-15.7941923165342	-28.6771402114673	-28.0912470162273	-27.5053538209874	-27.7661595417182	-27.202664549932	-26.6375633528063	-14.1039545683169	0.720442903666398	-0.241930657392294	10.1186728308653	-0.156744771296518	-0.147425300500522	-0.166614992775768	-1.02070106668509	-1.00442099879197	-1.03794323264295	-0.957911885440561	-0.942131701217447	-0.974621813111731	0.0012551441645546	0.00221691948515076	0.00215135508671551
244	12.1735729393678	0.35	-14.1032216849252	-14.5153635177054	-13.6910798521451	0.516049514332552	-14.7227737181714	-15.0264155363659	-14.4191318999769	0.51	0.28	0.9	-16.3693559096779	-16.0385770237181	-15.7077981377583	-28.4383708679432	-27.8637109554754	-27.2890510430076	-27.5546425895813	-26.9997203613267	-26.4418721123246	-14.1032216849252	0.718251520334114	0.236399195376854	10.5808211412274	-0.156744771296518	-0.147425300500522	-0.166614992775768	-1.02070106668509	-1.00442099879197	-1.03794323264295	-0.957911885440561	-0.942131701217447	-0.974621813111731	0.0012551441645546	0.00221691948515076	0.00215135508671551
244	12.1735729393678	0.35	-14.1022485635266	-14.5076183709702	-13.696878756083	0.522458615404008	-15.0330319245083	-15.3391178126127	-14.7269460364038	0.51	0.29	0.89	-16.6715892353729	-16.3389144192876	-16.0062396032023	-28.9207506217588	-28.3436487475279	-27.7665468732969	-28.1081179918151	-27.5508820142568	-26.9946544517683	-14.1022485635266	0.723240571099971	-0.0058153548445872	10.1485874693326	-0.156744771296518	-0.147425300500522	-0.166614992775768	-1.02070106668509	-1.00442099879197	-1.03794323264295	-0.957911885440561	-0.942131701217447	-0.974621813111731	0.0012551441645546	0.00221691948515076	0.00215135508671551
244	12.1735729393678	0.35	-14.1020427741801	-14.5070191073662	-13.6970664409941	0.517514223527445	-14.8638195535965	-15.169472582923	-14.5581665242701	0.5	0.28	0.9	-16.7071260926708	-16.3704905456108	-16.0338549985507	-29.2311106259228	-28.6421265683327	-28.0531425107427	-28.2625346884724	-27.6861557313221	-27.120899938724	-14.1020427741801	0.722682359338219	0.0252312635064789	10.3089580392289	-0.156744771296518	-0.147425300500522	-0.166614992775768	-1.02070106668509	-1.00442099879197	-1.03794323264295	-0.957911885440561	-0.942131701217447	-0.974621813111731	0.0012551441645546	0.00221691948515076	0.00215135508671551
244	12.1735729393678	0.35	-14.1001810098397	-14.5094452243112	-13.6909167953682	0.522621827334333	-14.8843805199641	-15.1873406223823	-14.5814204175458	0.5	0.28	0.89	-16.6842870304467	-16.3514655422613	-16.0186440540759	-29.1429849263207	-28.5616348455146	-27.9802847647085	-28.2267692059092	-27.6751729376934	-27.1098441624472	-14.1001810098397	0.717303510785484	-0.0147961583918723	10.4584852974379	-0.156744771296518	-0.147425300500522	-0.166614992775768	-1.02070106668509	-1.00442099879197	-1.03794323264295	-0.957911885440561	-0.942131701217447	-0.974621813111731	0.0012551441645546	0.00221691948515076	0.00215135508671551
244	12.1735729393678	0.35	-14.099753238834	-14.5085182826271	-13.6909881950409	0.534157738910506	-15.0901809885506	-15.3903019275824	-14.7900600495187	0.5	0.28	0.89	-16.9700121287109	-16.6390858090444	-16.3081594893779	-29.7134622495857	-29.1340303297835	-28.5545984099814	-28.8011685971366	-28.2499175092294	-27.6850698118246	-14.099753238834	0.712218489558524	0.159368564525375	10.6556585033264	-0.156744771296518	-0.147425300500522	-0.166614992775768	-1.02070106668509	-1.00442099879197	-1.03794323264295	-0.957911885440561	-0.942131701217447	-0.974621813111731	0.0012551441645546	0.00221691948515076	0.00215135508671551
244	12.1735729393678	0.35	-14.0993411313535	-14.5098604358156	-13.6888218268915	0.522912422117767	-15.0430672586501	-15.3490790351423	-14.7370554821579	0.5	0.28	0.88	-16.9464649776742	-16.6086064103159	-16.2707478429577	-29.6972351298938	-29.1051667941845	-28.5130984584753	-28.7652196101769	-28.1861867145067	-27.6110528961298	-14.0993411313535	0.715702369403112	0.0140299779012404	10.5315865954121	-0.156744771296518	-0.147425300500522	-0.166614992775768	-1.02070106668509	-1.00442099879197	-1.03794323264295	-0.957911885440561	-0.942131701217447	-0.974621813111731	0.0012551441645546	0.00221691948515076	0.00215135508671551
244	12.1735729393678	0.35	-14.0973054634569	-14.5025659701097	-13.6920449568042	0.511722628215761	-14.8225161974452	-15.1308741048069	-14.5141582900836	0.51	0.29	0.9	-16.515143608858	-16.1785751404582	-15.8420066720584	-28.727409143619	-28.1419622152995	-27.55651528698	-27.8431611126434	-27.2734284897303	-26.7076342707191	-14.0973054634569	0.728133423307912	0.177244661810305	10.3869853855271	-0.156744771296518	-0.147425300500522	-0.166614992775768	-1.02070106668509	-1.00442099879197	-1.03794323264295	-0.957911885440561	-0.942131701217447	-0.974621813111731	0.0012551441645546	0.00221691948515076	0.00215135508671551
244	12.1735729393678	0.35	-14.0872329920413	-14.49282846111	-13.6816375229727	0.526259729855309	-15.0841335508212	-15.3889283970145	-14.779338704628	0.5	0.28	0.9	-16.8329445238325	-16.4995493318634	-16.1661541398943	-29.3207581640454	-28.7400279309634	-28.1592976978815	-28.4059045265093	-27.8423177944695	-27.2887816255648	-14.0872329920413	0.725759842634865	-0.0595485679360599	10.1526159094368	-0.156744771296518	-0.147425300500522	-0.166614992775768	-1.02070106668509	-1.00442099879197	-1.03794323264295	-0.957911885440561	-0.942131701217447	-0.974621813111731	0.0012551441645546	0.00221691948515076	0.00215135508671551
244	12.1735729393678	0.35	-14.0854890613645	-14.4917400278263	-13.6792380949027	0.524065994961603	-15.0009443417578	-15.3053944586888	-14.6964942248268	0.5	0.28	0.89	-16.7876544568556	-16.4537196878967	-16.1197849189378	-29.2938165776433	-28.7111131454324	-28.1284097132215	-28.2916836355966	-27.7275145763117	-27.1598842419904	-14.0854890613645	0.715731603548112	0.0409368074489215	10.5031569948687	-0.156744771296518	-0.147425300500522	-0.166614992775768	-1.02070106668509	-1.00442099879197	-1.03794323264295	-0.957911885440561	-0.942131701217447	-0.974621813111731	0.0012551441645546	0.00221691948515076	0.00215135508671551
244	12.1735729393678	0.35	-14.0847888108967	-14.4943482827823	-13.6752293390111	0.511692133195465	-14.7495475186864	-15.056406158519	-14.4426888788538	0.5	0.28	0.88	-16.6414251122982	-16.3022628300728	-15.9631005478474	-29.1833689156324	-28.5885942531465	-27.9938195906606	-28.3195348000368	-27.7431988669835	-27.1655507222261	-14.0847888108967	0.713484588443512	-0.118313482641344	10.370609664388	-0.156744771296518	-0.147425300500522	-0.166614992775768	-1.02070106668509	-1.00442099879197	-1.03794323264295	-0.957911885440561	-0.942131701217447	-0.974621813111731	0.0012551441645546	0.00221691948515076	0.00215135508671551
244	12.1735729393678	0.35	-14.0777585200657	-14.4881285702964	-13.667388469835	0.515923824577611	-14.6897789451343	-14.9928165264255	-14.3867413638432	0.5	0.28	0.88	-16.5687394262853	-16.2338489997977	-15.8989585733101	-29.0531556193799	-28.4659278631906	-27.8787001070012	-28.1243752311622	-27.558220116534	-26.9863435779163	-14.0777585200657	0.711061047560476	-0.00455796534113492	10.5402133724854	-0.156744771296518	-0.147425300500522	-0.166614992775768	-1.02070106668509	-1.00442099879197	-1.03794323264295	-0.957911885440561	-0.942131701217447	-0.974621813111731	0.0012551441645546	0.00221691948515076	0.00215135508671551
244	12.1735729393678	0.35	-14.076722909135	-14.4862648165129	-13.6671810017571	0.517634235958482	-14.9180813107876	-15.2247764405852	-14.6113861809901	0.5	0.28	0.88	-16.7150868532173	-16.3783702024323	-16.0416535516473	-29.1851084198224	-28.597189730185	-28.0092710405475	-28.2622053230893	-27.7047056759916	-27.1240100689017	-14.076722909135	0.714399171752964	-0.0748874689294857	10.3895803100542	-0.156744771296518	-0.147425300500522	-0.166614992775768	-1.02070106668509	-1.00442099879197	-1.03794323264295	-0.957911885440561	-0.942131701217447	-0.974621813111731	0.0012551441645546	0.00221691948515076	0.00215135508671551
244	12.1735729393678	0.35	-14.0749815549747	-14.4809190142829	-13.6690440956664	0.523266370057655	-14.9582052494471	-15.2622749445583	-14.6541355543359	0.5	0.28	0.89	-16.7068941048996	-16.3740433198636	-16.0411925348275	-29.1152327386304	-28.5351711177981	-27.9551094969659	-28.2455614051182	-27.6795151387698	-27.1211674190986	-14.0749815549747	0.724331352838499	-0.122009356801057	10.2208126187019	-0.156744771296518	-0.147425300500522	-0.166614992775768	-1.02070106668509	-1.00442099879197	-1.03794323264295	-0.957911885440561	-0.942131701217447	-0.974621813111731	0.0012551441645546	0.00221691948515076	0.00215135508671551
244	12.1735729393678	0.35	-14.0707730457214	-14.4810915289648	-13.6604545624779	0.517679941301238	-15.0499238753965	-15.3593011890699	-14.7405465617231	0.51	0.28	0.89	-16.7577081470477	-16.4201631854615	-16.0826182238752	-29.1417816889727	-28.5547884381987	-27.9677951874246	-28.2537866968308	-27.6915677393247	-27.1209415184084	-14.0707730457214	0.720578899256908	-0.0457414896009068	10.2486028305449	-0.156744771296518	-0.147425300500522	-0.166614992775768	-1.02070106668509	-1.00442099879197	-1.03794323264295	-0.957911885440561	-0.942131701217447	-0.974621813111731	0.0012551441645546	0.00221691948515076	0.00215135508671551
244	12.1735729393678	0.35	-14.0687422822646	-14.4778960730721	-13.6595884914572	0.519013297324265	-15.0228369237796	-15.3308338720649	-14.7148399754943	0.5	0.28	0.88	-16.9045072626051	-16.5648951650117	-16.2252830674182	-29.5988437381478	-29.0042020102289	-28.40956028231	-28.7463913382254	-28.1765022710742	-27.5908608065619	-14.0687422822646	0.714436517434887	-0.161878069566644	10.2513635572713	-0.156744771296518	-0.147425300500522	-0.166614992775768	-1.02070106668509	-1.00442099879197	-1.03794323264295	-0.957911885440561	-0.942131701217447	-0.974621813111731	0.0012551441645546	0.00221691948515076	0.00215135508671551
244	12.1735729393678	0.35	-14.0653113864163	-14.476167050681	-13.6544557221517	0.523982048753044	-14.9055435129687	-15.2081083438321	-14.6029786821053	0.5	0.28	0.89	-16.6835470098639	-16.3516283737577	-16.0197097376514	-29.1150882678696	-28.5358445145915	-27.9566007613135	-28.1666451879632	-27.6034800217693	-27.0462642885474	-14.0653113864163	0.720352856000529	0.00049704003112885	10.4500595001499	-0.156744771296518	-0.147425300500522	-0.166614992775768	-1.02070106668509	-1.00442099879197	-1.03794323264295	-0.957911885440561	-0.942131701217447	-0.974621813111731	0.0012551441645546	0.00221691948515076	0.00215135508671551
244	12.1735729393678	0.35	-14.0610300947354	-14.4689618848897	-13.6530983045811	0.515315017461423	-14.8194295819402	-15.1255145753246	-14.5133445885558	0.49	0.28	0.89	-16.7246452834731	-16.3861997439541	-16.047754204435	-29.3371350291941	-28.7434589108306	-28.1497827924672	-28.4128692855591	-27.8378707170848	-27.272194263984	-14.0610300947354	0.716321838355466	0.0844876474142541	10.5212794809869	-0.156744771296518	-0.147425300500522	-0.166614992775768	-1.02070106668509	-1.00442099879197	-1.03794323264295	-0.957911885440561	-0.942131701217447	-0.974621813111731	0.0012551441645546	0.00221691948515076	0.00215135508671551
244	12.1735729393678	0.35	-14.0584507503003	-14.4671200844722	-13.6497814161284	0.521314545958346	-14.7647836209748	-15.0660977164395	-14.4634695255101	0.51	0.29	0.89	-16.4076304595204	-16.0794864089721	-15.7513423584238	-28.4993445559119	-27.9293725307848	-27.3594005056578	-27.6452080045497	-27.0901761492367	-26.535642821999	-14.0584507503003	0.722407839302123	0.0845782618800875	10.3670631568471	-0.156744771296518	-0.147425300500522	-0.166614992775768	-1.02070106668509	-1.00442099879197	-1.03794323264295	-0.957911885440561	-0.942131701217447	-0.974621813111731	0.0012551441645546	0.00221691948515076	0.00215135508671551
244	12.1735729393678	0.35	-14.0534880021609	-14.4587371707757	-13.6482388335461	0.512493983859308	-14.9387279004902	-15.2490240516842	-14.6284317492962	0.5	0.28	0.88	-16.6877770397511	-16.3482042926777	-16.0086315456043	-29.0767332986933	-28.4850627497257	-27.8933922007582	-28.1972414773282	-27.6240783934048	-27.0451291700365	-14.0534880021609	0.719275701996682	0.192888326234222	10.5346510376962	-0.156744771296518	-0.147425300500522	-0.166614992775768	-1.02070106668509	-1.00442099879197	-1.03794323264295	-0.957911885440561	-0.942131701217447	-0.974621813111731	0.0012551441645546	0.00221691948515076	0.00215135508671551
244	12.1735729393678	0.35	-14.0534871366813	-14.4614541627889	-13.6455201105738	0.519710029834211	-14.955101665325	-15.2612823198769	-14.6489210107731	0.5	0.28	0.88	-16.8043079713289	-16.4671702455395	-16.1300325197501	-29.3966707726926	-28.8068977962037	-28.2171248197149	-28.5053772380359	-27.9290000151576	-27.3554993146999	-14.0534871366813	0.712565019903555	-0.189856522620679	10.2969978576813	-0.156744771296518	-0.147425300500522	-0.166614992775768	-1.02070106668509	-1.00442099879197	-1.03794323264295	-0.957911885440561	-0.942131701217447	-0.974621813111731	0.0012551441645546	0.00221691948515076	0.00215135508671551
244	12.1735729393678	0.35	-14.0527066862008	-14.4595680211821	-13.6458453512194	0.516373368580554	-14.889887074624	-15.1967763825882	-14.5829977666598	0.49	0.28	0.88	-16.8224906872837	-16.4827711049669	-16.1430515226501	-29.5306139535123	-28.9342618422623	-28.3379097310123	-28.5936155676939	-28.0159868870494	-27.4332541517508	-14.0527066862008	0.715418360145988	0.0354279530186283	10.565355490498	-0.156744771296518	-0.147425300500522	-0.166614992775768	-1.02070106668509	-1.00442099879197	-1.03794323264295	-0.957911885440561	-0.942131701217447	-0.974621813111731	0.0012551441645546	0.00221691948515076	0.00215135508671551
244	12.1735729393678	0.35	-14.0499783749316	-14.460946469146	-13.6390102807172	0.509542259582823	-14.7415540397718	-15.0495685164785	-14.4335395630651	0.5	0.29	0.88	-16.5014295776074	-16.1637003469857	-15.825971116364	-28.7880221304244	-28.1988273264529	-27.6096325224813	-27.9789167794192	-27.4093730558616	-26.8312184183777	-14.0499783749316	0.716288068046371	-0.173772646248025	10.1991856887743	-0.156744771296518	-0.147425300500522	-0.166614992775768	-1.02070106668509	-1.00442099879197	-1.03794323264295	-0.957911885440561	-0.942131701217447	-0.974621813111731	0.0012551441645546	0.00221691948515076	0.00215135508671551
244	12.1735729393678	0.35	-14.0495813517831	-14.4560942095427	-13.6430684940235	0.523708138409876	-15.0429635968356	-15.3484855989564	-14.7374415947147	0.5	0.28	0.9	-16.8125989434806	-16.477932773522	-16.1432666035634	-29.3122022191583	-28.7287229794099	-28.1452437396615	-28.3407418066618	-27.781070650543	-27.2144863825817	-14.0495813517831	0.721228555190743	-0.258583403796374	10.0977209123664	-0.156744771296518	-0.147425300500522	-0.166614992775768	-1.02070106668509	-1.00442099879197	-1.03794323264295	-0.957911885440561	-0.942131701217447	-0.974621813111731	0.0012551441645546	0.00221691948515076	0.00215135508671551
244	12.1735729393678	0.35	-14.049539945787	-14.4549754673535	-13.6441044242204	0.524967697742011	-15.0923870491398	-15.398139806906	-14.7866342913736	0.5	0.28	0.88	-16.9867408987908	-16.6494441252587	-16.3121473517266	-29.7519717787396	-29.161202534246	-28.5704332897525	-28.7919536605185	-28.220583843196	-27.6523794346092	-14.049539945787	0.719169463625434	-0.153910947405687	10.3019460686845	-0.156744771296518	-0.147425300500522	-0.166614992775768	-1.02070106668509	-1.00442099879197	-1.03794323264295	-0.957911885440561	-0.942131701217447	-0.974621813111731	0.0012551441645546	0.00221691948515076	0.00215135508671551
244	12.1735729393678	0.35	-14.0471162414791	-14.4549366416889	-13.6392958412693	0.518751370839459	-14.8437070281112	-15.1481911610682	-14.5392228951543	0.5	0.28	0.89	-16.7256527729192	-16.3894610897967	-16.0532694066741	-29.3114021854295	-28.7222323772796	-28.1330625691298	-28.4000925088141	-27.8273191808455	-27.2516513526865	-14.0471162414791	0.71961047348424	0.113444197982187	10.4509075739454	-0.156744771296518	-0.147425300500522	-0.166614992775768	-1.02070106668509	-1.00442099879197	-1.03794323264295	-0.957911885440561	-0.942131701217447	-0.974621813111731	0.0012551441645546	0.00221691948515076	0.00215135508671551
244	12.1735729393678	0.35	-14.042813127588	-14.4467272442702	-13.6388990109059	0.512872131294837	-14.6521145362909	-14.956227133737	-14.3480019388448	0.5	0.28	0.89	-16.450058574615	-16.1155711402819	-15.7810837059488	-28.7561421050727	-28.1714287953654	-27.586715485658	-27.8809701026773	-27.3084326948434	-26.7435985241979	-14.042813127588	0.715318954821286	0.00810998430666296	10.4143032199088	-0.156744771296518	-0.147425300500522	-0.166614992775768	-1.02070106668509	-1.00442099879197	-1.03794323264295	-0.957911885440561	-0.942131701217447	-0.974621813111731	0.0012551441645546	0.00221691948515076	0.00215135508671551
244	12.1735729393678	0.35	-14.0428068236913	-14.4462286363247	-13.6393850110579	0.523499359163191	-14.9615518802308	-15.2655476064702	-14.6575561539914	0.51	0.28	0.88	-16.6646893829077	-16.332831366274	-16.0009733496403	-28.9903926601568	-28.4130825172207	-27.8357723742846	-28.1288440058349	-27.5733847933671	-27.0142441029921	-14.0428068236913	0.719802126453334	-0.2629213845201	10.0506781433986	-0.156744771296518	-0.147425300500522	-0.166614992775768	-1.02070106668509	-1.00442099879197	-1.03794323264295	-0.957911885440561	-0.942131701217447	-0.974621813111731	0.0012551441645546	0.00221691948515076	0.00215135508671551
244	12.1735729393678	0.35	-14.0411505425173	-14.4448283251332	-13.6374727599013	0.530629945766421	-15.1462513502598	-15.4496293886089	-14.8428733119106	0.5	0.28	0.89	-16.9175713459367	-16.5853679331904	-16.2531645204441	-29.4886693130426	-28.9096124033465	-28.3305554936505	-28.5645747793734	-28.0125857423715	-27.4466332138276	-14.0411505425173	0.718260502747331	-0.0862234377015712	10.299896278169	-0.156744771296518	-0.147425300500522	-0.166614992775768	-1.02070106668509	-1.00442099879197	-1.03794323264295	-0.957911885440561	-0.942131701217447	-0.974621813111731	0.0012551441645546	0.00221691948515076	0.00215135508671551
244	12.1735729393678	0.35	-14.0411182559382	-14.447498909889	-13.6347376019875	0.51405871680075	-14.9120247329636	-15.2207977329763	-14.6032517329509	0.5	0.29	0.88	-16.6911447062857	-16.3525438710982	-16.0139430359107	-29.1212137655254	-28.5304533667514	-27.9396929679773	-28.2766083267303	-27.7107161861616	-27.1361671831566	-14.0411182559382	0.720455744931245	0.111353409292591	10.3868469291948	-0.156744771296518	-0.147425300500522	-0.166614992775768	-1.02070106668509	-1.00442099879197	-1.03794323264295	-0.957911885440561	-0.942131701217447	-0.974621813111731	0.0012551441645546	0.00221691948515076	0.00215135508671551
244	12.1735729393678	0.35	-14.0404424613363	-14.4511672299284	-13.6297176927442	0.516633052080552	-14.9638622880143	-15.272115955463	-14.6556086205656	0.51	0.29	0.9	-16.5177375145625	-16.1843421172471	-15.8509467199317	-28.5645096902696	-27.987961234471	-27.4114127786724	-27.7174903446827	-27.1626032950774	-26.6009118314989	-14.0404424613363	0.722440648047564	-0.2200015932786	9.95423116184973	-0.156744771296518	-0.147425300500522	-0.166614992775768	-1.02070106668509	-1.00442099879197	-1.03794323264295	-0.957911885440561	-0.942131701217447	-0.974621813111731	0.0012551441645546	0.00221691948515076	0.00215135508671551
244	12.1735729393678	0.35	-14.0402811832213	-14.4455114455569	-13.6350509208857	0.520758197350021	-15.0214518094209	-15.3283457868309	-14.7145578320108	0.5	0.28	0.88	-16.7966678824597	-16.4603761334758	-16.1240843844919	-29.2913317033675	-28.7048800787046	-28.1184284540416	-28.4448451866876	-27.8698695737051	-27.3016726234424	-14.0402811832213	0.716024521676365	-0.0227758496709967	10.3247886107186	-0.156744771296518	-0.147425300500522	-0.166614992775768	-1.02070106668509	-1.00442099879197	-1.03794323264295	-0.957911885440561	-0.942131701217447	-0.974621813111731	0.0012551441645546	0.00221691948515076	0.00215135508671551
244	12.1735729393678	0.35	-14.03842749823	-14.4496141356331	-13.6272408608269	0.509625079288515	-14.8728873583987	-15.1835944645571	-14.5621802522403	0.5	0.29	0.88	-16.6940937241333	-16.3524767530616	-16.0108597819899	-29.1758883943888	-28.5788521738955	-27.9818159534023	-28.3883370264667	-27.7925604648378	-27.2152067251371	-14.03842749823	0.716334397150655	0.0814882224678737	10.3939834555107	-0.156744771296518	-0.147425300500522	-0.166614992775768	-1.02070106668509	-1.00442099879197	-1.03794323264295	-0.957911885440561	-0.942131701217447	-0.974621813111731	0.0012551441645546	0.00221691948515076	0.00215135508671551
244	12.1735729393678	0.35	-14.0316388121052	-14.4361089607842	-13.6271686634262	0.527418840960093	-14.912323290801	-15.2129467444441	-14.611699837158	0.49	0.28	0.89	-16.8853520154371	-16.5516801158287	-16.2180082162203	-29.6927395732459	-29.1059805403916	-28.5192215075373	-28.7178623002174	-28.1468834756442	-27.5834909689772	-14.0316388121052	0.713828277184832	-0.0661506281490246	10.4574460781979	-0.156744771296518	-0.147425300500522	-0.166614992775768	-1.02070106668509	-1.00442099879197	-1.03794323264295	-0.957911885440561	-0.942131701217447	-0.974621813111731	0.0012551441645546	0.00221691948515076	0.00215135508671551
244	12.1735729393678	0.35	-14.029796586567	-14.4328306986519	-13.6267624744821	0.529568668170957	-15.1458732753831	-15.4498906925517	-14.8418558582145	0.51	0.28	0.9	-16.8394340129132	-16.5080736598167	-16.1767133067201	-29.2648026334789	-28.6889403256071	-28.1130780177353	-28.338085642151	-27.7777908511137	-27.2210363135381	-14.029796586567	0.726640280854524	0.0914642512415052	10.3083111881968	-0.156744771296518	-0.147425300500522	-0.166614992775768	-1.02070106668509	-1.00442099879197	-1.03794323264295	-0.957911885440561	-0.942131701217447	-0.974621813111731	0.0012551441645546	0.00221691948515076	0.00215135508671551
244	12.1735729393678	0.35	-14.0282253339186	-14.432533206238	-13.6239174615992	0.514073919708112	-14.8302162756164	-15.1372859801461	-14.5231465710867	0.5	0.29	0.89	-16.6659859128364	-16.3279055345795	-15.9898251563226	-29.1526641669986	-28.5612833881882	-27.9699026093779	-28.3068702727166	-27.7348122674102	-27.1595376992118	-14.0282253339186	0.722032069089122	-0.17381873753482	10.0862642151366	-0.156744771296518	-0.147425300500522	-0.166614992775768	-1.02070106668509	-1.00442099879197	-1.03794323264295	-0.957911885440561	-0.942131701217447	-0.974621813111731	0.0012551441645546	0.00221691948515076	0.00215135508671551
244	12.1735729393678	0.35	-14.0278708015645	-14.4324977101622	-13.6232438929667	0.532508656940504	-15.0392756112425	-15.3393766761449	-14.7391745463401	0.5	0.28	0.9	-16.7700282488854	-16.4419377767504	-16.1138473046153	-29.2013869365156	-28.6300881476996	-28.0587893588835	-28.2056545204133	-27.6561215426801	-27.0976550035975	-14.0278708015645	0.719923904411664	0.0199732617700207	10.4844376969184	-0.156744771296518	-0.147425300500522	-0.166614992775768	-1.02070106668509	-1.00442099879197	-1.03794323264295	-0.957911885440561	-0.942131701217447	-0.974621813111731	0.0012551441645546	0.00221691948515076	0.00215135508671551
244	12.1735729393678	0.35	-14.0271511835271	-14.4299315038716	-13.6243708631827	0.523579338829331	-14.9569373194188	-15.2607905688452	-14.6530840699924	0.5	0.28	0.89	-16.6972988301964	-16.3648436743962	-16.0323885185961	-29.089554474148	-28.5103606498529	-27.9311668255578	-28.2127887859343	-27.6486734152483	-27.0857257514485	-14.0271511835271	0.726663605371483	0.259749873582119	10.5501205404445	-0.156744771296518	-0.147425300500522	-0.166614992775768	-1.02070106668509	-1.00442099879197	-1.03794323264295	-0.957911885440561	-0.942131701217447	-0.974621813111731	0.0012551441645546	0.00221691948515076	0.00215135508671551
244	12.1735729393678	0.35	-14.0263360220376	-14.4320628863542	-13.620609157721	0.520712273607933	-15.1323837096142	-15.4415725137928	-14.8231949054356	0.51	0.29	0.89	-16.8532390318793	-16.5157842280924	-16.1783294243055	-29.3143626354441	-28.727396980203	-28.1404313249619	-28.4465220965848	-27.891130297159	-27.3152779708349	-14.0263360220376	0.720767953776585	0.08975037645482	10.3291627214279	-0.156744771296518	-0.147425300500522	-0.166614992775768	-1.02070106668509	-1.00442099879197	-1.03794323264295	-0.957911885440561	-0.942131701217447	-0.974621813111731	0.0012551441645546	0.00221691948515076	0.00215135508671551
244	12.1735729393678	0.35	-14.0257238348047	-14.4339934596529	-13.6174542099565	0.520269725458097	-14.990877322084	-15.2974465102216	-14.6843081339464	0.5	0.28	0.88	-16.7957707858195	-16.4591743603629	-16.1225779349063	-29.3270032131065	-28.7392740414736	-28.1515448698408	-28.4586291181414	-27.8887022987556	-27.3200341142339	-14.0257238348047	0.717800018232675	0.00470231180167688	10.4433015547689	-0.156744771296518	-0.147425300500522	-0.166614992775768	-1.02070106668509	-1.00442099879197	-1.03794323264295	-0.957911885440561	-0.942131701217447	-0.974621813111731	0.0012551441645546	0.00221691948515076	0.00215135508671551
244	12.1735729393678	0.35	-14.0250461225946	-14.4286169918817	-13.6214752533074	0.525894985878229	-15.1491478195201	-15.4554803583882	-14.842815280652	0.5	0.28	0.88	-16.9505212674153	-16.6145565419859	-16.2785918165566	-29.576033550746	-28.9898271542343	-28.4036207577226	-28.6466782313877	-28.0782485959957	-27.5147034044604	-14.0250461225946	0.71727924782483	-0.0509114660631076	10.3873459189539	-0.156744771296518	-0.147425300500522	-0.166614992775768	-1.02070106668509	-1.00442099879197	-1.03794323264295	-0.957911885440561	-0.942131701217447	-0.974621813111731	0.0012551441645546	0.00221691948515076	0.00215135508671551
244	12.1735729393678	0.35	-14.0222190026121	-14.4255527390626	-13.6188852661615	0.533173713266667	-15.2285159093	-15.5319874963839	-14.9250443222162	0.5	0.28	0.88	-17.1561193654682	-16.8209146936095	-16.4857100217508	-30.0734467334892	-29.4858569861103	-28.8982672387313	-29.1495677169313	-28.5854034809056	-28.0124839301398	-14.0222190026121	0.723615396655755	0.104756234300835	10.5000952777015	-0.156744771296518	-0.147425300500522	-0.166614992775768	-1.02070106668509	-1.00442099879197	-1.03794323264295	-0.957911885440561	-0.942131701217447	-0.974621813111731	0.0012551441645546	0.00221691948515076	0.00215135508671551
244	12.1735729393678	0.35	-14.0205214417965	-14.42896114184	-13.612081741753	0.504553058831331	-14.8144589871683	-15.1271015613716	-14.501816412965	0.51	0.29	0.9	-16.4468664587792	-16.1069473641404	-15.7670282695016	-28.5372599338536	-27.9474600723117	-27.3576602107697	-27.6773549816117	-27.105177583203	-26.5339492989019	-14.0205214417965	0.726630782967345	-0.206897425824683	9.8898485481875	-0.156744771296518	-0.147425300500522	-0.166614992775768	-1.02070106668509	-1.00442099879197	-1.03794323264295	-0.957911885440561	-0.942131701217447	-0.974621813111731	0.0012551441645546	0.00221691948515076	0.00215135508671551
244	12.1735729393678	0.35	-14.0195038715024	-14.4237405511869	-13.615267191818	0.524048778866401	-15.1767169526562	-15.4847450749718	-14.8686888303405	0.51	0.28	0.89	-16.8810114082332	-16.5452082534709	-16.2094050987085	-29.3410639091448	-28.7574009054003	-28.1737379016558	-28.4426244537333	-27.8738312061528	-27.3150485859068	-14.0195038715024	0.721769424414076	-0.0714677446995569	10.2012913738833	-0.156744771296518	-0.147425300500522	-0.166614992775768	-1.02070106668509	-1.00442099879197	-1.03794323264295	-0.957911885440561	-0.942131701217447	-0.974621813111731	0.0012551441645546	0.00221691948515076	0.00215135508671551
244	12.1735729393678	0.35	-14.0144290321587	-14.4205864159078	-13.6082716484096	0.522537722245783	-14.9556007912043	-15.260061841174	-14.6511397412347	0.5	0.28	0.89	-16.7276370073468	-16.3938956385519	-16.060154269757	-29.1774808786544	-28.5953465101149	-28.0132121415755	-28.2465201297434	-27.6825830956239	-27.1156274866145	-14.0144290321587	0.717069778508191	0.163686319968757	10.5444575894792	-0.156744771296518	-0.147425300500522	-0.166614992775768	-1.02070106668509	-1.00442099879197	-1.03794323264295	-0.957911885440561	-0.942131701217447	-0.974621813111731	0.0012551441645546	0.00221691948515076	0.00215135508671551
244	12.1735729393678	0.35	-14.0134195005143	-14.4210285694807	-13.605810431548	0.523600783609256	-15.0168771099561	-15.3219349352546	-14.7118192846575	0.5	0.28	0.9	-16.7374687165066	-16.4042277890887	-16.0709868616709	-29.1295726311804	-28.5496064509105	-27.9696402706405	-28.1691444713452	-27.6076808385168	-27.0423416389428	-14.0134195005143	0.723097276918753	-0.0999717585626951	10.1902879318207	-0.156744771296518	-0.147425300500522	-0.166614992775768	-1.02070106668509	-1.00442099879197	-1.03794323264295	-0.957911885440561	-0.942131701217447	-0.974621813111731	0.0012551441645546	0.00221691948515076	0.00215135508671551
244	12.1735729393678	0.35	-14.0127503032731	-14.4228749068225	-13.6026256997238	0.515107137416563	-14.8371245729718	-15.1437025985119	-14.5305465474316	0.5	0.28	0.87	-16.65113109284	-16.3140357979314	-15.9769405030229	-29.1018211714652	-28.5126667809632	-27.9235123904612	-28.2717282732539	-27.6969644415645	-27.134442355454	-14.0127503032731	0.708933667487032	-0.0180351148157833	10.4675514611236	-0.156744771296518	-0.147425300500522	-0.166614992775768	-1.02070106668509	-1.00442099879197	-1.03794323264295	-0.957911885440561	-0.942131701217447	-0.974621813111731	0.0012551441645546	0.00221691948515076	0.00215135508671551
244	12.1735729393678	0.35	-14.0060757862853	-14.4125585757304	-13.5995929968403	0.516662722821125	-14.9514796761119	-15.2594599664906	-14.6434993857332	0.5	0.28	0.89	-16.7478311013191	-16.4098111519156	-16.0717912025122	-29.2362535502216	-28.6461809082176	-28.0561082662135	-28.3349165687836	-27.7646296219703	-27.1883241494059	-14.0060757862853	0.723928597889276	0.00318928707674926	10.3153574051252	-0.156744771296518	-0.147425300500522	-0.166614992775768	-1.02070106668509	-1.00442099879197	-1.03794323264295	-0.957911885440561	-0.942131701217447	-0.974621813111731	0.0012551441645546	0.00221691948515076	0.00215135508671551
244	12.1735729393678	0.35	-14.0053951981325	-14.411088967491	-13.5997014287739	0.524064437161751	-15.1012391554971	-15.4077257525694	-14.7947525584248	0.5	0.29	0.9	-16.8755021472892	-16.5398189121338	-16.2041356769784	-29.4196341204473	-28.8344261738958	-28.2492182273444	-28.5359696885132	-27.9669523276641	-27.3998203950952	-14.0053951981325	0.719982109747473	-0.0391047273315329	10.2401793168092	-0.156744771296518	-0.147425300500522	-0.166614992775768	-1.02070106668509	-1.00442099879197	-1.03794323264295	-0.957911885440561	-0.942131701217447	-0.974621813111731	0.0012551441645546	0.00221691948515076	0.00215135508671551
244	12.1735729393678	0.35	-14.0047691740719	-14.4143939593001	-13.5951443888438	0.518971671102894	-14.8551163853094	-15.1597001340412	-14.5505326365776	0.49	0.28	0.87	-16.8744063270686	-16.535371260987	-16.1963361949054	-29.729228682002	-29.1319187194826	-28.5346087569633	-28.8594255030757	-28.2891435673748	-27.7094228996457	-14.0047691740719	0.707456996047673	0.0435599950512859	10.6633561926993	-0.156744771296518	-0.147425300500522	-0.166614992775768	-1.02070106668509	-1.00442099879197	-1.03794323264295	-0.957911885440561	-0.942131701217447	-0.974621813111731	0.0012551441645546	0.00221691948515076	0.00215135508671551
244	12.1735729393678	0.35	-14.0044542761528	-14.4119332093424	-13.5969753429633	0.511847711566321	-14.8227678845733	-15.1310538524563	-14.5144819166902	0.51	0.29	0.9	-16.3500148206391	-16.0168932685627	-15.6837717164862	-28.2578049954392	-27.6820695015195	-27.1063340075998	-27.3605314098774	-26.8110453320958	-26.2566798762166	-14.0044542761528	0.724943323582914	0.0153997619051975	10.2186128262569	-0.156744771296518	-0.147425300500522	-0.166614992775768	-1.02070106668509	-1.00442099879197	-1.03794323264295	-0.957911885440561	-0.942131701217447	-0.974621813111731	0.0012551441645546	0.00221691948515076	0.00215135508671551
244	12.1735729393678	0.35	-14.0010883743484	-14.4039464818947	-13.5982302668021	0.520131464036561	-14.9519189546487	-15.2577761322794	-14.646061777018	0.49	0.28	0.88	-16.9030959495049	-16.5642567126781	-16.2254174758513	-29.6871333801663	-29.092025498855	-28.4969176175436	-28.8016962019055	-28.2254094301138	-27.6496636390033	-14.0010883743484	0.716686903633528	-0.044908701179067	10.4306146272265	-0.156744771296518	-0.147425300500522	-0.166614992775768	-1.02070106668509	-1.00442099879197	-1.03794323264295	-0.957911885440561	-0.942131701217447	-0.974621813111731	0.0012551441645546	0.00221691948515076	0.00215135508671551
244	12.1735729393678	0.35	-13.9993248474938	-14.4032211193245	-13.5954285756632	0.529336552106243	-15.1877050264237	-15.4927041669141	-14.8827058859333	0.5	0.29	0.88	-16.9919595012687	-16.6574450751686	-16.3229306490684	-29.6490293086418	-29.0653398275747	-28.4816503465077	-28.8112797282722	-28.2448791662152	-27.6703128315082	-13.9993248474938	0.715506103222559	0.294253177157637	10.6682026005397	-0.156744771296518	-0.147425300500522	-0.166614992775768	-1.02070106668509	-1.00442099879197	-1.03794323264295	-0.957911885440561	-0.942131701217447	-0.974621813111731	0.0012551441645546	0.00221691948515076	0.00215135508671551
244	12.1735729393678	0.35	-13.9990979653178	-14.407120216876	-13.5910757137597	0.526701623211954	-15.179351216298	-15.4857983451069	-14.872904087489	0.49	0.28	0.88	-17.1923867282729	-16.8521680690318	-16.5119494097906	-30.2374867343765	-29.6391197154055	-29.0407526964346	-29.302126364785	-28.7265628082198	-28.1473449318796	-13.9990979653178	0.709744632860218	0.129948552259947	10.7324379144719	-0.156744771296518	-0.147425300500522	-0.166614992775768	-1.02070106668509	-1.00442099879197	-1.03794323264295	-0.957911885440561	-0.942131701217447	-0.974621813111731	0.0012551441645546	0.00221691948515076	0.00215135508671551
244	12.1735729393678	0.35	-13.9977116150462	-14.4053917918524	-13.5900314382399	0.515264381144799	-14.7619226023534	-15.0668507373517	-14.4569944673551	0.5	0.28	0.87	-16.5927742666825	-16.2569639636679	-15.9211536606532	-29.0295291915336	-28.4420195420016	-27.8545098924696	-28.1307568976884	-27.5633647433609	-26.995232889262	-13.9977116150462	0.70933470917178	0.120238913942033	10.6853321849101	-0.156744771296518	-0.147425300500522	-0.166614992775768	-1.02070106668509	-1.00442099879197	-1.03794323264295	-0.957911885440561	-0.942131701217447	-0.974621813111731	0.0012551441645546	0.00221691948515076	0.00215135508671551
244	12.1735729393678	0.35	-13.9973489782705	-14.3991790109969	-13.5955189455441	0.539145046015783	-15.38169813666	-15.6845643116149	-15.078831961705	0.51	0.28	0.89	-17.1178611718465	-16.7873182869103	-16.4567754019742	-29.7739907324226	-29.1990602142956	-28.6241296961685	-28.8489387284755	-28.2855006611939	-27.7424848245174	-13.9973489782705	0.724677492562671	0.0392752433532626	10.3128053071749	-0.156744771296518	-0.147425300500522	-0.166614992775768	-1.02070106668509	-1.00442099879197	-1.03794323264295	-0.957911885440561	-0.942131701217447	-0.974621813111731	0.0012551441645546	0.00221691948515076	0.00215135508671551
244	12.1735729393678	0.35	-13.9961162545091	-14.3992585564878	-13.5929739525304	0.524118487232455	-15.0889075738869	-15.3951107164109	-14.7827044313629	0.5	0.28	0.88	-16.9974677667202	-16.6593943263277	-16.3213208859352	-29.7868193627323	-29.1943703792416	-28.601921395751	-28.9289222662354	-28.3580725039211	-27.7801369262558	-13.9961162545091	0.718088011280378	-0.0870466166087252	10.3459445051175	-0.156744771296518	-0.147425300500522	-0.166614992775768	-1.02070106668509	-1.00442099879197	-1.03794323264295	-0.957911885440561	-0.942131701217447	-0.974621813111731	0.0012551441645546	0.00221691948515076	0.00215135508671551
244	12.1735729393678	0.35	-13.9952832235996	-14.3983317453876	-13.5922347018115	0.511606117347652	-14.8499305770194	-15.1589308297432	-14.5409303242956	0.51	0.28	0.87	-16.4474757976529	-16.1122097927331	-15.7769437878134	-28.5006585671176	-27.9197000022329	-27.3387414373483	-27.65986636133	-27.0914523489609	-26.5276829683206	-13.9952832235996	0.721994681737847	-0.0362509874114199	10.3432565335199	-0.156744771296518	-0.147425300500522	-0.166614992775768	-1.02070106668509	-1.00442099879197	-1.03794323264295	-0.957911885440561	-0.942131701217447	-0.974621813111731	0.0012551441645546	0.00221691948515076	0.00215135508671551
244	12.1735729393678	0.35	-13.9944582375008	-14.4029632488517	-13.5859532261499	0.525352435757388	-15.0726758457834	-15.3777938116029	-14.7675578799639	0.5	0.28	0.87	-16.9806791133384	-16.6437575540582	-16.306835994778	-29.7600603686104	-29.1695771566763	-28.5790939447423	-28.9079933954614	-28.3347272144853	-27.7661702075299	-13.9944582375008	0.704172421644118	-0.01341405802598	10.5718508626969	-0.156744771296518	-0.147425300500522	-0.166614992775768	-1.02070106668509	-1.00442099879197	-1.03794323264295	-0.957911885440561	-0.942131701217447	-0.974621813111731	0.0012551441645546	0.00221691948515076	0.00215135508671551
244	12.1735729393678	0.35	-13.9933753723517	-14.3958894765218	-13.5908612681816	0.525136624030926	-15.142786903521	-15.4494568113031	-14.836116995739	0.5	0.28	0.88	-16.9823664958193	-16.6452685103818	-16.3081705249443	-29.6751208967411	-29.0860732234167	-28.4970255500923	-28.7521806088754	-28.1845633227907	-27.6160524559253	-13.9933753723517	0.714736504421689	-0.0262131739178509	10.423404559026	-0.156744771296518	-0.147425300500522	-0.166614992775768	-1.02070106668509	-1.00442099879197	-1.03794323264295	-0.957911885440561	-0.942131701217447	-0.974621813111731	0.0012551441645546	0.00221691948515076	0.00215135508671551
244	12.1735729393678	0.35	-13.9910338149335	-14.3931288954945	-13.5889387343724	0.52863688502721	-15.1036468414942	-15.407384091502	-14.7999095914864	0.5	0.28	0.89	-16.8608672748819	-16.5284764271945	-16.1960855795072	-29.3780878982453	-28.7989357478409	-28.2197835974365	-28.4473693692223	-27.8852131352447	-27.3260238038074	-13.9910338149335	0.724588281202104	0.00552873018465711	10.3356103767901	-0.156744771296518	-0.147425300500522	-0.166614992775768	-1.02070106668509	-1.00442099879197	-1.03794323264295	-0.957911885440561	-0.942131701217447	-0.974621813111731	0.0012551441645546	0.00221691948515076	0.00215135508671551
244	12.1735729393678	0.35	-13.986164843593	-14.3898109682629	-13.5825187189232	0.520375996604744	-14.7883704663988	-15.0907339334808	-14.4860069993169	0.5	0.28	0.9	-16.4951090489006	-16.1646070081182	-15.8341049673357	-28.7192126634982	-28.1437840096584	-27.5683553558185	-27.7917055257721	-27.2252529262966	-26.6732655495775	-13.986164843593	0.721975211555433	0.00235935139502506	10.3817232624135	-0.156744771296518	-0.147425300500522	-0.166614992775768	-1.02070106668509	-1.00442099879197	-1.03794323264295	-0.957911885440561	-0.942131701217447	-0.974621813111731	0.0012551441645546	0.00221691948515076	0.00215135508671551
244	12.1735729393678	0.35	-13.9859590068495	-14.3893567353516	-13.5825612783474	0.51509873075299	-14.7550378868297	-15.0599248941627	-14.4501508794967	0.49	0.28	0.87	-16.6542108890469	-16.3170476858345	-15.9798844826221	-29.2159772854105	-28.6245020992155	-28.0330269130206	-28.3296633617867	-27.7557717372947	-27.186743703694	-13.9859590068495	0.710577755237824	0.0608097250182495	10.6132635581801	-0.156744771296518	-0.147425300500522	-0.166614992775768	-1.02070106668509	-1.00442099879197	-1.03794323264295	-0.957911885440561	-0.942131701217447	-0.974621813111731	0.0012551441645546	0.00221691948515076	0.00215135508671551
244	12.1735729393678	0.35	-13.983359294629	-14.3908895080185	-13.5758290812396	0.513467742067271	-14.7372542236354	-15.0427695352603	-14.4317389120104	0.5	0.28	0.87	-16.5325062796293	-16.1967347452638	-15.8609632108982	-28.8858364228627	-28.299171494201	-27.7125065655393	-28.0309205508596	-27.458973772203	-26.8884861907699	-13.983359294629	0.714633802118227	0.137319823999348	10.6015818590813	-0.156744771296518	-0.147425300500522	-0.166614992775768	-1.02070106668509	-1.00442099879197	-1.03794323264295	-0.957911885440561	-0.942131701217447	-0.974621813111731	0.0012551441645546	0.00221691948515076	0.00215135508671551
244	12.1735729393678	0.35	-13.982159512252	-14.3882274481379	-13.5760915763661	0.511295850769151	-14.7402282446425	-15.0471362772501	-14.433320212035	0.5	0.28	0.9	-16.554524312398	-16.2168709281356	-15.8792175438731	-28.9438362277377	-28.3534849695917	-27.7631337114456	-27.9916048405037	-27.4210222642391	-26.8473932076261	-13.982159512252	0.721814493432736	-0.0930090986661646	10.2433943216185	-0.156744771296518	-0.147425300500522	-0.166614992775768	-1.02070106668509	-1.00442099879197	-1.03794323264295	-0.957911885440561	-0.942131701217447	-0.974621813111731	0.0012551441645546	0.00221691948515076	0.00215135508671551
244	12.1735729393678	0.35	-13.9774179138655	-14.3836505002422	-13.5711853274888	0.524852279690569	-14.8672614701493	-15.1685231742033	-14.5659997660952	0.5	0.28	0.89	-16.6086215900416	-16.2787581231278	-15.948894656214	-28.9488692328038	-28.3739163797572	-27.7989635267106	-28.0007777608199	-27.4411030265694	-26.8827387180456	-13.9774179138655	0.721578151429407	0.414811386278264	10.8534810525832	-0.156744771296518	-0.147425300500522	-0.166614992775768	-1.02070106668509	-1.00442099879197	-1.03794323264295	-0.957911885440561	-0.942131701217447	-0.974621813111731	0.0012551441645546	0.00221691948515076	0.00215135508671551
244	12.1735729393678	0.35	-13.9734414848924	-14.3794220384953	-13.5674609312895	0.519125585777702	-14.8355459866758	-15.1396347133297	-14.5314572600219	0.5	0.28	0.9	-16.7156609798979	-16.3799168117721	-16.0441726436463	-29.2932701614689	-28.7048971001898	-28.1165240389107	-28.2382574516905	-27.6738583130168	-27.1083215493871	-13.9734414848924	0.716637004685876	-0.0151363241532666	10.4487290255845	-0.156744771296518	-0.147425300500522	-0.166614992775768	-1.02070106668509	-1.00442099879197	-1.03794323264295	-0.957911885440561	-0.942131701217447	-0.974621813111731	0.0012551441645546	0.00221691948515076	0.00215135508671551
244	12.1735729393678	0.35	-13.973205308303	-14.3762268193076	-13.5701837972985	0.519003910423117	-14.976752343009	-15.2838102420009	-14.6696944440171	0.5	0.28	0.87	-16.8652520389024	-16.5264223377325	-16.1875926365626	-29.5444741778125	-28.9509138009027	-28.3573534239929	-28.7025226338463	-28.1281379788326	-27.5528343324726	-13.973205308303	0.713696225817383	0.226344408597877	10.7018092320021	-0.156744771296518	-0.147425300500522	-0.166614992775768	-1.02070106668509	-1.00442099879197	-1.03794323264295	-0.957911885440561	-0.942131701217447	-0.974621813111731	0.0012551441645546	0.00221691948515076	0.00215135508671551
244	12.1735729393678	0.35	-13.9727435703787	-14.3763775729631	-13.5691095677944	0.518138124653626	-14.8928609061506	-15.1987287418469	-14.5869930704542	0.5	0.28	0.89	-16.7459566288529	-16.4089515017972	-16.0719463747414	-29.3065667910225	-28.7167848225228	-28.127002854023	-28.3671271955789	-27.7973240500878	-27.2215851667231	-13.9727435703787	0.720571778722553	-0.00797055953139184	10.4283146766156	-0.156744771296518	-0.147425300500522	-0.166614992775768	-1.02070106668509	-1.00442099879197	-1.03794323264295	-0.957911885440561	-0.942131701217447	-0.974621813111731	0.0012551441645546	0.00221691948515076	0.00215135508671551
244	12.1735729393678	0.35	-13.9722799659684	-14.3759071059123	-13.5686528260245	0.519528357678034	-14.8459491236114	-15.1500056901726	-14.5418925570503	0.49	0.28	0.9	-16.7806672804015	-16.4438837713898	-16.1071002623781	-29.468622127235	-28.8771947542996	-28.2857673813643	-28.5575465339988	-27.9807608284934	-27.4087558115899	-13.9722799659684	0.726384482416579	-0.108325137606848	10.2262345237962	-0.156744771296518	-0.147425300500522	-0.166614992775768	-1.02070106668509	-1.00442099879197	-1.03794323264295	-0.957911885440561	-0.942131701217447	-0.974621813111731	0.0012551441645546	0.00221691948515076	0.00215135508671551
244	12.1735729393678	0.35	-13.9717611581856	-14.3772863398161	-13.5662359765551	0.520126730713557	-15.0463507477158	-15.354142545147	-14.7385589502845	0.5	0.28	0.89	-16.9610879127953	-16.6210830105535	-16.2810781083118	-29.7331823656971	-29.1371458487259	-28.5411093317546	-28.8424948097128	-28.2653034840435	-27.6886602222689	-13.9717611581856	0.716990425484732	0.121113492000246	10.5534807829805	-0.156744771296518	-0.147425300500522	-0.166614992775768	-1.02070106668509	-1.00442099879197	-1.03794323264295	-0.957911885440561	-0.942131701217447	-0.974621813111731	0.0012551441645546	0.00221691948515076	0.00215135508671551
244	12.1735729393678	0.35	-13.9691689080948	-14.3761946119269	-13.5621432042626	0.513350930816528	-14.7786431173578	-15.0850880901362	-14.4721981445793	0.5	0.29	0.88	-16.5867117610869	-16.249762158689	-15.912812556291	-28.9892667634243	-28.400366320079	-27.8114658767337	-28.160468767617	-27.5850160695101	-27.0150234218696	-13.9691689080948	0.714822500337003	0.122474877306062	10.505512727359	-0.156744771296518	-0.147425300500522	-0.166614992775768	-1.02070106668509	-1.00442099879197	-1.03794323264295	-0.957911885440561	-0.942131701217447	-0.974621813111731	0.0012551441645546	0.00221691948515076	0.00215135508671551
244	12.1735729393678	0.35	-13.9669739407828	-14.3760412404931	-13.5579066410724	0.509165060712694	-14.5591204510327	-14.8635527621004	-14.2546881399651	0.49	0.28	0.89	-16.4619770996844	-16.1248061814381	-15.7876352631918	-28.907354972265	-28.3152803167695	-27.7232056612741	-27.9454476700886	-27.3752591987445	-26.7980409988978	-13.9669739407828	0.713013903299933	0.15365585799785	10.7007030252858	-0.156744771296518	-0.147425300500522	-0.166614992775768	-1.02070106668509	-1.00442099879197	-1.03794323264295	-0.957911885440561	-0.942131701217447	-0.974621813111731	0.0012551441645546	0.00221691948515076	0.00215135508671551
244	12.1735729393678	0.35	-13.9645224838792	-14.3691190546502	-13.5599259131083	0.51504441472963	-14.7011135999128	-15.0049193875941	-14.3973078122315	0.49	0.28	0.88	-16.7559348009789	-16.4166760659565	-16.0774173309342	-29.5831505132818	-28.9841781288508	-28.3852057444199	-28.6868905523444	-28.0968630046555	-27.5314784551023	-13.9645224838792	0.713696960937862	-0.196542574563161	10.3837825166725	-0.156744771296518	-0.147425300500522	-0.166614992775768	-1.02070106668509	-1.00442099879197	-1.03794323264295	-0.957911885440561	-0.942131701217447	-0.974621813111731	0.0012551441645546	0.00221691948515076	0.00215135508671551
244	12.1735729393678	0.35	-13.9619119381187	-14.3692730199319	-13.5545508563056	0.527475344228649	-15.0886640146503	-15.3928079149639	-14.7845201143368	0.49	0.28	0.89	-17.0768257259216	-16.7394076011748	-16.4019894764279	-30.0200433791922	-29.4268823957401	-28.833721412288	-29.0120236850504	-28.4359073740301	-27.8607743630452	-13.9619119381187	0.713001615259505	-0.0345275393738945	10.5208163347324	-0.156744771296518	-0.147425300500522	-0.166614992775768	-1.02070106668509	-1.00442099879197	-1.03794323264295	-0.957911885440561	-0.942131701217447	-0.974621813111731	0.0012551441645546	0.00221691948515076	0.00215135508671551
244	12.1735729393678	0.35	-13.9615797060484	-14.3649196199257	-13.5582397921712	0.524572400934405	-15.0195062551416	-15.3240237861144	-14.7149887241689	0.5	0.28	0.89	-16.8075520178493	-16.4735539561385	-16.1395558944278	-29.3279322821657	-28.745130424654	-28.1623285671423	-28.4166411264738	-27.8465509939689	-27.2869609775259	-13.9615797060484	0.722820509211275	0.181994233697702	10.5594627548228	-0.156744771296518	-0.147425300500522	-0.166614992775768	-1.02070106668509	-1.00442099879197	-1.03794323264295	-0.957911885440561	-0.942131701217447	-0.974621813111731	0.0012551441645546	0.00221691948515076	0.00215135508671551
244	12.1735729393678	0.35	-13.9608526317799	-14.3635822668007	-13.5581229967592	0.515356273672935	-14.713148703277	-15.017013441897	-14.4092839646569	0.49	0.28	0.88	-16.6002257948723	-16.2643252317071	-15.9284246685419	-29.113797593307	-28.5246886782649	-27.9355797632229	-28.2493945789235	-27.6765887314399	-27.100079313158	-13.9608526317799	0.711557862930227	0.0987292949707118	10.6087678539943	-0.156744771296518	-0.147425300500522	-0.166614992775768	-1.02070106668509	-1.00442099879197	-1.03794323264295	-0.957911885440561	-0.942131701217447	-0.974621813111731	0.0012551441645546	0.00221691948515076	0.00215135508671551
244	12.1735729393678	0.35	-13.9602518643282	-14.368609189908	-13.5518945387485	0.512613534233222	-14.829785157968	-15.1377447428684	-14.5218255730677	0.49	0.28	0.87	-16.741198612625	-16.4006186475739	-16.0600386825228	-29.3696419534322	-28.77215118461	-28.1746604157878	-28.5622155535735	-27.9709665523478	-27.3965383489738	-13.9602518643282	0.710052215320634	0.0678485537163342	10.595967604698	-0.156744771296518	-0.147425300500522	-0.166614992775768	-1.02070106668509	-1.00442099879197	-1.03794323264295	-0.957911885440561	-0.942131701217447	-0.974621813111731	0.0012551441645546	0.00221691948515076	0.00215135508671551
244	12.1735729393678	0.35	-13.9592509006886	-14.3618171515307	-13.5566846498466	0.533131959939399	-15.2476347429237	-15.5515128140924	-14.9437566717549	0.5	0.28	0.9	-17.0181081577964	-16.6855726711365	-16.3530371844765	-29.6515172530876	-29.0721237254091	-28.4927301977305	-28.6939901581289	-28.138629920163	-27.5717022756867	-13.9592509006886	0.728024509067819	-0.0970277612996112	10.1631256992542	-0.156744771296518	-0.147425300500522	-0.166614992775768	-1.02070106668509	-1.00442099879197	-1.03794323264295	-0.957911885440561	-0.942131701217447	-0.974621813111731	0.0012551441645546	0.00221691948515076	0.00215135508671551
244	12.1735729393678	0.35	-13.9565339988618	-14.3582764839682	-13.5547915137554	0.515094362986855	-14.7141020051597	-15.0181458026133	-14.4100582077062	0.51	0.29	0.89	-16.3404577420731	-16.009643612997	-15.6788294839209	-28.3660315188597	-27.7917584990718	-27.2174854792839	-27.5399409569057	-26.9782747271613	-26.4286238974924	-13.9565339988618	0.727476110297411	0.0831493047640896	10.2378630984407	-0.156744771296518	-0.147425300500522	-0.166614992775768	-1.02070106668509	-1.00442099879197	-1.03794323264295	-0.957911885440561	-0.942131701217447	-0.974621813111731	0.0012551441645546	0.00221691948515076	0.00215135508671551
244	12.1735729393678	0.35	-13.9530778679999	-14.3600047236068	-13.546151012393	0.523218622581397	-14.9896483728608	-15.2943864048783	-14.6849103408432	0.5	0.28	0.88	-16.8657136288976	-16.5296671708192	-16.1936207127408	-29.5325077861047	-28.944077621923	-28.3556474577414	-28.6220085161515	-28.0487009664663	-27.479987258204	-13.9530778679999	0.718848503902609	-0.0228179892340948	10.4115424641365	-0.156744771296518	-0.147425300500522	-0.166614992775768	-1.02070106668509	-1.00442099879197	-1.03794323264295	-0.957911885440561	-0.942131701217447	-0.974621813111731	0.0012551441645546	0.00221691948515076	0.00215135508671551
244	12.1735729393678	0.35	-13.9530725680587	-14.3570131403594	-13.549131995758	0.517393773124965	-14.8691149687427	-15.1749506477057	-14.5632792897796	0.51	0.29	0.89	-16.5520565119342	-16.2184666664656	-15.8848768209969	-28.7791049103759	-28.1990913541838	-27.6190777979917	-27.9668860179645	-27.3956724455856	-26.8379383526887	-13.9530725680587	0.722061100669948	-0.0872776551697302	10.2165640425416	-0.156744771296518	-0.147425300500522	-0.166614992775768	-1.02070106668509	-1.00442099879197	-1.03794323264295	-0.957911885440561	-0.942131701217447	-0.974621813111731	0.0012551441645546	0.00221691948515076	0.00215135508671551
244	12.1735729393678	0.35	-13.952543049251	-14.3538373329788	-13.5512487655231	0.522342147729089	-14.9636459627046	-15.2683902111422	-14.6589017142669	0.5	0.29	0.9	-16.6965330024002	-16.363284222996	-16.0300354435918	-29.0780256133604	-28.4976526376208	-27.9172796618812	-28.1618603038862	-27.6035804738263	-27.043860172532	-13.952543049251	0.73114615102401	0.230696701407772	10.3787521284228	-0.156744771296518	-0.147425300500522	-0.166614992775768	-1.02070106668509	-1.00442099879197	-1.03794323264295	-0.957911885440561	-0.942131701217447	-0.974621813111731	0.0012551441645546	0.00221691948515076	0.00215135508671551
244	12.1735729393678	0.35	-13.9510698788379	-14.3520734718859	-13.55006628579	0.536800599725516	-15.2104072554518	-15.5113164846794	-14.9094980262241	0.5	0.28	0.89	-17.0529680592758	-16.7221518142569	-16.3913355692381	-29.8014414476814	-29.2233132930046	-28.6451851383278	-28.8078957292303	-28.2476261805299	-27.6858148386555	-13.9510698788379	0.719178907520735	-0.187145385096601	10.203956871223	-0.156744771296518	-0.147425300500522	-0.166614992775768	-1.02070106668509	-1.00442099879197	-1.03794323264295	-0.957911885440561	-0.942131701217447	-0.974621813111731	0.0012551441645546	0.00221691948515076	0.00215135508671551
244	12.1735729393678	0.35	-13.9495695062956	-14.3575219296598	-13.5416170829313	0.509410297397954	-14.7284955840922	-15.0363184739146	-14.4206726942698	0.5	0.28	0.89	-16.5349030805067	-16.196401228607	-15.8578993767072	-28.900776967612	-28.3091214570084	-27.7174659464048	-28.0201776395465	-27.4472030598197	-26.8709322204767	-13.9495695062956	0.717081639400319	0.202674842671648	10.5662323954229	-0.156744771296518	-0.147425300500522	-0.166614992775768	-1.02070106668509	-1.00442099879197	-1.03794323264295	-0.957911885440561	-0.942131701217447	-0.974621813111731	0.0012551441645546	0.00221691948515076	0.00215135508671551
244	12.1735729393678	0.35	-13.9408214360833	-14.3483998475553	-13.5332430246113	0.522598955324083	-15.1361663211399	-15.4442654518795	-14.8280671904004	0.5	0.29	0.87	-16.9966926473728	-16.6576239978201	-16.3185553482674	-29.7228868359798	-29.1299421196533	-28.5369974033269	-28.9040198566261	-28.3284478092991	-27.7448050308283	-13.9408214360833	0.712662995165143	-0.119858607923421	10.2980026191444	-0.156744771296518	-0.147425300500522	-0.166614992775768	-1.02070106668509	-1.00442099879197	-1.03794323264295	-0.957911885440561	-0.942131701217447	-0.974621813111731	0.0012551441645546	0.00221691948515076	0.00215135508671551
244	12.1735729393678	0.35	-13.9374203621843	-14.3378746612985	-13.5369660630701	0.533384714005326	-15.1587432278179	-15.4606963765288	-14.8567900791071	0.49	0.28	0.88	-17.0951239608987	-16.7612498337648	-16.427375706631	-29.9868411251435	-29.4011869684928	-28.815532811842	-29.0888289178076	-28.5279320634686	-27.9641888542278	-13.9374203621843	0.719657139422353	0.0887957205429554	10.5173904705351	-0.156744771296518	-0.147425300500522	-0.166614992775768	-1.02070106668509	-1.00442099879197	-1.03794323264295	-0.957911885440561	-0.942131701217447	-0.974621813111731	0.0012551441645546	0.00221691948515076	0.00215135508671551
244	12.1735729393678	0.35	-13.9351930979626	-14.3393761621365	-13.5310100337886	0.517170113503687	-14.7741779723952	-15.07819706368	-14.4701588811105	0.51	0.29	0.89	-16.3586267995552	-16.0287906239659	-15.6989544483765	-28.3453121473149	-27.7737904988834	-27.2022688504519	-27.5041291069412	-26.9436473280284	-26.3859187210271	-13.9351930979626	0.723689691557639	0.0395442987474637	10.2759289523674	-0.156744771296518	-0.147425300500522	-0.166614992775768	-1.02070106668509	-1.00442099879197	-1.03794323264295	-0.957911885440561	-0.942131701217447	-0.974621813111731	0.0012551441645546	0.00221691948515076	0.00215135508671551
244	12.1735729393678	0.35	-13.9351810969454	-14.3354242909912	-13.5349379028997	0.528106224449984	-15.0420304648332	-15.3448508538975	-14.7392100757689	0.5	0.28	0.89	-16.8320751050298	-16.4999053380771	-16.1677355711243	-29.3726190070827	-28.7929699769129	-28.2133209467431	-28.4575105365693	-27.9023521910988	-27.3428221688541	-13.9351810969454	0.722522225264771	0.017926546986779	10.3587061460046	-0.156744771296518	-0.147425300500522	-0.166614992775768	-1.02070106668509	-1.00442099879197	-1.03794323264295	-0.957911885440561	-0.942131701217447	-0.974621813111731	0.0012551441645546	0.00221691948515076	0.00215135508671551
244	12.1735729393678	0.35	-13.9348403455795	-14.3361831807754	-13.5334975103835	0.516844063123356	-14.9985077820772	-15.3073446325392	-14.6896709316151	0.5	0.28	0.9	-16.8681785719632	-16.5278507575543	-16.1875229431453	-29.5233640459046	-28.9277086278121	-28.3320532097195	-28.5382632219385	-27.9626369037211	-27.3848197634516	-13.9348403455795	0.728679282997081	-0.0181323085952167	10.2326632204592	-0.156744771296518	-0.147425300500522	-0.166614992775768	-1.02070106668509	-1.00442099879197	-1.03794323264295	-0.957911885440561	-0.942131701217447	-0.974621813111731	0.0012551441645546	0.00221691948515076	0.00215135508671551
244	12.1735729393678	0.35	-13.9332240696238	-14.3392491496252	-13.5271989896223	0.520448588510244	-14.9933178634108	-15.2998271134202	-14.6868086134013	0.49	0.28	0.88	-16.9394673831095	-16.6001103822319	-16.2607533813542	-29.7392878358492	-29.1435054951202	-28.5477231543912	-28.8285397489478	-28.2593785336565	-27.6826531209274	-13.9332240696238	0.711849732315296	-0.0985871303709049	10.4267805122459	-0.156744771296518	-0.147425300500522	-0.166614992775768	-1.02070106668509	-1.00442099879197	-1.03794323264295	-0.957911885440561	-0.942131701217447	-0.974621813111731	0.0012551441645546	0.00221691948515076	0.00215135508671551
244	12.1735729393678	0.35	-13.9300355310601	-14.3306767327879	-13.5293943293322	0.534244215805917	-15.1179790488369	-15.4186006067696	-14.8173574909042	0.5	0.28	0.88	-16.8489099679473	-16.5204011951208	-16.1918924222942	-29.3300742348777	-28.7582160724126	-28.1863579099475	-28.4375305859907	-27.8822473405819	-27.3328265267881	-13.9300355310601	0.72548126962292	-0.0403524913154291	10.3375849270569	-0.156744771296518	-0.147425300500522	-0.166614992775768	-1.02070106668509	-1.00442099879197	-1.03794323264295	-0.957911885440561	-0.942131701217447	-0.974621813111731	0.0012551441645546	0.00221691948515076	0.00215135508671551
244	12.1735729393678	0.35	-13.9285477319617	-14.3289222820592	-13.5281731818642	0.522962597564358	-14.7382070296941	-15.0379870756913	-14.4384269836969	0.49	0.28	0.9	-16.6611700740605	-16.3290321153012	-15.9968941565418	-29.2640329743417	-28.6806588095046	-28.0972846446675	-28.2409204337536	-27.6771379303417	-27.1144847790188	-13.9285477319617	0.721185664740306	-0.0609030489991462	10.4215346848556	-0.156744771296518	-0.147425300500522	-0.166614992775768	-1.02070106668509	-1.00442099879197	-1.03794323264295	-0.957911885440561	-0.942131701217447	-0.974621813111731	0.0012551441645546	0.00221691948515076	0.00215135508671551
244	12.1735729393678	0.35	-13.9284989589539	-14.3361583209292	-13.5208395969787	0.517010606880904	-14.9806118918328	-15.288977397238	-14.6722463864275	0.5	0.28	0.89	-16.7609545204225	-16.4229005042855	-16.0848464881485	-29.2374232270798	-28.6477295833575	-28.0580359396352	-28.3168234573098	-27.746100046348	-27.1822146229521	-13.9284989589539	0.714951162901394	-0.195664461091066	10.2227783104619	-0.156744771296518	-0.147425300500522	-0.166614992775768	-1.02070106668509	-1.00442099879197	-1.03794323264295	-0.957911885440561	-0.942131701217447	-0.974621813111731	0.0012551441645546	0.00221691948515076	0.00215135508671551
244	12.1735729393678	0.35	-13.9277317897375	-14.3358880889096	-13.5195754905654	0.520250556381336	-14.7364639367128	-15.0378418466402	-14.4350860267855	0.51	0.28	0.9	-16.4168533469646	-16.0878382529272	-15.7588231588899	-28.5600774933146	-27.9876963930159	-27.4153152927172	-27.6360911757826	-27.0907057645886	-26.5407504493281	-13.9277317897375	0.719356777830159	0.0433004287132297	10.4295693762434	-0.156744771296518	-0.147425300500522	-0.166614992775768	-1.02070106668509	-1.00442099879197	-1.03794323264295	-0.957911885440561	-0.942131701217447	-0.974621813111731	0.0012551441645546	0.00221691948515076	0.00215135508671551
244	12.1735729393678	0.35	-13.9272499790112	-14.3329655058217	-13.5215344522007	0.522304501546646	-14.9711631017385	-15.2760834446949	-14.6662427587821	0.5	0.28	0.9	-16.7799169996441	-16.4449791823145	-16.1100413649849	-29.3079204827443	-28.7229157465964	-28.1379110104485	-28.4029710855186	-27.8301771054741	-27.2661140489401	-13.9272499790112	0.719920224154908	0.00509518694569304	10.3388117237101	-0.156744771296518	-0.147425300500522	-0.166614992775768	-1.02070106668509	-1.00442099879197	-1.03794323264295	-0.957911885440561	-0.942131701217447	-0.974621813111731	0.0012551441645546	0.00221691948515076	0.00215135508671551
244	12.1735729393678	0.35	-13.9234567401918	-14.3248644416913	-13.5220490386924	0.524328009642678	-14.9067206172071	-15.2090995571285	-14.6043416772858	0.5	0.28	0.91	-16.6748843931261	-16.3433635264788	-16.0118426598315	-29.0889737538257	-28.5106428004354	-27.9323118470452	-28.1033083208172	-27.5572434480704	-26.9916847568464	-13.9234567401918	0.727320930590926	-0.07534610377401	10.2501118646218	-0.156744771296518	-0.147425300500522	-0.166614992775768	-1.02070106668509	-1.00442099879197	-1.03794323264295	-0.957911885440561	-0.942131701217447	-0.974621813111731	0.0012551441645546	0.00221691948515076	0.00215135508671551
244	12.1735729393678	0.35	-13.9212414600615	-14.3259840397006	-13.5164988804225	0.525636241206211	-14.8947834426806	-15.196128769916	-14.5934381154453	0.49	0.28	0.88	-16.9257005725277	-16.5900571428791	-16.2544137132306	-29.8320611213143	-29.2404793864646	-28.6488976516148	-28.865473719278	-28.2926838047547	-27.7168012290303	-13.9212414600615	0.706771190292226	-0.138992893329837	10.4942737452031	-0.156744771296518	-0.147425300500522	-0.166614992775768	-1.02070106668509	-1.00442099879197	-1.03794323264295	-0.957911885440561	-0.942131701217447	-0.974621813111731	0.0012551441645546	0.00221691948515076	0.00215135508671551
244	12.1735729393678	0.35	-13.92092530145	-14.322441441643	-13.519409161257	0.521240341998884	-14.9653943237788	-15.2708478168431	-14.6599408307145	0.51	0.28	0.9	-16.6554709063677	-16.3223216386912	-15.9891723710146	-28.9575875755501	-28.3783665406897	-27.7991455058293	-28.0491155923853	-27.4859301325286	-26.9275492252256	-13.92092530145	0.722141758720962	0.109057943720907	10.4213583390376	-0.156744771296518	-0.147425300500522	-0.166614992775768	-1.02070106668509	-1.00442099879197	-1.03794323264295	-0.957911885440561	-0.942131701217447	-0.974621813111731	0.0012551441645546	0.00221691948515076	0.00215135508671551
244	12.1735729393678	0.35	-13.9199122726168	-14.320143578005	-13.5196809672286	0.520765623466341	-14.5445986598636	-14.841745924989	-14.2474513947382	0.5	0.28	0.89	-16.3204509781586	-15.9936984924145	-15.6669460066704	-28.5253908724351	-27.9542827341327	-27.3831745958304	-27.5436625531107	-26.99514842142	-26.4350765107803	-13.9199122726168	0.719543044286859	0.0188261860894111	10.5463014320882	-0.156744771296518	-0.147425300500522	-0.166614992775768	-1.02070106668509	-1.00442099879197	-1.03794323264295	-0.957911885440561	-0.942131701217447	-0.974621813111731	0.0012551441645546	0.00221691948515076	0.00215135508671551
244	12.1735729393678	0.35	-13.9189691905053	-14.3231873924333	-13.5147509885774	0.521107205910322	-14.9280680820698	-15.2328410096134	-14.6232951545262	0.5	0.28	0.89	-16.6521419785059	-16.3189722134268	-15.9858024483477	-28.9945267852767	-28.4144152482684	-27.8343037112601	-28.1157708017709	-27.5383698253464	-26.9787036073813	-13.9189691905053	0.72064610480192	-0.0431359260086044	10.3083381330704	-0.156744771296518	-0.147425300500522	-0.166614992775768	-1.02070106668509	-1.00442099879197	-1.03794323264295	-0.957911885440561	-0.942131701217447	-0.974621813111731	0.0012551441645546	0.00221691948515076	0.00215135508671551
244	12.1735729393678	0.35	-13.9186108864824	-14.3235675501227	-13.5136542228422	0.52063473344531	-14.9025150896372	-15.2070544635874	-14.5979757156869	0.51	0.28	0.88	-16.5362020434131	-16.2050449064492	-15.8738877694853	-28.6949424275725	-28.1202920359824	-27.5456416443924	-27.8421913342094	-27.2804294905653	-26.73006989329	-13.9186108864824	0.72038281746248	0.0263193012766419	10.3943910599381	-0.156744771296518	-0.147425300500522	-0.166614992775768	-1.02070106668509	-1.00442099879197	-1.03794323264295	-0.957911885440561	-0.942131701217447	-0.974621813111731	0.0012551441645546	0.00221691948515076	0.00215135508671551
244	12.1735729393678	0.35	-13.9182333486252	-14.3206859774792	-13.5157807197712	0.523198593603929	-14.9718187435927	-15.2762065202886	-14.6674309668967	0.5	0.28	0.88	-16.8813692517153	-16.5449976238973	-16.2086259960793	-29.600723001326	-29.0109104551942	-28.4210979090624	-28.6985150909588	-28.1289237874135	-27.5530597559779	-13.9182333486252	0.716583211947279	-0.0198677166538369	10.46402960574	-0.156744771296518	-0.147425300500522	-0.166614992775768	-1.02070106668509	-1.00442099879197	-1.03794323264295	-0.957911885440561	-0.942131701217447	-0.974621813111731	0.0012551441645546	0.00221691948515076	0.00215135508671551
244	12.1735729393678	0.35	-13.9168668451665	-14.3168516846543	-13.5168820056788	0.519182750860584	-14.8927599948485	-15.1979865046534	-14.5875334850435	0.5	0.28	0.9	-16.602129740366	-16.2687033279639	-15.9352769155619	-28.8940991008719	-28.3138087433421	-27.7335183858123	-27.9417567126723	-27.3773815835643	-26.8218672230148	-13.9168668451665	0.725136917810983	-0.02734389317751	10.2896171940687	-0.156744771296518	-0.147425300500522	-0.166614992775768	-1.02070106668509	-1.00442099879197	-1.03794323264295	-0.957911885440561	-0.942131701217447	-0.974621813111731	0.0012551441645546	0.00221691948515076	0.00215135508671551
244	12.1735729393678	0.35	-13.9164863650754	-14.3231469254888	-13.5098258046621	0.512135169328702	-14.7922145662215	-15.0996881580191	-14.4847409744238	0.49	0.28	0.87	-16.7068594118577	-16.3666591363775	-16.0264588608974	-29.3182800106261	-28.7212745118463	-28.1242690130666	-28.4344777777674	-27.8617537427138	-27.2819908551459	-13.9164863650754	0.712775256143848	0.0608943916524581	10.5979362020311	-0.156744771296518	-0.147425300500522	-0.166614992775768	-1.02070106668509	-1.00442099879197	-1.03794323264295	-0.957911885440561	-0.942131701217447	-0.974621813111731	0.0012551441645546	0.00221691948515076	0.00215135508671551
244	12.1735729393678	0.35	-13.9146766947998	-14.3147395772918	-13.5146138123079	0.517789211445863	-14.7581869606915	-15.0615007385539	-14.4548731828292	0.5	0.28	0.88	-16.6341449217807	-16.299160684465	-15.9641764471493	-29.1558460381693	-28.568695397465	-27.9815447567607	-28.2475144697215	-27.6774562504906	-27.1111608443784	-13.9146766947998	0.719376120740669	0.0741553836644083	10.5516630933666	-0.156744771296518	-0.147425300500522	-0.166614992775768	-1.02070106668509	-1.00442099879197	-1.03794323264295	-0.957911885440561	-0.942131701217447	-0.974621813111731	0.0012551441645546	0.00221691948515076	0.00215135508671551
244	12.1735729393678	0.35	-13.9087234406659	-14.3137040311862	-13.5037428501455	0.525558859544587	-14.8611449039784	-15.1618563274701	-14.5604334804866	0.51	0.28	0.89	-16.5074680366451	-16.1800685346099	-15.8526690325746	-28.6678044448755	-28.0992239164225	-27.5306433879696	-27.7899236724891	-27.2554281236347	-26.7061124502004	-13.9087234406659	0.717707954612388	-0.0652761227478495	10.3080697534635	-0.156744771296518	-0.147425300500522	-0.166614992775768	-1.02070106668509	-1.00442099879197	-1.03794323264295	-0.957911885440561	-0.942131701217447	-0.974621813111731	0.0012551441645546	0.00221691948515076	0.00215135508671551
244	12.1735729393678	0.35	-13.9014675343358	-14.3061401129023	-13.4967949557693	0.515967682117617	-14.8337410815693	-15.1397216110502	-14.5277605520885	0.5	0.29	0.87	-16.6915605064476	-16.3542166204215	-16.0168727343954	-29.2234603555166	-28.6328411814945	-28.0422220074723	-28.4381813958272	-27.8592915011029	-27.2864256126783	-13.9014675343358	0.718493652282007	-0.312364926064742	10.0854796725246	-0.156744771296518	-0.147425300500522	-0.166614992775768	-1.02070106668509	-1.00442099879197	-1.03794323264295	-0.957911885440561	-0.942131701217447	-0.974621813111731	0.0012551441645546	0.00221691948515076	0.00215135508671551
244	12.1735729393678	0.35	-13.9011699673389	-14.3051367342003	-13.4972032004774	0.52170196757759	-15.1268351245614	-15.4352982829192	-14.8183719662036	0.51	0.29	0.9	-16.8214787289312	-16.485313767175	-16.1491488054187	-29.2313110796153	-28.6471446855953	-28.0629782915752	-28.3917593873412	-27.8207418738794	-27.2537916766295	-13.9011699673389	0.727714478044452	0.0456093595200556	10.1687099779666	-0.156744771296518	-0.147425300500522	-0.166614992775768	-1.02070106668509	-1.00442099879197	-1.03794323264295	-0.957911885440561	-0.942131701217447	-0.974621813111731	0.0012551441645546	0.00221691948515076	0.00215135508671551
244	12.1735729393678	0.35	-13.898050140614	-14.3033908467516	-13.4927094344763	0.519631385318935	-14.969824264204	-15.2763546241039	-14.6632939043041	0.51	0.29	0.9	-16.6022028708168	-16.2690684715215	-15.9359340722263	-28.7990837979445	-28.2212107556781	-27.6433377134118	-27.9010426988126	-27.3383169761722	-26.7800056068593	-13.898050140614	0.724238054063959	0.0264578962184701	10.2729172150985	-0.156744771296518	-0.147425300500522	-0.166614992775768	-1.02070106668509	-1.00442099879197	-1.03794323264295	-0.957911885440561	-0.942131701217447	-0.974621813111731	0.0012551441645546	0.00221691948515076	0.00215135508671551
244	12.1735729393678	0.35	-13.8957635432759	-14.2991968240833	-13.4923302624686	0.538235988528103	-15.2137554703845	-15.513863264112	-14.913647676657	0.49	0.28	0.9	-17.158875510249	-16.8269457913544	-16.4950160724599	-30.1043547731315	-29.5220013426063	-28.9396479120812	-29.0941817069567	-28.5423592194432	-27.965363023685	-13.8957635432759	0.721873999210334	0.120334281186731	10.5620535269335	-0.156744771296518	-0.147425300500522	-0.166614992775768	-1.02070106668509	-1.00442099879197	-1.03794323264295	-0.957911885440561	-0.942131701217447	-0.974621813111731	0.0012551441645546	0.00221691948515076	0.00215135508671551
244	12.1735729393678	0.35	-13.8954147307207	-14.3001702251654	-13.4906592362761	0.525382027535666	-15.0210744749755	-15.3251298260712	-14.7170191238798	0.5	0.28	0.9	-16.7667309158443	-16.4340737499212	-16.1014165839981	-29.2094346811494	-28.6299103953469	-28.0503861095444	-28.2589451368749	-27.6921005736809	-27.1381887331395	-13.8954147307207	0.724614849682866	-0.245866277997793	10.0329017976416	-0.156744771296518	-0.147425300500522	-0.166614992775768	-1.02070106668509	-1.00442099879197	-1.03794323264295	-0.957911885440561	-0.942131701217447	-0.974621813111731	0.0012551441645546	0.00221691948515076	0.00215135508671551
244	12.1735729393678	0.35	-13.888615031538	-14.2924510888684	-13.4847789742076	0.520850412266298	-14.9432600531615	-15.2485001450118	-14.6380199613112	0.5	0.29	0.88	-16.7904556688538	-16.4543491546505	-16.1182426404471	-29.3726907609644	-28.7847166821694	-28.1967426033745	-28.5128199862639	-27.9474204812824	-27.3749316665921	-13.888615031538	0.718392741337982	-0.0505702259854215	10.3620812153526	-0.156744771296518	-0.147425300500522	-0.166614992775768	-1.02070106668509	-1.00442099879197	-1.03794323264295	-0.957911885440561	-0.942131701217447	-0.974621813111731	0.0012551441645546	0.00221691948515076	0.00215135508671551
244	12.1735729393678	0.35	-13.8870946502456	-14.2900543499218	-13.4841349505694	0.516225521598586	-14.7114066736652	-15.0147071621032	-14.4081061852272	0.5	0.28	0.87	-16.5439895172823	-16.2097971785886	-15.8756048398949	-28.9540069202205	-28.3691294166949	-27.7842519131693	-28.0842982233151	-27.5147363821015	-26.9505525298009	-13.8870946502456	0.717571118767277	-0.00856767664265082	10.4834873180531	-0.156744771296518	-0.147425300500522	-0.166614992775768	-1.02070106668509	-1.00442099879197	-1.03794323264295	-0.957911885440561	-0.942131701217447	-0.974621813111731	0.0012551441645546	0.00221691948515076	0.00215135508671551
244	12.1735729393678	0.35	-13.8820920244413	-14.2874453204163	-13.4767387284662	0.519419275710779	-14.8862202759883	-15.1911682494656	-14.5812723025111	0.51	0.28	0.89	-16.5385377467203	-16.206542636975	-15.8745475272298	-28.7208224160858	-28.144279753365	-27.5677370906443	-27.8235197191464	-27.2629456583275	-26.706065715968	-13.8820920244413	0.722601655142483	-0.143372181837566	10.1865660750482	-0.156744771296518	-0.147425300500522	-0.166614992775768	-1.02070106668509	-1.00442099879197	-1.03794323264295	-0.957911885440561	-0.942131701217447	-0.974621813111731	0.0012551441645546	0.00221691948515076	0.00215135508671551
244	12.1735729393678	0.35	-13.8772623876063	-14.2787901259677	-13.475734649245	0.532455915642823	-15.1043024723604	-15.4057330438169	-14.8028719009039	0.51	0.28	0.9	-16.7680779892141	-16.439991599807	-16.1119052103998	-29.1149278277062	-28.5452613724937	-27.9755949172813	-28.1632058029148	-27.6125199723679	-27.0586752895726	-13.8772623876063	0.727951401360897	-0.0984967595587883	10.1105768586813	-0.156744771296518	-0.147425300500522	-0.166614992775768	-1.02070106668509	-1.00442099879197	-1.03794323264295	-0.957911885440561	-0.942131701217447	-0.974621813111731	0.0012551441645546	0.00221691948515076	0.00215135508671551
244	12.1735729393678	0.35	-13.8763812471736	-14.2795762677848	-13.4731862265623	0.518189438474279	-14.8302672087497	-15.1348182041482	-14.5257162133511	0.5	0.28	0.89	-16.5464247877595	-16.2134686814207	-15.8805125750819	-28.8120673072796	-28.2322953100503	-27.652523312821	-27.90319155233	-27.3474387708161	-26.7889083436998	-13.8763812471736	0.715926005628886	0.0511504793748101	10.4109389920162	-0.156744771296518	-0.147425300500522	-0.166614992775768	-1.02070106668509	-1.00442099879197	-1.03794323264295	-0.957911885440561	-0.942131701217447	-0.974621813111731	0.0012551441645546	0.00221691948515076	0.00215135508671551
244	12.1735729393678	0.35	-13.8709193034019	-14.2696029536656	-13.4722356531381	0.528530622034097	-14.951012618193	-15.2517444806036	-14.6502807557824	0.49	0.28	0.89	-16.8799425039343	-16.5471060501734	-16.2142695964124	-29.6275703951448	-29.0433779157229	-28.4591854363009	-28.6362312566704	-28.0760025033627	-27.5129686840545	-13.8709193034019	0.717886439839999	0.0870664872624393	10.6630519504914	-0.156744771296518	-0.147425300500522	-0.166614992775768	-1.02070106668509	-1.00442099879197	-1.03794323264295	-0.957911885440561	-0.942131701217447	-0.974621813111731	0.0012551441645546	0.00221691948515076	0.00215135508671551
244	12.1735729393678	0.35	-13.8686217564626	-14.2748611548831	-13.4623823580421	0.520064728933088	-14.9306556708353	-15.2361187191707	-14.6251926224999	0.51	0.28	0.89	-16.5583692897311	-16.2263969513731	-15.894424613015	-28.7229304996444	-28.1470755808646	-27.5712206620849	-27.8164514704767	-27.2681240265296	-26.7038631779253	-13.8686217564626	0.723024981940192	0.0026290376960725	10.2445652593052	-0.156744771296518	-0.147425300500522	-0.166614992775768	-1.02070106668509	-1.00442099879197	-1.03794323264295	-0.957911885440561	-0.942131701217447	-0.974621813111731	0.0012551441645546	0.00221691948515076	0.00215135508671551
244	12.1735729393678	0.35	-13.8672928182386	-14.2677374267693	-13.4668482097078	0.520716255341264	-14.866875581559	-15.1706370313685	-14.5631141317495	0.5	0.28	0.88	-16.580569565723	-16.2485770568035	-15.916584547884	-28.8658992611306	-28.2879177702093	-27.709936279288	-27.9975208049726	-27.4334425653409	-26.871973365512	-13.8672928182386	0.718877807066474	-0.202597613443934	10.1903676453289	-0.156744771296518	-0.147425300500522	-0.166614992775768	-1.02070106668509	-1.00442099879197	-1.03794323264295	-0.957911885440561	-0.942131701217447	-0.974621813111731	0.0012551441645546	0.00221691948515076	0.00215135508671551
244	12.1735729393678	0.35	-13.8662814361687	-14.2699909175352	-13.4625719548023	0.513566083760135	-14.8355153151283	-15.1430071306808	-14.5280234995758	0.49	0.28	0.88	-16.7592495942883	-16.4189385820453	-16.0786275698022	-29.4153326238014	-28.8180289340179	-28.2207252442344	-28.4567438840215	-27.8752331106051	-27.2980396640745	-13.8662814361687	0.713909988187898	-0.129793299137811	10.453315815946	-0.156744771296518	-0.147425300500522	-0.166614992775768	-1.02070106668509	-1.00442099879197	-1.03794323264295	-0.957911885440561	-0.942131701217447	-0.974621813111731	0.0012551441645546	0.00221691948515076	0.00215135508671551
244	12.1735729393678	0.35	-13.8657628945793	-14.2715547576467	-13.4599710315119	0.527381063120753	-15.1997989851802	-15.506240997927	-14.8933569724334	0.5	0.28	0.89	-17.0697817436104	-16.732440264437	-16.3950987852635	-29.8562479397118	-29.2662139841622	-28.6761800286125	-28.9169582424114	-28.3409034290942	-27.7794983530692	-13.8657628945793	0.720892002048978	-0.110277052859991	10.2831435829103	-0.156744771296518	-0.147425300500522	-0.166614992775768	-1.02070106668509	-1.00442099879197	-1.03794323264295	-0.957911885440561	-0.942131701217447	-0.974621813111731	0.0012551441645546	0.00221691948515076	0.00215135508671551
244	12.1735729393678	0.35	-13.8652726771473	-14.267632229554	-13.4629131247405	0.521035667060965	-15.0139567227284	-15.320527099606	-14.7073863458508	0.49	0.28	0.88	-16.9508501506465	-16.6116563040319	-16.2724624574172	-29.74604531807	-29.1508140793214	-28.5555828405728	-28.7917226869917	-28.2158614614579	-27.6437593559039	-13.8652726771473	0.710541535439907	0.0163859580655267	10.5651410023796	-0.156744771296518	-0.147425300500522	-0.166614992775768	-1.02070106668509	-1.00442099879197	-1.03794323264295	-0.957911885440561	-0.942131701217447	-0.974621813111731	0.0012551441645546	0.00221691948515076	0.00215135508671551
244	12.1735729393678	0.35	-13.8633238526059	-14.2634142589332	-13.4632334462785	0.528245539131353	-15.0287766494884	-15.3312456607841	-14.7263076381927	0.51	0.28	0.9	-16.7119498604987	-16.3822410382039	-16.0525322159092	-29.0452954451191	-28.4722629603193	-27.8992304755194	-28.09838995151	-27.5512684845593	-26.9913481582375	-13.8633238526059	0.727578077632376	-0.103279187844912	10.1432050524023	-0.156744771296518	-0.147425300500522	-0.166614992775768	-1.02070106668509	-1.00442099879197	-1.03794323264295	-0.957911885440561	-0.942131701217447	-0.974621813111731	0.0012551441645546	0.00221691948515076	0.00215135508671551
244	12.1735729393678	0.35	-13.8630028480463	-14.2612810020721	-13.4647246940206	0.525463098844193	-15.0987238898193	-15.4043013343812	-14.7931464452573	0.5	0.28	0.89	-17.0159604554663	-16.6784122862973	-16.3408641171282	-29.8287628233467	-29.2370451647432	-28.6453275061398	-28.8480589059273	-28.2764106692768	-27.7053305957465	-13.8630028480463	0.721030113479056	-0.132172441390482	10.2954330317972	-0.156744771296518	-0.147425300500522	-0.166614992775768	-1.02070106668509	-1.00442099879197	-1.03794323264295	-0.957911885440561	-0.942131701217447	-0.974621813111731	0.0012551441645546	0.00221691948515076	0.00215135508671551
244	12.1735729393678	0.35	-13.8574761065293	-14.2623401618908	-13.4526120511677	0.529818797628311	-15.2970825070673	-15.6039809794933	-14.9901840346414	0.51	0.29	0.9	-17.0007802672694	-16.6664096024416	-16.3320389376137	-29.5378385277101	-28.9568895035583	-28.3759404794066	-28.6118067140568	-28.0519670989172	-27.4846565241082	-13.8574761065293	0.722952253316404	0.0104229325398371	10.2634164919681	-0.156744771296518	-0.147425300500522	-0.166614992775768	-1.02070106668509	-1.00442099879197	-1.03794323264295	-0.957911885440561	-0.942131701217447	-0.974621813111731	0.0012551441645546	0.00221691948515076	0.00215135508671551
244	12.1735729393678	0.35	-13.8547840496731	-14.2543006450793	-13.4552674542669	0.525406727915237	-14.9973004968775	-15.3008595818648	-14.6937414118903	0.5	0.28	0.89	-16.8167048694093	-16.4830724015505	-16.1494399336917	-29.3830141547504	-28.8000742981194	-28.2171344414884	-28.4207503498327	-27.8564659599032	-27.2890820065117	-13.8547840496731	0.720631938447515	-0.0728086604222457	10.3616586630198	-0.156744771296518	-0.147425300500522	-0.166614992775768	-1.02070106668509	-1.00442099879197	-1.03794323264295	-0.957911885440561	-0.942131701217447	-0.974621813111731	0.0012551441645546	0.00221691948515076	0.00215135508671551
244	12.1735729393678	0.35	-13.8521546051746	-14.2539482433726	-13.4503609669766	0.517636515563699	-14.910299068734	-15.2168328070969	-14.6037653303711	0.51	0.28	0.89	-16.5978038857205	-16.2634513342927	-15.9290987828648	-28.8587180200321	-28.277376893979	-27.6960357679258	-27.9169452806101	-27.3620601512532	-26.7966024880885	-13.8521546051746	0.726837160199992	0.00455037989737452	10.3161717817263	-0.156744771296518	-0.147425300500522	-0.166614992775768	-1.02070106668509	-1.00442099879197	-1.03794323264295	-0.957911885440561	-0.942131701217447	-0.974621813111731	0.0012551441645546	0.00221691948515076	0.00215135508671551
244	12.1735729393678	0.35	-13.8502046727319	-14.2501914731321	-13.4502178723317	0.519556755426896	-14.9962651906481	-15.3033828769028	-14.6891475043933	0.5	0.29	0.88	-16.8998268475841	-16.5606707432583	-16.2215146389325	-29.6198619337795	-29.0254323532442	-28.4310027727089	-28.7881195892376	-28.2053683081618	-27.6193897290842	-13.8502046727319	0.719596178069827	0.00715892527687408	10.336579978443	-0.156744771296518	-0.147425300500522	-0.166614992775768	-1.02070106668509	-1.00442099879197	-1.03794323264295	-0.957911885440561	-0.942131701217447	-0.974621813111731	0.0012551441645546	0.00221691948515076	0.00215135508671551
244	12.1735729393678	0.35	-13.8457609514053	-14.2517053600441	-13.4398165427665	0.522394731178015	-14.8728918564754	-15.1757559224951	-14.5700277904558	0.51	0.28	0.91	-16.5630521772507	-16.2325017022881	-15.9019512273255	-28.8095368335346	-28.2345820497263	-27.6596272659179	-27.8056299137322	-27.2427579949678	-26.68655562123	-13.8457609514053	0.725067778837517	-0.0176074563440877	10.2969527209252	-0.156744771296518	-0.147425300500522	-0.166614992775768	-1.02070106668509	-1.00442099879197	-1.03794323264295	-0.957911885440561	-0.942131701217447	-0.974621813111731	0.0012551441645546	0.00221691948515076	0.00215135508671551
244	12.1735729393678	0.35	-13.8445074144713	-14.2461275008051	-13.4428873281376	0.513581820877017	-14.7583723322526	-15.0642555908389	-14.4524890736663	0.51	0.29	0.91	-16.2842704917808	-15.9536145432216	-15.6229585946624	-28.1512533515687	-27.5796355204358	-27.0080176893029	-27.2876995731329	-26.7267661591557	-26.192742581661	-13.8445074144713	0.732320098674991	-0.240197928127757	9.80416111807214	-0.156744771296518	-0.147425300500522	-0.166614992775768	-1.02070106668509	-1.00442099879197	-1.03794323264295	-0.957911885440561	-0.942131701217447	-0.974621813111731	0.0012551441645546	0.00221691948515076	0.00215135508671551
244	12.1735729393678	0.35	-13.8422509461133	-14.2435439215287	-13.4409579706979	0.52357706199288	-15.0680402642416	-15.3741519898162	-14.7619285386669	0.51	0.28	0.9	-16.7859605625179	-16.4517385932916	-16.1175166240653	-29.2043958563315	-28.6229128570826	-28.0414298578337	-28.23844826814	-27.6718669552531	-27.1102609021706	-13.8422509461133	0.726178987427165	0.0714203905386272	10.3977992654367	-0.156744771296518	-0.147425300500522	-0.166614992775768	-1.02070106668509	-1.00442099879197	-1.03794323264295	-0.957911885440561	-0.942131701217447	-0.974621813111731	0.0012551441645546	0.00221691948515076	0.00215135508671551
244	12.1735729393678	0.35	-13.8413090717521	-14.2430489064747	-13.4395692370295	0.528533281996141	-15.078129728024	-15.3814168664121	-14.7748425896359	0.5	0.28	0.89	-16.8005765515846	-16.4693067583104	-16.1380369650362	-29.237310337031	-28.6608159696203	-28.0843216022096	-28.3376559968033	-27.7694892682236	-27.2184117414922	-13.8413090717521	0.720728922750602	0.00766659242558455	10.4384317384361	-0.156744771296518	-0.147425300500522	-0.166614992775768	-1.02070106668509	-1.00442099879197	-1.03794323264295	-0.957911885440561	-0.942131701217447	-0.974621813111731	0.0012551441645546	0.00221691948515076	0.00215135508671551
244	12.1735729393678	0.35	-13.8399910304434	-14.2387912139047	-13.4411908469822	0.529990926617357	-14.9548873625382	-15.2548168862773	-14.654957838799	0.5	0.28	0.86	-16.8286276832527	-16.4977549940654	-16.1668823048781	-29.4750348708969	-28.8955173822945	-28.3159998936922	-28.6177365218276	-28.0488722318053	-27.4897358442075	-13.8399910304434	0.713824231560627	-0.0485534557152529	10.5828001438176	-0.156744771296518	-0.147425300500522	-0.166614992775768	-1.02070106668509	-1.00442099879197	-1.03794323264295	-0.957911885440561	-0.942131701217447	-0.974621813111731	0.0012551441645546	0.00221691948515076	0.00215135508671551
244	12.1735729393678	0.35	-13.8396100671825	-14.2429857275895	-13.4362344067756	0.517117057255394	-14.784527453574	-15.0887918362574	-14.4802630708907	0.51	0.29	0.91	-16.3003271617322	-15.9716322579107	-15.6429373540892	-28.1675130233437	-27.5995171854544	-27.031521347565	-27.2561365373652	-26.7038851670723	-26.1469583827964	-13.8396100671825	0.727808306189189	-0.0233407034688222	10.1424572934147	-0.156744771296518	-0.147425300500522	-0.166614992775768	-1.02070106668509	-1.00442099879197	-1.03794323264295	-0.957911885440561	-0.942131701217447	-0.974621813111731	0.0012551441645546	0.00221691948515076	0.00215135508671551
244	12.1735729393678	0.35	-13.8304913046645	-14.2300886835051	-13.430893925824	0.52258770328941	-14.9224741516408	-15.2262303931258	-14.6187179101558	0.51	0.29	0.89	-16.5865355899616	-16.2556418900778	-15.9247481901941	-28.8151260598493	-28.2402776460352	-27.6654292322211	-27.9512355239984	-27.4018619675438	-26.8380001970484	-13.8304913046645	0.726938692149942	-0.116585247623227	10.1071081292168	-0.156744771296518	-0.147425300500522	-0.166614992775768	-1.02070106668509	-1.00442099879197	-1.03794323264295	-0.957911885440561	-0.942131701217447	-0.974621813111731	0.0012551441645546	0.00221691948515076	0.00215135508671551
244	12.1735729393678	0.35	-13.8291617273564	-14.2280710932643	-13.4302523614486	0.512469059632095	-14.7181498174347	-15.0238795339314	-14.412420100938	0.51	0.29	0.89	-16.405563409088	-16.0717169988649	-15.7378705886417	-28.5448614331317	-27.9639853435919	-27.383109254052	-27.7020259917843	-27.1387541346477	-26.5822775188858	-13.8291617273564	0.724373768060365	0.132666376153942	10.392946268566	-0.156744771296518	-0.147425300500522	-0.166614992775768	-1.02070106668509	-1.00442099879197	-1.03794323264295	-0.957911885440561	-0.942131701217447	-0.974621813111731	0.0012551441645546	0.00221691948515076	0.00215135508671551
244	12.1735729393678	0.35	-13.8266945257213	-14.2282022855808	-13.4251867658619	0.523074428156831	-15.1210888801807	-15.428587941301	-14.8135898190604	0.5	0.29	0.88	-16.89825367415	-16.5614634792765	-16.224673284403	-29.4591872715319	-28.8720517240776	-28.2849161766233	-28.6024751594814	-28.0452938233928	-27.4753628211897	-13.8266945257213	0.718017433464918	-0.138801371371079	10.1801734362315	-0.156744771296518	-0.147425300500522	-0.166614992775768	-1.02070106668509	-1.00442099879197	-1.03794323264295	-0.957911885440561	-0.942131701217447	-0.974621813111731	0.0012551441645546	0.00221691948515076	0.00215135508671551
244	12.1735729393678	0.35	-13.824564052881	-14.2252758279029	-13.4238522778592	0.514552751369476	-14.9540008870954	-15.2633370111386	-14.6446647630523	0.5	0.28	0.89	-16.7746447049747	-16.4346794947818	-16.0947142845889	-29.3085954903793	-28.7146095668866	-28.1206236433938	-28.4352265522825	-27.8527044078761	-27.2752283926986	-13.824564052881	0.719723317157491	0.019453572761896	10.3084445262258	-0.156744771296518	-0.147425300500522	-0.166614992775768	-1.02070106668509	-1.00442099879197	-1.03794323264295	-0.957911885440561	-0.942131701217447	-0.974621813111731	0.0012551441645546	0.00221691948515076	0.00215135508671551
244	12.1735729393678	0.35	-13.822451765701	-14.2221892479454	-13.4227142834566	0.536011592248058	-15.3016602543779	-15.6048553673895	-14.9984651413662	0.5	0.28	0.88	-17.1929894895581	-16.8589376660348	-16.5248858425114	-30.0884072195508	-29.5038034015406	-28.9191995835305	-29.1717331426494	-28.6049634241361	-28.0364638512862	-13.822451765701	0.717934189288424	-0.119598253235173	10.3611823916929	-0.156744771296518	-0.147425300500522	-0.166614992775768	-1.02070106668509	-1.00442099879197	-1.03794323264295	-0.957911885440561	-0.942131701217447	-0.974621813111731	0.0012551441645546	0.00221691948515076	0.00215135508671551
244	12.1735729393678	0.35	-13.822191268431	-14.2236406186112	-13.4207419182508	0.521279943202564	-14.8711401163132	-15.1746457364426	-14.5676344961837	0.5	0.28	0.89	-16.6584026542952	-16.3252206534913	-15.9920386526874	-29.0842750666136	-28.5025652136509	-27.9208553606881	-28.1862237952725	-27.6167748910966	-27.0629693587986	-13.822191268431	0.721063355773521	-0.0833367318612073	10.300653526757	-0.156744771296518	-0.147425300500522	-0.166614992775768	-1.02070106668509	-1.00442099879197	-1.03794323264295	-0.957911885440561	-0.942131701217447	-0.974621813111731	0.0012551441645546	0.00221691948515076	0.00215135508671551
244	12.1735729393678	0.35	-13.8139568422097	-14.2126661048107	-13.4152475796086	0.523716530253326	-15.1077392094283	-15.4145716402753	-14.8009067785812	0.5	0.28	0.89	-16.8507000135327	-16.5152809459592	-16.1798618783856	-29.3401359378295	-28.756110287213	-28.1720846365964	-28.4261784788695	-27.864976343704	-27.2960325236642	-13.8139568422097	0.723821433334861	-0.222297825278272	10.0148248107747	-0.156744771296518	-0.147425300500522	-0.166614992775768	-1.02070106668509	-1.00442099879197	-1.03794323264295	-0.957911885440561	-0.942131701217447	-0.974621813111731	0.0012551441645546	0.00221691948515076	0.00215135508671551
244	12.1735729393678	0.35	-13.811982558592	-14.2095667686039	-13.4143983485801	0.513886653297959	-14.6931177220782	-14.9974627629192	-14.3887726812372	0.51	0.29	0.89	-16.3493580076788	-16.0175788188101	-15.6857996299413	-28.4165086298441	-27.8398495231524	-27.2631904164606	-27.5837775951752	-27.0208097277926	-26.4657536065293	-13.811982558592	0.726403261176125	0.0945926280974848	10.3162816962947	-0.156744771296518	-0.147425300500522	-0.166614992775768	-1.02070106668509	-1.00442099879197	-1.03794323264295	-0.957911885440561	-0.942131701217447	-0.974621813111731	0.0012551441645546	0.00221691948515076	0.00215135508671551
244	12.1735729393678	0.35	-13.8104786518796	-14.2117830753796	-13.4091742283796	0.536763573483968	-15.2697960970261	-15.5719027151457	-14.9676894789065	0.49	0.27	0.87	-17.2745397389043	-16.9394006826465	-16.6042616263886	-30.3664907236949	-29.7773579770734	-29.188225230452	-29.3570906101551	-28.784965780374	-28.2205889941537	-13.8104786518796	0.709572855800729	-0.0250431110103966	10.6467929799434	-0.156744771296518	-0.147425300500522	-0.166614992775768	-1.02070106668509	-1.00442099879197	-1.03794323264295	-0.957911885440561	-0.942131701217447	-0.974621813111731	0.0012551441645546	0.00221691948515076	0.00215135508671551
244	12.1735729393678	0.35	-13.8080231585363	-14.2059430457231	-13.4101032713495	0.518991214041892	-14.8228629709622	-15.1267735117659	-14.5189524301585	0.51	0.28	0.9	-16.4842132910972	-16.1530305592262	-15.8218478273552	-28.6440796893113	-28.0685942599545	-27.4931088305976	-27.7168681541091	-27.1582262596442	-26.6018927946619	-13.8080231585363	0.727587834217762	-0.132155211916422	10.1408495296212	-0.156744771296518	-0.147425300500522	-0.166614992775768	-1.02070106668509	-1.00442099879197	-1.03794323264295	-0.957911885440561	-0.942131701217447	-0.974621813111731	0.0012551441645546	0.00221691948515076	0.00215135508671551
244	12.1735729393678	0.35	-13.8076417624937	-14.206046806325	-13.4092367186624	0.535449703048736	-15.3004718101528	-15.6039860146546	-14.9969576056509	0.5	0.29	0.9	-17.098435405862	-16.7658525635317	-16.4332697212014	-29.8172656620058	-29.2372879781419	-28.6573102942781	-28.9190314507103	-28.354049591245	-27.7926294306382	-13.8076417624937	0.726077705373635	-0.327619431319628	9.87334176431557	-0.156744771296518	-0.147425300500522	-0.166614992775768	-1.02070106668509	-1.00442099879197	-1.03794323264295	-0.957911885440561	-0.942131701217447	-0.974621813111731	0.0012551441645546	0.00221691948515076	0.00215135508671551
244	12.1735729393678	0.35	-13.8067479954453	-14.2110780770386	-13.402417913852	0.525576710375058	-14.9653075083008	-15.2681157958553	-14.6624992207463	0.49	0.28	0.89	-16.9071046384901	-16.5717907417697	-16.2364768450493	-29.6856244474894	-29.09687772693	-28.5081310063706	-28.7643003972762	-28.1864279613841	-27.6194843739415	-13.8067479954453	0.71748545641324	0.14569511425735	10.5610834450536	-0.156744771296518	-0.147425300500522	-0.166614992775768	-1.02070106668509	-1.00442099879197	-1.03794323264295	-0.957911885440561	-0.942131701217447	-0.974621813111731	0.0012551441645546	0.00221691948515076	0.00215135508671551
244	12.1735729393678	0.35	-13.8029552765149	-14.2050851093018	-13.4008254437281	0.530659788617551	-15.0500273611715	-15.3514599821659	-14.7485947401771	0.5	0.28	0.89	-16.9042226322521	-16.5723008385053	-16.2403790447585	-29.5721607104935	-28.9914984202757	-28.4108361300578	-28.627193942944	-28.0680006363154	-27.5036847802419	-13.8029552765149	0.714281950655188	0.15398806421566	10.6979667323428	-0.156744771296518	-0.147425300500522	-0.166614992775768	-1.02070106668509	-1.00442099879197	-1.03794323264295	-0.957911885440561	-0.942131701217447	-0.974621813111731	0.0012551441645546	0.00221691948515076	0.00215135508671551
244	12.1735729393678	0.35	-13.8003173644939	-14.198154684424	-13.4024800445638	0.530372802042477	-15.0080091557265	-15.3087734324736	-14.7072448789794	0.49	0.28	0.87	-16.93500356229	-16.6022895064847	-16.2695754506794	-29.7149799910805	-29.131183744765	-28.5473874984494	-28.8297885521605	-28.2558129218545	-27.6931773627024	-13.8003173644939	0.714692121382827	-0.00429781219181298	10.6337741529929	-0.156744771296518	-0.147425300500522	-0.166614992775768	-1.02070106668509	-1.00442099879197	-1.03794323264295	-0.957911885440561	-0.942131701217447	-0.974621813111731	0.0012551441645546	0.00221691948515076	0.00215135508671551
244	12.1735729393678	0.35	-13.7968048516782	-14.1990889338427	-13.3945207695138	0.51403453587113	-14.8682328284613	-15.1761139608481	-14.5603516960746	0.5	0.28	0.9	-16.7098497960306	-16.370853430394	-16.0318570647574	-29.230658854176	-28.6376501055825	-28.044641356989	-28.321812278859	-27.7449927423088	-27.1617171612581	-13.7968048516782	0.723971806261506	0.183628381126747	10.4952889620624	-0.156744771296518	-0.147425300500522	-0.166614992775768	-1.02070106668509	-1.00442099879197	-1.03794323264295	-0.957911885440561	-0.942131701217447	-0.974621813111731	0.0012551441645546	0.00221691948515076	0.00215135508671551
244	12.1735729393678	0.35	-13.7927378711213	-14.1972766107562	-13.3881991314864	0.520817150187867	-15.0376699482476	-15.3448589842187	-14.7304809122764	0.49	0.28	0.88	-17.0410767428718	-16.6999310899898	-16.3587854371078	-29.9773223369436	-29.3772057272599	-28.7770891175763	-29.053606903318	-28.4671290728748	-27.8845674931352	-13.7927378711213	0.711884848217052	-0.0820490459200116	10.467359296275	-0.156744771296518	-0.147425300500522	-0.166614992775768	-1.02070106668509	-1.00442099879197	-1.03794323264295	-0.957911885440561	-0.942131701217447	-0.974621813111731	0.0012551441645546	0.00221691948515076	0.00215135508671551
244	12.1735729393678	0.35	-13.7919690976406	-14.1925310911195	-13.3914071041617	0.521144052700625	-14.8756827251414	-15.1793637278203	-14.5720017224624	0.5	0.28	0.89	-16.6827855523251	-16.3490268299669	-16.0152681076087	-29.1485851589016	-28.5654334717526	-27.9822817846035	-28.1845859587515	-27.6204853193911	-27.0588106450674	-13.7919690976406	0.721206468986554	0.136018766877597	10.5567603396716	-0.156744771296518	-0.147425300500522	-0.166614992775768	-1.02070106668509	-1.00442099879197	-1.03794323264295	-0.957911885440561	-0.942131701217447	-0.974621813111731	0.0012551441645546	0.00221691948515076	0.00215135508671551
244	12.1735729393678	0.35	-13.7913697103564	-14.1899785946732	-13.3927608260395	0.529707757069997	-15.1068982283335	-15.4100486751518	-14.8037477815153	0.5	0.28	0.89	-17.0096023138387	-16.6749850358313	-16.3403677578239	-29.8031093784789	-29.2168149341772	-28.6305204898756	-28.8483539285959	-28.2722153284274	-27.7061328884659	-13.7913697103564	0.730428212800908	-0.0764968282670267	10.1914503807653	-0.156744771296518	-0.147425300500522	-0.166614992775768	-1.02070106668509	-1.00442099879197	-1.03794323264295	-0.957911885440561	-0.942131701217447	-0.974621813111731	0.0012551441645546	0.00221691948515076	0.00215135508671551
244	12.1735729393678	0.35	-13.7899945594886	-14.1898890230308	-13.3901000959463	0.514098484956418	-14.8223690763874	-15.1292612092149	-14.51547694356	0.5	0.28	0.89	-16.6494155625196	-16.3116875940713	-15.973959625623	-29.1148960288773	-28.5243098518134	-27.9337236747495	-28.1896023090362	-27.6169440525006	-27.0437759369841	-13.7899945594886	0.727611301708847	0.0483420491249315	10.368469338197	-0.156744771296518	-0.147425300500522	-0.166614992775768	-1.02070106668509	-1.00442099879197	-1.03794323264295	-0.957911885440561	-0.942131701217447	-0.974621813111731	0.0012551441645546	0.00221691948515076	0.00215135508671551
244	12.1735729393678	0.35	-13.7835805345555	-14.1825062992998	-13.3846547698113	0.529509333880745	-15.0586239091885	-15.3609259999103	-14.7563218184667	0.51	0.28	0.91	-16.6584887282025	-16.3306506817963	-16.0028126353901	-28.857290906789	-28.2893811744109	-27.7214714420328	-27.8995368632485	-27.3438245517879	-26.8001830423237	-13.7835805345555	0.729552588893184	0.107264758787879	10.3095224683545	-0.156744771296518	-0.147425300500522	-0.166614992775768	-1.02070106668509	-1.00442099879197	-1.03794323264295	-0.957911885440561	-0.942131701217447	-0.974621813111731	0.0012551441645546	0.00221691948515076	0.00215135508671551
244	12.1735729393678	0.35	-13.7793216819053	-14.18339409147	-13.3752492723406	0.509756256157593	-14.8741812852026	-15.1848338803822	-14.5635286900229	0.51	0.29	0.88	-16.5141726603928	-16.1763243418265	-15.8384760232602	-28.6590862582913	-28.0727762866611	-27.486466315031	-27.8749393912389	-27.3061468940726	-26.734974053557	-13.7793216819053	0.715583486952444	-0.130378211026976	10.2227275812927	-0.156744771296518	-0.147425300500522	-0.166614992775768	-1.02070106668509	-1.00442099879197	-1.03794323264295	-0.957911885440561	-0.942131701217447	-0.974621813111731	0.0012551441645546	0.00221691948515076	0.00215135508671551
244	12.1735729393678	0.35	-13.775540282732	-14.1752788095657	-13.3758017558983	0.520089001888332	-14.9567812242563	-15.2627638910694	-14.6507985574432	0.5	0.29	0.9	-16.6964247214594	-16.3617005129885	-16.0269763045176	-29.0846246840888	-28.5015460826238	-27.9184674811588	-28.1790466242547	-27.6146650010825	-27.0534660304204	-13.775540282732	0.722782494228212	0.0437821167945385	10.2901745093871	-0.156744771296518	-0.147425300500522	-0.166614992775768	-1.02070106668509	-1.00442099879197	-1.03794323264295	-0.957911885440561	-0.942131701217447	-0.974621813111731	0.0012551441645546	0.00221691948515076	0.00215135508671551
244	12.1735729393678	0.35	-13.7701442218747	-14.1728010372569	-13.3674874064925	0.521125883443046	-15.0256975855638	-15.3324522472624	-14.7189429238651	0.49	0.28	0.89	-17.0939565108004	-16.7519596298058	-16.4099627488113	-30.1476882679339	-29.544526831884	-28.9413653958341	-29.1982770555434	-28.6219968167599	-28.0331967144596	-13.7701442218747	0.718690103235662	-0.0798382793819718	10.3154971357635	-0.156744771296518	-0.147425300500522	-0.166614992775768	-1.02070106668509	-1.00442099879197	-1.03794323264295	-0.957911885440561	-0.942131701217447	-0.974621813111731	0.0012551441645546	0.00221691948515076	0.00215135508671551
244	12.1735729393678	0.35	-13.7698951771157	-14.1665358702908	-13.3732544839406	0.521799483577658	-15.0620613246429	-15.369143619359	-14.7549790299267	0.5	0.29	0.89	-16.8328000505677	-16.4964732522732	-16.1601464539788	-29.3446897597606	-28.7583698650197	-28.1720499702788	-28.4727918454076	-27.9055914065979	-27.3342928645948	-13.7698951771157	0.725758992647175	-0.217161430975138	10.0384808077368	-0.156744771296518	-0.147425300500522	-0.166614992775768	-1.02070106668509	-1.00442099879197	-1.03794323264295	-0.957911885440561	-0.942131701217447	-0.974621813111731	0.0012551441645546	0.00221691948515076	0.00215135508671551
244	12.1735729393678	0.35	-13.767205783634	-14.1662330022704	-13.3681785649975	0.539651151538586	-15.2604404519834	-15.5606131666934	-14.9602677372735	0.5	0.28	0.89	-17.1723818464618	-16.841117234864	-16.5098526232662	-30.08442599766	-29.504081012185	-28.92373602671	-29.1152175155835	-28.5606508807426	-27.9892307743535	-13.767205783634	0.72127831872211	0.0210895717009943	10.5230349980775	-0.156744771296518	-0.147425300500522	-0.166614992775768	-1.02070106668509	-1.00442099879197	-1.03794323264295	-0.957911885440561	-0.942131701217447	-0.974621813111731	0.0012551441645546	0.00221691948515076	0.00215135508671551
244	12.1735729393678	0.35	-13.7638875101639	-14.1636194503356	-13.3641555699921	0.526258336975178	-14.9112767171398	-15.2125796043235	-14.609973829956	0.51	0.28	0.9	-16.601864411505	-16.2730451178727	-15.9442258242403	-28.8755054735804	-28.3035923993765	-27.7316793251727	-27.9542286813439	-27.3994928234949	-26.8457247114368	-13.7638875101639	0.727064826032415	0.0119161729843336	10.2538229685979	-0.156744771296518	-0.147425300500522	-0.166614992775768	-1.02070106668509	-1.00442099879197	-1.03794323264295	-0.957911885440561	-0.942131701217447	-0.974621813111731	0.0012551441645546	0.00221691948515076	0.00215135508671551
244	12.1735729393678	0.35	-13.7638233758156	-14.1631619786364	-13.3644847729949	0.521978344513954	-15.1405206451672	-15.4490919383448	-14.8319493519896	0.5	0.28	0.88	-17.0603697511584	-16.7196157199692	-16.37886168878	-29.9008224293596	-29.3036005679762	-28.7063787065928	-28.9760670733241	-28.3928032843923	-27.8169509266916	-13.7638233758156	0.720917491111682	-0.109906356655886	10.3174380051488	-0.156744771296518	-0.147425300500522	-0.166614992775768	-1.02070106668509	-1.00442099879197	-1.03794323264295	-0.957911885440561	-0.942131701217447	-0.974621813111731	0.0012551441645546	0.00221691948515076	0.00215135508671551
244	12.1735729393678	0.35	-13.7626910533177	-14.1640290984186	-13.3613530082168	0.525656784815599	-15.1991433055915	-15.5066336528602	-14.8916529583227	0.5	0.28	0.89	-17.10645816741	-16.7672439394745	-16.4280297115389	-29.9616889615256	-29.3675606452332	-28.7734323289407	-29.0475520216126	-28.4666997927857	-27.8934712118255	-13.7626910533177	0.716604130395372	-0.112992927700863	10.3616337250377	-0.156744771296518	-0.147425300500522	-0.166614992775768	-1.02070106668509	-1.00442099879197	-1.03794323264295	-0.957911885440561	-0.942131701217447	-0.974621813111731	0.0012551441645546	0.00221691948515076	0.00215135508671551
244	12.1735729393678	0.35	-13.7621121760639	-14.1628489733696	-13.3613753787581	0.526281372388335	-14.9778444704512	-15.2804784692761	-14.6752104716264	0.5	0.28	0.9	-16.8765586590535	-16.5423138614406	-16.2080690638276	-29.5813947630592	-28.9955272585853	-28.4096597541115	-28.5830309063447	-28.0213462406142	-27.4512208043968	-13.7621121760639	0.719081359230895	-0.21472114624596	10.2033396154363	-0.156744771296518	-0.147425300500522	-0.166614992775768	-1.02070106668509	-1.00442099879197	-1.03794323264295	-0.957911885440561	-0.942131701217447	-0.974621813111731	0.0012551441645546	0.00221691948515076	0.00215135508671551
244	12.1735729393678	0.35	-13.7601337975949	-14.1627988253585	-13.3574687698313	0.513901605335099	-14.830939980116	-15.1381306008091	-14.5237493594229	0.5	0.29	0.89	-16.6715463572235	-16.3332388866092	-15.9949314159949	-29.1676537816666	-28.5757689640741	-27.9838841464817	-28.2772751889139	-27.7122052929558	-27.1384127201459	-13.7601337975949	0.726631656469366	0.07375686516801	10.3499035375166	-0.156744771296518	-0.147425300500522	-0.166614992775768	-1.02070106668509	-1.00442099879197	-1.03794323264295	-0.957911885440561	-0.942131701217447	-0.974621813111731	0.0012551441645546	0.00221691948515076	0.00215135508671551
244	12.1735729393678	0.35	-13.7522052001787	-14.1501338204813	-13.3542765798761	0.525618440647363	-14.9605205964361	-15.2632066957425	-14.6578344971296	0.51	0.28	0.9	-16.6410386415684	-16.3110286262923	-15.9810186110162	-28.9256859895338	-28.3520579678169	-27.7784299461	-27.9943804203916	-27.4409613690342	-26.8908542005176	-13.7522052001787	0.731270213060229	-0.302549216057721	9.842880520963	-0.156744771296518	-0.147425300500522	-0.166614992775768	-1.02070106668509	-1.00442099879197	-1.03794323264295	-0.957911885440561	-0.942131701217447	-0.974621813111731	0.0012551441645546	0.00221691948515076	0.00215135508671551
244	12.1735729393678	0.35	-13.7513004024624	-14.1475573028125	-13.3550435021124	0.536637676521554	-15.3524243128717	-15.6562426004212	-15.0486060253221	0.51	0.29	0.89	-17.0255996678629	-16.6952082280001	-16.3648167881373	-29.5452389174825	-28.9718967611141	-28.3985546047458	-28.7086420386169	-28.1487626399076	-27.5923569411681	-13.7513004024624	0.723991669921235	0.113271370074318	10.3032468775791	-0.156744771296518	-0.147425300500522	-0.166614992775768	-1.02070106668509	-1.00442099879197	-1.03794323264295	-0.957911885440561	-0.942131701217447	-0.974621813111731	0.0012551441645546	0.00221691948515076	0.00215135508671551
244	12.1735729393678	0.35	-13.750918500229	-14.1510896546953	-13.3507473457627	0.519411643063264	-14.8425664360761	-15.1466247981569	-14.5385080739952	0.51	0.28	0.89	-16.4477133225933	-16.1175364786108	-15.7873596346282	-28.5161286030156	-27.9436863941761	-27.3712441853367	-27.649909761826	-27.0970310056427	-26.5410156777669	-13.750918500229	0.723917753855063	0.00819442458960541	10.3233522678959	-0.156744771296518	-0.147425300500522	-0.166614992775768	-1.02070106668509	-1.00442099879197	-1.03794323264295	-0.957911885440561	-0.942131701217447	-0.974621813111731	0.0012551441645546	0.00221691948515076	0.00215135508671551
244	12.1735729393678	0.35	-13.7508558553487	-14.1489368199644	-13.3527748907329	0.526649571153557	-14.9407029757393	-15.2423636655786	-14.6390422858999	0.5	0.28	0.89	-16.8016676445419	-16.4691468647399	-16.1366260849379	-29.4127554683091	-28.8306494184001	-28.2485433684911	-28.4710132312977	-27.9063542873715	-27.3416110340415	-13.7508558553487	0.720291817170669	-0.0309885889078187	10.4676109638281	-0.156744771296518	-0.147425300500522	-0.166614992775768	-1.02070106668509	-1.00442099879197	-1.03794323264295	-0.957911885440561	-0.942131701217447	-0.974621813111731	0.0012551441645546	0.00221691948515076	0.00215135508671551
244	12.1735729393678	0.35	-13.7487904547033	-14.150262483567	-13.3473184258396	0.524887209945228	-15.0546143169114	-15.3596510685368	-14.7495775652861	0.5	0.28	0.89	-16.8680742947341	-16.5330808390832	-16.1980873834323	-29.4577827159004	-28.8727625022478	-28.2877422885953	-28.4575877293041	-27.8981359850115	-27.3285436398425	-13.7487904547033	0.72028791190115	0.049934400173548	10.51164441071	-0.156744771296518	-0.147425300500522	-0.166614992775768	-1.02070106668509	-1.00442099879197	-1.03794323264295	-0.957911885440561	-0.942131701217447	-0.974621813111731	0.0012551441645546	0.00221691948515076	0.00215135508671551
244	12.1735729393678	0.35	-13.7476142795112	-14.1482493420942	-13.3469792169282	0.518579826311293	-14.9986130851232	-15.3063804764524	-14.690845693794	0.5	0.28	0.89	-16.8008074417146	-16.4629914122153	-16.125175382716	-29.3304044878912	-28.7406542141569	-28.1509039404226	-28.3787860750763	-27.8038113209582	-27.2377757721396	-13.7476142795112	0.718266961293827	0.0838429286644198	10.4682926531148	-0.156744771296518	-0.147425300500522	-0.166614992775768	-1.02070106668509	-1.00442099879197	-1.03794323264295	-0.957911885440561	-0.942131701217447	-0.974621813111731	0.0012551441645546	0.00221691948515076	0.00215135508671551
[truncated: 1,368 more rows]
