# Supplementary material for: Re-expressing coefficients from regression models for inclusion in a meta-analysis
Source: BMC Med Res Methodol. 2024 Jan 8;24:6. doi: 10.1186/s12874-023-02132-y (PMC10773134; doi:10.1186/s12874-023-02132-y)
Supplement: Supplementary file 2 — Additional file 2. [file 12874_2023_2132_MOESM2_ESM.zip › Supp_Files_R1/simdata/simdata_scenario_245.csv]

ex_no	errsd	rsquare	beta	b_low_ci	b_hi_ci	lrsquare	lbeta	lb_low_ci	lb_hi_ci	x_median	x_25	x_75	rbl	rb	rbu	altl	alt	altu	dzl	dz	dzu	observed_beta	xlog	error	ylog	RelBias_rb	RelBias_rbl	RelBias_rbu	RelBias_alt	RelBias_altl	RelBias_altu	RelBias_dz	RelBias_dzl	RelBias_dzu	MC_SE_RelBias_rb	MC_SE_RelBias_alt	MC_SE_RelBias_dz
245	12.7125042093399	0.17	-2.27256290266707	-3.04578726277328	-1.49933854256085	0.466254405493765	-13.8493238407368	-16.1628249369914	-11.5358227444822	1.01	0.56	1.66	-11.1021875786265	-9.51305181590523	-7.92391605318393	-15.3152379650519	-13.1230580732524	-10.930878181453	-14.9368149956221	-12.7990790497937	-10.6603721664373	-2.27256290266707	1.60631709154855	-0.428971648738431	-0.089494316391929	-0.401621989656711	-0.335603204439032	-0.50602625918223	-0.944549385406334	-0.852891074978438	-1.08952072563236	-0.886627225679106	-0.797715723270708	-1.02727258961144	0.00798640088203252	0.0113755999726924	0.0110204752399212
245	12.7125042093399	0.19	-6.13638023232895	-8.09366902875984	-4.17909143589807	0.372092637154153	-13.5940316563781	-16.3511536844405	-10.8369096283156	1.12	0.65	1.9	-10.4240729392952	-8.66637182060236	-6.90867070190947	-13.9911750411381	-11.6319912398687	-9.27280743859925	-13.6897514463129	-11.3808614341328	-9.07149335177072	-6.13638023232895	1.52205396569051	-0.871782339860273	-2.7792654651055	-0.401621989656711	-0.335603204439032	-0.50602625918223	-0.944549385406334	-0.852891074978438	-1.08952072563236	-0.886627225679106	-0.797715723270708	-1.02727258961144	0.00798640088203252	0.0113755999726924	0.0110204752399212
245	12.7125042093399	0.19	-4.80787443185254	-6.33546462828552	-3.28028423541955	0.456909783111767	-13.5943773106399	-15.9083889673759	-11.2803656539039	0.97	0.59	1.65	-11.2434788007257	-9.60801834897922	-7.97255789723273	-15.6829275456567	-13.4017111869909	-11.1204948283252	-15.4078344246411	-13.1662929340699	-10.9247587086787	-4.80787443185254	1.36560850282051	0.598160658073	1.45219004754418	-0.401621989656711	-0.335603204439032	-0.50602625918223	-0.944549385406334	-0.852891074978438	-1.08952072563236	-0.886627225679106	-0.797715723270708	-1.02727258961144	0.00798640088203252	0.0113755999726924	0.0110204752399212
245	12.7125042093399	0.19	-4.44073785871119	-5.85301188293859	-3.02846383448379	0.459535007940815	-13.9283324176251	-16.28668681189	-11.5699780233601	1.05	0.57	1.7	-10.9098831576057	-9.33010384565418	-7.75032453370271	-14.9080897864183	-12.7493598087393	-10.5906298310602	-14.5391821880808	-12.4338726281244	-10.3284275018875	-4.44073785871119	1.43309374838856	0.947918239116366	1.0278149423937	-0.401621989656711	-0.335603204439032	-0.50602625918223	-0.944549385406334	-0.852891074978438	-1.08952072563236	-0.886627225679106	-0.797715723270708	-1.02727258961144	0.00798640088203252	0.0113755999726924	0.0110204752399212
245	12.7125042093399	0.19	-3.50089315645845	-4.62880185384526	-2.37298445907164	0.514673130882944	-15.588507506995	-17.9519302908451	-13.225084723145	1.01	0.54	1.58	-12.3817670386342	-10.7516721213007	-9.12157720396716	-17.1072501747303	-14.8550319354138	-12.6028136960972	-16.7248350067841	-14.5207840896351	-12.3195958413604	-3.50089315645845	1.4560698430035	1.89393767413548	2.53085953165071	-0.401621989656711	-0.335603204439032	-0.50602625918223	-0.944549385406334	-0.852891074978438	-1.08952072563236	-0.886627225679106	-0.797715723270708	-1.02727258961144	0.00798640088203252	0.0113755999726924	0.0110204752399212
245	12.7125042093399	0.19	-2.16184347832668	-2.85359622289694	-1.47009073375642	0.602450627372556	-17.5996401100021	-19.831793598163	-15.3674866218412	0.85	0.51	1.6	-15.4039695673665	-13.670186678233	-11.9364037890996	-22.3467004451405	-19.8314833972923	-17.316266349444	-21.637078689642	-19.200113392175	-16.7666868201263	-2.16184347832668	1.55426305404567	0.141544772181421	1.65363901485612	-0.401621989656711	-0.335603204439032	-0.50602625918223	-0.944549385406334	-0.852891074978438	-1.08952072563236	-0.886627225679106	-0.797715723270708	-1.02727258961144	0.00798640088203252	0.0113755999726924	0.0110204752399212
245	12.7125042093399	0.2	-5.55316215127021	-7.26451430949413	-3.8418099930463	0.416214605802515	-12.8588365344109	-15.2365257685619	-10.48114730026	1.01	0.55	1.6	-10.514300181251	-8.87352335815296	-7.23274653505495	-14.5299335393457	-12.2625093854277	-9.99508523150967	-14.2273132533399	-12.007081301952	-9.78583872087251	-5.55316215127021	1.32134738853967	-0.171501224007136	0.552963649531748	-0.401621989656711	-0.335603204439032	-0.50602625918223	-0.944549385406334	-0.852891074978438	-1.08952072563236	-0.886627225679106	-0.797715723270708	-1.02727258961144	0.00798640088203252	0.0113755999726924	0.0110204752399212
245	12.7125042093399	0.2	-4.90121810482503	-6.4522892935715	-3.35014691607855	0.394115557219109	-13.1799333131249	-15.7313523161027	-10.6285143101471	0.9	0.51	1.74	-11.7420518933506	-9.83764509267269	-7.9332382919948	-16.7460770448156	-14.030083000633	-11.3140889564504	-16.0693978443571	-13.4631417029094	-10.8574303325533	-4.90121810482503	1.39954511675648	2.25685347243295	3.22221438543013	-0.401621989656711	-0.335603204439032	-0.50602625918223	-0.944549385406334	-0.852891074978438	-1.08952072563236	-0.886627225679106	-0.797715723270708	-1.02727258961144	0.00798640088203252	0.0113755999726924	0.0110204752399212
245	12.7125042093399	0.2	-3.31873862649298	-4.34056770935213	-2.29690954363382	0.479124064683311	-13.4032915354757	-15.585217850002	-11.2213652209494	1.05	0.57	1.75	-10.4047157953631	-8.94805837757365	-7.49140095978418	-14.1999305956655	-12.2119441248106	-10.2239576539558	-13.7892036568673	-11.8572909363286	-9.92869914942271	-3.31873862649298	1.59708073561864	-0.48544759765857	-0.537323274059553	-0.401621989656711	-0.335603204439032	-0.50602625918223	-0.944549385406334	-0.852891074978438	-1.08952072563236	-0.886627225679106	-0.797715723270708	-1.02727258961144	0.00798640088203252	0.0113755999726924	0.0110204752399212
245	12.7125042093399	0.2	-3.29688051499378	-4.31445425211269	-2.27930677787487	0.483224610020344	-13.967624390495	-16.2228209422832	-11.7124278387068	0.83	0.54	1.71	-12.8706366612834	-11.0814401016276	-9.29224354197183	-18.847810187116	-16.22770381388	-13.607597440644	-18.244354364934	-15.7088315582948	-13.1718279064598	-3.29688051499378	1.42606165799686	-0.15874786003593	0.875782386077231	-0.401621989656711	-0.335603204439032	-0.50602625918223	-0.944549385406334	-0.852891074978438	-1.08952072563236	-0.886627225679106	-0.797715723270708	-1.02727258961144	0.00798640088203252	0.0113755999726924	0.0110204752399212
245	12.7125042093399	0.21	-7.13453595466818	-9.29788134111416	-4.97119056822219	0.433647885158475	-15.4946142309077	-18.2592688039284	-12.729959657887	1	0.61	1.82	-12.650885875352	-10.7354023002085	-8.81991872506497	-17.5095808987138	-14.8584373385242	-12.2072937783346	-17.0802582343992	-14.4954689053885	-11.907885327044	-7.13453595466818	1.30600748304805	-0.935641637580685	-0.605320697917427	-0.401621989656711	-0.335603204439032	-0.50602625918223	-0.944549385406334	-0.852891074978438	-1.08952072563236	-0.886627225679106	-0.797715723270708	-1.02727258961144	0.00798640088203252	0.0113755999726924	0.0110204752399212
245	12.7125042093399	0.21	-5.42156795936394	-7.05263116993172	-3.79050474879616	0.347205823987218	-12.4800114402828	-15.1517568990948	-9.80826598147078	0.98	0.59	1.65	-10.6426491757976	-8.76600544434586	-6.88936171289415	-14.8087712417625	-12.1975052625593	-9.58623928335598	-14.5617966447025	-11.9955004729001	-9.42752555467409	-5.42156795936394	1.38644933986164	1.86770703022226	1.80231882336608	-0.401621989656711	-0.335603204439032	-0.50602625918223	-0.944549385406334	-0.852891074978438	-1.08952072563236	-0.886627225679106	-0.797715723270708	-1.02727258961144	0.00798640088203252	0.0113755999726924	0.0110204752399212
245	12.7125042093399	0.21	-5.37100558534996	-6.99329542301504	-3.74871574768488	0.390069044471926	-13.0246938386862	-15.5675545954034	-10.4818330819691	1.04	0.61	1.87	-10.499541681465	-8.78450851156711	-7.0694753416692	-14.3839647939808	-12.0344358826504	-9.68490697131998	-13.9924100653167	-11.7042352971026	-9.41924727349317	-5.37100558534996	1.50619063791951	1.36164738284671	0.228038017824765	-0.401621989656711	-0.335603204439032	-0.50602625918223	-0.944549385406334	-0.852891074978438	-1.08952072563236	-0.886627225679106	-0.797715723270708	-1.02727258961144	0.00798640088203252	0.0113755999726924	0.0110204752399212
245	12.7125042093399	0.21	-5.32154323525507	-6.9270375325471	-3.71604893796303	0.395918204756314	-12.5241842866803	-14.9395341608293	-10.1088344125312	0.82	0.51	1.65	-11.9171165626203	-9.99041619299198	-8.06371582336369	-17.4942029749369	-14.6658269024995	-11.837450830062	-16.8797986021568	-14.1507188637649	-11.4212608613811	-5.32154323525507	1.36825170921801	2.25628001980992	3.60728876880579	-0.401621989656711	-0.335603204439032	-0.50602625918223	-0.944549385406334	-0.852891074978438	-1.08952072563236	-0.886627225679106	-0.797715723270708	-1.02727258961144	0.00798640088203252	0.0113755999726924	0.0110204752399212
245	12.7125042093399	0.21	-5.02151922337538	-6.52269351297898	-3.52034493377178	0.458247466499127	-14.3359287501333	-16.7695990081723	-11.9022584920943	0.89	0.51	1.48	-12.5883642099836	-10.7614912143759	-8.93461821876819	-17.9960232327441	-15.3843694607508	-12.7727156887575	-17.6018075721175	-15.0475491099794	-12.4939850057372	-5.02151922337538	1.2737591154044	-0.938392918660481	0.90073134230359	-0.401621989656711	-0.335603204439032	-0.50602625918223	-0.944549385406334	-0.852891074978438	-1.08952072563236	-0.886627225679106	-0.797715723270708	-1.02727258961144	0.00798640088203252	0.0113755999726924	0.0110204752399212
245	12.7125042093399	0.21	-4.77066948713487	-6.20976233094231	-3.33157664332742	0.375162763206464	-12.6613568635829	-15.2125262793897	-10.1101874477761	0.95	0.57	1.63	-10.9188932943629	-9.08777424710928	-7.25665519985567	-15.3240323936078	-12.7541631916482	-10.1842939896886	-15.008992535693	-12.4937505829885	-9.9757822125605	-4.77066948713487	1.42664082438754	-0.314792437987402	-0.370981159145648	-0.401621989656711	-0.335603204439032	-0.50602625918223	-0.944549385406334	-0.852891074978438	-1.08952072563236	-0.886627225679106	-0.797715723270708	-1.02727258961144	0.00798640088203252	0.0113755999726924	0.0110204752399212
245	12.7125042093399	0.21	-4.0284329477263	-5.2328603762642	-2.8240055191884	0.536313342514461	-16.4645738226046	-18.8547997561484	-14.0743478890607	0.89	0.54	1.54	-14.2046064121341	-12.4038862209268	-10.6031660297196	-20.3374330475216	-17.7592534582079	-15.1810738688943	-19.9287859115014	-17.4015486541838	-14.8767797895073	-4.0284329477263	1.40507132028175	0.362939494718386	1.40963863643405	-0.401621989656711	-0.335603204439032	-0.50602625918223	-0.944549385406334	-0.852891074978438	-1.08952072563236	-0.886627225679106	-0.797715723270708	-1.02727258961144	0.00798640088203252	0.0113755999726924	0.0110204752399212
245	12.7125042093399	0.21	-3.70033949733621	-4.8085211188887	-2.59215787578371	0.520671212435377	-15.3658419640071	-17.6676907842146	-13.0639931437997	1.06	0.67	1.86	-11.7784173120957	-10.2438570616988	-8.70929681130198	-16.0663391548759	-13.9731236758193	-11.8799081967627	-15.8056059395495	-13.7445062626099	-11.6851096253211	-3.70033949733621	1.64196096942053	0.0976696321789459	-0.352469497158802	-0.401621989656711	-0.335603204439032	-0.50602625918223	-0.944549385406334	-0.852891074978438	-1.08952072563236	-0.886627225679106	-0.797715723270708	-1.02727258961144	0.00798640088203252	0.0113755999726924	0.0110204752399212
245	12.7125042093399	0.21	-3.24848463250639	-4.23643746822153	-2.26053179679124	0.357893244994675	-12.3604574620147	-14.9453760797283	-9.77553884430111	1.05	0.64	1.71	-9.98105599878653	-8.25475501190804	-6.52845402502955	-13.6235081378798	-11.2672168250139	-8.91092551214796	-13.4648243585888	-11.1357712925142	-8.80671506434365	-3.24848463250639	1.57345373194329	-0.201696902707365	-1.32112157972902	-0.401621989656711	-0.335603204439032	-0.50602625918223	-0.944549385406334	-0.852891074978438	-1.08952072563236	-0.886627225679106	-0.797715723270708	-1.02727258961144	0.00798640088203252	0.0113755999726924	0.0110204752399212
245	12.7125042093399	0.22	-5.85949876302668	-7.59541467895768	-4.12358284709567	0.414884456585965	-14.2546908563648	-16.8977111636749	-11.6116705490547	1.01	0.61	1.78	-11.6246831911704	-9.80643257469886	-7.98818195822735	-16.0453685775764	-13.5356656611261	-11.0259627446758	-15.692825723224	-13.2389146923951	-10.7838941452691	-5.85949876302668	1.37586585681532	0.00139350228494701	-0.421385461014943	-0.401621989656711	-0.335603204439032	-0.50602625918223	-0.944549385406334	-0.852891074978438	-1.08952072563236	-0.886627225679106	-0.797715723270708	-1.02727258961144	0.00798640088203252	0.0113755999726924	0.0110204752399212
245	12.7125042093399	0.22	-5.44563532162055	-7.05739603824534	-3.83387460499576	0.393127610680393	-12.8942102942499	-15.3954892344358	-10.3929313540641	0.94	0.57	1.64	-11.1230491874948	-9.31590631209322	-7.50876343669167	-15.6519272126636	-13.1089852304895	-10.5660432483153	-15.3348917752823	-12.8439012997313	-10.3523756019039	-5.44563532162055	1.32443566534779	-0.768465374489061	-0.248804077626882	-0.401621989656711	-0.335603204439032	-0.50602625918223	-0.944549385406334	-0.852891074978438	-1.08952072563236	-0.886627225679106	-0.797715723270708	-1.02727258961144	0.00798640088203252	0.0113755999726924	0.0110204752399212
245	12.7125042093399	0.22	-4.71375961169307	-6.11162520028086	-3.31589402310529	0.420485661241939	-12.961867764003	-15.3376659461688	-10.5860695818372	0.98	0.54	1.75	-10.7503013048697	-9.08508402947164	-7.41986675407364	-14.9460903771544	-12.6309470904799	-10.3158038038053	-14.4355511865234	-12.1992032011253	-9.96395712167031	-4.71375961169307	1.45170380659755	-2.16601066137682	-1.87855532413719	-0.401621989656711	-0.335603204439032	-0.50602625918223	-0.944549385406334	-0.852891074978438	-1.08952072563236	-0.886627225679106	-0.797715723270708	-1.02727258961144	0.00798640088203252	0.0113755999726924	0.0110204752399212
245	12.7125042093399	0.22	-4.58762024051709	-5.95530793072863	-3.21993255030555	0.531543935485188	-14.9368379772211	-17.1261566475546	-12.7475193068876	1.09	0.62	1.92	-11.1550110704405	-9.72901255209926	-8.30301403375804	-15.0872597269206	-13.1585830200521	-11.2299063131837	-14.6487869959387	-12.7749008383434	-10.9024157577125	-4.58762024051709	1.50683303085575	1.29352747905871	0.817607385837455	-0.401621989656711	-0.335603204439032	-0.50602625918223	-0.944549385406334	-0.852891074978438	-1.08952072563236	-0.886627225679106	-0.797715723270708	-1.02727258961144	0.00798640088203252	0.0113755999726924	0.0110204752399212
245	12.7125042093399	0.22	-3.480832352677	-4.5044773194334	-2.4571873859206	0.495526745271341	-14.3724848032173	-16.6366225388444	-12.1083470675903	1.01	0.62	1.96	-11.415365002461	-9.86180696460323	-8.30824892674541	-15.7407934379554	-13.5985723033247	-11.4563511686941	-15.2500931023483	-13.1746172056444	-11.0986135068542	-3.480832352677	1.68212699363418	-0.334431206524711	-1.49649516660971	-0.401621989656711	-0.335603204439032	-0.50602625918223	-0.944549385406334	-0.852891074978438	-1.08952072563236	-0.886627225679106	-0.797715723270708	-1.02727258961144	0.00798640088203252	0.0113755999726924	0.0110204752399212
245	12.7125042093399	0.23	-6.4621056721959	-8.29797018910813	-4.62624115528368	0.356880081506765	-12.4596250004717	-15.07103617765	-9.84821382329342	0.96	0.53	1.8	-10.754468137871	-8.89100381008357	-7.02753948229617	-15.0581076818585	-12.4489366703872	-9.83976565891586	-14.4308836034729	-11.9296243653485	-9.4300931566563	-6.4621056721959	1.40086942658866	1.22428352447394	1.38042420868197	-0.401621989656711	-0.335603204439032	-0.50602625918223	-0.944549385406334	-0.852891074978438	-1.08952072563236	-0.886627225679106	-0.797715723270708	-1.02727258961144	0.00798640088203252	0.0113755999726924	0.0110204752399212
245	12.7125042093399	0.23	-5.72529940579451	-7.36542897162388	-4.08516983996514	0.463274104130315	-14.8565506973192	-17.3532182274257	-12.3598831672127	0.98	0.54	1.77	-12.1752946423167	-10.4235928885227	-8.67189113472869	-16.9339340076118	-14.4975903484886	-12.0612466893653	-16.342619056506	-13.9915595222423	-11.6394005640374	-5.72529940579451	1.44919365430099	-0.254252973768552	0.0661266862622639	-0.401621989656711	-0.335603204439032	-0.50602625918223	-0.944549385406334	-0.852891074978438	-1.08952072563236	-0.886627225679106	-0.797715723270708	-1.02727258961144	0.00798640088203252	0.0113755999726924	0.0110204752399212
245	12.7125042093399	0.23	-4.96811093881343	-6.37172242192152	-3.56449945570535	0.451736386609208	-12.9358911764096	-15.1609115403928	-10.7108708124263	0.88	0.55	1.66	-11.533327087608	-9.84069221100201	-8.14805733439598	-16.5813315827321	-14.1478499061691	-11.7143682296061	-16.1463739481004	-13.776724632342	-11.4078909422783	-4.96811093881343	1.37282219535967	-0.527577373391576	0.703477063732194	-0.401621989656711	-0.335603204439032	-0.50602625918223	-0.944549385406334	-0.852891074978438	-1.08952072563236	-0.886627225679106	-0.797715723270708	-1.02727258961144	0.00798640088203252	0.0113755999726924	0.0110204752399212
245	12.7125042093399	0.23	-4.72959361628283	-6.08055328515196	-3.37863394741369	0.464455959505664	-14.1392443535932	-16.5097281285837	-11.7687605786026	0.99	0.59	1.86	-11.5620628393083	-9.90196994422602	-8.24187704914375	-16.0693846597368	-13.7621258536975	-11.4548670476583	-15.5743857784909	-13.3368014632656	-11.1021293140816	-4.72959361628283	1.58692949024484	0.144230478502915	-0.828700076786514	-0.401621989656711	-0.335603204439032	-0.50602625918223	-0.944549385406334	-0.852891074978438	-1.08952072563236	-0.886627225679106	-0.797715723270708	-1.02727258961144	0.00798640088203252	0.0113755999726924	0.0110204752399212
245	12.7125042093399	0.23	-4.49245259795683	-5.76860724600002	-3.21629794991364	0.508937122989468	-15.9366310114393	-18.3807281670704	-13.4925338558081	0.96	0.52	1.61	-13.1078720794733	-11.3649099631404	-9.6219478468074	-18.3486226580353	-15.9087945924315	-13.4689665268277	-17.8021562114804	-15.4375305785049	-13.0684396270929	-4.49245259795683	1.45894491936457	-1.67827245948076	-1.15974503343707	-0.401621989656711	-0.335603204439032	-0.50602625918223	-0.944549385406334	-0.852891074978438	-1.08952072563236	-0.886627225679106	-0.797715723270708	-1.02727258961144	0.00798640088203252	0.0113755999726924	0.0110204752399212
245	12.7125042093399	0.24	-8.25769652124895	-10.5312907575282	-5.98410228496972	0.381423836339207	-14.9556632209444	-17.9292718879229	-11.9820545539659	1.09	0.59	1.57	-11.6686336844391	-9.73336545532503	-7.79809722621095	-15.7773174104911	-13.1606150654779	-10.5439127204647	-15.5891388659925	-13.0047583357778	-10.4193280997134	-8.25769652124895	1.34488142381448	-1.40604315646427	-1.74978321994733	-0.401621989656711	-0.335603204439032	-0.50602625918223	-0.944549385406334	-0.852891074978438	-1.08952072563236	-0.886627225679106	-0.797715723270708	-1.02727258961144	0.00798640088203252	0.0113755999726924	0.0110204752399212
245	12.7125042093399	0.24	-7.79704601961454	-9.98650648908234	-5.60758555014674	0.261516248363816	-10.7174709373896	-13.5293647071941	-7.90557716758508	0.94	0.59	1.49	-9.77515974467162	-7.74352622899957	-5.71189271332752	-13.7554351579788	-10.8965557309867	-8.03767630399456	-13.6702615670698	-10.8295312293183	-7.98702790520944	-7.79704601961454	1.2388848416981	-0.591070385750035	0.185447308745477	-0.401621989656711	-0.335603204439032	-0.50602625918223	-0.944549385406334	-0.852891074978438	-1.08952072563236	-0.886627225679106	-0.797715723270708	-1.02727258961144	0.00798640088203252	0.0113755999726924	0.0110204752399212
245	12.7125042093399	0.24	-7.46692343032993	-9.53486015572475	-5.39898670493511	0.404553492538977	-13.2682528092785	-15.7814849095881	-10.7550207089689	1.04	0.57	1.71	-10.5968378437703	-8.90927085097364	-7.221703858177	-14.4932581724589	-12.1851786802073	-9.87709918795573	-14.1322823841231	-11.8837231382254	-9.6331481412881	-7.46692343032993	1.31584291098155	0.470198323995479	1.03975349656809	-0.401621989656711	-0.335603204439032	-0.50602625918223	-0.944549385406334	-0.852891074978438	-1.08952072563236	-0.886627225679106	-0.797715723270708	-1.02727258961144	0.00798640088203252	0.0113755999726924	0.0110204752399212
245	12.7125042093399	0.24	-7.18017027479757	-9.16131899084664	-5.1990215587485	0.335096723222993	-11.8839211154	-14.4975225987822	-9.27031963201779	1.13	0.63	1.76	-9.19614898518208	-7.53827478872491	-5.88040059226775	-12.3213341004661	-10.1000540946718	-7.87877408887749	-12.1136772037207	-9.92998907216069	-7.74675170710398	-7.18017027479757	1.33991490939064	-0.404131403421531	-1.11080736046973	-0.401621989656711	-0.335603204439032	-0.50602625918223	-0.944549385406334	-0.852891074978438	-1.08952072563236	-0.886627225679106	-0.797715723270708	-1.02727258961144	0.00798640088203252	0.0113755999726924	0.0110204752399212
245	12.7125042093399	0.24	-7.13982468237419	-9.11686258731047	-5.16278677743791	0.350452544233962	-11.8143737941769	-14.3256067565909	-9.30314083176278	0.94	0.51	1.57	-10.3716573059346	-8.55353901300134	-6.73542072006812	-14.6069116615015	-12.0463668506119	-9.48582203972237	-14.1833761634777	-11.6957793877346	-9.21087230202443	-7.13982468237419	1.25453762303193	-1.24014480399059	-0.0356318350972831	-0.401621989656711	-0.335603204439032	-0.50602625918223	-0.944549385406334	-0.852891074978438	-1.08952072563236	-0.886627225679106	-0.797715723270708	-1.02727258961144	0.00798640088203252	0.0113755999726924	0.0110204752399212
245	12.7125042093399	0.24	-6.71927095856068	-8.58865593170623	-4.84988598541513	0.406346239249374	-14.6670369314866	-17.4349110606204	-11.8991628023528	1.04	0.65	1.74	-11.7798480034503	-9.9097417310115	-8.03963545857271	-16.1486741944915	-13.5849962171659	-11.0213182398402	-15.9398243672535	-13.4097993667601	-10.8777369940539	-6.71927095856068	1.3857331160311	0.209327690549041	-0.149578343672395	-0.401621989656711	-0.335603204439032	-0.50602625918223	-0.944549385406334	-0.852891074978438	-1.08952072563236	-0.886627225679106	-0.797715723270708	-1.02727258961144	0.00798640088203252	0.0113755999726924	0.0110204752399212
245	12.7125042093399	0.24	-6.68549138630616	-8.53371506746539	-4.83726770514693	0.382685701754005	-13.0828290731038	-15.6771230001327	-10.4885351460749	1.05	0.56	1.86	-10.5237870097736	-8.78228145875057	-7.04077590772757	-14.3918296889046	-12.010229674639	-9.62862966037337	-13.8594048426686	-11.5668403557509	-9.27313183439586	-6.68549138630616	1.40227422182688	0.771741377269744	0.594507432900108	-0.401621989656711	-0.335603204439032	-0.50602625918223	-0.944549385406334	-0.852891074978438	-1.08952072563236	-0.886627225679106	-0.797715723270708	-1.02727258961144	0.00798640088203252	0.0113755999726924	0.0110204752399212
245	12.7125042093399	0.24	-6.59627133764342	-8.40809146550851	-4.78445120977833	0.307612715286007	-10.0828201975136	-12.4446026113385	-7.72103778368877	1.13	0.6	1.83	-7.89150366800553	-6.39382510294243	-4.89614653787934	-10.5721843389712	-8.56575634546124	-6.55932835195127	-10.2846179721823	-8.33392005259287	-6.38139393555249	-6.59627133764342	1.39658751071441	-0.843647400078044	-1.35337456735034	-0.401621989656711	-0.335603204439032	-0.50602625918223	-0.944549385406334	-0.852891074978438	-1.08952072563236	-0.886627225679106	-0.797715723270708	-1.02727258961144	0.00798640088203252	0.0113755999726924	0.0110204752399212
245	12.7125042093399	0.24	-6.2872612995903	-8.01922964459723	-4.55529295458337	0.419079298734781	-13.9430647691606	-16.5060967695422	-11.3800327687789	1.01	0.64	1.64	-11.3698014301361	-9.6043225703976	-7.83884371065913	-15.7012532873982	-13.2631956906466	-10.825138093895	-15.5823095670236	-13.1614841557791	-10.7439277847617	-6.2872612995903	1.39366724044254	-0.498302828005587	-0.911946171889452	-0.401621989656711	-0.335603204439032	-0.50602625918223	-0.944549385406334	-0.852891074978438	-1.08952072563236	-0.886627225679106	-0.797715723270708	-1.02727258961144	0.00798640088203252	0.0113755999726924	0.0110204752399212
245	12.7125042093399	0.24	-6.13992384067391	-7.84423483542548	-4.43561284592234	0.362426939731746	-13.3517503760709	-16.1166438848191	-10.5868568673228	1.1	0.72	1.83	-10.4500152130863	-8.65726112386814	-6.86450703465	-14.1107179404133	-11.6899513890114	-9.26918483760961	-14.0039662043079	-11.6006397706007	-9.19780052781648	-6.13992384067391	1.48993867541437	-0.468910685946358	-2.18909106323282	-0.401621989656711	-0.335603204439032	-0.50602625918223	-0.944549385406334	-0.852891074978438	-1.08952072563236	-0.886627225679106	-0.797715723270708	-1.02727258961144	0.00798640088203252	0.0113755999726924	0.0110204752399212
245	12.7125042093399	0.24	-5.95974267438129	-7.59975403166129	-4.31973131710129	0.379880169867185	-12.4580955975084	-14.9432399402235	-9.97295125479322	0.95	0.6	1.65	-10.7463385185895	-8.95916234520238	-7.17198617181524	-15.0935679546052	-12.5834232226849	-10.0732784907646	-14.8544969569983	-12.3828881773429	-9.91305233279063	-5.95974267438129	1.35350537075196	-0.396209242659808	0.109659057411715	-0.401621989656711	-0.335603204439032	-0.50602625918223	-0.944549385406334	-0.852891074978438	-1.08952072563236	-0.886627225679106	-0.797715723270708	-1.02727258961144	0.00798640088203252	0.0113755999726924	0.0110204752399212
245	12.7125042093399	0.24	-5.65683224490312	-7.23292529614631	-4.08073919365994	0.374034484124771	-13.1170403017317	-15.7663986050215	-10.4676819984419	1.08	0.64	1.74	-10.3513109685205	-8.61189460899439	-6.87247824946823	-14.0406379683966	-11.6812734922752	-9.32190901615382	-13.8442939992646	-11.5186932586459	-9.19184192057058	-5.65683224490312	1.49433899486246	0.385045480344381	-0.507187361596212	-0.401621989656711	-0.335603204439032	-0.50602625918223	-0.944549385406334	-0.852891074978438	-1.08952072563236	-0.886627225679106	-0.797715723270708	-1.02727258961144	0.00798640088203252	0.0113755999726924	0.0110204752399212
245	12.7125042093399	0.24	-5.37465155501853	-6.8581435429066	-3.89115956713046	0.468021182803761	-14.6536623372625	-17.0928547266148	-12.2144699479102	0.97	0.57	1.64	-12.0944003300959	-10.3684996709733	-8.64259901185084	-16.8774311681993	-14.4689802502149	-12.0605293322305	-16.5304498474645	-14.1721262489224	-11.812166934603	-5.37465155501853	1.38940140274513	0.201067209672155	0.94271223153377	-0.401621989656711	-0.335603204439032	-0.50602625918223	-0.944549385406334	-0.852891074978438	-1.08952072563236	-0.886627225679106	-0.797715723270708	-1.02727258961144	0.00798640088203252	0.0113755999726924	0.0110204752399212
245	12.7125042093399	0.24	-5.25685049245868	-6.698586590268	-3.81511439464937	0.396639438178338	-12.5062241693401	-14.9144775749548	-10.0979707637253	0.92	0.49	1.69	-11.0001321060848	-9.22393139951929	-7.44773069295374	-15.6101267751211	-13.0895463002548	-10.5689658253884	-14.9525243833157	-12.5400384853936	-10.1243493595446	-5.25685049245868	1.41316261889344	-0.16365063740403	0.404528260743511	-0.401621989656711	-0.335603204439032	-0.50602625918223	-0.944549385406334	-0.852891074978438	-1.08952072563236	-0.886627225679106	-0.797715723270708	-1.02727258961144	0.00798640088203252	0.0113755999726924	0.0110204752399212
245	12.7125042093399	0.24	-4.60728873867836	-5.8720559969766	-3.34252148038012	0.454795503306115	-15.0710052107595	-17.6473223046232	-12.4946881168958	1.17	0.67	1.92	-10.9002690315253	-9.308948322985	-7.71762761444471	-14.4709815541718	-12.3583756585322	-10.2457697628926	-14.1830927586962	-12.1136926408215	-10.0422897576459	-4.60728873867836	1.64034904906685	1.87264075404682	0.0637290344220388	-0.401621989656711	-0.335603204439032	-0.50602625918223	-0.944549385406334	-0.852891074978438	-1.08952072563236	-0.886627225679106	-0.797715723270708	-1.02727258961144	0.00798640088203252	0.0113755999726924	0.0110204752399212
245	12.7125042093399	0.24	-4.04236415983734	-5.16520692173941	-2.91952139793527	0.504258036151486	-15.7713971978156	-18.2128990515738	-13.3298953440575	1.06	0.65	1.78	-12.129976104727	-10.5039110251441	-8.87784594556113	-16.5398763034874	-14.3226489119807	-12.105421520474	-16.2872267713079	-14.1011028847764	-11.9175769065603	-4.04236415983734	1.60444518747335	-0.609330129652326	-1.64277131017456	-0.401621989656711	-0.335603204439032	-0.50602625918223	-0.944549385406334	-0.852891074978438	-1.08952072563236	-0.886627225679106	-0.797715723270708	-1.02727258961144	0.00798640088203252	0.0113755999726924	0.0110204752399212
245	12.7125042093399	0.24	-4.04217661205074	-5.15275099977225	-2.93160222432923	0.502038901538522	-14.893148017308	-17.2089477003945	-12.5773483342215	0.97	0.52	1.63	-12.2096222955698	-10.5665793893474	-8.92353648312495	-17.0565229647457	-14.7612350038549	-12.465947042964	-16.5359423096814	-14.3106179676648	-12.0861739494748	-4.04217661205074	1.47118654016994	-0.191654759073553	0.405753594986859	-0.401621989656711	-0.335603204439032	-0.50602625918223	-0.944549385406334	-0.852891074978438	-1.08952072563236	-0.886627225679106	-0.797715723270708	-1.02727258961144	0.00798640088203252	0.0113755999726924	0.0110204752399212
245	12.7125042093399	0.25	-8.37005279963863	-10.644038588209	-6.09606701106827	0.329720513058276	-11.8113770262795	-14.4406820730558	-9.18207197950318	0.99	0.58	1.61	-10.0467556029267	-8.21748015202594	-6.3882047011252	-13.9276377110252	-11.391745850931	-8.85585399083678	-13.6981047814245	-11.2046221735742	-8.71068257011824	-8.37005279963863	1.21796612785602	-0.163302354769088	0.942912420576351	-0.401621989656711	-0.335603204439032	-0.50602625918223	-0.944549385406334	-0.852891074978438	-1.08952072563236	-0.886627225679106	-0.797715723270708	-1.02727258961144	0.00798640088203252	0.0113755999726924	0.0110204752399212
245	12.7125042093399	0.25	-6.70740119495696	-8.53561510237793	-4.87918728753598	0.398034987608503	-13.1995733033166	-15.7339452596363	-10.665201346997	1.14	0.64	1.84	-9.93157172697111	-8.3318269425791	-6.7320821581871	-13.2838684957494	-11.1441468155531	-9.00442513535687	-13.018419395794	-10.9211517028271	-8.82388327096641	-6.70740119495696	1.46625299110774	-0.365439196458752	-1.46887740009832	-0.401621989656711	-0.335603204439032	-0.50602625918223	-0.944549385406334	-0.852891074978438	-1.08952072563236	-0.886627225679106	-0.797715723270708	-1.02727258961144	0.00798640088203252	0.0113755999726924	0.0110204752399212
245	12.7125042093399	0.25	-6.62824890725755	-8.40482566720006	-4.85167214731504	0.401726892302233	-14.022502429784	-16.694249081541	-11.3507557780269	0.84	0.55	1.55	-13.0480671320816	-10.9598552273852	-8.87164332268888	-18.9809450085124	-15.9432356736402	-12.9055263387681	-18.6276565861417	-15.6432802346053	-12.6653410679959	-6.62824890725755	1.32044667418832	0.570933475292516	1.62797639920557	-0.401621989656711	-0.335603204439032	-0.50602625918223	-0.944549385406334	-0.852891074978438	-1.08952072563236	-0.886627225679106	-0.797715723270708	-1.02727258961144	0.00798640088203252	0.0113755999726924	0.0110204752399212
245	12.7125042093399	0.25	-6.52663092963088	-8.27396474427317	-4.77929711498859	0.442729589821113	-13.9462380165158	-16.3891411790712	-11.5033348539604	0.98	0.5	1.69	-11.5519284815319	-9.83004187912804	-8.10815527672419	-16.0959793095971	-13.6967737423125	-11.2975681750279	-15.4480815036173	-13.1446454161834	-10.8424531609769	-6.52663092963088	1.37876771219329	-1.0824300352613	-0.242365435061414	-0.401621989656711	-0.335603204439032	-0.50602625918223	-0.944549385406334	-0.852891074978438	-1.08952072563236	-0.886627225679106	-0.797715723270708	-1.02727258961144	0.00798640088203252	0.0113755999726924	0.0110204752399212
245	12.7125042093399	0.25	-6.24585268827637	-7.93078760576889	-4.56091777078386	0.384915604550679	-13.8483905057495	-16.5815775836866	-11.1152034278125	1.18	0.71	2.11	-10.1906075495227	-8.51086165501353	-6.83111576050435	-13.5057694384077	-11.2795762839657	-9.05338312952362	-13.1741916497981	-11.0009734476392	-8.82978641335434	-6.24585268827637	1.61891072261783	0.601396015568725	-1.72913340119235	-0.401621989656711	-0.335603204439032	-0.50602625918223	-0.944549385406334	-0.852891074978438	-1.08952072563236	-0.886627225679106	-0.797715723270708	-1.02727258961144	0.00798640088203252	0.0113755999726924	0.0110204752399212
245	12.7125042093399	0.25	-6.11140722656818	-7.74308353395531	-4.47973091918106	0.341983292518483	-10.7774588196587	-13.1115501710159	-8.44336746830146	1	0.61	1.67	-9.11910077062971	-7.49573709789379	-5.87237342515787	-12.6400643300592	-10.3899059240296	-8.13974751800006	-12.4481067897846	-10.2315202591836	-8.01540204257487	-6.11140722656818	1.37242069295561	0.328264201025518	0.223920381207595	-0.401621989656711	-0.335603204439032	-0.50602625918223	-0.944549385406334	-0.852891074978438	-1.08952072563236	-0.886627225679106	-0.797715723270708	-1.02727258961144	0.00798640088203252	0.0113755999726924	0.0110204752399212
245	12.7125042093399	0.25	-6.06580464996553	-7.71748934117792	-4.41411995875314	0.541248696662114	-15.3412158148609	-17.5463522484603	-13.1360793812615	0.91	0.57	1.65	-12.9992797500738	-11.3655962937329	-9.7319128373921	-18.481340149552	-16.1586991852971	-13.8360582210422	-18.0919190427159	-15.8176501415338	-13.5420219228674	-6.06580464996553	1.36267933097234	1.02306735602804	1.91394151991115	-0.401621989656711	-0.335603204439032	-0.50602625918223	-0.944549385406334	-0.852891074978438	-1.08952072563236	-0.886627225679106	-0.797715723270708	-1.02727258961144	0.00798640088203252	0.0113755999726924	0.0110204752399212
245	12.7125042093399	0.25	-5.80558185438649	-7.36384913197258	-4.2473145768004	0.454077328994288	-13.4991130598128	-15.8100673303773	-11.1881587892482	1.05	0.58	1.8	-10.5775348205272	-9.03141874431195	-7.48530266809667	-14.4473054214258	-12.3355457771361	-10.2237861328463	-14.0258472595394	-11.9759251516684	-9.92505827286778	-5.80558185438649	1.42591180599863	-0.221910853179764	-0.434065878010946	-0.401621989656711	-0.335603204439032	-0.50602625918223	-0.944549385406334	-0.852891074978438	-1.08952072563236	-0.886627225679106	-0.797715723270708	-1.02727258961144	0.00798640088203252	0.0113755999726924	0.0110204752399212
245	12.7125042093399	0.25	-5.80082832937055	-7.36534230885452	-4.23631434988657	0.454506122571915	-14.1141920983255	-16.5283549165214	-11.7000292801296	0.9	0.57	1.56	-12.3920239853184	-10.5820214957395	-8.77201900616053	-17.7061594417943	-15.1199642642754	-12.5337690867565	-17.4373646268485	-14.8907068910952	-12.3441013060946	-5.80082832937055	1.37561937409682	0.562924995891862	1.61353827964567	-0.401621989656711	-0.335603204439032	-0.50602625918223	-0.944549385406334	-0.852891074978438	-1.08952072563236	-0.886627225679106	-0.797715723270708	-1.02727258961144	0.00798640088203252	0.0113755999726924	0.0110204752399212
245	12.7125042093399	0.25	-5.77565038268851	-7.34969934749518	-4.20160141788183	0.413475145665904	-13.3997953616932	-15.8915319722706	-10.9080587511159	1.01	0.56	1.83	-10.9284327835516	-9.21489276044218	-7.50135273733271	-15.0822016391201	-12.7173651930254	-10.3525287469306	-14.5395923601092	-12.2589041744069	-9.97988400090372	-5.77565038268851	1.44223304016988	-0.0752361592479739	-0.511680124988903	-0.401621989656711	-0.335603204439032	-0.50602625918223	-0.944549385406334	-0.852891074978438	-1.08952072563236	-0.886627225679106	-0.797715723270708	-1.02727258961144	0.00798640088203252	0.0113755999726924	0.0110204752399212
245	12.7125042093399	0.25	-5.62756144536663	-7.13720618984535	-4.11791670088791	0.439673553070168	-13.7274575040878	-16.1469872102978	-11.3079277978778	1	0.58	1.67	-11.2078180377467	-9.52839336669538	-7.84896869564404	-15.5232265893371	-13.1971636910413	-10.8711007927455	-15.198525187045	-12.9224505047362	-10.643766232489	-5.62756144536663	1.38844636014808	-0.0855684214177868	0.0633354885146215	-0.401621989656711	-0.335603204439032	-0.50602625918223	-0.944549385406334	-0.852891074978438	-1.08952072563236	-0.886627225679106	-0.797715723270708	-1.02727258961144	0.00798640088203252	0.0113755999726924	0.0110204752399212
245	12.7125042093399	0.25	-5.52554757676252	-7.02644380494084	-4.02465134858421	0.475469075339608	-16.3823038330337	-19.0687914865637	-13.6958161795036	0.93	0.63	1.64	-13.8987815103009	-11.9406655514136	-9.98254959252625	-19.6279171180007	-16.8626576080221	-14.0973980980435	-19.4437232178056	-16.7061821926229	-13.9626002715036	-5.52554757676252	1.35170523844509	-0.170604653887923	0.173633088535406	-0.401621989656711	-0.335603204439032	-0.50602625918223	-0.944549385406334	-0.852891074978438	-1.08952072563236	-0.886627225679106	-0.797715723270708	-1.02727258961144	0.00798640088203252	0.0113755999726924	0.0110204752399212
245	12.7125042093399	0.25	-5.51516490737265	-7.01368590904614	-4.01664390569916	0.465813462376097	-14.6411211124724	-17.0890581665792	-12.1931840583656	0.9	0.53	1.55	-12.762935647703	-10.934697790084	-9.10645993246503	-18.2064971584732	-15.5984915805603	-12.9904860026474	-17.8116911972692	-15.2605409457057	-12.7087933409254	-5.51516490737265	1.33014653964171	1.01663804959241	2.07892515567932	-0.401621989656711	-0.335603204439032	-0.50602625918223	-0.944549385406334	-0.852891074978438	-1.08952072563236	-0.886627225679106	-0.797715723270708	-1.02727258961144	0.00798640088203252	0.0113755999726924	0.0110204752399212
245	12.7125042093399	0.25	-5.47235588742938	-6.94690398284738	-3.99780779201137	0.421911357093141	-13.7747299513687	-16.2921469803755	-11.2573129223619	0.93	0.58	1.7	-11.8648278462145	-10.0315077993065	-8.19818775239844	-16.7497273716013	-14.1616062990821	-11.5734852265628	-16.3878538824679	-13.8572668127791	-11.323512427107	-5.47235588742938	1.4626196222312	0.187819283643383	0.291526377643011	-0.401621989656711	-0.335603204439032	-0.50602625918223	-0.944549385406334	-0.852891074978438	-1.08952072563236	-0.886627225679106	-0.797715723270708	-1.02727258961144	0.00798640088203252	0.0113755999726924	0.0110204752399212
245	12.7125042093399	0.25	-5.25742801458451	-6.66582900828502	-3.849027020884	0.462077450467571	-14.4962140562273	-16.9381965277954	-12.0542315846592	1.09	0.66	2.24	-10.9966534128448	-9.4112641515967	-7.82587489034859	-14.8556167863844	-12.7138801654193	-10.5721435444542	-14.2664875438121	-12.2105378594644	-10.1549897241635	-5.25742801458451	1.72220257598668	-0.616153166927791	-2.85368983878338	-0.401621989656711	-0.335603204439032	-0.50602625918223	-0.944549385406334	-0.852891074978438	-1.08952072563236	-0.886627225679106	-0.797715723270708	-1.02727258961144	0.00798640088203252	0.0113755999726924	0.0110204752399212
245	12.7125042093399	0.25	-5.15200700902417	-6.53546024404368	-3.76855377400466	0.40757408926996	-13.6475294384034	-16.2164651754211	-11.0785937013858	1.04	0.6	1.83	-10.956835089459	-9.22110508162828	-7.48537507379757	-15.0205447697928	-12.641061088782	-10.2615774077712	-14.6096677522101	-12.2949360421248	-9.98010888793549	-5.15200700902417	1.5242842167566	0.283663327394539	-0.682618762997184	-0.401621989656711	-0.335603204439032	-0.50602625918223	-0.944549385406334	-0.852891074978438	-1.08952072563236	-0.886627225679106	-0.797715723270708	-1.02727258961144	0.00798640088203252	0.0113755999726924	0.0110204752399212
245	12.7125042093399	0.25	-4.65760717441544	-5.91624747145574	-3.39896687737513	0.434191870589473	-13.3790117694327	-15.7635442632271	-10.9944792756384	0.97	0.59	1.92	-11.1455796119301	-9.45960110969581	-7.77362260746153	-15.5488361825389	-13.1967823234051	-10.8447284642713	-14.9955222044068	-12.7277837698015	-10.4581959601495	-4.65760717441544	1.62021017517622	-0.65512121611076	-1.28565444979173	-0.401621989656711	-0.335603204439032	-0.50602625918223	-0.944549385406334	-0.852891074978438	-1.08952072563236	-0.886627225679106	-0.797715723270708	-1.02727258961144	0.00798640088203252	0.0113755999726924	0.0110204752399212
245	12.7125042093399	0.25	-4.64481981535144	-5.90672234020702	-3.38291729049586	0.447207899751823	-13.1136645452553	-15.3899971147002	-10.8373319758105	0.99	0.58	1.84	-10.7321777404283	-9.14478265844532	-7.5573875764623	-14.8912858455312	-12.688717598217	-10.4861493509028	-14.403584329314	-12.2711155260326	-10.1411303137385	-4.64481981535144	1.6025019606635	-0.0933439876828559	-0.909146555290871	-0.401621989656711	-0.335603204439032	-0.50602625918223	-0.944549385406334	-0.852891074978438	-1.08952072563236	-0.886627225679106	-0.797715723270708	-1.02727258961144	0.00798640088203252	0.0113755999726924	0.0110204752399212
245	12.7125042093399	0.25	-4.62994063066785	-5.89415616661391	-3.36572509472179	0.444293412239006	-14.496737485959	-17.0280372103261	-11.9654377615918	0.99	0.62	1.8	-11.9158965510562	-10.1445411515634	-8.37318575207053	-16.5561934470964	-14.0950355701457	-11.6338776931949	-16.1813808273624	-13.7753497516417	-11.3710999124475	-4.62994063066785	1.54536351763815	0.110472409341922	-0.689840458304031	-0.401621989656711	-0.335603204439032	-0.50602625918223	-0.944549385406334	-0.852891074978438	-1.08952072563236	-0.886627225679106	-0.797715723270708	-1.02727258961144	0.00798640088203252	0.0113755999726924	0.0110204752399212
245	12.7125042093399	0.25	-4.42504921808318	-5.63003647038053	-3.22006196578583	0.506360408782921	-15.2493153299085	-17.6000895947984	-12.8985410650186	0.92	0.55	1.67	-12.94636250253	-11.2171681350265	-9.48797376752293	-18.3517869778002	-15.9006114704378	-13.4494359630753	-17.8427736416762	-15.4580189347371	-13.0736396584677	-4.42504921808318	1.47730562404961	1.21005482970619	1.87222537174993	-0.401621989656711	-0.335603204439032	-0.50602625918223	-0.944549385406334	-0.852891074978438	-1.08952072563236	-0.886627225679106	-0.797715723270708	-1.02727258961144	0.00798640088203252	0.0113755999726924	0.0110204752399212
245	12.7125042093399	0.25	-4.31520552240172	-5.48706789903308	-3.14334314577036	0.419538300590369	-13.8243327235001	-16.363145156876	-11.2855202901243	0.95	0.54	1.56	-11.7498740603908	-9.92683050310833	-8.10378694582587	-16.493149751653	-13.9341665455772	-11.3751833395014	-16.1401797492316	-13.6362689142902	-11.1313672191356	-4.31520552240172	1.43382820560066	-0.844797268221385	-0.135797531782963	-0.401621989656711	-0.335603204439032	-0.50602625918223	-0.944549385406334	-0.852891074978438	-1.08952072563236	-0.886627225679106	-0.797715723270708	-1.02727258961144	0.00798640088203252	0.0113755999726924	0.0110204752399212
245	12.7125042093399	0.25	-4.01722536113125	-5.11189034148985	-2.92256038077265	0.499950815210118	-14.6040924677329	-16.8844490158231	-12.3237359196427	0.98	0.53	1.67	-11.8637912382869	-10.2615077400188	-8.65922424175064	-16.5101691960733	-14.2803616138975	-12.0505540317217	-15.9885688791503	-13.8291474121341	-11.6710320038877	-4.01722536113125	1.43331725030497	0.157539092205231	0.910018882396562	-0.401621989656711	-0.335603204439032	-0.50602625918223	-0.944549385406334	-0.852891074978438	-1.08952072563236	-0.886627225679106	-0.797715723270708	-1.02727258961144	0.00798640088203252	0.0113755999726924	0.0110204752399212
245	12.7125042093399	0.25	-3.84231580594772	-4.87482957544755	-2.80980203644789	0.539735886552313	-14.8915174125704	-17.0385435180035	-12.7444913071373	1.03	0.48	1.7	-11.583868338745	-10.1241856082989	-8.66450287785268	-15.9172774310971	-13.9115420150461	-11.9058065989951	-15.1842086883847	-13.2718567884937	-11.3572370995734	-3.84231580594772	1.5548166723696	0.166877196702543	0.903431146538333	-0.401621989656711	-0.335603204439032	-0.50602625918223	-0.944549385406334	-0.852891074978438	-1.08952072563236	-0.886627225679106	-0.797715723270708	-1.02727258961144	0.00798640088203252	0.0113755999726924	0.0110204752399212
245	12.7125042093399	0.25	-3.50271875189485	-4.45885031941654	-2.54658718437316	0.45146039102446	-13.5018954601181	-15.825565038583	-11.1782258816532	0.94	0.56	1.66	-11.4960385916644	-9.80807389130882	-8.12010919095327	-16.2124555019367	-13.8319787511717	-11.4515020004067	-15.8239080453283	-13.4979738667968	-11.1749683596461	-3.50271875189485	1.49741814189051	1.25651292732975	1.26177493449631	-0.401621989656711	-0.335603204439032	-0.50602625918223	-0.944549385406334	-0.852891074978438	-1.08952072563236	-0.886627225679106	-0.797715723270708	-1.02727258961144	0.00798640088203252	0.0113755999726924	0.0110204752399212
245	12.7125042093399	0.25	-3.05424095046847	-3.88948696157429	-2.21899493936265	0.504764378884525	-14.6228103628104	-16.8842130151728	-12.3614077104479	1.01	0.58	1.82	-11.6343583644271	-10.0760998397208	-8.51784131501442	-16.0687698981973	-13.9165843722666	-11.7643988463359	-15.5887726239495	-13.498677933821	-11.4139188743007	-3.05424095046847	1.7694219745077	-0.0052142851718865	-0.844161148878578	-0.401621989656711	-0.335603204439032	-0.50602625918223	-0.944549385406334	-0.852891074978438	-1.08952072563236	-0.886627225679106	-0.797715723270708	-1.02727258961144	0.00798640088203252	0.0113755999726924	0.0110204752399212
245	12.7125042093399	0.26	-7.96077162834715	-10.0592215807986	-5.8623216758957	0.399337611315143	-14.6905017128679	-17.5034853194313	-11.8775181063045	0.98	0.57	1.66	-12.3416045298482	-10.3581863369806	-8.37476814411295	-17.1986001703137	-14.4346146296041	-11.6706290888945	-16.8114342378106	-14.1085987892316	-11.4057009333174	-7.96077162834715	1.35336581843471	-0.609875421688431	-0.511341918890972	-0.401621989656711	-0.335603204439032	-0.50602625918223	-0.944549385406334	-0.852891074978438	-1.08952072563236	-0.886627225679106	-0.797715723270708	-1.02727258961144	0.00798640088203252	0.0113755999726924	0.0110204752399212
245	12.7125042093399	0.26	-7.30877469571986	-9.23866707347972	-5.37888231795999	0.433539656810756	-15.183933221522	-17.893750998031	-12.4741154450131	0.95	0.57	1.55	-12.8519744880985	-10.9056800004351	-8.95938551277174	-18.0418568399327	-15.309610013012	-12.5773631860913	-17.7815116525505	-15.0871348566227	-12.3956316470603	-7.30877469571986	1.25542869279254	-0.470719634798052	0.648362898091323	-0.401621989656711	-0.335603204439032	-0.50602625918223	-0.944549385406334	-0.852891074978438	-1.08952072563236	-0.886627225679106	-0.797715723270708	-1.02727258961144	0.00798640088203252	0.0113755999726924	0.0110204752399212
245	12.7125042093399	0.26	-7.30475132774344	-9.23641539781226	-5.37308725767461	0.356949096171159	-12.4106415927253	-15.0113953136661	-9.80988787178456	1.03	0.63	1.69	-10.1943757130741	-8.42818009871245	-6.66198448435084	-14.0021204965906	-11.5762256199554	-9.15033074332015	-13.8242109586802	-11.4296715040553	-9.03400361591994	-7.30475132774344	1.37707957690425	0.309568202303619	0.103316736788331	-0.401621989656711	-0.335603204439032	-0.50602625918223	-0.944549385406334	-0.852891074978438	-1.08952072563236	-0.886627225679106	-0.797715723270708	-1.02727258961144	0.00798640088203252	0.0113755999726924	0.0110204752399212
245	12.7125042093399	0.26	-6.96564062725432	-8.78087230754881	-5.15040894695983	0.408535027413642	-13.0394745608268	-15.489075945204	-10.5898731764497	1.06	0.6	1.88	-10.3191281752254	-8.68715537368297	-7.05518257214058	-14.0723244813116	-11.8467827089827	-9.62124093665385	-13.6443961167163	-11.4873667526597	-9.32871772230399	-6.96564062725432	1.42787206230654	-0.935333009555374	-1.52992617492124	-0.401621989656711	-0.335603204439032	-0.50602625918223	-0.944549385406334	-0.852891074978438	-1.08952072563236	-0.886627225679106	-0.797715723270708	-1.02727258961144	0.00798640088203252	0.0113755999726924	0.0110204752399212
245	12.7125042093399	0.26	-6.9267552886959	-8.77162949991778	-5.08188107747401	0.470100614063198	-14.7417284159162	-17.1853568302345	-12.298100001598	1.01	0.55	1.68	-11.8585957404437	-10.1723926670062	-8.48618959356871	-16.3873580646996	-14.0571990695686	-11.7270400744376	-15.9539084637399	-13.6841941689419	-11.4173022660639	-6.9267552886959	1.36589961193397	-0.289255430978955	0.229088874755557	-0.401621989656711	-0.335603204439032	-0.50602625918223	-0.944549385406334	-0.852891074978438	-1.08952072563236	-0.886627225679106	-0.797715723270708	-1.02727258961144	0.00798640088203252	0.0113755999726924	0.0110204752399212
245	12.7125042093399	0.26	-6.60756599909472	-8.36204473335589	-4.85308726483356	0.382908365172728	-12.6076239179531	-15.1065079937166	-10.1087398421896	1.09	0.59	1.82	-9.81923416895716	-8.19495886249945	-6.57068355604175	-13.2707321643317	-11.0755179365986	-8.88030370886548	-12.8982852987894	-10.7654057404712	-8.63150104019479	-6.60756599909472	1.41830762815639	-0.390737798432181	-0.869680320005329	-0.401621989656711	-0.335603204439032	-0.50602625918223	-0.944549385406334	-0.852891074978438	-1.08952072563236	-0.886627225679106	-0.797715723270708	-1.02727258961144	0.00798640088203252	0.0113755999726924	0.0110204752399212
245	12.7125042093399	0.26	-6.57948119101548	-8.30894499566958	-4.85001738636138	0.421514832070473	-14.0486088082397	-16.6181670430364	-11.4790505734429	0.91	0.62	1.55	-12.3309636419424	-10.4243075656689	-8.51765148939549	-17.5426318182178	-14.8301296552673	-12.1176274923168	-17.4506663779567	-14.7509281510528	-12.0549720803138	-6.57948119101548	1.3400958119984	-0.0635555004320511	0.606410926511128	-0.401621989656711	-0.335603204439032	-0.50602625918223	-0.944549385406334	-0.852891074978438	-1.08952072563236	-0.886627225679106	-0.797715723270708	-1.02727258961144	0.00798640088203252	0.0113755999726924	0.0110204752399212
245	12.7125042093399	0.26	-6.37293313590748	-8.04958309389599	-4.69628317791897	0.320945045479496	-12.6439519277948	-15.5154294486191	-9.77247440697044	1.03	0.7	1.82	-10.5572939390836	-8.60343037847738	-6.64956681787117	-14.5113189243936	-11.8256745323451	-9.14003014029651	-14.3738679806216	-11.7140702867664	-9.05261414571859	-6.37293313590748	1.48617819620117	0.0520581273092224	-1.56314877727781	-0.401621989656711	-0.335603204439032	-0.50602625918223	-0.944549385406334	-0.852891074978438	-1.08952072563236	-0.886627225679106	-0.797715723270708	-1.02727258961144	0.00798640088203252	0.0113755999726924	0.0110204752399212
245	12.7125042093399	0.26	-6.29495146349302	-7.96302649347437	-4.62687643351168	0.378634889170994	-13.2047894955557	-15.8458604029335	-10.5637185881778	1.21	0.64	1.77	-9.52199168270376	-7.93493647875742	-6.34788127481107	-12.5251250895794	-10.4375298032273	-8.34993451687527	-12.3150559415337	-10.2633460312557	-8.21053255106502	-6.29495146349302	1.42587106348659	1.10927043446138	0.320858901026906	-0.401621989656711	-0.335603204439032	-0.50602625918223	-0.944549385406334	-0.852891074978438	-1.08952072563236	-0.886627225679106	-0.797715723270708	-1.02727258961144	0.00798640088203252	0.0113755999726924	0.0110204752399212
245	12.7125042093399	0.26	-6.20042498420292	-7.83188077834151	-4.56896919006433	0.484471106115509	-15.8302041736274	-18.3797601005016	-13.2806482467531	1.13	0.66	1.81	-11.6746507857951	-10.0551968352347	-8.43574288467419	-15.6495991142463	-13.4787585833167	-11.307918052387	-15.4040783185577	-13.2680059464768	-11.1308223393263	-6.20042498420292	1.4359323788956	1.26004762909031	0.504106708709333	-0.401621989656711	-0.335603204439032	-0.50602625918223	-0.944549385406334	-0.852891074978438	-1.08952072563236	-0.886627225679106	-0.797715723270708	-1.02727258961144	0.00798640088203252	0.0113755999726924	0.0110204752399212
245	12.7125042093399	0.26	-6.16557945537949	-7.77357011658075	-4.55758879417823	0.434478128603976	-14.1666581115627	-16.6901018010071	-11.6432144221183	1.05	0.61	1.73	-11.2011270285327	-9.50758353480099	-7.81404004106925	-15.3167737786696	-13.0009690822538	-10.6851643858379	-15.0229122740569	-12.7511699833401	-10.4792080742524	-6.16557945537949	1.47410765360165	-0.504469207269015	-1.33089548048312	-0.401621989656711	-0.335603204439032	-0.50602625918223	-0.944549385406334	-0.852891074978438	-1.08952072563236	-0.886627225679106	-0.797715723270708	-1.02727258961144	0.00798640088203252	0.0113755999726924	0.0110204752399212
245	12.7125042093399	0.26	-6.15503341621021	-7.75744316858072	-4.55262366383971	0.434862349676584	-13.2564754102852	-15.6159469807787	-10.8970038397916	0.81	0.48	1.62	-12.5568837050396	-10.6596173943572	-8.76235108367474	-18.5004457847013	-15.7051445503805	-12.9098433160596	-17.7716863944941	-15.0882465193594	-12.4029828833716	-6.15503341621021	1.31344250846479	-0.333785558060962	1.58958507032897	-0.401621989656711	-0.335603204439032	-0.50602625918223	-0.944549385406334	-0.852891074978438	-1.08952072563236	-0.886627225679106	-0.797715723270708	-1.02727258961144	0.00798640088203252	0.0113755999726924	0.0110204752399212
245	12.7125042093399	0.26	-6.10136701659474	-7.70564155436686	-4.49709247882261	0.403886901266416	-12.5820620140311	-14.9686185729209	-10.1955054551413	1.08	0.59	2.11	-9.84343967499538	-8.27402794845874	-6.70461622192211	-13.3596226801704	-11.2296001282342	-9.0995775762979	-12.7291167500075	-10.6998800390548	-8.66914598955448	-6.10136701659474	1.52045046129693	-0.190131853781039	-1.38876514535583	-0.401621989656711	-0.335603204439032	-0.50602625918223	-0.944549385406334	-0.852891074978438	-1.08952072563236	-0.886627225679106	-0.797715723270708	-1.02727258961144	0.00798640088203252	0.0113755999726924	0.0110204752399212
245	12.7125042093399	0.26	-5.8303432695592	-7.37272402161233	-4.28796251750608	0.400812055779919	-13.4554110426973	-16.023993879394	-10.8868282060005	0.91	0.6	1.6	-11.8797106243044	-9.97544000087689	-8.07116937744937	-16.8945219002532	-14.1863968651462	-11.4782718300393	-16.7073641585289	-14.0301356119061	-11.3518032076739	-5.8303432695592	1.4042798556176	0.359407341700536	0.366190958662304	-0.401621989656711	-0.335603204439032	-0.50602625918223	-0.944549385406334	-0.852891074978438	-1.08952072563236	-0.886627225679106	-0.797715723270708	-1.02727258961144	0.00798640088203252	0.0113755999726924	0.0110204752399212
245	12.7125042093399	0.26	-5.74981947004702	-7.25080624403345	-4.24883269606058	0.40621547735793	-13.3636197044655	-15.8862044959511	-10.8410349129798	1	0.64	1.55	-11.0124749312724	-9.26379406887224	-7.51511320647211	-15.2450027290961	-12.8242349465602	-10.4034671640243	-15.2124906278522	-12.7982908587519	-10.3809373929797	-5.74981947004702	1.42313796447914	1.70018856475526	1.39326051732446	-0.401621989656711	-0.335603204439032	-0.50602625918223	-0.944549385406334	-0.852891074978438	-1.08952072563236	-0.886627225679106	-0.797715723270708	-1.02727258961144	0.00798640088203252	0.0113755999726924	0.0110204752399212
245	12.7125042093399	0.26	-5.58424020162097	-7.0715391096932	-4.09694129354873	0.421274005683816	-14.1682631013509	-16.7609868057951	-11.5755393969067	0.93	0.58	1.76	-12.2750990895936	-10.3762884316801	-8.47747777376665	-17.3688361526247	-14.6820854419835	-11.9953347313423	-16.9061684100605	-14.2928199359407	-11.6775109835209	-5.58424020162097	1.46906957951471	0.354350004796674	0.580968994123444	-0.401621989656711	-0.335603204439032	-0.50602625918223	-0.944549385406334	-0.852891074978438	-1.08952072563236	-0.886627225679106	-0.797715723270708	-1.02727258961144	0.00798640088203252	0.0113755999726924	0.0110204752399212
245	12.7125042093399	0.26	-5.37023576621285	-6.79282251549772	-3.94764901692797	0.486691983761937	-14.6595498161754	-17.0100918501895	-12.3090077821613	1.17	0.56	1.85	-10.5224777147182	-9.06842759034183	-7.61437746596545	-13.9765909729026	-12.0452337019739	-10.1138764310451	-13.4706847633796	-11.6109069098995	-9.74847946072704	-5.37023576621285	1.58266691248886	0.0342686406773304	-0.998076776598291	-0.401621989656711	-0.335603204439032	-0.50602625918223	-0.944549385406334	-0.852891074978438	-1.08952072563236	-0.886627225679106	-0.797715723270708	-1.02727258961144	0.00798640088203252	0.0113755999726924	0.0110204752399212
245	12.7125042093399	0.26	-5.21963559260182	-6.61180139360326	-3.82746979160037	0.468535865011349	-16.1424453336951	-18.8266791710118	-13.4582114963784	1.11	0.64	1.78	-12.0990983853891	-10.37405654492	-8.64901470445076	-16.2856514804224	-13.9637073728389	-11.6417632652553	-16.0084866724285	-13.7253233161071	-11.44195629993	-5.21963559260182	1.61957797727348	1.38168782097675	-0.110541043520253	-0.401621989656711	-0.335603204439032	-0.50602625918223	-0.944549385406334	-0.852891074978438	-1.08952072563236	-0.886627225679106	-0.797715723270708	-1.02727258961144	0.00798640088203252	0.0113755999726924	0.0110204752399212
245	12.7125042093399	0.26	-5.16754393684424	-6.54109566147335	-3.79399221221513	0.477751176800357	-14.9683488046144	-17.4117636529847	-12.5249339562441	0.94	0.54	1.69	-12.6055838330825	-10.8366262866796	-9.06766874027679	-17.7528121434268	-15.2615375283971	-12.7702629133674	-17.1927999913909	-14.7798915218066	-12.3664495662374	-5.16754393684424	1.45218531853192	-1.11592119107041	-0.617305916848776	-0.401621989656711	-0.335603204439032	-0.50602625918223	-0.944549385406334	-0.852891074978438	-1.08952072563236	-0.886627225679106	-0.797715723270708	-1.02727258961144	0.00798640088203252	0.0113755999726924	0.0110204752399212
245	12.7125042093399	0.26	-5.00070231367144	-6.32438486458445	-3.67701976275843	0.423668063863018	-12.4013892049703	-14.6596769509754	-10.1431014589651	1.1	0.65	1.85	-9.45572277476753	-7.99909157182287	-6.54246036887821	-12.7442308411095	-10.7810129313981	-8.81779502168669	-12.5049287813128	-10.5777514944845	-8.65287684622147	-5.00070231367144	1.54673112882166	0.0545722174115003	-0.755654025177239	-0.401621989656711	-0.335603204439032	-0.50602625918223	-0.944549385406334	-0.852891074978438	-1.08952072563236	-0.886627225679106	-0.797715723270708	-1.02727258961144	0.00798640088203252	0.0113755999726924	0.0110204752399212
245	12.7125042093399	0.26	-4.95714901411591	-6.25591035901121	-3.65838766922061	0.478064126942612	-13.7331428843151	-15.9735188019417	-11.4927669666884	0.95	0.48	1.46	-11.488925217636	-9.87753879137927	-8.26615236512259	-16.1374968438361	-13.8741220828967	-11.6107473219573	-15.70537885241	-13.5023724194745	-11.2996232845993	-4.95714901411591	1.42460720921226	-0.884237434430566	0.410847421551772	-0.401621989656711	-0.335603204439032	-0.50602625918223	-0.944549385406334	-0.852891074978438	-1.08952072563236	-0.886627225679106	-0.797715723270708	-1.02727258961144	0.00798640088203252	0.0113755999726924	0.0110204752399212
245	12.7125042093399	0.26	-4.93329108409086	-6.2426819716007	-3.62390019658103	0.477911896298368	-13.8312086559395	-16.0882710911281	-11.5741462207508	0.85	0.44	1.41	-12.5188461230196	-10.762546943566	-9.0062477641125	-18.1756111639503	-15.6257107450439	-13.0758103261375	-17.5748337168783	-15.1107828033006	-12.6435509159219	-4.93329108409086	1.34729337960162	0.155182356556486	2.32786140972014	-0.401621989656711	-0.335603204439032	-0.50602625918223	-0.944549385406334	-0.852891074978438	-1.08952072563236	-0.886627225679106	-0.797715723270708	-1.02727258961144	0.00798640088203252	0.0113755999726924	0.0110204752399212
245	12.7125042093399	0.26	-4.90026876591844	-6.190658189932	-3.60987934190488	0.404833627301393	-12.2529069415121	-14.5724663462783	-9.93334753674588	1.06	0.59	2.14	-9.70212767196917	-8.15780010565393	-6.61347253933869	-13.2277197014093	-11.1222091510383	-9.01669860066731	-12.5866121811237	-10.5804611323307	-8.57901457746288	-4.90026876591844	1.5666465560468	1.00103329951916	-0.300533674464042	-0.401621989656711	-0.335603204439032	-0.50602625918223	-0.944549385406334	-0.852891074978438	-1.08952072563236	-0.886627225679106	-0.797715723270708	-1.02727258961144	0.00798640088203252	0.0113755999726924	0.0110204752399212
245	12.7125042093399	0.26	-4.66104578157258	-5.88420407174854	-3.43788749139662	0.611626098605354	-15.8153246944952	-17.7829644491587	-13.8476849398316	0.84	0.51	1.69	-13.88856923024	-12.3518343944399	-10.8150995586398	-20.1969324043918	-17.9621932395719	-15.7274540747521	-19.4333630157514	-17.2839662132723	-15.1335332253812	-4.66104578157258	1.34575677311661	1.8236310207873	4.1574432618019	-0.401621989656711	-0.335603204439032	-0.50602625918223	-0.944549385406334	-0.852891074978438	-1.08952072563236	-0.886627225679106	-0.797715723270708	-1.02727258961144	0.00798640088203252	0.0113755999726924	0.0110204752399212
245	12.7125042093399	0.26	-4.5891048126788	-5.79623431477621	-3.38197531058139	0.521090851118826	-15.0524308160197	-17.3054347188541	-12.7994269131853	1.09	0.57	1.92	-11.2555943045096	-9.79022239627593	-8.32485048804224	-15.2154142324172	-13.2345112267545	-11.2536082210918	-14.6190877665917	-12.7153024831332	-10.8129348275162	-4.5891048126788	1.66028636864444	-0.888478466583959	-1.7366501228272	-0.401621989656711	-0.335603204439032	-0.50602625918223	-0.944549385406334	-0.852891074978438	-1.08952072563236	-0.886627225679106	-0.797715723270708	-1.02727258961144	0.00798640088203252	0.0113755999726924	0.0110204752399212
245	12.7125042093399	0.26	-4.1107477316033	-5.19646868153365	-3.02502678167294	0.525956272470794	-13.8755811666095	-15.9322815384141	-11.8188807948048	0.99	0.57	1.94	-11.1411181303788	-9.70290968886821	-8.26470124735767	-15.4753707636209	-13.4776530653356	-11.4799353670503	-14.8304516278455	-12.9168588325308	-11.0030294152148	-4.1107477316033	1.67961227566653	-0.272974591007741	-1.18180241657866	-0.401621989656711	-0.335603204439032	-0.50602625918223	-0.944549385406334	-0.852891074978438	-1.08952072563236	-0.886627225679106	-0.797715723270708	-1.02727258961144	0.00798640088203252	0.0113755999726924	0.0110204752399212
245	12.7125042093399	0.26	-4.0430268691472	-5.10187849838027	-2.98417523991414	0.534560276932617	-15.200777821432	-17.4153235571446	-12.9862320857194	0.93	0.47	1.75	-12.7461483743716	-11.1253384918216	-9.50452860927173	-18.030617797729	-15.7378307802956	-13.4450437628621	-17.0746545942493	-14.9038485685739	-12.7328880984234	-4.0430268691472	1.56540711290721	-1.29010214050751	-0.863858690754768	-0.401621989656711	-0.335603204439032	-0.50602625918223	-0.944549385406334	-0.852891074978438	-1.08952072563236	-0.886627225679106	-0.797715723270708	-1.02727258961144	0.00798640088203252	0.0113755999726924	0.0110204752399212
245	12.7125042093399	0.26	-3.88708731637189	-4.90248762361627	-2.8716870091275	0.459280993282121	-13.5170578840141	-15.8069457530934	-11.2271700149348	1.16	0.6	2.1	-9.8571065669873	-8.42914767445114	-7.00118878191498	-13.1288904722248	-11.2269615672727	-9.32503266232052	-12.5371208516936	-10.7216322005281	-8.90482121296452	-3.88708731637189	1.76511512317279	-0.00140301963178463	-1.5669806125096	-0.401621989656711	-0.335603204439032	-0.50602625918223	-0.944549385406334	-0.852891074978438	-1.08952072563236	-0.886627225679106	-0.797715723270708	-1.02727258961144	0.00798640088203252	0.0113755999726924	0.0110204752399212
245	12.7125042093399	0.26	-3.66311729262109	-4.63999741246363	-2.68623717277854	0.579627497386958	-15.0526718745982	-17.0541079168261	-13.0512358323704	0.81	0.45	1.42	-13.7488015431028	-12.135269655067	-10.5217377670311	-20.2804202973822	-17.9003506782225	-15.5202810590627	-19.6561092054206	-17.3497118756421	-15.0446188206045	-3.66311729262109	1.34918916888926	-0.54333586389346	2.01520839233104	-0.401621989656711	-0.335603204439032	-0.50602625918223	-0.944549385406334	-0.852891074978438	-1.08952072563236	-0.886627225679106	-0.797715723270708	-1.02727258961144	0.00798640088203252	0.0113755999726924	0.0110204752399212
245	12.7125042093399	0.26	-3.30285394622082	-4.17608039520689	-2.42962749723476	0.624481568889018	-16.4545033178491	-18.4466717569071	-14.4623348787912	1.12	0.57	2.04	-11.800521145143	-10.5261109913988	-9.25170083765452	-15.8578919782288	-14.1453016353563	-12.4327112924839	-15.1197931850835	-13.4855461475887	-11.8534962385382	-3.30285394622082	1.70697145904893	0.827706327110657	-0.398666738539177	-0.401621989656711	-0.335603204439032	-0.50602625918223	-0.944549385406334	-0.852891074978438	-1.08952072563236	-0.886627225679106	-0.797715723270708	-1.02727258961144	0.00798640088203252	0.0113755999726924	0.0110204752399212
245	12.7125042093399	0.27	-9.35230712357236	-11.7460805773318	-6.95853366981295	0.346407272078964	-13.9470161480448	-16.9380881714792	-10.9559441246104	0.89	0.63	1.53	-12.7273109724108	-10.479813887868	-8.23231680332527	-18.2021864852566	-14.987889203875	-11.7735919224935	-18.1415356191054	-14.9395593876478	-11.7355180989497	-9.35230712357236	1.25173698545723	-0.371633675426033	0.029221406929387	-0.401621989656711	-0.335603204439032	-0.50602625918223	-0.944549385406334	-0.852891074978438	-1.08952072563236	-0.886627225679106	-0.797715723270708	-1.02727258961144	0.00798640088203252	0.0113755999726924	0.0110204752399212
245	12.7125042093399	0.27	-8.96720939213858	-11.265621728238	-6.66879705603913	0.397482754816146	-13.9893403319526	-16.6784486288233	-11.3002320350819	1.01	0.54	1.48	-11.5187496847259	-9.66155264943074	-7.80435561413561	-15.9230121249923	-13.3557047590967	-10.7883973932011	-15.7021907247084	-13.1685736679908	-10.6382539421004	-8.96720939213858	1.22048077534783	-1.71004950385809	-0.465778165448312	-0.401621989656711	-0.335603204439032	-0.50602625918223	-0.944549385406334	-0.852891074978438	-1.08952072563236	-0.886627225679106	-0.797715723270708	-1.02727258961144	0.00798640088203252	0.0113755999726924	0.0110204752399212
245	12.7125042093399	0.27	-8.41332370911047	-10.5598733027127	-6.26677411550825	0.365244997513772	-13.4491100614008	-16.2172620832407	-10.6809580395609	1	0.65	1.79	-11.2188944482067	-9.30392229136495	-7.38895013452316	-15.5184491311061	-12.8695786795097	-10.2207082279133	-15.2816508268058	-12.6738111234441	-10.064678033923	-8.41332370911047	1.34660562105898	-0.237138817681555	-0.949175248790821	-0.401621989656711	-0.335603204439032	-0.50602625918223	-0.944549385406334	-0.852891074978438	-1.08952072563236	-0.886627225679106	-0.797715723270708	-1.02727258961144	0.00798640088203252	0.0113755999726924	0.0110204752399212
245	12.7125042093399	0.27	-8.13217894676025	-10.245396982204	-6.01896091131651	0.405189116259789	-14.2268691300716	-16.9181273277583	-11.5356109323848	0.89	0.54	1.62	-12.7252723314822	-10.700994300207	-8.6767162689318	-18.2071085575735	-15.310805130341	-12.4145017031085	-17.7658685393086	-14.9392976096467	-12.1138844977497	-8.13217894676025	1.25213534827274	0.1050897967756	1.4174834463825	-0.401621989656711	-0.335603204439032	-0.50602625918223	-0.944549385406334	-0.852891074978438	-1.08952072563236	-0.886627225679106	-0.797715723270708	-1.02727258961144	0.00798640088203252	0.0113755999726924	0.0110204752399212
245	12.7125042093399	0.27	-7.44465735790431	-9.3558408618172	-5.53347385399143	0.429405002589884	-13.8516268531218	-16.344594688484	-11.3586590177597	1.03	0.58	1.71	-11.0609424397095	-9.37386642121288	-7.6867904027163	-15.1723102147639	-12.8581456805896	-10.5439811464153	-14.8312770024403	-12.5718624198545	-10.3079258722301	-7.44465735790431	1.31142127571204	0.867986215207055	1.23832914352235	-0.401621989656711	-0.335603204439032	-0.50602625918223	-0.944549385406334	-0.852891074978438	-1.08952072563236	-0.886627225679106	-0.797715723270708	-1.02727258961144	0.00798640088203252	0.0113755999726924	0.0110204752399212
245	12.7125042093399	0.27	-7.26272688678977	-9.13308683261964	-5.3923669409599	0.428194369443247	-13.598239394327	-16.0516592841345	-11.1448195045196	1.03	0.57	1.77	-10.8948670400537	-9.22963835436289	-7.56440966867212	-14.961164811976	-12.6744218233138	-10.3876788346516	-14.5157871461367	-12.2965164909595	-10.0794084695688	-7.26272688678977	1.39273635316527	-0.871284561267156	-1.032444257112	-0.401621989656711	-0.335603204439032	-0.50602625918223	-0.944549385406334	-0.852891074978438	-1.08952072563236	-0.886627225679106	-0.797715723270708	-1.02727258961144	0.00798640088203252	0.0113755999726924	0.0110204752399212
245	12.7125042093399	0.27	-7.23871698153724	-9.11805472870946	-5.35937923436502	0.407323079555888	-12.9060188833935	-15.3366399420351	-10.475397824752	1	0.56	1.84	-10.6272910807841	-8.94302923497591	-7.25876738916776	-14.7095216208265	-12.3782891507905	-10.0470566807544	-14.172187667937	-11.9233332015388	-9.68125290401754	-7.23871698153724	1.35640734782404	0.534571217274171	0.587094623611728	-0.401621989656711	-0.335603204439032	-0.50602625918223	-0.944549385406334	-0.852891074978438	-1.08952072563236	-0.886627225679106	-0.797715723270708	-1.02727258961144	0.00798640088203252	0.0113755999726924	0.0110204752399212
245	12.7125042093399	0.27	-7.14688414266734	-9.00285454863005	-5.29091373670462	0.375553382802722	-14.1145474309592	-16.9561559004295	-11.272938961489	1.04	0.53	1.7	-11.4165257980048	-9.50327986006705	-7.59003392212928	-15.6301749168648	-13.010781837214	-10.3913887575632	-15.1105388283898	-12.5756913541211	-10.0457017849039	-7.14688414266734	1.3175216620888	0.147080676606017	0.420351006721337	-0.401621989656711	-0.335603204439032	-0.50602625918223	-0.944549385406334	-0.852891074978438	-1.08952072563236	-0.886627225679106	-0.797715723270708	-1.02727258961144	0.00798640088203252	0.0113755999726924	0.0110204752399212
245	12.7125042093399	0.27	-7.12906984462898	-8.97963063729218	-5.27850905196579	0.434419023995969	-15.6758997995277	-18.4685138520897	-12.8832857469656	1.06	0.64	1.7	-12.2578143541849	-10.4043168343874	-8.55081931458994	-16.6929055553013	-14.1687802788893	-11.6446550024772	-16.5012553943101	-14.0120731084489	-11.5151551905599	-7.12906984462898	1.4177516785479	-0.956050634792101	-1.67242900997058	-0.401621989656711	-0.335603204439032	-0.50602625918223	-0.944549385406334	-0.852891074978438	-1.08952072563236	-0.886627225679106	-0.797715723270708	-1.02727258961144	0.00798640088203252	0.0113755999726924	0.0110204752399212
245	12.7125042093399	0.27	-7.12175782116302	-8.9508820735831	-5.29263356874295	0.440436295115486	-14.2649288795427	-16.7753020825806	-11.7545556765048	0.94	0.62	1.68	-12.1373839658404	-10.3210611769669	-8.50473838809345	-17.0892000100783	-14.5318529318875	-11.9745058536967	-16.8571057002351	-14.334288223161	-11.8120671795674	-7.12175782116302	1.34784362559135	-1.28257453779516	-1.55113031432779	-0.401621989656711	-0.335603204439032	-0.50602625918223	-0.944549385406334	-0.852891074978438	-1.08952072563236	-0.886627225679106	-0.797715723270708	-1.02727258961144	0.00798640088203252	0.0113755999726924	0.0110204752399212
245	12.7125042093399	0.27	-6.78850338643629	-8.52387532901409	-5.05313144385849	0.414411983842908	-13.3704007704253	-15.8518753128582	-10.8889262279923	0.94	0.52	1.65	-11.4772627261512	-9.68059610408555	-7.88392948201991	-16.1643298483038	-13.633943239628	-11.1035566309522	-15.6551273645568	-13.2035323648312	-10.7538502618765	-6.78850338643629	1.31164729947006	-0.489817158098852	0.661821092510253	-0.401621989656711	-0.335603204439032	-0.50602625918223	-0.944549385406334	-0.852891074978438	-1.08952072563236	-0.886627225679106	-0.797715723270708	-1.02727258961144	0.00798640088203252	0.0113755999726924	0.0110204752399212
245	12.7125042093399	0.27	-6.78542918372968	-8.53974834019149	-5.03111002726788	0.38528337041726	-12.9260543390407	-15.475224273287	-10.3768844047944	0.9	0.54	1.58	-11.5663115350764	-9.66104069087683	-7.75576984667728	-16.5046870477578	-13.7859379522171	-11.0671888566764	-16.1201759199979	-13.4641849541788	-10.8090282206294	-6.78542918372968	1.36578805720232	-1.44068504537698	-0.606512538676144	-0.401621989656711	-0.335603204439032	-0.50602625918223	-0.944549385406334	-0.852891074978438	-1.08952072563236	-0.886627225679106	-0.797715723270708	-1.02727258961144	0.00798640088203252	0.0113755999726924	0.0110204752399212
245	12.7125042093399	0.27	-6.76565132579586	-8.52278468257328	-5.00851796901843	0.406009392359833	-12.4513683871461	-14.8027563608695	-10.0999804134227	0.88	0.51	1.63	-11.2323774736877	-9.44813698062866	-7.66389648756959	-16.1311793046962	-13.5687740273043	-11.0063687499124	-15.6047186706139	-13.1255481713779	-10.647183062286	-6.76565132579586	1.27204098832578	-0.754155214361764	0.603991572296234	-0.401621989656711	-0.335603204439032	-0.50602625918223	-0.944549385406334	-0.852891074978438	-1.08952072563236	-0.886627225679106	-0.797715723270708	-1.02727258961144	0.00798640088203252	0.0113755999726924	0.0110204752399212
245	12.7125042093399	0.27	-6.69168260810303	-8.42788667839287	-4.9554785378132	0.41088756431898	-12.0115200838904	-14.2570612952006	-9.76597887258016	0.95	0.53	1.76	-10.2498375071379	-8.63544923630547	-7.02106096547301	-14.3944997457938	-12.1273114574012	-9.86012316900857	-13.8559412220416	-11.6740692772119	-9.49048140310939	-6.69168260810303	1.34182996742281	-0.132967817859535	0.685202594605362	-0.401621989656711	-0.335603204439032	-0.50602625918223	-0.944549385406334	-0.852891074978438	-1.08952072563236	-0.886627225679106	-0.797715723270708	-1.02727258961144	0.00798640088203252	0.0113755999726924	0.0110204752399212
245	12.7125042093399	0.27	-6.67746307966929	-8.39823011496701	-4.95669604437157	0.449711396859616	-13.5565100485934	-15.8978348959437	-11.215185201243	1.06	0.58	1.63	-10.5827718957963	-9.02421332756062	-7.46565475932495	-14.4274857293374	-12.3027038930693	-10.1779220568012	-14.1620560172183	-12.0758863655552	-9.99088232149635	-6.67746307966929	1.39585352166822	-0.193335755745998	0.182179405194121	-0.401621989656711	-0.335603204439032	-0.50602625918223	-0.944549385406334	-0.852891074978438	-1.08952072563236	-0.886627225679106	-0.797715723270708	-1.02727258961144	0.00798640088203252	0.0113755999726924	0.0110204752399212
245	12.7125042093399	0.27	-6.56972727493391	-8.246554971966	-4.89289957790182	0.423678321421828	-14.0456875160661	-16.6033475681474	-11.4880274639849	1.03	0.57	1.74	-11.2445982991603	-9.51242593130372	-7.78025356344717	-15.4286474459266	-13.051943888519	-10.6752403311113	-15.0072292877194	-12.6971411717446	-10.3844282261974	-6.56972727493391	1.44611416963117	1.1536541631459	1.09369519165934	-0.401621989656711	-0.335603204439032	-0.50602625918223	-0.944549385406334	-0.852891074978438	-1.08952072563236	-0.886627225679106	-0.797715723270708	-1.02727258961144	0.00798640088203252	0.0113755999726924	0.0110204752399212
245	12.7125042093399	0.27	-6.49185123980795	-8.1646772751852	-4.81902520443071	0.484733129379904	-14.9746540089673	-17.3851533491337	-12.5641546688009	0.9	0.57	1.75	-12.9996369236704	-11.1972015008921	-9.39476607811387	-18.5534816136982	-15.9809903454611	-13.408499077224	-18.0383645406857	-15.5349490861581	-13.0349526500676	-6.49185123980795	1.39592694167335	0.611023290562887	0.971449566704958	-0.401621989656711	-0.335603204439032	-0.50602625918223	-0.944549385406334	-0.852891074978438	-1.08952072563236	-0.886627225679106	-0.797715723270708	-1.02727258961144	0.00798640088203252	0.0113755999726924	0.0110204752399212
245	12.7125042093399	0.27	-6.46940869734432	-8.13165644679921	-4.80716094788943	0.415616050022388	-13.370239870192	-15.8455387477398	-10.8949409926442	1.07	0.61	2	-10.4332385578459	-8.80341807003776	-7.17359758222961	-14.1666119514603	-11.9535853563812	-9.74055876130208	-13.6415888670882	-11.5112095995828	-9.38075957400481	-6.46940869734432	1.46219416996337	1.01666625789829	0.28776646418147	-0.401621989656711	-0.335603204439032	-0.50602625918223	-0.944549385406334	-0.852891074978438	-1.08952072563236	-0.886627225679106	-0.797715723270708	-1.02727258961144	0.00798640088203252	0.0113755999726924	0.0110204752399212
245	12.7125042093399	0.27	-6.34774565829268	-7.96467758009162	-4.73081373649374	0.538804750435663	-15.6850330938021	-17.9507080568888	-13.4193581307154	0.96	0.57	1.69	-12.845098958054	-11.2238359407178	-9.60257292338151	-18.0053807705829	-15.7328052106959	-13.4602296508089	-17.5638640642136	-15.3514022066647	-13.1320484704865	-6.34774565829268	1.4372983362883	0.570813539089937	0.964755969145688	-0.401621989656711	-0.335603204439032	-0.50602625918223	-0.944549385406334	-0.852891074978438	-1.08952072563236	-0.886627225679106	-0.797715723270708	-1.02727258961144	0.00798640088203252	0.0113755999726924	0.0110204752399212
245	12.7125042093399	0.27	-6.34324790763107	-7.95313687873188	-4.73335893653027	0.505821217892985	-14.1739781912905	-16.3613406173834	-11.9866157651976	0.81	0.51	1.54	-13.1993243871745	-11.4346947709656	-9.67006515475665	-19.4759874435038	-16.8722250660056	-14.2684626885074	-18.9550330488631	-16.4191566261032	-13.8868780004006	-6.34324790763107	1.32571586696079	1.38566544110976	3.26951244556823	-0.401621989656711	-0.335603204439032	-0.50602625918223	-0.944549385406334	-0.852891074978438	-1.08952072563236	-0.886627225679106	-0.797715723270708	-1.02727258961144	0.00798640088203252	0.0113755999726924	0.0110204752399212
245	12.7125042093399	0.27	-6.04970249384871	-7.6001449831554	-4.49926000454202	0.395306342775056	-13.4221206962012	-16.0139560920699	-10.8302853003325	0.97	0.6	1.68	-11.3627331967565	-9.52369143069663	-7.68464966463675	-15.8739663788175	-13.3047881135029	-10.7356098481883	-15.5831853480527	-13.059766829942	-10.5381979070316	-6.04970249384871	1.37047055744406	-1.10888427343234	-1.00945484372179	-0.401621989656711	-0.335603204439032	-0.50602625918223	-0.944549385406334	-0.852891074978438	-1.08952072563236	-0.886627225679106	-0.797715723270708	-1.02727258961144	0.00798640088203252	0.0113755999726924	0.0110204752399212
245	12.7125042093399	0.27	-6.03886035143128	-7.59833361699595	-4.47938708586661	0.410807847217138	-13.3623865219848	-15.8608822037183	-10.8638908402512	0.97	0.54	1.55	-11.2597946612866	-9.48608825724841	-7.71238185321019	-15.7333039076751	-13.2549050791716	-10.7765062506681	-15.4121803373045	-12.9851580924526	-10.5580085414495	-6.03886035143128	1.34291366597243	-0.0196619605904896	0.817891750322171	-0.401621989656711	-0.335603204439032	-0.50602625918223	-0.944549385406334	-0.852891074978438	-1.08952072563236	-0.886627225679106	-0.797715723270708	-1.02727258961144	0.00798640088203252	0.0113755999726924	0.0110204752399212
245	12.7125042093399	0.27	-6.02068568569872	-7.55493385548853	-4.48643751590891	0.514456951161855	-15.5926409702031	-17.9577136500089	-13.2275682903973	1.01	0.57	1.62	-12.3524396034054	-10.7255945604146	-9.09874951742379	-17.0491041820414	-14.8036974837289	-12.5582907854163	-16.7148755529764	-14.5143565392045	-12.3124092913572	-6.02068568569872	1.38663995230116	-1.3485313253024	-1.05351416808635	-0.401621989656711	-0.335603204439032	-0.50602625918223	-0.944549385406334	-0.852891074978438	-1.08952072563236	-0.886627225679106	-0.797715723270708	-1.02727258961144	0.00798640088203252	0.0113755999726924	0.0110204752399212
245	12.7125042093399	0.27	-5.95356856953894	-7.49629028229322	-4.41084685678466	0.441195270648349	-13.222962360641	-15.5463883103408	-10.8995364109411	0.95	0.56	1.95	-11.1397792725687	-9.47492620707573	-7.81007314158281	-15.6234937979358	-13.2885443427653	-10.9535948875949	-14.9515289618816	-12.7172813727602	-10.4817722102742	-5.95356856953894	1.51049898856424	-1.67672872882652	-2.31978816699493	-0.401621989656711	-0.335603204439032	-0.50602625918223	-0.944549385406334	-0.852891074978438	-1.08952072563236	-0.886627225679106	-0.797715723270708	-1.02727258961144	0.00798640088203252	0.0113755999726924	0.0110204752399212
245	12.7125042093399	0.27	-5.89441003581047	-7.40308851660611	-4.38573155501482	0.448665899661014	-12.449756991133	-14.6044838834792	-10.2950300987869	0.96	0.5	1.74	-10.4353370414302	-8.89572074733427	-7.35610445323838	-14.6189855553456	-12.4621191048608	-10.3052526543759	-13.970646577452	-11.9092481023737	-9.84703568117738	-5.89441003581047	1.34552730120956	0.532130802195293	1.34833279439971	-0.401621989656711	-0.335603204439032	-0.50602625918223	-0.944549385406334	-0.852891074978438	-1.08952072563236	-0.886627225679106	-0.797715723270708	-1.02727258961144	0.00798640088203252	0.0113755999726924	0.0110204752399212
245	12.7125042093399	0.27	-5.82836227767154	-7.33576058325769	-4.32096397208539	0.502552389266212	-14.5606024797834	-16.822369204755	-12.2988357548117	1.01	0.55	1.76	-11.5535659727092	-10.0001895871492	-8.44681320158917	-15.9370293330054	-13.7942965109188	-11.6515636888321	-15.4236580445999	-13.3483828360456	-11.2758048626276	-5.82836227767154	1.38815187751364	1.42921266667534	1.90996973079449	-0.401621989656711	-0.335603204439032	-0.50602625918223	-0.944549385406334	-0.852891074978438	-1.08952072563236	-0.886627225679106	-0.797715723270708	-1.02727258961144	0.00798640088203252	0.0113755999726924	0.0110204752399212
245	12.7125042093399	0.27	-5.79588987898527	-7.30134290496659	-4.29043685300396	0.479738907578083	-14.3700212333695	-16.7064420916395	-12.0336003750995	0.86	0.47	1.68	-12.8661991269702	-11.0668419782717	-9.26748482957323	-18.5958336051939	-15.9951785241317	-13.3945234430695	-17.7511765063856	-15.2658710158148	-12.7838918310507	-5.79588987898527	1.34026869030198	0.25955294649951	1.91692423013548	-0.401621989656711	-0.335603204439032	-0.50602625918223	-0.944549385406334	-0.852891074978438	-1.08952072563236	-0.886627225679106	-0.797715723270708	-1.02727258961144	0.00798640088203252	0.0113755999726924	0.0110204752399212
245	12.7125042093399	0.27	-5.7949589635987	-7.28982841626914	-4.30008951092827	0.440464592177266	-14.433704068442	-16.9736328786865	-11.8937752581975	1.1	0.63	1.76	-10.982479390016	-9.33906480635045	-7.69565022268492	-14.8184872343157	-12.6010537055194	-10.3836201767231	-14.5503548756036	-12.3721030530875	-10.196379072821	-5.7949589635987	1.53840175024885	1.11443326992804	0.210926615930677	-0.401621989656711	-0.335603204439032	-0.50602625918223	-0.944549385406334	-0.852891074978438	-1.08952072563236	-0.886627225679106	-0.797715723270708	-1.02727258961144	0.00798640088203252	0.0113755999726924	0.0110204752399212
245	12.7125042093399	0.27	-5.78231070632112	-7.28404139674288	-4.28058001589937	0.434858644558223	-14.1334314786205	-16.6490082149002	-11.6178547423408	0.94	0.63	1.62	-12.1044531777207	-10.2755345763106	-8.44661597490041	-17.0763661758972	-14.4962179209497	-11.9160696660022	-16.9402691005184	-14.3806631014275	-11.8215259232975	-5.78231070632112	1.33935578402823	-0.26224111959695	0.0376992741549513	-0.401621989656711	-0.335603204439032	-0.50602625918223	-0.944549385406334	-0.852891074978438	-1.08952072563236	-0.886627225679106	-0.797715723270708	-1.02727258961144	0.00798640088203252	0.0113755999726924	0.0110204752399212
245	12.7125042093399	0.27	-5.70799675038766	-7.17442127260721	-4.2415722281681	0.321150849046966	-10.980328988285	-13.4728160713576	-8.48784190521238	0.86	0.57	1.56	-10.374840117151	-8.45548228995425	-6.53612446275751	-14.994362920537	-12.2203878510046	-9.44641278147226	-14.7852051646674	-12.0484452177731	-9.31405069682904	-5.70799675038766	1.34016016315503	0.963567163326694	1.95675336056111	-0.401621989656711	-0.335603204439032	-0.50602625918223	-0.944549385406334	-0.852891074978438	-1.08952072563236	-0.886627225679106	-0.797715723270708	-1.02727258961144	0.00798640088203252	0.0113755999726924	0.0110204752399212
245	12.7125042093399	0.27	-5.6959092026445	-7.14054928038937	-4.25126912489963	0.509846112732652	-15.9374867506931	-18.3772740584321	-13.497699442954	0.98	0.61	1.63	-12.9164947677489	-11.201686581582	-9.48687839541513	-17.9772186286225	-15.5905431239146	-13.2038676192067	-17.7682782440487	-15.410332135126	-13.0498420538785	-5.6959092026445	1.44325800537707	-1.26443070263883	-1.49678679333905	-0.401621989656711	-0.335603204439032	-0.50602625918223	-0.944549385406334	-0.852891074978438	-1.08952072563236	-0.886627225679106	-0.797715723270708	-1.02727258961144	0.00798640088203252	0.0113755999726924	0.0110204752399212
245	12.7125042093399	0.27	-5.65921710122691	-7.13057946958606	-4.18785473286775	0.482365720196422	-13.5034978630373	-15.6875099518088	-11.3194857742658	0.99	0.53	1.82	-10.9501015175358	-9.4256305109172	-7.90115950429862	-15.1993103852211	-13.0832653452952	-10.9672203053694	-14.5782924530071	-12.5495606437355	-10.5191391713775	-5.65921710122691	1.47134381312487	-0.852519375756944	-0.723418256699555	-0.401621989656711	-0.335603204439032	-0.50602625918223	-0.944549385406334	-0.852891074978438	-1.08952072563236	-0.886627225679106	-0.797715723270708	-1.02727258961144	0.00798640088203252	0.0113755999726924	0.0110204752399212
245	12.7125042093399	0.27	-5.63186300108439	-7.07616952493676	-4.18755647723202	0.50139872840866	-14.3709995850602	-16.6084711005094	-12.1335280696111	0.94	0.54	2.03	-12.0556397411841	-10.4315197148327	-8.80739968848127	-16.9964145300871	-14.7066797829393	-12.4169450357915	-16.0729528555266	-13.9085616638576	-11.743173567627	-5.63186300108439	1.54442218277834	0.205839043914952	-0.0464277937814664	-0.401621989656711	-0.335603204439032	-0.50602625918223	-0.944549385406334	-0.852891074978438	-1.08952072563236	-0.886627225679106	-0.797715723270708	-1.02727258961144	0.00798640088203252	0.0113755999726924	0.0110204752399212
245	12.7125042093399	0.27	-5.60100027353966	-7.05049159403853	-4.15150895304078	0.461334328721448	-14.5506662653895	-17.0054888192795	-12.0958437114996	0.89	0.51	1.68	-12.7710376540919	-10.9274781067591	-9.08391855942639	-18.2605473145453	-15.624551144691	-12.9885549748367	-17.5703018151855	-15.0324395893931	-12.496102567954	-5.60100027353966	1.40189926750147	-1.56994973472191	-0.675574582431709	-0.401621989656711	-0.335603204439032	-0.50602625918223	-0.944549385406334	-0.852891074978438	-1.08952072563236	-0.886627225679106	-0.797715723270708	-1.02727258961144	0.00798640088203252	0.0113755999726924	0.0110204752399212
245	12.7125042093399	0.27	-5.51010846941263	-6.91708703469248	-4.10312990413277	0.480923763753215	-13.966071498862	-16.2314312362129	-11.700711761511	0.94	0.52	1.6	-11.8020650679745	-10.154895287719	-8.50772550746349	-16.6504647922914	-14.3266221194109	-12.0027794465305	-16.1773988675592	-13.9216119121432	-11.6634319049264	-5.51010846941263	1.40777910703412	-0.42734364747722	0.220668377094879	-0.401621989656711	-0.335603204439032	-0.50602625918223	-0.944549385406334	-0.852891074978438	-1.08952072563236	-0.886627225679106	-0.797715723270708	-1.02727258961144	0.00798640088203252	0.0113755999726924	0.0110204752399212
245	12.7125042093399	0.27	-5.44619513700068	-6.82777903972274	-4.06461123427861	0.430438225179831	-13.3237806009428	-15.7166992565012	-10.9308619453844	0.98	0.55	1.78	-11.0810300158139	-9.39390710184228	-7.70678418787066	-15.4415348130964	-13.0905108403352	-10.7394868675739	-14.9173072757274	-12.6468449541173	-10.3751960318498	-5.44619513700068	1.47827965569371	1.16644068280966	1.22644371516918	-0.401621989656711	-0.335603204439032	-0.50602625918223	-0.944549385406334	-0.852891074978438	-1.08952072563236	-0.886627225679106	-0.797715723270708	-1.02727258961144	0.00798640088203252	0.0113755999726924	0.0110204752399212
245	12.7125042093399	0.27	-5.23411745412904	-6.57964440643624	-3.88859050182185	0.470693293685821	-14.3943109017968	-16.7775138817011	-12.0111079218926	1.18	0.72	2.04	-10.2750895231604	-8.81553930952077	-7.35598909588112	-13.6016784831208	-11.6695948072415	-9.73751113136216	-13.3456582395576	-11.4510460258189	-9.55572226757085	-5.23411745412904	1.65698514445444	-0.883142601435057	-3.35603808556984	-0.401621989656711	-0.335603204439032	-0.50602625918223	-0.944549385406334	-0.852891074978438	-1.08952072563236	-0.886627225679106	-0.797715723270708	-1.02727258961144	0.00798640088203252	0.0113755999726924	0.0110204752399212
245	12.7125042093399	0.27	-5.16021028878552	-6.48744048713475	-3.8329800904363	0.335008400243206	-10.8242961749673	-13.2053288737781	-8.44326347615643	0.84	0.49	1.55	-10.354141269243	-8.48720185669047	-6.62026244413794	-15.0833608880179	-12.3637031024667	-9.64404531691548	-14.5889247525908	-11.9598947141228	-9.32849819933212	-5.16021028878552	1.30978965980364	0.289978409970543	1.78307203197827	-0.401621989656711	-0.335603204439032	-0.50602625918223	-0.944549385406334	-0.852891074978438	-1.08952072563236	-0.886627225679106	-0.797715723270708	-1.02727258961144	0.00798640088203252	0.0113755999726924	0.0110204752399212
245	12.7125042093399	0.27	-4.96716362625505	-6.25365760696628	-3.68066964554382	0.466436320308274	-15.4807760283688	-18.0658628766119	-12.8956891801258	1.15	0.83	2.01	-11.3281634691756	-9.70718989050284	-8.08621631183007	-15.1170108688845	-12.9538821963818	-10.7907535238792	-15.0692115628755	-12.9143494722577	-10.7557361743068	-4.96716362625505	1.71252739445063	0.204837715006629	-2.52693125028087	-0.401621989656711	-0.335603204439032	-0.50602625918223	-0.944549385406334	-0.852891074978438	-1.08952072563236	-0.886627225679106	-0.797715723270708	-1.02727258961144	0.00798640088203252	0.0113755999726924	0.0110204752399212
245	12.7125042093399	0.27	-4.93886818328973	-6.22069292638727	-3.6570434401922	0.50798717814107	-15.0955396266586	-17.4150479703777	-12.7760312829396	0.99	0.55	1.73	-12.1268412015017	-10.5116685417603	-8.8964958820189	-16.8170058405799	-14.5771506630376	-12.3372954854954	-16.3074827524666	-14.1354647360196	-11.9645895803106	-4.93886818328973	1.60782202490008	0.617579252430475	0.67723839659026	-0.401621989656711	-0.335603204439032	-0.50602625918223	-0.944549385406334	-0.852891074978438	-1.08952072563236	-0.886627225679106	-0.797715723270708	-1.02727258961144	0.00798640088203252	0.0113755999726924	0.0110204752399212
245	12.7125042093399	0.27	-4.62350989270796	-5.81283849298791	-3.43418129242801	0.534970252883389	-14.2859689280377	-16.3655253753301	-12.2064124807453	1.01	0.58	2.13	-11.2876931443171	-9.85337346835314	-8.4190537923892	-15.5956765684327	-13.6139442980675	-11.6322120277024	-14.8150320169245	-12.9318380041677	-11.0494325476767	-4.62350989270796	1.65981600909119	-0.781854778312786	-1.78406175632424	-0.401621989656711	-0.335603204439032	-0.50602625918223	-0.944549385406334	-0.852891074978438	-1.08952072563236	-0.886627225679106	-0.797715723270708	-1.02727258961144	0.00798640088203252	0.0113755999726924	0.0110204752399212
245	12.7125042093399	0.27	-4.55545536084801	-5.71621720515312	-3.39469351654291	0.454004329344035	-12.612236858648	-14.7716820322769	-10.4527916850192	0.95	0.62	1.93	-10.65332508164	-9.0959349766825	-7.53854487172498	-14.9801447492522	-12.7902247923813	-10.6003048355104	-14.5256803157416	-12.4030256808285	-10.2789835640702	-4.55545536084801	1.64648177977382	0.0392734845056484	-0.784708715079774	-0.401621989656711	-0.335603204439032	-0.50602625918223	-0.944549385406334	-0.852891074978438	-1.08952072563236	-0.886627225679106	-0.797715723270708	-1.02727258961144	0.00798640088203252	0.0113755999726924	0.0110204752399212
245	12.7125042093399	0.27	-4.43264582130361	-5.57526823419469	-3.29002340841254	0.556407173900661	-16.5100568476707	-18.8116572604172	-14.2084564349241	1.04	0.62	1.89	-12.6518869396225	-11.1039325090721	-9.5559780785217	-17.3143553850333	-15.1959493908689	-13.0775433967046	-16.8532273220458	-14.7910961481139	-12.7290495703422	-4.43264582130361	1.67375996140251	1.84311643295049	0.22413844863566	-0.401621989656711	-0.335603204439032	-0.50602625918223	-0.944549385406334	-0.852891074978438	-1.08952072563236	-0.886627225679106	-0.797715723270708	-1.02727258961144	0.00798640088203252	0.0113755999726924	0.0110204752399212
245	12.7125042093399	0.27	-4.33123546130996	-5.45004042486794	-3.21243049775197	0.540212415392365	-14.4596342472761	-16.5423936737978	-12.3768748207544	0.97	0.51	1.95	-11.7334552022641	-10.2561620783014	-8.77886895433865	-16.3895300847	-14.3260168499595	-12.2625036152189	-15.467952534798	-13.5211580165295	-11.5733255497026	-4.33123546130996	1.51254994888909	-0.669681808751002	-0.420774096616688	-0.401621989656711	-0.335603204439032	-0.50602625918223	-0.944549385406334	-0.852891074978438	-1.08952072563236	-0.886627225679106	-0.797715723270708	-1.02727258961144	0.00798640088203252	0.0113755999726924	0.0110204752399212
245	12.7125042093399	0.27	-4.14719785404027	-5.2106635319996	-3.08373217608093	0.521694658962662	-14.3644776968644	-16.5119111822659	-12.2170442114628	1.01	0.5	1.92	-11.3764960307523	-9.89694177120577	-8.41738751165927	-15.7119235704896	-13.6685313536288	-11.625139136768	-14.8220180113974	-12.8952297339336	-10.9674346834826	-4.14719785404027	1.61829907377522	-0.596641789690233	-0.865212375089171	-0.401621989656711	-0.335603204439032	-0.50602625918223	-0.944549385406334	-0.852891074978438	-1.08952072563236	-0.886627225679106	-0.797715723270708	-1.02727258961144	0.00798640088203252	0.0113755999726924	0.0110204752399212
245	12.7125042093399	0.27	-3.73183271464293	-4.68682198081765	-2.77684344846821	0.501095571642371	-13.9065300246811	-16.0729998092303	-11.740060240132	0.93	0.56	1.74	-11.7275428377284	-10.1467945327135	-8.5660462276987	-16.568799234788	-14.3355009498085	-12.102202664829	-16.0700801382126	-13.9056537337775	-11.7396019303542	-3.73183271464293	1.52649079833244	0.183100184225177	0.526970536827549	-0.401621989656711	-0.335603204439032	-0.50602625918223	-0.944549385406334	-0.852891074978438	-1.08952072563236	-0.886627225679106	-0.797715723270708	-1.02727258961144	0.00798640088203252	0.0113755999726924	0.0110204752399212
245	12.7125042093399	0.28	-9.77614833549323	-12.2019210878356	-7.35037558315091	0.443291220637911	-15.6960308297215	-18.442310579888	-12.949751079555	0.96	0.57	1.55	-13.1940109453767	-11.2292655342307	-9.26452012308478	-18.4928542168282	-15.7390479169907	-12.9852416171531	-18.2183559251102	-15.5035165770071	-12.791349052647	-9.77614833549323	1.22618561172312	-0.312112679976156	0.476982712706599	-0.401621989656711	-0.335603204439032	-0.50602625918223	-0.944549385406334	-0.852891074978438	-1.08952072563236	-0.886627225679106	-0.797715723270708	-1.02727258961144	0.00798640088203252	0.0113755999726924	0.0110204752399212
245	12.7125042093399	0.28	-9.36682017551777	-11.7075645926492	-7.02607575838636	0.449445782692128	-15.2471613421893	-17.8818897224445	-12.612432961934	0.9	0.57	1.52	-13.3172373262978	-11.3550675738386	-9.39289782137946	-18.9746635998822	-16.1789252596744	-13.3831869194666	-18.7385944123031	-15.9800499875136	-13.2156804131235	-9.36682017551777	1.16891638171722	0.192533223018175	1.89437271276121	-0.401621989656711	-0.335603204439032	-0.50602625918223	-0.944549385406334	-0.852891074978438	-1.08952072563236	-0.886627225679106	-0.797715723270708	-1.02727258961144	0.00798640088203252	0.0113755999726924	0.0110204752399212
245	12.7125042093399	0.28	-9.08229767743293	-11.3533826281504	-6.81121272671542	0.391219923294227	-15.0693074926281	-18.0042425110669	-12.1343724741892	1.04	0.63	1.62	-12.1338358765637	-10.1558565308497	-8.17787718513569	-16.6181999565278	-13.9092086192998	-11.2002172820718	-16.4709170770682	-13.7860449641365	-11.1013628106616	-9.08229767743293	1.31825763950232	1.99695307519849	1.44148126105887	-0.401621989656711	-0.335603204439032	-0.50602625918223	-0.944549385406334	-0.852891074978438	-1.08952072563236	-0.886627225679106	-0.797715723270708	-1.02727258961144	0.00798640088203252	0.0113755999726924	0.0110204752399212
245	12.7125042093399	0.28	-9.00153627383238	-11.2522668519534	-6.75080569571131	0.440131578243901	-14.7794638213625	-17.3819945262333	-12.1769331164916	0.91	0.5	1.51	-12.894352095926	-10.9637366421921	-9.03312118845824	-18.3421310879337	-15.5958432970205	-12.8495555061073	-17.8749329210721	-15.1953962510235	-12.5196494474413	-9.00153627383238	1.21524367161448	0.116749485554203	1.86722648715754	-0.401621989656711	-0.335603204439032	-0.50602625918223	-0.944549385406334	-0.852891074978438	-1.08952072563236	-0.886627225679106	-0.797715723270708	-1.02727258961144	0.00798640088203252	0.0113755999726924	0.0110204752399212
245	12.7125042093399	0.28	-8.24092342307	-10.3110593750357	-6.17078747110432	0.418964749542593	-15.4553322718668	-18.2970197024998	-12.6136448412338	1.07	0.67	1.65	-12.1069920843204	-10.2266701636916	-8.34634824306287	-16.4690256039958	-13.911241668984	-11.3534577339722	-16.3983133815008	-13.8521573374404	-11.3050651229674	-8.24092342307	1.3822445054583	-0.61791631632273	-1.2836097439292	-0.401621989656711	-0.335603204439032	-0.50602625918223	-0.944549385406334	-0.852891074978438	-1.08952072563236	-0.886627225679106	-0.797715723270708	-1.02727258961144	0.00798640088203252	0.0113755999726924	0.0110204752399212
245	12.7125042093399	0.28	-8.16609659073824	-10.2108740789915	-6.12131910248501	0.455163496856052	-14.4928136073622	-16.9684539661408	-12.0171732485836	1.04	0.55	1.7	-11.4501576207493	-9.77961813749016	-8.10907865423103	-15.6892412560794	-13.4002337289548	-11.1112262018301	-15.2443610732434	-13.0213768027229	-10.7968892484989	-8.16609659073824	1.32039441648399	1.43216489795277	1.77097809657579	-0.401621989656711	-0.335603204439032	-0.50602625918223	-0.944549385406334	-0.852891074978438	-1.08952072563236	-0.886627225679106	-0.797715723270708	-1.02727258961144	0.00798640088203252	0.0113755999726924	0.0110204752399212
245	12.7125042093399	0.28	-7.81471677264584	-9.75850125190857	-5.87093229338311	0.390597626677149	-13.6678888049886	-16.3333610768388	-11.0024165331383	0.9	0.56	1.66	-12.2320595080592	-10.2358864428235	-8.23971337758786	-17.4693201320687	-14.6184685405898	-11.767616949111	-17.0420011961084	-14.2597802447704	-11.4802082727701	-7.81471677264584	1.29683691586276	-1.92991194150855	-1.19958327355931	-0.401621989656711	-0.335603204439032	-0.50602625918223	-0.944549385406334	-0.852891074978438	-1.08952072563236	-0.886627225679106	-0.797715723270708	-1.02727258961144	0.00798640088203252	0.0113755999726924	0.0110204752399212
245	12.7125042093399	0.28	-7.75996198539353	-9.71133045636729	-5.80859351441978	0.444461623883587	-13.8147288865774	-16.2261203883276	-11.4033373848272	0.92	0.57	1.66	-11.9290133790094	-10.1562222990726	-8.38343121913584	-16.9057677387538	-14.3933726818849	-11.8809776250161	-16.5243540552004	-14.0685368343196	-11.6123563913866	-7.75996198539353	1.32990655353264	0.829455830427657	1.98235386229099	-0.401621989656711	-0.335603204439032	-0.50602625918223	-0.944549385406334	-0.852891074978438	-1.08952072563236	-0.886627225679106	-0.797715723270708	-1.02727258961144	0.00798640088203252	0.0113755999726924	0.0110204752399212
245	12.7125042093399	0.28	-7.32730069003246	-9.16666158622863	-5.4879397938363	0.55195813933534	-16.0311689709842	-18.2862226192071	-13.7761153227614	0.97	0.51	1.74	-12.9527363060305	-11.3554072201042	-9.75807813417793	-18.0829170484777	-15.852935006268	-13.6229529640583	-17.3606485205373	-15.2185850846058	-13.0785344241845	-7.32730069003246	1.3497289835458	0.885586325933197	1.99829457648172	-0.401621989656711	-0.335603204439032	-0.50602625918223	-0.944549385406334	-0.852891074978438	-1.08952072563236	-0.886627225679106	-0.797715723270708	-1.02727258961144	0.00798640088203252	0.0113755999726924	0.0110204752399212
245	12.7125042093399	0.28	-7.26827165774233	-9.07313254459018	-5.46341077089449	0.385886811257319	-12.3851447432609	-14.8245322340895	-9.9457572524323	1.21	0.67	2.01	-8.91523485732548	-7.44822651970325	-5.98121818208102	-11.7300368231728	-9.79985078818899	-7.86966475320522	-11.4253173527832	-9.54458888746957	-7.66430826267849	-7.26827165774233	1.49660680334169	0.765123300456591	-0.945671702400944	-0.401621989656711	-0.335603204439032	-0.50602625918223	-0.944549385406334	-0.852891074978438	-1.08952072563236	-0.886627225679106	-0.797715723270708	-1.02727258961144	0.00798640088203252	0.0113755999726924	0.0110204752399212
245	12.7125042093399	0.28	-7.24859046584907	-9.06442848721745	-5.4327524444807	0.409266029749956	-13.3648266763034	-15.8717549942497	-10.8578983583572	0.91	0.54	1.69	-11.7311169186435	-9.87819837150483	-8.02527982436616	-16.6621420238972	-14.0303728406856	-11.3986036574741	-16.1729788554386	-13.6186736165473	-11.0641932174635	-7.24859046584907	1.27394688778104	-0.143232766451386	1.16300719286603	-0.401621989656711	-0.335603204439032	-0.50602625918223	-0.944549385406334	-0.852891074978438	-1.08952072563236	-0.886627225679106	-0.797715723270708	-1.02727258961144	0.00798640088203252	0.0113755999726924	0.0110204752399212
245	12.7125042093399	0.28	-7.15228279060147	-8.93039421315967	-5.37417136804328	0.413946536526592	-14.5814119900714	-17.2902406410334	-11.8725833391094	0.97	0.65	1.73	-12.2171756902684	-10.3031343399649	-8.38909298966149	-17.0394638329068	-14.3699239007634	-11.7003839686199	-16.8261564617952	-14.1880617768965	-11.5524495378234	-7.15228279060147	1.43636980545591	0.757941483689335	-0.164903725847017	-0.401621989656711	-0.335603204439032	-0.50602625918223	-0.944549385406334	-0.852891074978438	-1.08952072563236	-0.886627225679106	-0.797715723270708	-1.02727258961144	0.00798640088203252	0.0113755999726924	0.0110204752399212
245	12.7125042093399	0.28	-7.10150252014225	-8.89326184327204	-5.30974319701247	0.459678189163428	-15.0293408326517	-17.5733852845757	-12.4852963807278	0.95	0.58	1.52	-12.593912230097	-10.7707306394039	-8.94754904871077	-17.6638570427837	-15.1067152751862	-12.5495735075887	-17.4661151205148	-14.9382844648927	-12.4082221723934	-7.10150252014225	1.3763018218994	-0.0829475380212564	0.475042598159602	-0.401621989656711	-0.335603204439032	-0.50602625918223	-0.944549385406334	-0.852891074978438	-1.08952072563236	-0.886627225679106	-0.797715723270708	-1.02727258961144	0.00798640088203252	0.0113755999726924	0.0110204752399212
245	12.7125042093399	0.28	-7.08129795855159	-8.84516687652678	-5.3174290405764	0.441348183192368	-13.6003676924404	-15.9893671304807	-11.2113682544	1.04	0.6	1.72	-10.7456493044287	-9.14012296056728	-7.53459661670585	-14.7014981996709	-12.5049215215101	-10.3083448433493	-14.3990431569485	-12.2480899871534	-10.096888664337	-7.08129795855159	1.36919589380781	0.39716618818229	0.318315440005317	-0.401621989656711	-0.335603204439032	-0.50602625918223	-0.944549385406334	-0.852891074978438	-1.08952072563236	-0.886627225679106	-0.797715723270708	-1.02727258961144	0.00798640088203252	0.0113755999726924	0.0110204752399212
245	12.7125042093399	0.28	-6.87520030816119	-8.60634822231403	-5.14405239400835	0.430231671696317	-13.5152737994517	-15.9436069743485	-11.0869406245548	0.94	0.62	1.78	-11.5601206107972	-9.79942590537878	-8.03873119996035	-16.2904273720616	-13.809270800373	-11.3281142286844	-15.9457272489981	-13.5198208137589	-11.088110011751	-6.87520030816119	1.44425004678033	-0.60963087860685	-1.19302215396119	-0.401621989656711	-0.335603204439032	-0.50602625918223	-0.944549385406334	-0.852891074978438	-1.08952072563236	-0.886627225679106	-0.797715723270708	-1.02727258961144	0.00798640088203252	0.0113755999726924	0.0110204752399212
245	12.7125042093399	0.28	-6.81822170339561	-8.53217168918222	-5.104271717609	0.361629612731921	-12.8983961938343	-15.5740230569481	-10.2227693307204	1.03	0.57	1.7	-10.5438360421158	-8.732398441735	-6.92096084135424	-14.4652488569664	-11.9801100921269	-9.49497132728738	-14.1137729934437	-11.6910280932736	-9.26469155486063	-6.81822170339561	1.42798888965589	2.22742137787668	1.64699465634957	-0.401621989656711	-0.335603204439032	-0.50602625918223	-0.944549385406334	-0.852891074978438	-1.08952072563236	-0.886627225679106	-0.797715723270708	-1.02727258961144	0.00798640088203252	0.0113755999726924	0.0110204752399212
245	12.7125042093399	0.28	-6.77047969356336	-8.48412325528296	-5.05683613184376	0.458006969057928	-14.8705316034745	-17.3961792610125	-12.3448839459365	0.94	0.55	1.68	-12.6151980624624	-10.7836725902432	-8.95214711802397	-17.7783044022881	-15.1971782713757	-12.6160521404632	-17.2878747933953	-14.778357263416	-12.2692059328261	-6.77047969356336	1.39292055244107	-1.33585287195357	-0.976547307223299	-0.401621989656711	-0.335603204439032	-0.50602625918223	-0.944549385406334	-0.852891074978438	-1.08952072563236	-0.886627225679106	-0.797715723270708	-1.02727258961144	0.00798640088203252	0.0113755999726924	0.0110204752399212
245	12.7125042093399	0.28	-6.60518942570054	-8.24131611894838	-4.9690627324527	0.46738414442424	-14.157504507627	-16.5171253735273	-11.7978836417266	1.22	0.6	2.02	-9.87664415806981	-8.46567614072907	-7.05470812338833	-12.9705849413157	-11.1176194779964	-9.26465401467708	-12.4513266333771	-10.6727299754102	-8.89364310814389	-6.60518942570054	1.51621241711158	-1.56123666465743	-2.61316767689661	-0.401621989656711	-0.335603204439032	-0.50602625918223	-0.944549385406334	-0.852891074978438	-1.08952072563236	-0.886627225679106	-0.797715723270708	-1.02727258961144	0.00798640088203252	0.0113755999726924	0.0110204752399212
245	12.7125042093399	0.28	-6.5682158431735	-8.21791414449771	-4.91851754184928	0.440828989381709	-13.5667313686917	-15.9523330821251	-11.1811296552583	0.97	0.57	1.68	-11.2780753114235	-9.59148842481256	-7.90490153820157	-15.7331330083259	-13.3803117081994	-11.0274904080728	-15.3719251733562	-13.0752862765052	-10.7753199197568	-6.5682158431735	1.37335616211942	-0.305824390557475	-0.214320087280184	-0.401621989656711	-0.335603204439032	-0.50602625918223	-0.944549385406334	-0.852891074978438	-1.08952072563236	-0.886627225679106	-0.797715723270708	-1.02727258961144	0.00798640088203252	0.0113755999726924	0.0110204752399212
245	12.7125042093399	0.28	-6.52549458953563	-8.17444375587344	-4.87654542319783	0.46337893740415	-15.2493227166394	-17.8114560677977	-12.6871893654812	1.15	0.71	1.67	-11.1112736086255	-9.51294472534156	-7.91461584205763	-14.8012527062341	-12.6721295703594	-10.5430064344847	-14.7968640721355	-12.6689809928451	-10.5394746624972	-6.52549458953563	1.42316167781028	0.273987058669402	-0.874049379004872	-0.401621989656711	-0.335603204439032	-0.50602625918223	-0.944549385406334	-0.852891074978438	-1.08952072563236	-0.886627225679106	-0.797715723270708	-1.02727258961144	0.00798640088203252	0.0113755999726924	0.0110204752399212
245	12.7125042093399	0.28	-6.36675265402322	-7.95581856684484	-4.77768674120161	0.424878901018842	-13.2392095781267	-15.6440960890715	-10.8343230671819	0.95	0.54	1.81	-11.2678196773156	-9.53567565343267	-7.80353162954978	-15.8358921460638	-13.4015218127436	-10.9671514794234	-15.2101035571114	-12.8722668510268	-10.5343573167037	-6.36675265402322	1.43416885374394	0.747644648021115	1.63929281140967	-0.401621989656711	-0.335603204439032	-0.50602625918223	-0.944549385406334	-0.852891074978438	-1.08952072563236	-0.886627225679106	-0.797715723270708	-1.02727258961144	0.00798640088203252	0.0113755999726924	0.0110204752399212
245	12.7125042093399	0.28	-6.32748852749256	-7.92891789951851	-4.7260591554666	0.413323716197197	-13.706046592139	-16.2555275279121	-11.1565656563659	0.99	0.56	1.9	-11.3854767942558	-9.5998038296719	-7.81413086508798	-15.8247382910089	-13.3428213850672	-10.8609044791255	-15.1727117129987	-12.7930019263393	-10.4129897990196	-6.32748852749256	1.53833978238621	1.9932489343682	1.65522281995633	-0.401621989656711	-0.335603204439032	-0.50602625918223	-0.944549385406334	-0.852891074978438	-1.08952072563236	-0.886627225679106	-0.797715723270708	-1.02727258961144	0.00798640088203252	0.0113755999726924	0.0110204752399212
245	12.7125042093399	0.28	-6.30519567270786	-7.89021300786182	-4.7201783375539	0.437525809587049	-12.5849261620528	-14.8127743552712	-10.3570779688344	1.05	0.58	1.7	-9.90653814603944	-8.41659017408176	-6.92664220212408	-13.5289137193548	-11.494158766435	-9.45940381351512	-13.2245012778775	-11.2355535953761	-9.24531929528738	-6.30519567270786	1.41648683988518	0.750071035502301	0.784783023297503	-0.401621989656711	-0.335603204439032	-0.50602625918223	-0.944549385406334	-0.852891074978438	-1.08952072563236	-0.886627225679106	-0.797715723270708	-1.02727258961144	0.00798640088203252	0.0113755999726924	0.0110204752399212
245	12.7125042093399	0.28	-6.29350594421603	-7.85016743921015	-4.73684444922191	0.451066464801753	-14.3005763374143	-16.7636568818265	-11.8374957930021	0.96	0.54	1.81	-11.9528682431987	-10.1966358514667	-8.44040345973467	-16.7308134773599	-14.2725586073888	-11.8143037374177	-16.0732022240936	-13.7111846373819	-11.3496503441696	-6.29350594421603	1.49254000476769	0.37219979661914	0.0956725850459054	-0.401621989656711	-0.335603204439032	-0.50602625918223	-0.944549385406334	-0.852891074978438	-1.08952072563236	-0.886627225679106	-0.797715723270708	-1.02727258961144	0.00798640088203252	0.0113755999726924	0.0110204752399212
245	12.7125042093399	0.28	-6.07435669296454	-7.59973858487407	-4.54897480105501	0.40735395481534	-13.5585859423277	-16.1119432143735	-11.0052286702818	1.12	0.64	1.83	-10.2501513391984	-8.6257477453374	-7.00134415147641	-13.7476313095441	-11.5689608716845	-9.39029043382477	-13.4612645302523	-11.3289434286209	-9.19470685709516	-6.07435669296454	1.50687840587327	2.00528130245729	0.694544065813642	-0.401621989656711	-0.335603204439032	-0.50602625918223	-0.944549385406334	-0.852891074978438	-1.08952072563236	-0.886627225679106	-0.797715723270708	-1.02727258961144	0.00798640088203252	0.0113755999726924	0.0110204752399212
245	12.7125042093399	0.28	-6.05477058444522	-7.55794283944872	-4.55159832944171	0.499754435672753	-14.4056711849561	-16.6559288703253	-12.155413499587	0.98	0.52	1.68	-11.7236843549333	-10.139785250541	-8.55588614614863	-16.3263808983357	-14.1206459689437	-11.9149110395518	-15.7856515847143	-13.6536204872929	-11.5205094765261	-6.05477058444522	1.46343492137796	0.389133365216417	0.665307850096796	-0.401621989656711	-0.335603204439032	-0.50602625918223	-0.944549385406334	-0.852891074978438	-1.08952072563236	-0.886627225679106	-0.797715723270708	-1.02727258961144	0.00798640088203252	0.0113755999726924	0.0110204752399212
245	12.7125042093399	0.28	-6.00118079281243	-7.51834460934715	-4.48401697627771	0.440421398062529	-14.4227267030554	-16.9609462219567	-11.8845071841541	0.99	0.62	1.69	-11.8085424047043	-10.0413843447022	-8.27422628470001	-16.3744779613403	-13.9240238988488	-11.4735698363574	-16.1407324974072	-13.725256843239	-11.3091529019	-6.00118079281243	1.41190842132732	-2.98918196760123	-3.21047556546922	-0.401621989656711	-0.335603204439032	-0.50602625918223	-0.944549385406334	-0.852891074978438	-1.08952072563236	-0.886627225679106	-0.797715723270708	-1.02727258961144	0.00798640088203252	0.0113755999726924	0.0110204752399212
245	12.7125042093399	0.28	-5.95460743305902	-7.45681646085393	-4.4523984052641	0.442648499989156	-14.0621605716898	-16.5257742288949	-11.5985469144846	0.89	0.51	1.59	-12.4051261203335	-10.5558065237986	-8.70648692726379	-17.7339455226822	-15.0902212541138	-12.4464969855454	-17.2250964065567	-14.6563813057265	-12.0884191389627	-5.95460743305902	1.39159669846724	0.88836094270817	1.8329299086549	-0.401621989656711	-0.335603204439032	-0.50602625918223	-0.944549385406334	-0.852891074978438	-1.08952072563236	-0.886627225679106	-0.797715723270708	-1.02727258961144	0.00798640088203252	0.0113755999726924	0.0110204752399212
245	12.7125042093399	0.28	-5.94498022554153	-7.44530843096856	-4.4446520201145	0.436868353039405	-13.4293289021284	-15.8098358127045	-11.0488219915523	1.09	0.61	1.73	-10.27328420015	-8.72642284608602	-7.17956149202204	-13.8828685016919	-11.7925074885598	-9.70214647542773	-13.6077465894406	-11.5604052439004	-9.51044539886878	-5.94498022554153	1.50838864889544	-1.69449327376149	-2.36243750260669	-0.401621989656711	-0.335603204439032	-0.50602625918223	-0.944549385406334	-0.852891074978438	-1.08952072563236	-0.886627225679106	-0.797715723270708	-1.02727258961144	0.00798640088203252	0.0113755999726924	0.0110204752399212
245	12.7125042093399	0.28	-5.90734263752838	-7.40338762667465	-4.41129764838212	0.424815891991592	-12.3060833735215	-14.5417568593166	-10.0704098877264	1.01	0.53	1.54	-9.97652849676406	-8.4427206868635	-6.90891287696295	-13.7560122853695	-11.6411404556312	-9.52626862589291	-13.450952336997	-11.382343908038	-9.31578093209423	-5.90734263752838	1.41043750230843	-0.935313172948161	-0.475086035297484	-0.401621989656711	-0.335603204439032	-0.50602625918223	-0.944549385406334	-0.852891074978438	-1.08952072563236	-0.886627225679106	-0.797715723270708	-1.02727258961144	0.00798640088203252	0.0113755999726924	0.0110204752399212
245	12.7125042093399	0.28	-5.8630283083625	-7.31662791589436	-4.40942870083065	0.546111611746877	-15.9506132027551	-18.220983393358	-13.6802430121522	1.14	0.57	1.87	-11.4841643016439	-10.0532149543138	-8.62226560698367	-15.3524827634177	-13.4395333651698	-11.5265839669219	-14.791671212058	-12.9465634256374	-11.1042029547462	-5.8630283083625	1.49482812939245	0.114688454319103	-0.580379485599842	-0.401621989656711	-0.335603204439032	-0.50602625918223	-0.944549385406334	-0.852891074978438	-1.08952072563236	-0.886627225679106	-0.797715723270708	-1.02727258961144	0.00798640088203252	0.0113755999726924	0.0110204752399212
245	12.7125042093399	0.28	-5.66336672788449	-7.0835450120208	-4.24318844374818	0.406300423775671	-13.6776442386019	-16.2590513177509	-11.096237159453	1.01	0.6	1.9	-11.1965986161431	-9.41894391998339	-7.64128922382372	-15.4604611988614	-13.0058441855011	-10.5512271721409	-14.9760852430715	-12.5999426680177	-10.2213683569063	-5.66336672788449	1.51514009770224	-0.644501936841319	-1.5520908711916	-0.401621989656711	-0.335603204439032	-0.50602625918223	-0.944549385406334	-0.852891074978438	-1.08952072563236	-0.886627225679106	-0.797715723270708	-1.02727258961144	0.00798640088203252	0.0113755999726924	0.0110204752399212
245	12.7125042093399	0.28	-5.54544966445699	-6.91800282879748	-4.1728965001165	0.451882096011291	-13.8821709932279	-16.269252663352	-11.4950893231038	0.96	0.62	1.86	-11.6220226133326	-9.91679879487485	-8.21157497641715	-16.2798378372834	-13.8912030734069	-11.5025683095304	-15.8617390882691	-13.5332889740632	-11.2061066987132	-5.54544966445699	1.52753968305831	-0.88601715964239	-1.82457900449816	-0.401621989656711	-0.335603204439032	-0.50602625918223	-0.944549385406334	-0.852891074978438	-1.08952072563236	-0.886627225679106	-0.797715723270708	-1.02727258961144	0.00798640088203252	0.0113755999726924	0.0110204752399212
245	12.7125042093399	0.28	-5.53465264160532	-6.93314342047025	-4.13616186274038	0.488436080647034	-15.4530815280917	-17.9222267957467	-12.9839362604367	1.17	0.65	1.8	-11.1020488390445	-9.57251951969078	-8.04299020033706	-14.753363969745	-12.7207929481277	-10.6882219265104	-14.5170175712318	-12.5169657786855	-10.5163911108896	-5.53465264160532	1.5269641335231	-0.193009176226565	-1.74297893602836	-0.401621989656711	-0.335603204439032	-0.50602625918223	-0.944549385406334	-0.852891074978438	-1.08952072563236	-0.886627225679106	-0.797715723270708	-1.02727258961144	0.00798640088203252	0.0113755999726924	0.0110204752399212
245	12.7125042093399	0.28	-5.521141563714	-6.9174337397347	-4.12484938769331	0.438869996566208	-13.7972008714992	-16.2329931451183	-11.3614085978801	1.14	0.62	1.75	-10.2444008793634	-8.70720855218536	-7.17001622500729	-13.7012738366565	-11.6453709817906	-9.58946812692472	-13.4517580062703	-11.433211720001	-9.41504287999818	-5.521141563714	1.47762929815515	-0.47060685656756	-1.60772905375095	-0.401621989656711	-0.335603204439032	-0.50602625918223	-0.944549385406334	-0.852891074978438	-1.08952072563236	-0.886627225679106	-0.797715723270708	-1.02727258961144	0.00798640088203252	0.0113755999726924	0.0110204752399212
245	12.7125042093399	0.28	-5.5158612955652	-6.88702194188993	-4.14470064924048	0.387333491555623	-11.608183774479	-13.8875771472765	-9.3287904016815	1.07	0.58	1.71	-9.17667409165741	-7.67048983165144	-6.16430557164547	-12.4766487971118	-10.4288336684351	-8.38101853975828	-12.1784218085309	-10.1790149804206	-8.18112375017552	-5.5158612955652	1.47324802615935	0.61240667504771	-0.103293477768642	-0.401621989656711	-0.335603204439032	-0.50602625918223	-0.944549385406334	-0.852891074978438	-1.08952072563236	-0.886627225679106	-0.797715723270708	-1.02727258961144	0.00798640088203252	0.0113755999726924	0.0110204752399212
245	12.7125042093399	0.28	-5.47562347538832	-6.83006615428013	-4.12118079649651	0.449128649494634	-14.6264833354473	-17.1555780606947	-12.0973886101999	0.95	0.6	1.69	-12.35952592816	-10.5374706339065	-8.71541533965303	-17.3719113075258	-14.8109244902999	-12.249937673074	-17.063880052007	-14.5487617983978	-12.0342019781	-5.47562347538832	1.45488958398452	0.23285732902445	-0.242315674678319	-0.401621989656711	-0.335603204439032	-0.50602625918223	-0.944549385406334	-0.852891074978438	-1.08952072563236	-0.886627225679106	-0.797715723270708	-1.02727258961144	0.00798640088203252	0.0113755999726924	0.0110204752399212
245	12.7125042093399	0.28	-5.42021005814388	-6.78508461303534	-4.05533550325242	0.388422380953238	-13.1535609694184	-15.7304900859773	-10.5766318528595	0.95	0.6	1.49	-11.2838555742229	-9.43536288153927	-7.5868701888557	-15.83240200839	-13.238777938352	-10.6451538683139	-15.7676107643888	-13.1848312904798	-10.6013652502331	-5.42021005814388	1.38795050131757	-0.586508216094549	-0.258474099052378	-0.401621989656711	-0.335603204439032	-0.50602625918223	-0.944549385406334	-0.852891074978438	-1.08952072563236	-0.886627225679106	-0.797715723270708	-1.02727258961144	0.00798640088203252	0.0113755999726924	0.0110204752399212
245	12.7125042093399	0.28	-5.37444749996101	-6.70644590817014	-4.04244909175189	0.513357049974596	-14.3642427127016	-16.5477952670705	-12.1806901583328	1.05	0.53	1.78	-11.0540164700449	-9.59539158922871	-8.13676670841248	-15.0894526198189	-13.0983346321798	-11.1072166445407	-14.5012319361457	-12.5870828698235	-10.6739722672923	-5.37444749996101	1.56878456277497	-0.469486854644073	-0.918557389703537	-0.401621989656711	-0.335603204439032	-0.50602625918223	-0.944549385406334	-0.852891074978438	-1.08952072563236	-0.886627225679106	-0.797715723270708	-1.02727258961144	0.00798640088203252	0.0113755999726924	0.0110204752399212
245	12.7125042093399	0.28	-5.23554669742072	-6.55312380924024	-3.91796958560121	0.491492143596668	-15.7199030128485	-18.2163702293195	-13.2234357963776	0.97	0.61	1.72	-12.8679255270773	-11.1044373119205	-9.34094909676368	-17.9450671043459	-15.4857806955055	-13.026494286665	-17.6352237571352	-15.2200700047629	-12.8024919926168	-5.23554669742072	1.53457437906241	-1.1381894101504	-1.60250753171176	-0.401621989656711	-0.335603204439032	-0.50602625918223	-0.944549385406334	-0.852891074978438	-1.08952072563236	-0.886627225679106	-0.797715723270708	-1.02727258961144	0.00798640088203252	0.0113755999726924	0.0110204752399212
245	12.7125042093399	0.28	-5.20592299544585	-6.52560737431749	-3.88623861657421	0.458227668551075	-13.387278605734	-15.6599964378884	-11.1145607735797	0.94	0.63	1.54	-11.3816631201685	-9.72985503481058	-8.07804694945264	-16.0545412593642	-13.7245635769341	-11.394585894504	-15.9971425303593	-13.6764126024346	-11.3543555996154	-5.20592299544585	1.41061498233216	0.158400807759263	0.310833836611816	-0.401621989656711	-0.335603204439032	-0.50602625918223	-0.944549385406334	-0.852891074978438	-1.08952072563236	-0.886627225679106	-0.797715723270708	-1.02727258961144	0.00798640088203252	0.0113755999726924	0.0110204752399212
245	12.7125042093399	0.28	-5.18939208623484	-6.47496472791292	-3.90381944455676	0.475359457002994	-14.5005059843925	-16.8789255762495	-12.1220863925354	1.16	0.66	1.72	-10.507553393493	-9.02692770196591	-7.54630201043887	-13.9869896154073	-12.0160744655001	-10.0451593155929	-13.8488769560916	-11.8975335092015	-9.94676794743636	-5.18939208623484	1.61691923842548	-0.833493421070747	-2.0265595865867	-0.401621989656711	-0.335603204439032	-0.50602625918223	-0.944549385406334	-0.852891074978438	-1.08952072563236	-0.886627225679106	-0.797715723270708	-1.02727258961144	0.00798640088203252	0.0113755999726924	0.0110204752399212
245	12.7125042093399	0.28	-5.18255063340052	-6.49428379504515	-3.87081747175589	0.497855043207692	-14.8731645174083	-17.205290140734	-12.5410388940827	1.11	0.64	1.95	-11.0321572432983	-9.53678132245051	-8.04140540160273	-14.8376219409221	-12.8264266611797	-10.8152313814373	-14.4293630757121	-12.4747906598826	-10.5180129368347	-5.18255063340052	1.59124960463035	-0.613242629171888	-2.16253839004876	-0.401621989656711	-0.335603204439032	-0.50602625918223	-0.944549385406334	-0.852891074978438	-1.08952072563236	-0.886627225679106	-0.797715723270708	-1.02727258961144	0.00798640088203252	0.0113755999726924	0.0110204752399212
245	12.7125042093399	0.28	-5.14097819073333	-6.41483035733676	-3.86712602412991	0.580638230971571	-15.3624996287445	-17.4008974708615	-13.3241017866275	1.02	0.52	1.74	-11.855411209675	-10.4666297018431	-9.07784819401122	-16.3035265669936	-14.3936783290675	-12.4838300911415	-15.6816997447943	-13.8469043962252	-12.0107975076887	-5.14097819073333	1.46372155160824	1.44302794689045	2.37786303666413	-0.401621989656711	-0.335603204439032	-0.50602625918223	-0.944549385406334	-0.852891074978438	-1.08952072563236	-0.886627225679106	-0.797715723270708	-1.02727258961144	0.00798640088203252	0.0113755999726924	0.0110204752399212
245	12.7125042093399	0.28	-5.10555555051936	-6.39156755284619	-3.81954354819253	0.464513669130942	-13.3027052249968	-15.5326821780726	-11.0727282719211	0.91	0.52	1.52	-11.5351185846394	-9.87905890995848	-8.22299923527752	-16.4161196139653	-14.0593104049443	-11.7025011959234	-16.0542236636293	-13.7478115761391	-11.4430599315484	-5.10555555051936	1.33101304082691	0.949328203717967	2.58878352301713	-0.401621989656711	-0.335603204439032	-0.50602625918223	-0.944549385406334	-0.852891074978438	-1.08952072563236	-0.886627225679106	-0.797715723270708	-1.02727258961144	0.00798640088203252	0.0113755999726924	0.0110204752399212
245	12.7125042093399	0.28	-5.10001858213016	-6.3675288777233	-3.83250828653702	0.595546213498276	-16.9004773453076	-19.0749860559769	-14.7259686346383	0.9	0.5	1.64	-14.2074068674987	-12.5877920536929	-10.9681772398871	-20.2439667427689	-17.93619666674	-15.6284265907112	-19.4827743284525	-17.2622632461673	-15.0414258202703	-5.10001858213016	1.34384244867387	-0.466969044480357	1.13143972870519	-0.401621989656711	-0.335603204439032	-0.50602625918223	-0.944549385406334	-0.852891074978438	-1.08952072563236	-0.886627225679106	-0.797715723270708	-1.02727258961144	0.00798640088203252	0.0113755999726924	0.0110204752399212
245	12.7125042093399	0.28	-5.08580142668501	-6.36799572937116	-3.80360712399886	0.46342266479244	-14.4263204501335	-16.8499629724351	-12.0026779278318	0.95	0.57	1.55	-12.1245610521416	-10.3806045948909	-8.63664813764027	-17.0332909041379	-14.5832791030712	-12.1332673020045	-16.7833287846625	-14.3699200683639	-11.9554941008822	-5.08580142668501	1.35901223797958	0.488777568057694	1.14691718505858	-0.401621989656711	-0.335603204439032	-0.50602625918223	-0.944549385406334	-0.852891074978438	-1.08952072563236	-0.886627225679106	-0.797715723270708	-1.02727258961144	0.00798640088203252	0.0113755999726924	0.0110204752399212
245	12.7125042093399	0.28	-5.05103644187384	-6.32314642210375	-3.77892646164393	0.39693352364934	-12.733690046685	-15.1842393230265	-10.2831407703435	1.05	0.6	1.75	-10.1415399172531	-8.50482023861072	-6.86810055996836	-13.8430457213429	-11.6089485793573	-9.3748514373717	-13.5246741594306	-11.3422936144353	-9.16029862290198	-5.05103644187384	1.46476925698981	1.31533452169956	0.73671800133313	-0.401621989656711	-0.335603204439032	-0.50602625918223	-0.944549385406334	-0.852891074978438	-1.08952072563236	-0.886627225679106	-0.797715723270708	-1.02727258961144	0.00798640088203252	0.0113755999726924	0.0110204752399212
245	12.7125042093399	0.28	-5.02237148092021	-6.29154451352665	-3.75319844831377	0.583720867478516	-17.8500045738249	-20.2035007883233	-15.4965083593264	0.92	0.56	1.61	-14.8776456846	-13.1445558024945	-11.4114659203889	-21.0989445354283	-18.6411385039735	-16.1833324725187	-20.6664464665146	-18.2588759544044	-15.8496683554265	-5.02237148092021	1.36839666435534	-0.365086816053466	0.632836959286941	-0.401621989656711	-0.335603204439032	-0.50602625918223	-0.944549385406334	-0.852891074978438	-1.08952072563236	-0.886627225679106	-0.797715723270708	-1.02727258961144	0.00798640088203252	0.0113755999726924	0.0110204752399212
245	12.7125042093399	0.28	-4.99359720159987	-6.25174370260404	-3.73545070059571	0.478536970982346	-15.9339841297511	-18.5309357268163	-13.337032532686	1.03	0.64	1.6	-12.5472147204435	-10.7888302660729	-9.03044581170223	-17.2144926234413	-14.8020292287073	-12.3895658339734	-17.1107644956214	-14.7145755656326	-12.3156921348525	-4.99359720159987	1.40775671550235	0.168233072423912	0.0976855727642383	-0.401621989656711	-0.335603204439032	-0.50602625918223	-0.944549385406334	-0.852891074978438	-1.08952072563236	-0.886627225679106	-0.797715723270708	-1.02727258961144	0.00798640088203252	0.0113755999726924	0.0110204752399212
245	12.7125042093399	0.28	-4.97828713067938	-6.22493479881941	-3.73163946253935	0.459597731880358	-13.7924455996569	-16.1274966746081	-11.4573945247057	1.05	0.57	1.81	-10.7797684821039	-9.21899866830553	-7.65822885450716	-14.7183867679603	-12.5873564203811	-10.4563260728018	-14.2477742152894	-12.1850960839492	-10.1228248517741	-4.97828713067938	1.59207585311062	-0.768464143936038	-1.88526409632552	-0.401621989656711	-0.335603204439032	-0.50602625918223	-0.944549385406334	-0.852891074978438	-1.08952072563236	-0.886627225679106	-0.797715723270708	-1.02727258961144	0.00798640088203252	0.0113755999726924	0.0110204752399212
245	12.7125042093399	0.28	-4.78216124354543	-5.96757926011158	-3.59674322697928	0.488712266927966	-14.5704522252811	-16.8972817147819	-12.2436227357804	0.94	0.54	1.71	-12.2009363056997	-10.5208140899005	-8.84069187410132	-17.1646291908361	-14.8009847862664	-12.4373403816966	-16.6268121918366	-14.3359069010645	-12.0465236918685	-4.78216124354543	1.47476320212005	0.524592440735774	1.20734235599225	-0.401621989656711	-0.335603204439032	-0.50602625918223	-0.944549385406334	-0.852891074978438	-1.08952072563236	-0.886627225679106	-0.797715723270708	-1.02727258961144	0.00798640088203252	0.0113755999726924	0.0110204752399212
245	12.7125042093399	0.28	-4.77992983236604	-5.97500185950778	-3.5848578052243	0.523555266421436	-14.885360999323	-17.1023821292468	-12.6683398693993	1.03	0.55	1.85	-11.620507712776	-10.1141145714598	-8.60772143014355	-15.9641120332977	-13.8946474738685	-11.8251829144393	-15.3242180942316	-13.3394262178915	-11.3504354544053	-4.77992983236604	1.63392663498428	-0.66779511329754	-1.25484738988311	-0.401621989656711	-0.335603204439032	-0.50602625918223	-0.944549385406334	-0.852891074978438	-1.08952072563236	-0.886627225679106	-0.797715723270708	-1.02727258961144	0.00798640088203252	0.0113755999726924	0.0110204752399212
245	12.7125042093399	0.28	-4.72654533484296	-5.90959028044855	-3.54350038923738	0.464941699071338	-14.1044441538975	-16.4667859889876	-11.7421023188074	1.06	0.54	1.81	-10.9185230395785	-9.35214063981688	-7.78575824005525	-14.8636669878185	-12.7313102321253	-10.5989534764321	-14.2904005320875	-12.2410907423493	-10.1912207961735	-4.72654533484296	1.56139364783947	-0.481595165231924	-1.04013535191592	-0.401621989656711	-0.335603204439032	-0.50602625918223	-0.944549385406334	-0.852891074978438	-1.08952072563236	-0.886627225679106	-0.797715723270708	-1.02727258961144	0.00798640088203252	0.0113755999726924	0.0110204752399212
245	12.7125042093399	0.28	-4.58343126311588	-5.74323342233376	-3.42362910389801	0.48312636354462	-13.8381435462383	-16.0728738332597	-11.6034132592169	1.02	0.57	1.73	-10.9477136071151	-9.4255721764501	-7.90343074578509	-15.0537516328407	-12.9607174277446	-10.8676832226485	-14.6648384755267	-12.6243419634848	-10.5863979623726	-4.58343126311588	1.44425369541738	0.317295268338027	0.591844547142014	-0.401621989656711	-0.335603204439032	-0.50602625918223	-0.944549385406334	-0.852891074978438	-1.08952072563236	-0.886627225679106	-0.797715723270708	-1.02727258961144	0.00798640088203252	0.0113755999726924	0.0110204752399212
245	12.7125042093399	0.28	-4.56177483553425	-5.7048367043785	-3.41871296669001	0.515454021918206	-14.464525189826	-16.6541120284711	-12.2749383511808	0.98	0.45	1.55	-11.7097500460142	-10.1702194759817	-8.63068890594925	-16.3000610918606	-14.1570228335113	-12.0139845751619	-15.5964801209313	-13.5462254178456	-11.4960951057834	-4.56177483553425	1.46108060721339	-0.204812448611659	1.01599382276154	-0.401621989656711	-0.335603204439032	-0.50602625918223	-0.944549385406334	-0.852891074978438	-1.08952072563236	-0.886627225679106	-0.797715723270708	-1.02727258961144	0.00798640088203252	0.0113755999726924	0.0110204752399212
245	12.7125042093399	0.28	-4.5415048344414	-5.69022668832946	-3.39278298055333	0.449371443908446	-13.2986603333865	-15.5970305487907	-11.0002901179823	0.98	0.58	1.75	-10.9909721937695	-9.37134831411672	-7.75172443446394	-15.3129217239877	-13.0564176355247	-10.7999135470616	-14.9087518967705	-12.711708372949	-10.5161082085175	-4.5415048344414	1.58000958377718	-0.550556151556516	-0.916170124271616	-0.401621989656711	-0.335603204439032	-0.50602625918223	-0.944549385406334	-0.852891074978438	-1.08952072563236	-0.886627225679106	-0.797715723270708	-1.02727258961144	0.00798640088203252	0.0113755999726924	0.0110204752399212
245	12.7125042093399	0.28	-4.42967943624383	-5.52959400917474	-3.32976486331292	0.503215219514561	-15.8433247513291	-18.301082325646	-13.3855671770122	1	0.55	1.65	-12.6950794587419	-10.9901842431975	-9.28528902765318	-17.5788948775382	-15.2181240081101	-12.8573531386821	-17.1263057844318	-14.8288778120807	-12.5272171562691	-4.42967943624383	1.51135636106269	-1.33312066744688	-1.46276550725178	-0.401621989656711	-0.335603204439032	-0.50602625918223	-0.944549385406334	-0.852891074978438	-1.08952072563236	-0.886627225679106	-0.797715723270708	-1.02727258961144	0.00798640088203252	0.0113755999726924	0.0110204752399212
245	12.7125042093399	0.28	-4.293041122361	-5.36617519312671	-3.21990705159529	0.517417244640809	-14.9741287107912	-17.2319651261904	-12.716292295392	1.03	0.45	1.7	-11.6600092422218	-10.1322442265552	-8.60447921088868	-15.9933043572249	-13.8977647762271	-11.8022251952293	-15.1039227746509	-13.1267876424872	-11.1468620661788	-4.293041122361	1.5212753246677	-1.40052770031241	-0.793169929631429	-0.401621989656711	-0.335603204439032	-0.50602625918223	-0.944549385406334	-0.852891074978438	-1.08952072563236	-0.886627225679106	-0.797715723270708	-1.02727258961144	0.00798640088203252	0.0113755999726924	0.0110204752399212
245	12.7125042093399	0.28	-4.25547880800638	-5.32885853814789	-3.18209907786487	0.568200677351837	-15.129475321784	-17.1886796084971	-13.0702710350709	0.86	0.46	1.86	-13.3048079970664	-11.7108916355147	-10.1169752739629	-19.272205612128	-16.9633948532555	-14.654584094383	-18.055988748287	-15.893232348687	-13.7299029297375	-4.25547880800638	1.51001727956353	0.0518346024192561	1.1094871969993	-0.401621989656711	-0.335603204439032	-0.50602625918223	-0.944549385406334	-0.852891074978438	-1.08952072563236	-0.886627225679106	-0.797715723270708	-1.02727258961144	0.00798640088203252	0.0113755999726924	0.0110204752399212
245	12.7125042093399	0.28	-4.20816265550141	-5.27031892498634	-3.14600638601649	0.457239125667904	-12.7983133544297	-14.9753752406053	-10.6212514682542	0.95	0.56	1.69	-10.8074863871085	-9.23633599383236	-7.6651856005562	-15.2010404776904	-12.9911722558605	-10.7813040340306	-14.804877731828	-12.6533836849792	-10.5007151431272	-4.20816265550141	1.49508505471695	1.15552146154555	1.41912043925148	-0.401621989656711	-0.335603204439032	-0.50602625918223	-0.944549385406334	-0.852891074978438	-1.08952072563236	-0.886627225679106	-0.797715723270708	-1.02727258961144	0.00798640088203252	0.0113755999726924	0.0110204752399212
245	12.7125042093399	0.28	-3.81457395337263	-4.76440142165195	-2.8647464850933	0.654442649715774	-16.953306685153	-18.87668249845	-15.0299308718559	1.03	0.54	1.74	-12.7753110646961	-11.4736138882352	-10.1719167117742	-17.5243346610819	-15.7387517635566	-13.9531688660313	-16.9246306247305	-15.2002324021526	-13.4756760010468	-3.81457395337263	1.58065433705719	-0.50933588192282	-0.462045104737814	-0.401621989656711	-0.335603204439032	-0.50602625918223	-0.944549385406334	-0.852891074978438	-1.08952072563236	-0.886627225679106	-0.797715723270708	-1.02727258961144	0.00798640088203252	0.0113755999726924	0.0110204752399212
245	12.7125042093399	0.28	-3.53197822545374	-4.41073668581529	-2.65321976509218	0.567610422793462	-16.2640490430041	-18.4803389275841	-14.0477591584242	0.93	0.51	1.71	-13.523287617199	-11.9014815632242	-10.2796755092493	-19.1285976761124	-16.8345641250022	-14.5405305738919	-18.3584498283373	-16.1574003506082	-13.9557338988905	-3.53197822545374	1.60788117703056	2.1518665388697	2.37529078920665	-0.401621989656711	-0.335603204439032	-0.50602625918223	-0.944549385406334	-0.852891074978438	-1.08952072563236	-0.886627225679106	-0.797715723270708	-1.02727258961144	0.00798640088203252	0.0113755999726924	0.0110204752399212
245	12.7125042093399	0.29	-9.09631724019679	-11.2993644050213	-6.89327007537231	0.418803802969933	-16.0140818870135	-18.9594771232357	-13.0686866507913	0.92	0.57	1.72	-13.9487358355597	-11.7817699527807	-9.61480407000182	-19.7740959018739	-16.702147899753	-13.6301998976321	-19.2584686846043	-16.2669950689328	-13.2728975948227	-9.09631724019679	1.29234721347811	-1.51148471502726	-1.13287467946562	-0.401621989656711	-0.335603204439032	-0.50602625918223	-0.944549385406334	-0.852891074978438	-1.08952072563236	-0.886627225679106	-0.797715723270708	-1.02727258961144	0.00798640088203252	0.0113755999726924	0.0110204752399212
245	12.7125042093399	0.29	-8.9529014430614	-11.1172711581631	-6.78853172795968	0.383699316272998	-12.871210461644	-15.4180739375324	-10.3243469857555	1.06	0.53	1.69	-10.276222103663	-8.57872507180445	-6.88122803994591	-14.0160316080712	-11.7007671253528	-9.38550264263445	-13.5533768184774	-11.3141415831073	-9.0756425464816	-8.9529014430614	1.27278363648547	0.3482066907589	1.01129228629093	-0.401621989656711	-0.335603204439032	-0.50602625918223	-0.944549385406334	-0.852891074978438	-1.08952072563236	-0.886627225679106	-0.797715723270708	-1.02727258961144	0.00798640088203252	0.0113755999726924	0.0110204752399212
245	12.7125042093399	0.29	-8.91892513938637	-11.0833421537096	-6.75450812506317	0.448194000917977	-15.8260439049327	-18.5677318153341	-13.0843559945313	0.95	0.5	1.54	-13.3254064849568	-11.357793734819	-9.39018098468122	-18.7004715917444	-15.9391834930252	-13.1778953943061	-18.1637839809896	-15.4828841180928	-12.8033759387938	-8.91892513938637	1.24551424156995	1.87703118325039	3.37229184661315	-0.401621989656711	-0.335603204439032	-0.50602625918223	-0.944549385406334	-0.852891074978438	-1.08952072563236	-0.886627225679106	-0.797715723270708	-1.02727258961144	0.00798640088203252	0.0113755999726924	0.0110204752399212
245	12.7125042093399	0.29	-8.83440331688537	-10.9808129660776	-6.68799366769318	0.354690283383038	-13.8379361622592	-16.7521152737185	-10.9237570507999	0.97	0.65	1.74	-11.8930793254618	-9.82417263667108	-7.75526594788039	-16.6185189451927	-13.7275801006248	-10.836641256057	-16.398673191602	-13.5475356015794	-10.6941429397177	-8.83440331688537	1.3684405671435	-0.887412375997027	-1.32222061340652	-0.401621989656711	-0.335603204439032	-0.50602625918223	-0.944549385406334	-0.852891074978438	-1.08952072563236	-0.886627225679106	-0.797715723270708	-1.02727258961144	0.00798640088203252	0.0113755999726924	0.0110204752399212
245	12.7125042093399	0.29	-8.52275858969866	-10.581399426711	-6.4641177526863	0.440879996425478	-14.0039356417718	-16.4661614867615	-11.5417097967821	0.91	0.57	1.61	-12.1754865535324	-10.3548559413806	-8.5342253292289	-17.2962623107781	-14.7099094368823	-12.1235565629864	-16.9748132349398	-14.4371620903674	-11.8985041923504	-8.52275858969866	1.2466093544158	0.840652407395153	2.14636031801171	-0.401621989656711	-0.335603204439032	-0.50602625918223	-0.944549385406334	-0.852891074978438	-1.08952072563236	-0.886627225679106	-0.797715723270708	-1.02727258961144	0.00798640088203252	0.0113755999726924	0.0110204752399212
245	12.7125042093399	0.29	-8.5023597491834	-10.5690580401336	-6.43566145823322	0.392695903308659	-13.7699268748375	-16.4434996830207	-11.0963540666544	0.96	0.54	1.65	-11.7661183959456	-9.8530478934573	-7.93997739096895	-16.4926827098645	-13.8111131609797	-11.1295436120949	-16.0326047691441	-13.4268708166205	-10.8188459046475	-8.5023597491834	1.28387471085503	0.342625737299046	1.09135072233629	-0.401621989656711	-0.335603204439032	-0.50602625918223	-0.944549385406334	-0.852891074978438	-1.08952072563236	-0.886627225679106	-0.797715723270708	-1.02727258961144	0.00798640088203252	0.0113755999726924	0.0110204752399212
245	12.7125042093399	0.29	-8.48495337584058	-10.5589747759872	-6.41093197569394	0.449689501868301	-14.7717675262625	-17.3230905615279	-12.2204444909972	0.93	0.56	1.56	-12.6938523584609	-10.8243177154727	-8.95478307248445	-17.9654784023407	-15.3195452921572	-12.6736121819737	-17.6692981713857	-15.0644845479338	-12.4633011861948	-8.48495337584058	1.25390367633255	-1.2267983388894	-0.0421118950453801	-0.401621989656711	-0.335603204439032	-0.50602625918223	-0.944549385406334	-0.852891074978438	-1.08952072563236	-0.886627225679106	-0.797715723270708	-1.02727258961144	0.00798640088203252	0.0113755999726924	0.0110204752399212
245	12.7125042093399	0.29	-8.17421683150129	-10.1615008015269	-6.18693286147571	0.461923456623316	-15.1162535153292	-17.6634746544294	-12.5690323762291	1.15	0.62	1.97	-11.020838790376	-9.43154143599495	-7.84224408161395	-14.6816471201328	-12.5644305116875	-10.4472139032422	-14.1980964887719	-12.1497993562793	-10.1011985639515	-8.17421683150129	1.43170826015493	0.420482905689805	-0.760251788632916	-0.401621989656711	-0.335603204439032	-0.50602625918223	-0.944549385406334	-0.852891074978438	-1.08952072563236	-0.886627225679106	-0.797715723270708	-1.02727258961144	0.00798640088203252	0.0113755999726924	0.0110204752399212
245	12.7125042093399	0.29	-8.04364906038246	-10.0013580572467	-6.08594006351822	0.426697644248133	-13.2462980292188	-15.6435391800908	-10.8490568783468	0.99	0.5	1.67	-10.9224254045157	-9.24865533588836	-7.57488526726103	-15.1625247971635	-12.8389950654045	-10.5154653336455	-14.5920788673688	-12.3552388878725	-10.1207099109297	-8.04364906038246	1.332401412005	-0.694399056992607	0.266098617727707	-0.401621989656711	-0.335603204439032	-0.50602625918223	-0.944549385406334	-0.852891074978438	-1.08952072563236	-0.886627225679106	-0.797715723270708	-1.02727258961144	0.00798640088203252	0.0113755999726924	0.0110204752399212
245	12.7125042093399	0.29	-7.98998093461039	-9.9616053541191	-6.01835651510167	0.477549452531073	-13.6740144085169	-15.9070462367092	-11.4409825803246	0.93	0.55	1.89	-11.5937098728073	-9.96618438708505	-8.33865890136285	-16.3723671305036	-14.0740135354224	-11.7756599403412	-15.6797285301835	-13.4779342424689	-11.2762648158159	-7.98998093461039	1.31127906222122	0.616255219307119	1.45955933880565	-0.401621989656711	-0.335603204439032	-0.50602625918223	-0.944549385406334	-0.852891074978438	-1.08952072563236	-0.886627225679106	-0.797715723270708	-1.02727258961144	0.00798640088203252	0.0113755999726924	0.0110204752399212
245	12.7125042093399	0.29	-7.78162818663332	-9.68242695033683	-5.8808294229298	0.467784284339998	-14.2294155014699	-16.5991165257707	-11.8597144771691	0.98	0.57	1.73	-11.6918595831944	-10.0227218560592	-8.35358412892399	-16.2865324699097	-13.9614561553761	-11.6363798408424	-15.8517508518629	-13.5914971932834	-11.328774027271	-7.78162818663332	1.32392433703187	0.0247079699761582	0.538549963310218	-0.401621989656711	-0.335603204439032	-0.50602625918223	-0.944549385406334	-0.852891074978438	-1.08952072563236	-0.886627225679106	-0.797715723270708	-1.02727258961144	0.00798640088203252	0.0113755999726924	0.0110204752399212
245	12.7125042093399	0.29	-7.73248500494069	-9.63647041830131	-5.82849959158006	0.469615576932036	-14.2903281498111	-16.6614386657192	-11.919217633903	0.9	0.52	1.65	-12.4125847648456	-10.6461340485529	-8.87968333226021	-17.688234688404	-15.1709995252834	-12.6537643621628	-17.1233376262148	-14.6881096794895	-12.2502020526518	-7.73248500494069	1.31745484590942	1.76777442336864	3.13639367762016	-0.401621989656711	-0.335603204439032	-0.50602625918223	-0.944549385406334	-0.852891074978438	-1.08952072563236	-0.886627225679106	-0.797715723270708	-1.02727258961144	0.00798640088203252	0.0113755999726924	0.0110204752399212
245	12.7125042093399	0.29	-7.69042159424893	-9.54802405064668	-5.83281913785117	0.446463745024072	-14.2771826245181	-16.7592176908172	-11.7951475582191	1	0.6	1.59	-11.5874591520336	-9.87135995962233	-8.15526076721109	-16.0248782645588	-13.6515986449736	-11.2783190253883	-15.8469736026559	-13.4986107190122	-11.1540880165873	-7.69042159424893	1.3400735045408	0.144454826324489	0.34434065853855	-0.401621989656711	-0.335603204439032	-0.50602625918223	-0.944549385406334	-0.852891074978438	-1.08952072563236	-0.886627225679106	-0.797715723270708	-1.02727258961144	0.00798640088203252	0.0113755999726924	0.0110204752399212
245	12.7125042093399	0.29	-7.63428566015149	-9.48237803618135	-5.78619328412164	0.402875517813484	-13.991903557149	-16.6514603268721	-11.3323467874259	1.13	0.65	1.83	-10.5565769509452	-8.87048965626631	-7.18440236158738	-14.1413304382857	-11.8826894325272	-9.6240484267687	-13.9000269542936	-11.6805664197873	-9.45935004565162	-7.63428566015149	1.48390620875439	0.198119056741073	-0.707008394313909	-0.401621989656711	-0.335603204439032	-0.50602625918223	-0.944549385406334	-0.852891074978438	-1.08952072563236	-0.886627225679106	-0.797715723270708	-1.02727258961144	0.00798640088203252	0.0113755999726924	0.0110204752399212
245	12.7125042093399	0.29	-7.55585999241759	-9.41206196349502	-5.69965802134015	0.439270354963033	-13.9907303713625	-16.4586820925093	-11.5227786502156	1.01	0.55	1.75	-11.3262880022633	-9.62793015001994	-7.92957229777658	-15.63541987452	-13.290914939478	-10.946410004436	-15.1251698655654	-12.8583163620601	-10.5906944865791	-7.55585999241759	1.34221678837923	0.825599507627436	1.07122898301522	-0.401621989656711	-0.335603204439032	-0.50602625918223	-0.944549385406334	-0.852891074978438	-1.08952072563236	-0.886627225679106	-0.797715723270708	-1.02727258961144	0.00798640088203252	0.0113755999726924	0.0110204752399212
245	12.7125042093399	0.29	-7.49723830912651	-9.33933554114506	-5.65514107710797	0.453958609248401	-14.1965999091821	-16.6275411324049	-11.7656586859593	1.04	0.57	1.65	-11.1771421162095	-9.54304749501741	-7.90895287382533	-15.2931713227167	-13.0573145411179	-10.8214577595191	-14.9649852519942	-12.7782180230947	-10.5902084336235	-7.49723830912651	1.40653141547548	0.601611996661102	0.339093467121237	-0.401621989656711	-0.335603204439032	-0.50602625918223	-0.944549385406334	-0.852891074978438	-1.08952072563236	-0.886627225679106	-0.797715723270708	-1.02727258961144	0.00798640088203252	0.0113755999726924	0.0110204752399212
245	12.7125042093399	0.29	-7.39565693244264	-9.19373936934535	-5.59757449553992	0.454909164114803	-13.3120744600627	-15.5871891633966	-11.0369597567289	1.02	0.55	1.81	-10.6858796892702	-9.12616281252845	-7.56644593578674	-14.7299467757754	-12.579955642827	-10.4299645098786	-14.1998814241934	-12.1273283848879	-10.0536160754843	-7.39565693244264	1.3752914560689	0.361209250550406	0.386936467544201	-0.401621989656711	-0.335603204439032	-0.50602625918223	-0.944549385406334	-0.852891074978438	-1.08952072563236	-0.886627225679106	-0.797715723270708	-1.02727258961144	0.00798640088203252	0.0113755999726924	0.0110204752399212
245	12.7125042093399	0.29	-7.17911652519444	-8.94728217452915	-5.41095087585973	0.528491316465536	-16.56446637193	-19.0072715437694	-14.1216612000906	0.92	0.63	1.7	-13.9789582549115	-12.182389428955	-10.3858206029986	-19.8140517625692	-17.2675595945987	-14.7210674266282	-19.5302313259286	-17.0179697174388	-14.5090364537129	-7.17911652519444	1.40293711629529	-0.834825896905853	-0.525974330689158	-0.401621989656711	-0.335603204439032	-0.50602625918223	-0.944549385406334	-0.852891074978438	-1.08952072563236	-0.886627225679106	-0.797715723270708	-1.02727258961144	0.00798640088203252	0.0113755999726924	0.0110204752399212
245	12.7125042093399	0.29	-7.09781541793337	-8.83826667843681	-5.35736415742993	0.480663889015286	-14.8013383936917	-17.2034321921848	-12.3992445951986	0.94	0.53	1.59	-12.4736192946138	-10.7319433768299	-8.99026745904607	-17.5777485263678	-15.1233894045967	-12.6690302828256	-17.1421036340103	-14.7500831040512	-12.3551079230268	-7.09781541793337	1.33519554067072	1.57885009282056	2.33309690283651	-0.401621989656711	-0.335603204439032	-0.50602625918223	-0.944549385406334	-0.852891074978438	-1.08952072563236	-0.886627225679106	-0.797715723270708	-1.02727258961144	0.00798640088203252	0.0113755999726924	0.0110204752399212
245	12.7125042093399	0.29	-7.03738018846353	-8.75466605311635	-5.3200943238107	0.508264182552136	-15.9681287241218	-18.420355639851	-13.5159018083927	1.01	0.65	1.77	-12.6854664670533	-10.9967019872954	-9.30793750753756	-17.516587301969	-15.184675383793	-12.8527634656171	-17.2731710113619	-14.9717294597127	-12.6726470585284	-7.03738018846353	1.41548207366159	2.48507971258188	2.05578079572231	-0.401621989656711	-0.335603204439032	-0.50602625918223	-0.944549385406334	-0.852891074978438	-1.08952072563236	-0.886627225679106	-0.797715723270708	-1.02727258961144	0.00798640088203252	0.0113755999726924	0.0110204752399212
245	12.7125042093399	0.29	-6.88833171577498	-8.55188196225748	-5.22478146929247	0.407585121630998	-13.5179717235458	-16.0624621000467	-10.9734813470449	0.92	0.61	1.67	-11.850970865104	-9.97363218996016	-8.09629351481635	-16.8199746632011	-14.1554850353389	-11.4909954074767	-16.5679309433442	-13.9417652146432	-11.3184947223352	-6.88833171577498	1.39809368510097	-1.38073996596729	-1.83038308004653	-0.401621989656711	-0.335603204439032	-0.50602625918223	-0.944549385406334	-0.852891074978438	-1.08952072563236	-0.886627225679106	-0.797715723270708	-1.02727258961144	0.00798640088203252	0.0113755999726924	0.0110204752399212
245	12.7125042093399	0.29	-6.82490586605091	-8.47404440297414	-5.17576732912768	0.551003567823966	-16.513606413946	-18.8410096318568	-14.1862031960351	0.92	0.52	1.54	-13.8281088095087	-12.1199421257841	-10.4117754420595	-19.5835767859651	-17.1644452998905	-14.7453138138159	-19.1017347263684	-16.74130940546	-14.3836356761671	-6.82490586605091	1.29627475835076	0.212809776314267	2.04236815829958	-0.401621989656711	-0.335603204439032	-0.50602625918223	-0.944549385406334	-0.852891074978438	-1.08952072563236	-0.886627225679106	-0.797715723270708	-1.02727258961144	0.00798640088203252	0.0113755999726924	0.0110204752399212
245	12.7125042093399	0.29	-6.801423108047	-8.46580194768315	-5.13704426841085	0.457496067406485	-14.5129275143829	-16.9803768863866	-12.0454781423793	1	0.67	2.07	-11.7637767513706	-10.0543610092011	-8.34494526703162	-16.2812173618099	-13.9153641287724	-11.549510895735	-15.8214147943568	-13.5203908540139	-11.2233835832075	-6.801423108047	1.44259073893693	-0.0475377586987481	-0.814801856207937	-0.401621989656711	-0.335603204439032	-0.50602625918223	-0.944549385406334	-0.852891074978438	-1.08952072563236	-0.886627225679106	-0.797715723270708	-1.02727258961144	0.00798640088203252	0.0113755999726924	0.0110204752399212
245	12.7125042093399	0.29	-6.70459232608104	-8.33489517293621	-5.07428947922586	0.415186284679987	-13.4905052054806	-15.9902803804006	-10.9907300305605	0.91	0.59	1.73	-11.8695733311691	-10.0139920627808	-8.15841079439238	-16.8889102216795	-14.2486514207547	-11.6083926198299	-16.5048206677355	-13.9266772616629	-11.3453860391797	-6.70459232608104	1.39140578306659	0.845804328958087	0.952317763470293	-0.401621989656711	-0.335603204439032	-0.50602625918223	-0.944549385406334	-0.852891074978438	-1.08952072563236	-0.886627225679106	-0.797715723270708	-1.02727258961144	0.00798640088203252	0.0113755999726924	0.0110204752399212
245	12.7125042093399	0.29	-6.66299173935462	-8.31037599448307	-5.01560748422616	0.501774520795089	-15.3088774236795	-17.6905796992801	-12.927175148079	0.96	0.58	1.53	-12.6045184019486	-10.9075581739018	-9.21059794585508	-17.637784576985	-15.2631901669858	-12.8885957569865	-17.4605820180862	-15.107439045013	-12.7582863141717	-6.66299173935462	1.3494729451311	-0.790948142669853	-0.291260550813873	-0.401621989656711	-0.335603204439032	-0.50602625918223	-0.944549385406334	-0.852891074978438	-1.08952072563236	-0.886627225679106	-0.797715723270708	-1.02727258961144	0.00798640088203252	0.0113755999726924	0.0110204752399212
245	12.7125042093399	0.29	-6.64304193566969	-8.27600143491794	-5.01008243642144	0.400442708125232	-13.4769227819829	-16.0515914697943	-10.9022540941715	0.91	0.58	1.66	-11.8821394974749	-9.97624919582324	-8.07035889417157	-16.8873272250811	-14.1786068649187	-11.4698865047563	-16.5632082823847	-13.9069830986937	-11.2516413742599	-6.64304193566969	1.30763574440735	-0.191036027585004	0.4654644204808	-0.401621989656711	-0.335603204439032	-0.50602625918223	-0.944549385406334	-0.852891074978438	-1.08952072563236	-0.886627225679106	-0.797715723270708	-1.02727258961144	0.00798640088203252	0.0113755999726924	0.0110204752399212
245	12.7125042093399	0.29	-6.58074491718688	-8.19670098469208	-4.96478884968168	0.445057599478574	-13.6604978647258	-16.0420924429449	-11.2789032865068	0.9	0.54	1.41	-11.9969068765462	-10.2158568997929	-8.43480692303963	-17.1232748962479	-14.5811689459613	-12.0390629956747	-16.9466443008606	-14.4306100998986	-11.9144644555847	-6.58074491718688	1.26029175919076	1.2292724183401	2.67104875124662	-0.401621989656711	-0.335603204439032	-0.50602625918223	-0.944549385406334	-0.852891074978438	-1.08952072563236	-0.886627225679106	-0.797715723270708	-1.02727258961144	0.00798640088203252	0.0113755999726924	0.0110204752399212
245	12.7125042093399	0.29	-6.57993027984052	-8.184662680826	-4.97519787885504	0.415721718526605	-12.9273979258121	-15.3201907272123	-10.5346051244118	1.03	0.62	1.76	-10.3937110704309	-8.77036332809596	-7.14701558576098	-14.2705372350472	-12.0416851681155	-9.81283310118378	-13.9935525374073	-11.8080068411593	-9.62309203176588	-6.57993027984052	1.47993045036908	-0.669522408251547	-1.35893688062693	-0.401621989656711	-0.335603204439032	-0.50602625918223	-0.944549385406334	-0.852891074978438	-1.08952072563236	-0.886627225679106	-0.797715723270708	-1.02727258961144	0.00798640088203252	0.0113755999726924	0.0110204752399212
245	12.7125042093399	0.29	-6.56020182871658	-8.168752326959	-4.95165133047415	0.454754579971059	-14.506361838844	-16.9863604630807	-12.0263632146073	0.99	0.52	1.61	-11.8843982342795	-10.1492830908705	-8.41416794746157	-16.5111635631052	-14.1005434064185	-11.6899232497318	-16.0324798573199	-13.6927426842331	-11.3505404705493	-6.56020182871658	1.35625607051119	0.828330434397827	1.51024072182113	-0.401621989656711	-0.335603204439032	-0.50602625918223	-0.944549385406334	-0.852891074978438	-1.08952072563236	-0.886627225679106	-0.797715723270708	-1.02727258961144	0.00798640088203252	0.0113755999726924	0.0110204752399212
245	12.7125042093399	0.29	-6.4967787931726	-8.08001089639457	-4.91354668995063	0.450616814572288	-14.0846675762624	-16.5127646626227	-11.6565704899021	1.14	0.64	1.94	-10.3919725547263	-8.86389904328198	-7.3358255318377	-13.8851762414327	-11.8434493311149	-9.80172242079706	-13.5153166993008	-11.5274276869673	-9.53981828927936	-6.4967787931726	1.51378224724388	1.77956594039533	0.589249739726604	-0.401621989656711	-0.335603204439032	-0.50602625918223	-0.944549385406334	-0.852891074978438	-1.08952072563236	-0.886627225679106	-0.797715723270708	-1.02727258961144	0.00798640088203252	0.0113755999726924	0.0110204752399212
245	12.7125042093399	0.29	-6.40238954653602	-7.96272313153501	-4.84205596153703	0.416895687974849	-13.2621703988301	-15.7110052088734	-10.8133355887867	0.96	0.54	1.69	-11.2411003171345	-9.48897832405914	-7.73685633098381	-15.7562646788509	-13.3003753892188	-10.8444860995867	-15.2749648823021	-12.8943028169461	-10.5135113459164	-6.40238954653602	1.40686820403308	-2.01041263908915	-1.87112161132326	-0.401621989656711	-0.335603204439032	-0.50602625918223	-0.944549385406334	-0.852891074978438	-1.08952072563236	-0.886627225679106	-0.797715723270708	-1.02727258961144	0.00798640088203252	0.0113755999726924	0.0110204752399212
245	12.7125042093399	0.29	-6.39561416149771	-7.96495721667181	-4.8262711063236	0.443151511642705	-14.709452124892	-17.2838422662163	-12.1350619835676	0.99	0.51	1.86	-12.0681916629391	-10.2706611623623	-8.47313066178546	-16.7533468309506	-14.257972813329	-11.7625987957074	-15.9256883459194	-13.5532980562849	-11.180954716021	-6.39561416149771	1.38365525419996	0.688352507159101	0.888667157719406	-0.401621989656711	-0.335603204439032	-0.50602625918223	-0.944549385406334	-0.852891074978438	-1.08952072563236	-0.886627225679106	-0.797715723270708	-1.02727258961144	0.00798640088203252	0.0113755999726924	0.0110204752399212
245	12.7125042093399	0.29	-6.37302271165081	-7.93904688601997	-4.80699853728166	0.383827539633274	-12.4021213058238	-14.8554995639512	-9.94874304769633	1.14	0.61	1.83	-9.3274492438316	-7.78702570707393	-6.24660217031626	-12.4528395887358	-10.3962594133312	-8.33967923792667	-12.1455945568742	-10.1406622102163	-8.13392431504116	-6.37302271165081	1.48686415052191	-0.708838344286829	-1.93180661331065	-0.401621989656711	-0.335603204439032	-0.50602625918223	-0.944549385406334	-0.852891074978438	-1.08952072563236	-0.886627225679106	-0.797715723270708	-1.02727258961144	0.00798640088203252	0.0113755999726924	0.0110204752399212
245	12.7125042093399	0.29	-6.36929885114945	-7.92062117536959	-4.81797652692932	0.523758731197527	-16.6545147464614	-19.1340216415324	-14.1750078513904	1	0.61	1.73	-13.2184228640089	-11.5054964731381	-9.79257008226729	-18.2745682129089	-15.906434699879	-13.538301186849	-17.9229441668637	-15.5978021753433	-13.275986125645	-6.36929885114945	1.40369604088168	-1.44018869842636	-1.54617395850164	-0.401621989656711	-0.335603204439032	-0.50602625918223	-0.944549385406334	-0.852891074978438	-1.08952072563236	-0.886627225679106	-0.797715723270708	-1.02727258961144	0.00798640088203252	0.0113755999726924	0.0110204752399212
245	12.7125042093399	0.29	-6.28075440589931	-7.81109719490504	-4.75041161689359	0.381634877127069	-12.7576028531851	-15.2930409076542	-10.222164798716	1	0.51	1.63	-10.6076064016577	-8.84896800527885	-7.09032960889999	-14.68790894804	-12.2527959111815	-9.81768287432309	-14.1994922852989	-11.8472231450303	-9.49191217089262	-6.28075440589931	1.39678988556889	-1.23153455337017	-0.804358294694513	-0.401621989656711	-0.335603204439032	-0.50602625918223	-0.944549385406334	-0.852891074978438	-1.08952072563236	-0.886627225679106	-0.797715723270708	-1.02727258961144	0.00798640088203252	0.0113755999726924	0.0110204752399212
245	12.7125042093399	0.29	-6.26691047270415	-7.81423519028193	-4.71958575512638	0.392049961332772	-13.5625706651537	-16.199452771091	-10.9256885592165	1.05	0.58	1.68	-10.8545502450849	-9.08768998667297	-7.32082972826107	-14.8340563745346	-12.4194280308982	-10.0047996872619	-14.525203677102	-12.1594439060231	-9.79629635017962	-6.26691047270415	1.48015563000161	-0.625417698444696	-1.3233047563774	-0.401621989656711	-0.335603204439032	-0.50602625918223	-0.944549385406334	-0.852891074978438	-1.08952072563236	-0.886627225679106	-0.797715723270708	-1.02727258961144	0.00798640088203252	0.0113755999726924	0.0110204752399212
245	12.7125042093399	0.29	-6.23207139274944	-7.7519976945838	-4.71214509091508	0.372989164483862	-11.7614192308122	-14.1422833349407	-9.38055512668363	1.09	0.58	1.79	-9.19297309488973	-7.64532911594563	-6.09768513700154	-12.4245740157971	-10.3328875757288	-8.24120113566051	-12.0668534621503	-10.034340625866	-8.00378948461228	-6.23207139274944	1.47802004263493	0.700592057170533	0.0550465744488621	-0.401621989656711	-0.335603204439032	-0.50602625918223	-0.944549385406334	-0.852891074978438	-1.08952072563236	-0.886627225679106	-0.797715723270708	-1.02727258961144	0.00798640088203252	0.0113755999726924	0.0110204752399212
245	12.7125042093399	0.29	-6.2024590980951	-7.71476295469877	-4.69015524149144	0.457623004995673	-13.7589724261443	-16.0976382430651	-11.4203066092236	1.03	0.58	1.9	-10.9252017136863	-9.33798777553182	-7.75077383737729	-15.0023688487996	-12.8228238329561	-10.6432788171126	-14.4757150856388	-12.3730972087067	-10.269461686288	-6.2024590980951	1.42437985136979	-0.775667114376926	-0.696603961944983	-0.401621989656711	-0.335603204439032	-0.50602625918223	-0.944549385406334	-0.852891074978438	-1.08952072563236	-0.886627225679106	-0.797715723270708	-1.02727258961144	0.00798640088203252	0.0113755999726924	0.0110204752399212
245	12.7125042093399	0.29	-5.93701423809515	-7.3906701823606	-4.48335829382971	0.494547825214732	-14.8511491092381	-17.1952775636875	-12.5070206547887	1.02	0.57	1.7	-11.7276735489486	-10.1289105648232	-8.53014758069792	-16.1343097680789	-13.9348166525898	-11.7353235371007	-15.7392464900081	-13.5945628011449	-11.4477457161054	-5.93701423809515	1.48845386284168	0.770136618627035	0.434885749054453	-0.401621989656711	-0.335603204439032	-0.50602625918223	-0.944549385406334	-0.852891074978438	-1.08952072563236	-0.886627225679106	-0.797715723270708	-1.02727258961144	0.00798640088203252	0.0113755999726924	0.0110204752399212
245	12.7125042093399	0.29	-5.88659407897867	-7.34182124975731	-4.43136690820003	0.476861537003514	-14.3248836934932	-16.6674330226468	-11.9823343643396	1.29	0.66	2.03	-9.59068003356181	-8.24274354878813	-6.89480706401446	-12.4401873878121	-10.6917626255666	-8.94333786332106	-12.0948235292229	-10.3938789869517	-8.69541606099912	-5.88659407897867	1.59882877628463	-0.0129168116778307	-1.99440686617477	-0.401621989656711	-0.335603204439032	-0.50602625918223	-0.944549385406334	-0.852891074978438	-1.08952072563236	-0.886627225679106	-0.797715723270708	-1.02727258961144	0.00798640088203252	0.0113755999726924	0.0110204752399212
245	12.7125042093399	0.29	-5.67204443859137	-7.07191671409275	-4.27217216308999	0.476699343505023	-14.3922917922439	-16.746629615732	-12.0379539687558	0.98	0.49	1.92	-11.7534639165397	-10.1010941388194	-8.44872436109904	-16.3492823335134	-14.0508058837497	-11.7523294339859	-15.3735545675459	-13.214016245482	-11.0516906623299	-5.67204443859137	1.57214967818809	-1.27611117130065	-1.3843125048836	-0.401621989656711	-0.335603204439032	-0.50602625918223	-0.944549385406334	-0.852891074978438	-1.08952072563236	-0.886627225679106	-0.797715723270708	-1.02727258961144	0.00798640088203252	0.0113755999726924	0.0110204752399212
245	12.7125042093399	0.29	-5.64484902410347	-7.02111749899265	-4.2685805492143	0.473124339764896	-13.1120321786819	-15.2723711026103	-10.9516932547534	1.03	0.62	1.52	-10.3854460396078	-8.9163825149604	-7.44731899031302	-14.2717495792683	-12.2529526340197	-10.2341556887711	-14.2174220193877	-12.2056716559033	-10.1946429556132	-5.64484902410347	1.3605018908088	0.235465552919739	0.749445324535728	-0.401621989656711	-0.335603204439032	-0.50602625918223	-0.944549385406334	-0.852891074978438	-1.08952072563236	-0.886627225679106	-0.797715723270708	-1.02727258961144	0.00798640088203252	0.0113755999726924	0.0110204752399212
245	12.7125042093399	0.29	-5.49731674350786	-6.85661702270432	-4.1380164643114	0.460391435619026	-14.5371024338083	-16.9942945379462	-12.0799103296703	1.22	0.72	1.95	-10.1577463665709	-8.68904555571685	-7.22034474486279	-13.3379212415091	-11.4094013675555	-9.48088149360194	-13.1535352824304	-11.2518748763514	-9.34978003651675	-5.49731674350786	1.66475871685484	-1.10331430873905	-3.49013841135455	-0.401621989656711	-0.335603204439032	-0.50602625918223	-0.944549385406334	-0.852891074978438	-1.08952072563236	-0.886627225679106	-0.797715723270708	-1.02727258961144	0.00798640088203252	0.0113755999726924	0.0110204752399212
245	12.7125042093399	0.29	-5.31985894950977	-6.60735682266487	-4.03236107635467	0.447334678774	-13.8870402893126	-16.2970011003865	-11.4770794782387	1.05	0.62	1.67	-10.9074467156319	-9.29448007400079	-7.68151343236964	-14.9000141922893	-12.6966364010826	-10.493258609876	-14.7022297981711	-12.52687042592	-10.3537449148203	-5.31985894950977	1.51184884140686	-1.61786958803968	-2.26447222392417	-0.401621989656711	-0.335603204439032	-0.50602625918223	-0.944549385406334	-0.852891074978438	-1.08952072563236	-0.886627225679106	-0.797715723270708	-1.02727258961144	0.00798640088203252	0.0113755999726924	0.0110204752399212
245	12.7125042093399	0.29	-5.3102658830749	-6.59438614422687	-4.02614562192293	0.486307239348413	-14.5694670322515	-16.907364615138	-12.231569449365	1.01	0.56	1.82	-11.601509518744	-9.99728901016034	-8.39306850157665	-15.9976667051887	-13.785559308605	-11.5734519120213	-15.4519297507926	-13.3156846756941	-11.177028800014	-5.3102658830749	1.52651242517857	0.482336329009529	0.257186481790556	-0.401621989656711	-0.335603204439032	-0.50602625918223	-0.944549385406334	-0.852891074978438	-1.08952072563236	-0.886627225679106	-0.797715723270708	-1.02727258961144	0.00798640088203252	0.0113755999726924	0.0110204752399212
245	12.7125042093399	0.29	-5.2906626627532	-6.57461939292502	-4.00670593258138	0.433778853097399	-13.236036486628	-15.597070652554	-10.875002320702	0.95	0.62	1.66	-11.2440017483508	-9.54192108968295	-7.8398404310151	-15.8081180988183	-13.4151362523078	-11.0221544057973	-15.6006877783454	-13.2409545572367	-10.8796235149074	-5.2906626627532	1.49590857133655	0.14080995873968	-0.264282021089798	-0.401621989656711	-0.335603204439032	-0.50602625918223	-0.944549385406334	-0.852891074978438	-1.08952072563236	-0.886627225679106	-0.797715723270708	-1.02727258961144	0.00798640088203252	0.0113755999726924	0.0110204752399212
245	12.7125042093399	0.29	-5.23519859037462	-6.50227902942072	-3.96811815132853	0.600978717108318	-15.5874910502726	-17.5705250611296	-13.6044570394155	1.05	0.53	1.86	-11.7164113960101	-10.394080833739	-9.07175027146799	-15.9831593354384	-14.1792776385141	-12.3753959415898	-15.2877007992442	-13.5633220431092	-11.8381323741529	-5.23519859037462	1.54419936405002	-0.477711937789363	-0.688417817909015	-0.401621989656711	-0.335603204439032	-0.50602625918223	-0.944549385406334	-0.852891074978438	-1.08952072563236	-0.886627225679106	-0.797715723270708	-1.02727258961144	0.00798640088203252	0.0113755999726924	0.0110204752399212
245	12.7125042093399	0.29	-5.16751366927464	-6.42051238665348	-3.9145149518958	0.589646822244582	-16.6733079523279	-18.8449595530144	-14.5016563516414	0.96	0.56	1.96	-13.4240195627349	-11.8770651376511	-10.3301107125674	-18.7828635044737	-16.6183677155484	-14.4538719266232	-17.9693639460243	-15.8959817656995	-13.8272533430462	-5.16751366927464	1.52231598299537	0.434770690275949	0.290973650008239	-0.401621989656711	-0.335603204439032	-0.50602625918223	-0.944549385406334	-0.852891074978438	-1.08952072563236	-0.886627225679106	-0.797715723270708	-1.02727258961144	0.00798640088203252	0.0113755999726924	0.0110204752399212
245	12.7125042093399	0.29	-5.16185636379354	-6.41263358356657	-3.91107914402051	0.519690595370815	-14.6583816709627	-16.8585687173697	-12.4581946245556	1.12	0.66	1.89	-10.7530376976809	-9.34967453864904	-7.94631137961714	-14.4353051482811	-12.5513746717005	-10.6674441951199	-14.1325060675716	-12.2892195403676	-10.445215753673	-5.16185636379354	1.62141533701797	0.999359831131158	-0.248200696790563	-0.401621989656711	-0.335603204439032	-0.50602625918223	-0.944549385406334	-0.852891074978438	-1.08952072563236	-0.886627225679106	-0.797715723270708	-1.02727258961144	0.00798640088203252	0.0113755999726924	0.0110204752399212
245	12.7125042093399	0.29	-5.14850392789961	-6.42144263203174	-3.87556522376749	0.475514422433122	-15.4120833036158	-17.9392374770269	-12.8849291302046	0.95	0.55	1.6	-12.9305990481839	-11.1090267884281	-9.28745452867224	-18.1782646107316	-15.6174379682831	-13.0566113258345	-17.7906255841663	-15.2824761803625	-12.7765744328823	-5.14850392789961	1.44281997251561	-0.732385671541033	-0.235520961306824	-0.401621989656711	-0.335603204439032	-0.50602625918223	-0.944549385406334	-0.852891074978438	-1.08952072563236	-0.886627225679106	-0.797715723270708	-1.02727258961144	0.00798640088203252	0.0113755999726924	0.0110204752399212
245	12.7125042093399	0.29	-5.14376715002221	-6.40406643082624	-3.88346786921817	0.48511398426543	-13.614024218927	-15.8038301697806	-11.4242182680734	1	0.57	1.85	-10.9535667306267	-9.43582164275151	-7.91807655487629	-15.1624883757892	-13.0615478494514	-10.9606073231136	-14.6135772963918	-12.5896130181615	-10.5651218691713	-5.14376715002221	1.54986677459216	-0.0639353718611514	-0.250456311321389	-0.401621989656711	-0.335603204439032	-0.50602625918223	-0.944549385406334	-0.852891074978438	-1.08952072563236	-0.886627225679106	-0.797715723270708	-1.02727258961144	0.00798640088203252	0.0113755999726924	0.0110204752399212
245	12.7125042093399	0.29	-5.09515507437053	-6.34195717450867	-3.84835297423239	0.541778537675842	-15.3576865815127	-17.562836278614	-13.1525368844114	1.06	0.67	1.77	-11.7068937925745	-10.2370028882148	-8.76711198385511	-15.967959488412	-13.9630588863336	-11.9581582842551	-15.7890046263395	-13.8066036320982	-11.8240799805448	-5.09515507437053	1.58914777300948	-0.472323725790089	-1.83288367247717	-0.401621989656711	-0.335603204439032	-0.50602625918223	-0.944549385406334	-0.852891074978438	-1.08952072563236	-0.886627225679106	-0.797715723270708	-1.02727258961144	0.00798640088203252	0.0113755999726924	0.0110204752399212
245	12.7125042093399	0.29	-5.05455134100441	-6.30364218963194	-3.80546049237688	0.462971763681894	-13.8073784499697	-16.1291420517059	-11.4856148482336	0.96	0.52	1.63	-11.5102679873887	-9.85338374806111	-8.19649950873348	-16.1167772011199	-13.7967934993895	-11.4768097976592	-15.6373257739328	-13.3865928192733	-11.1359707630146	-5.05455134100441	1.47019648938293	0.0929946093777614	0.493751206251287	-0.401621989656711	-0.335603204439032	-0.50602625918223	-0.944549385406334	-0.852891074978438	-1.08952072563236	-0.886627225679106	-0.797715723270708	-1.02727258961144	0.00798640088203252	0.0113755999726924	0.0110204752399212
245	12.7125042093399	0.29	-4.77531217957663	-5.94528460763529	-3.60533975151796	0.554617042533273	-15.3980676197361	-17.5524454737306	-13.2436897657416	1.07	0.58	1.76	-11.5950726261848	-10.1718995578681	-8.7487264895514	-15.7630788271405	-13.8283268869173	-11.8935749466941	-15.3318640583678	-13.4509044049667	-11.5683083758452	-4.77531217957663	1.54575822925428	-0.0673764647405581	-0.0101594518264211	-0.401621989656711	-0.335603204439032	-0.50602625918223	-0.944549385406334	-0.852891074978438	-1.08952072563236	-0.886627225679106	-0.797715723270708	-1.02727258961144	0.00798640088203252	0.0113755999726924	0.0110204752399212
245	12.7125042093399	0.29	-4.6420849380595	-5.77229325152555	-3.51187662459344	0.555858897213017	-14.6378126575332	-16.6806785080048	-12.5949468070616	0.99	0.51	1.86	-11.6768553571854	-10.2468026744577	-8.81674999173002	-16.2262534944175	-14.2390406164201	-12.2518277384228	-15.4272941983887	-13.5359128619215	-11.6480957944595	-4.6420849380595	1.51388106787327	-0.215995864871299	-0.197217735890582	-0.401621989656711	-0.335603204439032	-0.50602625918223	-0.944549385406334	-0.852891074978438	-1.08952072563236	-0.886627225679106	-0.797715723270708	-1.02727258961144	0.00798640088203252	0.0113755999726924	0.0110204752399212
245	12.7125042093399	0.29	-4.63479166471329	-5.75995448542613	-3.50962884400045	0.508381575630719	-14.4830808196106	-16.7067265123433	-12.2594351268779	0.97	0.5	1.62	-11.8034683183654	-10.2324405370673	-8.66141275576929	-16.4616901668372	-14.2706585241307	-12.0796268814242	-15.9105142091686	-13.7925928903497	-11.6759219011472	-4.63479166471329	1.43974210784871	-1.18178483872256	-0.358841672262576	-0.401621989656711	-0.335603204439032	-0.50602625918223	-0.944549385406334	-0.852891074978438	-1.08952072563236	-0.886627225679106	-0.797715723270708	-1.02727258961144	0.00798640088203252	0.0113755999726924	0.0110204752399212
245	12.7125042093399	0.29	-4.61252805322404	-5.72742582622962	-3.49763028021846	0.513991458736752	-13.8404385345796	-15.9416962074592	-11.7391808617	0.96	0.57	1.78	-11.4066229725601	-9.90312838008875	-8.39963378761735	-15.9885328971026	-13.8811017310009	-11.7736705648992	-15.4972284710012	-13.454498332973	-11.4114865241943	-4.61252805322404	1.59475472223736	-0.98859934252223	-1.17545333015513	-0.401621989656711	-0.335603204439032	-0.50602625918223	-0.944549385406334	-0.852891074978438	-1.08952072563236	-0.886627225679106	-0.797715723270708	-1.02727258961144	0.00798640088203252	0.0113755999726924	0.0110204752399212
245	12.7125042093399	0.29	-4.61001055574022	-5.74386501244917	-3.47615609903128	0.53945551942961	-15.6721346745064	-17.9329838296553	-13.4112855193576	0.99	0.58	1.88	-12.5536604423353	-10.9709939505413	-9.38832745874728	-17.4447573442336	-15.2454599334889	-13.0461625227442	-16.8372432879095	-14.7158518499293	-12.5934526447001	-4.61001055574022	1.66382463812683	1.91031799022698	0.697343879981842	-0.401621989656711	-0.335603204439032	-0.50602625918223	-0.944549385406334	-0.852891074978438	-1.08952072563236	-0.886627225679106	-0.797715723270708	-1.02727258961144	0.00798640088203252	0.0113755999726924	0.0110204752399212
245	12.7125042093399	0.29	-4.23882134603624	-5.27493238662761	-3.20271030544487	0.503254184153753	-15.2179356628558	-17.5784933430665	-12.857377982645	1	0.61	1.72	-12.2090208829794	-10.5695118846421	-8.93000288630473	-16.9139915413674	-14.6426676083785	-12.3713436753895	-16.6032212146453	-14.3740986993703	-12.1431953751931	-4.23882134603624	1.51279534839259	-2.30337165887215	-2.61258425768887	-0.401621989656711	-0.335603204439032	-0.50602625918223	-0.944549385406334	-0.852891074978438	-1.08952072563236	-0.886627225679106	-0.797715723270708	-1.02727258961144	0.00798640088203252	0.0113755999726924	0.0110204752399212
245	12.7125042093399	0.29	-4.05184878549092	-5.03304549213194	-3.07065207884991	0.510752844931556	-14.6559720064055	-16.895512119506	-12.4164318933049	1.02	0.55	1.77	-11.5419632223169	-10.012048684215	-8.48213414611301	-15.8886218068998	-13.7825473874476	-11.6764729679954	-15.3646320273631	-13.3277127153859	-11.2895709425183	-4.05184878549092	1.57985274875087	1.39285133563962	1.07709743315164	-0.401621989656711	-0.335603204439032	-0.50602625918223	-0.944549385406334	-0.852891074978438	-1.08952072563236	-0.886627225679106	-0.797715723270708	-1.02727258961144	0.00798640088203252	0.0113755999726924	0.0110204752399212
245	12.7125042093399	0.3	-10.7973096434755	-13.3512855386217	-8.24333374832924	0.419026517141848	-14.5508829615727	-17.225934851317	-11.8758310718285	0.9	0.49	1.49	-12.8659816269581	-10.8679961032884	-8.87001057961866	-18.3539842465112	-15.5037551781473	-12.6535261097834	-17.8435425484737	-15.0739460764543	-12.301349063129	-10.7973096434755	1.12656809045421	-0.627626549431822	1.76320552367323	-0.401621989656711	-0.335603204439032	-0.50602625918223	-0.944549385406334	-0.852891074978438	-1.08952072563236	-0.886627225679106	-0.797715723270708	-1.02727258961144	0.00798640088203252	0.0113755999726924	0.0110204752399212
245	12.7125042093399	0.3	-9.52895599768165	-11.816001335626	-7.24191065973729	0.523846783287991	-16.701546440349	-19.1876165247488	-14.2154763559491	1.03	0.61	1.59	-12.9832109838902	-11.3010232882549	-9.61883559261955	-17.8082109812247	-15.5008654847166	-13.1935199882085	-17.6340933915751	-15.3502084966959	-13.0654646620392	-9.52895599768165	1.2737121245205	-0.546456156940873	-0.017461747153483	-0.401621989656711	-0.335603204439032	-0.50602625918223	-0.944549385406334	-0.852891074978438	-1.08952072563236	-0.886627225679106	-0.797715723270708	-1.02727258961144	0.00798640088203252	0.0113755999726924	0.0110204752399212
245	12.7125042093399	0.3	-8.88735588670743	-11.0204801119608	-6.75423166145406	0.417286404468552	-14.7973761601995	-17.5274892257644	-12.0672630946346	0.89	0.57	1.45	-13.1798508315095	-11.1269336969545	-9.0740165623994	-18.8552358500081	-15.9183105958908	-12.9813853417736	-18.7139379265987	-15.7953349306883	-12.8844172492033	-8.88735588670743	1.23610867060513	-1.03988407050617	0.295414713041033	-0.401621989656711	-0.335603204439032	-0.50602625918223	-0.944549385406334	-0.852891074978438	-1.08952072563236	-0.886627225679106	-0.797715723270708	-1.02727258961144	0.00798640088203252	0.0113755999726924	0.0110204752399212
245	12.7125042093399	0.3	-8.64381603566723	-10.7230113990084	-6.56462067232608	0.444649631598894	-14.3623837571464	-16.8684154092655	-11.8563521050273	1	0.59	1.7	-11.7218636422602	-9.9804219835972	-8.23898032493416	-16.2423315035322	-13.8293130981575	-11.4162946927829	-15.9040224696331	-13.5416973312378	-11.1778351119225	-8.64381603566723	1.3191481026571	0.19787300105208	0.480047568400336	-0.401621989656711	-0.335603204439032	-0.50602625918223	-0.944549385406334	-0.852891074978438	-1.08952072563236	-0.886627225679106	-0.797715723270708	-1.02727258961144	0.00798640088203252	0.0113755999726924	0.0110204752399212
245	12.7125042093399	0.3	-8.59134106986208	-10.6637485637702	-6.51893357595397	0.425089566688016	-13.8650162660945	-16.3824944581201	-11.3475380740689	0.86	0.48	1.52	-12.6655916932966	-10.7192854724408	-8.77297925158502	-18.3367010478438	-15.5189222828548	-12.7011435178659	-17.7590087873712	-15.0293741816213	-12.3001709527628	-8.59134106986208	1.21889851295097	-0.485301253719846	1.87451769845509	-0.401621989656711	-0.335603204439032	-0.50602625918223	-0.944549385406334	-0.852891074978438	-1.08952072563236	-0.886627225679106	-0.797715723270708	-1.02727258961144	0.00798640088203252	0.0113755999726924	0.0110204752399212
245	12.7125042093399	0.3	-8.59133459580861	-10.6382756102963	-6.54439358132094	0.477195902669945	-15.5198233313738	-18.0560809989827	-12.9835656637648	0.82	0.53	1.57	-14.396132102559	-12.3739712343682	-10.3518103661774	-21.1287221914961	-18.160864234502	-15.1930062775078	-20.6068408152367	-17.7105595910032	-14.8163324975598	-8.59133459580861	1.23623218934854	-0.847836156431557	0.92637607981565	-0.401621989656711	-0.335603204439032	-0.50602625918223	-0.944549385406334	-0.852891074978438	-1.08952072563236	-0.886627225679106	-0.797715723270708	-1.02727258961144	0.00798640088203252	0.0113755999726924	0.0110204752399212
245	12.7125042093399	0.3	-8.4727320222399	-10.4709460180002	-6.47451802647963	0.381046925371839	-13.7834609371481	-16.5261929322538	-11.0407289420424	0.89	0.58	1.64	-12.4668798530443	-10.3978425138185	-8.32880517459264	-17.8595106305814	-14.8954975984072	-11.9314845662329	-17.5298546340241	-14.6206478667149	-11.7110453442525	-8.4727320222399	1.32723444184565	1.44551856013022	1.6946373188289	-0.401621989656711	-0.335603204439032	-0.50602625918223	-0.944549385406334	-0.852891074978438	-1.08952072563236	-0.886627225679106	-0.797715723270708	-1.02727258961144	0.00798640088203252	0.0113755999726924	0.0110204752399212
245	12.7125042093399	0.3	-8.36236610753916	-10.3504298264465	-6.37430238863179	0.412772338127968	-14.1852580122726	-16.8268799397976	-11.5436360847477	0.89	0.58	1.6	-12.6849134482057	-10.6935314669102	-8.7021494856146	-18.1665160103602	-15.3145870008591	-12.462657991358	-17.865000170865	-15.0607344899078	-12.2560289098581	-8.36236610753916	1.28177147415075	0.414312719854032	1.33456397745238	-0.401621989656711	-0.335603204439032	-0.50602625918223	-0.944549385406334	-0.852891074978438	-1.08952072563236	-0.886627225679106	-0.797715723270708	-1.02727258961144	0.00798640088203252	0.0113755999726924	0.0110204752399212
245	12.7125042093399	0.3	-8.23724680642409	-10.1954825374421	-6.27901107540607	0.517709959098684	-16.0264742642308	-18.4415699341169	-13.6113785943446	0.9	0.49	1.44	-13.8097673336069	-12.0012494357989	-10.1927315379908	-19.7218577758369	-17.1390964661059	-14.556335156375	-19.2716823013258	-16.747512748791	-14.221499585719	-8.23724680642409	1.24209646099796	-1.59869168758312	0.638516567590183	-0.401621989656711	-0.335603204439032	-0.50602625918223	-0.944549385406334	-0.852891074978438	-1.08952072563236	-0.886627225679106	-0.797715723270708	-1.02727258961144	0.00798640088203252	0.0113755999726924	0.0110204752399212
245	12.7125042093399	0.3	-8.17711968512403	-10.1050718565977	-6.24916751365033	0.409668922255443	-13.5311192337338	-16.0671265164702	-10.9951119509973	0.85	0.57	1.56	-12.4860617949063	-10.5152835345796	-8.54450527425277	-18.1176208623603	-15.2579671211824	-12.3983133800045	-17.8251641935916	-15.0114859141135	-12.1986877348666	-8.17711968512403	1.26126010337677	-0.353130532699585	1.02935712429216	-0.401621989656711	-0.335603204439032	-0.50602625918223	-0.944549385406334	-0.852891074978438	-1.08952072563236	-0.886627225679106	-0.797715723270708	-1.02727258961144	0.00798640088203252	0.0113755999726924	0.0110204752399212
245	12.7125042093399	0.3	-8.06062801300954	-9.97418409551811	-6.14707193050098	0.435225589839863	-14.2850111508182	-16.8256699176359	-11.7443523840004	0.99	0.65	1.93	-11.7516026250742	-9.97712277495787	-8.20264292484157	-16.3156476283012	-13.8520017000221	-11.388355771743	-15.9176188801547	-13.5140157677144	-11.1111150566803	-8.06062801300954	1.45033289489061	0.814359488715194	0.259543678979098	-0.401621989656711	-0.335603204439032	-0.50602625918223	-0.944549385406334	-0.852891074978438	-1.08952072563236	-0.886627225679106	-0.797715723270708	-1.02727258961144	0.00798640088203252	0.0113755999726924	0.0110204752399212
245	12.7125042093399	0.3	-7.87639187089003	-9.73758145130107	-6.01520229047899	0.501551868380353	-15.0619015652191	-17.4062239069915	-12.7175792234468	1.08	0.53	1.55	-11.4315001605293	-9.89187149841965	-8.35224283630996	-15.5075841447974	-13.4189762898243	-11.3303684348512	-15.1693310308371	-13.1270314159775	-11.0890280381378	-7.87639187089003	1.3319846491017	-0.814736100509121	-0.0952203512536873	-0.401621989656711	-0.335603204439032	-0.50602625918223	-0.944549385406334	-0.852891074978438	-1.08952072563236	-0.886627225679106	-0.797715723270708	-1.02727258961144	0.00798640088203252	0.0113755999726924	0.0110204752399212
245	12.7125042093399	0.3	-7.69726350113596	-9.53019370437457	-5.86433329789734	0.40848921580247	-13.176497823713	-15.6520751243599	-10.7009205230662	1	0.59	1.67	-10.8570560502062	-9.13987278241637	-7.42268951462648	-15.0335337191786	-12.6557867094044	-10.2780396996303	-14.7473765390099	-12.4149093962448	-10.082823881707	-7.69726350113596	1.40349280817272	1.37984509523229	1.20709107103313	-0.401621989656711	-0.335603204439032	-0.50602625918223	-0.944549385406334	-0.852891074978438	-1.08952072563236	-0.886627225679106	-0.797715723270708	-1.02727258961144	0.00798640088203252	0.0113755999726924	0.0110204752399212
245	12.7125042093399	0.3	-7.60225502500868	-9.42886217800891	-5.77564787200845	0.431365323117125	-14.2613155250426	-16.8177761350245	-11.7048549150606	1	0.63	1.82	-11.6862888747184	-9.90986273221136	-8.13343658970434	-16.1928306079322	-13.7313676130076	-11.269904618083	-15.8485494555003	-13.4407411188645	-11.0297711218751	-7.60225502500868	1.40422696484629	-0.391769158314884	-0.874145931816108	-0.401621989656711	-0.335603204439032	-0.50602625918223	-0.944549385406334	-0.852891074978438	-1.08952072563236	-0.886627225679106	-0.797715723270708	-1.02727258961144	0.00798640088203252	0.0113755999726924	0.0110204752399212
245	12.7125042093399	0.3	-7.53192496183563	-9.32212934887166	-5.7417205747996	0.395444517031628	-13.495135515761	-16.1003171902877	-10.8899538412342	0.9	0.63	1.75	-11.993111413444	-10.0525139888349	-8.1119165642258	-17.0896142202668	-14.324355047719	-11.5590958751713	-16.7904520885264	-14.075300928127	-11.3578766682368	-7.53192496183563	1.37874572132346	-1.33585137504047	-1.54614436888081	-0.401621989656711	-0.335603204439032	-0.50602625918223	-0.944549385406334	-0.852891074978438	-1.08952072563236	-0.886627225679106	-0.797715723270708	-1.02727258961144	0.00798640088203252	0.0113755999726924	0.0110204752399212
245	12.7125042093399	0.3	-7.47342817888224	-9.25974340183484	-5.68711295592963	0.46978397390368	-14.9214903470367	-17.3964891339509	-12.4464915601224	1.2	0.6	1.72	-10.5639066868678	-9.06097951381843	-7.55805234076905	-13.9441147080573	-11.9602852858504	-9.97645586364346	-13.6700616064686	-11.7241453954861	-9.77954004322121	-7.47342817888224	1.47860935550417	-0.502367468803745	-1.15742529704586	-0.401621989656711	-0.335603204439032	-0.50602625918223	-0.944549385406334	-0.852891074978438	-1.08952072563236	-0.886627225679106	-0.797715723270708	-1.02727258961144	0.00798640088203252	0.0113755999726924	0.0110204752399212
245	12.7125042093399	0.3	-7.27339282701093	-9.00451940122551	-5.54226625279636	0.444169851969449	-14.6270516827447	-17.1817449782902	-12.0723583871992	0.96	0.62	1.6	-12.2470097553476	-10.426044902709	-8.60508005007033	-17.1403220232169	-14.5917877613284	-12.0432534994399	-16.9933636249564	-14.4663515746683	-11.9389022166675	-7.27339282701093	1.39945461951004	0.378122477321751	0.340708294962899	-0.401621989656711	-0.335603204439032	-0.50602625918223	-0.944549385406334	-0.852891074978438	-1.08952072563236	-0.886627225679106	-0.797715723270708	-1.02727258961144	0.00798640088203252	0.0113755999726924	0.0110204752399212
245	12.7125042093399	0.3	-7.20665225532285	-8.94127133655037	-5.47203317409533	0.434708163893835	-13.1745552239215	-15.5201818472779	-10.8289286005651	1.05	0.58	1.87	-10.395390766674	-8.82429414020114	-7.25319751372825	-14.2045210799485	-12.0577354852296	-9.91094989051064	-13.7088878255203	-11.6373766382137	-9.56499937847149	-7.20665225532285	1.46135022908008	0.672660949221378	0.17312528805462	-0.401621989656711	-0.335603204439032	-0.50602625918223	-0.944549385406334	-0.852891074978438	-1.08952072563236	-0.886627225679106	-0.797715723270708	-1.02727258961144	0.00798640088203252	0.0113755999726924	0.0110204752399212
245	12.7125042093399	0.3	-7.11069289639468	-8.80654688904393	-5.41483890374543	0.456192172905363	-14.312407257787	-16.7521664296679	-11.8726480859061	0.97	0.49	1.66	-11.8983769755264	-10.1655160659591	-8.43265515639174	-16.6288390189521	-14.2070410572049	-11.7852430954577	-15.96415467605	-13.6395978092994	-11.3141162716514	-7.11069289639468	1.33658038603914	0.340729520614495	1.35783774948629	-0.401621989656711	-0.335603204439032	-0.50602625918223	-0.944549385406334	-0.852891074978438	-1.08952072563236	-0.886627225679106	-0.797715723270708	-1.02727258961144	0.00798640088203252	0.0113755999726924	0.0110204752399212
245	12.7125042093399	0.3	-7.03073526822756	-8.72299022242639	-5.33848031402872	0.420660664892594	-13.803701919589	-16.3328927017216	-11.2745111374564	1.04	0.54	1.75	-11.0011470811868	-9.29759093233083	-7.59403478347487	-15.0636712449545	-12.731022696189	-10.3983741474234	-14.560881085514	-12.3047770121056	-10.0503207002373	-7.03073526822756	1.42528691078397	-0.660876359340496	-0.706907690648795	-0.401621989656711	-0.335603204439032	-0.50602625918223	-0.944549385406334	-0.852891074978438	-1.08952072563236	-0.886627225679106	-0.797715723270708	-1.02727258961144	0.00798640088203252	0.0113755999726924	0.0110204752399212
245	12.7125042093399	0.3	-7.01577086443452	-8.67780839876841	-5.35373333010063	0.445380618396872	-14.393599565443	-16.9013640181397	-11.8858351127463	1.11	0.58	1.74	-10.8442155390654	-9.23518929615017	-7.62616305323497	-14.5881627983154	-12.4236229388991	-10.2590830794828	-14.2099585916627	-12.1015607746725	-9.99357575123057	-7.01577086443452	1.41209315003529	-0.409310154820525	-0.797741665787804	-0.401621989656711	-0.335603204439032	-0.50602625918223	-0.944549385406334	-0.852891074978438	-1.08952072563236	-0.886627225679106	-0.797715723270708	-1.02727258961144	0.00798640088203252	0.0113755999726924	0.0110204752399212
245	12.7125042093399	0.3	-6.98674431409089	-8.64060447335606	-5.33288415482571	0.467860994294137	-14.7901504096411	-17.2528542029625	-12.3274466163197	1.14	0.63	1.97	-10.8639450040386	-9.31320573173388	-7.7624664594292	-14.5186855947139	-12.4462620022162	-10.3738384097185	-14.0698980153017	-12.0608864268746	-10.0541577118753	-6.98674431409089	1.55285398855803	-0.802699345248148	-2.21256085103877	-0.401621989656711	-0.335603204439032	-0.50602625918223	-0.944549385406334	-0.852891074978438	-1.08952072563236	-0.886627225679106	-0.797715723270708	-1.02727258961144	0.00798640088203252	0.0113755999726924	0.0110204752399212
245	12.7125042093399	0.3	-6.95302089315976	-8.62959846109914	-5.27644332522038	0.374738059785402	-12.7719242725554	-15.3477050119476	-10.1961435331633	1.01	0.63	1.79	-10.5488340095039	-8.77844010086588	-7.00804619222787	-14.5553563036502	-12.1125541783327	-9.66975205301511	-14.2877694369257	-11.889264493164	-9.4905307643829	-6.95302089315976	1.42895133133716	-0.976907988671995	-1.52890335989527	-0.401621989656711	-0.335603204439032	-0.50602625918223	-0.944549385406334	-0.852891074978438	-1.08952072563236	-0.886627225679106	-0.797715723270708	-1.02727258961144	0.00798640088203252	0.0113755999726924	0.0110204752399212
245	12.7125042093399	0.3	-6.94654878486455	-8.59416563755501	-5.29893193217408	0.442456868796852	-14.3984424691579	-16.9219507900712	-11.8749341482447	1.05	0.61	1.61	-11.2882166577885	-9.60484639997433	-7.92147614216014	-15.4011964535944	-13.1044726370076	-10.8077488204209	-15.2166812331858	-12.9475475408892	-10.6788059884618	-6.94654878486455	1.40468842963278	0.683313480400532	0.419653946314524	-0.401621989656711	-0.335603204439032	-0.50602625918223	-0.944549385406334	-0.852891074978438	-1.08952072563236	-0.886627225679106	-0.797715723270708	-1.02727258961144	0.00798640088203252	0.0113755999726924	0.0110204752399212
245	12.7125042093399	0.3	-6.80245800688928	-8.41833910908241	-5.18657690469614	0.447001013239856	-14.7416945931491	-17.3016994256114	-12.1816897606867	1.08	0.63	1.88	-11.3491030139902	-9.66985996131527	-7.99061690864032	-15.3890258786772	-13.1120252415037	-10.8350246043301	-15.0147646181368	-12.7923325513307	-10.5715566149174	-6.80245800688928	1.50984993111389	-0.842990069539331	-2.11490584585821	-0.401621989656711	-0.335603204439032	-0.50602625918223	-0.944549385406334	-0.852891074978438	-1.08952072563236	-0.886627225679106	-0.797715723270708	-1.02727258961144	0.00798640088203252	0.0113755999726924	0.0110204752399212
245	12.7125042093399	0.3	-6.73707224204777	-8.34433358332921	-5.12981090076633	0.417849353604045	-14.0850680178491	-16.6807544963314	-11.4893815393668	0.99	0.64	1.82	-11.674607402572	-9.85792575408243	-8.04124410559284	-16.2218812687308	-13.6975998956041	-11.1733185224773	-15.9174396396367	-13.4404950602359	-10.9648658529611	-6.73707224204777	1.47194558065625	-0.129647482861334	-0.906635198450711	-0.401621989656711	-0.335603204439032	-0.50602625918223	-0.944549385406334	-0.852891074978438	-1.08952072563236	-0.886627225679106	-0.797715723270708	-1.02727258961144	0.00798640088203252	0.0113755999726924	0.0110204752399212
245	12.7125042093399	0.3	-6.7158968743253	-8.29873370057608	-5.13306004807453	0.549053895719892	-15.4095368858692	-17.5899052864882	-13.2291684852502	0.74	0.39	1.47	-15.0767297056091	-13.2078836544575	-11.3390376033059	-22.8926354061071	-20.054963569141	-17.2172917321749	-21.6761335022823	-18.9900504255049	-16.3004392879064	-6.7158968743253	1.24362729852903	0.670944035469189	4.42718539744912	-0.401621989656711	-0.335603204439032	-0.50602625918223	-0.944549385406334	-0.852891074978438	-1.08952072563236	-0.886627225679106	-0.797715723270708	-1.02727258961144	0.00798640088203252	0.0113755999726924	0.0110204752399212
245	12.7125042093399	0.3	-6.7138793792521	-8.32344035334575	-5.10431840515846	0.375958924796633	-12.8761642975708	-15.4662155608602	-10.2861130342814	1.02	0.59	1.69	-10.5872910372715	-8.8142893344314	-7.04128763159127	-14.5858269566324	-12.1432100548772	-9.70059315312204	-14.2932272478335	-11.9013584198353	-9.50669461531819	-6.7138793792521	1.39867483689327	1.10994140802773	1.23899348654946	-0.401621989656711	-0.335603204439032	-0.50602625918223	-0.944549385406334	-0.852891074978438	-1.08952072563236	-0.886627225679106	-0.797715723270708	-1.02727258961144	0.00798640088203252	0.0113755999726924	0.0110204752399212
245	12.7125042093399	0.3	-6.5597262895358	-8.12159986183882	-4.99785271723278	0.480841107121046	-14.7295673627393	-17.1191651478403	-12.3399695776384	1.02	0.46	1.68	-11.7203793470213	-10.084377107057	-8.44837486709273	-16.1476782200647	-13.8936865226917	-11.6396948253186	-15.336345157453	-13.1955587545682	-11.0542261758546	-6.5597262895358	1.43739815127978	-0.2436622295035	0.325118269962327	-0.401621989656711	-0.335603204439032	-0.50602625918223	-0.944549385406334	-0.852891074978438	-1.08952072563236	-0.886627225679106	-0.797715723270708	-1.02727258961144	0.00798640088203252	0.0113755999726924	0.0110204752399212
245	12.7125042093399	0.3	-6.55347002670795	-8.11290490223322	-4.99403515118268	0.481094288916821	-14.304418319868	-16.6238671094841	-11.9849695302518	0.77	0.5	1.55	-13.846242218396	-11.9143421651365	-9.98244211187708	-20.7363142567874	-17.8430753559202	-14.9498364550531	-20.1427711900657	-17.3314061936691	-14.5240404586637	-6.55347002670795	1.31363663574862	-0.100923402769351	1.4116486743534	-0.401621989656711	-0.335603204439032	-0.50602625918223	-0.944549385406334	-0.852891074978438	-1.08952072563236	-0.886627225679106	-0.797715723270708	-1.02727258961144	0.00798640088203252	0.0113755999726924	0.0110204752399212
245	12.7125042093399	0.3	-6.4908550373484	-8.04057239821543	-4.94113767648137	0.446229776192234	-14.9708062571627	-17.5746575524401	-12.3669549618853	1	0.6	1.79	-12.2254691209209	-10.4141505497967	-8.60283197867245	-16.9470492455762	-14.4361840410877	-11.9253188365992	-16.5464128163134	-14.0956062556572	-11.6435354660052	-6.4908550373484	1.44390118009589	2.48014489745873	2.2894948111726	-0.401621989656711	-0.335603204439032	-0.50602625918223	-0.944549385406334	-0.852891074978438	-1.08952072563236	-0.886627225679106	-0.797715723270708	-1.02727258961144	0.00798640088203252	0.0113755999726924	0.0110204752399212
245	12.7125042093399	0.3	-6.48715133498662	-8.01639951952422	-4.95790315044903	0.406827268701774	-12.7803043718338	-15.1897227572211	-10.3708859864464	1.04	0.56	1.84	-10.2667781516433	-8.63824519994716	-7.00971224825106	-14.0764490937857	-11.8436199770454	-9.61079086030501	-13.5714922272072	-11.4182733428063	-9.26606827016753	-6.48715133498662	1.4903991529717	-1.15517939941374	-1.12564146817959	-0.401621989656711	-0.335603204439032	-0.50602625918223	-0.944549385406334	-0.852891074978438	-1.08952072563236	-0.886627225679106	-0.797715723270708	-1.02727258961144	0.00798640088203252	0.0113755999726924	0.0110204752399212
245	12.7125042093399	0.3	-6.46122598753071	-8.0200200206069	-4.90243195445453	0.417356453839456	-11.7519657516076	-13.9198888965	-9.58404260671513	0.98	0.55	2.02	-9.79769991291638	-8.27177822159722	-6.74585653027807	-13.6441734626359	-11.5191910247363	-9.39420858683676	-12.9574449317619	-10.9391180767116	-8.92018636093747	-6.46122598753071	1.45124251969894	1.55594936919635	1.22901809228908	-0.401621989656711	-0.335603204439032	-0.50602625918223	-0.944549385406334	-0.852891074978438	-1.08952072563236	-0.886627225679106	-0.797715723270708	-1.02727258961144	0.00798640088203252	0.0113755999726924	0.0110204752399212
245	12.7125042093399	0.3	-6.33833016557704	-7.83791807841092	-4.83874225274317	0.474840621769965	-15.2060490113254	-17.7027899232144	-12.7093080994364	0.96	0.52	1.68	-12.6425525678512	-10.8594902164492	-9.07642786504726	-17.7073996515638	-15.2100085993629	-12.7126175471619	-17.0949592580159	-14.6852584944151	-12.2723090373865	-6.33833016557704	1.42236066259049	0.128469099649613	0.560109790530366	-0.401621989656711	-0.335603204439032	-0.50602625918223	-0.944549385406334	-0.852891074978438	-1.08952072563236	-0.886627225679106	-0.797715723270708	-1.02727258961144	0.00798640088203252	0.0113755999726924	0.0110204752399212
245	12.7125042093399	0.3	-6.29633301659383	-7.80148307967537	-4.79118295351228	0.491034686171889	-15.7729168760964	-18.2800966956066	-13.2657370565863	0.9	0.53	1.66	-13.6204365935401	-11.7523456130121	-9.88425463248421	-19.4106273056257	-16.748391220387	-14.0861551351482	-18.8075931804005	-16.2276649895833	-13.6487478017293	-6.29633301659383	1.44722313081081	-0.793672734110505	-0.0662560892656294	-0.401621989656711	-0.335603204439032	-0.50602625918223	-0.944549385406334	-0.852891074978438	-1.08952072563236	-0.886627225679106	-0.797715723270708	-1.02727258961144	0.00798640088203252	0.0113755999726924	0.0110204752399212
245	12.7125042093399	0.3	-6.28739473579407	-7.80446211425124	-4.7703273573369	0.492429032136903	-14.5106400193789	-16.8107499422632	-12.2105300964947	0.93	0.51	1.6	-12.2783514236678	-10.5983812829403	-8.91841114221288	-17.3542247811342	-14.9797545903251	-12.6052843995159	-16.8311166725634	-14.5284966401366	-12.2219291546353	-6.28739473579407	1.3531556728088	-0.212368531867655	1.15915036595087	-0.401621989656711	-0.335603204439032	-0.50602625918223	-0.944549385406334	-0.852891074978438	-1.08952072563236	-0.886627225679106	-0.797715723270708	-1.02727258961144	0.00798640088203252	0.0113755999726924	0.0110204752399212
245	12.7125042093399	0.3	-6.26570184344898	-7.77466900401672	-4.75673468288125	0.481320146591117	-14.641020009463	-17.0139748062601	-12.268065212666	1.04	0.57	1.83	-11.4740402635126	-9.87374525943588	-8.27345025535919	-15.7184560672762	-13.5261884667997	-11.3339208663233	-15.1813963535168	-13.0646230914461	-10.9463728138448	-6.26570184344898	1.47703025023824	1.17513959961412	0.9140980824399	-0.401621989656711	-0.335603204439032	-0.50602625918223	-0.944549385406334	-0.852891074978438	-1.08952072563236	-0.886627225679106	-0.797715723270708	-1.02727258961144	0.00798640088203252	0.0113755999726924	0.0110204752399212
245	12.7125042093399	0.3	-6.23461985433294	-7.71274552606909	-4.75649418259679	0.470426989348115	-14.9489980221748	-17.4253612853291	-12.4726347590205	0.99	0.56	1.65	-12.1905520311817	-10.4581210810696	-8.7256901309575	-16.9359704671822	-14.5291558018182	-12.1223411364542	-16.5415142390956	-14.1908291168412	-11.8400407646896	-6.23461985433294	1.35623599695145	-0.215212714971568	0.0489315942365941	-0.401621989656711	-0.335603204439032	-0.50602625918223	-0.944549385406334	-0.852891074978438	-1.08952072563236	-0.886627225679106	-0.797715723270708	-1.02727258961144	0.00798640088203252	0.0113755999726924	0.0110204752399212
245	12.7125042093399	0.3	-6.22291011088799	-7.72384588458154	-4.72197433719443	0.490687344351316	-14.7865017534057	-17.1385201056694	-12.434483401142	1.02	0.59	1.86	-11.7392558526312	-10.1282097974835	-8.5171637423359	-16.1766404523853	-13.9566264145691	-11.7366123767529	-15.6688873609834	-13.5206135299147	-11.3684020285206	-6.22291011088799	1.45814562097205	-1.18348687401648	-1.76576701252026	-0.401621989656711	-0.335603204439032	-0.50602625918223	-0.944549385406334	-0.852891074978438	-1.08952072563236	-0.886627225679106	-0.797715723270708	-1.02727258961144	0.00798640088203252	0.0113755999726924	0.0110204752399212
245	12.7125042093399	0.3	-6.21315879620811	-7.69936967327374	-4.72694791914248	0.469172775956301	-12.866729559075	-15.0035293196441	-10.7299297985059	1.05	0.55	1.83	-10.0699013460366	-8.63574793274651	-7.20159451945641	-13.7702435431769	-11.809088105735	-9.84793266829313	-13.2547762714913	-11.3670695276991	-9.47899776026391	-6.21315879620811	1.46395855276625	-0.0447065847837556	-0.0551851527518544	-0.401621989656711	-0.335603204439032	-0.50602625918223	-0.944549385406334	-0.852891074978438	-1.08952072563236	-0.886627225679106	-0.797715723270708	-1.02727258961144	0.00798640088203252	0.0113755999726924	0.0110204752399212
245	12.7125042093399	0.3	-6.20268553749411	-7.67966611980701	-4.72570495518121	0.446415232324518	-14.5099976688804	-17.0327543648732	-11.9872409728876	1.04	0.54	1.51	-11.4378597608641	-9.7437745482543	-8.04968933564452	-15.6439436550006	-13.3268866035129	-11.0098295520253	-15.3790025485345	-13.1020476272551	-10.8238608521925	-6.20268553749411	1.39261895496196	-2.3345078392783	-2.02112284658266	-0.401621989656711	-0.335603204439032	-0.50602625918223	-0.944549385406334	-0.852891074978438	-1.08952072563236	-0.886627225679106	-0.797715723270708	-1.02727258961144	0.00798640088203252	0.0113755999726924	0.0110204752399212
245	12.7125042093399	0.3	-6.00289343129073	-7.44941695661991	-4.55636990596156	0.410395121357923	-13.3525751195237	-15.8513661074972	-10.8537841315503	1.11	0.63	2.02	-10.1782918458223	-8.57379771169997	-6.96930357757769	-13.6960447028004	-11.5370160839325	-9.37798746506466	-13.2341064246159	-11.1457297736176	-9.06033781580311	-6.00289343129073	1.59282209549248	0.675486593611178	-0.974399037420014	-0.401621989656711	-0.335603204439032	-0.50602625918223	-0.944549385406334	-0.852891074978438	-1.08952072563236	-0.886627225679106	-0.797715723270708	-1.02727258961144	0.00798640088203252	0.0113755999726924	0.0110204752399212
245	12.7125042093399	0.3	-5.9736701583558	-7.39546456625821	-4.55187575045339	0.428295901194487	-13.9718473859624	-16.4921517334655	-11.4515430384592	1.11	0.59	1.84	-10.5827459947315	-8.96550761552587	-7.34826923632021	-14.2369409705936	-12.0612743381721	-9.88560770575066	-13.812502061524	-11.7020922119061	-9.59115192990949	-5.9736701583558	1.56480496156827	-1.04501452710702	-2.26551648142484	-0.401621989656711	-0.335603204439032	-0.50602625918223	-0.944549385406334	-0.852891074978438	-1.08952072563236	-0.886627225679106	-0.797715723270708	-1.02727258961144	0.00798640088203252	0.0113755999726924	0.0110204752399212
245	12.7125042093399	0.3	-5.946987534227	-7.37225703574017	-4.52171803271384	0.594749140715354	-15.7410435695549	-17.7697258838326	-13.7123612552772	0.93	0.54	1.66	-12.9373810989177	-11.4603838509002	-9.98338660288278	-18.2618493614508	-16.176983727182	-14.0921180929133	-17.7521765292571	-15.7258132113724	-13.6976561799636	-5.946987534227	1.47324242916947	1.57622943886553	1.95785489614764	-0.401621989656711	-0.335603204439032	-0.50602625918223	-0.944549385406334	-0.852891074978438	-1.08952072563236	-0.886627225679106	-0.797715723270708	-1.02727258961144	0.00798640088203252	0.0113755999726924	0.0110204752399212
245	12.7125042093399	0.3	-5.91364897531459	-7.31829190395025	-4.50900604667892	0.492795290729097	-15.3373585054271	-17.766732592893	-12.9079844179612	1.01	0.59	1.73	-12.2200930267808	-10.5491511588563	-8.8782092909318	-16.865919639245	-14.5597202343385	-12.2535208294319	-16.4907506733131	-14.2357802549488	-11.9818522388727	-5.91364897531459	1.5187941193037	0.924212335234948	0.4090784096494	-0.401621989656711	-0.335603204439032	-0.50602625918223	-0.944549385406334	-0.852891074978438	-1.08952072563236	-0.886627225679106	-0.797715723270708	-1.02727258961144	0.00798640088203252	0.0113755999726924	0.0110204752399212
245	12.7125042093399	0.3	-5.8889849319145	-7.28078031546654	-4.49718954836245	0.451848103950593	-13.4917028847186	-15.8118015717952	-11.1716041976419	0.84	0.57	1.73	-12.3717591177059	-10.5564250486888	-8.74109097967171	-18.005738769182	-15.3637190923894	-12.7216994155967	-17.5330025589303	-14.9597707776243	-12.3859951405779	-5.8889849319145	1.45740362965088	1.31205651246688	1.9883595782299	-0.401621989656711	-0.335603204439032	-0.50602625918223	-0.944549385406334	-0.852891074978438	-1.08952072563236	-0.886627225679106	-0.797715723270708	-1.02727258961144	0.00798640088203252	0.0113755999726924	0.0110204752399212
245	12.7125042093399	0.3	-5.83024843322891	-7.21174379644929	-4.44875307000854	0.485382203301649	-13.8831866337118	-16.1150885223095	-11.651284745114	0.94	0.58	1.9	-11.6966892927198	-10.0767253138299	-8.45676133494009	-16.4898867058969	-14.2060761496779	-11.9222655934589	-15.8824757745901	-13.6824188540952	-11.4832898722878	-5.83024843322891	1.55546819748563	0.864773087632616	0.447923291241771	-0.401621989656711	-0.335603204439032	-0.50602625918223	-0.944549385406334	-0.852891074978438	-1.08952072563236	-0.886627225679106	-0.797715723270708	-1.02727258961144	0.00798640088203252	0.0113755999726924	0.0110204752399212
245	12.7125042093399	0.3	-5.82871634591328	-7.21162112400052	-4.44581156782604	0.515236720984681	-14.0837365395616	-16.2166086095441	-11.9508644695792	1.02	0.6	1.71	-11.0699380245009	-9.61397628814878	-8.15801455179665	-15.2345252388742	-13.2308206318385	-11.2271160248029	-14.9450859387024	-12.9771151935831	-11.0136410918308	-5.82871634591328	1.4788385088211	1.01978605191984	1.04541434659387	-0.401621989656711	-0.335603204439032	-0.50602625918223	-0.944549385406334	-0.852891074978438	-1.08952072563236	-0.886627225679106	-0.797715723270708	-1.02727258961144	0.00798640088203252	0.0113755999726924	0.0110204752399212
245	12.7125042093399	0.3	-5.75295043543841	-7.11868732778369	-4.38721354309313	0.50284781906287	-14.5615244963278	-16.8220983270302	-12.3009506656254	0.94	0.56	1.64	-12.1902747020712	-10.5521309078279	-8.91398711358457	-17.1745436394738	-14.8666077832634	-12.5586719270529	-16.8059362938893	-14.547801521284	-12.2890974550117	-5.75295043543841	1.42787583421527	-0.866634918451184	0.15978828587135	-0.401621989656711	-0.335603204439032	-0.50602625918223	-0.944549385406334	-0.852891074978438	-1.08952072563236	-0.886627225679106	-0.797715723270708	-1.02727258961144	0.00798640088203252	0.0113755999726924	0.0110204752399212
245	12.7125042093399	0.3	-5.72255099780097	-7.09461249432726	-4.35048950127469	0.480144196974513	-14.1562511070931	-16.4560471646871	-11.8564550494991	0.99	0.59	1.78	-11.4808253193664	-9.8763357026823	-8.27184608599817	-15.9328905661613	-13.7062076608785	-11.4795247555958	-15.5327342971717	-13.3625566608213	-11.1912780492473	-5.72255099780097	1.50539398306121	0.222437082594351	-0.302127676028279	-0.401621989656711	-0.335603204439032	-0.50602625918223	-0.944549385406334	-0.852891074978438	-1.08952072563236	-0.886627225679106	-0.797715723270708	-1.02727258961144	0.00798640088203252	0.0113755999726924	0.0110204752399212
245	12.7125042093399	0.3	-5.70522736091925	-7.0797662930067	-4.3306884288318	0.492591481864403	-15.5003084850973	-17.9564943693591	-13.0441226008356	0.9	0.52	1.59	-13.4695977752342	-11.6271537412435	-9.78470970725276	-19.2499521152798	-16.6168401232784	-13.983728131277	-18.7031445147609	-16.1435306398709	-13.586406511503	-5.70522736091925	1.36649249208564	-2.67987411163257	-1.39464785306255	-0.401621989656711	-0.335603204439032	-0.50602625918223	-0.944549385406334	-0.852891074978438	-1.08952072563236	-0.886627225679106	-0.797715723270708	-1.02727258961144	0.00798640088203252	0.0113755999726924	0.0110204752399212
245	12.7125042093399	0.3	-5.62323354057821	-6.95249080594785	-4.29397627520856	0.509163942683612	-14.5910320047016	-16.8277481915211	-12.354315817882	1	0.54	1.81	-11.6863078475727	-10.1329833249255	-8.57965880227829	-16.1891506074555	-14.0373157450346	-11.8854808826137	-15.5507473034691	-13.4825059376489	-11.4163517771829	-5.62323354057821	1.46992876537086	-0.613752078136512	-0.551765960483399	-0.401621989656711	-0.335603204439032	-0.50602625918223	-0.944549385406334	-0.852891074978438	-1.08952072563236	-0.886627225679106	-0.797715723270708	-1.02727258961144	0.00798640088203252	0.0113755999726924	0.0110204752399212
245	12.7125042093399	0.3	-5.61446199092369	-6.96686846705925	-4.26205551478814	0.443127656453267	-14.2422334932536	-16.7349733621689	-11.7494936243383	1.04	0.7	1.86	-11.2955489657576	-9.6130326785264	-7.93051639129524	-15.4789056679516	-13.1732620047889	-10.8676183416261	-15.2999299256162	-13.0224708775837	-10.7421083825016	-5.61446199092369	1.58720920846642	0.230122108875737	-1.57554320629517	-0.401621989656711	-0.335603204439032	-0.50602625918223	-0.944549385406334	-0.852891074978438	-1.08952072563236	-0.886627225679106	-0.797715723270708	-1.02727258961144	0.00798640088203252	0.0113755999726924	0.0110204752399212
245	12.7125042093399	0.3	-5.42294786811449	-6.70537783814716	-4.14051789808181	0.504213030010159	-13.9018925944944	-16.0541782558602	-11.7496069331287	1.07	0.61	2.08	-10.6231575056051	-9.19897563759842	-7.77479376959172	-14.4506973172068	-12.5133805553721	-10.5760637935374	-13.8543493977601	-11.9958615558248	-10.1382412628171	-5.42294786811449	1.71310676756147	-0.277530793905331	-1.88643418319617	-0.401621989656711	-0.335603204439032	-0.50602625918223	-0.944549385406334	-0.852891074978438	-1.08952072563236	-0.886627225679106	-0.797715723270708	-1.02727258961144	0.00798640088203252	0.0113755999726924	0.0110204752399212
245	12.7125042093399	0.3	-5.25486904669841	-6.4985615779891	-4.01117651540773	0.459735978462426	-13.4201099379697	-15.6914926313125	-11.148727244627	0.88	0.54	1.69	-11.9280601637863	-10.2014437062091	-8.47482724863191	-17.1433650943753	-14.6618202409993	-12.1802753876233	-16.624763505936	-14.2196470753657	-11.8112425943784	-5.25486904669841	1.41882606850328	0.477860575370975	1.38416390721488	-0.401621989656711	-0.335603204439032	-0.50602625918223	-0.944549385406334	-0.852891074978438	-1.08952072563236	-0.886627225679106	-0.797715723270708	-1.02727258961144	0.00798640088203252	0.0113755999726924	0.0110204752399212
245	12.7125042093399	0.3	-5.17457053648596	-6.41997560610865	-3.92916546686327	0.484550744520491	-13.4603739020564	-15.6279078650697	-11.2928399390431	1.09	0.6	2.11	-10.2021168951458	-8.78712039940325	-7.37212390366074	-13.809705757719	-11.8943498119638	-9.97899386620852	-13.1847716939399	-11.3567686407161	-9.52722900965145	-5.17457053648596	1.70182442276562	-0.481743063055391	-2.33115922896928	-0.401621989656711	-0.335603204439032	-0.50602625918223	-0.944549385406334	-0.852891074978438	-1.08952072563236	-0.886627225679106	-0.797715723270708	-1.02727258961144	0.00798640088203252	0.0113755999726924	0.0110204752399212
245	12.7125042093399	0.3	-5.116148340874	-6.34382835867166	-3.88846832307633	0.54796544795971	-16.3725834973938	-18.6943145185082	-14.0508524762793	0.93	0.58	1.77	-13.6922620647758	-11.9917584408775	-10.2912548169791	-19.3748090593166	-16.9685643598038	-14.5623196602911	-18.8295740799204	-16.4890031558264	-14.1514396114921	-5.116148340874	1.53575140566168	0.0261124028080286	-0.247999634555697	-0.401621989656711	-0.335603204439032	-0.50602625918223	-0.944549385406334	-0.852891074978438	-1.08952072563236	-0.886627225679106	-0.797715723270708	-1.02727258961144	0.00798640088203252	0.0113755999726924	0.0110204752399212
245	12.7125042093399	0.3	-5.0555132088933	-6.27501558659957	-3.83601083118702	0.510013436986719	-14.8969146281057	-17.1766428022164	-12.617186453995	1.06	0.59	1.86	-11.3823787363436	-9.87168017944677	-8.36098162254989	-15.4917103367149	-13.4356107294497	-11.3795111221845	-15.010345907562	-13.0174481062615	-11.0261776661666	-5.0555132088933	1.59009322053312	0.0200047240308355	-0.871039741144083	-0.401621989656711	-0.335603204439032	-0.50602625918223	-0.944549385406334	-0.852891074978438	-1.08952072563236	-0.886627225679106	-0.797715723270708	-1.02727258961144	0.00798640088203252	0.0113755999726924	0.0110204752399212
245	12.7125042093399	0.3	-4.99893564805004	-6.18075664507437	-3.8171146510257	0.477462387186428	-14.2744902168231	-16.6059893844113	-11.9429910492348	1.1	0.62	1.79	-10.732154045455	-9.22534781764322	-7.71854158983145	-14.4747199043018	-12.4424533150172	-10.4101867257327	-14.1741465689648	-12.1833833162651	-10.1943061046839	-4.99893564805004	1.5521590415579	0.817028651581108	-0.221548672494977	-0.401621989656711	-0.335603204439032	-0.50602625918223	-0.944549385406334	-0.852891074978438	-1.08952072563236	-0.886627225679106	-0.797715723270708	-1.02727258961144	0.00798640088203252	0.0113755999726924	0.0110204752399212
245	12.7125042093399	0.3	-4.94834900875028	-6.11484094103933	-3.78185707646123	0.538933532630507	-14.2721883187694	-16.3332462303724	-12.2111304071665	1.04	0.57	1.89	-11.0228464698737	-9.63189670981484	-8.24094694975602	-15.1044098255278	-13.1984161894857	-11.2924225534436	-14.5479929605989	-12.7134133649335	-10.8758365234927	-4.94834900875028	1.57861931240355	2.19509390086362	1.7058215827989	-0.401621989656711	-0.335603204439032	-0.50602625918223	-0.944549385406334	-0.852891074978438	-1.08952072563236	-0.886627225679106	-0.797715723270708	-1.02727258961144	0.00798640088203252	0.0113755999726924	0.0110204752399212
245	12.7125042093399	0.3	-4.7718035664175	-5.90414124032081	-3.63946589251419	0.551791201491341	-14.7896497234205	-16.8707650761187	-12.7085343707224	1.15	0.59	1.93	-10.5498675322837	-9.24847478623409	-7.94708204018452	-14.0650960521434	-12.3300776816532	-10.5950593111631	-13.5635314812955	-11.8915584347792	-10.2169284083332	-4.7718035664175	1.65335558035656	-0.95699660057712	-2.38954239791905	-0.401621989656711	-0.335603204439032	-0.50602625918223	-0.944549385406334	-0.852891074978438	-1.08952072563236	-0.886627225679106	-0.797715723270708	-1.02727258961144	0.00798640088203252	0.0113755999726924	0.0110204752399212
245	12.7125042093399	0.3	-4.3557320164855	-5.38234580488085	-3.32911822809014	0.588157385794873	-15.4536416006698	-17.4726362170342	-13.4346469843054	1	0.63	2	-12.1428612385471	-10.7397317300196	-9.33660222149213	-16.8262879997877	-14.8819800852299	-12.9376721706721	-16.2876590753202	-14.407062796832	-12.5238809519334	-4.3557320164855	1.69995519380161	-1.06585039675535	-1.92095203738025	-0.401621989656711	-0.335603204439032	-0.50602625918223	-0.944549385406334	-0.852891074978438	-1.08952072563236	-0.886627225679106	-0.797715723270708	-1.02727258961144	0.00798640088203252	0.0113755999726924	0.0110204752399212
245	12.7125042093399	0.3	-4.32524991335107	-5.35507040799719	-3.29542941870494	0.579211123157128	-15.6028510510949	-17.6792131986046	-13.5264889035853	1.08	0.61	2.13	-11.5603613848508	-10.2026371172951	-8.84491284973936	-15.6576228172279	-13.8186894341381	-11.9797560510483	-14.962340324855	-13.2033881279939	-11.4471755164437	-4.32524991335107	1.75878672517337	-1.96597159656845	-3.70529766754033	-0.401621989656711	-0.335603204439032	-0.50602625918223	-0.944549385406334	-0.852891074978438	-1.08952072563236	-0.886627225679106	-0.797715723270708	-1.02727258961144	0.00798640088203252	0.0113755999726924	0.0110204752399212
245	12.7125042093399	0.3	-3.12054981960271	-3.86700646179276	-2.37409317741267	0.490038213294238	-13.8739637266352	-16.0836970214843	-11.6642304317861	0.98	0.55	1.66	-11.3072374638998	-9.7537402136489	-8.200242963398	-15.7389710718407	-13.5765995500658	-11.4142280282909	-15.3394854739494	-13.2327183266978	-11.1254340105215	-3.12054981960271	1.60334252985458	-0.0867193186561279	0.204015510266076	-0.401621989656711	-0.335603204439032	-0.50602625918223	-0.944549385406334	-0.852891074978438	-1.08952072563236	-0.886627225679106	-0.797715723270708	-1.02727258961144	0.00798640088203252	0.0113755999726924	0.0110204752399212
245	12.7125042093399	0.31	-9.07624396383241	-11.1954022496227	-6.9570856780421	0.377925644021339	-13.9281367834194	-16.7180869952261	-11.1381865716127	1.15	0.56	2.07	-10.469184903426	-8.72206487425656	-6.9749448450871	-13.9643462142124	-11.6339461696852	-9.30354612515807	-13.2573799363034	-11.0440138785875	-8.83242448478695	-9.07624396383241	1.48083326542033	0.5439350490486	-0.806835065044501	-0.401621989656711	-0.335603204439032	-0.50602625918223	-0.944549385406334	-0.852891074978438	-1.08952072563236	-0.886627225679106	-0.797715723270708	-1.02727258961144	0.00798640088203252	0.0113755999726924	0.0110204752399212
245	12.7125042093399	0.31	-8.88639232171328	-10.97527805459	-6.79750658883656	0.422161771467371	-15.9683980821658	-18.885223902253	-13.0515722620787	0.97	0.6	1.5	-13.355482457514	-11.292726078589	-9.22996969966412	-18.6333018567001	-15.7553854364126	-12.877469016125	-18.5169555969911	-15.6574148367345	-12.7961310842501	-8.88639232171328	1.26828206796139	0.870360627242909	1.73891044257031	-0.401621989656711	-0.335603204439032	-0.50602625918223	-0.944549385406334	-0.852891074978438	-1.08952072563236	-0.886627225679106	-0.797715723270708	-1.02727258961144	0.00798640088203252	0.0113755999726924	0.0110204752399212
245	12.7125042093399	0.31	-8.8493329082883	-10.9096761986888	-6.78898961788778	0.448038919286327	-14.6306583680795	-17.1660537133019	-12.0952630228571	0.97	0.59	1.59	-12.1298756031062	-10.3383147321058	-8.54675386110545	-16.917952630386	-14.4192013701278	-11.9204501098695	-16.7061644716247	-14.2405174204981	-11.7723069687442	-8.8493329082883	1.29208146649347	0.314253551156927	0.926735832582335	-0.401621989656711	-0.335603204439032	-0.50602625918223	-0.944549385406334	-0.852891074978438	-1.08952072563236	-0.886627225679106	-0.797715723270708	-1.02727258961144	0.00798640088203252	0.0113755999726924	0.0110204752399212
245	12.7125042093399	0.31	-8.80111938479458	-10.8361465614062	-6.76609220818295	0.44690069162628	-14.176380517972	-16.6387139842405	-11.7140470517035	0.98	0.56	1.54	-11.6910538758253	-9.96091576288825	-8.23077764995123	-16.2697407239031	-13.8620109492389	-11.4542811745746	-16.0278118698499	-13.655859583911	-11.2841659536074	-8.80111938479458	1.2304554184082	0.71860542648538	1.94007771196427	-0.401621989656711	-0.335603204439032	-0.50602625918223	-0.944549385406334	-0.852891074978438	-1.08952072563236	-0.886627225679106	-0.797715723270708	-1.02727258961144	0.00798640088203252	0.0113755999726924	0.0110204752399212
245	12.7125042093399	0.31	-8.71342180336396	-10.7509837150732	-6.6758598916547	0.409952246112665	-15.6548284526823	-18.5871441151893	-12.7225127901754	1.22	0.66	1.93	-11.1468017540532	-9.38827762750064	-7.62975350094807	-14.6526442798361	-12.3410369639067	-10.0294296479773	-14.3314554573949	-12.0720840372041	-9.80989739205281	-8.71342180336396	1.5064596135873	-0.382779873854175	-2.49626662929524	-0.401621989656711	-0.335603204439032	-0.50602625918223	-0.944549385406334	-0.852891074978438	-1.08952072563236	-0.886627225679106	-0.797715723270708	-1.02727258961144	0.00798640088203252	0.0113755999726924	0.0110204752399212
245	12.7125042093399	0.31	-8.56928575628409	-10.5694268849123	-6.5691446276559	0.40218982106908	-13.5440852789995	-16.1221941689563	-10.9659763890427	1.03	0.62	1.6	-10.9685837317963	-9.21459150636898	-7.46059928094162	-15.0758292339647	-12.6650451332252	-10.2542610324857	-14.9346080497782	-12.546469399486	-10.158534513002	-8.56928575628409	1.31232583504457	-1.04024259638435	-0.852607214768495	-0.401621989656711	-0.335603204439032	-0.50602625918223	-0.944549385406334	-0.852891074978438	-1.08952072563236	-0.886627225679106	-0.797715723270708	-1.02727258961144	0.00798640088203252	0.0113755999726924	0.0110204752399212
245	12.7125042093399	0.31	-8.51275854460035	-10.5060111966561	-6.51950589254456	0.370005659882742	-13.5585076299302	-16.3207481486956	-10.7962671111649	0.96	0.53	1.56	-11.623000021045	-9.65584010195101	-7.68868018285703	-16.2612527988637	-13.5090816999856	-10.7569106011075	-15.8891659262913	-13.2012335100787	-10.5112982205586	-8.51275854460035	1.30676095076286	1.44655509923993	1.8391485400261	-0.401621989656711	-0.335603204439032	-0.50602625918223	-0.944549385406334	-0.852891074978438	-1.08952072563236	-0.886627225679106	-0.797715723270708	-1.02727258961144	0.00798640088203252	0.0113755999726924	0.0110204752399212
245	12.7125042093399	0.31	-8.37033901387473	-10.3097443809759	-6.43093364677355	0.36661544240109	-13.0555287656557	-15.7347482063266	-10.3763093249848	1.11	0.59	1.92	-10.1267291572405	-8.40240988166556	-6.67809060609058	-13.6378375355479	-11.3156675856494	-8.99349763575085	-13.1461002356508	-10.9072756294145	-8.66894235841831	-8.37033901387473	1.40260565243106	-0.271233836810683	-1.01453437669856	-0.401621989656711	-0.335603204439032	-0.50602625918223	-0.944549385406334	-0.852891074978438	-1.08952072563236	-0.886627225679106	-0.797715723270708	-1.02727258961144	0.00798640088203252	0.0113755999726924	0.0110204752399212
245	12.7125042093399	0.31	-8.27730463875267	-10.2224229676815	-6.3321863098238	0.389222168609262	-14.7868090475164	-17.6788389220961	-11.8947791729366	0.99	0.63	1.67	-12.3490467568707	-10.3289020912154	-8.30875742556008	-17.1459702792311	-14.3411108371205	-11.53625139501	-16.9358365840767	-14.1672264983407	-11.3958302794967	-8.27730463875267	1.3355346475917	-1.42540584657947	-1.64519179933901	-0.401621989656711	-0.335603204439032	-0.50602625918223	-0.944549385406334	-0.852891074978438	-1.08952072563236	-0.886627225679106	-0.797715723270708	-1.02727258961144	0.00798640088203252	0.0113755999726924	0.0110204752399212
245	12.7125042093399	0.31	-8.27147551069411	-10.1797001364344	-6.36325088495377	0.372135629857112	-12.3900945232464	-14.9028045558883	-9.87738449060455	1.05	0.62	1.68	-9.95572309470582	-8.27712325744313	-6.59852342018044	-13.5904988768307	-11.2990521395165	-9.00760540220239	-13.4097428542568	-11.1481120775631	-8.88740952505518	-8.27147551069411	1.3297132823364	1.69244367555601	1.14544350468736	-0.401621989656711	-0.335603204439032	-0.50602625918223	-0.944549385406334	-0.852891074978438	-1.08952072563236	-0.886627225679106	-0.797715723270708	-1.02727258961144	0.00798640088203252	0.0113755999726924	0.0110204752399212
245	12.7125042093399	0.31	-8.23614061393202	-10.1470974574918	-6.32518377037221	0.453165847500277	-14.7868219917668	-17.3228820577429	-12.2507619257907	0.88	0.48	1.58	-13.1910707402765	-11.2599054976587	-9.32874025504085	-18.972707073633	-16.1951135650865	-13.41752005654	-18.2998188035766	-15.6206369264277	-12.9406917523583	-8.23614061393202	1.29933887968486	-0.107753557178449	1.26551027623382	-0.401621989656711	-0.335603204439032	-0.50602625918223	-0.944549385406334	-0.852891074978438	-1.08952072563236	-0.886627225679106	-0.797715723270708	-1.02727258961144	0.00798640088203252	0.0113755999726924	0.0110204752399212
245	12.7125042093399	0.31	-8.23145583025386	-10.1397602131046	-6.3231514474031	0.446639367219399	-14.0657295387454	-16.5101356103743	-11.6213234671165	0.98	0.55	1.77	-11.5936991367362	-9.87719545492091	-8.16069177310565	-16.1304353514294	-13.7422457543509	-11.3540561572724	-15.585697051285	-13.2783250343869	-10.9715980523195	-8.23145583025386	1.36709136581979	0.866782487468871	0.748901251765974	-0.401621989656711	-0.335603204439032	-0.50602625918223	-0.944549385406334	-0.852891074978438	-1.08952072563236	-0.886627225679106	-0.797715723270708	-1.02727258961144	0.00798640088203252	0.0113755999726924	0.0110204752399212
245	12.7125042093399	0.31	-8.1672523237341	-10.0486693817895	-6.28583526567872	0.438714460158455	-14.5044930413698	-17.0659612373648	-11.9430248453747	0.97	0.55	1.73	-12.0597098098038	-10.249641059436	-8.43957230906827	-16.8203990500559	-14.2957878305993	-11.7711766111427	-16.3141346153466	-13.8649829181143	-11.4165485347549	-8.1672523237341	1.35577150516039	-1.16050930820735	-0.833580849736405	-0.401621989656711	-0.335603204439032	-0.50602625918223	-0.944549385406334	-0.852891074978438	-1.08952072563236	-0.886627225679106	-0.797715723270708	-1.02727258961144	0.00798640088203252	0.0113755999726924	0.0110204752399212
245	12.7125042093399	0.31	-8.15128137429739	-10.0559293864795	-6.2466333621153	0.475981690688676	-14.0297381850456	-16.3280721505026	-11.7314042195887	1.08	0.55	2.14	-10.7377733133347	-9.22632793926122	-7.71488256518778	-14.5735951760436	-12.5222208017033	-10.4708464273629	-13.728873404148	-11.7964226493348	-9.863748135015	-8.15128137429739	1.46851203860996	-0.596319396375553	-1.23046703957047	-0.401621989656711	-0.335603204439032	-0.50602625918223	-0.944549385406334	-0.852891074978438	-1.08952072563236	-0.886627225679106	-0.797715723270708	-1.02727258961144	0.00798640088203252	0.0113755999726924	0.0110204752399212
245	12.7125042093399	0.31	-8.06523936582087	-9.93454608998647	-6.19593264165527	0.500025066489377	-14.6931323310812	-16.9870513337266	-12.3992133284357	0.92	0.5	1.44	-12.4710016876479	-10.786926730123	-9.10285177259809	-17.6637085860102	-15.2784142823312	-12.8931199786523	-17.2822473003827	-14.9487132491093	-12.6153014158491	-8.06523936582087	1.26525320763463	1.19664300568636	2.97466166960998	-0.401621989656711	-0.335603204439032	-0.50602625918223	-0.944549385406334	-0.852891074978438	-1.08952072563236	-0.886627225679106	-0.797715723270708	-1.02727258961144	0.00798640088203252	0.0113755999726924	0.0110204752399212
245	12.7125042093399	0.31	-7.9516971105296	-9.82386593847762	-6.07952828258157	0.440155621672095	-14.3630261304784	-16.8921025153765	-11.8339497455804	0.85	0.6	1.42	-13.0983292314062	-11.1372545155374	-9.17617979966858	-18.9877458625366	-16.1449108975183	-13.3020759324999	-18.9674656328814	-16.1273248108443	-13.2882787418043	-7.9516971105296	1.23357478740304	-0.123071663007428	1.6050649021842	-0.401621989656711	-0.335603204439032	-0.50602625918223	-0.944549385406334	-0.852891074978438	-1.08952072563236	-0.886627225679106	-0.797715723270708	-1.02727258961144	0.00798640088203252	0.0113755999726924	0.0110204752399212
245	12.7125042093399	0.31	-7.94476887024571	-9.8063320240662	-6.08320571642523	0.437655225436359	-14.5098051024579	-17.077729972573	-11.9418802323429	1.13	0.5	1.76	-10.7953669643584	-9.17210138079927	-7.54883579724011	-14.4465021628357	-12.2742267931176	-10.1019514233995	-13.789257030364	-11.7149025592043	-9.64366384312077	-7.94476887024571	1.39424180494082	0.330116196076236	0.191668344536794	-0.401621989656711	-0.335603204439032	-0.50602625918223	-0.944549385406334	-0.852891074978438	-1.08952072563236	-0.886627225679106	-0.797715723270708	-1.02727258961144	0.00798640088203252	0.0113755999726924	0.0110204752399212
245	12.7125042093399	0.31	-7.89083490715907	-9.71248658449475	-6.06918322982339	0.45310036092779	-14.4789968417833	-16.9625905401525	-11.995403143414	1.27	0.69	2.09	-9.82337204985716	-8.38507376269339	-6.94677547552963	-12.7679075788038	-10.8984823439603	-9.02905710911689	-12.4276529551353	-10.6082072659983	-8.78894799573621	-7.89083490715907	1.54726534548949	0.609834831982175	-1.3234201305686	-0.401621989656711	-0.335603204439032	-0.50602625918223	-0.944549385406334	-0.852891074978438	-1.08952072563236	-0.886627225679106	-0.797715723270708	-1.02727258961144	0.00798640088203252	0.0113755999726924	0.0110204752399212
245	12.7125042093399	0.31	-7.78761982027977	-9.61758754346206	-5.95765209709748	0.391425540464177	-12.8817351752464	-15.389530620353	-10.3739397301397	1.03	0.61	1.87	-10.407469779864	-8.71152427295489	-7.01557876604575	-14.2722547678997	-11.9465246087871	-9.62079444967461	-13.867687141264	-11.6081272200229	-9.34857393958354	-7.78761982027977	1.42796932105108	-1.69043441422013	-2.19572162686458	-0.401621989656711	-0.335603204439032	-0.50602625918223	-0.944549385406334	-0.852891074978438	-1.08952072563236	-0.886627225679106	-0.797715723270708	-1.02727258961144	0.00798640088203252	0.0113755999726924	0.0110204752399212
245	12.7125042093399	0.31	-7.76546739394067	-9.56131067092845	-5.96962411695289	0.431509330296021	-13.3506023567149	-15.7431075966401	-10.9580971167897	0.9	0.55	1.58	-11.7776110544756	-9.98774866621073	-8.19788627794583	-16.8128499015862	-14.2577742127048	-11.7026985238233	-16.4591105224894	-13.9555953448152	-11.4553512597435	-7.76546739394067	1.28312039925638	-0.691121930554834	0.564268286257873	-0.401621989656711	-0.335603204439032	-0.50602625918223	-0.944549385406334	-0.852891074978438	-1.08952072563236	-0.886627225679106	-0.797715723270708	-1.02727258961144	0.00798640088203252	0.0113755999726924	0.0110204752399212
245	12.7125042093399	0.31	-7.75953038362509	-9.56798985216629	-5.95107091508389	0.448240827539892	-15.0253334728131	-17.6280607059128	-12.4226062397133	1.07	0.57	1.52	-11.6504605105956	-9.93030698066656	-8.21015345073747	-15.8410863070902	-13.5022001742828	-11.1633140414754	-15.6541715931336	-13.3413672256793	-11.0294150186511	-7.75953038362509	1.32194423438287	-1.22953623321424	-0.910658407428876	-0.401621989656711	-0.335603204439032	-0.50602625918223	-0.944549385406334	-0.852891074978438	-1.08952072563236	-0.886627225679106	-0.797715723270708	-1.02727258961144	0.00798640088203252	0.0113755999726924	0.0110204752399212
245	12.7125042093399	0.31	-7.73378164487692	-9.54507824975826	-5.92248503999559	0.445642936892749	-14.7854160338381	-17.3600784274491	-12.2107536402272	0.93	0.56	1.56	-12.6435092369074	-10.7683582753733	-8.89320731383924	-17.8495521064685	-15.2022961771024	-12.5550402477364	-17.5520188795063	-14.9500847105911	-12.3459890334656	-7.73378164487692	1.26193213533288	1.00451847136541	1.87264609537759	-0.401621989656711	-0.335603204439032	-0.50602625918223	-0.944549385406334	-0.852891074978438	-1.08952072563236	-0.886627225679106	-0.797715723270708	-1.02727258961144	0.00798640088203252	0.0113755999726924	0.0110204752399212
245	12.7125042093399	0.31	-7.71554878791491	-9.51248780882902	-5.9186097670008	0.460081179325415	-13.6178200381601	-15.9210645844348	-11.3145754918855	1.2	0.59	2.07	-9.65463679589483	-8.2579343688381	-6.86123194178137	-12.7380303919796	-10.8952642330325	-9.05249807408544	-12.1598506878862	-10.4005333764131	-8.64102962795972	-7.71554878791491	1.50000761651007	-0.361000236697543	-1.40929941960362	-0.401621989656711	-0.335603204439032	-0.50602625918223	-0.944549385406334	-0.852891074978438	-1.08952072563236	-0.886627225679106	-0.797715723270708	-1.02727258961144	0.00798640088203252	0.0113755999726924	0.0110204752399212
245	12.7125042093399	0.31	-7.63584454284119	-9.39845142995611	-5.87323765572627	0.541276558578936	-16.1310725247967	-18.4496123632461	-13.8125326863473	0.91	0.59	1.39	-13.6317720964256	-11.9186842519792	-10.2055964075327	-19.3589531599119	-16.9261375945645	-14.493322029217	-19.3713691016276	-16.9384096066426	-14.5030253123325	-7.63584454284119	1.31785139009891	0.422855168545713	1.64167911628975	-0.401621989656711	-0.335603204439032	-0.50602625918223	-0.944549385406334	-0.852891074978438	-1.08952072563236	-0.886627225679106	-0.797715723270708	-1.02727258961144	0.00798640088203252	0.0113755999726924	0.0110204752399212
245	12.7125042093399	0.31	-7.59671474318414	-9.34828263780199	-5.84514684856629	0.416824559469164	-14.7066703457917	-17.4226266741529	-11.9907140174304	1.09	0.66	1.82	-11.3596407352864	-9.58882346875555	-7.81800620222466	-15.369654436409	-12.9737292402835	-10.577804044158	-15.1352293222611	-12.7761974428678	-10.4161225287796	-7.59671474318414	1.46029521422336	0.6524304596996	-0.449146097373911	-0.401621989656711	-0.335603204439032	-0.50602625918223	-0.944549385406334	-0.852891074978438	-1.08952072563236	-0.886627225679106	-0.797715723270708	-1.02727258961144	0.00798640088203252	0.0113755999726924	0.0110204752399212
245	12.7125042093399	0.31	-7.59341666010183	-9.36770208985364	-5.81913123035001	0.514032836107788	-15.4328376973836	-17.775659635113	-13.0900157596541	1.01	0.55	1.65	-12.2575197261192	-10.6419855233953	-9.02645132067139	-16.9341670069522	-14.7022533241152	-12.4703396412782	-16.50022699869	-14.325203943702	-12.1487456309878	-7.59341666010183	1.33986525142891	-1.15558671179078	-0.253690844427303	-0.401621989656711	-0.335603204439032	-0.50602625918223	-0.944549385406334	-0.852891074978438	-1.08952072563236	-0.886627225679106	-0.797715723270708	-1.02727258961144	0.00798640088203252	0.0113755999726924	0.0110204752399212
245	12.7125042093399	0.31	-7.55808315010431	-9.30356138862947	-5.81260491157916	0.448581346429241	-14.3797969798399	-16.8689886428066	-11.8906053168733	1.04	0.59	1.83	-11.3721957266024	-9.69411203162316	-8.01602833664394	-15.5768502052177	-13.2783267734267	-10.9798033416356	-15.1100201759325	-12.8791834883319	-10.6510204740099	-7.55808315010431	1.44936210377313	-1.02328472729985	-1.33830840249046	-0.401621989656711	-0.335603204439032	-0.50602625918223	-0.944549385406334	-0.852891074978438	-1.08952072563236	-0.886627225679106	-0.797715723270708	-1.02727258961144	0.00798640088203252	0.0113755999726924	0.0110204752399212
245	12.7125042093399	0.31	-7.5579996907062	-9.3194552472955	-5.7965441341169	0.530981991206162	-17.26453887302	-19.7978895334964	-14.7311882125436	1	0.53	1.61	-13.7107643792933	-11.9563261631818	-10.2018879470704	-18.9732308457014	-16.5454040405763	-14.1175772354512	-18.452912181533	-16.0923476762357	-13.730669230802	-7.5579996907062	1.2985634063762	1.08573240290971	1.98388625131013	-0.401621989656711	-0.335603204439032	-0.50602625918223	-0.944549385406334	-0.852891074978438	-1.08952072563236	-0.886627225679106	-0.797715723270708	-1.02727258961144	0.00798640088203252	0.0113755999726924	0.0110204752399212
245	12.7125042093399	0.31	-7.5241446363623	-9.2900631570065	-5.7582261157181	0.515031606340761	-17.0424700823601	-19.6244792438423	-14.460460920878	0.88	0.48	1.68	-14.9465697959224	-12.9800370963139	-11.0135043967054	-21.4994116659282	-18.6707160761932	-15.8420204864582	-20.5597731237549	-17.8508750515608	-15.147262415598	-7.5241446363623	1.33442012710124	0.388786835616265	1.71470940584001	-0.401621989656711	-0.335603204439032	-0.50602625918223	-0.944549385406334	-0.852891074978438	-1.08952072563236	-0.886627225679106	-0.797715723270708	-1.02727258961144	0.00798640088203252	0.0113755999726924	0.0110204752399212
245	12.7125042093399	0.31	-7.51913487868093	-9.2594958005173	-5.77877395684456	0.523922336745268	-15.7556951354614	-18.1006175392256	-13.4107727316972	1.01	0.55	1.8	-12.4477450286934	-10.8351483241405	-9.22255161958762	-17.1790649653287	-14.9535290560912	-12.7279931468538	-16.5435937277807	-14.3999899261079	-12.2573141893477	-7.51913487868093	1.39220706709922	1.23387923441191	1.43647867136577	-0.401621989656711	-0.335603204439032	-0.50602625918223	-0.944549385406334	-0.852891074978438	-1.08952072563236	-0.886627225679106	-0.797715723270708	-1.02727258961144	0.00798640088203252	0.0113755999726924	0.0110204752399212
245	12.7125042093399	0.31	-7.51516150503517	-9.25740409710621	-5.77291891296414	0.461132874001895	-14.5732837630613	-17.0329188848535	-12.1136486412692	1.1	0.61	1.86	-11.0274141773602	-9.4350027183176	-7.842591259275	-14.8822967491641	-12.7332217711973	-10.5841467932305	-14.4813287501061	-12.3926152267242	-10.3000837554388	-7.51516150503517	1.49336207332005	-0.0857205207875785	-0.967224712890133	-0.401621989656711	-0.335603204439032	-0.50602625918223	-0.944549385406334	-0.852891074978438	-1.08952072563236	-0.886627225679106	-0.797715723270708	-1.02727258961144	0.00798640088203252	0.0113755999726924	0.0110204752399212
245	12.7125042093399	0.31	-7.45691812937493	-9.20683514178792	-5.70700111696195	0.491010509353005	-14.2413833018004	-16.5052281059112	-11.9775384976896	0.97	0.57	1.85	-11.6660826541391	-10.0659714389878	-8.46586022383642	-16.2728241392594	-14.0408556902637	-11.808887241268	-15.7222742003629	-13.5677207943745	-11.4094863970129	-7.45691812937493	1.45925727757891	-0.846247353754123	-0.953721839114136	-0.401621989656711	-0.335603204439032	-0.50602625918223	-0.944549385406334	-0.852891074978438	-1.08952072563236	-0.886627225679106	-0.797715723270708	-1.02727258961144	0.00798640088203252	0.0113755999726924	0.0110204752399212
245	12.7125042093399	0.31	-7.42993559499559	-9.16294610132228	-5.6969250886689	0.49810463176649	-16.363360886379	-18.9278701608137	-13.7988516119442	0.95	0.52	1.6	-13.6250082438184	-11.7789759269938	-9.93294361016918	-19.1441874317765	-16.5503696486246	-13.9565518654728	-18.6101120033799	-16.0869335969082	-13.5663424110913	-7.42993559499559	1.34107210995412	-0.38320201850829	0.550920822481416	-0.401621989656711	-0.335603204439032	-0.50602625918223	-0.944549385406334	-0.852891074978438	-1.08952072563236	-0.886627225679106	-0.797715723270708	-1.02727258961144	0.00798640088203252	0.0113755999726924	0.0110204752399212
245	12.7125042093399	0.31	-7.39591648556826	-9.12490249142587	-5.66693047971066	0.406087727771061	-13.0263881054337	-15.4859666277098	-10.5668095831576	0.94	0.57	1.62	-11.2240336213165	-9.44136207797882	-7.6586905346412	-15.814375370564	-13.302636908268	-10.790898445972	-15.5271885852138	-13.0624546095132	-10.5956754837995	-7.39591648556826	1.32678773611146	-0.472997892444215	0.54116986841195	-0.401621989656711	-0.335603204439032	-0.50602625918223	-0.944549385406334	-0.852891074978438	-1.08952072563236	-0.886627225679106	-0.797715723270708	-1.02727258961144	0.00798640088203252	0.0113755999726924	0.0110204752399212
245	12.7125042093399	0.31	-7.31748644682366	-9.01801160130329	-5.61696129234403	0.445249867349807	-13.888487608603	-16.3088880597655	-11.4680871574405	0.98	0.61	1.48	-11.4402771506962	-9.7424267592105	-8.04457636772482	-15.9103880240189	-13.5491289234362	-11.1878698228535	-15.8719177885164	-13.5171425415123	-11.1616349835415	-7.31748644682366	1.34456594039894	1.78708416894561	2.55561681365827	-0.401621989656711	-0.335603204439032	-0.50602625918223	-0.944549385406334	-0.852891074978438	-1.08952072563236	-0.886627225679106	-0.797715723270708	-1.02727258961144	0.00798640088203252	0.0113755999726924	0.0110204752399212
245	12.7125042093399	0.31	-7.31080947580605	-9.00433868484631	-5.61728026676579	0.48308616281116	-13.789498200963	-16.0165519771674	-11.5624444247585	1	0.59	1.73	-11.130611819836	-9.58293344810103	-8.03525507636602	-15.4234470322959	-13.2788627294865	-11.1342784266771	-15.0818663092244	-12.9852001008154	-10.8889811200536	-7.31080947580605	1.36255015567015	0.365895935315617	0.721399263289664	-0.401621989656711	-0.335603204439032	-0.50602625918223	-0.944549385406334	-0.852891074978438	-1.08952072563236	-0.886627225679106	-0.797715723270708	-1.02727258961144	0.00798640088203252	0.0113755999726924	0.0110204752399212
245	12.7125042093399	0.31	-7.24935564331815	-8.94850528983856	-5.55020599679773	0.397405822417652	-13.1720575207351	-15.7044699289393	-10.6396451125309	1.04	0.57	1.8	-10.5468291154404	-8.84610817165783	-7.14538722787526	-14.4257313254302	-12.0995209425748	-9.77331055971938	-13.9813371202141	-11.7257075153533	-9.4711598893595	-7.24935564331815	1.43933784335128	0.276640207990523	-0.151464701608957	-0.401621989656711	-0.335603204439032	-0.50602625918223	-0.944549385406334	-0.852891074978438	-1.08952072563236	-0.886627225679106	-0.797715723270708	-1.02727258961144	0.00798640088203252	0.0113755999726924	0.0110204752399212
245	12.7125042093399	0.31	-7.24228480525893	-8.91460574131636	-5.56996386920149	0.443347059464739	-14.2889213468678	-16.7887212381918	-11.7891214555437	1.16	0.77	1.98	-10.4305943840603	-8.87750416725431	-7.3244139504483	-13.8750610474032	-11.8090980948759	-9.74313514234861	-13.7605928236922	-11.7119830717148	-9.66184376943598	-7.24228480525893	1.58485486273667	-2.68650427907664	-5.07225789405517	-0.401621989656711	-0.335603204439032	-0.50602625918223	-0.944549385406334	-0.852891074978438	-1.08952072563236	-0.886627225679106	-0.797715723270708	-1.02727258961144	0.00798640088203252	0.0113755999726924	0.0110204752399212
245	12.7125042093399	0.31	-7.20116087514537	-8.87747971080559	-5.52484203948515	0.472122477063858	-14.5118878111429	-16.9076771077764	-12.1160985145094	0.9	0.54	1.64	-12.6181371085825	-10.8301683867116	-9.0421996648408	-17.9943597024835	-15.4445893171031	-12.8948189317227	-17.4978488306446	-15.0206830862576	-12.5397910608076	-7.20116087514537	1.31532888327344	-0.329701171274474	0.782269842973766	-0.401621989656711	-0.335603204439032	-0.50602625918223	-0.944549385406334	-0.852891074978438	-1.08952072563236	-0.886627225679106	-0.797715723270708	-1.02727258961144	0.00798640088203252	0.0113755999726924	0.0110204752399212
245	12.7125042093399	0.31	-7.19682537520854	-8.85512070740717	-5.53853004300992	0.434697663178969	-13.0755866637951	-15.4036424485636	-10.7475308790265	1	0.55	1.75	-10.6809614261217	-9.06667609601196	-7.45239076590221	-14.78768230543	-12.5527207079095	-10.3177591103891	-14.3220615486951	-12.1566467118352	-9.99302344228151	-7.19682537520854	1.34792100583563	-0.693257275793097	0.212767579500367	-0.401621989656711	-0.335603204439032	-0.50602625918223	-0.944549385406334	-0.852891074978438	-1.08952072563236	-0.886627225679106	-0.797715723270708	-1.02727258961144	0.00798640088203252	0.0113755999726924	0.0110204752399212
245	12.7125042093399	0.31	-7.19155646288453	-8.87781580874568	-5.50529711702339	0.412463374170175	-13.9638202847207	-16.565863407014	-11.3617771624274	1.05	0.59	1.64	-11.0493722891144	-9.31381873152709	-7.5782651739398	-15.0746662025915	-12.7068492920215	-10.3390323814515	-14.8245811748231	-12.4970174033775	-10.1681299209848	-7.19155646288453	1.36207968880862	-0.0149631172535293	-0.405514824479525	-0.401621989656711	-0.335603204439032	-0.50602625918223	-0.944549385406334	-0.852891074978438	-1.08952072563236	-0.886627225679106	-0.797715723270708	-1.02727258961144	0.00798640088203252	0.0113755999726924	0.0110204752399212
245	12.7125042093399	0.31	-7.18873775594745	-8.8556035992589	-5.52187191263599	0.452379618501076	-14.6532145990832	-17.1703504674276	-12.1360787307388	1.04	0.62	1.67	-11.581631414672	-9.88378955040036	-8.18594768612867	-15.8669422707633	-13.540883196637	-11.2148241225107	-15.6577539788621	-13.3633226450813	-11.0663734835909	-7.18873775594745	1.42852411513991	0.533520600891573	0.130454944552413	-0.401621989656711	-0.335603204439032	-0.50602625918223	-0.944549385406334	-0.852891074978438	-1.08952072563236	-0.886627225679106	-0.797715723270708	-1.02727258961144	0.00798640088203252	0.0113755999726924	0.0110204752399212
245	12.7125042093399	0.31	-7.13340533627275	-8.7830597087927	-5.48375096375281	0.465283874348111	-14.5718721365991	-17.0108252612979	-12.1329190119003	0.94	0.54	1.63	-12.3095326661686	-10.544634567542	-8.77973646891541	-17.3325751870777	-14.8474906739955	-12.3624061609132	-16.8867666750964	-14.4657302689007	-12.0426230138884	-7.13340533627275	1.33308152373395	-2.11684594842247	-1.19810290569138	-0.401621989656711	-0.335603204439032	-0.50602625918223	-0.944549385406334	-0.852891074978438	-1.08952072563236	-0.886627225679106	-0.797715723270708	-1.02727258961144	0.00798640088203252	0.0113755999726924	0.0110204752399212
245	12.7125042093399	0.31	-7.10358536767549	-8.77663834451531	-5.43053239083567	0.447758405551306	-14.0153423331228	-16.4454854731261	-11.5851991931194	0.99	0.54	1.81	-11.4954270609559	-9.79675217177492	-8.0980772825939	-15.965045621607	-13.6058968959225	-11.246748170238	-15.3408355286326	-13.0742964694872	-10.8060712392012	-7.10358536767549	1.40714539496574	-0.720332579270836	-0.637439632638415	-0.401621989656711	-0.335603204439032	-0.50602625918223	-0.944549385406334	-0.852891074978438	-1.08952072563236	-0.886627225679106	-0.797715723270708	-1.02727258961144	0.00798640088203252	0.0113755999726924	0.0110204752399212
245	12.7125042093399	0.31	-7.06102012283919	-8.70209993166291	-5.41994031401547	0.424374441771125	-14.6207359426762	-17.2793183057977	-11.9621535795547	1	0.57	1.57	-11.951521164169	-10.1126694909018	-8.27381781763457	-16.5307351640838	-13.9873292160656	-11.4439232680474	-16.2693315109934	-13.7648470647887	-11.2621668534446	-7.06102012283919	1.37361098797226	-1.39742157130739	-1.13793311883423	-0.401621989656711	-0.335603204439032	-0.50602625918223	-0.944549385406334	-0.852891074978438	-1.08952072563236	-0.886627225679106	-0.797715723270708	-1.02727258961144	0.00798640088203252	0.0113755999726924	0.0110204752399212
245	12.7125042093399	0.31	-7.04085386007204	-8.68633090235522	-5.39537681778886	0.449055928102166	-14.6472919109454	-17.1803569367629	-12.1142268851279	0.86	0.53	1.67	-13.2393154023198	-11.2873159802577	-9.33531655819546	-19.1402167869019	-16.3181908006012	-13.4961648143005	-18.560110592302	-15.8227513627903	-13.0856266431921	-7.04085386007204	1.3146206316031	-1.49840437180769	-0.0247712907821898	-0.401621989656711	-0.335603204439032	-0.50602625918223	-0.944549385406334	-0.852891074978438	-1.08952072563236	-0.886627225679106	-0.797715723270708	-1.02727258961144	0.00798640088203252	0.0113755999726924	0.0110204752399212
245	12.7125042093399	0.31	-6.94953716515455	-8.5622363594679	-5.3368379708412	0.450304844273627	-12.9548012882491	-15.1895251313522	-10.7200774451459	1.13	0.57	1.79	-9.65048559358772	-8.23068016405522	-6.81087473452272	-12.9373077197824	-11.0339361675483	-9.1305646153142	-12.5460877281761	-10.7002186080841	-8.85348836091731	-6.94953716515455	1.46758074737397	0.738873103773256	0.402785248910175	-0.401621989656711	-0.335603204439032	-0.50602625918223	-0.944549385406334	-0.852891074978438	-1.08952072563236	-0.886627225679106	-0.797715723270708	-1.02727258961144	0.00798640088203252	0.0113755999726924	0.0110204752399212
245	12.7125042093399	0.31	-6.94215145425402	-8.54359979145059	-5.34070311705745	0.448265540359984	-13.5300789401683	-15.8736772142162	-11.1864806661205	0.97	0.59	1.77	-11.2633111640726	-9.60038982278791	-7.93746848150326	-15.7351344413666	-13.411990697101	-11.0888469528354	-15.3379682052325	-13.0739078442915	-10.8086348687355	-6.94215145425402	1.42578214397261	0.862898871814604	0.426486073779736	-0.401621989656711	-0.335603204439032	-0.50602625918223	-0.944549385406334	-0.852891074978438	-1.08952072563236	-0.886627225679106	-0.797715723270708	-1.02727258961144	0.00798640088203252	0.0113755999726924	0.0110204752399212
245	12.7125042093399	0.31	-6.90177990893709	-8.52537861212284	-5.27818120575133	0.420708937301068	-13.5871841294525	-16.0764567797162	-11.0979114791888	1	0.54	1.76	-11.1708772641087	-9.44118274036993	-7.71148821663116	-15.4785093207156	-13.0818226349079	-10.6851359491002	-14.9304476040538	-12.617593115714	-10.3056918957406	-6.90177990893709	1.46892501110851	0.338074289963453	0.329917898371936	-0.401621989656711	-0.335603204439032	-0.50602625918223	-0.944549385406334	-0.852891074978438	-1.08952072563236	-0.886627225679106	-0.797715723270708	-1.02727258961144	0.00798640088203252	0.0113755999726924	0.0110204752399212
245	12.7125042093399	0.31	-6.88245094907532	-8.48474661389403	-5.2801552842566	0.391888990161049	-13.939552025223	-16.6506435577406	-11.2284604927054	1.09	0.63	1.8	-10.8280445279622	-9.06500037103926	-7.30195621411628	-14.636636362212	-12.2534695633717	-9.87030276453134	-14.3340956889903	-12.0008439740358	-9.6670603422986	-6.88245094907532	1.46330908968813	-0.386216928145375	-1.517235576899	-0.401621989656711	-0.335603204439032	-0.50602625918223	-0.944549385406334	-0.852891074978438	-1.08952072563236	-0.886627225679106	-0.797715723270708	-1.02727258961144	0.00798640088203252	0.0113755999726924	0.0110204752399212
245	12.7125042093399	0.31	-6.8743927149473	-8.47293876624902	-5.27584666364559	0.496536229073486	-15.5574463058532	-18.0033109185771	-13.1115816931294	0.97	0.58	1.82	-12.713072383495	-10.985920416703	-9.25876844991109	-17.726723977601	-15.3184354648698	-12.9101469521385	-17.1918357648452	-14.8565147494371	-12.5210724678385	-6.8743927149473	1.41780114562821	1.86732653782024	1.76854203061925	-0.401621989656711	-0.335603204439032	-0.50602625918223	-0.944549385406334	-0.852891074978438	-1.08952072563236	-0.886627225679106	-0.797715723270708	-1.02727258961144	0.00798640088203252	0.0113755999726924	0.0110204752399212
245	12.7125042093399	0.31	-6.86286139091111	-8.45136382969142	-5.27435895213081	0.453856057320755	-15.2246013142364	-17.8321107142788	-12.6170919141939	1.02	0.57	1.73	-12.2180124532283	-10.4314274083004	-8.64484236337252	-16.8382951101896	-14.3761068990457	-11.9139186879019	-16.3689509614932	-13.9745632913902	-11.581411636718	-6.86286139091111	1.41225068460066	0.752448057007609	0.935798193742777	-0.401621989656711	-0.335603204439032	-0.50602625918223	-0.944549385406334	-0.852891074978438	-1.08952072563236	-0.886627225679106	-0.797715723270708	-1.02727258961144	0.00798640088203252	0.0113755999726924	0.0110204752399212
245	12.7125042093399	0.31	-6.85516222865801	-8.4667412305468	-5.24358322676923	0.430004409649861	-13.9266471634391	-16.4300533870213	-11.4232409398569	1.03	0.54	1.61	-11.1421194777501	-9.44442254473035	-7.74672561171063	-15.2957399869853	-12.9651662648109	-10.6345925426365	-14.9113945114866	-12.6391291497714	-10.3661248624054	-6.85516222865801	1.42212788002325	-1.13292821561255	-1.01954838210725	-0.401621989656711	-0.335603204439032	-0.50602625918223	-0.944549385406334	-0.852891074978438	-1.08952072563236	-0.886627225679106	-0.797715723270708	-1.02727258961144	0.00798640088203252	0.0113755999726924	0.0110204752399212
245	12.7125042093399	0.31	-6.82377139326961	-8.40933237443581	-5.23821041210342	0.560903615076985	-15.8809205479564	-18.0747201116204	-13.6871209842923	0.94	0.55	1.58	-13.0977465668535	-11.5080217730034	-9.91829697915321	-18.4529123774951	-16.2132101374558	-13.9735078974166	-18.0787710228272	-15.8847320279586	-13.6902513699412	-6.82377139326961	1.39882212380834	0.00757500341166548	1.04832903682586	-0.401621989656711	-0.335603204439032	-0.50602625918223	-0.944549385406334	-0.852891074978438	-1.08952072563236	-0.886627225679106	-0.797715723270708	-1.02727258961144	0.00798640088203252	0.0113755999726924	0.0110204752399212
245	12.7125042093399	0.31	-6.80895173806726	-8.40918594604678	-5.20871753008775	0.507108738730829	-14.9496934707325	-17.2508319855847	-12.6485549558804	1.04	0.52	1.76	-11.6082342522968	-10.0597782155267	-8.51132217875654	-15.8892122827031	-13.7697041694166	-11.65019605613	-15.2702551020552	-13.2342252891912	-11.1968538302679	-6.80895173806726	1.53335405168421	0.251201743637926	0.0485567716023475	-0.401621989656711	-0.335603204439032	-0.50602625918223	-0.944549385406334	-0.852891074978438	-1.08952072563236	-0.886627225679106	-0.797715723270708	-1.02727258961144	0.00798640088203252	0.0113755999726924	0.0110204752399212
245	12.7125042093399	0.31	-6.789572699196	-8.37908372479844	-5.20006167359356	0.485140874112217	-16.0189743413711	-18.5954760904062	-13.4424725923361	1.15	0.64	2.13	-11.6006582394738	-9.99332556895495	-8.38599289843611	-15.4532923046854	-13.3121567694724	-11.1710212342595	-14.8781033356327	-12.8177784414569	-10.755776065015	-6.789572699196	1.60088940893619	-1.1281330920036	-3.03255398980559	-0.401621989656711	-0.335603204439032	-0.50602625918223	-0.944549385406334	-0.852891074978438	-1.08952072563236	-0.886627225679106	-0.797715723270708	-1.02727258961144	0.00798640088203252	0.0113755999726924	0.0110204752399212
245	12.7125042093399	0.31	-6.77686133243982	-8.35449653644807	-5.19922612843157	0.502643108870753	-14.119938467267	-16.3128568546505	-11.9270200798835	1.02	0.6	2.04	-11.1250081962933	-9.62948627448543	-8.13396435267755	-15.3047620268577	-13.2473606555181	-11.1899592841784	-14.6880013675839	-12.7107361141692	-10.7382318540737	-6.77686133243982	1.49861189700089	0.0430668209866528	-0.256453532873315	-0.401621989656711	-0.335603204439032	-0.50602625918223	-0.944549385406334	-0.852891074978438	-1.08952072563236	-0.886627225679106	-0.797715723270708	-1.02727258961144	0.00798640088203252	0.0113755999726924	0.0110204752399212
245	12.7125042093399	0.31	-6.69745043566877	-8.26984948219192	-5.12505138914563	0.575018333095283	-16.0509889529345	-18.2054145954179	-13.8965633104511	0.88	0.47	1.73	-13.8352358795774	-12.1979764371987	-10.5607169948199	-19.8820737253518	-17.5292325288418	-15.1763913323319	-18.8757649187615	-16.6404221605317	-14.4068427833004	-6.69745043566877	1.42141576903378	1.85015757410793	2.84949845938072	-0.401621989656711	-0.335603204439032	-0.50602625918223	-0.944549385406334	-0.852891074978438	-1.08952072563236	-0.886627225679106	-0.797715723270708	-1.02727258961144	0.00798640088203252	0.0113755999726924	0.0110204752399212
245	12.7125042093399	0.31	-6.66918904779384	-8.23389051646716	-5.10448757912052	0.507203537322374	-14.9595768844487	-17.2618000824863	-12.657353686411	1.02	0.59	1.56	-11.8119752518888	-10.2366005337482	-8.6612258156077	-16.270695860659	-14.1006572042254	-11.9306185477917	-16.0969846163714	-13.9494122548724	-11.803805770581	-6.66918904779384	1.37082439267022	-0.584140832091509	-0.526181153998248	-0.401621989656711	-0.335603204439032	-0.50602625918223	-0.944549385406334	-0.852891074978438	-1.08952072563236	-0.886627225679106	-0.797715723270708	-1.02727258961144	0.00798640088203252	0.0113755999726924	0.0110204752399212
245	12.7125042093399	0.31	-6.60466885983428	-8.15942653722191	-5.04991118244666	0.430279810178493	-14.584446189013	-17.2046237614259	-11.9642686166	0.95	0.6	1.84	-12.4082375273079	-10.5185254282198	-8.6288133291317	-17.4479673307514	-14.7907297579816	-12.1334921852118	-16.9600090552918	-14.3758004564835	-11.7947547967302	-6.60466885983428	1.46001880887231	-0.189327844312243	-0.818361201438485	-0.401621989656711	-0.335603204439032	-0.50602625918223	-0.944549385406334	-0.852891074978438	-1.08952072563236	-0.886627225679106	-0.797715723270708	-1.02727258961144	0.00798640088203252	0.0113755999726924	0.0110204752399212
245	12.7125042093399	0.31	-6.55219714841324	-8.08331633299314	-5.02107796383335	0.51415379164877	-14.2057261046773	-16.3617411438445	-12.0497110655101	0.99	0.59	1.6	-11.3880602601502	-9.88743578675401	-8.38681131335782	-15.7896328617539	-13.7090055242606	-11.6283781867674	-15.5688504825617	-13.5157855861184	-11.465733937968	-6.55219714841324	1.37215797610648	-0.0279601074947411	0.777168454023085	-0.401621989656711	-0.335603204439032	-0.50602625918223	-0.944549385406334	-0.852891074978438	-1.08952072563236	-0.886627225679106	-0.797715723270708	-1.02727258961144	0.00798640088203252	0.0113755999726924	0.0110204752399212
245	12.7125042093399	0.31	-6.45394775013065	-7.94178545218929	-4.96611004807202	0.533915594288805	-14.9340087626652	-17.1125101798124	-12.755507345518	1.04	0.53	1.86	-11.528635475853	-10.0609870444997	-8.59333861314641	-15.7871670333892	-13.7773879072649	-11.7676087811405	-15.067083748769	-13.1471661773628	-11.2307510774871	-6.45394775013065	1.49264646004565	-1.06161467826731	-1.02682051235503	-0.401621989656711	-0.335603204439032	-0.50602625918223	-0.944549385406334	-0.852891074978438	-1.08952072563236	-0.886627225679106	-0.797715723270708	-1.02727258961144	0.00798640088203252	0.0113755999726924	0.0110204752399212
245	12.7125042093399	0.31	-6.42716397610099	-7.93709431655846	-4.91723363564352	0.484432934421406	-14.585877455336	-16.9352061047961	-12.2365488058758	1.09	0.61	1.8	-11.0428949125383	-9.51097441328579	-7.97905391403323	-14.9416111957153	-12.8688430797579	-10.7960749638005	-14.5915467645565	-12.5671002897344	-10.5414867730307	-6.42716397610099	1.51381004747991	0.377145512616124	-0.430814626936103	-0.401621989656711	-0.335603204439032	-0.50602625918223	-0.944549385406334	-0.852891074978438	-1.08952072563236	-0.886627225679106	-0.797715723270708	-1.02727258961144	0.00798640088203252	0.0113755999726924	0.0110204752399212
245	12.7125042093399	0.31	-6.3785165404865	-7.87637124421557	-4.88066183675744	0.475374241409324	-13.7737490388615	-16.0328966570975	-11.5146014206254	1.1	0.68	1.84	-10.3329334427423	-8.87695062966601	-7.4209678165897	-13.9224144079149	-11.9606485447381	-9.99888268156128	-13.7279617883534	-11.7938578174864	-9.85832207562594	-6.3785165404865	1.55527947510777	-0.706809126942132	-1.93304696505337	-0.401621989656711	-0.335603204439032	-0.50602625918223	-0.944549385406334	-0.852891074978438	-1.08952072563236	-0.886627225679106	-0.797715723270708	-1.02727258961144	0.00798640088203252	0.0113755999726924	0.0110204752399212
245	12.7125042093399	0.31	-6.35043895854526	-7.83502939684115	-4.86584852024937	0.476355101849616	-14.2647120516552	-16.5997906248001	-11.9296334785102	1.05	0.64	1.74	-11.0690763495412	-9.5119986976277	-7.9549210457142	-15.1000710980397	-12.9759568082293	-10.851842518419	-14.873977083833	-12.7817295006515	-10.6885211806424	-6.35043895854526	1.47196215884692	0.83934854440195	0.000816444906592785	-0.401621989656711	-0.335603204439032	-0.50602625918223	-0.944549385406334	-0.852891074978438	-1.08952072563236	-0.886627225679106	-0.797715723270708	-1.02727258961144	0.00798640088203252	0.0113755999726924	0.0110204752399212
245	12.7125042093399	0.31	-6.32263225235443	-7.78465514818505	-4.86060935652382	0.509956379024221	-15.1913065386071	-17.5163519760704	-12.8662611011437	1.02	0.58	1.83	-11.998523077778	-10.4058905835008	-8.81325808922359	-16.5341544943041	-14.3394817381381	-12.1448089819721	-16.025687268194	-13.8989760855212	-11.7723857982788	-6.32263225235443	1.49431825535812	0.870767794678726	0.397036830386645	-0.401621989656711	-0.335603204439032	-0.50602625918223	-0.944549385406334	-0.852891074978438	-1.08952072563236	-0.886627225679106	-0.797715723270708	-1.02727258961144	0.00798640088203252	0.0113755999726924	0.0110204752399212
245	12.7125042093399	0.31	-6.3147638501899	-7.77523050426973	-4.85429719611007	0.479973557392359	-13.9150753726688	-16.1764633679812	-11.6536873773564	1.13	0.66	1.98	-10.2284619181689	-8.79857452770005	-7.36868713723123	-13.6891774793057	-11.7754995069823	-9.86182153465883	-13.3478429056191	-11.481493948002	-9.61596520774731	-6.3147638501899	1.60338836982805	-1.74035916598684	-3.79954730615497	-0.401621989656711	-0.335603204439032	-0.50602625918223	-0.944549385406334	-0.852891074978438	-1.08952072563236	-0.886627225679106	-0.797715723270708	-1.02727258961144	0.00798640088203252	0.0113755999726924	0.0110204752399212
245	12.7125042093399	0.31	-6.23624985096414	-7.67553951162058	-4.79696019030769	0.500209932394629	-13.6598051707807	-15.7916108832802	-11.5279994582813	0.95	0.52	1.75	-11.3207309666698	-9.79247655850379	-8.26422215033774	-15.8802227212175	-13.7364547571336	-11.5926867930497	-15.261663013117	-13.2017185556209	-11.1415007349331	-6.23624985096414	1.41072348183607	1.52105581735397	2.22124118924262	-0.401621989656711	-0.335603204439032	-0.50602625918223	-0.944549385406334	-0.852891074978438	-1.08952072563236	-0.886627225679106	-0.797715723270708	-1.02727258961144	0.00798640088203252	0.0113755999726924	0.0110204752399212
245	12.7125042093399	0.31	-6.21443935096521	-7.6517371140505	-4.77714158787992	0.512975409893664	-13.8927340339986	-16.0062247978201	-11.7792432701772	1.05	0.57	2.2	-10.7309552098365	-9.31402054788799	-7.89708588593945	-14.6681407634401	-12.7313330266035	-10.7945252897668	-13.8430311173992	-12.0149895711414	-10.1885821572625	-6.21443935096521	1.59177922772513	0.608122332091709	-0.208402409372893	-0.401621989656711	-0.335603204439032	-0.50602625918223	-0.944549385406334	-0.852891074978438	-1.08952072563236	-0.886627225679106	-0.797715723270708	-1.02727258961144	0.00798640088203252	0.0113755999726924	0.0110204752399212
245	12.7125042093399	0.31	-6.20679134286534	-7.64863119709181	-4.76495148863888	0.44211464582512	-12.5092214382674	-14.7031413572529	-10.315301519282	0.91	0.55	1.77	-10.9383040156423	-9.30615191448613	-7.67399981333	-15.5782019512991	-13.2537104203737	-10.9292188894484	-15.0721070671312	-12.8222336983829	-10.5739855514674	-6.20679134286534	1.4281964136352	-0.898637189429343	-0.0542389957682163	-0.401621989656711	-0.335603204439032	-0.50602625918223	-0.944549385406334	-0.852891074978438	-1.08952072563236	-0.886627225679106	-0.797715723270708	-1.02727258961144	0.00798640088203252	0.0113755999726924	0.0110204752399212
245	12.7125042093399	0.31	-6.14351291872519	-7.56863678501104	-4.71838905243935	0.457333302385008	-14.2377329335052	-16.6591883402643	-11.8162775267461	1	0.57	1.85	-11.5246025755639	-9.8494722722525	-8.17434196894106	-15.9413117776376	-13.6242015555569	-11.3070913334763	-15.3892361361849	-13.1525077459876	-10.9161004177206	-6.14351291872519	1.53358858741456	0.435855000657435	-0.443778143152308	-0.401621989656711	-0.335603204439032	-0.50602625918223	-0.944549385406334	-0.852891074978438	-1.08952072563236	-0.886627225679106	-0.797715723270708	-1.02727258961144	0.00798640088203252	0.0113755999726924	0.0110204752399212
245	12.7125042093399	0.31	-6.05035999065944	-7.4592137556337	-4.64150622568518	0.449947036233962	-13.8147295301788	-16.1995154829371	-11.4299435774205	1.02	0.58	1.81	-11.1074779101324	-9.47230818431204	-7.83713845849169	-15.3120535293024	-13.0579138790748	-10.8037742288473	-14.8452499129926	-12.6619605102383	-10.4747432712102	-6.05035999065944	1.51038525101597	-0.948235444098573	-1.33488154067168	-0.401621989656711	-0.335603204439032	-0.50602625918223	-0.944549385406334	-0.852891074978438	-1.08952072563236	-0.886627225679106	-0.797715723270708	-1.02727258961144	0.00798640088203252	0.0113755999726924	0.0110204752399212
245	12.7125042093399	0.31	-5.94722533123476	-7.31706842777916	-4.57738223469037	0.468402006306714	-14.1110287753473	-16.4581008826992	-11.7639566679954	1	0.61	1.91	-11.4470416281661	-9.81459130424039	-8.18214098031465	-15.8670638025828	-13.6042788590439	-11.3414939155051	-15.374396844086	-13.1812423157821	-10.9885595984061	-5.94722533123476	1.48158136900072	-0.549035845422383	-1.02497318122925	-0.401621989656711	-0.335603204439032	-0.50602625918223	-0.944549385406334	-0.852891074978438	-1.08952072563236	-0.886627225679106	-0.797715723270708	-1.02727258961144	0.00798640088203252	0.0113755999726924	0.0110204752399212
245	12.7125042093399	0.31	-5.9293892950608	-7.30940379106301	-4.54937479905859	0.403400475030823	-12.3355212415918	-14.67767938784	-9.99336309534358	0.99	0.57	1.72	-10.2703173543762	-8.63145423300052	-6.99259111162486	-14.2693341755238	-11.9923368111837	-9.71533944684356	-13.9056174254995	-11.6858844538954	-9.46715496676319	-5.9293892950608	1.39270063076529	0.524326998213076	0.905656845598594	-0.401621989656711	-0.335603204439032	-0.50602625918223	-0.944549385406334	-0.852891074978438	-1.08952072563236	-0.886627225679106	-0.797715723270708	-1.02727258961144	0.00798640088203252	0.0113755999726924	0.0110204752399212
245	12.7125042093399	0.31	-5.85649454875322	-7.21946644702592	-4.49352265048052	0.456451281087482	-12.3995886393838	-14.5121764136461	-10.2870008651216	1.07	0.54	1.91	-9.60683786812023	-8.2083372124621	-6.80983655680398	-13.0702111999897	-11.1675352952122	-9.2648593904348	-12.4636203610483	-10.651751254257	-8.83699404539996	-5.85649454875322	1.52397344499245	0.562054011459174	0.205099043919745	-0.401621989656711	-0.335603204439032	-0.50602625918223	-0.944549385406334	-0.852891074978438	-1.08952072563236	-0.886627225679106	-0.797715723270708	-1.02727258961144	0.00798640088203252	0.0113755999726924	0.0110204752399212
245	12.7125042093399	0.31	-5.83909610834223	-7.2116937393161	-4.46649847736836	0.495934630370174	-15.188199270092	-17.5788875970998	-12.7975109430842	0.99	0.58	1.79	-12.2813753196509	-10.6111364917324	-8.94089766381395	-17.0531736900708	-14.7339812466301	-12.4147888031893	-16.5683826712707	-14.3170436764596	-12.0622601799563	-5.83909610834223	1.47999010666195	-0.841586799684425	-0.778289573310363	-0.401621989656711	-0.335603204439032	-0.50602625918223	-0.944549385406334	-0.852891074978438	-1.08952072563236	-0.886627225679106	-0.797715723270708	-1.02727258961144	0.00798640088203252	0.0113755999726924	0.0110204752399212
245	12.7125042093399	0.31	-5.74328353016895	-7.07965367581793	-4.40691338451998	0.449113157468993	-13.6066510390302	-15.9594781673152	-11.2538239107451	0.97	0.55	1.94	-11.2903745579974	-9.62589033927406	-7.96140612055075	-15.7542856595198	-13.4317090503182	-11.1091324411166	-15.0412736605344	-12.8244984616141	-10.6054317151114	-5.74328353016895	1.54141959196358	0.917313465913338	0.581789377764122	-0.401621989656711	-0.335603204439032	-0.50602625918223	-0.944549385406334	-0.852891074978438	-1.08952072563236	-0.886627225679106	-0.797715723270708	-1.02727258961144	0.00798640088203252	0.0113755999726924	0.0110204752399212
245	12.7125042093399	0.31	-5.73133232914285	-7.07973069448886	-4.38293396379683	0.466618556121519	-15.4116964830253	-17.984305915221	-12.8390870508297	1.1	0.61	1.95	-11.6240214536002	-9.96123461197582	-8.29844777035145	-15.6781274324862	-13.4354109939361	-11.192694555386	-15.1802929652145	-13.0096269041436	-10.8365423498478	-5.73133232914285	1.60565890884736	0.57742077926033	-1.32949379297603	-0.401621989656711	-0.335603204439032	-0.50602625918223	-0.944549385406334	-0.852891074978438	-1.08952072563236	-0.886627225679106	-0.797715723270708	-1.02727258961144	0.00798640088203252	0.0113755999726924	0.0110204752399212
245	12.7125042093399	0.31	-5.72144661280697	-7.0602983608985	-4.38259486471543	0.4808441478395	-15.0195238755809	-17.4561468608817	-12.5829008902801	1.15	0.63	1.61	-10.900027905577	-9.37854331067673	-7.85705871577641	-14.5246295598605	-12.4972035465148	-10.469777533169	-14.4170097117036	-12.4051595571001	-10.3921193685686	-5.72144661280697	1.49786905565296	-0.660043503538786	-1.71292451993753	-0.401621989656711	-0.335603204439032	-0.50602625918223	-0.944549385406334	-0.852891074978438	-1.08952072563236	-0.886627225679106	-0.797715723270708	-1.02727258961144	0.00798640088203252	0.0113755999726924	0.0110204752399212
245	12.7125042093399	0.31	-5.71028244766339	-7.05036706140266	-4.37019783392411	0.475600132274456	-12.6768271826019	-14.7551180764996	-10.5985362887042	0.96	0.54	1.84	-10.4933712990552	-9.01535682949652	-7.5373423599378	-14.672694505637	-12.6060131533152	-10.5393318009934	-14.0680857762202	-12.0862568800338	-10.1044092209459	-5.71028244766339	1.47218181106372	0.587419253296791	0.847705302463324	-0.401621989656711	-0.335603204439032	-0.50602625918223	-0.944549385406334	-0.852891074978438	-1.08952072563236	-0.886627225679106	-0.797715723270708	-1.02727258961144	0.00798640088203252	0.0113755999726924	0.0110204752399212
245	12.7125042093399	0.31	-5.70554169656827	-7.0340779650757	-4.37700542806085	0.475931879785385	-12.8368289310125	-14.9399520032233	-10.7337058588017	1.09	0.61	2.01	-9.70240038211153	-8.33657657658369	-6.97075277105585	-13.1086650041543	-11.2633353933115	-9.41800578246857	-12.636245388125	-10.8580000925897	-9.07947009208834	-5.70554169656827	1.58754310280265	-1.34450876111656	-2.40507114695972	-0.401621989656711	-0.335603204439032	-0.50602625918223	-0.944549385406334	-0.852891074978438	-1.08952072563236	-0.886627225679106	-0.797715723270708	-1.02727258961144	0.00798640088203252	0.0113755999726924	0.0110204752399212
245	12.7125042093399	0.31	-5.67366466533814	-6.98248630504597	-4.36484302563031	0.521093219176437	-15.1125063526924	-17.3744914543356	-12.8505212510493	0.99	0.61	1.9	-12.0987854635758	-10.5236445428465	-8.94850362211722	-16.7781991701283	-14.5938453629979	-12.4094915558676	-16.2802868641651	-14.1599490083546	-12.0409442250359	-5.67366466533814	1.57064748960173	-2.27406944139478	-3.29158358205262	-0.401621989656711	-0.335603204439032	-0.50602625918223	-0.944549385406334	-0.852891074978438	-1.08952072563236	-0.886627225679106	-0.797715723270708	-1.02727258961144	0.00798640088203252	0.0113755999726924	0.0110204752399212
245	12.7125042093399	0.31	-5.63332888160974	-6.95977452391722	-4.30688323930226	0.529158015092837	-14.501233900131	-16.6369096715296	-12.3655581287324	1.13	0.6	1.84	-10.5486199892451	-9.19449638230662	-7.84037277536812	-14.1312664052679	-12.3172394088627	-10.5032124124575	-13.7480096617743	-11.9831504585593	-10.2173804581223	-5.63332888160974	1.56628765800108	0.0037347584715177	-0.934893874464841	-0.401621989656711	-0.335603204439032	-0.50602625918223	-0.944549385406334	-0.852891074978438	-1.08952072563236	-0.886627225679106	-0.797715723270708	-1.02727258961144	0.00798640088203252	0.0113755999726924	0.0110204752399212
245	12.7125042093399	0.31	-5.59555328987325	-6.8878439946725	-4.30326258507399	0.531596724253298	-15.0793182015568	-17.2892861801974	-12.8693502229161	0.97	0.51	1.55	-12.2925502110993	-10.7212798845385	-9.15000955797766	-17.1867652094745	-14.9899017662135	-12.7930383229524	-16.7125889217798	-14.577516306331	-12.4420800793714	-5.59555328987325	1.43183462173935	0.0430458763832195	1.04527725922399	-0.401621989656711	-0.335603204439032	-0.50602625918223	-0.944549385406334	-0.852891074978438	-1.08952072563236	-0.886627225679106	-0.797715723270708	-1.02727258961144	0.00798640088203252	0.0113755999726924	0.0110204752399212
245	12.7125042093399	0.31	-5.54470668543282	-6.82896289907634	-4.26045047178931	0.4819807689826	-15.0411235970676	-17.4757023517458	-12.6065448423895	0.96	0.51	1.55	-12.4537477031929	-10.7187885602611	-8.98382941732939	-17.4281059089223	-15.0001579199876	-12.5722099310528	-16.9699317027125	-14.6046943361563	-12.2410449848079	-5.54470668543282	1.38358381804927	-0.0831500563645295	0.625985480228339	-0.401621989656711	-0.335603204439032	-0.50602625918223	-0.944549385406334	-0.852891074978438	-1.08952072563236	-0.886627225679106	-0.797715723270708	-1.02727258961144	0.00798640088203252	0.0113755999726924	0.0110204752399212
245	12.7125042093399	0.31	-5.43271962590324	-6.68631467953352	-4.17912457227296	0.582235624121659	-16.4684927104473	-18.6464814399967	-14.290503980898	0.98	0.53	1.61	-13.1172543970448	-11.5851030187095	-10.0529516403742	-18.2629473783883	-16.1297570665066	-13.9965667546249	-17.7879481622821	-15.7107820946032	-13.6335805033102	-5.43271962590324	1.43502935385981	-1.652909192902	-0.5495527909945	-0.401621989656711	-0.335603204439032	-0.50602625918223	-0.944549385406334	-0.852891074978438	-1.08952072563236	-0.886627225679106	-0.797715723270708	-1.02727258961144	0.00798640088203252	0.0113755999726924	0.0110204752399212
245	12.7125042093399	0.31	-5.42277990618323	-6.67297538298602	-4.17258442938045	0.495329336113953	-14.8128721840569	-17.1473069484228	-12.478437419691	0.87	0.51	1.75	-13.1007778713337	-11.3172376690695	-9.53369746680525	-18.8697089193115	-16.3007863108107	-13.7318637023099	-18.0855635849154	-15.6244830946517	-13.1607661975383	-5.42277990618323	1.55530740665749	0.440024617706797	0.766806625872474	-0.401621989656711	-0.335603204439032	-0.50602625918223	-0.944549385406334	-0.852891074978438	-1.08952072563236	-0.886627225679106	-0.797715723270708	-1.02727258961144	0.00798640088203252	0.0113755999726924	0.0110204752399212
245	12.7125042093399	0.31	-5.38836491795463	-6.64254094554859	-4.13418889036066	0.447128861275863	-14.0016267620511	-16.4324846273321	-11.5707688967701	0.98	0.58	1.83	-11.5282973234811	-9.82291600972223	-8.11753469596336	-16.0335195043989	-13.6616805598136	-11.2898416152284	-15.5205029877922	-13.2233464782343	-10.926721247755	-5.38836491795463	1.53659806270081	-1.82175241721147	-2.26574859051133	-0.401621989656711	-0.335603204439032	-0.50602625918223	-0.944549385406334	-0.852891074978438	-1.08952072563236	-0.886627225679106	-0.797715723270708	-1.02727258961144	0.00798640088203252	0.0113755999726924	0.0110204752399212
245	12.7125042093399	0.31	-5.31987342911282	-6.55161914599771	-4.08812771222794	0.505289222456014	-14.1129323823638	-16.2931929022379	-11.9326718624897	1.01	0.59	1.77	-11.187484702518	-9.69044042396868	-8.1933961454194	-15.4306612040819	-13.365819670524	-11.300978136966	-15.0291281991031	-13.0169243136397	-11.0062155697039	-5.31987342911282	1.49285993258319	1.53249372671903	1.69983809382645	-0.401621989656711	-0.335603204439032	-0.50602625918223	-0.944549385406334	-0.852891074978438	-1.08952072563236	-0.886627225679106	-0.797715723270708	-1.02727258961144	0.00798640088203252	0.0113755999726924	0.0110204752399212
245	12.7125042093399	0.31	-5.2427283665168	-6.46333585646438	-4.02212087656921	0.502997385575992	-14.4192376370732	-16.6570529103724	-12.1814223637739	1.02	0.6	1.81	-11.4076271729734	-9.87505340634463	-8.3424796397159	-15.7186904065062	-13.6069407676467	-11.4951911287873	-15.3129912450651	-13.2569658125517	-11.1987949143767	-5.2427283665168	1.47889711269103	0.371488996806199	0.0979563705323939	-0.401621989656711	-0.335603204439032	-0.50602625918223	-0.944549385406334	-0.852891074978438	-1.08952072563236	-0.886627225679106	-0.797715723270708	-1.02727258961144	0.00798640088203252	0.0113755999726924	0.0110204752399212
245	12.7125042093399	0.31	-5.08886372377155	-6.26468963525206	-3.91303781229103	0.492314246683345	-14.3291883672589	-16.6010576505973	-12.0573190839204	0.99	0.63	1.65	-11.5928780094651	-10.0063824975815	-8.41988698569792	-16.0942788647879	-13.8917627022662	-11.6892465397446	-15.9346631140084	-13.7545934577512	-11.5741534077983	-5.08886372377155	1.53910536323307	-0.520579552099749	-1.50412575468886	-0.401621989656711	-0.335603204439032	-0.50602625918223	-0.944549385406334	-0.852891074978438	-1.08952072563236	-0.886627225679106	-0.797715723270708	-1.02727258961144	0.00798640088203252	0.0113755999726924	0.0110204752399212
245	12.7125042093399	0.31	-4.92096491212675	-6.06441017950613	-3.77751964474738	0.570744555787259	-16.5013833567889	-18.7356902871682	-14.2670764264095	1.01	0.53	1.8	-12.9026588213442	-11.3639645120882	-9.82527020283215	-17.8165120421189	-15.691820839353	-13.5671296365871	-17.0996744604647	-15.0612419702347	-13.0227065528855	-4.92096491212675	1.64218699400027	-0.20783188518286	-0.950345874997748	-0.401621989656711	-0.335603204439032	-0.50602625918223	-0.944549385406334	-0.852891074978438	-1.08952072563236	-0.886627225679106	-0.797715723270708	-1.02727258961144	0.00798640088203252	0.0113755999726924	0.0110204752399212
245	12.7125042093399	0.31	-4.83207068258179	-5.95342505034668	-3.71071631481691	0.513600942467199	-13.9079789584895	-16.0211416908326	-11.7948162261464	0.94	0.53	1.75	-11.5699619689612	-10.0439026581303	-8.5178433472994	-16.2778977648298	-14.1308693207076	-11.9838408765854	-15.668135320822	-13.6015642137715	-11.5354772653441	-4.83207068258179	1.54089003343637	-2.63186730625342	-2.45670305927934	-0.401621989656711	-0.335603204439032	-0.50602625918223	-0.944549385406334	-0.852891074978438	-1.08952072563236	-0.886627225679106	-0.797715723270708	-1.02727258961144	0.00798640088203252	0.0113755999726924	0.0110204752399212
245	12.7125042093399	0.31	-4.57233194121118	-5.64798212443251	-3.49668175798986	0.527183162716627	-16.0218603214123	-18.3908551025526	-13.652865540272	1.01	0.6	1.52	-12.6757871115962	-11.0429715983008	-9.41015608500529	-17.5088608755337	-15.253479067208	-12.9980972588823	-17.3788864736724	-15.1375558721149	-12.8999979608382	-4.57233194121118	1.56270777084832	0.559927907623915	0.400079955736389	-0.401621989656711	-0.335603204439032	-0.50602625918223	-0.944549385406334	-0.852891074978438	-1.08952072563236	-0.886627225679106	-0.797715723270708	-1.02727258961144	0.00798640088203252	0.0113755999726924	0.0110204752399212
245	12.7125042093399	0.32	-11.0296745472373	-13.5381875333171	-8.52116156115743	0.381203859643314	-14.1815369285677	-17.0025423140409	-11.3605315430944	0.99	0.58	1.54	-11.83588339469	-9.87211290780931	-7.90834242092858	-16.4115193889361	-13.6885745654578	-10.9656297419796	-16.2144757599942	-13.5230742754442	-10.8340326583691	-11.0296745472373	1.20013423998825	0.736367749720684	2.00372319391201	-0.401621989656711	-0.335603204439032	-0.50602625918223	-0.944549385406334	-0.852891074978438	-1.08952072563236	-0.886627225679106	-0.797715723270708	-1.02727258961144	0.00798640088203252	0.0113755999726924	0.0110204752399212
245	12.7125042093399	0.32	-10.6234915918251	-13.0266155941545	-8.22036758949567	0.374166065934533	-15.2797896610709	-18.3651095052245	-12.1944698169173	0.9	0.61	1.44	-13.7246981363132	-11.4189627143198	-9.11322729232627	-19.5837016406761	-16.2936595488077	-13.0036174569393	-19.5846016007286	-16.2933404987398	-13.0043222695871	-10.6234915918251	1.20170877933622	-0.618330170590571	0.242393187992486	-0.401621989656711	-0.335603204439032	-0.50602625918223	-0.944549385406334	-0.852891074978438	-1.08952072563236	-0.886627225679106	-0.797715723270708	-1.02727258961144	0.00798640088203252	0.0113755999726924	0.0110204752399212
245	12.7125042093399	0.32	-10.0965243637618	-12.3980947975536	-7.79495392996995	0.448164613716474	-15.5473880664096	-18.2409619473663	-12.8538141854529	1.09	0.58	1.6	-11.8480471681199	-10.0984908407466	-8.34893451337324	-16.0085088218183	-13.6445928529162	-11.2806768840141	-15.7491472305846	-13.421547264444	-11.0958657693023	-10.0965243637618	1.31079574341455	-0.195878863157992	-0.271889335122687	-0.401621989656711	-0.335603204439032	-0.50602625918223	-0.944549385406334	-0.852891074978438	-1.08952072563236	-0.886627225679106	-0.797715723270708	-1.02727258961144	0.00798640088203252	0.0113755999726924	0.0110204752399212
245	12.7125042093399	0.32	-9.54012473634815	-11.7011375878886	-7.37911188480772	0.444186290609998	-14.4081920403252	-16.9245765439841	-11.8918075366663	0.97	0.6	1.63	-12.0022226032288	-10.2177048701122	-8.43318713699554	-16.7636698186317	-14.2712092925778	-11.7787487665238	-16.520662810209	-14.0652786651198	-11.607724305632	-9.54012473634815	1.29775685646552	-0.172344404597637	0.330343775825555	-0.401621989656711	-0.335603204439032	-0.50602625918223	-0.944549385406334	-0.852891074978438	-1.08952072563236	-0.886627225679106	-0.797715723270708	-1.02727258961144	0.00798640088203252	0.0113755999726924	0.0110204752399212
245	12.7125042093399	0.32	-9.51201885801497	-11.6630607286277	-7.36097698740224	0.365658261509874	-12.3152877270127	-14.8478140810347	-9.78276137299071	0.91	0.52	1.65	-11.0397987530616	-9.15678882765178	-7.27377890224199	-15.7191035804928	-13.0379652080742	-10.3568268356556	-15.2268158647877	-12.6293079530327	-10.0321425690879	-9.51201885801497	1.2246623238736	-2.75124093585453	-1.04005076617151	-0.401621989656711	-0.335603204439032	-0.50602625918223	-0.944549385406334	-0.852891074978438	-1.08952072563236	-0.886627225679106	-0.797715723270708	-1.02727258961144	0.00798640088203252	0.0113755999726924	0.0110204752399212
245	12.7125042093399	0.32	-9.39930042185497	-11.5466707886768	-7.25193005503319	0.419735869862573	-14.0790274459148	-16.6635655364333	-11.4944893553964	1.06	0.6	1.66	-11.0942999989852	-9.37356136880886	-7.6528227386325	-15.1257591918898	-12.7797366258324	-10.433714059775	-14.8922659382742	-12.5821877380643	-10.2709480540803	-9.39930042185497	1.29175981830674	0.740871586254154	1.00427187139443	-0.401621989656711	-0.335603204439032	-0.50602625918223	-0.944549385406334	-0.852891074978438	-1.08952072563236	-0.886627225679106	-0.797715723270708	-1.02727258961144	0.00798640088203252	0.0113755999726924	0.0110204752399212
245	12.7125042093399	0.32	-9.31743179902997	-11.4241709766408	-7.2106926214191	0.378902103445218	-14.2653455945405	-17.1169171900093	-11.4137739990718	0.93	0.55	1.49	-12.4618123426025	-10.3857521671774	-8.30969199175236	-17.5903920708975	-14.6599425147235	-11.7294929585494	-17.3387781000636	-14.4517163697162	-11.5619174553436	-9.31743179902997	1.24954603687177	0.231148182760378	1.38527862714178	-0.401621989656711	-0.335603204439032	-0.50602625918223	-0.944549385406334	-0.852891074978438	-1.08952072563236	-0.886627225679106	-0.797715723270708	-1.02727258961144	0.00798640088203252	0.0113755999726924	0.0110204752399212
245	12.7125042093399	0.32	-9.30027910793453	-11.4383712193642	-7.16218699650487	0.481103377897368	-15.1404246102385	-17.5953863905822	-12.6854628298948	0.98	0.53	1.56	-12.357303817556	-10.6331752359619	-8.90904665436775	-17.1936770715233	-14.7947629961408	-12.3958489207583	-16.7806095306314	-14.4376525514439	-12.0976324863155	-9.30027910793453	1.28446897358108	0.302906242891545	1.56424195551485	-0.401621989656711	-0.335603204439032	-0.50602625918223	-0.944549385406334	-0.852891074978438	-1.08952072563236	-0.886627225679106	-0.797715723270708	-1.02727258961144	0.00798640088203252	0.0113755999726924	0.0110204752399212
245	12.7125042093399	0.32	-8.93535949238355	-10.9745238139641	-6.89619517080301	0.419952522227368	-14.1627239825433	-16.7614705407687	-11.563977424318	1.01	0.54	1.69	-11.5632995576939	-9.77049236609366	-7.97768517449342	-15.977803665046	-13.5005590711696	-11.0233144772931	-15.5061201342202	-13.100308858655	-10.6978283865411	-8.93535949238355	1.34057422338748	-1.14211494519777	-0.718672579627859	-0.401621989656711	-0.335603204439032	-0.50602625918223	-0.944549385406334	-0.852891074978438	-1.08952072563236	-0.886627225679106	-0.797715723270708	-1.02727258961144	0.00798640088203252	0.0113755999726924	0.0110204752399212
245	12.7125042093399	0.32	-8.79458266557003	-10.780835669254	-6.80832966188603	0.511139481496764	-15.1320417485921	-17.4425406180496	-12.8215428791347	0.88	0.48	1.59	-13.2188649247329	-11.4678486517652	-9.71683237879739	-18.9738829353345	-16.460537200256	-13.9471914651775	-18.2445884100384	-15.8283713775904	-13.4119391878397	-8.79458266557003	1.2867034512509	0.513203921611853	2.1896495681383	-0.401621989656711	-0.335603204439032	-0.50602625918223	-0.944549385406334	-0.852891074978438	-1.08952072563236	-0.886627225679106	-0.797715723270708	-1.02727258961144	0.00798640088203252	0.0113755999726924	0.0110204752399212
245	12.7125042093399	0.32	-8.75674265196003	-10.7453939831731	-6.76809132074698	0.472962743096684	-14.2363481212579	-16.5826897922658	-11.89000645025	0.94	0.51	1.68	-12.0213041218438	-10.3203685586581	-8.61943299547238	-16.939069785388	-14.5423026864759	-12.1455355875639	-16.3415251912471	-14.0287442246765	-11.7162972101436	-8.75674265196003	1.30947155728539	-1.04281885594523	0.478461639159322	-0.401621989656711	-0.335603204439032	-0.50602625918223	-0.944549385406334	-0.852891074978438	-1.08952072563236	-0.886627225679106	-0.797715723270708	-1.02727258961144	0.00798640088203252	0.0113755999726924	0.0110204752399212
245	12.7125042093399	0.32	-8.62591556111319	-10.595473211529	-6.65635791069735	0.396083311384112	-13.7044469767694	-16.3465042017684	-11.0623897517704	0.94	0.52	1.68	-11.8456883757974	-9.93109023468686	-8.01649209357628	-16.6890979676242	-13.9916679043018	-11.2942378409793	-16.1345825533831	-13.5264179916988	-10.9178656355555	-8.62591556111319	1.29519085677177	0.722413809117737	1.72920488471256	-0.401621989656711	-0.335603204439032	-0.50602625918223	-0.944549385406334	-0.852891074978438	-1.08952072563236	-0.886627225679106	-0.797715723270708	-1.02727258961144	0.00798640088203252	0.0113755999726924	0.0110204752399212
245	12.7125042093399	0.32	-8.62517202076683	-10.5705622473684	-6.67978179416525	0.433503868042157	-14.9214533544157	-17.5846214115541	-12.2582852972773	0.9	0.54	1.62	-13.1822781161445	-11.1858392291428	-9.18940034214102	-18.8342944487243	-15.9818650343711	-13.129435620018	-18.3452131269237	-15.567272626926	-12.7905214131066	-8.62517202076683	1.31218495135831	0.756852471130344	1.8664276554416	-0.401621989656711	-0.335603204439032	-0.50602625918223	-0.944549385406334	-0.852891074978438	-1.08952072563236	-0.886627225679106	-0.797715723270708	-1.02727258961144	0.00798640088203252	0.0113755999726924	0.0110204752399212
245	12.7125042093399	0.32	-8.61390679903436	-10.5576200465839	-6.67019355148484	0.466383019050215	-16.4510636049599	-19.1984699633512	-13.7036572465686	1.02	0.55	1.69	-13.1400562457426	-11.2596421216959	-9.37922799764919	-18.1015885456091	-15.5111519346643	-12.9207153237195	-17.5758219285915	-15.0602166350273	-12.5455242663276	-8.61390679903436	1.36287434949545	-0.251094423011538	0.0299082845006749	-0.401621989656711	-0.335603204439032	-0.50602625918223	-0.944549385406334	-0.852891074978438	-1.08952072563236	-0.886627225679106	-0.797715723270708	-1.02727258961144	0.00798640088203252	0.0113755999726924	0.0110204752399212
245	12.7125042093399	0.32	-8.57305530189488	-10.5216288421683	-6.62448176162142	0.439163466714554	-13.8613464128327	-16.3070055342383	-11.4156872914271	0.97	0.57	1.87	-11.5630708918141	-9.82888801325621	-8.09470513469833	-16.1496392299802	-13.7275812741351	-11.3055233182901	-15.5595127619601	-13.2256909615229	-10.8923464782074	-8.57305530189488	1.3379926102062	-0.26256894736578	0.353809973727502	-0.401621989656711	-0.335603204439032	-0.50602625918223	-0.944549385406334	-0.852891074978438	-1.08952072563236	-0.886627225679106	-0.797715723270708	-1.02727258961144	0.00798640088203252	0.0113755999726924	0.0110204752399212
245	12.7125042093399	0.32	-8.53279206332556	-10.4930210172584	-6.5725631093927	0.480852095001755	-15.0298895105872	-17.4681553048983	-12.591623716276	1.12	0.65	1.67	-11.1567454157145	-9.59944813685721	-8.04215085799992	-14.9843180204489	-12.8927548620829	-10.8011917037169	-14.873869227831	-12.797142647238	-10.7224569704565	-8.53279206332556	1.37551178258358	1.07192635321632	0.985662096613114	-0.401621989656711	-0.335603204439032	-0.50602625918223	-0.944549385406334	-0.852891074978438	-1.08952072563236	-0.886627225679106	-0.797715723270708	-1.02727258961144	0.00798640088203252	0.0113755999726924	0.0110204752399212
245	12.7125042093399	0.32	-8.49346836414534	-10.4234068672379	-6.5635298610528	0.372876171058104	-13.6851890124828	-16.4561511903416	-10.914226834624	1.1	0.66	1.82	-10.6342319022294	-8.84359118370268	-7.05295046517601	-14.3421268019053	-11.927133741957	-9.51214068200875	-14.1207734567674	-11.7421511097919	-9.3653561091675	-8.49346836414534	1.40915752469102	0.939482841150199	-0.135524942126513	-0.401621989656711	-0.335603204439032	-0.50602625918223	-0.944549385406334	-0.852891074978438	-1.08952072563236	-0.886627225679106	-0.797715723270708	-1.02727258961144	0.00798640088203252	0.0113755999726924	0.0110204752399212
245	12.7125042093399	0.32	-8.41196435394296	-10.3274719542545	-6.49645675363139	0.458983333360591	-15.159855403717	-17.7295847535851	-12.5901260538489	1.05	0.67	1.69	-11.9008287930957	-10.175920428776	-8.45101206445637	-16.2746285483377	-13.9157808245969	-11.556933100856	-16.1607495925861	-13.8180809614359	-11.4751662167142	-8.41196435394296	1.40850603082332	-0.640879985230052	-1.26313153014377	-0.401621989656711	-0.335603204439032	-0.50602625918223	-0.944549385406334	-0.852891074978438	-1.08952072563236	-0.886627225679106	-0.797715723270708	-1.02727258961144	0.00798640088203252	0.0113755999726924	0.0110204752399212
245	12.7125042093399	0.32	-8.27461160062438	-10.167713644249	-6.38150955699971	0.41379468798471	-13.0837076636751	-15.5150645569777	-10.6523507703724	0.91	0.61	1.68	-11.533189621147	-9.72583007171273	-7.91847052227849	-16.4199999287413	-13.8468311308828	-11.2736623330244	-16.1586591148024	-13.6252164826173	-11.0931352216312	-8.27461160062438	1.29278956150355	0.737502162905237	1.79180665547294	-0.401621989656711	-0.335603204439032	-0.50602625918223	-0.944549385406334	-0.852891074978438	-1.08952072563236	-0.886627225679106	-0.797715723270708	-1.02727258961144	0.00798640088203252	0.0113755999726924	0.0110204752399212
245	12.7125042093399	0.32	-8.22681145776942	-10.0984560534107	-6.35516686212813	0.51153791048832	-15.9849869026379	-18.4237761143104	-13.5461976909654	1.08	0.57	1.9	-12.0562895595393	-10.4603762826858	-8.86446300583233	-16.3337705897383	-14.1716392626405	-12.0095079355426	-15.7087289120492	-13.6296914460432	-11.549848679125	-8.22681145776942	1.42735168388426	1.02891898735248	0.577769997903256	-0.401621989656711	-0.335603204439032	-0.50602625918223	-0.944549385406334	-0.852891074978438	-1.08952072563236	-0.886627225679106	-0.797715723270708	-1.02727258961144	0.00798640088203252	0.0113755999726924	0.0110204752399212
245	12.7125042093399	0.32	-8.17864562644484	-10.0538240091925	-6.30346724369719	0.433196761740227	-14.0972721648401	-16.614914927746	-11.5796294019341	0.9	0.57	1.51	-12.4106749529149	-10.5300968028694	-8.64951865282384	-17.7051012860367	-15.022263587911	-12.3394258897854	-17.4953021530507	-14.8444885660753	-12.1924899247682	-8.17864562644484	1.30528874905911	-0.649650472248078	-0.056160485413408	-0.401621989656711	-0.335603204439032	-0.50602625918223	-0.944549385406334	-0.852891074978438	-1.08952072563236	-0.886627225679106	-0.797715723270708	-1.02727258961144	0.00798640088203252	0.0113755999726924	0.0110204752399212
245	12.7125042093399	0.32	-8.16611146161847	-10.004472623827	-6.32775029940998	0.404477233903361	-13.5077372917186	-16.0667368464139	-10.9487377370233	1.08	0.61	1.79	-10.5141426563494	-8.83952218843487	-7.16490172052036	-14.24461430546	-11.9758299211178	-9.70704553677568	-13.9105021276042	-11.6949307233033	-9.48009177340504	-8.16611146161847	1.41899558432757	0.466886968297993	-0.224720461412213	-0.401621989656711	-0.335603204439032	-0.50602625918223	-0.944549385406334	-0.852891074978438	-1.08952072563236	-0.886627225679106	-0.797715723270708	-1.02727258961144	0.00798640088203252	0.0113755999726924	0.0110204752399212
245	12.7125042093399	0.32	-8.16533991654059	-10.0261410373219	-6.30453879575928	0.459354671352122	-14.5714549518647	-17.0395992021393	-12.1033107015901	1	0.53	1.69	-11.7801364396243	-10.0738125011329	-8.36748856264152	-16.2907123719783	-13.9310425466031	-11.5713727212279	-15.7556900665045	-13.4738540885452	-11.1913663631339	-8.16533991654059	1.3661722485425	-0.610342706943354	-0.291163179872703	-0.401621989656711	-0.335603204439032	-0.50602625918223	-0.944549385406334	-0.852891074978438	-1.08952072563236	-0.886627225679106	-0.797715723270708	-1.02727258961144	0.00798640088203252	0.0113755999726924	0.0110204752399212
245	12.7125042093399	0.32	-8.14131533428061	-9.97386335036806	-6.30876731819315	0.450313142679886	-15.4555657154789	-18.1216307129408	-12.789500718017	0.98	0.59	1.62	-12.7384292634219	-10.8643440378797	-8.99025881233755	-17.7302676805617	-15.1217802432242	-12.5132928058867	-17.4667032059869	-14.8985984481731	-12.3271587912798	-8.14131533428061	1.36667550027863	0.582301606720282	0.560377215260478	-0.401621989656711	-0.335603204439032	-0.50602625918223	-0.944549385406334	-0.852891074978438	-1.08952072563236	-0.886627225679106	-0.797715723270708	-1.02727258961144	0.00798640088203252	0.0113755999726924	0.0110204752399212
245	12.7125042093399	0.32	-8.02372627807392	-9.84082002612828	-6.20663253001957	0.481027795899017	-13.9502227269802	-16.2125402830678	-11.6879051708926	0.99	0.53	1.7	-11.3095384337688	-9.7313917088731	-8.15324498397742	-15.6944255705644	-13.5044063705455	-11.3143871705266	-15.1869637136516	-13.0664113559106	-10.9486204741039	-8.02372627807392	1.35024240809289	-0.987112316211821	-0.389596017237997	-0.401621989656711	-0.335603204439032	-0.50602625918223	-0.944549385406334	-0.852891074978438	-1.08952072563236	-0.886627225679106	-0.797715723270708	-1.02727258961144	0.00798640088203252	0.0113755999726924	0.0110204752399212
245	12.7125042093399	0.32	-7.99891706948975	-9.81183539027487	-6.18599874870462	0.479345324584733	-14.7725320740131	-17.1762917287081	-12.3687724193181	0.97	0.5	1.61	-12.1734831246526	-10.4698483672595	-8.76621360986641	-16.9988657285116	-14.6199361982522	-12.2410066679928	-16.4236123970819	-14.1233927452434	-11.8264424289978	-7.99891706948975	1.36072957579457	0.0806704178997054	1.02923840482944	-0.401621989656711	-0.335603204439032	-0.50602625918223	-0.944549385406334	-0.852891074978438	-1.08952072563236	-0.886627225679106	-0.797715723270708	-1.02727258961144	0.00798640088203252	0.0113755999726924	0.0110204752399212
245	12.7125042093399	0.32	-7.93565180112192	-9.73735329338415	-6.13395030885968	0.46282600724515	-14.7906398834571	-17.2784718068813	-12.3028079600328	1.1	0.64	1.98	-11.1655091374382	-9.55784901657374	-7.95018889570928	-15.0585895967045	-12.8903862776178	-10.7221829585311	-14.6102425349847	-12.5076780519861	-10.4037898819006	-7.93565180112192	1.51420318563365	0.283115122280682	-1.18373951593806	-0.401621989656711	-0.335603204439032	-0.50602625918223	-0.944549385406334	-0.852891074978438	-1.08952072563236	-0.886627225679106	-0.797715723270708	-1.02727258961144	0.00798640088203252	0.0113755999726924	0.0110204752399212
245	12.7125042093399	0.32	-7.90917706658185	-9.70222896769017	-6.11612516547354	0.394604550959721	-12.6769612810214	-15.1285022566205	-10.2254203054223	1.04	0.59	1.88	-10.2281977063805	-8.57074045394512	-6.91328320150974	-14.0249949337262	-11.7522749261952	-9.47955491866414	-13.5837647011681	-11.3818899109893	-9.18161242022497	-7.90917706658185	1.40590473509595	-0.896235833258662	-1.55443443963824	-0.401621989656711	-0.335603204439032	-0.50602625918223	-0.944549385406334	-0.852891074978438	-1.08952072563236	-0.886627225679106	-0.797715723270708	-1.02727258961144	0.00798640088203252	0.0113755999726924	0.0110204752399212
245	12.7125042093399	0.32	-7.89430662299499	-9.70785553030003	-6.08075771568996	0.493567451786839	-15.849935795753	-18.3566251553856	-13.3432464361205	1	0.59	1.71	-12.6847958024216	-10.9526232272403	-9.22045065205905	-17.5386475616596	-15.1436571506766	-12.7486667396936	-17.153617245344	-14.8104796915458	-12.4690645519957	-7.89430662299499	1.34292413445524	0.371621665409021	0.687835159951848	-0.401621989656711	-0.335603204439032	-0.50602625918223	-0.944549385406334	-0.852891074978438	-1.08952072563236	-0.886627225679106	-0.797715723270708	-1.02727258961144	0.00798640088203252	0.0113755999726924	0.0110204752399212
245	12.7125042093399	0.32	-7.88016801718496	-9.67381228643361	-6.08652374793632	0.453570766208621	-15.7666075097561	-18.4685005543693	-13.0647144651429	0.94	0.59	1.69	-13.428889509605	-11.4642783027522	-9.49966709589947	-18.9457333163842	-16.1740223741809	-13.4023114319775	-18.5602785289242	-15.8440160611501	-13.128250570136	-7.88016801718496	1.36796497095763	-0.188711338983069	-0.0712760759489416	-0.401621989656711	-0.335603204439032	-0.50602625918223	-0.944549385406334	-0.852891074978438	-1.08952072563236	-0.886627225679106	-0.797715723270708	-1.02727258961144	0.00798640088203252	0.0113755999726924	0.0110204752399212
245	12.7125042093399	0.32	-7.85555139849439	-9.64059261243834	-6.07051018455045	0.457620819362034	-14.9655730747639	-17.5093406757118	-12.4218054738159	1	0.62	1.83	-12.0995113529846	-10.3416870272681	-8.5838627015515	-16.7295130542914	-14.299039281731	-11.8685655091706	-16.3423159350849	-13.9717266138792	-11.5957264175421	-7.85555139849439	1.43064616000367	-0.0567402578912332	-0.606545243115539	-0.401621989656711	-0.335603204439032	-0.50602625918223	-0.944549385406334	-0.852891074978438	-1.08952072563236	-0.886627225679106	-0.797715723270708	-1.02727258961144	0.00798640088203252	0.0113755999726924	0.0110204752399212
245	12.7125042093399	0.32	-7.81157014392227	-9.57271784204472	-6.05042244579982	0.477655512473708	-14.9597379529545	-17.4022153786669	-12.5172605272422	0.99	0.56	1.9	-12.1558732938613	-10.4497430418203	-8.74361278977936	-16.8777887875082	-14.5089169391592	-12.1400450908102	-16.1828518607168	-13.9129215245575	-11.6407144511473	-7.81157014392227	1.43263057946792	2.00196912696516	2.27137194723099	-0.401621989656711	-0.335603204439032	-0.50602625918223	-0.944549385406334	-0.852891074978438	-1.08952072563236	-0.886627225679106	-0.797715723270708	-1.02727258961144	0.00798640088203252	0.0113755999726924	0.0110204752399212
245	12.7125042093399	0.32	-7.77110034198007	-9.53902018448979	-6.00318049947034	0.481656128821594	-15.1379893660563	-17.5898404873808	-12.6861382447319	1.08	0.6	1.89	-11.4952015845526	-9.8928833079795	-8.29056503140637	-15.5660737321138	-13.3963158333948	-11.2265579346757	-15.0896164996921	-12.985740137021	-10.8819611719624	-7.77110034198007	1.52629518562086	-1.32865301280257	-2.03842620808814	-0.401621989656711	-0.335603204439032	-0.50602625918223	-0.944549385406334	-0.852891074978438	-1.08952072563236	-0.886627225679106	-0.797715723270708	-1.02727258961144	0.00798640088203252	0.0113755999726924	0.0110204752399212
245	12.7125042093399	0.32	-7.69908209409752	-9.45594903611023	-5.94221515208481	0.405401212040401	-13.4905086261974	-16.0413489512148	-10.93966830118	1.05	0.61	1.67	-10.7620415987551	-9.05069863295417	-7.33935566715328	-14.7144732194473	-12.3746281251411	-10.0347830308348	-14.4944226930459	-12.1893513061013	-9.88480211366572	-7.69908209409752	1.3046126503996	-0.33151315579234	-0.554631494268554	-0.401621989656711	-0.335603204439032	-0.50602625918223	-0.944549385406334	-0.852891074978438	-1.08952072563236	-0.886627225679106	-0.797715723270708	-1.02727258961144	0.00798640088203252	0.0113755999726924	0.0110204752399212
245	12.7125042093399	0.32	-7.69622103535599	-9.4352110563633	-5.95723101434869	0.336961094895799	-11.6611945040951	-14.2151194288878	-9.10726957930233	1	0.6	1.65	-9.84042812456126	-8.07247149333689	-6.30451486211252	-13.6152130323593	-11.1690688340178	-8.72292463567632	-13.406398892466	-10.9971543824111	-8.58870578237022	-7.69622103535599	1.3727292406008	-1.17502432496466	-1.3979930385486	-0.401621989656711	-0.335603204439032	-0.50602625918223	-0.944549385406334	-0.852891074978438	-1.08952072563236	-0.886627225679106	-0.797715723270708	-1.02727258961144	0.00798640088203252	0.0113755999726924	0.0110204752399212
245	12.7125042093399	0.32	-7.6297142128958	-9.37705735041832	-5.88237107537328	0.415192984813133	-14.1243625484234	-16.7415546533038	-11.5071704435431	1.01	0.59	1.68	-11.5407135048176	-9.73656419521127	-7.93241488560494	-15.9419019373425	-13.4497188186764	-10.9575357000103	-15.6320208547796	-13.1883116479459	-10.7452365830059	-7.6297142128958	1.39592524450721	0.373030355602068	0.129370152399534	-0.401621989656711	-0.335603204439032	-0.50602625918223	-0.944549385406334	-0.852891074978438	-1.08952072563236	-0.886627225679106	-0.797715723270708	-1.02727258961144	0.00798640088203252	0.0113755999726924	0.0110204752399212
245	12.7125042093399	0.32	-7.62128908499197	-9.3754623543632	-5.86711581562074	0.437350211441298	-14.866120119624	-17.4987360729984	-12.2335041662496	1.05	0.58	1.66	-11.741597927655	-9.97512074361716	-8.20864355957926	-16.0546977162064	-13.6393316487389	-11.2239655812715	-15.730617777342	-13.3646315197409	-10.9969777189418	-7.62128908499197	1.42485565874026	-1.96522029330224	-2.63371654564248	-0.401621989656711	-0.335603204439032	-0.50602625918223	-0.944549385406334	-0.852891074978438	-1.08952072563236	-0.886627225679106	-0.797715723270708	-1.02727258961144	0.00798640088203252	0.0113755999726924	0.0110204752399212
245	12.7125042093399	0.32	-7.61526608803527	-9.32979408179262	-5.90073809427792	0.524021433056451	-15.6999942141827	-18.0361625175599	-13.3638259108056	1.06	0.55	1.65	-11.9645443840533	-10.4148139839662	-8.86508358387905	-16.290361486295	-14.1803213867014	-12.0702812871078	-15.8825801937268	-13.8261425975738	-11.7676933221239	-7.61526608803527	1.37639982234603	0.627895842566318	0.767104194058397	-0.401621989656711	-0.335603204439032	-0.50602625918223	-0.944549385406334	-0.852891074978438	-1.08952072563236	-0.886627225679106	-0.797715723270708	-1.02727258961144	0.00798640088203252	0.0113755999726924	0.0110204752399212
245	12.7125042093399	0.32	-7.60237056022019	-9.31960188717862	-5.88513923326177	0.490949690807665	-14.6562653107286	-16.9863442635019	-12.3261863579553	1.05	0.62	1.81	-11.3817961790628	-9.82051357992383	-8.25923098078485	-15.5545936542845	-13.4209131677384	-11.2872326811922	-15.2185884955082	-13.1304567531649	-11.0429564327758	-7.60237056022019	1.43298879293934	0.817442942874572	0.667114754170192	-0.401621989656711	-0.335603204439032	-0.50602625918223	-0.944549385406334	-0.852891074978438	-1.08952072563236	-0.886627225679106	-0.797715723270708	-1.02727258961144	0.00798640088203252	0.0113755999726924	0.0110204752399212
245	12.7125042093399	0.32	-7.60077768104247	-9.33228911187577	-5.86926625020918	0.478618031639278	-14.7740842073657	-17.1816020088787	-12.3665664058528	0.95	0.55	1.6	-12.3441497027644	-10.6144646513595	-8.88477959995455	-17.3310316342473	-14.9025754776868	-12.4741193211262	-16.9357937342165	-14.5623198084006	-12.1878589624367	-7.60077768104247	1.3287492476531	0.937347987058673	1.84170121612492	-0.401621989656711	-0.335603204439032	-0.50602625918223	-0.944549385406334	-0.852891074978438	-1.08952072563236	-0.886627225679106	-0.797715723270708	-1.02727258961144	0.00798640088203252	0.0113755999726924	0.0110204752399212
245	12.7125042093399	0.32	-7.59020263437678	-9.33637137764265	-5.84403389111091	0.47778248806074	-14.6771249452023	-17.0728504406423	-12.2813994497622	0.97	0.54	1.73	-12.1407268762978	-10.4370951944152	-8.73346351253265	-16.9756391135973	-14.5935546709771	-12.211470228357	-16.3928730468264	-14.0937733092825	-11.7921535521702	-7.59020263437678	1.33995632333072	0.973274695178972	1.29807684778153	-0.401621989656711	-0.335603204439032	-0.50602625918223	-0.944549385406334	-0.852891074978438	-1.08952072563236	-0.886627225679106	-0.797715723270708	-1.02727258961144	0.00798640088203252	0.0113755999726924	0.0110204752399212
245	12.7125042093399	0.32	-7.57897699709948	-9.29363827076381	-5.86431572343515	0.497066604864349	-14.920499975336	-17.2637400259649	-12.5772599247071	1.02	0.51	1.59	-11.7903285292373	-10.1900049621407	-8.58968139504403	-16.2288542371555	-14.0260811898827	-11.8233081426098	-15.7504667207894	-13.6088646729548	-11.474966580911	-7.57897699709948	1.38012129917912	0.869243360745129	1.61025779118348	-0.401621989656711	-0.335603204439032	-0.50602625918223	-0.944549385406334	-0.852891074978438	-1.08952072563236	-0.886627225679106	-0.797715723270708	-1.02727258961144	0.00798640088203252	0.0113755999726924	0.0110204752399212
245	12.7125042093399	0.32	-7.57870204339717	-9.28448605928959	-5.87291802750475	0.485500471039785	-14.2996020474061	-16.597903946199	-12.0013001486132	1.01	0.59	1.61	-11.448245669603	-9.86301389301347	-8.27778211642392	-15.8176507048231	-13.6273900088234	-11.4371293128238	-15.5915948728755	-13.4324698436511	-11.2750332240625	-7.57870204339717	1.39439293039196	-0.342407736745982	-0.418366611143029	-0.401621989656711	-0.335603204439032	-0.50602625918223	-0.944549385406334	-0.852891074978438	-1.08952072563236	-0.886627225679106	-0.797715723270708	-1.02727258961144	0.00798640088203252	0.0113755999726924	0.0110204752399212
245	12.7125042093399	0.32	-7.55026983886393	-9.28502666460615	-5.81551301312171	0.372256287767016	-12.6182108923843	-15.176522302317	-10.0598994824515	1.01	0.58	1.73	-10.4499002923693	-8.6883571260178	-6.92681395966629	-14.4287568126061	-11.9964964798683	-9.56423614713063	-14.0738739430838	-11.7017277567511	-9.32781394591252	-7.55026983886393	1.39814215046245	1.34864403808498	1.2451514017922	-0.401621989656711	-0.335603204439032	-0.50602625918223	-0.944549385406334	-0.852891074978438	-1.08952072563236	-0.886627225679106	-0.797715723270708	-1.02727258961144	0.00798640088203252	0.0113755999726924	0.0110204752399212
245	12.7125042093399	0.32	-7.53950987418265	-9.26844201670351	-5.81057773166179	0.480225568007482	-15.7140281538175	-18.2664814556815	-13.1615748519535	0.98	0.55	1.59	-12.8350600557147	-11.0415624136912	-9.24806477166763	-17.8619324812682	-15.3660085317051	-12.8700845821421	-17.466116115592	-15.0248973661566	-12.5839534083552	-7.53950987418265	1.31024718004758	0.968079001956888	1.48551629504302	-0.401621989656711	-0.335603204439032	-0.50602625918223	-0.944549385406334	-0.852891074978438	-1.08952072563236	-0.886627225679106	-0.797715723270708	-1.02727258961144	0.00798640088203252	0.0113755999726924	0.0110204752399212
245	12.7125042093399	0.32	-7.52091802558113	-9.23928039586888	-5.80255565529338	0.466172118215821	-14.4483325346166	-16.8622958689232	-12.03436920031	1.12	0.76	2	-10.757928664398	-9.21785099343252	-7.677773322467	-14.4430611185732	-12.3754292701936	-10.307797421814	-14.2891793559893	-12.2435000312131	-10.1978240657846	-7.52091802558113	1.52391625690248	1.0852704112942	-0.855554863910573	-0.401621989656711	-0.335603204439032	-0.50602625918223	-0.944549385406334	-0.852891074978438	-1.08952072563236	-0.886627225679106	-0.797715723270708	-1.02727258961144	0.00798640088203252	0.0113755999726924	0.0110204752399212
245	12.7125042093399	0.32	-7.48313771162057	-9.17286566944689	-5.79340975379425	0.476596264927928	-15.4615680708881	-17.9913441975644	-12.9317919442118	1.09	0.69	1.98	-11.7055632302251	-10.0596353838148	-8.41370753740454	-15.8255607199635	-13.600316999372	-11.3750732787806	-15.4946608308747	-13.3152684493506	-11.1375848867949	-7.48313771162057	1.57543641732334	-0.58512231885376	-2.07201585321199	-0.401621989656711	-0.335603204439032	-0.50602625918223	-0.944549385406334	-0.852891074978438	-1.08952072563236	-0.886627225679106	-0.797715723270708	-1.02727258961144	0.00798640088203252	0.0113755999726924	0.0110204752399212
245	12.7125042093399	0.32	-7.41789492353607	-9.10501582005397	-5.73077402701816	0.498642221768238	-14.4448697251577	-16.7062752300291	-12.1834642202864	0.94	0.51	1.64	-12.06070979525	-10.4281402877987	-8.79557078034746	-16.9660430204947	-14.6694746619496	-12.3729063034045	-16.4138368628333	-14.1928076074641	-11.9719757260205	-7.41789492353607	1.28517022645606	-1.42756545627425	-0.0769719668005914	-0.401621989656711	-0.335603204439032	-0.50602625918223	-0.944549385406334	-0.852891074978438	-1.08952072563236	-0.886627225679106	-0.797715723270708	-1.02727258961144	0.00798640088203252	0.0113755999726924	0.0110204752399212
245	12.7125042093399	0.32	-7.35400210058375	-9.04657287612076	-5.66143132504674	0.52828818149175	-17.6741551313118	-20.281671571666	-15.0666386909575	0.94	0.59	1.84	-14.6851983081078	-12.7971933730635	-10.9091884380192	-20.682672361092	-18.0236011883121	-15.3645300155321	-20.0547187292016	-17.4785882864042	-14.8994324479328	-7.35400210058375	1.36097385900546	-0.518270644381925	-0.042411402652783	-0.401621989656711	-0.335603204439032	-0.50602625918223	-0.944549385406334	-0.852891074978438	-1.08952072563236	-0.886627225679106	-0.797715723270708	-1.02727258961144	0.00798640088203252	0.0113755999726924	0.0110204752399212
245	12.7125042093399	0.32	-7.27800844186515	-8.92072120529321	-5.63529567843708	0.476940927334897	-13.6714344746249	-15.9067694875083	-11.4360994617414	0.95	0.5	1.83	-11.4478563314345	-9.83912024581944	-8.23038416020441	-16.0837364509306	-13.8235327524368	-11.563329053943	-15.2792970656745	-13.1327471576604	-10.983702817328	-7.27800844186515	1.37279707138083	-0.67161721800207	-0.15636748136714	-0.401621989656711	-0.335603204439032	-0.50602625918223	-0.944549385406334	-0.852891074978438	-1.08952072563236	-0.886627225679106	-0.797715723270708	-1.02727258961144	0.00798640088203252	0.0113755999726924	0.0110204752399212
245	12.7125042093399	0.32	-7.20625612875886	-8.86389036778109	-5.54862188973663	0.489705576205042	-14.2878341042608	-16.5650003999531	-12.0106678085685	0.92	0.52	1.76	-12.1793306493291	-10.5050559382447	-8.83078122716028	-17.2612071690561	-14.888334350505	-12.5154615319539	-16.5869819704756	-14.3065189612619	-12.0271319560831	-7.20625612875886	1.33717624753948	1.3093433493331	2.51397245150377	-0.401621989656711	-0.335603204439032	-0.50602625918223	-0.944549385406334	-0.852891074978438	-1.08952072563236	-0.886627225679106	-0.797715723270708	-1.02727258961144	0.00798640088203252	0.0113755999726924	0.0110204752399212
245	12.7125042093399	0.32	-7.18343753322397	-8.81297167607132	-5.55390339037662	0.483556660658447	-16.1477864850553	-18.7532567148202	-13.5423162552904	1.05	0.6	1.77	-12.5162638478553	-10.7773257348981	-9.03838762194103	-17.079945586138	-14.7069556341837	-12.3339656822294	-16.6859272189466	-14.3658658704672	-12.048376307431	-7.18343753322397	1.40247124553953	0.394019153390077	0.208713030166714	-0.401621989656711	-0.335603204439032	-0.50602625918223	-0.944549385406334	-0.852891074978438	-1.08952072563236	-0.886627225679106	-0.797715723270708	-1.02727258961144	0.00798640088203252	0.0113755999726924	0.0110204752399212
245	12.7125042093399	0.32	-7.12476037334463	-8.74177444469772	-5.50774630199155	0.493183263699765	-14.4998261861584	-16.7947568380975	-12.2048955342193	1.07	0.61	1.7	-11.1136305810401	-9.59500118255421	-8.07637178406836	-15.1181019430083	-13.0522789077234	-10.9864558724386	-14.8715249181288	-12.8369735064229	-10.8056782175936	-7.12476037334463	1.41425452189771	1.31091622906758	1.06214022665006	-0.401621989656711	-0.335603204439032	-0.50602625918223	-0.944549385406334	-0.852891074978438	-1.08952072563236	-0.886627225679106	-0.797715723270708	-1.02727258961144	0.00798640088203252	0.0113755999726924	0.0110204752399212
245	12.7125042093399	0.32	-7.03809404733798	-8.649208799744	-5.42697929493197	0.450990966884992	-14.8626215310022	-17.422897051563	-12.3023460104413	1.01	0.63	1.68	-11.9659660568212	-10.2075805320446	-8.44919500726798	-16.5058737656583	-14.0803538063418	-11.6548338470253	-16.2962640435831	-13.90011646512	-11.5058168420258	-7.03809404733798	1.35104722440558	-0.741060687275773	-0.992080328950627	-0.401621989656711	-0.335603204439032	-0.50602625918223	-0.944549385406334	-0.852891074978438	-1.08952072563236	-0.886627225679106	-0.797715723270708	-1.02727258961144	0.00798640088203252	0.0113755999726924	0.0110204752399212
245	12.7125042093399	0.32	-7.03751922245247	-8.64488898998297	-5.43014945492197	0.377766127000534	-12.4668914453321	-14.9649864868094	-9.96879640385483	0.94	0.6	1.65	-10.8456379631624	-9.03518297602864	-7.22472798889484	-15.2807706341595	-12.729961959204	-10.1791532842484	-15.0548759000706	-12.5415386192509	-10.0286192130297	-7.03751922245247	1.36397934174181	0.760829780275669	0.93706386683185	-0.401621989656711	-0.335603204439032	-0.50602625918223	-0.944549385406334	-0.852891074978438	-1.08952072563236	-0.886627225679106	-0.797715723270708	-1.02727258961144	0.00798640088203252	0.0113755999726924	0.0110204752399212
245	12.7125042093399	0.32	-7.01246933458094	-8.60640317993117	-5.41853548923072	0.463312435467609	-14.7019634492463	-17.1724619120158	-12.2314649864768	0.9	0.53	1.57	-12.8441202201997	-10.9963141559202	-9.14850809164082	-18.3336354976933	-15.6960859986121	-13.0585364995309	-17.9000364008645	-15.3240164913462	-12.751345612015	-7.01246933458094	1.35604721924126	1.25996870978394	2.22309847409692	-0.401621989656711	-0.335603204439032	-0.50602625918223	-0.944549385406334	-0.852891074978438	-1.08952072563236	-0.886627225679106	-0.797715723270708	-1.02727258961144	0.00798640088203252	0.0113755999726924	0.0110204752399212
245	12.7125042093399	0.32	-6.97385104713796	-8.56931912895721	-5.3783829653187	0.462167403448102	-14.4655007620787	-16.9018684905997	-12.0291330335577	0.9	0.54	1.69	-12.6415590259976	-10.8193056777205	-8.99705232944348	-18.0443979473002	-15.4433370726494	-12.8422761979985	-17.4862992733302	-14.9666971859832	-12.4439093793038	-6.97385104713796	1.42367285008616	-0.783629481665256	-0.315888086895986	-0.401621989656711	-0.335603204439032	-0.50602625918223	-0.944549385406334	-0.852891074978438	-1.08952072563236	-0.886627225679106	-0.797715723270708	-1.02727258961144	0.00798640088203252	0.0113755999726924	0.0110204752399212
245	12.7125042093399	0.32	-6.97290938766886	-8.55788675709815	-5.38793201823958	0.512635054594812	-14.9362876125819	-17.2100816504506	-12.6624935747133	0.95	0.53	1.7	-12.3913038343951	-10.7541661756479	-9.11702851690074	-17.4123370553091	-15.1118210562648	-12.8113050572204	-16.8196792374267	-14.595434909139	-12.3739225462943	-6.97290938766886	1.47686630518329	1.0152311285378	1.30748681990846	-0.401621989656711	-0.335603204439032	-0.50602625918223	-0.944549385406334	-0.852891074978438	-1.08952072563236	-0.886627225679106	-0.797715723270708	-1.02727258961144	0.00798640088203252	0.0113755999726924	0.0110204752399212
245	12.7125042093399	0.32	-6.93831334701035	-8.50663398628368	-5.36999270773702	0.42872144443208	-13.9775663980648	-16.4967126569156	-11.458420139214	0.97	0.57	1.72	-11.6818989067096	-9.89800337921038	-8.11410785171121	-16.3069354628884	-13.8167693116682	-11.326603160448	-15.8982115801507	-13.46963759416	-11.0420160640856	-6.93831334701035	1.45536078216757	-0.0460078553407456	-0.70356251490108	-0.401621989656711	-0.335603204439032	-0.50602625918223	-0.944549385406334	-0.852891074978438	-1.08952072563236	-0.886627225679106	-0.797715723270708	-1.02727258961144	0.00798640088203252	0.0113755999726924	0.0110204752399212
245	12.7125042093399	0.32	-6.92389027484012	-8.50330636439486	-5.34447418528538	0.525767476470786	-15.4885330473453	-17.7851816806523	-13.1918844140383	0.91	0.49	1.51	-13.2293749467117	-11.5210299639937	-9.81268498127562	-18.8400517786226	-16.4071849153126	-13.9743180520027	-18.3308619326582	-15.9626802295873	-13.59595504239	-6.92389027484012	1.30115711632835	-0.360821664571739	1.24240834654705	-0.401621989656711	-0.335603204439032	-0.50602625918223	-0.944549385406334	-0.852891074978438	-1.08952072563236	-0.886627225679106	-0.797715723270708	-1.02727258961144	0.00798640088203252	0.0113755999726924	0.0110204752399212
245	12.7125042093399	0.32	-6.80751369873261	-8.34082613743906	-5.27420126002616	0.496902037991011	-15.1801682344809	-17.5649735786496	-12.7953628903122	0.98	0.64	1.79	-12.3459515421435	-10.6697354587707	-8.9935193753978	-17.1833440653299	-14.8503527531483	-12.5173614409667	-16.8746266420321	-14.5822461477868	-12.291956598601	-6.80751369873261	1.49670736723131	1.10106844548932	0.450736965999029	-0.401621989656711	-0.335603204439032	-0.50602625918223	-0.944549385406334	-0.852891074978438	-1.08952072563236	-0.886627225679106	-0.797715723270708	-1.02727258961144	0.00798640088203252	0.0113755999726924	0.0110204752399212
245	12.7125042093399	0.32	-6.73354285098488	-8.26424915179816	-5.2028365501716	0.520161703298012	-15.4115472940398	-17.7226006440286	-13.100493944051	1.08	0.65	1.89	-11.5875668230143	-10.0765309619445	-8.56549510087465	-15.69389863975	-13.6473910332041	-11.6008834266583	-15.3354102514427	-13.3374708696446	-11.337548508892	-6.73354285098488	1.57950951009426	0.810212429407282	-0.601840767031808	-0.401621989656711	-0.335603204439032	-0.50602625918223	-0.944549385406334	-0.852891074978438	-1.08952072563236	-0.886627225679106	-0.797715723270708	-1.02727258961144	0.00798640088203252	0.0113755999726924	0.0110204752399212
245	12.7125042093399	0.32	-6.7091444464231	-8.21991045132774	-5.19837844151845	0.528014523639357	-16.7083502677954	-19.1747326863554	-14.2419678492355	1.05	0.57	1.68	-12.7967618711553	-11.1507567346156	-9.50475159807596	-17.4623129711325	-15.2161934343506	-12.9700738975687	-17.0568503287548	-14.8632740336469	-12.6690299721818	-6.7091444464231	1.46981725681328	-1.68138957450056	-1.99297503231414	-0.401621989656711	-0.335603204439032	-0.50602625918223	-0.944549385406334	-0.852891074978438	-1.08952072563236	-0.886627225679106	-0.797715723270708	-1.02727258961144	0.00798640088203252	0.0113755999726924	0.0110204752399212
245	12.7125042093399	0.32	-6.66640892659459	-8.17218776704574	-5.16063008614344	0.515282216788236	-17.0152485034071	-19.5918405220546	-14.4386564847595	0.95	0.64	1.58	-14.0855647904193	-12.2331225057711	-10.380680221123	-19.7814769240284	-17.1799451535888	-14.5784133831491	-19.690606304827	-17.1007086425956	-14.5127087051619	-6.66640892659459	1.43436160144819	0.112160391463712	0.00423187183116009	-0.401621989656711	-0.335603204439032	-0.50602625918223	-0.944549385406334	-0.852891074978438	-1.08952072563236	-0.886627225679106	-0.797715723270708	-1.02727258961144	0.00798640088203252	0.0113755999726924	0.0110204752399212
245	12.7125042093399	0.32	-6.66292324438223	-8.16886980874734	-5.15697668001713	0.456289432342191	-15.502827047453	-18.1449927165187	-12.8606613783874	1.04	0.56	1.7	-12.2493979801447	-10.4657136703463	-8.68202936054792	-16.7871137088109	-14.3426742859313	-11.8982348630517	-16.3302265861369	-13.9539921325458	-11.5762250666083	-6.66292324438223	1.41967041264715	1.11527112811937	1.13209037692246	-0.401621989656711	-0.335603204439032	-0.50602625918223	-0.944549385406334	-0.852891074978438	-1.08952072563236	-0.886627225679106	-0.797715723270708	-1.02727258961144	0.00798640088203252	0.0113755999726924	0.0110204752399212
245	12.7125042093399	0.32	-6.6150953416746	-8.12860393145176	-5.10158675189745	0.505838793753371	-13.9527716501528	-16.1059212519179	-11.7996220483878	1.08	0.59	2.05	-10.5370192533277	-9.12835852202108	-7.71969779071448	-14.2742492057518	-12.3659700385977	-10.4576908714436	-13.6599711288165	-11.8355592783621	-10.0078432157874	-6.6150953416746	1.55685133860488	-2.14455392870244	-3.19153667012075	-0.401621989656711	-0.335603204439032	-0.50602625918223	-0.944549385406334	-0.852891074978438	-1.08952072563236	-0.886627225679106	-0.797715723270708	-1.02727258961144	0.00798640088203252	0.0113755999726924	0.0110204752399212
245	12.7125042093399	0.32	-6.5683374486967	-8.07813408063301	-5.05854081676039	0.465555906462644	-13.9212470447218	-16.2500289741843	-11.5924651152592	0.93	0.55	1.97	-11.8563921950911	-10.1572597236098	-8.45812725212847	-16.7506549766221	-14.3501286342881	-11.9496022919542	-15.9776302725924	-13.6878059846498	-11.3984278894931	-6.5683374486967	1.5123397284774	0.526467819286056	0.488327863236257	-0.401621989656711	-0.335603204439032	-0.50602625918223	-0.944549385406334	-0.852891074978438	-1.08952072563236	-0.886627225679106	-0.797715723270708	-1.02727258961144	0.00798640088203252	0.0113755999726924	0.0110204752399212
245	12.7125042093399	0.32	-6.55451452813681	-8.06012454470992	-5.04890451156371	0.494597248360823	-14.0361262747604	-16.2513912510919	-11.820861298429	0.96	0.61	1.6	-11.6141810934302	-10.0310250295875	-8.44786896574472	-16.2716061139544	-14.0535856026039	-11.8355650912533	-16.1077667012608	-13.9110718077227	-11.7162674762774	-6.55451452813681	1.38708230203561	-0.592274437379401	-0.223861490391146	-0.401621989656711	-0.335603204439032	-0.50602625918223	-0.944549385406334	-0.852891074978438	-1.08952072563236	-0.886627225679106	-0.797715723270708	-1.02727258961144	0.00798640088203252	0.0113755999726924	0.0110204752399212
245	12.7125042093399	0.32	-6.51197672770986	-8.00194966565075	-5.02200378976897	0.467092849190969	-14.8556710378759	-17.3331039341462	-12.3782381416057	1.08	0.57	1.72	-11.3691161062855	-9.74412023998018	-8.11912437367489	-15.4158737305343	-13.2124719134174	-11.0090700963005	-15.0185771359451	-12.8714313096308	-10.7235520460996	-6.51197672770986	1.41574706919945	-1.73138272406008	-2.04640138220581	-0.401621989656711	-0.335603204439032	-0.50602625918223	-0.944549385406334	-0.852891074978438	-1.08952072563236	-0.886627225679106	-0.797715723270708	-1.02727258961144	0.00798640088203252	0.0113755999726924	0.0110204752399212
245	12.7125042093399	0.32	-6.39820651511323	-7.84864439829739	-4.94776863192907	0.540087142288715	-16.8335374840141	-19.2588444179494	-14.4082305500787	1.01	0.56	1.69	-13.2388551830942	-11.5716582020023	-9.90446122091038	-18.2680196347397	-15.9674893574346	-13.6669590801295	-17.7984529460295	-15.5574953455546	-13.3152475748036	-6.39820651511323	1.39419085463216	0.881488996387943	1.42400447865767	-0.401621989656711	-0.335603204439032	-0.50602625918223	-0.944549385406334	-0.852891074978438	-1.08952072563236	-0.886627225679106	-0.797715723270708	-1.02727258961144	0.00798640088203252	0.0113755999726924	0.0110204752399212
245	12.7125042093399	0.32	-6.38975940184672	-7.85099960102431	-4.92851920266914	0.418924805759959	-12.7580757639002	-15.104025852213	-10.4121256755874	1.08	0.71	1.82	-9.90270513654246	-8.3646216999199	-6.82653826329735	-13.4253776062549	-11.3401543625187	-9.2549311187825	-13.3058206461757	-11.2381945827089	-9.17266866921989	-6.38975940184672	1.48699186138168	-0.166641796151985	-1.61251826040842	-0.401621989656711	-0.335603204439032	-0.50602625918223	-0.944549385406334	-0.852891074978438	-1.08952072563236	-0.886627225679106	-0.797715723270708	-1.02727258961144	0.00798640088203252	0.0113755999726924	0.0110204752399212
245	12.7125042093399	0.32	-6.38134391194362	-7.82757407306981	-4.93511375081743	0.417853006746151	-13.6640470729203	-16.18212620887	-11.1459679369706	0.97	0.54	1.79	-11.4377292313982	-9.65791939871754	-7.87810956603691	-15.9543080354046	-13.471679382413	-10.9890507294214	-15.3743290934555	-12.9817579976369	-10.5903240594708	-6.38134391194362	1.41989877455441	-0.494583150105136	-0.641758595571489	-0.401621989656711	-0.335603204439032	-0.50602625918223	-0.944549385406334	-0.852891074978438	-1.08952072563236	-0.886627225679106	-0.797715723270708	-1.02727258961144	0.00798640088203252	0.0113755999726924	0.0110204752399212
245	12.7125042093399	0.32	-6.37625385736464	-7.83071900775974	-4.92178870696953	0.561786413751367	-16.149727790146	-18.3766649958902	-13.9227905844019	0.97	0.55	1.94	-13.0227844892027	-11.4446459473139	-9.86650740542503	-18.1840166796731	-15.9804251518909	-13.7768336241086	-17.3409024069629	-15.237481312151	-13.1361126035918	-6.37625385736464	1.4742992639794	1.68009280655066	1.39842484081046	-0.401621989656711	-0.335603204439032	-0.50602625918223	-0.944549385406334	-0.852891074978438	-1.08952072563236	-0.886627225679106	-0.797715723270708	-1.02727258961144	0.00798640088203252	0.0113755999726924	0.0110204752399212
245	12.7125042093399	0.32	-6.3727168042043	-7.83697236203798	-4.90846124637062	0.515314683626863	-14.6787903681676	-16.9014317832461	-12.4561489530891	0.85	0.49	1.41	-13.107372361615	-11.3836729125151	-9.65997346341516	-19.0020021464283	-16.5031229105325	-14.0042436746368	-18.6249918897447	-16.1734070969816	-13.7259194448419	-6.3727168042043	1.29817326207552	-0.27258989171741	1.87368348223466	-0.401621989656711	-0.335603204439032	-0.50602625918223	-0.944549385406334	-0.852891074978438	-1.08952072563236	-0.886627225679106	-0.797715723270708	-1.02727258961144	0.00798640088203252	0.0113755999726924	0.0110204752399212
245	12.7125042093399	0.32	-6.32135559894185	-7.76529825171865	-4.87741294616505	0.47677384521937	-14.6639221051872	-17.0623359233348	-12.2655082870396	1.13	0.68	1.9	-10.7950586365259	-9.27762175579093	-7.76018487505596	-14.4504968414109	-12.4192233124365	-10.3879497834622	-14.2022374069824	-12.2054494804651	-10.2083866557443	-6.32135559894185	1.60311042473612	1.10509500509923	-0.718449119257798	-0.401621989656711	-0.335603204439032	-0.50602625918223	-0.944549385406334	-0.852891074978438	-1.08952072563236	-0.886627225679106	-0.797715723270708	-1.02727258961144	0.00798640088203252	0.0113755999726924	0.0110204752399212
245	12.7125042093399	0.32	-6.31942114090834	-7.74285057355672	-4.89599170825996	0.426670662350779	-12.1378547955599	-14.3346172182449	-9.94109237287501	1.07	0.59	1.86	-9.45576715817305	-8.00668249448949	-6.55759783080594	-12.8479980045763	-10.8790581442735	-8.91011828397081	-12.4358879073374	-10.529801765453	-8.62409297703891	-6.31942114090834	1.5317924367761	0.422164135455087	-0.571425368909214	-0.401621989656711	-0.335603204439032	-0.50602625918223	-0.944549385406334	-0.852891074978438	-1.08952072563236	-0.886627225679106	-0.797715723270708	-1.02727258961144	0.00798640088203252	0.0113755999726924	0.0110204752399212
245	12.7125042093399	0.32	-6.31933992388559	-7.76104928139795	-4.87763056637324	0.491560950638852	-12.9478196547153	-15.0037711503164	-10.8918681591141	1.11	0.54	2.14	-9.66751590616363	-8.34278603745951	-7.01805616875539	-13.0248031987791	-11.2400276681368	-9.45525213749456	-12.2243276204665	-10.5507532312254	-8.87410708441593	-6.31933992388559	1.56776494008531	-2.08207917986574	-2.79367576032787	-0.401621989656711	-0.335603204439032	-0.50602625918223	-0.944549385406334	-0.852891074978438	-1.08952072563236	-0.886627225679106	-0.797715723270708	-1.02727258961144	0.00798640088203252	0.0113755999726924	0.0110204752399212
245	12.7125042093399	0.32	-6.31846985091577	-7.75920150224769	-4.87773819958385	0.552670173735836	-14.5244439981864	-16.5646118149376	-12.4842761814353	1	0.51	2.05	-11.4472305676458	-10.0373411204339	-8.62745167322208	-15.8279268295453	-13.8784922587689	-11.9290576879925	-14.8276887562524	-13.0025932694229	-11.1763036756783	-6.31846985091577	1.60472319640848	0.0310218287124604	-0.254092047169709	-0.401621989656711	-0.335603204439032	-0.50602625918223	-0.944549385406334	-0.852891074978438	-1.08952072563236	-0.886627225679106	-0.797715723270708	-1.02727258961144	0.00798640088203252	0.0113755999726924	0.0110204752399212
245	12.7125042093399	0.32	-6.21501768276123	-7.61928379477649	-4.81075157074597	0.579609101651125	-16.4868913653924	-18.6791071069234	-14.2946756238613	0.96	0.46	1.75	-13.3698193620573	-11.8007117864567	-10.2316042108561	-18.7428589003575	-16.5431611263976	-14.3434633524376	-17.7154918882762	-15.6361747402842	-13.5568146599678	-6.21501768276123	1.48697278515625	-1.60814718915572	-0.405089956638579	-0.401621989656711	-0.335603204439032	-0.50602625918223	-0.944549385406334	-0.852891074978438	-1.08952072563236	-0.886627225679106	-0.797715723270708	-1.02727258961144	0.00798640088203252	0.0113755999726924	0.0110204752399212
245	12.7125042093399	0.32	-6.19888603174056	-7.61367964399068	-4.78409241949044	0.518295941197814	-14.7428053220076	-16.9618540611528	-12.5237565828623	0.92	0.52	1.54	-12.4756179204062	-10.8434847752603	-9.21135163011438	-17.683753612878	-15.3702617613071	-13.0567699097362	-17.2710056720301	-15.0163503280328	-12.7524025514695	-6.19888603174056	1.3273078967823	-0.480229208835725	1.29472167725623	-0.401621989656711	-0.335603204439032	-0.50602625918223	-0.944549385406334	-0.852891074978438	-1.08952072563236	-0.886627225679106	-0.797715723270708	-1.02727258961144	0.00798640088203252	0.0113755999726924	0.0110204752399212
245	12.7125042093399	0.32	-6.10347467493719	-7.49902820730247	-4.70792114257191	0.525323482196934	-14.2781154079745	-16.3971683939756	-12.1590624219734	0.95	0.6	1.55	-11.8107393724571	-10.2844037312813	-8.75806809010559	-16.599206046959	-14.4540431570067	-12.3088802670544	-16.436555508805	-14.312328038021	-12.1886707664773	-6.10347467493719	1.39917414681111	0.992493721408615	1.79467640641992	-0.401621989656711	-0.335603204439032	-0.50602625918223	-0.944549385406334	-0.852891074978438	-1.08952072563236	-0.886627225679106	-0.797715723270708	-1.02727258961144	0.00798640088203252	0.0113755999726924	0.0110204752399212
245	12.7125042093399	0.32	-5.9776037732365	-7.33026040843222	-4.62494713804077	0.507675332351885	-14.6291799274276	-16.8784324191371	-12.3799274357181	0.97	0.57	1.65	-11.9804900933751	-10.3839468525542	-8.7874036117334	-16.7394039986538	-14.5086787026829	-12.2779534067121	-16.3868523127097	-14.2029063111384	-12.0186909160834	-5.9776037732365	1.43760955380901	0.697068773065975	0.821538745366802	-0.401621989656711	-0.335603204439032	-0.50602625918223	-0.944549385406334	-0.852891074978438	-1.08952072563236	-0.886627225679106	-0.797715723270708	-1.02727258961144	0.00798640088203252	0.0113755999726924	0.0110204752399212
245	12.7125042093399	0.32	-5.96782451595761	-7.34015159037129	-4.59549744154393	0.496603889559294	-15.2675922738527	-17.6675626684609	-12.8676218792446	0.94	0.56	1.76	-12.7690561519637	-11.0345012896505	-9.29994642733732	-17.9706651036752	-15.529521125325	-13.0883771469748	-17.4111676393463	-15.045750835408	-12.6800629442585	-5.96782451595761	1.49752022255941	0.544509696276036	0.496863352643841	-0.401621989656711	-0.335603204439032	-0.50602625918223	-0.944549385406334	-0.852891074978438	-1.08952072563236	-0.886627225679106	-0.797715723270708	-1.02727258961144	0.00798640088203252	0.0113755999726924	0.0110204752399212
245	12.7125042093399	0.32	-5.90556073288838	-7.24634566807249	-4.56477579770427	0.525640772917343	-16.1967172269241	-18.5989861072945	-13.7944483465536	0.96	0.56	1.45	-13.276230566053	-11.5614556125439	-9.84668065903484	-18.5913949068672	-16.1901065156721	-13.788818124477	-18.4341084734957	-16.0526567209082	-13.672739585998	-5.90556073288838	1.42923225718517	-0.103254464388077	0.41439541405469	-0.401621989656711	-0.335603204439032	-0.50602625918223	-0.944549385406334	-0.852891074978438	-1.08952072563236	-0.886627225679106	-0.797715723270708	-1.02727258961144	0.00798640088203252	0.0113755999726924	0.0110204752399212
245	12.7125042093399	0.32	-5.8880564869973	-7.21563162189449	-4.56048135210012	0.397300886637738	-12.754604898146	-15.207296706673	-10.3019130896191	1.07	0.62	2.04	-10.0440578562373	-8.42411323994311	-6.80416862364887	-13.6536247775147	-11.4515152050871	-9.24940563265955	-13.1426799336944	-11.0222608697544	-8.90333433571244	-5.8880564869973	1.57481103482793	-1.34006135890259	-2.46299765377515	-0.401621989656711	-0.335603204439032	-0.50602625918223	-0.944549385406334	-0.852891074978438	-1.08952072563236	-0.886627225679106	-0.797715723270708	-1.02727258961144	0.00798640088203252	0.0113755999726924	0.0110204752399212
245	12.7125042093399	0.32	-5.8507816793193	-7.18512933339294	-4.51643402524566	0.552212481125052	-14.5519821345639	-16.5979108478315	-12.5060534212963	0.99	0.49	1.67	-11.5511187299728	-10.1272789650362	-8.70343920009963	-16.0150046675566	-14.0409274362194	-12.0668502048822	-15.3789140758067	-13.4836721143463	-11.5868143216396	-5.8507816793193	1.43944622030476	-0.587678264119722	0.396039308333806	-0.401621989656711	-0.335603204439032	-0.50602625918223	-0.944549385406334	-0.852891074978438	-1.08952072563236	-0.886627225679106	-0.797715723270708	-1.02727258961144	0.00798640088203252	0.0113755999726924	0.0110204752399212
245	12.7125042093399	0.32	-5.84948939110513	-7.18785855629451	-4.51112022591575	0.507398037124958	-14.4401426021661	-16.6615623138204	-12.2187228905118	1.09	0.59	1.84	-10.8699696792825	-9.42071993572073	-7.97147019215896	-14.7103285165063	-12.7490590319292	-10.787789547352	-14.2818084834098	-12.3774007269191	-10.4734181354238	-5.84948939110513	1.53111481684165	-1.28110865968829	-2.33151726167701	-0.401621989656711	-0.335603204439032	-0.50602625918223	-0.944549385406334	-0.852891074978438	-1.08952072563236	-0.886627225679106	-0.797715723270708	-1.02727258961144	0.00798640088203252	0.0113755999726924	0.0110204752399212
245	12.7125042093399	0.32	-5.79950844300818	-7.12257426144535	-4.47644262457101	0.457434562536663	-12.3716395371643	-14.4752934572371	-10.2679856170914	1.14	0.62	1.93	-9.11978174776657	-7.7944293685161	-6.46907698926564	-12.1900176763489	-10.4184764950689	-8.64693531378892	-11.8334353889672	-10.1147499788227	-8.395152680174	-5.79950844300818	1.56213313785085	1.9476813990376	0.622154061967275	-0.401621989656711	-0.335603204439032	-0.50602625918223	-0.944549385406334	-0.852891074978438	-1.08952072563236	-0.886627225679106	-0.797715723270708	-1.02727258961144	0.00798640088203252	0.0113755999726924	0.0110204752399212
245	12.7125042093399	0.32	-5.77302528394083	-7.10194062518458	-4.44410994269707	0.527735960320092	-15.2789161527581	-17.5355552271333	-13.0222770783828	1	0.52	1.87	-12.1335356003709	-10.5720788804974	-9.01062216062386	-16.7850396048256	-14.6249838924991	-12.4649281801726	-16.0055667821427	-13.9458636182897	-11.885085255498	-5.77302528394083	1.49312644160197	0.325325361911481	-0.0446673371018114	-0.401621989656711	-0.335603204439032	-0.50602625918223	-0.944549385406334	-0.852891074978438	-1.08952072563236	-0.886627225679106	-0.797715723270708	-1.02727258961144	0.00798640088203252	0.0113755999726924	0.0110204752399212
245	12.7125042093399	0.32	-5.69697755337838	-6.98245646631964	-4.41149864043711	0.560722920319119	-16.5743273732902	-18.8647545683507	-14.2839001782298	1.25	0.68	2.2	-11.0580667617496	-9.71547326316273	-8.37287976457582	-14.428412210608	-12.6766148262857	-10.9248174419634	-13.9224130695279	-12.2319688858981	-10.5408759387723	-5.69697755337838	1.63138328181905	0.22649610083874	-1.72873669826667	-0.401621989656711	-0.335603204439032	-0.50602625918223	-0.944549385406334	-0.852891074978438	-1.08952072563236	-0.886627225679106	-0.797715723270708	-1.02727258961144	0.00798640088203252	0.0113755999726924	0.0110204752399212
245	12.7125042093399	0.32	-5.6344092178744	-6.90736132216671	-4.36145711358209	0.464699534370728	-15.172502311	-17.7149695514456	-12.6300350705544	1.25	0.7	2.12	-10.4045757385427	-8.9113023299061	-7.41802892126954	-13.5843615764853	-11.6347226459592	-9.68508371543315	-13.2323391424492	-11.3321675594694	-9.43335028356181	-5.6344092178744	1.75685766937127	-1.24765088140795	-4.76138994941915	-0.401621989656711	-0.335603204439032	-0.50602625918223	-0.944549385406334	-0.852891074978438	-1.08952072563236	-0.886627225679106	-0.797715723270708	-1.02727258961144	0.00798640088203252	0.0113755999726924	0.0110204752399212
245	12.7125042093399	0.32	-5.59723813073488	-6.88486501051366	-4.30961125095609	0.593581920887072	-16.355012248314	-18.4679296126658	-14.2420948839622	1	0.57	1.7	-12.8362819366861	-11.3676818517509	-9.89908176681562	-17.7880841369641	-15.7529479500812	-13.7178117631983	-17.3411931581019	-15.3552670088467	-13.3716816263775	-5.59723813073488	1.46185031625978	-0.318737407612319	-0.525049401023513	-0.401621989656711	-0.335603204439032	-0.50602625918223	-0.944549385406334	-0.852891074978438	-1.08952072563236	-0.886627225679106	-0.797715723270708	-1.02727258961144	0.00798640088203252	0.0113755999726924	0.0110204752399212
245	12.7125042093399	0.32	-5.57752032483683	-6.84846972478519	-4.30657092488846	0.485810129982539	-14.0602939548365	-16.3187328101737	-11.8018550994993	1.17	0.62	2.17	-10.1043811580884	-8.70598048065728	-7.30757980322619	-13.4255936531621	-11.5675521792943	-9.7095107054265	-12.8377707050738	-11.0625807015731	-9.28357241341367	-5.57752032483683	1.73380435826127	0.392511000919347	-1.70741889093082	-0.401621989656711	-0.335603204439032	-0.50602625918223	-0.944549385406334	-0.852891074978438	-1.08952072563236	-0.886627225679106	-0.797715723270708	-1.02727258961144	0.00798640088203252	0.0113755999726924	0.0110204752399212
245	12.7125042093399	0.32	-5.49935723129235	-6.7552234877197	-4.24349097486499	0.494606185264499	-14.7538953880113	-17.0824013326809	-12.4253894433417	1	0.57	2.09	-11.8677300988885	-10.2500371559105	-8.63234421293244	-16.442930650362	-14.201591097362	-11.960251544362	-15.6195348291774	-13.4900392787933	-11.3616909956539	-5.49935723129235	1.63119086195034	0.674185259452344	-0.455180324022881	-0.401621989656711	-0.335603204439032	-0.50602625918223	-0.944549385406334	-0.852891074978438	-1.08952072563236	-0.886627225679106	-0.797715723270708	-1.02727258961144	0.00798640088203252	0.0113755999726924	0.0110204752399212
245	12.7125042093399	0.32	-5.42648145692471	-6.64876523983615	-4.20419767401327	0.444787814965052	-13.5715752552529	-15.9389596177841	-11.2041908927217	1.04	0.6	1.84	-10.7084892236586	-9.11797701066965	-7.52746479768068	-14.648981380835	-12.4731951137499	-10.2974088466647	-14.2254716239157	-12.1126836812324	-10.0005817054856	-5.42648145692471	1.6006110173809	0.0383965840822552	-0.81039788824634	-0.401621989656711	-0.335603204439032	-0.50602625918223	-0.944549385406334	-0.852891074978438	-1.08952072563236	-0.886627225679106	-0.797715723270708	-1.02727258961144	0.00798640088203252	0.0113755999726924	0.0110204752399212
245	12.7125042093399	0.32	-5.18483471460034	-6.36224140985616	-4.00742801934453	0.442116360538106	-13.665741389402	-16.0624883151653	-11.2689944636386	1	0.67	1.62	-11.1536494932234	-9.489369674966	-7.82508985670861	-15.4506047365534	-13.1451593611594	-10.8397139857654	-15.4054997750882	-13.1059644210949	-10.8062823470561	-5.18483471460034	1.59850992839539	-0.384004107217873	-1.61775427142147	-0.401621989656711	-0.335603204439032	-0.50602625918223	-0.944549385406334	-0.852891074978438	-1.08952072563236	-0.886627225679106	-0.797715723270708	-1.02727258961144	0.00798640088203252	0.0113755999726924	0.0110204752399212
245	12.7125042093399	0.32	-5.11429937569046	-6.282993819699	-3.94560493168192	0.62373911297621	-15.9725797164708	-17.9094635495712	-14.0356958833704	1.01	0.5	2.01	-12.3017171357155	-10.9713033590219	-9.6408895823283	-16.9698426258501	-15.1345775023978	-13.2993123789456	-15.8901550689907	-14.1736579996509	-12.4532153522211	-5.11429937569046	1.64735550726886	-0.315161864737362	-0.797258298667492	-0.401621989656711	-0.335603204439032	-0.50602625918223	-0.944549385406334	-0.852891074978438	-1.08952072563236	-0.886627225679106	-0.797715723270708	-1.02727258961144	0.00798640088203252	0.0113755999726924	0.0110204752399212
245	12.7125042093399	0.32	-5.1123664630858	-6.27005833801628	-3.95467458815532	0.536590640179369	-15.2495949071629	-17.4622036437131	-13.0369861706127	0.96	0.55	1.93	-12.4319089571301	-10.8566810573887	-9.28145315764733	-17.3907420067232	-15.1871880633457	-12.9836341199681	-16.6218919050583	-14.5157491451305	-12.4106758625202	-5.1123664630858	1.54873636952886	-0.252455994050548	-0.426909317575128	-0.401621989656711	-0.335603204439032	-0.50602625918223	-0.944549385406334	-0.852891074978438	-1.08952072563236	-0.886627225679106	-0.797715723270708	-1.02727258961144	0.00798640088203252	0.0113755999726924	0.0110204752399212
245	12.7125042093399	0.32	-4.86834335093016	-5.97349794219835	-3.76318875966197	0.486406420016699	-13.8669378472284	-16.0916620240962	-11.6422136703606	1.02	0.64	1.86	-10.974658134219	-9.45737624950787	-7.9400943647967	-15.0981852371389	-13.0108124304273	-10.9234396237158	-14.7646326953438	-12.7243402212434	-10.6831251524708	-4.86834335093016	1.5963738095926	-1.87977828266757	-3.02928443907095	-0.401621989656711	-0.335603204439032	-0.50602625918223	-0.944549385406334	-0.852891074978438	-1.08952072563236	-0.886627225679106	-0.797715723270708	-1.02727258961144	0.00798640088203252	0.0113755999726924	0.0110204752399212
245	12.7125042093399	0.32	-4.83909512873192	-5.95121173934569	-3.72697851811815	0.525495970703372	-15.2370149168727	-17.4975987188959	-12.9764311148495	1.07	0.62	1.99	-11.5300351862535	-10.0404244575165	-8.55081372877948	-15.6603583164186	-13.6371348494325	-11.6139113824465	-15.1348764403195	-13.1774645799492	-11.2234038965037	-4.83909512873192	1.63897724453722	0.394939812961604	-1.3961816975427	-0.401621989656711	-0.335603204439032	-0.50602625918223	-0.944549385406334	-0.852891074978438	-1.08952072563236	-0.886627225679106	-0.797715723270708	-1.02727258961144	0.00798640088203252	0.0113755999726924	0.0110204752399212
245	12.7125042093399	0.32	-4.81224390739888	-5.90286611964849	-3.72162169514928	0.54701629675557	-14.5715178224993	-16.641808897003	-12.5012267479955	1.02	0.56	1.69	-11.3357403019775	-9.92554011789161	-8.51533993380568	-15.5875759544211	-13.6484346284202	-11.7092933024194	-15.170236766408	-13.283494419966	-11.3962308657892	-4.81224390739888	1.5352940172887	-0.795098426028464	-0.979658596481937	-0.401621989656711	-0.335603204439032	-0.50602625918223	-0.944549385406334	-0.852891074978438	-1.08952072563236	-0.886627225679106	-0.797715723270708	-1.02727258961144	0.00798640088203252	0.0113755999726924	0.0110204752399212
245	12.7125042093399	0.32	-4.58630558857939	-5.64221440323733	-3.53039677392146	0.497274051743119	-14.4431425551628	-16.7104734790727	-12.175811631253	1.02	0.61	1.7	-11.4417092360969	-9.88926123359862	-8.3368132311003	-15.7643379602603	-13.6253817543199	-11.4864255483796	-15.4991556378756	-13.3960167425504	-11.293856742258	-4.58630558857939	1.53545257692025	0.0917508500180393	-0.151746243549642	-0.401621989656711	-0.335603204439032	-0.50602625918223	-0.944549385406334	-0.852891074978438	-1.08952072563236	-0.886627225679106	-0.797715723270708	-1.02727258961144	0.00798640088203252	0.0113755999726924	0.0110204752399212
245	12.7125042093399	0.32	-4.57974510221726	-5.62117244218218	-3.53831776225233	0.371871597098956	-11.2863113188763	-13.5764680155835	-8.99615462216898	1.09	0.64	1.74	-8.84488650005919	-7.35288018247529	-5.86087386489139	-11.9637419494368	-9.94562915959106	-7.92751636974534	-11.7970254219898	-9.80769691488121	-7.81667852472934	-4.57974510221726	1.58069333864838	-1.45660859522133	-2.45243336516728	-0.401621989656711	-0.335603204439032	-0.50602625918223	-0.944549385406334	-0.852891074978438	-1.08952072563236	-0.886627225679106	-0.797715723270708	-1.02727258961144	0.00798640088203252	0.0113755999726924	0.0110204752399212
245	12.7125042093399	0.32	-4.29691368177531	-5.26924369493564	-3.32458366861498	0.525103524804275	-13.6342663971421	-15.6586566761179	-11.6098761181662	1.07	0.6	2	-10.3075768006	-8.97498750468951	-7.64239820877906	-13.9946894991884	-12.1854210564713	-10.3761526137541	-13.4756388623744	-11.7330755458335	-9.99064674199831	-4.29691368177531	1.77647375777882	-0.638019477532094	-2.68089148559292	-0.401621989656711	-0.335603204439032	-0.50602625918223	-0.944549385406334	-0.852891074978438	-1.08952072563236	-0.886627225679106	-0.797715723270708	-1.02727258961144	0.00798640088203252	0.0113755999726924	0.0110204752399212
245	12.7125042093399	0.32	-3.8551462103338	-4.74227382642674	-2.96801859424086	0.495831376629891	-14.7968772855754	-17.1264508951946	-12.4673036759563	1.03	0.58	1.71	-11.6291060200803	-10.0472920964819	-8.4654781728836	-15.9719010908154	-13.7993716213822	-11.626842151949	-15.5962327991273	-13.4790082431957	-11.3588309178961	-3.8551462103338	1.62687072234899	-0.364880822102142	-0.60008071183883	-0.401621989656711	-0.335603204439032	-0.50602625918223	-0.944549385406334	-0.852891074978438	-1.08952072563236	-0.886627225679106	-0.797715723270708	-1.02727258961144	0.00798640088203252	0.0113755999726924	0.0110204752399212
245	12.7125042093399	0.33	-10.6786503464951	-13.0732931481051	-8.28400754488496	0.497105909223103	-16.2118940546341	-18.757745286691	-13.6660428225771	0.89	0.46	1.55	-14.1043874939118	-12.1901023956776	-10.2758172974435	-20.1775503648279	-17.4389993998227	-14.7004484348176	-19.3975195252463	-16.7651548145672	-14.1325563196441	-10.6786503464951	1.19235384151929	-0.159033095158403	2.07151730048342	-0.401621989656711	-0.335603204439032	-0.50602625918223	-0.944549385406334	-0.852891074978438	-1.08952072563236	-0.886627225679106	-0.797715723270708	-1.02727258961144	0.00798640088203252	0.0113755999726924	0.0110204752399212
245	12.7125042093399	0.33	-10.1867027140869	-12.4636346604634	-7.9097707677105	0.515604708134778	-16.658467942536	-19.1794052092104	-14.1375306758616	1.03	0.52	1.84	-12.9940382834127	-11.2861044347906	-9.57817058616848	-17.8315290308859	-15.4877563452679	-13.1439836596499	-17.0148344382256	-14.7798251286658	-12.5434833086778	-10.1867027140869	1.33590299322802	-0.567895080431967	0.0643878389296176	-0.401621989656711	-0.335603204439032	-0.50602625918223	-0.944549385406334	-0.852891074978438	-1.08952072563236	-0.886627225679106	-0.797715723270708	-1.02727258961144	0.00798640088203252	0.0113755999726924	0.0110204752399212
245	12.7125042093399	0.33	-10.1069815230879	-12.3564164067739	-7.85754663940198	0.405439056546917	-15.30205451271	-18.1952021987676	-12.4089068266524	1.06	0.56	1.59	-12.1282266693716	-10.1997649495644	-8.27130322975727	-16.5425556432514	-13.9121887994032	-11.281821955555	-16.2475236911271	-13.66465283358	-11.0812653635034	-10.1069815230879	1.28619786792582	-0.301994205645285	0.0088744190597069	-0.401621989656711	-0.335603204439032	-0.50602625918223	-0.944549385406334	-0.852891074978438	-1.08952072563236	-0.886627225679106	-0.797715723270708	-1.02727258961144	0.00798640088203252	0.0113755999726924	0.0110204752399212
245	12.7125042093399	0.33	-9.78205191122665	-11.9504520321344	-7.61365179031895	0.506728902002092	-15.5549870210529	-17.9511155593833	-13.1588584827224	0.9	0.53	1.6	-13.4406370001148	-11.6465705654814	-9.85250413084801	-19.1935825724759	-16.6316085936124	-14.0696346147489	-18.674990298009	-16.1805794892367	-13.687971954664	-9.78205191122665	1.23163017304421	-0.489850433673946	0.815485940636407	-0.401621989656711	-0.335603204439032	-0.50602625918223	-0.944549385406334	-0.852891074978438	-1.08952072563236	-0.886627225679106	-0.797715723270708	-1.02727258961144	0.00798640088203252	0.0113755999726924	0.0110204752399212
245	12.7125042093399	0.33	-9.69711975591009	-11.8709139119167	-7.52332559990352	0.454407003476522	-15.196301493481	-17.7960734107463	-12.5965295762157	0.99	0.56	1.61	-12.413542663742	-10.6000875904738	-8.78663251720561	-17.2261262523309	-14.7096161076249	-12.1931059629189	-16.8596938847601	-14.3964484470795	-11.9323149937977	-9.69711975591009	1.24886032636972	0.236381701659844	1.16917894679698	-0.401621989656711	-0.335603204439032	-0.50602625918223	-0.944549385406334	-0.852891074978438	-1.08952072563236	-0.886627225679106	-0.797715723270708	-1.02727258961144	0.00798640088203252	0.0113755999726924	0.0110204752399212
245	12.7125042093399	0.33	-9.49129843522651	-11.5822959815482	-7.40030088890485	0.413668471790885	-14.0846540966809	-16.7026988132804	-11.4666093800815	0.92	0.53	1.58	-12.3222654237273	-10.3908265437138	-8.45938766370024	-17.488247041496	-14.747072499501	-12.005897957506	-17.0394668665975	-14.3697560214647	-11.6975756801616	-9.49129843522651	1.24351669786351	0.626376172160388	1.68039245297421	-0.401621989656711	-0.335603204439032	-0.50602625918223	-0.944549385406334	-0.852891074978438	-1.08952072563236	-0.886627225679106	-0.797715723270708	-1.02727258961144	0.00798640088203252	0.0113755999726924	0.0110204752399212
245	12.7125042093399	0.33	-9.47172018387776	-11.5765864546765	-7.36685391307901	0.467140815806426	-13.9055604081992	-16.2243229604386	-11.5867978559597	0.98	0.53	1.73	-11.42005126274	-9.78790998465613	-8.15576870657224	-15.9036313823644	-13.6307017208946	-11.3577720594248	-15.3419764742347	-13.1504250526715	-10.9572649620145	-9.47172018387776	1.27349478398174	1.05286160795643	2.06301573396664	-0.401621989656711	-0.335603204439032	-0.50602625918223	-0.944549385406334	-0.852891074978438	-1.08952072563236	-0.886627225679106	-0.797715723270708	-1.02727258961144	0.00798640088203252	0.0113755999726924	0.0110204752399212
245	12.7125042093399	0.33	-9.27729296636156	-11.3232243458432	-7.23136158687989	0.456786379885946	-13.3123112330592	-15.5788736145061	-11.0457488516123	0.87	0.47	1.56	-11.9104542927304	-10.1776083685739	-8.44476244441747	-17.1601753992462	-14.6635502271449	-12.1669250550435	-16.5157372823237	-14.1119214473384	-11.7105019424849	-9.27729296636156	1.20186301458374	-1.25969473208205	1.24726132845717	-0.401621989656711	-0.335603204439032	-0.50602625918223	-0.944549385406334	-0.852891074978438	-1.08952072563236	-0.886627225679106	-0.797715723270708	-1.02727258961144	0.00798640088203252	0.0113755999726924	0.0110204752399212
245	12.7125042093399	0.33	-9.26088821306102	-11.2999032739872	-7.22187315213482	0.411985171889511	-13.986092992103	-16.5948595548623	-11.3773264293437	1.04	0.59	1.89	-11.1439885237637	-9.39211683479536	-7.64024514582706	-15.2421002782186	-12.8459919278837	-10.4498835775487	-14.7418251247533	-12.4262041652582	-10.1084900178092	-9.26088821306102	1.36269245668434	2.05862086014018	1.77637234686637	-0.401621989656711	-0.335603204439032	-0.50602625918223	-0.944549385406334	-0.852891074978438	-1.08952072563236	-0.886627225679106	-0.797715723270708	-1.02727258961144	0.00798640088203252	0.0113755999726924	0.0110204752399212
245	12.7125042093399	0.33	-9.2376872718742	-11.2902171893015	-7.18515735444689	0.462963656490513	-15.0066587581861	-17.5301270817025	-12.4831904346697	0.97	0.63	1.73	-12.4039398389315	-10.6183880785556	-8.83283631817975	-17.3094621216078	-14.8177586012964	-12.326055080985	-17.0330526437798	-14.5795857372095	-12.1282227427706	-9.2376872718742	1.35694870564689	-0.542724721737862	-0.365786641650079	-0.401621989656711	-0.335603204439032	-0.50602625918223	-0.944549385406334	-0.852891074978438	-1.08952072563236	-0.886627225679106	-0.797715723270708	-1.02727258961144	0.00798640088203252	0.0113755999726924	0.0110204752399212
245	12.7125042093399	0.33	-9.18284695241784	-11.2060095745376	-7.15968433029806	0.493059333481196	-15.3234245782415	-17.7493099195799	-12.8975392369032	1.21	0.59	1.79	-10.7035397315426	-9.24063439872521	-7.77772906590786	-14.0957911077695	-12.1692501223545	-10.2427091369394	-13.718886053013	-11.8449830424061	-9.96958784943993	-9.18284695241784	1.40822669689233	0.0986682034194545	-0.377627498141484	-0.401621989656711	-0.335603204439032	-0.50602625918223	-0.944549385406334	-0.852891074978438	-1.08952072563236	-0.886627225679106	-0.797715723270708	-1.02727258961144	0.00798640088203252	0.0113755999726924	0.0110204752399212
245	12.7125042093399	0.33	-9.15976327655816	-11.2117471271765	-7.10777942593983	0.431189955685128	-13.399545314369	-15.8023852081688	-10.9967054205692	0.88	0.52	1.26	-12.0308396383595	-10.2014840658846	-8.37212849340969	-17.3024687841448	-14.6715329027515	-12.0405970213583	-17.2779889515513	-14.648615024197	-12.0236277965726	-9.15976327655816	1.10465486861768	-1.53139869499064	1.6681227938367	-0.401621989656711	-0.335603204439032	-0.50602625918223	-0.944549385406334	-0.852891074978438	-1.08952072563236	-0.886627225679106	-0.797715723270708	-1.02727258961144	0.00798640088203252	0.0113755999726924	0.0110204752399212
245	12.7125042093399	0.33	-9.10665667584247	-11.1282971297892	-7.0850162218957	0.430759633531312	-14.0597497298975	-16.583192135901	-11.536307323894	0.83	0.54	1.64	-13.1109229857688	-11.1158511821617	-9.12077937855456	-19.1698506402232	-16.2527998320396	-13.3357490238561	-18.6447369048392	-15.8076147956967	-12.9721888861407	-9.10665667584247	1.25245440833937	-0.280062058384129	0.976471704035826	-0.401621989656711	-0.335603204439032	-0.50602625918223	-0.944549385406334	-0.852891074978438	-1.08952072563236	-0.886627225679106	-0.797715723270708	-1.02727258961144	0.00798640088203252	0.0113755999726924	0.0110204752399212
245	12.7125042093399	0.33	-8.98329060104073	-10.966333181313	-7.00024802076852	0.456615602876775	-14.4725690339098	-16.9375257607495	-12.0076123070701	1.15	0.53	1.73	-10.6121088103312	-9.06770442875384	-7.5233000471765	-14.1575257234356	-12.0971487380167	-10.0367717525977	-13.6368918781218	-11.6506773983388	-9.66635034226165	-8.98329060104073	1.35262403802466	-0.115362774290434	0.165871459499514	-0.401621989656711	-0.335603204439032	-0.50602625918223	-0.944549385406334	-0.852891074978438	-1.08952072563236	-0.886627225679106	-0.797715723270708	-1.02727258961144	0.00798640088203252	0.0113755999726924	0.0110204752399212
245	12.7125042093399	0.33	-8.85444858306403	-10.8158691849412	-6.89302798118686	0.451488775595111	-15.3371689707999	-17.9765369555466	-12.6978009860531	1.02	0.55	1.87	-12.3038636231288	-10.497374207738	-8.69088479234721	-16.9497317470801	-14.4611223205862	-11.9725128940923	-16.2518428175232	-13.8664431324626	-11.4794096525066	-8.85444858306403	1.37884838588245	-1.53966547799817	-1.47916736875697	-0.401621989656711	-0.335603204439032	-0.50602625918223	-0.944549385406334	-0.852891074978438	-1.08952072563236	-0.886627225679106	-0.797715723270708	-1.02727258961144	0.00798640088203252	0.0113755999726924	0.0110204752399212
245	12.7125042093399	0.33	-8.82728966957631	-10.7903069168044	-6.86427242234818	0.429100637479183	-15.6143526093773	-18.4263158770684	-12.8023893416863	1.07	0.67	1.82	-12.1879035085106	-10.3279583515546	-8.46801319459864	-16.57677147245	-14.0470594677053	-11.5173474629606	-16.3253694594356	-13.83609314917	-11.3440731054353	-8.82728966957631	1.47658979293343	1.57844177551598	0.302109584944969	-0.401621989656711	-0.335603204439032	-0.50602625918223	-0.944549385406334	-0.852891074978438	-1.08952072563236	-0.886627225679106	-0.797715723270708	-1.02727258961144	0.00798640088203252	0.0113755999726924	0.0110204752399212
245	12.7125042093399	0.33	-8.80348448175903	-10.7587170535917	-6.84825190992638	0.452139455125582	-14.3368966337469	-16.8008893793196	-11.8729038881741	1	0.55	1.77	-11.64546951835	-9.93756276626318	-8.22965601417637	-16.1207077002674	-13.756469359656	-11.3922310190446	-15.5581921697569	-13.276229446358	-10.9927064562398	-8.80348448175903	1.35684189740869	0.861641497568698	1.08565123396406	-0.401621989656711	-0.335603204439032	-0.50602625918223	-0.944549385406334	-0.852891074978438	-1.08952072563236	-0.886627225679106	-0.797715723270708	-1.02727258961144	0.00798640088203252	0.0113755999726924	0.0110204752399212
245	12.7125042093399	0.33	-8.80294062377065	-10.7459773992254	-6.85990384831586	0.47869945280599	-15.469418532059	-17.9898336507373	-12.9490034133808	0.87	0.54	1.52	-13.7180438007578	-11.7961158015679	-9.87418780237799	-19.7424479085965	-16.9764876915877	-14.210527474579	-19.3968678721674	-16.6766971662816	-13.960811662349	-8.80294062377065	1.28920463665626	-1.91537407198056	-0.777512637011015	-0.401621989656711	-0.335603204439032	-0.50602625918223	-0.944549385406334	-0.852891074978438	-1.08952072563236	-0.886627225679106	-0.797715723270708	-1.02727258961144	0.00798640088203252	0.0113755999726924	0.0110204752399212
245	12.7125042093399	0.33	-8.47946857816535	-10.380876363525	-6.57806079280572	0.477479076702915	-14.8231190455716	-17.2441465765716	-12.4020915145717	0.88	0.5	1.52	-13.126089007746	-11.2832246641267	-9.44036032050735	-18.8761470571724	-16.2259914520984	-13.5758358470245	-18.376223213913	-15.7968094799552	-13.2165154869584	-8.47946857816535	1.23219756087009	1.29875897749453	3.05952113494721	-0.401621989656711	-0.335603204439032	-0.50602625918223	-0.944549385406334	-0.852891074978438	-1.08952072563236	-0.886627225679106	-0.797715723270708	-1.02727258961144	0.00798640088203252	0.0113755999726924	0.0110204752399212
245	12.7125042093399	0.33	-8.46086509674212	-10.3243779359477	-6.59735225753652	0.469199095339525	-15.2396026732376	-17.7703357998236	-12.7088695466515	1.01	0.58	1.61	-12.1900467528557	-10.4540213068767	-8.71799586089777	-16.8073135116537	-14.4137276192992	-12.0201417269448	-16.5325867126484	-14.1765362059626	-11.8221070749393	-8.46086509674212	1.34908986412959	1.62540754980833	1.80377753154144	-0.401621989656711	-0.335603204439032	-0.50602625918223	-0.944549385406334	-0.852891074978438	-1.08952072563236	-0.886627225679106	-0.797715723270708	-1.02727258961144	0.00798640088203252	0.0113755999726924	0.0110204752399212
245	12.7125042093399	0.33	-8.32324174238064	-10.1632702836064	-6.48321320115484	0.461936567093864	-15.4218541692582	-18.0205031584242	-12.8232051800922	0.93	0.56	1.81	-13.1113453573712	-11.2206221039746	-9.32989885057806	-18.5024540564809	-15.8343052757135	-13.1661564949461	-17.8491608368188	-15.2738247342868	-12.7002482411771	-8.32324174238064	1.36597521955262	-1.3097044699836	-1.12063230224258	-0.401621989656711	-0.335603204439032	-0.50602625918223	-0.944549385406334	-0.852891074978438	-1.08952072563236	-0.886627225679106	-0.797715723270708	-1.02727258961144	0.00798640088203252	0.0113755999726924	0.0110204752399212
245	12.7125042093399	0.33	-8.26547976635331	-10.0887139270517	-6.44224560565492	0.516532641527235	-16.1863048889591	-18.6312430063298	-13.7413667715884	1.05	0.61	1.61	-12.4425573222833	-10.8097471729827	-9.17693702368215	-16.9832748059784	-14.7545960261025	-12.5259172462266	-16.7910955061079	-14.5871129684215	-12.3842863968755	-8.26547976635331	1.45621711941444	0.195538146269826	-0.387677074831191	-0.401621989656711	-0.335603204439032	-0.50602625918223	-0.944549385406334	-0.852891074978438	-1.08952072563236	-0.886627225679106	-0.797715723270708	-1.02727258961144	0.00798640088203252	0.0113755999726924	0.0110204752399212
245	12.7125042093399	0.33	-8.20756362544336	-10.0453436489814	-6.36978360190536	0.433699688172286	-14.0657520736648	-16.5751946672511	-11.5563094800784	0.92	0.57	1.62	-12.2218177406435	-10.3714654144644	-8.52111308828531	-17.3419415902644	-14.7164154498035	-12.0908893093427	-17.0232970602166	-14.4456854482785	-11.8678874612894	-8.20756362544336	1.32146968072977	0.128991278359995	1.02481061759784	-0.401621989656711	-0.335603204439032	-0.50602625918223	-0.944549385406334	-0.852891074978438	-1.08952072563236	-0.886627225679106	-0.797715723270708	-1.02727258961144	0.00798640088203252	0.0113755999726924	0.0110204752399212
245	12.7125042093399	0.33	-8.19684854882793	-10.0220597407441	-6.37163735691175	0.392713169351603	-12.8749058376455	-15.374610625341	-10.37520104995	1.07	0.58	1.75	-10.180345198122	-8.52515806836182	-6.86997093860164	-13.8517684342658	-11.5996572935704	-9.34754615287506	-13.4863925355618	-11.2953993078609	-9.10290563088137	-8.19684854882793	1.35792543885333	0.932331596546096	0.689874890725928	-0.401621989656711	-0.335603204439032	-0.50602625918223	-0.944549385406334	-0.852891074978438	-1.08952072563236	-0.886627225679106	-0.797715723270708	-1.02727258961144	0.00798640088203252	0.0113755999726924	0.0110204752399212
245	12.7125042093399	0.33	-8.18245157908391	-9.99403990289512	-6.37086325527269	0.455974973861537	-15.7729367938208	-18.4628419054824	-13.0830316821593	0.98	0.57	1.69	-12.9540530854114	-11.0667394318813	-9.17942577835131	-18.0171899936467	-15.3922132046023	-12.7672364155578	-17.5945670785073	-15.0310801449951	-12.4675022613023	-8.18245157908391	1.36996571050947	0.137175899145479	0.326829670568367	-0.401621989656711	-0.335603204439032	-0.50602625918223	-0.944549385406334	-0.852891074978438	-1.08952072563236	-0.886627225679106	-0.797715723270708	-1.02727258961144	0.00798640088203252	0.0113755999726924	0.0110204752399212
245	12.7125042093399	0.33	-8.17673001468819	-9.99999939653121	-6.35346063284516	0.497373542291457	-15.2728554490266	-17.6699603291851	-12.8757505688682	1.07	0.56	1.77	-11.6383614993293	-10.0595026548637	-8.48064381039803	-15.804884855723	-13.6607959097269	-11.5167069637307	-15.2930667599502	-13.2180683533075	-11.1416106829918	-8.17673001468819	1.3778774597234	-0.685564285406742	-0.733531135442824	-0.401621989656711	-0.335603204439032	-0.50602625918223	-0.944549385406334	-0.852891074978438	-1.08952072563236	-0.886627225679106	-0.797715723270708	-1.02727258961144	0.00798640088203252	0.0113755999726924	0.0110204752399212
245	12.7125042093399	0.33	-8.10618656708415	-9.91328298417343	-6.29909014999486	0.504543637909145	-15.1211014868922	-17.4605970580442	-12.7816059157402	1.1	0.64	1.89	-11.2619341565072	-9.75297973792877	-8.24402531935029	-15.1784007564599	-13.1446901548772	-11.1109795532945	-14.829242871915	-12.8418405467998	-10.8554105762319	-8.10618656708415	1.45095095832212	-0.9395036415478	-1.92153335579055	-0.401621989656711	-0.335603204439032	-0.50602625918223	-0.944549385406334	-0.852891074978438	-1.08952072563236	-0.886627225679106	-0.797715723270708	-1.02727258961144	0.00798640088203252	0.0113755999726924	0.0110204752399212
245	12.7125042093399	0.33	-8.09644065034579	-9.89568312331752	-6.29719817737405	0.489243199966506	-14.7566532812082	-17.1107159188893	-12.4025906435271	1.08	0.6	1.74	-11.1781341184997	-9.6402658018211	-8.10239748514246	-15.1347836336236	-13.0525663348156	-10.9703490360076	-14.7991393145075	-12.7619202811448	-10.7275984091609	-8.09644065034579	1.402281977093	0.955438736078712	0.69269201378963	-0.401621989656711	-0.335603204439032	-0.50602625918223	-0.944549385406334	-0.852891074978438	-1.08952072563236	-0.886627225679106	-0.797715723270708	-1.02727258961144	0.00798640088203252	0.0113755999726924	0.0110204752399212
245	12.7125042093399	0.33	-8.06834572615526	-9.86970161528028	-6.26698983703023	0.465428476077299	-14.5448557724648	-16.9785797196801	-12.1111318252495	0.99	0.53	1.92	-11.8943243177601	-10.1893818310499	-8.48443934433981	-16.5333014051486	-14.1634040273604	-11.7935066495722	-15.7457854161163	-13.4898500590527	-11.2320098626658	-8.06834572615526	1.39869880111936	0.0306525520438136	0.0592758548342687	-0.401621989656711	-0.335603204439032	-0.50602625918223	-0.944549385406334	-0.852891074978438	-1.08952072563236	-0.886627225679106	-0.797715723270708	-1.02727258961144	0.00798640088203252	0.0113755999726924	0.0110204752399212
245	12.7125042093399	0.33	-8.04411430178739	-9.81921216517849	-6.26901643839629	0.400711711613182	-13.5437665899314	-16.1297563424935	-10.9577768373693	0.93	0.49	1.55	-11.8162522569333	-9.92182145455245	-8.02739065217156	-16.7215838128184	-14.0407098139573	-11.3598358150961	-16.1735306974215	-13.5809644315134	-10.9874139459763	-8.04411430178739	1.33867487097963	0.0159359416661368	0.769384033578038	-0.401621989656711	-0.335603204439032	-0.50602625918223	-0.944549385406334	-0.852891074978438	-1.08952072563236	-0.886627225679106	-0.797715723270708	-1.02727258961144	0.00798640088203252	0.0113755999726924	0.0110204752399212
245	12.7125042093399	0.33	-8.0196298992027	-9.80976891966828	-6.22949087873712	0.406137731054265	-14.2048371578214	-16.8866466180397	-11.523027697603	1.03	0.54	1.74	-11.4314150869557	-9.61596422703594	-7.80051336711621	-15.6823713556368	-13.1918157816678	-10.7012602076987	-15.1626767018542	-12.7543000450395	-10.3476836189143	-8.0196298992027	1.32327065328743	-0.865934439775646	-0.532906424949872	-0.401621989656711	-0.335603204439032	-0.50602625918223	-0.944549385406334	-0.852891074978438	-1.08952072563236	-0.886627225679106	-0.797715723270708	-1.02727258961144	0.00798640088203252	0.0113755999726924	0.0110204752399212
245	12.7125042093399	0.33	-8.01267257022967	-9.79304168172033	-6.23230345873901	0.478319778173713	-14.5392603923085	-16.9099286932302	-12.1685920913867	0.88	0.52	1.65	-12.8192844703	-11.0220994031385	-9.22491433597707	-18.4028253888006	-15.8228621265018	-13.2428988642029	-17.8121280729442	-15.3157429152753	-12.8172742721926	-8.01267257022967	1.33945919161966	2.10174796471231	3.39201116541511	-0.401621989656711	-0.335603204439032	-0.50602625918223	-0.944549385406334	-0.852891074978438	-1.08952072563236	-0.886627225679106	-0.797715723270708	-1.02727258961144	0.00798640088203252	0.0113755999726924	0.0110204752399212
245	12.7125042093399	0.33	-7.98018702158237	-9.77326813005994	-6.18710591310481	0.462865623347845	-14.7999184906709	-17.2891127775502	-12.3107242037917	1.02	0.63	1.82	-11.8390013884257	-10.1344850839979	-8.42996877957016	-16.3123010482645	-13.9637429066392	-11.6151847650138	-15.9642824862149	-13.6661003446345	-11.3687238619347	-7.98018702158237	1.4203265119897	1.82219918703483	1.46992472383138	-0.401621989656711	-0.335603204439032	-0.50602625918223	-0.944549385406334	-0.852891074978438	-1.08952072563236	-0.886627225679106	-0.797715723270708	-1.02727258961144	0.00798640088203252	0.0113755999726924	0.0110204752399212
245	12.7125042093399	0.33	-7.93886184245994	-9.69207834455024	-6.18564534036965	0.455899294636705	-14.7730549087098	-17.292825238861	-12.2532845785586	0.98	0.57	1.65	-12.166357261114	-10.3935742930838	-8.62079132505369	-16.9397720178644	-14.4714457414721	-12.0031194650798	-16.5814633582829	-14.1645331440282	-11.7594573690497	-7.93886184245994	1.31996258568543	-0.157631102632217	-0.0746885612081007	-0.401621989656711	-0.335603204439032	-0.50602625918223	-0.944549385406334	-0.852891074978438	-1.08952072563236	-0.886627225679106	-0.797715723270708	-1.02727258961144	0.00798640088203252	0.0113755999726924	0.0110204752399212
245	12.7125042093399	0.33	-7.92738439786543	-9.69663543006059	-6.15813336567027	0.419247571393119	-12.9877414724823	-15.3743398238449	-10.6011431211197	0.91	0.54	1.65	-11.4045504340819	-9.63419270972634	-7.86383498537075	-16.222614621415	-13.7043363893825	-11.1860581573499	-15.7735470948018	-13.3260462731451	-10.877287189579	-7.92738439786543	1.26888171562912	-1.07814319153837	0.288920570266354	-0.401621989656711	-0.335603204439032	-0.50602625918223	-0.944549385406334	-0.852891074978438	-1.08952072563236	-0.886627225679106	-0.797715723270708	-1.02727258961144	0.00798640088203252	0.0113755999726924	0.0110204752399212
245	12.7125042093399	0.33	-7.89907238288879	-9.65828923005527	-6.13985553572231	0.506240565828405	-15.8332994735071	-18.2746836172573	-13.3919153297569	1.08	0.61	1.77	-11.9729993692096	-10.3734810724597	-8.77396277570975	-16.2279525902852	-14.0599989901453	-11.8920453900053	-15.8713682006203	-13.7505782978283	-11.6308468133417	-7.89907238288879	1.42619462653128	0.0926515740043324	-0.597863323254275	-0.401621989656711	-0.335603204439032	-0.50602625918223	-0.944549385406334	-0.852891074978438	-1.08952072563236	-0.886627225679106	-0.797715723270708	-1.02727258961144	0.00798640088203252	0.0113755999726924	0.0110204752399212
245	12.7125042093399	0.33	-7.86425625599042	-9.61722754944683	-6.111284962534	0.494605402883132	-15.4504044776827	-17.8888394827276	-13.0119694726379	1.02	0.66	1.73	-12.2551943721221	-10.5846838295313	-8.91417328694045	-16.8886509680181	-14.5865520672949	-12.2844531665718	-16.6993078790175	-14.4230840752696	-12.1469776091464	-7.86425625599042	1.42283949592918	-0.826511430032608	-0.92664916887518	-0.401621989656711	-0.335603204439032	-0.50602625918223	-0.944549385406334	-0.852891074978438	-1.08952072563236	-0.886627225679106	-0.797715723270708	-1.02727258961144	0.00798640088203252	0.0113755999726924	0.0110204752399212
245	12.7125042093399	0.33	-7.80086811174995	-9.53115698029769	-6.07057924320222	0.511921867730018	-15.2876704282185	-17.6182804378859	-12.9570604185512	0.98	0.5	1.82	-12.3855509470784	-10.7471453652015	-9.1087397833245	-17.2396232653499	-14.9591033992499	-12.67858353315	-16.3789837333296	-14.2121220460194	-12.0447372353465	-7.80086811174995	1.41320842975626	0.574779798115861	1.29088376257546	-0.401621989656711	-0.335603204439032	-0.50602625918223	-0.944549385406334	-0.852891074978438	-1.08952072563236	-0.886627225679106	-0.797715723270708	-1.02727258961144	0.00798640088203252	0.0113755999726924	0.0110204752399212
245	12.7125042093399	0.33	-7.62679262884719	-9.33761862240424	-5.91596663529014	0.462629697572139	-15.2376051470782	-17.8016301381353	-12.6735801560211	1.09	0.61	2	-11.5641634878616	-9.89854051100695	-8.23291753415225	-15.6256560328676	-13.3750434620499	-11.1244308912322	-15.0648337575261	-12.8941674608137	-10.7238981819942	-7.62679262884719	1.48391751041816	-0.658961678203799	-1.64981482612676	-0.401621989656711	-0.335603204439032	-0.50602625918223	-0.944549385406334	-0.852891074978438	-1.08952072563236	-0.886627225679106	-0.797715723270708	-1.02727258961144	0.00798640088203252	0.0113755999726924	0.0110204752399212
245	12.7125042093399	0.33	-7.6154382776924	-9.30638770512712	-5.92448885025767	0.534706835591381	-15.8001836903589	-18.1013768039704	-13.4989905767473	0.89	0.47	1.8	-13.5799620924371	-11.8535677088139	-10.1271733251906	-19.4086931984753	-16.9413034735824	-14.4739137486895	-18.2986518943037	-15.9719400815379	-13.644944246127	-7.6154382776924	1.3502965059282	1.4455946855946	3.0683614932038	-0.401621989656711	-0.335603204439032	-0.50602625918223	-0.944549385406334	-0.852891074978438	-1.08952072563236	-0.886627225679106	-0.797715723270708	-1.02727258961144	0.00798640088203252	0.0113755999726924	0.0110204752399212
245	12.7125042093399	0.33	-7.55619769915473	-9.22540112833779	-5.88699426997168	0.499679929062363	-15.139237023285	-17.504434789191	-12.774039257379	0.98	0.66	1.68	-12.2673658692958	-10.609800418195	-8.95223496709421	-17.0543649535499	-14.7499805862244	-12.4455962188988	-16.9441538335904	-14.6523847563096	-12.3626322872424	-7.55619769915473	1.40488034462693	-2.11674507552824	-2.14891461552665	-0.401621989656711	-0.335603204439032	-0.50602625918223	-0.944549385406334	-0.852891074978438	-1.08952072563236	-0.886627225679106	-0.797715723270708	-1.02727258961144	0.00798640088203252	0.0113755999726924	0.0110204752399212
245	12.7125042093399	0.33	-7.54670630566338	-9.2178526915231	-5.87555991980365	0.427173889797881	-13.2740055700669	-15.6739241617278	-10.874086978406	0.89	0.49	1.65	-11.7860382708253	-9.98141473964562	-8.17679120846591	-16.8612214999025	-14.2795094450149	-11.6977973901272	-16.1904897227308	-13.7078219674885	-11.2324278392034	-7.54670630566338	1.2960679301066	-1.44163117674404	0.192401457411979	-0.401621989656711	-0.335603204439032	-0.50602625918223	-0.944549385406334	-0.852891074978438	-1.08952072563236	-0.886627225679106	-0.797715723270708	-1.02727258961144	0.00798640088203252	0.0113755999726924	0.0110204752399212
245	12.7125042093399	0.33	-7.42041145159901	-9.07117721105657	-5.76964569214145	0.41530203380627	-12.5116498556439	-14.8294917381006	-10.1938079731872	0.97	0.57	1.72	-10.538066922889	-8.89097251767421	-7.24387811245946	-14.7306416150581	-12.4282499556651	-10.125858296272	-14.3468410981716	-12.103447885016	-9.86167582517403	-7.42041145159901	1.37947042000225	1.63329043989116	2.05871551052871	-0.401621989656711	-0.335603204439032	-0.50602625918223	-0.944549385406334	-0.852891074978438	-1.08952072563236	-0.886627225679106	-0.797715723270708	-1.02727258961144	0.00798640088203252	0.0113755999726924	0.0110204752399212
245	12.7125042093399	0.33	-7.40577563653501	-9.05561512988015	-5.75593614318986	0.509071748810162	-14.6012692235744	-16.8399676013761	-12.3625708457726	0.85	0.52	1.68	-13.0653752708245	-11.3284696474564	-9.59156402408839	-18.9447151100267	-16.4262124627136	-13.9077098154004	-18.2966404692683	-15.8635677994918	-13.4319957716427	-7.40577563653501	1.32789719909018	0.880260315329296	2.51253102216484	-0.401621989656711	-0.335603204439032	-0.50602625918223	-0.944549385406334	-0.852891074978438	-1.08952072563236	-0.886627225679106	-0.797715723270708	-1.02727258961144	0.00798640088203252	0.0113755999726924	0.0110204752399212
245	12.7125042093399	0.33	-7.38212783630643	-9.01279398562406	-5.75146168698881	0.445553585507985	-13.6405357469114	-16.0162637005779	-11.2648077932449	1.05	0.58	2	-10.7511506459303	-9.15640860114897	-7.56166655636764	-14.7026105334382	-12.5217396705977	-10.3408688077571	-14.0651153258411	-11.9792009067751	-9.89335375484565	-7.38212783630643	1.463555254812	-1.29445242519148	-1.63714438752943	-0.401621989656711	-0.335603204439032	-0.50602625918223	-0.944549385406334	-0.852891074978438	-1.08952072563236	-0.886627225679106	-0.797715723270708	-1.02727258961144	0.00798640088203252	0.0113755999726924	0.0110204752399212
245	12.7125042093399	0.33	-7.3748975804345	-9.00937815040857	-5.74041701046043	0.422271422610004	-14.022540475892	-16.5833557019634	-11.4617252498205	1.04	0.58	1.66	-11.1952980584102	-9.46651105995061	-7.73772406149103	-15.3425990434871	-12.9733824660836	-10.6041658886801	-15.0432413595799	-12.7202441370431	-10.3981526253031	-7.3748975804345	1.41697736574547	-0.92385835362652	-1.17372934288592	-0.401621989656711	-0.335603204439032	-0.50602625918223	-0.944549385406334	-0.852891074978438	-1.08952072563236	-0.886627225679106	-0.797715723270708	-1.02727258961144	0.00798640088203252	0.0113755999726924	0.0110204752399212
245	12.7125042093399	0.33	-7.36744415475693	-9.01754074371677	-5.71734756579709	0.435372095085808	-13.3551190013427	-15.7296841959756	-10.9805538067097	1	0.56	1.98	-10.9124754686034	-9.26511979939922	-7.61776413019506	-15.1111209310128	-12.8299345214438	-10.5487481118748	-14.4334048727404	-12.2555969201844	-10.078021275585	-7.36744415475693	1.43746815955241	-1.09913099519871	-1.33423119460926	-0.401621989656711	-0.335603204439032	-0.50602625918223	-0.944549385406334	-0.852891074978438	-1.08952072563236	-0.886627225679106	-0.797715723270708	-1.02727258961144	0.00798640088203252	0.0113755999726924	0.0110204752399212
245	12.7125042093399	0.33	-7.32573795427633	-8.973904245807	-5.67757166274566	0.490226882280564	-15.6808477547673	-18.1774243990151	-13.1842711105195	0.99	0.56	1.61	-12.7323837966203	-10.983655741728	-9.23492768683571	-17.6972453427155	-15.2666188457878	-12.8359923488601	-17.3490224420666	-14.9667537624351	-12.5845005536221	-7.32573795427633	1.418273243225	0.509805450419435	0.999889413237375	-0.401621989656711	-0.335603204439032	-0.50602625918223	-0.944549385406334	-0.852891074978438	-1.08952072563236	-0.886627225679106	-0.797715723270708	-1.02727258961144	0.00798640088203252	0.0113755999726924	0.0110204752399212
245	12.7125042093399	0.33	-7.28882678404954	-8.90471261124566	-5.67294095685342	0.507098056374101	-14.9283928678571	-17.2263017810645	-12.6304839546497	0.93	0.6	1.79	-12.5366903543141	-10.8643538961796	-9.19201743804523	-17.6933478444679	-15.3331371484627	-12.9729264524575	-17.2685653054155	-14.9635789516244	-12.6608643673504	-7.28882678404954	1.41167702461259	-0.463682632819205	-0.123553851371413	-0.401621989656711	-0.335603204439032	-0.50602625918223	-0.944549385406334	-0.852891074978438	-1.08952072563236	-0.886627225679106	-0.797715723270708	-1.02727258961144	0.00798640088203252	0.0113755999726924	0.0110204752399212
245	12.7125042093399	0.33	-7.27826717905431	-8.88285805669875	-5.67367630140988	0.437578557517084	-12.7817554601646	-15.0442049113455	-10.5193060089837	1.13	0.64	1.93	-9.54578627600203	-8.11022626811197	-6.67466626022191	-12.7911355857796	-10.8675179631425	-8.94390034050547	-12.4565390283399	-10.5851490044505	-8.70964176475934	-7.27826717905431	1.49492444807241	0.42921008363551	-0.876815249835472	-0.401621989656711	-0.335603204439032	-0.50602625918223	-0.944549385406334	-0.852891074978438	-1.08952072563236	-0.886627225679106	-0.797715723270708	-1.02727258961144	0.00798640088203252	0.0113755999726924	0.0110204752399212
245	12.7125042093399	0.33	-7.26523611503764	-8.86355010475305	-5.66692212532223	0.506419552168943	-14.2952936237666	-16.4987389713589	-12.0918482761744	1.04	0.54	1.88	-11.1193074709036	-9.63429783727385	-8.14928820364411	-15.2287760056246	-13.1949371954362	-11.1610983852477	-14.5648174876664	-12.6184332236702	-10.6745643762497	-7.26523611503764	1.47803502950593	-0.517480112091428	-0.273514895627292	-0.401621989656711	-0.335603204439032	-0.50602625918223	-0.944549385406334	-0.852891074978438	-1.08952072563236	-0.886627225679106	-0.797715723270708	-1.02727258961144	0.00798640088203252	0.0113755999726924	0.0110204752399212
245	12.7125042093399	0.33	-7.23847797250011	-8.84727635117034	-5.62967959382988	0.447669191401432	-12.9137733350605	-15.1533176037372	-10.6742290663838	0.95	0.57	1.8	-10.9354629214312	-9.31928526638241	-7.70310761133359	-15.3807923159573	-13.1076290272518	-10.8344657385464	-14.9101699929098	-12.7056951497985	-10.5026836523543	-7.23847797250011	1.42060709867815	-0.0810592326441855	0.111915358048178	-0.401621989656711	-0.335603204439032	-0.50602625918223	-0.944549385406334	-0.852891074978438	-1.08952072563236	-0.886627225679106	-0.797715723270708	-1.02727258961144	0.00798640088203252	0.0113755999726924	0.0110204752399212
245	12.7125042093399	0.33	-7.2244810828053	-8.82947390617874	-5.61948825943187	0.533351922301387	-14.9638488755148	-17.1491766387897	-12.7785211122399	0.77	0.43	1.54	-14.2823418772298	-12.4623362357755	-10.6423305943211	-21.388403224173	-18.6628687940137	-15.9373343638545	-20.3502609563127	-17.7577431677699	-15.1651600018845	-7.2244810828053	1.26863258473491	-1.37638642257096	1.56038268071725	-0.401621989656711	-0.335603204439032	-0.50602625918223	-0.944549385406334	-0.852891074978438	-1.08952072563236	-0.886627225679106	-0.797715723270708	-1.02727258961144	0.00798640088203252	0.0113755999726924	0.0110204752399212
245	12.7125042093399	0.33	-7.12594652791101	-8.70172071368282	-5.55017234213921	0.554652035052642	-15.9328685005777	-18.1619136435912	-13.7038233575643	0.91	0.48	1.67	-13.4176119128813	-11.7708436674106	-10.1240754219398	-19.0538811845097	-16.7153632208548	-14.3768452571999	-18.2553041107606	-16.0142316280347	-13.7728734985351	-7.12594652791101	1.37558568780656	0.372685572844849	1.40836278633311	-0.401621989656711	-0.335603204439032	-0.50602625918223	-0.944549385406334	-0.852891074978438	-1.08952072563236	-0.886627225679106	-0.797715723270708	-1.02727258961144	0.00798640088203252	0.0113755999726924	0.0110204752399212
245	12.7125042093399	0.33	-7.11573579159559	-8.70139730840298	-5.53007427478821	0.45149742176363	-14.0336880648876	-16.4486983231487	-11.6186778066265	1.19	0.6	1.95	-10.0502694908504	-8.57468136576852	-7.09909324068664	-13.2936353082541	-11.3418537746458	-9.39007224103745	-12.8281589970716	-10.9455683946859	-9.062949813806	-7.11573579159559	1.58189341713579	0.142745565750138	-0.965550770130574	-0.401621989656711	-0.335603204439032	-0.50602625918223	-0.944549385406334	-0.852891074978438	-1.08952072563236	-0.886627225679106	-0.797715723270708	-1.02727258961144	0.00798640088203252	0.0113755999726924	0.0110204752399212
245	12.7125042093399	0.33	-7.11270347826259	-8.67927064449645	-5.54613631202873	0.514065872906834	-14.9807679009994	-17.2548118332935	-12.7067239687052	0.95	0.54	1.68	-12.3646585661946	-10.7350970816069	-9.10553559701915	-17.3417791164377	-15.0562736031972	-12.7707680899566	-16.812623091751	-14.5969460267125	-12.3811001064731	-7.11270347826259	1.34662306827236	-0.0694848334477588	0.911582459319728	-0.401621989656711	-0.335603204439032	-0.50602625918223	-0.944549385406334	-0.852891074978438	-1.08952072563236	-0.886627225679106	-0.797715723270708	-1.02727258961144	0.00798640088203252	0.0113755999726924	0.0110204752399212
245	12.7125042093399	0.33	-7.10926403947924	-8.68907277636053	-5.52945530259795	0.419195033052102	-12.8561354685225	-15.218805095893	-10.4934658411519	1.06	0.58	1.75	-10.1295666419512	-8.55698460988203	-6.98440257781288	-13.8090304927913	-11.6652237534858	-9.5214170141804	-13.4410808879767	-11.3542747633991	-9.26802031316337	-7.10926403947924	1.45558644826858	-0.820227489342268	-1.23406057258476	-0.401621989656711	-0.335603204439032	-0.50602625918223	-0.944549385406334	-0.852891074978438	-1.08952072563236	-0.886627225679106	-0.797715723270708	-1.02727258961144	0.00798640088203252	0.0113755999726924	0.0110204752399212
245	12.7125042093399	0.33	-7.10242758712243	-8.67329638274188	-5.53155879150299	0.519732831066873	-15.5464800044346	-17.8797710155209	-13.2131889933484	1.1	0.58	1.84	-11.5731777760301	-10.0628904434309	-8.5526031108318	-15.6176338024117	-13.5795492803017	-11.5414647581917	-15.103079207571	-13.1311577546971	-11.1602082347029	-7.10242758712243	1.44370415684189	0.704335147529275	0.524395739265887	-0.401621989656711	-0.335603204439032	-0.50602625918223	-0.944549385406334	-0.852891074978438	-1.08952072563236	-0.886627225679106	-0.797715723270708	-1.02727258961144	0.00798640088203252	0.0113755999726924	0.0110204752399212
245	12.7125042093399	0.33	-7.05530099422829	-8.60781202366423	-5.50278996479235	0.466472890781714	-14.8671491566197	-17.3495859583816	-12.3847123548578	0.99	0.54	1.54	-12.1527593021657	-10.4139018442978	-8.67504438643002	-16.891730047945	-14.4748048016	-12.0578795552549	-16.5637412699142	-14.1948185098885	-11.8256612917263	-7.05530099422829	1.30756673143363	-2.23756545373226	-1.23385049441554	-0.401621989656711	-0.335603204439032	-0.50602625918223	-0.944549385406334	-0.852891074978438	-1.08952072563236	-0.886627225679106	-0.797715723270708	-1.02727258961144	0.00798640088203252	0.0113755999726924	0.0110204752399212
245	12.7125042093399	0.33	-7.04040671477954	-8.60010653390991	-5.48070689564917	0.465185159022475	-13.9873798945771	-16.3289686919897	-11.6457910971644	1.1	0.55	2	-10.583020984462	-9.06540625646296	-7.54779152846389	-14.2880560987378	-12.2391360028826	-10.1902159070274	-13.593825095687	-11.6437401160052	-9.69488688776438	-7.04040671477954	1.47772033289519	-1.25222609072282	-1.64607814500236	-0.401621989656711	-0.335603204439032	-0.50602625918223	-0.944549385406334	-0.852891074978438	-1.08952072563236	-0.886627225679106	-0.797715723270708	-1.02727258961144	0.00798640088203252	0.0113755999726924	0.0110204752399212
245	12.7125042093399	0.33	-7.02361765362095	-8.58177041439023	-5.46546489285168	0.462127204754489	-13.6565263065389	-15.9568276276114	-11.3562249854664	0.93	0.51	1.61	-11.6423180930669	-9.96398701656349	-8.2856559400601	-16.4481267924648	-14.0770008598637	-11.7058749272626	-15.9426638575243	-13.6432954736292	-11.3449243418353	-7.02361765362095	1.3281033280597	0.206752533697722	1.24622522735154	-0.401621989656711	-0.335603204439032	-0.50602625918223	-0.944549385406334	-0.852891074978438	-1.08952072563236	-0.886627225679106	-0.797715723270708	-1.02727258961144	0.00798640088203252	0.0113755999726924	0.0110204752399212
245	12.7125042093399	0.33	-7.0119104938993	-8.58858464764282	-5.43523634015577	0.41585006339027	-13.5025807972801	-16.0011767213956	-11.0039848731646	0.95	0.55	1.67	-11.4661689412741	-9.67571793378168	-7.88526692628924	-16.0815409067094	-13.5703960538891	-11.0592512010688	-15.6642328490932	-13.2182286422994	-10.7698785337622	-7.0119104938993	1.43605235456735	-1.09347180284149	-1.00502883571943	-0.401621989656711	-0.335603204439032	-0.50602625918223	-0.944549385406334	-0.852891074978438	-1.08952072563236	-0.886627225679106	-0.797715723270708	-1.02727258961144	0.00798640088203252	0.0113755999726924	0.0110204752399212
245	12.7125042093399	0.33	-6.97212973955376	-8.53768130503668	-5.40657817407084	0.524670016919413	-15.6997943039382	-18.0328972688935	-13.366691338983	1.11	0.61	1.84	-11.6162624776307	-10.1133461118281	-8.61042974602537	-15.6488421915749	-13.6241891604583	-11.5995361293417	-15.2353460904916	-13.2632503667215	-11.293600946967	-6.97212973955376	1.53968197607815	1.1383037386401	0.577541043834018	-0.401621989656711	-0.335603204439032	-0.50602625918223	-0.944549385406334	-0.852891074978438	-1.08952072563236	-0.886627225679106	-0.797715723270708	-1.02727258961144	0.00798640088203252	0.0113755999726924	0.0110204752399212
245	12.7125042093399	0.33	-6.88704067492739	-8.41062201377723	-5.36345933607756	0.454265256502496	-13.3123408024105	-15.5904573020003	-11.0342243028207	1.15	0.55	2.1	-9.75814623430735	-8.33226157222412	-6.9063769101409	-13.0136704872758	-11.1120805029022	-9.21049051852859	-12.2857149278385	-10.4902935568003	-8.69610694167821	-6.88704067492739	1.52066902491431	0.406878129600762	-1.29033288589032	-0.401621989656711	-0.335603204439032	-0.50602625918223	-0.944549385406334	-0.852891074978438	-1.08952072563236	-0.886627225679106	-0.797715723270708	-1.02727258961144	0.00798640088203252	0.0113755999726924	0.0110204752399212
245	12.7125042093399	0.33	-6.88545378483948	-8.40590230342215	-5.36500526625681	0.496775320479541	-14.3613419344686	-16.6180815048133	-12.1046023641238	0.9	0.56	1.77	-12.4033582553642	-10.7189791426529	-9.03460002994149	-17.6888740103126	-15.2867205534076	-12.8845670965027	-17.137755968164	-14.8106928146562	-12.4816535761284	-6.88545378483948	1.40572225705242	1.49952760518935	1.83858787075239	-0.401621989656711	-0.335603204439032	-0.50602625918223	-0.944549385406334	-0.852891074978438	-1.08952072563236	-0.886627225679106	-0.797715723270708	-1.02727258961144	0.00798640088203252	0.0113755999726924	0.0110204752399212
245	12.7125042093399	0.33	-6.87256266287051	-8.41246627925559	-5.33265904648542	0.528330938016498	-15.870996556366	-18.2122872176229	-13.5297058951091	0.93	0.56	1.66	-13.3146871912574	-11.6030102115377	-9.89133323181807	-18.8263204514517	-16.406092408037	-13.9858643646223	-18.3726787598727	-16.0129834702012	-13.6498907489342	-6.87256266287051	1.40082874479137	0.459165957903827	1.02458808669088	-0.401621989656711	-0.335603204439032	-0.50602625918223	-0.944549385406334	-0.852891074978438	-1.08952072563236	-0.886627225679106	-0.797715723270708	-1.02727258961144	0.00798640088203252	0.0113755999726924	0.0110204752399212
245	12.7125042093399	0.33	-6.87185259396638	-8.41478420124435	-5.32892098668842	0.469201381191511	-13.950571622664	-16.2672338400505	-11.6339094052774	0.97	0.57	1.71	-11.5148954521148	-9.87502702129452	-8.23515859047423	-16.0713288213594	-13.78256598499	-11.4938031486206	-15.6666047869292	-13.4378150577113	-11.2059037396922	-6.87185259396638	1.38228980820227	0.0305659658585044	0.962177798722129	-0.401621989656711	-0.335603204439032	-0.50602625918223	-0.944549385406334	-0.852891074978438	-1.08952072563236	-0.886627225679106	-0.797715723270708	-1.02727258961144	0.00798640088203252	0.0113755999726924	0.0110204752399212
245	12.7125042093399	0.33	-6.85773566316045	-8.37581153030801	-5.3396597960129	0.543151713918515	-14.8628417488593	-16.9910432150677	-12.7346402826508	0.99	0.53	1.81	-11.8285919339778	-10.3470097628049	-8.86542759163196	-16.4017930467204	-14.347397706267	-12.2930023658136	-15.7384808719019	-13.7671361198526	-11.7946569757938	-6.85773566316045	1.43899412217664	0.11477153773834	0.536651870564782	-0.401621989656711	-0.335603204439032	-0.50602625918223	-0.944549385406334	-0.852891074978438	-1.08952072563236	-0.886627225679106	-0.797715723270708	-1.02727258961144	0.00798640088203252	0.0113755999726924	0.0110204752399212
245	12.7125042093399	0.33	-6.83743867425737	-8.35425185147568	-5.32062549703906	0.511244421063077	-15.6241438307029	-18.0092804638638	-13.2390071975421	1.04	0.58	1.85	-12.1544514174395	-10.5447242887029	-8.93499715996622	-16.6552832562353	-14.4494690756062	-12.2436548949771	-16.1121869938942	-13.9778057204183	-11.8442580021936	-6.83743867425737	1.57284119529347	-0.573581928720177	-1.15268339010094	-0.401621989656711	-0.335603204439032	-0.50602625918223	-0.944549385406334	-0.852891074978438	-1.08952072563236	-0.886627225679106	-0.797715723270708	-1.02727258961144	0.00798640088203252	0.0113755999726924	0.0110204752399212
245	12.7125042093399	0.33	-6.83477516341103	-8.34435819798988	-5.32519212883219	0.543105081391052	-14.9981725433146	-17.1459537504535	-12.8503913361756	1.04	0.58	1.81	-11.5860745023734	-10.134749400085	-8.68342429779653	-15.8837870215973	-13.8941106373202	-11.9044342530431	-15.3916733197744	-13.4636822934239	-11.5351434065088	-6.83477516341103	1.47913366503691	0.138386421300913	0.418224657215777	-0.401621989656711	-0.335603204439032	-0.50602625918223	-0.944549385406334	-0.852891074978438	-1.08952072563236	-0.886627225679106	-0.797715723270708	-1.02727258961144	0.00798640088203252	0.0113755999726924	0.0110204752399212
245	12.7125042093399	0.33	-6.82012378172156	-8.35407425062621	-5.28617331281691	0.469954826430151	-15.0279925047187	-17.5198018851425	-12.5361831242948	0.96	0.6	1.7	-12.4961694847722	-10.7188621530079	-8.94155482124362	-17.4936071033747	-15.0055233588545	-12.5174396143342	-17.1747072827625	-14.7330513484953	-12.2908184126607	-6.82012378172156	1.42302190892974	0.838052738368663	0.881096049563285	-0.401621989656711	-0.335603204439032	-0.50602625918223	-0.944549385406334	-0.852891074978438	-1.08952072563236	-0.886627225679106	-0.797715723270708	-1.02727258961144	0.00798640088203252	0.0113755999726924	0.0110204752399212
245	12.7125042093399	0.33	-6.80225374073603	-8.31057534216196	-5.29393213931011	0.512378697409446	-15.9671379607409	-18.3991086800946	-13.5351672413871	1.09	0.56	1.7	-11.9491712399766	-10.3697450252923	-8.79031881060796	-16.1443668326508	-14.0104250150241	-11.8764831973973	-15.7092296248643	-13.6330496705086	-11.5573461780581	-6.80225374073603	1.4470121608191	0.145793935747455	-0.105939320004325	-0.401621989656711	-0.335603204439032	-0.50602625918223	-0.944549385406334	-0.852891074978438	-1.08952072563236	-0.886627225679106	-0.797715723270708	-1.02727258961144	0.00798640088203252	0.0113755999726924	0.0110204752399212
245	12.7125042093399	0.33	-6.78509344127802	-8.2922073280313	-5.27797955452474	0.531296307609199	-14.630068187421	-16.7754895485409	-12.484646826301	0.97	0.53	1.47	-11.8980154859325	-10.3763754464812	-8.85473540703001	-16.6189630733253	-14.493559920469	-12.3681567676128	-16.3618887697405	-14.2687266547424	-12.1768466317266	-6.78509344127802	1.32481620086206	0.886319172931876	2.1442937829938	-0.401621989656711	-0.335603204439032	-0.50602625918223	-0.944549385406334	-0.852891074978438	-1.08952072563236	-0.886627225679106	-0.797715723270708	-1.02727258961144	0.00798640088203252	0.0113755999726924	0.0110204752399212
245	12.7125042093399	0.33	-6.76739627383563	-8.25897770436364	-5.27581484330763	0.497822305412781	-14.1414758448182	-16.3590172165265	-11.9239344731098	0.9	0.54	1.56	-12.2194010127123	-10.5630039978714	-8.9066069830306	-17.432152404679	-15.0691425341198	-12.7061326635605	-17.0713403173615	-14.7588037856079	-12.4445516215032	-6.76739627383563	1.38723833093863	-0.663694888569873	0.125469238144082	-0.401621989656711	-0.335603204439032	-0.50602625918223	-0.944549385406334	-0.852891074978438	-1.08952072563236	-0.886627225679106	-0.797715723270708	-1.02727258961144	0.00798640088203252	0.0113755999726924	0.0110204752399212
245	12.7125042093399	0.33	-6.72796484371068	-8.22034913566834	-5.23558055175302	0.498383657472933	-13.7596384856279	-15.9148823991604	-11.6043945720954	0.94	0.51	1.69	-11.5504660645817	-9.98626527064645	-8.42206447671118	-16.2832216305237	-14.078096048588	-11.8729704666524	-15.6958655810185	-13.5702462794008	-11.4449029899627	-6.72796484371068	1.36129844035773	-1.9263631299809	-0.851674466441893	-0.401621989656711	-0.335603204439032	-0.50602625918223	-0.944549385406334	-0.852891074978438	-1.08952072563236	-0.886627225679106	-0.797715723270708	-1.02727258961144	0.00798640088203252	0.0113755999726924	0.0110204752399212
245	12.7125042093399	0.33	-6.71892471218503	-8.20779126206342	-5.23005816230663	0.442218819929547	-13.1082729420494	-15.4067716026065	-10.8097742814922	0.95	0.58	1.58	-11.0551824012712	-9.40588671513031	-7.75659102898941	-15.5135423997698	-13.1991148645206	-10.8846873292714	-15.3024017211686	-13.01896934487	-10.7365856555134	-6.71892471218503	1.40264677249349	-0.200496014884908	0.273427551805904	-0.401621989656711	-0.335603204439032	-0.50602625918223	-0.944549385406334	-0.852891074978438	-1.08952072563236	-0.886627225679106	-0.797715723270708	-1.02727258961144	0.00798640088203252	0.0113755999726924	0.0110204752399212
245	12.7125042093399	0.33	-6.70701145205617	-8.20172288263826	-5.21230002147408	0.499180604103988	-14.3907980212133	-16.6413137792191	-12.1402822632075	0.93	0.53	1.53	-12.1204144249957	-10.4812900133716	-8.84216560174758	-17.111293420485	-14.797219183705	-12.483144946925	-16.740305563891	-14.4753003651004	-12.212932675738	-6.70701145205617	1.42798981952622	1.37803337076906	2.09468890681164	-0.401621989656711	-0.335603204439032	-0.50602625918223	-0.944549385406334	-0.852891074978438	-1.08952072563236	-0.886627225679106	-0.797715723270708	-1.02727258961144	0.00798640088203252	0.0113755999726924	0.0110204752399212
245	12.7125042093399	0.33	-6.67346603345054	-8.1495508889193	-5.19738117798179	0.587010964879826	-16.9846169496822	-19.2088862728144	-14.76034762655	0.92	0.53	1.77	-14.1728104526068	-12.5316873252907	-10.8905641979746	-20.1155700051281	-17.7863123561281	-15.4570547071281	-19.3377828072501	-17.1001291481649	-14.858457681929	-6.67346603345054	1.42521987464337	-0.949026519512057	0.0634256083989771	-0.401621989656711	-0.335603204439032	-0.50602625918223	-0.944549385406334	-0.852891074978438	-1.08952072563236	-0.886627225679106	-0.797715723270708	-1.02727258961144	0.00798640088203252	0.0113755999726924	0.0110204752399212
245	12.7125042093399	0.33	-6.67187564850187	-8.14834026102069	-5.19541103598304	0.508174760882524	-16.8295665096098	-19.4145468910431	-14.2445861281764	1.06	0.56	1.84	-12.8604231184698	-11.1481018552054	-9.43578059194108	-17.500896593359	-15.170712190642	-12.840527787925	-16.8682225169893	-14.6219784518091	-12.3748783003012	-6.67187564850187	1.50410266368818	1.17996878805508	0.69501474574134	-0.401621989656711	-0.335603204439032	-0.50602625918223	-0.944549385406334	-0.852891074978438	-1.08952072563236	-0.886627225679106	-0.797715723270708	-1.02727258961144	0.00798640088203252	0.0113755999726924	0.0110204752399212
245	12.7125042093399	0.33	-6.65819883095119	-8.14074808394558	-5.1756495779568	0.554218855959956	-16.3967247926719	-18.692676597611	-14.1007729877327	0.94	0.52	1.73	-13.5534239868525	-11.8887074277645	-10.2239908686765	-19.099405367157	-16.7534965832007	-14.4075877992445	-18.3647144685242	-16.1094248421448	-13.8529771435698	-6.65819883095119	1.44237735135946	0.192078948291684	0.693374711734059	-0.401621989656711	-0.335603204439032	-0.50602625918223	-0.944549385406334	-0.852891074978438	-1.08952072563236	-0.886627225679106	-0.797715723270708	-1.02727258961144	0.00798640088203252	0.0113755999726924	0.0110204752399212
245	12.7125042093399	0.33	-6.63868753476022	-8.1116954258953	-5.16567964362513	0.548356088600589	-15.7839587446631	-18.0204548365504	-13.5474626527758	1.02	0.57	1.92	-12.271811448363	-10.7487722912728	-9.22573313418255	-16.8731839807104	-14.7790742385959	-12.6849644964814	-16.1870199003579	-14.1769401526704	-12.16740007937	-6.63868753476022	1.53579597534311	-0.366815102173282	-0.713972313270115	-0.401621989656711	-0.335603204439032	-0.50602625918223	-0.944549385406334	-0.852891074978438	-1.08952072563236	-0.886627225679106	-0.797715723270708	-1.02727258961144	0.00798640088203252	0.0113755999726924	0.0110204752399212
245	12.7125042093399	0.33	-6.56787823664418	-8.03932356193639	-5.09643291135196	0.458154444429404	-14.4089207436502	-16.8554404588119	-11.9624010284884	1.02	0.54	1.74	-11.5475364659748	-9.87144406752385	-8.19535166907294	-15.9135975307591	-13.6037836642341	-11.293969797709	-15.3750348250386	-13.1444112739155	-10.9127578311894	-6.56787823664418	1.43374167535532	-0.355261520330001	-0.240465766710206	-0.401621989656711	-0.335603204439032	-0.50602625918223	-0.944549385406334	-0.852891074978438	-1.08952072563236	-0.886627225679106	-0.797715723270708	-1.02727258961144	0.00798640088203252	0.0113755999726924	0.0110204752399212
245	12.7125042093399	0.33	-6.48876465268112	-7.91946698308853	-5.05806232227371	0.481789453313049	-13.8189219406151	-16.0565304479975	-11.5813134332327	1.05	0.55	1.8	-10.7702183395533	-9.26930055030848	-7.76838276106368	-14.7246297730381	-12.6726324903801	-10.6206352077221	-14.1865072347435	-12.2092572407792	-10.2324267565222	-6.48876465268112	1.47364156679083	0.484927477904413	0.395515804847589	-0.401621989656711	-0.335603204439032	-0.50602625918223	-0.944549385406334	-0.852891074978438	-1.08952072563236	-0.886627225679106	-0.797715723270708	-1.02727258961144	0.00798640088203252	0.0113755999726924	0.0110204752399212
245	12.7125042093399	0.33	-6.45531774433632	-7.90142268161556	-5.00921280705708	0.500162403174634	-14.1496087855556	-16.3580651992161	-11.9411523718951	1	0.52	1.72	-11.3140460347346	-9.78656847393748	-8.25909091314031	-15.6488652177166	-13.5361559005884	-11.4234465834602	-15.0695243758431	-13.0365483227157	-11.0003143374782	-6.45531774433632	1.40523883073748	0.183953364844284	0.756293345994802	-0.401621989656711	-0.335603204439032	-0.50602625918223	-0.944549385406334	-0.852891074978438	-1.08952072563236	-0.886627225679106	-0.797715723270708	-1.02727258961144	0.00798640088203252	0.0113755999726924	0.0110204752399212
245	12.7125042093399	0.33	-6.44646012235754	-7.89534802905454	-4.99757221566053	0.569227460054425	-15.1575875832347	-17.2163044944084	-13.0988706720609	1.05	0.59	1.47	-11.5472319903333	-10.1664198779856	-8.78560776563789	-15.7864611428307	-13.8987241704225	-12.0109871980143	-15.7064876324342	-13.8265357275491	-11.948969608477	-6.44646012235754	1.464006203573	0.109638063448317	0.709897318158433	-0.401621989656711	-0.335603204439032	-0.50602625918223	-0.944549385406334	-0.852891074978438	-1.08952072563236	-0.886627225679106	-0.797715723270708	-1.02727258961144	0.00798640088203252	0.0113755999726924	0.0110204752399212
245	12.7125042093399	0.33	-6.41173222808262	-7.83380689009149	-4.98965756607375	0.500549236167695	-14.7676759466406	-17.0708170958916	-12.4645347973895	1.17	0.67	2.09	-10.5605418706258	-9.13574665408747	-7.71095143754914	-14.0273762851922	-12.1348466331563	-10.2423169811205	-13.6109568799932	-11.7733902003966	-9.93841733345787	-6.41173222808262	1.62001011783069	-0.800849391763314	-2.2515383422957	-0.401621989656711	-0.335603204439032	-0.50602625918223	-0.944549385406334	-0.852891074978438	-1.08952072563236	-0.886627225679106	-0.797715723270708	-1.02727258961144	0.00798640088203252	0.0113755999726924	0.0110204752399212
245	12.7125042093399	0.33	-6.40315016007289	-7.81225679225651	-4.99404352788928	0.501432567967629	-15.2691200526769	-17.6462622157526	-12.8919778896011	0.97	0.55	1.66	-12.4687562764273	-10.7890800989221	-9.10940392141682	-17.3903566446583	-15.0476877267025	-12.7050188087467	-16.9293959712032	-14.651113594821	-12.3687119607295	-6.40315016007289	1.48150753163669	-0.652986873220225	-0.496835372629268	-0.401621989656711	-0.335603204439032	-0.50602625918223	-0.944549385406334	-0.852891074978438	-1.08952072563236	-0.886627225679106	-0.797715723270708	-1.02727258961144	0.00798640088203252	0.0113755999726924	0.0110204752399212
245	12.7125042093399	0.33	-6.34196432734776	-7.73757759498911	-4.9463510597064	0.45561568761194	-13.9404186139997	-16.3195298224994	-11.5613074055	0.94	0.58	1.92	-11.8078786672914	-10.0864898287951	-8.36510099029887	-16.6254102365771	-14.2017068413228	-11.7780034460685	-16.005344836677	-13.6720978641729	-11.3388001062206	-6.34196432734776	1.56989825990085	-0.299600996492717	-0.66625007369009	-0.401621989656711	-0.335603204439032	-0.50602625918223	-0.944549385406334	-0.852891074978438	-1.08952072563236	-0.886627225679106	-0.797715723270708	-1.02727258961144	0.00798640088203252	0.0113755999726924	0.0110204752399212
245	12.7125042093399	0.33	-6.24311825355257	-7.64690128274557	-4.83933522435957	0.579333321804654	-17.6435961874365	-19.9909436094697	-15.2962487654032	0.91	0.51	1.56	-14.8593376592305	-13.1145461862061	-11.3697547131816	-21.1548904892624	-18.6708717944249	-16.1868530995874	-20.5584651502318	-18.1419549445315	-15.7283918563788	-6.24311825355257	1.3415113886399	0.168633778119381	1.60697303183143	-0.401621989656711	-0.335603204439032	-0.50602625918223	-0.944549385406334	-0.852891074978438	-1.08952072563236	-0.886627225679106	-0.797715723270708	-1.02727258961144	0.00798640088203252	0.0113755999726924	0.0110204752399212
245	12.7125042093399	0.33	-6.22696478746655	-7.60476186208687	-4.84916771284623	0.50670441552664	-14.2843042144029	-16.4848014230601	-12.0838070057457	0.85	0.47	1.78	-12.788967673771	-11.0818140996689	-9.37466052556685	-18.5433864191945	-16.0680960588624	-13.5928056985303	-17.5116717590334	-15.1725317018602	-12.8351514064141	-6.22696478746655	1.53069197076149	0.538083204109516	1.26645034186654	-0.401621989656711	-0.335603204439032	-0.50602625918223	-0.944549385406334	-0.852891074978438	-1.08952072563236	-0.886627225679106	-0.797715723270708	-1.02727258961144	0.00798640088203252	0.0113755999726924	0.0110204752399212
245	12.7125042093399	0.33	-6.20006006645292	-7.58829482703666	-4.81182530586917	0.472807423299334	-14.1738420349807	-16.5106097824158	-11.8370742875456	1.17	0.63	1.93	-10.1919251179248	-8.74944890331493	-7.30697268870504	-13.5277857144313	-11.6131808774032	-9.69857604037515	-13.1509137495505	-11.2898836679122	-9.42802245028567	-6.20006006645292	1.6163520068537	-1.13043191173614	-3.01438851041117	-0.401621989656711	-0.335603204439032	-0.50602625918223	-0.944549385406334	-0.852891074978438	-1.08952072563236	-0.886627225679106	-0.797715723270708	-1.02727258961144	0.00798640088203252	0.0113755999726924	0.0110204752399212
245	12.7125042093399	0.33	-6.18560671494194	-7.57482941793164	-4.79638401195223	0.48787240820248	-13.2597212883433	-15.3807952664248	-11.1386473102618	1.03	0.6	2.01	-10.4197399215844	-8.98281557383658	-7.54589122608879	-14.2984734991531	-12.3266560774918	-10.3548386558305	-13.7448782441068	-11.8493022567611	-9.95555523355885	-6.18560671494194	1.56848362202148	0.315503637173437	-0.945171685478049	-0.401621989656711	-0.335603204439032	-0.50602625918223	-0.944549385406334	-0.852891074978438	-1.08952072563236	-0.886627225679106	-0.797715723270708	-1.02727258961144	0.00798640088203252	0.0113755999726924	0.0110204752399212
245	12.7125042093399	0.33	-6.11093337446234	-7.48230003919638	-4.7395667097283	0.370169621872294	-12.1793273083498	-14.6597184843743	-9.69893613232526	1.04	0.67	1.62	-9.84975188379261	-8.18319616618922	-6.51664044858583	-13.4746112497493	-11.1947375345846	-8.91486381941991	-13.4416799275078	-11.1686978211801	-8.89389822875083	-6.11093337446234	1.48823736632346	-0.894628660305497	-1.60112765061425	-0.401621989656711	-0.335603204439032	-0.50602625918223	-0.944549385406334	-0.852891074978438	-1.08952072563236	-0.886627225679106	-0.797715723270708	-1.02727258961144	0.00798640088203252	0.0113755999726924	0.0110204752399212
245	12.7125042093399	0.33	-6.0760920850356	-7.41697841823649	-4.73520575183471	0.515269662839964	-15.010302365643	-17.2833457033938	-12.7372590278923	0.99	0.5	1.59	-12.0720280773788	-10.4843584522184	-8.89668882705793	-16.7609350124871	-14.5565972460369	-12.3522594795866	-16.2068825906213	-14.0749586750606	-11.9441307139484	-6.0760920850356	1.43100663503766	0.427253824758395	1.4696890207214	-0.401621989656711	-0.335603204439032	-0.50602625918223	-0.944549385406334	-0.852891074978438	-1.08952072563236	-0.886627225679106	-0.797715723270708	-1.02727258961144	0.00798640088203252	0.0113755999726924	0.0110204752399212
245	12.7125042093399	0.33	-6.04151433814985	-7.38645206852167	-4.69657660777802	0.461264746558858	-14.5495400075455	-17.0045162322	-12.094563782891	1.09	0.56	1.84	-11.0680348921293	-9.47012042383229	-7.87220595553526	-14.9658469127952	-12.8051974799605	-10.6445480471258	-14.4251516080267	-12.3422970808135	-10.2607392476588	-6.04151433814985	1.5648075437638	1.69573556014424	0.553385591590488	-0.401621989656711	-0.335603204439032	-0.50602625918223	-0.944549385406334	-0.852891074978438	-1.08952072563236	-0.886627225679106	-0.797715723270708	-1.02727258961144	0.00798640088203252	0.0113755999726924	0.0110204752399212
245	12.7125042093399	0.33	-6.020054959456	-7.36616707680194	-4.67394284211007	0.507802619166506	-14.012091025005	-16.1659169112744	-11.8582651387356	0.99	0.58	1.78	-11.2709753856542	-9.76931490562311	-8.26765442559199	-15.6376527879624	-13.5542088633115	-11.4707649386605	-15.2033914932181	-13.1775440147494	-11.1526321991418	-6.020054959456	1.52079767922408	0.804559802963162	0.207636634168134	-0.401621989656711	-0.335603204439032	-0.50602625918223	-0.944549385406334	-0.852891074978438	-1.08952072563236	-0.886627225679106	-0.797715723270708	-1.02727258961144	0.00798640088203252	0.0113755999726924	0.0110204752399212
245	12.7125042093399	0.33	-5.8953592639357	-7.19756178420652	-4.59315674366488	0.49201814896363	-14.7802442408169	-17.1250161851168	-12.435472296517	0.89	0.52	1.73	-12.8737596361146	-11.1110733947634	-9.3483871534122	-18.4152529446321	-15.8938206735616	-13.372388402491	-17.7243576202785	-15.2987454110278	-12.8704533052819	-5.8953592639357	1.50698504155832	0.285660508331688	0.525416141495492	-0.401621989656711	-0.335603204439032	-0.50602625918223	-0.944549385406334	-0.852891074978438	-1.08952072563236	-0.886627225679106	-0.797715723270708	-1.02727258961144	0.00798640088203252	0.0113755999726924	0.0110204752399212
245	12.7125042093399	0.33	-5.85634049618299	-7.15867097957568	-4.5540100127903	0.543671945644091	-14.8477508494269	-16.9715637569007	-12.723937941953	1.08	0.69	1.84	-11.0873971339431	-9.69992586254757	-8.31245459115205	-15.0120117668397	-13.1334162046246	-11.2548206424095	-14.8189636354733	-12.9633546510721	-11.1101659735338	-5.85634049618299	1.56871289748269	-0.801681648607185	-2.45164768684384	-0.401621989656711	-0.335603204439032	-0.50602625918223	-0.944549385406334	-0.852891074978438	-1.08952072563236	-0.886627225679106	-0.797715723270708	-1.02727258961144	0.00798640088203252	0.0113755999726924	0.0110204752399212
245	12.7125042093399	0.33	-5.79257493285726	-7.07671595691746	-4.50843390879707	0.464453618588775	-13.2812773886895	-15.5079310853927	-11.0546236919863	1.07	0.56	1.96	-10.2204621066266	-8.75299171315991	-7.28552131969325	-13.8824194078068	-11.889159293136	-9.89589917846512	-13.2538561287211	-11.3506956837993	-9.44748366970131	-5.79257493285726	1.49424918547976	-0.198658569285508	-0.468898456989895	-0.401621989656711	-0.335603204439032	-0.50602625918223	-0.944549385406334	-0.852891074978438	-1.08952072563236	-0.886627225679106	-0.797715723270708	-1.02727258961144	0.00798640088203252	0.0113755999726924	0.0110204752399212
245	12.7125042093399	0.33	-5.67802074213864	-6.9386090691231	-4.41743241515418	0.398736588294539	-12.3187343645142	-14.6805222795366	-9.95694644949173	1.13	0.64	2	-9.31751398202763	-7.81852154144669	-6.31952910086575	-12.486426097299	-10.4776222075676	-8.46881831783622	-12.1140115465076	-10.1649104548753	-8.21612144330164	-5.67802074213864	1.6097530468853	-0.454464353618095	-2.34974686901095	-0.401621989656711	-0.335603204439032	-0.50602625918223	-0.944549385406334	-0.852891074978438	-1.08952072563236	-0.886627225679106	-0.797715723270708	-1.02727258961144	0.00798640088203252	0.0113755999726924	0.0110204752399212
245	12.7125042093399	0.33	-5.66228069897544	-6.93433029666964	-4.39023110128125	0.481714540452953	-13.9313492050082	-16.1875007859705	-11.675197624046	0.96	0.56	1.91	-11.513568173757	-9.90885133814443	-8.30413450253187	-16.1000689344855	-13.8561032686045	-11.6121376027234	-15.4511450035992	-13.2962776074784	-11.1438152358856	-5.66228069897544	1.51643122774118	0.921782950642159	0.31468554116915	-0.401621989656711	-0.335603204439032	-0.50602625918223	-0.944549385406334	-0.852891074978438	-1.08952072563236	-0.886627225679106	-0.797715723270708	-1.02727258961144	0.00798640088203252	0.0113755999726924	0.0110204752399212
[truncated: 1,366 more rows]
