# Supplementary material for: Re-expressing coefficients from regression models for inclusion in a meta-analysis
Source: BMC Med Res Methodol. 2024 Jan 8;24:6. doi: 10.1186/s12874-023-02132-y (PMC10773134; doi:10.1186/s12874-023-02132-y)
Supplement: Supplementary file 2 — Additional file 2. [file 12874_2023_2132_MOESM2_ESM.zip › Supp_Files_R1/simdata/simdata_scenario_246.csv]

ex_no	errsd	rsquare	beta	b_low_ci	b_hi_ci	lrsquare	lbeta	lb_low_ci	lb_hi_ci	x_median	x_25	x_75	rbl	rb	rbu	altl	alt	altu	dzl	dz	dzu	observed_beta	xlog	error	ylog	RelBias_rb	RelBias_rbl	RelBias_rbu	RelBias_alt	RelBias_altl	RelBias_altu	RelBias_dz	RelBias_dzl	RelBias_dzu	MC_SE_RelBias_rb	MC_SE_RelBias_alt	MC_SE_RelBias_dz
246	12.7125042093399	0.27	-5.5126671980679	-5.70679727670708	-5.31853711942872	0.516844715438644	-15.2995784531125	-15.6146142900127	-14.9845426162123	0.99	0.55	1.75	-10.9127554749351	-10.6925829500119	-10.4724104250888	-15.1547976454476	-14.8490389330892	-14.5432802207309	-14.6559904472729	-14.3587687621174	-14.0634098741857	-5.5126671980679	1.42530553972558	-0.140688229052826	0.0808493516617788	-0.456692640958148	-0.444945787807985	-0.469156833223338	-1.01648648462886	-1.00022554698591	-1.03374041880317	-0.953940755193395	-0.938180208120034	-0.970652838919479	0.00156069130963491	0.00217507667040291	0.00210718954643484
246	12.7125042093399	0.29	-6.25207716121477	-6.45842505742035	-6.0457292650092	0.495401259468075	-14.9228962758451	-15.2436449103313	-14.6021476413589	0.99	0.55	1.75	-10.6702906127453	-10.4457720567345	-10.2212535007238	-14.8271927468264	-14.5152068763352	-14.2032210058441	-14.3438607222604	-14.0436074507246	-13.7397211712146	-6.25207716121477	1.41479825640972	-0.0942038504584831	0.182733714088893	-0.456692640958148	-0.444945787807985	-0.469156833223338	-1.01648648462886	-1.00022554698591	-1.03374041880317	-0.953940755193395	-0.938180208120034	-0.970652838919479	0.00156069130963491	0.00217507667040291	0.00210718954643484
246	12.7125042093399	0.29	-5.9827599751973	-6.18084541086126	-5.78467453953334	0.490504671254432	-14.790739473154	-15.1117768400436	-14.4697021062643	1.02	0.57	1.76	-10.3265989174835	-10.1072187505789	-9.88783858367425	-14.2172170162761	-13.9151838428303	-13.6131506693844	-13.8109141832465	-13.5189034138528	-13.2252285599473	-5.9827599751973	1.45824353927053	-0.0648647887880893	-0.22374392871841	-0.456692640958148	-0.444945787807985	-0.469156833223338	-1.01648648462886	-1.00022554698591	-1.03374041880317	-0.953940755193395	-0.938180208120034	-0.970652838919479	0.00156069130963491	0.00217507667040291	0.00210718954643484
246	12.7125042093399	0.29	-5.69900168879417	-5.88946131632058	-5.50854206126775	0.514039155091535	-15.1119963112629	-15.4249222368406	-14.7990703856851	1	0.55	1.8	-10.6542406795194	-10.4380977340461	-10.2219547885729	-14.7286032068071	-14.4298035292341	-14.1310038516611	-14.1942012466041	-13.90604488704	-13.6169183683714	-5.69900168879417	1.45642343290322	-0.0742807468065542	-0.0764467417456289	-0.456692640958148	-0.444945787807985	-0.469156833223338	-1.01648648462886	-1.00022554698591	-1.03374041880317	-0.953940755193395	-0.938180208120034	-0.970652838919479	0.00156069130963491	0.00217507667040291	0.00210718954643484
246	12.7125042093399	0.3	-6.44353446841312	-6.65510668386572	-6.23196225296052	0.489980495383009	-14.8728408328212	-15.1959989687994	-14.5496826968431	0.99	0.56	1.73	-10.6042163203113	-10.3787070407558	-10.1531977612002	-14.7176893024317	-14.4047029005081	-14.0917164985845	-14.2934540550929	-13.9873840059885	-13.6840194959473	-6.44353446841312	1.40171926198432	0.130104516631927	0.442336162333167	-0.456692640958148	-0.444945787807985	-0.469156833223338	-1.01648648462886	-1.00022554698591	-1.03374041880317	-0.953940755193395	-0.938180208120034	-0.970652838919479	0.00156069130963491	0.00217507667040291	0.00210718954643484
246	12.7125042093399	0.3	-6.38183372756433	-6.59062191101739	-6.17304554411127	0.503451760627986	-15.2799334698367	-15.603110452866	-14.9567564868073	1.01	0.58	1.79	-10.7450653769562	-10.5225098921721	-10.2999544073879	-14.8370674721038	-14.5297570344112	-14.2224465967185	-14.4122023589356	-14.1150629434693	-13.8167386895193	-6.38183372756433	1.42436481816892	0.131451073149372	0.0316319287444087	-0.456692640958148	-0.444945787807985	-0.469156833223338	-1.01648648462886	-1.00022554698591	-1.03374041880317	-0.953940755193395	-0.938180208120034	-0.970652838919479	0.00156069130963491	0.00217507667040291	0.00210718954643484
246	12.7125042093399	0.3	-6.33560027636305	-6.53949727629817	-6.13170327642794	0.506067146491972	-15.1038544657305	-15.4216405275472	-14.7860684039138	1.01	0.56	1.75	-10.6474984710353	-10.4280907756436	-10.2086830802518	-14.7169031396849	-14.4136392500524	-14.1103753604199	-14.2818249403747	-13.9867587068782	-13.6924970867504	-6.33560027636305	1.43419365515578	-0.147646493832802	-0.117132436843563	-0.456692640958148	-0.444945787807985	-0.469156833223338	-1.01648648462886	-1.00022554698591	-1.03374041880317	-0.953940755193395	-0.938180208120034	-0.970652838919479	0.00156069130963491	0.00217507667040291	0.00210718954643484
246	12.7125042093399	0.3	-6.27733122071399	-6.4799668268365	-6.07469561459149	0.490724928204532	-14.6082948089406	-14.9252324651003	-14.2913571527808	0.97	0.55	1.74	-10.5637211329527	-10.3394002706792	-10.1150794084057	-14.7430984556958	-14.4300284194329	-14.11695838317	-14.2874031022513	-13.9822329371052	-13.6800270137997	-6.27733122071399	1.42284676033137	-0.324358917748085	-0.0709905340760609	-0.456692640958148	-0.444945787807985	-0.469156833223338	-1.01648648462886	-1.00022554698591	-1.03374041880317	-0.953940755193395	-0.938180208120034	-0.970652838919479	0.00156069130963491	0.00217507667040291	0.00210718954643484
246	12.7125042093399	0.3	-6.14885276212237	-6.34689924861178	-5.95080627563295	0.506833971590438	-15.0374315679494	-15.3533351495925	-14.7215279863064	1.01	0.57	1.81	-10.5312984140153	-10.3146109740601	-10.0979235341049	-14.5198852183038	-14.2211303418671	-13.9223754654304	-14.0478195227441	-13.759531264808	-13.4718469925208	-6.14885276212237	1.45889964221494	-0.0391438023832201	-0.178461299848719	-0.456692640958148	-0.444945787807985	-0.469156833223338	-1.01648648462886	-1.00022554698591	-1.03374041880317	-0.953940755193395	-0.938180208120034	-0.970652838919479	0.00156069130963491	0.00217507667040291	0.00210718954643484
246	12.7125042093399	0.3	-6.09632141626446	-6.29389268693616	-5.89875014559275	0.492939665685365	-14.9059343284934	-15.2278998061369	-14.5839688508498	0.99	0.57	1.78	-10.5988881127768	-10.3747944349115	-10.1507007570463	-14.6954403880871	-14.3847327695732	-14.0740251510593	-14.257411145799	-13.9581906724392	-13.6556467606477	-6.09632141626446	1.45074735761679	-0.175891196860478	-0.247347300506522	-0.456692640958148	-0.444945787807985	-0.469156833223338	-1.01648648462886	-1.00022554698591	-1.03374041880317	-0.953940755193395	-0.938180208120034	-0.970652838919479	0.00156069130963491	0.00217507667040291	0.00210718954643484
246	12.7125042093399	0.3	-6.08344967650514	-6.2797238374587	-5.88717551555159	0.509012421929567	-15.14237808495	-15.4591030635312	-14.8256531063688	1	0.57	1.83	-10.6879521795796	-10.4689781931043	-10.250004206629	-14.7805868524337	-14.4777632646087	-14.1749396767837	-14.2901200613294	-13.997635689376	-13.704521102059	-6.08344967650514	1.46701194922059	-0.0607975479191744	-0.307215968063202	-0.456692640958148	-0.444945787807985	-0.469156833223338	-1.01648648462886	-1.00022554698591	-1.03374041880317	-0.953940755193395	-0.938180208120034	-0.970652838919479	0.00156069130963491	0.00217507667040291	0.00210718954643484
246	12.7125042093399	0.3	-6.06868395764991	-6.26769304970496	-5.86967486559486	0.506971117447549	-15.2073907670348	-15.5267771863348	-14.8880043477347	1.03	0.58	1.8	-10.5039854099275	-10.2879180156321	-10.0718506213367	-14.4065196345077	-14.1101769572462	-13.8138342799847	-13.9715412286966	-13.6822333367699	-13.3943180766647	-6.06868395764991	1.46467054102179	0.00477498986857061	-0.208752141406747	-0.456692640958148	-0.444945787807985	-0.469156833223338	-1.01648648462886	-1.00022554698591	-1.03374041880317	-0.953940755193395	-0.938180208120034	-0.970652838919479	0.00156069130963491	0.00217507667040291	0.00210718954643484
246	12.7125042093399	0.3	-6.02582794045125	-6.22141075084411	-5.8302451300584	0.50967039537782	-15.1014240591691	-15.4168768867941	-14.7859712315441	1.01	0.56	1.77	-10.6319957585996	-10.4144489007001	-10.1969020428005	-14.6889914903026	-14.3884323086603	-14.087873127018	-14.2266912967943	-13.9370982352743	-13.6455480547577	-6.02582794045125	1.44645231567029	0.172668386407873	0.180198904313949	-0.456692640958148	-0.444945787807985	-0.469156833223338	-1.01648648462886	-1.00022554698591	-1.03374041880317	-0.953940755193395	-0.938180208120034	-0.970652838919479	0.00156069130963491	0.00217507667040291	0.00210718954643484
246	12.7125042093399	0.3	-5.9433158765223	-6.13540438355803	-5.75122736948657	0.517265609303917	-15.0403907794933	-15.3498287509975	-14.7309528079891	1.02	0.56	1.8	-10.4957441198545	-10.2841598851011	-10.0725756503477	-14.4534804570019	-14.162112015937	-13.8707435748722	-13.9737830271288	-13.6925405302828	-13.4107866489931	-5.9433158765223	1.46183414994018	0.0189822011829623	-0.0704312485087771	-0.456692640958148	-0.444945787807985	-0.469156833223338	-1.01648648462886	-1.00022554698591	-1.03374041880317	-0.953940755193395	-0.938180208120034	-0.970652838919479	0.00156069130963491	0.00217507667040291	0.00210718954643484
246	12.7125042093399	0.3	-5.93400600021659	-6.12523012962063	-5.74278187081256	0.504612858044344	-14.9782694723418	-15.2943312775403	-14.6622076671434	0.99	0.56	1.76	-10.6871619978025	-10.4663086860638	-10.245455374325	-14.8405615107279	-14.533876989769	-14.2271924688101	-14.3678719634772	-14.0708398052975	-13.7741884816	-5.93400600021659	1.45265499836031	-0.0394242639091796	0.0679179487245109	-0.456692640958148	-0.444945787807985	-0.469156833223338	-1.01648648462886	-1.00022554698591	-1.03374041880317	-0.953940755193395	-0.938180208120034	-0.970652838919479	0.00156069130963491	0.00217507667040291	0.00210718954643484
246	12.7125042093399	0.3	-5.87729432183657	-6.0685385519457	-5.68605009172744	0.513339262946193	-14.9860293263493	-15.2967818465265	-14.6752768061721	1	0.57	1.79	-10.594840814509	-10.3796077336546	-10.1643746528002	-14.6620255114297	-14.3641679996803	-14.0663104879309	-14.1975876162135	-13.9064440953119	-13.6205430284061	-5.87729432183657	1.45471231429321	0.210790008840109	0.19075421412733	-0.456692640958148	-0.444945787807985	-0.469156833223338	-1.01648648462886	-1.00022554698591	-1.03374041880317	-0.953940755193395	-0.938180208120034	-0.970652838919479	0.00156069130963491	0.00217507667040291	0.00210718954643484
246	12.7125042093399	0.3	-5.83752216412026	-6.02843105712546	-5.64661327111505	0.50417592517299	-15.0844675827265	-15.4030486090656	-14.7658865563874	1.02	0.58	1.77	-10.5538888616828	-10.335602934607	-10.1173170075312	-14.5449799961877	-14.2441463902651	-13.9433127843424	-14.138799071305	-13.8469210057763	-13.5548521865776	-5.83752216412026	1.45570329773764	0.0625079654055589	-0.0584367127659036	-0.456692640958148	-0.444945787807985	-0.469156833223338	-1.01648648462886	-1.00022554698591	-1.03374041880317	-0.953940755193395	-0.938180208120034	-0.970652838919479	0.00156069130963491	0.00217507667040291	0.00210718954643484
246	12.7125042093399	0.31	-6.71992047799304	-6.93178504581599	-6.5080559101701	0.490410064933536	-14.9375986743677	-15.2618850392057	-14.6133123095298	1.01	0.56	1.76	-10.525386356258	-10.3017416838458	-10.0780970114336	-14.5418493227618	-14.2328623632358	-13.9238754037098	-14.1003219711883	-13.8012011131388	-13.5019475578861	-6.71992047799304	1.43320558114703	0.0970980911951058	0.0648595496360917	-0.456692640958148	-0.444945787807985	-0.469156833223338	-1.01648648462886	-1.00022554698591	-1.03374041880317	-0.953940755193395	-0.938180208120034	-0.970652838919479	0.00156069130963491	0.00217507667040291	0.00210718954643484
246	12.7125042093399	0.31	-6.69839801655834	-6.9123872920108	-6.48440874110589	0.479838857962419	-14.5484475323463	-14.8710406260393	-14.2258544386533	0.98	0.56	1.74	-10.4309745307481	-10.2046984799508	-9.97842242915342	-14.5063412506729	-14.1916594728538	-13.8769776950348	-14.0870903376416	-13.7821610502157	-13.4762753663431	-6.69839801655834	1.39371924435363	-0.035192563793194	0.217727388523931	-0.456692640958148	-0.444945787807985	-0.469156833223338	-1.01648648462886	-1.00022554698591	-1.03374041880317	-0.953940755193395	-0.938180208120034	-0.970652838919479	0.00156069130963491	0.00217507667040291	0.00210718954643484
246	12.7125042093399	0.31	-6.66215972733691	-6.87140110116593	-6.4529183535079	0.499962010589551	-15.3062463890493	-15.632247338612	-14.9802454394865	0.98	0.56	1.75	-10.9550505876236	-10.7265897133352	-10.4981288390467	-15.2298144182394	-14.9122059608971	-14.5945975035547	-14.7737415768527	-14.4641738892676	-14.1571594083372	-6.66215972733691	1.42216203304452	-0.0236374347031395	0.10744352507134	-0.456692640958148	-0.444945787807985	-0.469156833223338	-1.01648648462886	-1.00022554698591	-1.03374041880317	-0.953940755193395	-0.938180208120034	-0.970652838919479	0.00156069130963491	0.00217507667040291	0.00210718954643484
246	12.7125042093399	0.31	-6.63273330079667	-6.84280494700942	-6.42266165458391	0.494216708280223	-14.9921645275964	-15.3151663962777	-14.669162658915	1	0.57	1.77	-10.6462136730462	-10.4216815444491	-10.197149415852	-14.7538518797358	-14.4426883178067	-14.1315247558776	-14.3258491567404	-14.0226474833067	-13.7209043325223	-6.63273330079667	1.43165438409693	0.241197699445455	0.283490375771817	-0.456692640958148	-0.444945787807985	-0.469156833223338	-1.01648648462886	-1.00022554698591	-1.03374041880317	-0.953940755193395	-0.938180208120034	-0.970652838919479	0.00156069130963491	0.00217507667040291	0.00210718954643484
246	12.7125042093399	0.31	-6.59822429677107	-6.81033893558056	-6.38610965796158	0.485879055506478	-14.820931575929	-15.1456158312387	-14.4962473206193	0.99	0.56	1.73	-10.5794765004462	-10.3526788919905	-10.1258812835348	-14.6889872378085	-14.3740919614655	-14.0591966851226	-14.2668375597734	-13.9587777494183	-13.6532166095005	-6.59822429677107	1.39390111660483	-0.0404665649274449	0.267841594491726	-0.456692640958148	-0.444945787807985	-0.469156833223338	-1.01648648462886	-1.00022554698591	-1.03374041880317	-0.953940755193395	-0.938180208120034	-0.970652838919479	0.00156069130963491	0.00217507667040291	0.00210718954643484
246	12.7125042093399	0.31	-6.58895984129281	-6.79937765767567	-6.37854202490996	0.494998748157761	-14.908126724556	-15.2288159883782	-14.5874374607338	1	0.58	1.8	-10.546312044295	-10.3242272119544	-10.1021423796139	-14.5940906672517	-14.28676748495	-13.9794443026484	-14.1550702241625	-13.8579294074537	-13.5595182063688	-6.58895984129281	1.4443188567106	-0.10460963213405	-0.23963717495678	-0.456692640958148	-0.444945787807985	-0.469156833223338	-1.01648648462886	-1.00022554698591	-1.03374041880317	-0.953940755193395	-0.938180208120034	-0.970652838919479	0.00156069130963491	0.00217507667040291	0.00210718954643484
246	12.7125042093399	0.31	-6.56145797461311	-6.76841024681418	-6.35450570241203	0.503393180799513	-15.1911272184574	-15.5124635593449	-14.8697908775699	0.99	0.56	1.75	-10.8675911218225	-10.6424720134366	-10.4173529050508	-15.1063174734033	-14.7933943350109	-14.4804711966185	-14.643834372326	-14.3418212089009	-14.0384253314764	-6.56145797461311	1.42457728068371	0.00506648939736459	0.15357808271736	-0.456692640958148	-0.444945787807985	-0.469156833223338	-1.01648648462886	-1.00022554698591	-1.03374041880317	-0.953940755193395	-0.938180208120034	-0.970652838919479	0.00156069130963491	0.00217507667040291	0.00210718954643484
246	12.7125042093399	0.31	-6.52085665439897	-6.72666082622601	-6.31505248257193	0.491941140541005	-14.9385461035203	-15.2618611692879	-14.6152310377527	1.01	0.57	1.79	-10.53426463735	-10.3111013923001	-10.0879381472503	-14.5588412978741	-14.2504193643032	-13.9419974307323	-14.1165227302889	-13.8183154685125	-13.5194069802843	-6.52085665439897	1.45038815593063	0.205701371297444	0.124810501981095	-0.456692640958148	-0.444945787807985	-0.469156833223338	-1.01648648462886	-1.00022554698591	-1.03374041880317	-0.953940755193395	-0.938180208120034	-0.970652838919479	0.00156069130963491	0.00217507667040291	0.00210718954643484
246	12.7125042093399	0.31	-6.5180405582661	-6.72505470430947	-6.31102641222273	0.502887844774656	-14.9246966155258	-15.2407164211144	-14.6086768099372	0.98	0.55	1.75	-10.6920989411448	-10.4703957786849	-10.248692616225	-14.8704791622064	-14.5621363124345	-14.2537934626627	-14.409840818164	-14.1094730812249	-13.8114883863747	-6.5180405582661	1.41672251696458	-0.334406418717373	-0.0273743736441477	-0.456692640958148	-0.444945787807985	-0.469156833223338	-1.01648648462886	-1.00022554698591	-1.03374041880317	-0.953940755193395	-0.938180208120034	-0.970652838919479	0.00156069130963491	0.00217507667040291	0.00210718954643484
246	12.7125042093399	0.31	-6.5143443289705	-6.72115764802001	-6.30753100992098	0.49990147326218	-14.9010473430392	-15.218456565818	-14.5836381202605	0.99	0.57	1.77	-10.6433887456555	-10.4214010733262	-10.1994134009969	-14.7847856404652	-14.4764214315985	-14.1680572227318	-14.3400813209896	-14.0410768929316	-13.7417542315732	-6.5143443289705	1.43802285656745	0.00183553917395992	-0.00379272859407989	-0.456692640958148	-0.444945787807985	-0.469156833223338	-1.01648648462886	-1.00022554698591	-1.03374041880317	-0.953940755193395	-0.938180208120034	-0.970652838919479	0.00156069130963491	0.00217507667040291	0.00210718954643484
246	12.7125042093399	0.31	-6.49982015236466	-6.7064256000752	-6.29321470465412	0.490954949303147	-14.8683708019399	-15.1908025810927	-14.545939022787	0.99	0.56	1.77	-10.5724858670833	-10.3480799866175	-10.1236741061517	-14.6585203934154	-14.3473865487771	-14.0362527041387	-14.1914164443883	-13.8882411799152	-13.5880997197125	-6.49982015236466	1.42597590638101	-0.145655276128358	-0.0680457037476445	-0.456692640958148	-0.444945787807985	-0.469156833223338	-1.01648648462886	-1.00022554698591	-1.03374041880317	-0.953940755193395	-0.938180208120034	-0.970652838919479	0.00156069130963491	0.00217507667040291	0.00210718954643484
246	12.7125042093399	0.31	-6.49779830883743	-6.70277179787706	-6.2928248197978	0.500154201924946	-14.8965584797102	-15.2137117366426	-14.5794052227778	1	0.56	1.75	-10.5299863109601	-10.3104725255154	-10.0909587400707	-14.5683686830811	-14.2646685962112	-13.9609685093413	-14.1347460206451	-13.839289654051	-13.5450717025711	-6.49779830883743	1.4237841547237	-0.138069670182337	-0.00593196550893758	-0.456692640958148	-0.444945787807985	-0.469156833223338	-1.01648648462886	-1.00022554698591	-1.03374041880317	-0.953940755193395	-0.938180208120034	-0.970652838919479	0.00156069130963491	0.00217507667040291	0.00210718954643484
246	12.7125042093399	0.31	-6.48291866012203	-6.68756449299585	-6.2782728272482	0.499371086324213	-14.9600859763634	-15.2790910020403	-14.6410809506866	1	0.56	1.77	-10.5895365319537	-10.3684425301684	-10.1473485283832	-14.6583996134293	-14.3523537142041	-14.0463078149789	-14.2072014746545	-13.9092355217863	-13.6144097171812	-6.48291866012203	1.44031366682154	0.0338018228535494	0.00673708097054313	-0.456692640958148	-0.444945787807985	-0.469156833223338	-1.01648648462886	-1.00022554698591	-1.03374041880317	-0.953940755193395	-0.938180208120034	-0.970652838919479	0.00156069130963491	0.00217507667040291	0.00210718954643484
246	12.7125042093399	0.31	-6.47308153876358	-6.67721863255692	-6.26894444497025	0.495482684920501	-14.91995932875	-15.2405926132891	-14.599326044211	0.99	0.56	1.74	-10.6176881744864	-10.3943120683218	-10.1709359621573	-14.7268750414571	-14.4170494044001	-14.1072237673432	-14.2816994932522	-13.9825614647353	-13.6837273241711	-6.47308153876358	1.42498419087515	-0.131960883255567	0.0222094623451144	-0.456692640958148	-0.444945787807985	-0.469156833223338	-1.01648648462886	-1.00022554698591	-1.03374041880317	-0.953940755193395	-0.938180208120034	-0.970652838919479	0.00156069130963491	0.00217507667040291	0.00210718954643484
246	12.7125042093399	0.31	-6.46242143849954	-6.66636232455754	-6.25848055244153	0.499106650317336	-14.9631423608305	-15.2823813523883	-14.6439033692726	1	0.57	1.73	-10.6108139675932	-10.38916097566	-10.1675079837267	-14.6980321517284	-14.3909998343292	-14.08396751693	-14.2914238742017	-13.9916324187529	-13.6937022046613	-6.46242143849954	1.42701231137606	-0.125682718719035	0.0332591987121019	-0.456692640958148	-0.444945787807985	-0.469156833223338	-1.01648648462886	-1.00022554698591	-1.03374041880317	-0.953940755193395	-0.938180208120034	-0.970652838919479	0.00156069130963491	0.00217507667040291	0.00210718954643484
246	12.7125042093399	0.31	-6.45419202412019	-6.65788810940404	-6.25049593883634	0.498323313813526	-15.0021336102889	-15.3227063238844	-14.6815608966934	1	0.57	1.74	-10.6302846749931	-10.4078840668679	-10.1854834587428	-14.7204358767402	-14.4124635137276	-14.1044911507149	-14.311073225235	-14.0118276854334	-13.7133617825899	-6.45419202412019	1.43099579156108	0.216082256690094	0.28913876806855	-0.456692640958148	-0.444945787807985	-0.469156833223338	-1.01648648462886	-1.00022554698591	-1.03374041880317	-0.953940755193395	-0.938180208120034	-0.970652838919479	0.00156069130963491	0.00217507667040291	0.00210718954643484
246	12.7125042093399	0.31	-6.45009112826248	-6.65485148237515	-6.2453307741498	0.503524172201567	-14.978159852456	-15.29490831921	-14.6614113857019	0.99	0.56	1.76	-10.6810951949323	-10.4598960575697	-10.2386969202071	-14.828637915808	-14.5215456321632	-14.2144533485185	-14.3586743742088	-14.0613287353033	-13.7637600687313	-6.45009112826248	1.43349397692616	0.184448272912589	0.327059426326857	-0.456692640958148	-0.444945787807985	-0.469156833223338	-1.01648648462886	-1.00022554698591	-1.03374041880317	-0.953940755193395	-0.938180208120034	-0.970652838919479	0.00156069130963491	0.00217507667040291	0.00210718954643484
246	12.7125042093399	0.31	-6.43634691526756	-6.63878784142608	-6.23390598910904	0.498744530136551	-15.0134106767901	-15.3339542116431	-14.692867141937	1.02	0.57	1.77	-10.5111006620555	-10.2913748617232	-10.071649061391	-14.4884059745246	-14.1855379209646	-13.8826698674045	-14.0616134466478	-13.7680801950828	-13.4733000811272	-6.43634691526756	1.45314293969878	0.0152395603567962	-0.14253011152965	-0.456692640958148	-0.444945787807985	-0.469156833223338	-1.01648648462886	-1.00022554698591	-1.03374041880317	-0.953940755193395	-0.938180208120034	-0.970652838919479	0.00156069130963491	0.00217507667040291	0.00210718954643484
246	12.7125042093399	0.31	-6.40280624826006	-6.60655974197498	-6.19905275454513	0.4887142553371	-14.6920768995484	-15.0121172219112	-14.3720365771856	0.99	0.56	1.77	-10.4865503660213	-10.2629896976622	-10.0394290293032	-14.5601405013555	-14.2497357802346	-13.9393310591137	-14.0858035414448	-13.7854558780973	-13.4848915635573	-6.40280624826006	1.43504358920278	-0.0751519376110834	-0.00656409922388018	-0.456692640958148	-0.444945787807985	-0.469156833223338	-1.01648648462886	-1.00022554698591	-1.03374041880317	-0.953940755193395	-0.938180208120034	-0.970652838919479	0.00156069130963491	0.00217507667040291	0.00210718954643484
246	12.7125042093399	0.31	-6.40217889504539	-6.60540358565092	-6.19895420443986	0.497271370251733	-14.8885659443902	-15.2073819512108	-14.5697499375696	1.02	0.58	1.77	-10.3969837408933	-10.179015595562	-9.96104745023066	-14.31676712685	-14.016622464172	-13.7164778014939	-13.9148915446802	-13.6242715381186	-13.3324838316474	-6.40217889504539	1.45042700062725	-0.00988907948628429	-0.206224248469912	-0.456692640958148	-0.444945787807985	-0.469156833223338	-1.01648648462886	-1.00022554698591	-1.03374041880317	-0.953940755193395	-0.938180208120034	-0.970652838919479	0.00156069130963491	0.00217507667040291	0.00210718954643484
246	12.7125042093399	0.31	-6.39895117713167	-6.60131973637893	-6.19658261788442	0.502083860376908	-14.9707779650263	-15.2882836520232	-14.6532722780294	1.02	0.57	1.79	-10.427491246019	-10.2109340544416	-9.99437686286414	-14.3458190336511	-14.0478863662905	-13.7499536989299	-13.9176697001253	-13.628466508192	-13.3392590998794	-6.39895117713167	1.45346067831032	-0.229057914070464	-0.38145993126319	-0.456692640958148	-0.444945787807985	-0.469156833223338	-1.01648648462886	-1.00022554698591	-1.03374041880317	-0.953940755193395	-0.938180208120034	-0.970652838919479	0.00156069130963491	0.00217507667040291	0.00210718954643484
246	12.7125042093399	0.31	-6.38761672763545	-6.58960851447025	-6.18562494080066	0.497656575047169	-15.0173402107087	-15.3386660683949	-14.6960143530226	1.01	0.57	1.79	-10.5299662065377	-10.3093765928363	-10.0887869791349	-14.5226493654913	-14.2184180364805	-13.9141867074696	-14.075438660704	-13.7819328541591	-13.4867534246542	-6.38761672763545	1.45438384218792	-0.0144361124420015	-0.198095084484373	-0.456692640958148	-0.444945787807985	-0.469156833223338	-1.01648648462886	-1.00022554698591	-1.03374041880317	-0.953940755193395	-0.938180208120034	-0.970652838919479	0.00156069130963491	0.00217507667040291	0.00210718954643484
246	12.7125042093399	0.31	-6.37060602912649	-6.57074441809912	-6.17046764015387	0.504708729328428	-14.9998738790432	-15.316330877162	-14.6834168809244	0.99	0.56	1.76	-10.6856490443681	-10.4648684640416	-10.2440878837152	-14.8293398459619	-14.5229447694013	-14.2165496928406	-14.3603739728403	-14.0645120930854	-13.7672347715831	-6.37060602912649	1.43603604040163	0.384679291043825	0.441101556405447	-0.456692640958148	-0.444945787807985	-0.469156833223338	-1.01648648462886	-1.00022554698591	-1.03374041880317	-0.953940755193395	-0.938180208120034	-0.970652838919479	0.00156069130963491	0.00217507667040291	0.00210718954643484
246	12.7125042093399	0.31	-6.27682563319465	-6.47737419357791	-6.07627707281139	0.50274659500519	-14.8916701559555	-15.2070797431263	-14.5762605687847	0.99	0.56	1.74	-10.6066122562497	-10.3866208279456	-10.1666293996415	-14.7181340039926	-14.412865625807	-14.1075972476213	-14.2757616524536	-13.9790414711444	-13.6845086778383	-6.27682563319465	1.42850885023883	-0.13029333568284	0.105648297898502	-0.456692640958148	-0.444945787807985	-0.469156833223338	-1.01648648462886	-1.00022554698591	-1.03374041880317	-0.953940755193395	-0.938180208120034	-0.970652838919479	0.00156069130963491	0.00217507667040291	0.00210718954643484
246	12.7125042093399	0.31	-6.23994896485939	-6.43954552709221	-6.04035240262656	0.505559246381314	-14.8951582783187	-15.2088719106785	-14.5814446459588	0.99	0.55	1.77	-10.6170390270851	-10.3980412014966	-10.179043375908	-14.7375608746264	-14.4335689821798	-14.1295770897333	-14.2526423903923	-13.9590357269782	-13.663274308238	-6.23994896485939	1.44263316012965	-0.0380926974346734	0.094303634030006	-0.456692640958148	-0.444945787807985	-0.469156833223338	-1.01648648462886	-1.00022554698591	-1.03374041880317	-0.953940755193395	-0.938180208120034	-0.970652838919479	0.00156069130963491	0.00217507667040291	0.00210718954643484
246	12.7125042093399	0.31	-6.23145824731697	-6.4305089342736	-6.03240756036033	0.49934024393577	-14.8216312123107	-15.13770336048	-14.5055590641414	1	0.56	1.76	-10.4764939761756	-10.2577469260136	-10.0389998758516	-14.4938896925583	-14.191260242016	-13.8886307914736	-14.0516947445981	-13.7595522746892	-13.466223902131	-6.23145824731697	1.44406832827137	-0.0184335428133793	0.0609491654058923	-0.456692640958148	-0.444945787807985	-0.469156833223338	-1.01648648462886	-1.00022554698591	-1.03374041880317	-0.953940755193395	-0.938180208120034	-0.970652838919479	0.00156069130963491	0.00217507667040291	0.00210718954643484
246	12.7125042093399	0.31	-6.18481518436234	-6.38054991927377	-5.9890804494509	0.507807254517653	-15.0300522426005	-15.3451866414754	-14.7149178437257	1.01	0.56	1.79	-10.5639913261082	-10.3470453133908	-10.1300993006734	-14.5852066246232	-14.2856794549964	-13.9861522853696	-14.1158330843621	-13.8271497992577	-13.5362972206288	-6.18481518436234	1.44530909496546	-0.134874027978667	-0.185243041683089	-0.456692640958148	-0.444945787807985	-0.469156833223338	-1.01648648462886	-1.00022554698591	-1.03374041880317	-0.953940755193395	-0.938180208120034	-0.970652838919479	0.00156069130963491	0.00217507667040291	0.00210718954643484
246	12.7125042093399	0.31	-6.18232015389355	-6.37676914377323	-5.98787116401387	0.507139388420606	-14.9787843590979	-15.2932637002309	-14.6643050179648	0.99	0.55	1.8	-10.6766365179396	-10.457090076873	-10.2375436358064	-14.8206587034646	-14.5158976612449	-14.2111366190252	-14.3108342097131	-14.0165991889639	-13.7224054341414	-6.18232015389355	1.46408186074865	0.142047303456924	0.118042090043695	-0.456692640958148	-0.444945787807985	-0.469156833223338	-1.01648648462886	-1.00022554698591	-1.03374041880317	-0.953940755193395	-0.938180208120034	-0.970652838919479	0.00156069130963491	0.00217507667040291	0.00210718954643484
246	12.7125042093399	0.31	-5.99617076663255	-6.18523493323477	-5.80710660003034	0.51223045385521	-14.8851791378995	-15.1945261151443	-14.5758321606547	1.01	0.56	1.79	-10.4400189384858	-10.2274694797844	-10.0149200210829	-14.4033482651453	-14.1101089621054	-13.8168696590654	-13.9288017435836	-13.642608990153	-13.3610250170116	-5.99617076663255	1.47853731643506	0.125560291880556	-0.0886401328448777	-0.456692640958148	-0.444945787807985	-0.469156833223338	-1.01648648462886	-1.00022554698591	-1.03374041880317	-0.953940755193395	-0.938180208120034	-0.970652838919479	0.00156069130963491	0.00217507667040291	0.00210718954643484
246	12.7125042093399	0.31	-5.94611842968225	-6.13649129244738	-5.75574556691713	0.505145097697006	-14.9431177227147	-15.2581022732589	-14.6281331721705	0.99	0.57	1.76	-10.6356147925819	-10.4160557487895	-10.1964967049971	-14.754827871832	-14.450232795568	-14.145637719304	-14.3392572389898	-14.0433537478314	-13.7466421314951	-5.94611842968225	1.44931284800059	0.0586390925054243	0.0921726858950161	-0.456692640958148	-0.444945787807985	-0.469156833223338	-1.01648648462886	-1.00022554698591	-1.03374041880317	-0.953940755193395	-0.938180208120034	-0.970652838919479	0.00156069130963491	0.00217507667040291	0.00210718954643484
246	12.7125042093399	0.31	-5.85028395087068	-6.03657811434656	-5.6639897873948	0.503224845692553	-14.7970451188075	-15.1101508821096	-14.4839393555054	1	0.56	1.79	-10.4653883402352	-10.2485292611904	-10.0316701821456	-14.4827777728522	-14.1826721534786	-13.8825665341051	-13.9965076064605	-13.7068658316374	-13.4160614536956	-5.85028395087068	1.46291102582342	0.0602993865229497	0.027368044833569	-0.456692640958148	-0.444945787807985	-0.469156833223338	-1.01648648462886	-1.00022554698591	-1.03374041880317	-0.953940755193395	-0.938180208120034	-0.970652838919479	0.00156069130963491	0.00217507667040291	0.00210718954643484
246	12.7125042093399	0.32	-7.10714993787543	-7.32549097483344	-6.88880890091742	0.49017559669341	-14.8586929701237	-15.1814176981069	-14.5359682421405	0.99	0.56	1.74	-10.5826286095769	-10.3576643798002	-10.1327001500235	-14.6815715467227	-14.369472487333	-14.0573734279432	-14.2528183487305	-13.9489092302969	-13.6472626514301	-7.10714993787543	1.40808515908248	-0.0233422776485484	0.138051804499263	-0.456692640958148	-0.444945787807985	-0.469156833223338	-1.01648648462886	-1.00022554698591	-1.03374041880317	-0.953940755193395	-0.938180208120034	-0.970652838919479	0.00156069130963491	0.00217507667040291	0.00210718954643484
246	12.7125042093399	0.32	-7.0584978002208	-7.27553384243797	-6.84146175800364	0.481588357153447	-14.7740678803177	-15.100517856931	-14.4476179037044	1	0.56	1.77	-10.4662214499664	-10.2399578357022	-10.0136942214379	-14.4879428690529	-14.1747358217458	-13.8615287744387	-14.0339188677254	-13.7342361527114	-13.4292268036675	-7.0584978002208	1.41574476978248	0.151990790728356	0.200567026319816	-0.456692640958148	-0.444945787807985	-0.469156833223338	-1.01648648462886	-1.00022554698591	-1.03374041880317	-0.953940755193395	-0.938180208120034	-0.970652838919479	0.00156069130963491	0.00217507667040291	0.00210718954643484
246	12.7125042093399	0.32	-6.97343725241848	-7.18779274660508	-6.75908175823188	0.497892428859448	-14.8191451458327	-15.1360806868267	-14.5022096048386	1.01	0.56	1.81	-10.4203630701919	-10.2021702978793	-9.98397752556669	-14.3870780147021	-14.0858258974429	-13.7845737801836	-13.8983964272063	-13.6086174097872	-13.3176105543807	-6.97343725241848	1.43971628012659	-0.272213736269334	-0.3276107257912	-0.456692640958148	-0.444945787807985	-0.469156833223338	-1.01648648462886	-1.00022554698591	-1.03374041880317	-0.953940755193395	-0.938180208120034	-0.970652838919479	0.00156069130963491	0.00217507667040291	0.00210718954643484
246	12.7125042093399	0.32	-6.94611719867608	-7.15932449176803	-6.73290990558413	0.499013637866728	-15.0432535609394	-15.3642614369373	-14.7222456849416	0.99	0.55	1.77	-10.6956965316203	-10.4722296998415	-10.2487628680628	-14.8306876078026	-14.5208277718379	-14.2109679358732	-14.3481583937602	-14.0494593473223	-13.749545894657	-6.94611719867608	1.42550777131525	-0.221557213849929	-0.128113571263871	-0.456692640958148	-0.444945787807985	-0.469156833223338	-1.01648648462886	-1.00022554698591	-1.03374041880317	-0.953940755193395	-0.938180208120034	-0.970652838919479	0.00156069130963491	0.00217507667040291	0.00210718954643484
246	12.7125042093399	0.32	-6.936742244164	-7.15034473612749	-6.72313975220051	0.498889027984272	-14.9389452301863	-15.257806728525	-14.6200837318476	1	0.56	1.79	-10.5905877161925	-10.3692629394696	-10.1479381627466	-14.6683195006635	-14.3617772552864	-14.0552350099092	-14.1909829816364	-13.894136237608	-13.5976310392843	-6.936742244164	1.42927468717516	0.0121730992382688	0.0409171593033351	-0.456692640958148	-0.444945787807985	-0.469156833223338	-1.01648648462886	-1.00022554698591	-1.03374041880317	-0.953940755193395	-0.938180208120034	-0.970652838919479	0.00156069130963491	0.00217507667040291	0.00210718954643484
246	12.7125042093399	0.32	-6.9111048953121	-7.12357815079594	-6.69863163982825	0.501403837219065	-15.1940489394849	-15.5167284043759	-14.871369474594	1.01	0.57	1.76	-10.7007772661745	-10.4782483288765	-10.2557193915786	-14.7839767309402	-14.4765352667232	-14.1690938025061	-14.3488039239261	-14.0505710633982	-13.7511419357126	-6.9111048953121	1.43563205072569	0.0717670792938944	0.041174054913488	-0.456692640958148	-0.444945787807985	-0.469156833223338	-1.01648648462886	-1.00022554698591	-1.03374041880317	-0.953940755193395	-0.938180208120034	-0.970652838919479	0.00156069130963491	0.00217507667040291	0.00210718954643484
246	12.7125042093399	0.32	-6.90516461937805	-7.11738055706251	-6.69294868169359	0.488967339053757	-14.626996143875	-14.9454574837454	-14.3085348040047	1	0.56	1.81	-10.3503479757939	-10.1298003152034	-9.90925265461282	-14.3230569604093	-14.0178578779716	-13.7126587955339	-13.8403973298356	-13.546583673996	-13.2512553507854	-6.90516461937805	1.43687156165013	0.153608299031731	0.157811105597215	-0.456692640958148	-0.444945787807985	-0.469156833223338	-1.01648648462886	-1.00022554698591	-1.03374041880317	-0.953940755193395	-0.938180208120034	-0.970652838919479	0.00156069130963491	0.00217507667040291	0.00210718954643484
246	12.7125042093399	0.32	-6.8992467494409	-7.11171398188095	-6.68677951700084	0.496437375951191	-14.980731544497	-15.3020566787578	-14.6594064102363	1	0.56	1.79	-10.6294466170755	-10.4062407805627	-10.1830349440498	-14.7265088163225	-14.4172695080428	-14.108030199763	-14.2428330038122	-13.9433719756881	-13.6437150821906	-6.8992467494409	1.42623465822766	-0.0323934919891976	-0.0495400714579626	-0.456692640958148	-0.444945787807985	-0.469156833223338	-1.01648648462886	-1.00022554698591	-1.03374041880317	-0.953940755193395	-0.938180208120034	-0.970652838919479	0.00156069130963491	0.00217507667040291	0.00210718954643484
246	12.7125042093399	0.32	-6.89831983704672	-7.11050224446823	-6.68613742962521	0.495455396147886	-15.0594922172046	-15.3831417598923	-14.735842674517	0.99	0.56	1.75	-10.7776513058853	-10.5508977615937	-10.324144217302	-14.9816563614303	-14.666453764603	-14.3512511677757	-14.5434944872949	-14.2392400930893	-13.9330834332931	-6.89831983704672	1.4158671241256	0.114124907385733	0.256623123702794	-0.456692640958148	-0.444945787807985	-0.469156833223338	-1.01648648462886	-1.00022554698591	-1.03374041880317	-0.953940755193395	-0.938180208120034	-0.970652838919479	0.00156069130963491	0.00217507667040291	0.00210718954643484
246	12.7125042093399	0.32	-6.89516858946086	-7.10692023588929	-6.68341694303243	0.497696575810398	-15.0579895819817	-15.3801594381347	-14.7358197258286	0.99	0.56	1.73	-10.7090811647745	-10.4847568882763	-10.2604326117781	-14.8504943000317	-14.53941939657	-14.2283444931084	-14.4291176840045	-14.1313392313015	-13.824559630946	-6.89516858946086	1.41426345710243	0.0278078105422044	0.165499543400628	-0.456692640958148	-0.444945787807985	-0.469156833223338	-1.01648648462886	-1.00022554698591	-1.03374041880317	-0.953940755193395	-0.938180208120034	-0.970652838919479	0.00156069130963491	0.00217507667040291	0.00210718954643484
246	12.7125042093399	0.32	-6.8930062137355	-7.10490943465587	-6.68110299281512	0.497126367042635	-14.8665610775718	-15.1849982219446	-14.548123933199	0.99	0.56	1.77	-10.6225144531574	-10.3997549164698	-10.1769953797822	-14.757158119465	-14.4476929998821	-14.1382278802992	-14.2920817897455	-13.9938881727918	-13.6947004892855	-6.8930062137355	1.41216055669293	0.254089882300008	0.453012290591116	-0.456692640958148	-0.444945787807985	-0.469156833223338	-1.01648648462886	-1.00022554698591	-1.03374041880317	-0.953940755193395	-0.938180208120034	-0.970652838919479	0.00156069130963491	0.00217507667040291	0.00210718954643484
246	12.7125042093399	0.32	-6.88753787892654	-7.09948234819706	-6.67559340965602	0.493514541987775	-14.963467895827	-15.2863046240143	-14.6406311676398	1.01	0.57	1.77	-10.5256344752694	-10.303339978354	-10.0810454814386	-14.5334028109277	-14.2264668752447	-13.9195309395617	-14.1131832645661	-13.8141656618054	-13.516084188557	-6.88753787892654	1.43908527035685	0.0497210633960631	-0.0314596068248364	-0.456692640958148	-0.444945787807985	-0.469156833223338	-1.01648648462886	-1.00022554698591	-1.03374041880317	-0.953940755193395	-0.938180208120034	-0.970652838919479	0.00156069130963491	0.00217507667040291	0.00210718954643484
246	12.7125042093399	0.32	-6.87975996380813	-7.09110921462073	-6.66841071299553	0.480983914419147	-14.4775405762351	-14.7978259388494	-14.1572552136209	1	0.56	1.78	-10.2342403684925	-10.0127296275871	-9.79121888668169	-14.1549914874394	-13.8486196866025	-13.5422478857656	-13.6984383706759	-13.4024421239069	-13.1061111069106	-6.87975996380813	1.43473546984724	-0.0936814270946929	-0.101387715752744	-0.456692640958148	-0.444945787807985	-0.469156833223338	-1.01648648462886	-1.00022554698591	-1.03374041880317	-0.953940755193395	-0.938180208120034	-0.970652838919479	0.00156069130963491	0.00217507667040291	0.00210718954643484
246	12.7125042093399	0.32	-6.87034054322036	-7.08253212895496	-6.65814895748577	0.486143133600632	-14.8809259897826	-15.2067522837375	-14.5550996958278	1.01	0.57	1.78	-10.4734170063261	-10.2490091522004	-10.0246012980747	-14.4626586003866	-14.1527755718101	-13.8428925432335	-14.0142611827964	-13.7143302530821	-13.4152877544846	-6.87034054322036	1.44245310458913	0.0186944096636353	-0.0866718737784549	-0.456692640958148	-0.444945787807985	-0.469156833223338	-1.01648648462886	-1.00022554698591	-1.03374041880317	-0.953940755193395	-0.938180208120034	-0.970652838919479	0.00156069130963491	0.00217507667040291	0.00210718954643484
246	12.7125042093399	0.32	-6.86284888609758	-7.07619092635574	-6.64950684583941	0.502185832471488	-15.0190152971583	-15.3374790623421	-14.7005515319746	0.99	0.56	1.73	-10.6722374703966	-10.4506416713775	-10.2290458723585	-14.7955694239604	-14.4883577415425	-14.1811460591246	-14.3575495774852	-14.0577573036418	-13.7609957355108	-6.86284888609758	1.40887999958478	-0.0166436094120093	0.242825853872802	-0.456692640958148	-0.444945787807985	-0.469156833223338	-1.01648648462886	-1.00022554698591	-1.03374041880317	-0.953940755193395	-0.938180208120034	-0.970652838919479	0.00156069130963491	0.00217507667040291	0.00210718954643484
246	12.7125042093399	0.32	-6.85441071338242	-7.06544554378735	-6.6433758829775	0.496247490822161	-15.0049975492637	-15.3269654277575	-14.6830296707699	0.99	0.57	1.78	-10.7100799427148	-10.4850972653604	-10.260114588006	-14.8724480222694	-14.5600280223477	-14.2476080224261	-14.4195110363389	-14.1155694721745	-13.812802717427	-6.85441071338242	1.4300041318515	0.22346909101598	0.263865529560565	-0.456692640958148	-0.444945787807985	-0.469156833223338	-1.01648648462886	-1.00022554698591	-1.03374041880317	-0.953940755193395	-0.938180208120034	-0.970652838919479	0.00156069130963491	0.00217507667040291	0.00210718954643484
246	12.7125042093399	0.32	-6.85427405560923	-7.06651646251066	-6.6420316487078	0.482434714957377	-14.7125226126325	-15.0370621443073	-14.3879830809577	0.99	0.56	1.77	-10.5055700730276	-10.2788321132615	-10.0520941534953	-14.5874113967022	-14.2725765162182	-13.9577416357342	-14.1379298032074	-13.8326197024579	-13.5265886161063	-6.85427405560923	1.41675416022752	0.0646634229612291	0.184673941890807	-0.456692640958148	-0.444945787807985	-0.469156833223338	-1.01648648462886	-1.00022554698591	-1.03374041880317	-0.953940755193395	-0.938180208120034	-0.970652838919479	0.00156069130963491	0.00217507667040291	0.00210718954643484
246	12.7125042093399	0.32	-6.84073625352682	-7.05385350041602	-6.62761900663762	0.482890345012758	-14.6774270787641	-15.0008971926709	-14.3539569648573	1	0.57	1.77	-10.3633410523655	-10.1398723446204	-9.91640363687526	-14.3275128195067	-14.0185631517501	-13.7096134839934	-13.8959328700857	-13.5952574349359	-13.2942459235802	-6.84073625352682	1.42994555218505	0.206266359601584	0.208030634845486	-0.456692640958148	-0.444945787807985	-0.469156833223338	-1.01648648462886	-1.00022554698591	-1.03374041880317	-0.953940755193395	-0.938180208120034	-0.970652838919479	0.00156069130963491	0.00217507667040291	0.00210718954643484
246	12.7125042093399	0.32	-6.83833512758053	-7.04829101195118	-6.62837924320988	0.505469383758735	-15.1563148650763	-15.4755862167935	-14.8370435133591	1	0.57	1.77	-10.69681556358	-10.4761333408706	-10.2554511181612	-14.791495491139	-14.4863373734937	-14.1811792558484	-14.3501140736185	-14.051194259296	-13.7587740956164	-6.83833512758053	1.43585583389757	0.0373148441014293	0.0432824303276273	-0.456692640958148	-0.444945787807985	-0.469156833223338	-1.01648648462886	-1.00022554698591	-1.03374041880317	-0.953940755193395	-0.938180208120034	-0.970652838919479	0.00156069130963491	0.00217507667040291	0.00210718954643484
246	12.7125042093399	0.32	-6.80728426851428	-7.01960960226298	-6.59495893476558	0.492126854369072	-14.9391824593574	-15.2623911963259	-14.615973722389	1	0.57	1.79	-10.5759647962345	-10.3519996141052	-10.1280344319758	-14.6385453989713	-14.3285477250422	-14.0185500511131	-14.1924460682217	-13.8920399413445	-13.593139611576	-6.80728426851428	1.43412674765221	0.00785436648189403	-0.056983213759878	-0.456692640958148	-0.444945787807985	-0.469156833223338	-1.01648648462886	-1.00022554698591	-1.03374041880317	-0.953940755193395	-0.938180208120034	-0.970652838919479	0.00156069130963491	0.00217507667040291	0.00210718954643484
246	12.7125042093399	0.32	-6.80416327109705	-7.01343154690794	-6.59489499528616	0.49505596004733	-14.8277410422937	-15.1466646285998	-14.5088174559877	1.02	0.57	1.78	-10.3291598550842	-10.1116721912792	-9.89418452747417	-14.2096299842224	-13.9104363157964	-13.6112426473703	-13.7930261597664	-13.5024813828551	-13.2106500702467	-6.80416327109705	1.44438277183717	0.074782728238416	-0.0776476298165729	-0.456692640958148	-0.444945787807985	-0.469156833223338	-1.01648648462886	-1.00022554698591	-1.03374041880317	-0.953940755193395	-0.938180208120034	-0.970652838919479	0.00156069130963491	0.00217507667040291	0.00210718954643484
246	12.7125042093399	0.32	-6.79810258923123	-7.00693580759944	-6.58926937086303	0.487898432371647	-14.7990537139472	-15.1219510452344	-14.4761563826601	1.02	0.57	1.76	-10.3384987100118	-10.1177419020449	-9.89698509407795	-14.2361918912078	-13.9322080761821	-13.6282242611564	-13.8366871667454	-13.5414367719751	-13.2471507121006	-6.79810258923123	1.44114729180054	0.140089753877271	0.0483437021111676	-0.456692640958148	-0.444945787807985	-0.469156833223338	-1.01648648462886	-1.00022554698591	-1.03374041880317	-0.953940755193395	-0.938180208120034	-0.970652838919479	0.00156069130963491	0.00217507667040291	0.00210718954643484
246	12.7125042093399	0.32	-6.78596747793487	-6.99578322992019	-6.57615172594956	0.493496306422392	-14.9087117850138	-15.2303788837741	-14.5870446862534	0.99	0.56	1.76	-10.6574154559435	-10.4323297941778	-10.207244132412	-14.8073549849545	-14.494622192509	-14.1818894000636	-14.3558953404073	-14.0528429561583	-13.7490175571613	-6.78596747793487	1.43061899149706	-0.073158587346787	0.0560679859661048	-0.456692640958148	-0.444945787807985	-0.469156833223338	-1.01648648462886	-1.00022554698591	-1.03374041880317	-0.953940755193395	-0.938180208120034	-0.970652838919479	0.00156069130963491	0.00217507667040291	0.00210718954643484
246	12.7125042093399	0.32	-6.78394689513284	-6.99338689803311	-6.57450689223258	0.497691096303585	-15.0651423225435	-15.3874687459966	-14.7428158990903	1.01	0.57	1.77	-10.5966676346553	-10.374695714804	-10.1527237949528	-14.6322108999745	-14.3257051137108	-14.019199327447	-14.203573554365	-13.9041005124051	-13.6071169546729	-6.78394689513284	1.4419412447079	0.00481722685936405	-0.0617671949560199	-0.456692640958148	-0.444945787807985	-0.469156833223338	-1.01648648462886	-1.00022554698591	-1.03374041880317	-0.953940755193395	-0.938180208120034	-0.970652838919479	0.00156069130963491	0.00217507667040291	0.00210718954643484
246	12.7125042093399	0.32	-6.77828408212584	-6.98853951487784	-6.56802864937383	0.497459085124519	-14.83683243041	-15.1544213846331	-14.5192434761868	0.97	0.54	1.75	-10.7090437895016	-10.4846159521388	-10.260188114776	-14.9366153270225	-14.6235909019427	-14.3105664768628	-14.4272779983427	-14.1246475928811	-13.8197150353705	-6.77828408212584	1.42278783667611	0.0116871291749504	0.306349846216301	-0.456692640958148	-0.444945787807985	-0.469156833223338	-1.01648648462886	-1.00022554698591	-1.03374041880317	-0.953940755193395	-0.938180208120034	-0.970652838919479	0.00156069130963491	0.00217507667040291	0.00210718954643484
246	12.7125042093399	0.32	-6.76996709801997	-6.98126075747187	-6.55867343856807	0.482062300510837	-14.5939236586854	-14.9160872183267	-14.2717600990441	0.99	0.56	1.72	-10.4143626864673	-10.1894291562889	-9.96449562611038	-14.4571499645754	-14.1448987135145	-13.8326474624536	-14.0332808955411	-13.7298543220732	-13.4260137677759	-6.76996709801997	1.40777629274144	-0.12592041625959	0.135560641647514	-0.456692640958148	-0.444945787807985	-0.469156833223338	-1.01648648462886	-1.00022554698591	-1.03374041880317	-0.953940755193395	-0.938180208120034	-0.970652838919479	0.00156069130963491	0.00217507667040291	0.00210718954643484
246	12.7125042093399	0.32	-6.76669628248311	-6.97547768898033	-6.55791487598588	0.490480794707611	-14.6404471769978	-14.9582375858303	-14.3226567681653	1	0.56	1.77	-10.3712821132119	-10.150942386425	-9.93060265963816	-14.3584885984355	-14.0534399631447	-13.7483913278539	-13.8975437420963	-13.6031430406143	-13.3064057156165	-6.76669628248311	1.43423433151058	0.166396940941238	0.25196338955147	-0.456692640958148	-0.444945787807985	-0.469156833223338	-1.01648648462886	-1.00022554698591	-1.03374041880317	-0.953940755193395	-0.938180208120034	-0.970652838919479	0.00156069130963491	0.00217507667040291	0.00210718954643484
246	12.7125042093399	0.32	-6.75487786213694	-6.96220615239757	-6.54754957187632	0.491000766329569	-14.611132215008	-14.9279565396689	-14.2943078903472	1	0.56	1.76	-10.3307026358274	-10.1114483877882	-9.89219413974891	-14.2918560794057	-13.9885320686159	-13.6852080578262	-13.846523767553	-13.5543736882888	-13.2601818595727	-6.75487786213694	1.4280163506649	-0.0856682558815376	-0.00953576120486976	-0.456692640958148	-0.444945787807985	-0.469156833223338	-1.01648648462886	-1.00022554698591	-1.03374041880317	-0.953940755193395	-0.938180208120034	-0.970652838919479	0.00156069130963491	0.00217507667040291	0.00210718954643484
246	12.7125042093399	0.32	-6.7540179233974	-6.96174019335183	-6.54629565344296	0.501214646050762	-14.9157678278708	-15.2326572571556	-14.598878398586	1	0.56	1.79	-10.5748952015523	-10.354902560177	-10.1349099188017	-14.6475302587925	-14.3428133977891	-14.0380965367858	-14.1708007345356	-13.8744777572297	-13.5795292109377	-6.7540179233974	1.43733852642916	0.109815233470642	0.14745662746149	-0.456692640958148	-0.444945787807985	-0.469156833223338	-1.01648648462886	-1.00022554698591	-1.03374041880317	-0.953940755193395	-0.938180208120034	-0.970652838919479	0.00156069130963491	0.00217507667040291	0.00210718954643484
246	12.7125042093399	0.32	-6.7529937710902	-6.96244750724897	-6.54354003493142	0.494305409615417	-14.9025867203846	-15.2236016995266	-14.5815717412426	0.99	0.56	1.75	-10.6555800781574	-10.4308894376605	-10.2061987971636	-14.8063820287633	-14.4941648207763	-14.1819476127893	-14.3430383504072	-14.0411313206634	-13.738357490129	-6.7529937710902	1.42081794773048	-0.12491409900598	0.0788186989139287	-0.456692640958148	-0.444945787807985	-0.469156833223338	-1.01648648462886	-1.00022554698591	-1.03374041880317	-0.953940755193395	-0.938180208120034	-0.970652838919479	0.00156069130963491	0.00217507667040291	0.00210718954643484
246	12.7125042093399	0.32	-6.74623388745587	-6.95552188628392	-6.53694588862782	0.514401212354474	-15.1163532937338	-15.4291426790172	-14.8035639084503	1	0.56	1.8	-10.6765729628549	-10.4601306910152	-10.2436884191755	-14.7698282444004	-14.4704049003159	-14.1709815562313	-14.2858845273369	-13.99401717424	-13.7057027215308	-6.74623388745587	1.44113663233053	-0.104444059610937	-0.150569756173953	-0.456692640958148	-0.444945787807985	-0.469156833223338	-1.01648648462886	-1.00022554698591	-1.03374041880317	-0.953940755193395	-0.938180208120034	-0.970652838919479	0.00156069130963491	0.00217507667040291	0.00210718954643484
246	12.7125042093399	0.32	-6.74378301193634	-6.95308553260755	-6.53448049126514	0.483239192538502	-14.6879830966527	-15.0114598242772	-14.3645063690282	0.99	0.56	1.76	-10.5114332726736	-10.2849260523573	-10.058418832041	-14.6084395381807	-14.2936473545539	-13.9788551709271	-14.145199486975	-13.841317660052	-13.5367548005275	-6.74378301193634	1.42923995566975	-0.197514109755642	-0.0476185388970811	-0.456692640958148	-0.444945787807985	-0.469156833223338	-1.01648648462886	-1.00022554698591	-1.03374041880317	-0.953940755193395	-0.938180208120034	-0.970652838919479	0.00156069130963491	0.00217507667040291	0.00210718954643484
246	12.7125042093399	0.32	-6.73976843543236	-6.94749653268325	-6.53204033818147	0.496729441880328	-14.6855031868024	-15.0003119484117	-14.370694425193	0.99	0.55	1.76	-10.4767422791922	-10.2568688342962	-10.0369953894001	-14.5456777637653	-14.2404103253728	-13.9351428869803	-14.059420126399	-13.7637433950476	-13.4705539683619	-6.73976843543236	1.42864893889498	-0.0949634487410588	0.0943377736649591	-0.456692640958148	-0.444945787807985	-0.469156833223338	-1.01648648462886	-1.00022554698591	-1.03374041880317	-0.953940755193395	-0.938180208120034	-0.970652838919479	0.00156069130963491	0.00217507667040291	0.00210718954643484
246	12.7125042093399	0.32	-6.73568883600897	-6.9436684206354	-6.52770925138253	0.500884156233928	-15.1520680464866	-15.474190583393	-14.8299455095801	0.98	0.56	1.73	-10.9140180336564	-10.6868235217433	-10.4596290098302	-15.2109794185871	-14.8943360857587	-14.5776927529304	-14.7783541787591	-14.4690164626244	-14.1612417318221	-6.73568883600897	1.4068389471036	0.0874558067067614	0.396539638996205	-0.456692640958148	-0.444945787807985	-0.469156833223338	-1.01648648462886	-1.00022554698591	-1.03374041880317	-0.953940755193395	-0.938180208120034	-0.970652838919479	0.00156069130963491	0.00217507667040291	0.00210718954643484
246	12.7125042093399	0.32	-6.73547284008992	-6.94249502904359	-6.52845065113625	0.501931869249218	-15.07060939076	-15.3903295148711	-14.750889266649	1.01	0.57	1.77	-10.5936568694932	-10.3735832651021	-10.1535096607111	-14.6254172058048	-14.3215874405163	-14.0177576752278	-14.1823740053141	-13.8862569821673	-13.5926696043744	-6.73547284008992	1.43855009010282	-0.140263660558856	-0.174164209405781	-0.456692640958148	-0.444945787807985	-0.469156833223338	-1.01648648462886	-1.00022554698591	-1.03374041880317	-0.953940755193395	-0.938180208120034	-0.970652838919479	0.00156069130963491	0.00217507667040291	0.00210718954643484
246	12.7125042093399	0.32	-6.72751207023738	-6.93466378149065	-6.52036035898412	0.492287093871931	-14.8389491816905	-15.1598864797374	-14.5180118836436	1.01	0.57	1.8	-10.4626268749161	-10.2411313377169	-10.0196358005177	-14.4591697416082	-14.1530667325206	-13.8469637234331	-14.0180980548099	-13.7214328704483	-13.4232604276292	-6.72751207023738	1.44845130653189	0.0439192531604549	-0.0998098422762092	-0.456692640958148	-0.444945787807985	-0.469156833223338	-1.01648648462886	-1.00022554698591	-1.03374041880317	-0.953940755193395	-0.938180208120034	-0.970652838919479	0.00156069130963491	0.00217507667040291	0.00210718954643484
246	12.7125042093399	0.32	-6.72410870455941	-6.9306394947697	-6.51757791434912	0.490258600057664	-14.7035377382093	-15.0228395271293	-14.3842359492893	1	0.57	1.77	-10.3848617418858	-10.1641374955885	-9.94341324929124	-14.3606533633632	-14.0554259594026	-13.7501985554421	-13.9322820651756	-13.6357903694795	-13.3381863952944	-6.72410870455941	1.45042750961967	0.186362681984223	0.0689193227492886	-0.456692640958148	-0.444945787807985	-0.469156833223338	-1.01648648462886	-1.00022554698591	-1.03374041880317	-0.953940755193395	-0.938180208120034	-0.970652838919479	0.00156069130963491	0.00217507667040291	0.00210718954643484
246	12.7125042093399	0.32	-6.72294511693073	-6.93320302970602	-6.51268720415545	0.487456713866473	-14.7477143985785	-15.0697761369181	-14.4256526602388	0.99	0.57	1.77	-10.4890244193271	-10.2648596137399	-10.0406948081527	-14.5432174698588	-14.2324090108055	-13.9216005517522	-14.1173832911964	-13.8122359533382	-13.5115080785515	-6.72294511693073	1.43098581064677	-0.0116715707464713	0.0307769605791941	-0.456692640958148	-0.444945787807985	-0.469156833223338	-1.01648648462886	-1.00022554698591	-1.03374041880317	-0.953940755193395	-0.938180208120034	-0.970652838919479	0.00156069130963491	0.00217507667040291	0.00210718954643484
246	12.7125042093399	0.32	-6.72003636211289	-6.92919994148486	-6.51087278274092	0.493288870128246	-14.8894581189228	-15.2108431342617	-14.568073103584	1	0.56	1.75	-10.5421069503164	-10.319366161129	-10.0966253719416	-14.5926771088977	-14.2843531248107	-13.9760291407237	-14.1581092748627	-13.8605596823837	-13.5603670729784	-6.72003636211289	1.41981265316578	0.0254357075311193	0.147935102559142	-0.456692640958148	-0.444945787807985	-0.469156833223338	-1.01648648462886	-1.00022554698591	-1.03374041880317	-0.953940755193395	-0.938180208120034	-0.970652838919479	0.00156069130963491	0.00217507667040291	0.00210718954643484
246	12.7125042093399	0.32	-6.70912272979968	-6.91605490799802	-6.50219055160134	0.497389912155575	-14.9936671316516	-15.3146576077914	-14.6726766555117	1.01	0.56	1.77	-10.5590305482409	-10.3377165410946	-10.1164025339482	-14.5868727269776	-14.2811363963369	-13.9754000656963	-14.1278677339826	-13.8315835407414	-13.536419256768	-6.70912272979968	1.44459249264209	-0.140193369518759	-0.161641936951799	-0.456692640958148	-0.444945787807985	-0.469156833223338	-1.01648648462886	-1.00022554698591	-1.03374041880317	-0.953940755193395	-0.938180208120034	-0.970652838919479	0.00156069130963491	0.00217507667040291	0.00210718954643484
246	12.7125042093399	0.32	-6.70818049229588	-6.91641443659352	-6.49994654799825	0.508766571990542	-15.2199672930971	-15.5384717830366	-14.9014628031576	1	0.56	1.78	-10.7917578146252	-10.5705505191915	-10.3493432237578	-14.950356175888	-14.6439067621552	-14.3374573484224	-14.4796037662524	-14.1821494824901	-13.8861949963014	-6.70818049229588	1.43481873013004	-0.0789448011012511	-0.0224754810815883	-0.456692640958148	-0.444945787807985	-0.469156833223338	-1.01648648462886	-1.00022554698591	-1.03374041880317	-0.953940755193395	-0.938180208120034	-0.970652838919479	0.00156069130963491	0.00217507667040291	0.00210718954643484
246	12.7125042093399	0.32	-6.69993354867111	-6.90628790823589	-6.49357918910633	0.502678950602371	-15.0514448413669	-15.3702816328342	-14.7326080498995	1.03	0.57	1.78	-10.4065046186792	-10.1906350190017	-9.97476541932425	-14.2771539461482	-13.9809926874143	-13.6848314286803	-13.8400081957218	-13.5540265878904	-13.2650265762473	-6.69993354867111	1.44956273803137	-0.097624787813359	-0.294865284104793	-0.456692640958148	-0.444945787807985	-0.469156833223338	-1.01648648462886	-1.00022554698591	-1.03374041880317	-0.953940755193395	-0.938180208120034	-0.970652838919479	0.00156069130963491	0.00217507667040291	0.00210718954643484
246	12.7125042093399	0.32	-6.66939023101784	-6.87435434172599	-6.4644261203097	0.495078014972158	-14.8453574391157	-15.164645843576	-14.5260690346555	1.01	0.57	1.78	-10.4268446908702	-10.2073096856189	-9.98777468036764	-14.3890588482955	-14.0861002636541	-13.7831416790128	-13.9514464833106	-13.6590777707386	-13.364170440743	-6.66939023101784	1.44905424733377	0.117880852919149	-0.0447450816355061	-0.456692640958148	-0.444945787807985	-0.469156833223338	-1.01648648462886	-1.00022554698591	-1.03374041880317	-0.953940755193395	-0.938180208120034	-0.970652838919479	0.00156069130963491	0.00217507667040291	0.00210718954643484
246	12.7125042093399	0.32	-6.66857631212871	-6.87335239595271	-6.46380022830471	0.487143663030759	-14.7691079471678	-15.0918390090741	-14.4463768852614	1.01	0.58	1.78	-10.3802330766997	-10.1582572365344	-9.93628139636906	-14.3265576612307	-14.0201917395765	-13.7138258179224	-13.9179527302819	-13.6240495194483	-13.321866638913	-6.66857631212871	1.44939276153637	-0.109149740401006	-0.349465621871162	-0.456692640958148	-0.444945787807985	-0.469156833223338	-1.01648648462886	-1.00022554698591	-1.03374041880317	-0.953940755193395	-0.938180208120034	-0.970652838919479	0.00156069130963491	0.00217507667040291	0.00210718954643484
246	12.7125042093399	0.32	-6.66844348487682	-6.87483419103053	-6.46205277872312	0.477875414356348	-14.5361578319659	-14.859748900219	-14.2125667637128	1.01	0.58	1.76	-10.2459811377859	-10.0228610834741	-9.79974102916221	-14.1547246693792	-13.8464864543629	-13.5382482393467	-13.7678402782738	-13.4668226956094	-13.1677642851267	-6.66844348487682	1.44446088653405	0.120114082479654	-0.00215495384909244	-0.456692640958148	-0.444945787807985	-0.469156833223338	-1.01648648462886	-1.00022554698591	-1.03374041880317	-0.953940755193395	-0.938180208120034	-0.970652838919479	0.00156069130963491	0.00217507667040291	0.00210718954643484
246	12.7125042093399	0.32	-6.66752461678076	-6.87483107835126	-6.46021815521026	0.499159369403776	-14.9587564401939	-15.2778682095956	-14.6396446707922	1.01	0.56	1.77	-10.5431617266729	-10.3229446814981	-10.1027276363233	-14.5699944416529	-14.2656681676818	-13.9613418937106	-14.1210664881471	-13.8255235966375	-13.5320080677191	-6.66752461678076	1.43476664178668	0.0227531314127191	0.0475524904212775	-0.456692640958148	-0.444945787807985	-0.469156833223338	-1.01648648462886	-1.00022554698591	-1.03374041880317	-0.953940755193395	-0.938180208120034	-0.970652838919479	0.00156069130963491	0.00217507667040291	0.00210718954643484
246	12.7125042093399	0.32	-6.66441043554059	-6.86985447903127	-6.45896639204992	0.498900773126269	-15.0892068600226	-15.4112680239395	-14.7671456961056	0.99	0.57	1.77	-10.7976222500947	-10.5719760032058	-10.3463297563169	-15.0095614532287	-14.6958950615989	-14.382228669969	-14.5540029979014	-14.2511629463798	-13.9461663176508	-6.66441043554059	1.43160005631001	-0.184107485425053	-0.167431196732271	-0.456692640958148	-0.444945787807985	-0.469156833223338	-1.01648648462886	-1.00022554698591	-1.03374041880317	-0.953940755193395	-0.938180208120034	-0.970652838919479	0.00156069130963491	0.00217507667040291	0.00210718954643484
246	12.7125042093399	0.32	-6.65784364777381	-6.86614180007269	-6.44954549547494	0.499140572744327	-14.991367580935	-15.3111870593141	-14.6715481025559	1	0.56	1.77	-10.5815782274163	-10.3605506339312	-10.1395230404462	-14.6312921328684	-14.3256742732068	-14.0200564135452	-14.1687931360548	-13.8725508294199	-13.5779213167815	-6.65784364777381	1.42022286274667	0.154686150110839	0.221023750665779	-0.456692640958148	-0.444945787807985	-0.469156833223338	-1.01648648462886	-1.00022554698591	-1.03374041880317	-0.953940755193395	-0.938180208120034	-0.970652838919479	0.00156069130963491	0.00217507667040291	0.00210718954643484
246	12.7125042093399	0.32	-6.65768420941395	-6.86394897270705	-6.45141944612085	0.496618561916664	-14.8466382433131	-15.1649717980999	-14.5283046885263	0.99	0.56	1.74	-10.6199016951699	-10.3969753948036	-10.1740490944373	-14.7597148109701	-14.4498881560993	-14.1400615012285	-14.3061219501233	-14.0056188798479	-13.7047558690002	-6.65768420941395	1.42831476536508	-0.0947415378451287	0.0477107711680171	-0.456692640958148	-0.444945787807985	-0.469156833223338	-1.01648648462886	-1.00022554698591	-1.03374041880317	-0.953940755193395	-0.938180208120034	-0.970652838919479	0.00156069130963491	0.00217507667040291	0.00210718954643484
246	12.7125042093399	0.32	-6.65710166632483	-6.86297899117039	-6.45122434147927	0.501643119460295	-15.0372076731125	-15.3564034706908	-14.7180118755341	0.99	0.56	1.77	-10.7183309988804	-10.4955414493335	-10.2727518997865	-14.8772477303184	-14.568011588919	-14.2587754475195	-14.4026232723211	-14.1039156550909	-13.8044275853459	-6.65710166632483	1.43483519061044	0.218052051309237	0.283646923646319	-0.456692640958148	-0.444945787807985	-0.469156833223338	-1.01648648462886	-1.00022554698591	-1.03374041880317	-0.953940755193395	-0.938180208120034	-0.970652838919479	0.00156069130963491	0.00217507667040291	0.00210718954643484
246	12.7125042093399	0.32	-6.65235104633534	-6.85795514527328	-6.44674694739739	0.504899833588968	-15.036369888557	-15.3534756194502	-14.7192641576639	1.01	0.57	1.76	-10.5921708406621	-10.3734035622019	-10.1546362837416	-14.6360401130965	-14.3337520636359	-14.0314640141753	-14.2125511812804	-13.9189330441133	-13.6260763483518	-6.65235104633534	1.43339638843403	-0.0261207164496127	-0.00970853702628974	-0.456692640958148	-0.444945787807985	-0.469156833223338	-1.01648648462886	-1.00022554698591	-1.03374041880317	-0.953940755193395	-0.938180208120034	-0.970652838919479	0.00156069130963491	0.00217507667040291	0.00210718954643484
246	12.7125042093399	0.32	-6.64026542119776	-6.84418641425452	-6.43634442814101	0.494251087266175	-14.9315115271524	-15.2531845231151	-14.6098385311896	1	0.57	1.77	-10.5494279393342	-10.3269520303988	-10.1044761214634	-14.5910662043339	-14.2833565602838	-13.9756469162336	-14.157629397908	-13.8587383659466	-13.5626273416649	-6.64026542119776	1.44408978968222	-0.0306635061317024	-0.0970559235656721	-0.456692640958148	-0.444945787807985	-0.469156833223338	-1.01648648462886	-1.00022554698591	-1.03374041880317	-0.953940755193395	-0.938180208120034	-0.970652838919479	0.00156069130963491	0.00217507667040291	0.00210718954643484
246	12.7125042093399	0.32	-6.63793998459706	-6.84268221553642	-6.4331977536577	0.495344399109908	-14.7722045332592	-15.0897503533901	-14.4546587131282	0.99	0.55	1.8	-10.5056024821174	-10.2845245929525	-10.0634467037875	-14.5676432232833	-14.2610845257318	-13.9545258281803	-14.0482637998519	-13.7510095171322	-13.4559216853472	-6.63793998459706	1.44421586425538	-0.115321430636236	-0.0779298474771783	-0.456692640958148	-0.444945787807985	-0.469156833223338	-1.01648648462886	-1.00022554698591	-1.03374041880317	-0.953940755193395	-0.938180208120034	-0.970652838919479	0.00156069130963491	0.00217507667040291	0.00210718954643484
246	12.7125042093399	0.32	-6.63409052980721	-6.84097395720447	-6.42720710240996	0.487302930258712	-14.5151402613597	-14.8322205982059	-14.1980599245135	1.01	0.57	1.81	-10.1928062113181	-9.97490637592298	-9.75700654052789	-14.0631967076962	-13.7625564145125	-13.4619161213288	-13.5978974871074	-13.3078487044578	-13.0162337108555	-6.63409052980721	1.45330802482447	-0.00107276594741291	-0.0633227681663222	-0.456692640958148	-0.444945787807985	-0.469156833223338	-1.01648648462886	-1.00022554698591	-1.03374041880317	-0.953940755193395	-0.938180208120034	-0.970652838919479	0.00156069130963491	0.00217507667040291	0.00210718954643484
246	12.7125042093399	0.32	-6.62789409280758	-6.83322504358806	-6.42256314202711	0.495307023191762	-14.8451911676647	-15.1643297782881	-14.5260525570413	1	0.56	1.76	-10.4930476977188	-10.2722178481695	-10.0513879986202	-14.5157917023713	-14.2103018018135	-13.9048119012558	-14.0765315165651	-13.7794892051204	-13.4830679363083	-6.62789409280758	1.43410484236063	-0.159983799852415	-0.126833883788108	-0.456692640958148	-0.444945787807985	-0.469156833223338	-1.01648648462886	-1.00022554698591	-1.03374041880317	-0.953940755193395	-0.938180208120034	-0.970652838919479	0.00156069130963491	0.00217507667040291	0.00210718954643484
246	12.7125042093399	0.32	-6.62787009518286	-6.8339575730457	-6.42178261732002	0.500334236943186	-15.0390884912022	-15.3591609956622	-14.7190159867422	1	0.57	1.77	-10.611101247981	-10.3899744720796	-10.1688476961783	-14.6701812612695	-14.3644665377568	-14.058751814244	-14.221311196832	-13.9262696261519	-13.629377637635	-6.62787009518286	1.43463241984571	-0.00601765185202075	-0.0385505443348905	-0.456692640958148	-0.444945787807985	-0.469156833223338	-1.01648648462886	-1.00022554698591	-1.03374041880317	-0.953940755193395	-0.938180208120034	-0.970652838919479	0.00156069130963491	0.00217507667040291	0.00210718954643484
246	12.7125042093399	0.32	-6.62443434596854	-6.82905051503146	-6.41981817690561	0.507896403290942	-15.1257883696575	-15.4428735089175	-14.8087032303975	0.99	0.56	1.75	-10.7853578775025	-10.5639044865528	-10.3424510956031	-14.9738906326525	-14.6664350160681	-14.3589793994838	-14.5339597510397	-14.2352342512464	-13.9369404235891	-6.62443434596854	1.43844517572438	-0.0268794691704328	0.0131863352025965	-0.456692640958148	-0.444945787807985	-0.469156833223338	-1.01648648462886	-1.00022554698591	-1.03374041880317	-0.953940755193395	-0.938180208120034	-0.970652838919479	0.00156069130963491	0.00217507667040291	0.00210718954643484
246	12.7125042093399	0.32	-6.60983186833954	-6.81472409811328	-6.4049396385658	0.49391812875262	-14.7677480814244	-15.0861050421276	-14.4493911207213	1	0.56	1.77	-10.4725750633272	-10.2515758618378	-10.0305766603483	-14.5054934953823	-14.19938898333	-13.8932844712778	-14.0609983441862	-13.7661004364514	-13.4678063089062	-6.60983186833954	1.44334972983537	-0.0827777775579178	-0.064291856754955	-0.456692640958148	-0.444945787807985	-0.469156833223338	-1.01648648462886	-1.00022554698591	-1.03374041880317	-0.953940755193395	-0.938180208120034	-0.970652838919479	0.00156069130963491	0.00217507667040291	0.00210718954643484
246	12.7125042093399	0.32	-6.60135901717676	-6.80863920325372	-6.39407883109981	0.488102105524643	-14.8116128145872	-15.1346524784703	-14.4885731507042	1	0.57	1.77	-10.4780712518647	-10.2544233934047	-10.0307755349448	-14.4980406721108	-14.1885890879172	-13.8791375037237	-14.0760616105457	-13.7764898630965	-13.4743152055948	-6.60135901717676	1.44792867348695	-0.0783473768989684	-0.180911834483447	-0.456692640958148	-0.444945787807985	-0.469156833223338	-1.01648648462886	-1.00022554698591	-1.03374041880317	-0.953940755193395	-0.938180208120034	-0.970652838919479	0.00156069130963491	0.00217507667040291	0.00210718954643484
246	12.7125042093399	0.32	-6.60031357537991	-6.8030850741029	-6.39754207665691	0.493072460955208	-14.731712413166	-15.0498302122034	-14.4135946141286	1	0.57	1.79	-10.4099295899298	-10.1898883108861	-9.96984703184252	-14.3987348273068	-14.0943796440522	-13.7900244607976	-13.9522816357642	-13.6578460453438	-13.361815028778	-6.60031357537991	1.45717671757991	-0.0705226303330804	-0.254364898614942	-0.456692640958148	-0.444945787807985	-0.469156833223338	-1.01648648462886	-1.00022554698591	-1.03374041880317	-0.953940755193395	-0.938180208120034	-0.970652838919479	0.00156069130963491	0.00217507667040291	0.00210718954643484
246	12.7125042093399	0.32	-6.59548777017561	-6.79828253720272	-6.3926930031485	0.504980021333265	-15.0625033249491	-15.3801092450961	-14.7448974048022	1	0.56	1.75	-10.6985862158913	-10.4776557748118	-10.2567253337324	-14.8303163535027	-14.5240638947937	-14.2178114360846	-14.3843691755078	-14.0866245223231	-13.7889278399809	-6.59548777017561	1.42544473321869	0.0967582426277778	0.242377746293001	-0.456692640958148	-0.444945787807985	-0.469156833223338	-1.01648648462886	-1.00022554698591	-1.03374041880317	-0.953940755193395	-0.938180208120034	-0.970652838919479	0.00156069130963491	0.00217507667040291	0.00210718954643484
246	12.7125042093399	0.32	-6.59359615763848	-6.79776419682036	-6.38942811845659	0.503936247687111	-14.9381777497586	-15.253820441822	-14.6225350576951	1	0.56	1.77	-10.5896839082582	-10.3705547825647	-10.1514256568711	-14.6680662606453	-14.3645444026601	-14.0610225446749	-14.1984551694202	-13.9048137371956	-13.6120151526653	-6.59359615763848	1.44339785887012	-0.179618956371447	-0.100804750152467	-0.456692640958148	-0.444945787807985	-0.469156833223338	-1.01648648462886	-1.00022554698591	-1.03374041880317	-0.953940755193395	-0.938180208120034	-0.970652838919479	0.00156069130963491	0.00217507667040291	0.00210718954643484
246	12.7125042093399	0.32	-6.59148271226761	-6.7942669114982	-6.38869851303703	0.510683328361887	-15.0466923883439	-15.3603655610324	-14.7330192156555	1.02	0.57	1.78	-10.4777548321984	-10.2637891822398	-10.0498235322813	-14.415544277404	-14.121165247715	-13.8267862180261	-13.9660217947951	-13.6814163590369	-13.3966680201652	-6.59148271226761	1.4657618525271	0.0562297069247327	-0.106848029385826	-0.456692640958148	-0.444945787807985	-0.469156833223338	-1.01648648462886	-1.00022554698591	-1.03374041880317	-0.953940755193395	-0.938180208120034	-0.970652838919479	0.00156069130963491	0.00217507667040291	0.00210718954643484
246	12.7125042093399	0.32	-6.58267000338346	-6.78929620705747	-6.37604379970946	0.492374222970892	-14.699303070282	-15.0171646896208	-14.3814414509432	0.98	0.55	1.78	-10.5396069142782	-10.3165197609967	-10.0934326077152	-14.6607587895576	-14.3504410547587	-14.0401233199598	-14.1548314804005	-13.8535678820179	-13.556008714538	-6.58267000338346	1.43147560435294	0.102464029292804	0.268734195225052	-0.456692640958148	-0.444945787807985	-0.469156833223338	-1.01648648462886	-1.00022554698591	-1.03374041880317	-0.953940755193395	-0.938180208120034	-0.970652838919479	0.00156069130963491	0.00217507667040291	0.00210718954643484
246	12.7125042093399	0.32	-6.5814721935102	-6.78683079618599	-6.37611359083441	0.497365335767605	-14.7760693287502	-15.0924169327298	-14.4597217247707	1	0.56	1.76	-10.4856712779024	-10.2658842815806	-10.0460972852587	-14.5283082812032	-14.2237847887023	-13.9192612962013	-14.073568775025	-13.7795780082018	-13.4868066193884	-6.5814721935102	1.43229094293809	0.0242199858236074	0.165949116965859	-0.456692640958148	-0.444945787807985	-0.469156833223338	-1.01648648462886	-1.00022554698591	-1.03374041880317	-0.953940755193395	-0.938180208120034	-0.970652838919479	0.00156069130963491	0.00217507667040291	0.00210718954643484
246	12.7125042093399	0.32	-6.58062489193162	-6.78522555858513	-6.37602422527811	0.506097784219419	-14.9664807716183	-15.2813571845019	-14.6516043587347	0.99	0.56	1.74	-10.6402610539653	-10.4210156562977	-10.20177025863	-14.7550466899124	-14.4510150441917	-14.1469833984711	-14.3141501026636	-14.0193889132804	-13.7241431543254	-6.58062489193162	1.419344466028	0.0151903971926515	0.246109010801875	-0.456692640958148	-0.444945787807985	-0.469156833223338	-1.01648648462886	-1.00022554698591	-1.03374041880317	-0.953940755193395	-0.938180208120034	-0.970652838919479	0.00156069130963491	0.00217507667040291	0.00210718954643484
246	12.7125042093399	0.32	-6.57924678706044	-6.78222383667889	-6.376269737442	0.503838639252285	-15.0315402696885	-15.3492177192173	-14.7138628201597	1	0.57	1.76	-10.6282032511652	-10.408235004987	-10.1882667588088	-14.7066170631783	-14.4022392971389	-14.0978615310996	-14.2862430218642	-13.991882266141	-13.6960418994188	-6.57924678706044	1.4555901853448	0.0896351618897923	-0.0406289375738899	-0.456692640958148	-0.444945787807985	-0.469156833223338	-1.01648648462886	-1.00022554698591	-1.03374041880317	-0.953940755193395	-0.938180208120034	-0.970652838919479	0.00156069130963491	0.00217507667040291	0.00210718954643484
246	12.7125042093399	0.32	-6.57600223226697	-6.78032965791343	-6.37167480662052	0.503545596805328	-15.1426355637911	-15.4628485349839	-14.8224225925983	1	0.56	1.77	-10.7187857738538	-10.4968154019357	-10.2748450300175	-14.8383224965855	-14.5310425459737	-14.2237625953618	-14.3634400835913	-14.066012201459	-13.7692813035622	-6.57600223226697	1.43222989322123	-0.0826511321628011	0.0263730651948188	-0.456692640958148	-0.444945787807985	-0.469156833223338	-1.01648648462886	-1.00022554698591	-1.03374041880317	-0.953940755193395	-0.938180208120034	-0.970652838919479	0.00156069130963491	0.00217507667040291	0.00210718954643484
246	12.7125042093399	0.32	-6.57208796827482	-6.77509531443482	-6.36908062211482	0.494900258963333	-14.7821047749337	-15.1001458233847	-14.4640637264827	1.01	0.57	1.76	-10.3602527187525	-10.1420438567039	-9.9238349946553	-14.2854403542389	-13.9845587282608	-13.6836771022827	-13.8765021709138	-13.5829772612687	-13.2939400039222	-6.57208796827482	1.44724494271116	-0.143401295587339	-0.21823979464653	-0.456692640958148	-0.444945787807985	-0.469156833223338	-1.01648648462886	-1.00022554698591	-1.03374041880317	-0.953940755193395	-0.938180208120034	-0.970652838919479	0.00156069130963491	0.00217507667040291	0.00210718954643484
246	12.7125042093399	0.32	-6.56031358060944	-6.76198057034717	-6.35864659087171	0.508440921687297	-14.9569470284156	-15.270151342482	-14.6437427143492	0.99	0.55	1.76	-10.6995933354449	-10.4801352098339	-10.260677084223	-14.8737509039449	-14.5686771135822	-14.2636033232194	-14.3929708754065	-14.0987331208888	-13.8038989075728	-6.56031358060944	1.43597804251842	-0.0630561140752266	0.0976184590431572	-0.456692640958148	-0.444945787807985	-0.469156833223338	-1.01648648462886	-1.00022554698591	-1.03374041880317	-0.953940755193395	-0.938180208120034	-0.970652838919479	0.00156069130963491	0.00217507667040291	0.00210718954643484
246	12.7125042093399	0.32	-6.55831117406474	-6.76157371960127	-6.3550486285282	0.493934739612768	-14.6959912250639	-15.0127907549991	-14.3791916951288	1.01	0.55	1.78	-10.3591553727631	-10.1405567386934	-9.92195810462377	-14.31513645567	-14.0130588090737	-13.7109811624773	-13.8236806494219	-13.5314763480701	-13.2389732401287	-6.55831117406474	1.44456883885209	-0.158327313273209	-0.103881117735654	-0.456692640958148	-0.444945787807985	-0.469156833223338	-1.01648648462886	-1.00022554698591	-1.03374041880317	-0.953940755193395	-0.938180208120034	-0.970652838919479	0.00156069130963491	0.00217507667040291	0.00210718954643484
246	12.7125042093399	0.32	-6.55107099266422	-6.7527516119657	-6.34939037336275	0.51418208865851	-15.2312728329992	-15.5465784116089	-14.9159672543895	1	0.56	1.76	-10.7585450022025	-10.5403471989878	-10.3221493957731	-14.8836057499939	-14.581746151145	-14.2798865522961	-14.4300209395415	-14.1359409497905	-13.8436978222024	-6.55107099266422	1.43645225776536	-0.214042363660553	-0.133273733623834	-0.456692640958148	-0.444945787807985	-0.469156833223338	-1.01648648462886	-1.00022554698591	-1.03374041880317	-0.953940755193395	-0.938180208120034	-0.970652838919479	0.00156069130963491	0.00217507667040291	0.00210718954643484
246	12.7125042093399	0.32	-6.54673851240967	-6.74798128466112	-6.34549574015822	0.500864216826146	-14.8934578754605	-15.2100951650494	-14.5768205858717	0.99	0.56	1.78	-10.6352346746581	-10.4138348842568	-10.1924350938555	-14.7722092812284	-14.4646877136582	-14.157166146088	-14.2881162473053	-13.9898771916089	-13.6939530513196	-6.54673851240967	1.43223698071303	-0.300187943662822	-0.175051953914324	-0.456692640958148	-0.444945787807985	-0.469156833223338	-1.01648648462886	-1.00022554698591	-1.03374041880317	-0.953940755193395	-0.938180208120034	-0.970652838919479	0.00156069130963491	0.00217507667040291	0.00210718954643484
246	12.7125042093399	0.32	-6.54669961972078	-6.7478871456087	-6.34551209383286	0.501681198047953	-14.8723780996612	-15.1880510070906	-14.5567051922318	1	0.56	1.77	-10.5323287413263	-10.3134217311888	-10.0945147210514	-14.5823617702396	-14.2792776855832	-13.9761936009267	-14.134631719416	-13.8410872132735	-13.5496964456565	-6.54669961972078	1.43842439063784	0.202966939581461	0.236164263252595	-0.456692640958148	-0.444945787807985	-0.469156833223338	-1.01648648462886	-1.00022554698591	-1.03374041880317	-0.953940755193395	-0.938180208120034	-0.970652838919479	0.00156069130963491	0.00217507667040291	0.00210718954643484
246	12.7125042093399	0.32	-6.54564702408002	-6.74933274226972	-6.34196130589033	0.497378484805636	-14.9116358276816	-15.2308774408526	-14.5923942145105	1	0.56	1.77	-10.5425295720768	-10.3215564757753	-10.1005833794738	-14.5860758255709	-14.2803493567924	-13.9746228880138	-14.1302798016664	-13.832911303321	-13.5392359068872	-6.54564702408002	1.45265754375984	-0.0416324992196533	-0.11385890085084	-0.456692640958148	-0.444945787807985	-0.469156833223338	-1.01648648462886	-1.00022554698591	-1.03374041880317	-0.953940755193395	-0.938180208120034	-0.970652838919479	0.00156069130963491	0.00217507667040291	0.00210718954643484
246	12.7125042093399	0.32	-6.54339229640656	-6.74806984447742	-6.3387147483357	0.494633959088411	-14.8642894239638	-15.1842690921136	-14.544309755814	1	0.56	1.77	-10.5278669217282	-10.3060120966126	-10.0841572714969	-14.5752002772941	-14.268055579077	-13.9609108808598	-14.1015287123409	-13.805619011943	-13.5080197609047	-6.54339229640656	1.4327403708149	-0.190337109650149	-0.118853232083297	-0.456692640958148	-0.444945787807985	-0.469156833223338	-1.01648648462886	-1.00022554698591	-1.03374041880317	-0.953940755193395	-0.938180208120034	-0.970652838919479	0.00156069130963491	0.00217507667040291	0.00210718954643484
246	12.7125042093399	0.32	-6.52165190850813	-6.72364356309817	-6.3196602539181	0.502853204470648	-15.0202400450376	-15.3383049502915	-14.7021751397837	1	0.56	1.77	-10.6002441581455	-10.3804307129991	-10.1606172678528	-14.6570616939646	-14.3531234847492	-14.0491852755338	-14.2083145990588	-13.9141592389633	-13.6200709337749	-6.52165190850813	1.44621638979731	-0.0251031364435478	-0.0768753081958844	-0.456692640958148	-0.444945787807985	-0.469156833223338	-1.01648648462886	-1.00022554698591	-1.03374041880317	-0.953940755193395	-0.938180208120034	-0.970652838919479	0.00156069130963491	0.00217507667040291	0.00210718954643484
246	12.7125042093399	0.32	-6.52084645703424	-6.72099035901443	-6.32070255505405	0.493851817899056	-14.7369808802818	-15.0547167166586	-14.4192450439049	1	0.57	1.79	-10.4564481503021	-10.23576061688	-10.015073083458	-14.486192981054	-14.1804560662133	-13.8747191513726	-14.0385312645793	-13.7432861509991	-13.4454224757214	-6.52084645703424	1.45770025182514	0.149739544018975	-0.026799338944708	-0.456692640958148	-0.444945787807985	-0.469156833223338	-1.01648648462886	-1.00022554698591	-1.03374041880317	-0.953940755193395	-0.938180208120034	-0.970652838919479	0.00156069130963491	0.00217507667040291	0.00210718954643484
246	12.7125042093399	0.32	-6.51983386037795	-6.72085068477492	-6.31881703598097	0.50313912826309	-15.0113369159255	-15.3290315593077	-14.6936422725432	1.01	0.58	1.8	-10.527195751323	-10.3090193005086	-10.0908428496942	-14.5208554859701	-14.2199103161874	-13.9189651464047	-14.089482513374	-13.7982319365261	-13.505586847842	-6.51983386037795	1.45956391428079	-0.0730975539537836	-0.300461373306765	-0.456692640958148	-0.444945787807985	-0.469156833223338	-1.01648648462886	-1.00022554698591	-1.03374041880317	-0.953940755193395	-0.938180208120034	-0.970652838919479	0.00156069130963491	0.00217507667040291	0.00210718954643484
246	12.7125042093399	0.32	-6.50953268775899	-6.71207409893458	-6.3069912765834	0.499070595705849	-15.1326970252583	-15.4555767513838	-14.8098172991329	1.02	0.58	1.79	-10.5290233323783	-10.3090633642313	-10.0891033960844	-14.4789498446735	-14.1764726588891	-13.8739954731048	-14.0641850581606	-13.771678635753	-13.4781702699354	-6.50953268775899	1.46610394798413	-0.108395693563367	-0.504786474864599	-0.456692640958148	-0.444945787807985	-0.469156833223338	-1.01648648462886	-1.00022554698591	-1.03374041880317	-0.953940755193395	-0.938180208120034	-0.970652838919479	0.00156069130963491	0.00217507667040291	0.00210718954643484
246	12.7125042093399	0.32	-6.50867633629719	-6.70898702719802	-6.30836564539636	0.508646164158973	-14.9234950550983	-15.2358705825371	-14.6111195276596	1	0.57	1.78	-10.5817500139212	-10.3647962321259	-10.1478424503307	-14.6595047664306	-14.3589462582313	-14.058387750032	-14.2069404775209	-13.9164349112838	-13.6244773326884	-6.50867633629719	1.45799710212271	-0.182604084957293	-0.264819562429269	-0.456692640958148	-0.444945787807985	-0.469156833223338	-1.01648648462886	-1.00022554698591	-1.03374041880317	-0.953940755193395	-0.938180208120034	-0.970652838919479	0.00156069130963491	0.00217507667040291	0.00210718954643484
246	12.7125042093399	0.32	-6.50473881705853	-6.70739676329287	-6.30208087082419	0.516095264888234	-15.2193652623711	-15.5332200129968	-14.9055105117453	1	0.57	1.77	-10.7310321995318	-10.5142075210605	-10.2973828425893	-14.835819156596	-14.5360556614658	-14.2362921663356	-14.3894884236042	-14.0973010634898	-13.807987526821	-6.50473881705853	1.43999764267399	0.130432224239233	0.110295651400239	-0.456692640958148	-0.444945787807985	-0.469156833223338	-1.01648648462886	-1.00022554698591	-1.03374041880317	-0.953940755193395	-0.938180208120034	-0.970652838919479	0.00156069130963491	0.00217507667040291	0.00210718954643484
246	12.7125042093399	0.32	-6.50161420960131	-6.70231215057484	-6.30091626862779	0.498105560711888	-14.7660096385852	-15.0816741887414	-14.4503450884291	0.99	0.56	1.74	-10.5190311293254	-10.29886424414	-10.0786973589545	-14.5965419131521	-14.2910313458777	-13.9855207786033	-14.169777268644	-13.8742917135777	-13.5796326803969	-6.50161420960131	1.45118565238289	-0.130504204255585	-0.083868917463226	-0.456692640958148	-0.444945787807985	-0.469156833223338	-1.01648648462886	-1.00022554698591	-1.03374041880317	-0.953940755193395	-0.938180208120034	-0.970652838919479	0.00156069130963491	0.00217507667040291	0.00210718954643484
246	12.7125042093399	0.32	-6.49759401985021	-6.70040311775981	-6.29478492194061	0.494821298316657	-14.8277195177236	-15.1467923696493	-14.508646665798	0.98	0.56	1.74	-10.6827156035216	-10.4576801999363	-10.2326447963511	-14.8883984853106	-14.5747687972961	-14.2611391092816	-14.4464589545074	-14.1422167079882	-13.837025132883	-6.49759401985021	1.41792861934641	0.070259646198165	0.347474531634358	-0.456692640958148	-0.444945787807985	-0.469156833223338	-1.01648648462886	-1.00022554698591	-1.03374041880317	-0.953940755193395	-0.938180208120034	-0.970652838919479	0.00156069130963491	0.00217507667040291	0.00210718954643484
246	12.7125042093399	0.32	-6.49599678301344	-6.69778903152764	-6.29420453449924	0.503628787879851	-14.992396784294	-15.3093799913429	-14.6754135772451	0.99	0.56	1.78	-10.6586506269913	-10.4379615291658	-10.2172724313403	-14.7799436580462	-14.4739225165383	-14.1679013750304	-14.3042324897548	-14.0073809738347	-13.7107396211327	-6.49599678301344	1.43809028781298	-0.218558916742323	-0.139001598069968	-0.456692640958148	-0.444945787807985	-0.469156833223338	-1.01648648462886	-1.00022554698591	-1.03374041880317	-0.953940755193395	-0.938180208120034	-0.970652838919479	0.00156069130963491	0.00217507667040291	0.00210718954643484
246	12.7125042093399	0.32	-6.4920191116416	-6.69522241206465	-6.28881581121855	0.497782067898663	-15.0483552916272	-15.3702639723486	-14.7264466109058	1.01	0.57	1.78	-10.5531780498673	-10.3321564961997	-10.111134942532	-14.555463893063	-14.2506200603524	-13.9457762276419	-14.1328568758485	-13.8390275710099	-13.5412904004799	-6.4920191116416	1.45448271762205	-0.221473631904414	-0.438188242712617	-0.456692640958148	-0.444945787807985	-0.469156833223338	-1.01648648462886	-1.00022554698591	-1.03374041880317	-0.953940755193395	-0.938180208120034	-0.970652838919479	0.00156069130963491	0.00217507667040291	0.00210718954643484
246	12.7125042093399	0.32	-6.48469441881706	-6.6842360225978	-6.28515281503631	0.511107286630978	-15.0641624423119	-15.3779335161285	-14.7503913684954	1	0.56	1.81	-10.6764007099953	-10.4585596254466	-10.240718540898	-14.7884768540882	-14.4867330432081	-14.1849892323279	-14.2985901617491	-14.0063538543876	-13.7162064758532	-6.48469441881706	1.46709135861132	-0.143100083065422	-0.298986725838583	-0.456692640958148	-0.444945787807985	-0.469156833223338	-1.01648648462886	-1.00022554698591	-1.03374041880317	-0.953940755193395	-0.938180208120034	-0.970652838919479	0.00156069130963491	0.00217507667040291	0.00210718954643484
246	12.7125042093399	0.32	-6.48381685964296	-6.68713695074419	-6.28049676854174	0.504116687336528	-15.0074021005731	-15.3243930749701	-14.690411126176	1.01	0.57	1.79	-10.5699485687358	-10.3513051105748	-10.1326616524138	-14.6041879005865	-14.3020946476769	-14.0000013947672	-14.1609919336593	-13.868646056787	-13.575571320288	-6.48381685964296	1.44532909858903	-0.0476367617481817	-0.131049559250968	-0.456692640958148	-0.444945787807985	-0.469156833223338	-1.01648648462886	-1.00022554698591	-1.03374041880317	-0.953940755193395	-0.938180208120034	-0.970652838919479	0.00156069130963491	0.00217507667040291	0.00210718954643484
246	12.7125042093399	0.32	-6.47953397173805	-6.67886563769706	-6.28020230577903	0.498714287943806	-14.7785388216503	-15.0940868147664	-14.4629908285342	1.02	0.56	1.78	-10.3438251046371	-10.1275832549003	-9.9113414051636	-14.2563355087443	-13.9583010457006	-13.6602665826569	-13.7944950162581	-13.5059778003821	-13.2164450439188	-6.47953397173805	1.45950226110803	-0.263985039157407	-0.313805070429999	-0.456692640958148	-0.444945787807985	-0.469156833223338	-1.01648648462886	-1.00022554698591	-1.03374041880317	-0.953940755193395	-0.938180208120034	-0.970652838919479	0.00156069130963491	0.00217507667040291	0.00210718954643484
246	12.7125042093399	0.32	-6.47598612249317	-6.67755659477333	-6.274415650213	0.504987287785184	-14.9182889422142	-15.2328494053102	-14.6037284791182	0.99	0.56	1.76	-10.654830143842	-10.434806416496	-10.21478268915	-14.8014244293082	-14.4957729520907	-14.1901214748733	-14.3355635520132	-14.0408229099346	-13.7452394696907	-6.47598612249317	1.44177283057082	0.0036509579382704	0.136412544164068	-0.456692640958148	-0.444945787807985	-0.469156833223338	-1.01648648462886	-1.00022554698591	-1.03374041880317	-0.953940755193395	-0.938180208120034	-0.970652838919479	0.00156069130963491	0.00217507667040291	0.00210718954643484
246	12.7125042093399	0.32	-6.46644646041535	-6.66850617176735	-6.26438674906336	0.500043483333528	-15.0198990891726	-15.3397491322964	-14.7000490460487	1	0.56	1.79	-10.639571908623	-10.417725546962	-10.195879185301	-14.7319388028066	-14.4247622498697	-14.1175856969328	-14.2546077165763	-13.9568269759122	-13.6600670085	-6.46644646041535	1.44405055214065	0.222975528635432	0.176238089219744	-0.456692640958148	-0.444945787807985	-0.469156833223338	-1.01648648462886	-1.00022554698591	-1.03374041880317	-0.953940755193395	-0.938180208120034	-0.970652838919479	0.00156069130963491	0.00217507667040291	0.00210718954643484
246	12.7125042093399	0.32	-6.4583129066182	-6.65842775066009	-6.25819806257631	0.50759757766088	-15.0278254452362	-15.3430453472447	-14.7126055432278	0.97	0.56	1.73	-10.847922138078	-10.6250536738344	-10.4021852095908	-15.1333940809026	-14.8224814236514	-14.5115687664002	-14.6855856328703	-14.3849358264838	-14.0830764758419	-6.4583129066182	1.42416483824091	0.00889426214226865	0.241588854383243	-0.456692640958148	-0.444945787807985	-0.469156833223338	-1.01648648462886	-1.00022554698591	-1.03374041880317	-0.953940755193395	-0.938180208120034	-0.970652838919479	0.00156069130963491	0.00217507667040291	0.00210718954643484
246	12.7125042093399	0.32	-6.45534141782557	-6.65588208699763	-6.25480074865351	0.504283104250174	-15.0055552856163	-15.3224017687943	-14.6887088024384	1	0.57	1.81	-10.6021750393056	-10.3829364417325	-10.1636978441595	-14.6666213012526	-14.3633354685532	-14.0600496358537	-14.2108532525368	-13.915878690641	-13.6239372930957	-6.45534141782557	1.45812967073623	0.0254593731770061	-0.182262900587938	-0.456692640958148	-0.444945787807985	-0.469156833223338	-1.01648648462886	-1.00022554698591	-1.03374041880317	-0.953940755193395	-0.938180208120034	-0.970652838919479	0.00156069130963491	0.00217507667040291	0.00210718954643484
246	12.7125042093399	0.32	-6.45280682803018	-6.651197489786	-6.25441616627436	0.497878873280962	-14.8560524047408	-15.1737858916646	-14.538318917817	1.01	0.57	1.77	-10.4525869964884	-10.2337136752566	-10.0148403540248	-14.4348880471104	-14.1326268088598	-13.8303655706093	-14.0090851717837	-13.7169124807014	-13.4237142849246	-6.45280682803018	1.45230035137408	0.0309595400066342	-0.155227319927548	-0.456692640958148	-0.444945787807985	-0.469156833223338	-1.01648648462886	-1.00022554698591	-1.03374041880317	-0.953940755193395	-0.938180208120034	-0.970652838919479	0.00156069130963491	0.00217507667040291	0.00210718954643484
246	12.7125042093399	0.32	-6.446841143924	-6.64696947976326	-6.24671280808475	0.516150945625628	-15.2156920676404	-15.5294360920882	-14.9019480431927	1.01	0.57	1.81	-10.7181600827222	-10.5016191433676	-10.2850782040129	-14.8125714033293	-14.5133103266912	-14.2140492500532	-14.3483306865739	-14.0572146509919	-13.7685841457704	-6.446841143924	1.46092989354886	-0.130451947693503	-0.318042135811054	-0.456692640958148	-0.444945787807985	-0.469156833223338	-1.01648648462886	-1.00022554698591	-1.03374041880317	-0.953940755193395	-0.938180208120034	-0.970652838919479	0.00156069130963491	0.00217507667040291	0.00210718954643484
246	12.7125042093399	0.32	-6.42466254358229	-6.62252931671615	-6.22679577044842	0.503928190069389	-14.975671581941	-15.2921116159389	-14.659231547943	1.01	0.57	1.76	-10.5096570418923	-10.2921804555864	-10.0747038692805	-14.5007893967707	-14.200724212514	-13.9006590282572	-14.0821023207385	-13.7897512711681	-13.4996392599958	-6.42466254358229	1.45115353713199	-0.0496629173038952	-0.125852294424428	-0.456692640958148	-0.444945787807985	-0.469156833223338	-1.01648648462886	-1.00022554698591	-1.03374041880317	-0.953940755193395	-0.938180208120034	-0.970652838919479	0.00156069130963491	0.00217507667040291	0.00210718954643484
246	12.7125042093399	0.32	-6.42400887998961	-6.62204831426101	-6.22596944571821	0.511400475058639	-15.1993643939537	-15.5157659069108	-14.8829628809966	1	0.56	1.8	-10.7817689856966	-10.5619043628416	-10.3420397399867	-14.9396205919481	-14.6349679833268	-14.3303153747055	-14.4459088704792	-14.1526754638371	-13.8599418779569	-6.42400887998961	1.45796495390757	0.0214816909861339	0.0108558951893412	-0.456692640958148	-0.444945787807985	-0.469156833223338	-1.01648648462886	-1.00022554698591	-1.03374041880317	-0.953940755193395	-0.938180208120034	-0.970652838919479	0.00156069130963491	0.00217507667040291	0.00210718954643484
246	12.7125042093399	0.32	-6.42122363757695	-6.62277225430069	-6.21967502085321	0.480381917463588	-14.5309083486138	-14.8527622173072	-14.2090544799204	1	0.57	1.79	-10.3037382952945	-10.0804600939859	-9.85718189267734	-14.2679689385822	-13.9587873241396	-13.649605709697	-13.8123947716847	-13.5136935261739	-13.21518884252	-6.42122363757695	1.4528484425616	0.0314715441905686	-0.0390537356328697	-0.456692640958148	-0.444945787807985	-0.469156833223338	-1.01648648462886	-1.00022554698591	-1.03374041880317	-0.953940755193395	-0.938180208120034	-0.970652838919479	0.00156069130963491	0.00217507667040291	0.00210718954643484
246	12.7125042093399	0.32	-6.41476468041483	-6.61246531785074	-6.21706404297892	0.507620716261532	-15.1173672407466	-15.4344506715544	-14.8002838099387	0.99	0.56	1.75	-10.7808353156675	-10.5593551786928	-10.337875041718	-14.9683473021676	-14.6608394408841	-14.3533315796007	-14.5034890001096	-14.2064992375949	-13.9093681320439	-6.41476468041483	1.44065313012607	-0.130555215178467	-0.0432284858265475	-0.456692640958148	-0.444945787807985	-0.469156833223338	-1.01648648462886	-1.00022554698591	-1.03374041880317	-0.953940755193395	-0.938180208120034	-0.970652838919479	0.00156069130963491	0.00217507667040291	0.00210718954643484
246	12.7125042093399	0.32	-6.40100377398188	-6.60046290733181	-6.20154464063194	0.500590514349227	-14.9868067677243	-15.3056031329774	-14.6680104024712	0.98	0.56	1.74	-10.7398173040223	-10.5161204859186	-10.2924236678149	-14.9380419843543	-14.6269014531883	-14.3157609220224	-14.4967785212273	-14.1951688521094	-13.8941181144482	-6.40100377398188	1.42102702394262	-0.0381730827480054	0.194140028620384	-0.456692640958148	-0.444945787807985	-0.469156833223338	-1.01648648462886	-1.00022554698591	-1.03374041880317	-0.953940755193395	-0.938180208120034	-0.970652838919479	0.00156069130963491	0.00217507667040291	0.00210718954643484
246	12.7125042093399	0.32	-6.39881138786299	-6.59690912116488	-6.2007136545611	0.509145642499765	-14.9627999736444	-15.2756854092884	-14.6499145380003	0.99	0.55	1.77	-10.6702229291474	-10.4516692433288	-10.2331155575102	-14.8149241744331	-14.5114763172566	-14.2080284600801	-14.3176975759939	-14.0239977427682	-13.7307403688889	-6.39881138786299	1.4387470458075	-0.0324530286814895	0.194461550191391	-0.456692640958148	-0.444945787807985	-0.469156833223338	-1.01648648462886	-1.00022554698591	-1.03374041880317	-0.953940755193395	-0.938180208120034	-0.970652838919479	0.00156069130963491	0.00217507667040291	0.00210718954643484
246	12.7125042093399	0.32	-6.39136405936102	-6.58862669024944	-6.19410142847259	0.504459242117114	-15.0249867478468	-15.3421317810431	-14.7078417146504	1	0.56	1.77	-10.6185398085808	-10.3990385548991	-10.1795373012174	-14.6907070157881	-14.3870279162541	-14.08334881672	-14.2271866837564	-13.9302965511726	-13.6389475353554	-6.39136405936102	1.45795083722843	0.0274176314119548	-0.0150922990134407	-0.456692640958148	-0.444945787807985	-0.469156833223338	-1.01648648462886	-1.00022554698591	-1.03374041880317	-0.953940755193395	-0.938180208120034	-0.970652838919479	0.00156069130963491	0.00217507667040291	0.00210718954643484
246	12.7125042093399	0.32	-6.37220422368668	-6.57002343010596	-6.1743850172674	0.512701609691466	-15.1420806252743	-15.4564700073161	-14.8276912432326	1.01	0.56	1.77	-10.6194365938782	-10.4034339680005	-10.1874313421227	-14.6505815930194	-14.3525842306591	-14.0545868682987	-14.1983311526944	-13.910834671968	-13.6217458884012	-6.37220422368668	1.4536849869642	0.218991675526649	0.138716251121705	-0.456692640958148	-0.444945787807985	-0.469156833223338	-1.01648648462886	-1.00022554698591	-1.03374041880317	-0.953940755193395	-0.938180208120034	-0.970652838919479	0.00156069130963491	0.00217507667040291	0.00210718954643484
246	12.7125042093399	0.32	-6.36825736813339	-6.56408156013947	-6.17243317612732	0.509779760070714	-14.8560455693236	-15.1663048030681	-14.5457863355791	1.01	0.56	1.8	-10.4450583471732	-10.2313823172311	-10.0177062872891	-14.423232950466	-14.1281748422823	-13.8331167340987	-13.9535482324207	-13.6666657576413	-13.3808347557811	-6.36825736813339	1.47128072533617	-0.0849718791460411	-0.292912331936082	-0.456692640958148	-0.444945787807985	-0.469156833223338	-1.01648648462886	-1.00022554698591	-1.03374041880317	-0.953940755193395	-0.938180208120034	-0.970652838919479	0.00156069130963491	0.00217507667040291	0.00210718954643484
246	12.7125042093399	0.32	-6.36565449415888	-6.56430281106193	-6.16700617725583	0.521282928193693	-15.3033808258104	-15.6157061937711	-14.9910554578496	1.01	0.57	1.78	-10.7731300904575	-10.5576597314587	-10.34218937246	-14.8861121871958	-14.5883792247105	-14.2906462622252	-14.4567998806625	-14.1684048111986	-13.8799052234748	-6.36565449415888	1.45009516101159	-0.0620812626196741	-0.0964585297443632	-0.456692640958148	-0.444945787807985	-0.469156833223338	-1.01648648462886	-1.00022554698591	-1.03374041880317	-0.953940755193395	-0.938180208120034	-0.970652838919479	0.00156069130963491	0.00217507667040291	0.00210718954643484
246	12.7125042093399	0.32	-6.36545414238284	-6.56416348043735	-6.16674480432832	0.505170683866446	-14.9391289026443	-15.2540132577352	-14.6242445475533	1	0.57	1.79	-10.5927478385155	-10.3740846896501	-10.1554215407846	-14.6738812225594	-14.3709723717949	-14.0680635210304	-14.2053855222821	-13.9109803573242	-13.6183983395844	-6.36545414238284	1.45089075405447	0.133180509974755	0.0776442567743869	-0.456692640958148	-0.444945787807985	-0.469156833223338	-1.01648648462886	-1.00022554698591	-1.03374041880317	-0.953940755193395	-0.938180208120034	-0.970652838919479	0.00156069130963491	0.00217507667040291	0.00210718954643484
246	12.7125042093399	0.32	-6.36198466072877	-6.55928509166332	-6.16468422979421	0.49362193146971	-15.0421664495316	-15.3666313912686	-14.7177015077946	1.01	0.58	1.81	-10.5546341009448	-10.331774018509	-10.1089139360732	-14.559555872014	-14.2521322521298	-13.9447086322456	-14.1167340820831	-13.8190360687267	-13.5213518618064	-6.36198466072877	1.47063846103672	-0.101268049485668	-0.438664744640313	-0.456692640958148	-0.444945787807985	-0.469156833223338	-1.01648648462886	-1.00022554698591	-1.03374041880317	-0.953940755193395	-0.938180208120034	-0.970652838919479	0.00156069130963491	0.00217507667040291	0.00210718954643484
246	12.7125042093399	0.32	-6.36180178048055	-6.55918996719173	-6.16441359376937	0.495471693308493	-14.7836569301159	-15.1013680302349	-14.4659458299969	1.01	0.57	1.78	-10.426444895655	-10.2070874658184	-9.98773003598185	-14.4114019750894	-14.1082067700858	-13.8050115650821	-13.9743474425129	-13.6799196744678	-13.3872370691882	-6.36180178048055	1.46148995744312	-0.176407412253101	-0.293579460137836	-0.456692640958148	-0.444945787807985	-0.469156833223338	-1.01648648462886	-1.00022554698591	-1.03374041880317	-0.953940755193395	-0.938180208120034	-0.970652838919479	0.00156069130963491	0.00217507667040291	0.00210718954643484
246	12.7125042093399	0.32	-6.35925883193582	-6.55833652158483	-6.16018114228681	0.49351476570625	-15.0543115379546	-15.3791080718138	-14.7295150040954	1	0.56	1.77	-10.6955042431245	-10.4696223070706	-10.2437403710167	-14.8247620847456	-14.5116729694387	-14.1985838541319	-14.3725923891976	-14.06860818648	-13.7652274613068	-6.35925883193582	1.44794857268636	0.107473532436757	0.0696350708252012	-0.456692640958148	-0.444945787807985	-0.469156833223338	-1.01648648462886	-1.00022554698591	-1.03374041880317	-0.953940755193395	-0.938180208120034	-0.970652838919479	0.00156069130963491	0.00217507667040291	0.00210718954643484
246	12.7125042093399	0.32	-6.34990358338001	-6.5492119472757	-6.15059521948432	0.488661160178473	-14.7853853526079	-15.1074924512123	-14.4632782540034	0.99	0.57	1.77	-10.545580329825	-10.3207378356712	-10.0958953415174	-14.6379972020529	-14.3259002194888	-14.0138032369247	-14.2025458494758	-13.9002794788069	-13.5963905892162	-6.34990358338001	1.44361035152131	0.0461091162572662	0.0252012002928441	-0.456692640958148	-0.444945787807985	-0.469156833223338	-1.01648648462886	-1.00022554698591	-1.03374041880317	-0.953940755193395	-0.938180208120034	-0.970652838919479	0.00156069130963491	0.00217507667040291	0.00210718954643484
246	12.7125042093399	0.32	-6.34865646443208	-6.54704051166018	-6.15027241720398	0.511628813690143	-15.1452636335176	-15.4603949213945	-14.8301323456406	1.01	0.55	1.75	-10.6595204450582	-10.4422460207578	-10.2249715964575	-14.7256997287733	-14.4255438308153	-14.1253879328572	-14.2551642158035	-13.9631905659304	-13.6731772338721	-6.34865646443208	1.45046322202275	-0.129345584837793	-0.118200678089525	-0.456692640958148	-0.444945787807985	-0.469156833223338	-1.01648648462886	-1.00022554698591	-1.03374041880317	-0.953940755193395	-0.938180208120034	-0.970652838919479	0.00156069130963491	0.00217507667040291	0.00210718954643484
246	12.7125042093399	0.32	-6.32749926658807	-6.52620341994122	-6.12879511323492	0.500237704310926	-15.102872033685	-15.4243640875287	-14.7813799798414	1	0.58	1.77	-10.6663968325657	-10.4440757173901	-10.2217546022146	-14.752089486827	-14.4446097411018	-14.1371299953767	-14.3436272753396	-14.0457008778118	-13.7449330568872	-6.32749926658807	1.44965221367031	0.0638980753848759	-0.0798514381555614	-0.456692640958148	-0.444945787807985	-0.469156833223338	-1.01648648462886	-1.00022554698591	-1.03374041880317	-0.953940755193395	-0.938180208120034	-0.970652838919479	0.00156069130963491	0.00217507667040291	0.00210718954643484
246	12.7125042093399	0.32	-6.32399379636671	-6.52245489975617	-6.12553269297725	0.500131937478389	-14.9009229573034	-15.2181832625199	-14.5836626520868	1.02	0.57	1.79	-10.4067574000912	-10.1898030519859	-9.97284870388058	-14.3314776302102	-14.032702875778	-13.7339281213457	-13.8880601572507	-13.5986729940353	-13.3084998997813	-6.32399379636671	1.4630118567422	-0.134650099612956	-0.340006722403127	-0.456692640958148	-0.444945787807985	-0.469156833223338	-1.01648648462886	-1.00022554698591	-1.03374041880317	-0.953940755193395	-0.938180208120034	-0.970652838919479	0.00156069130963491	0.00217507667040291	0.00210718954643484
246	12.7125042093399	0.32	-6.29907023980146	-6.49627172495813	-6.1018687546448	0.516896212661036	-15.0158169744724	-15.3249779578485	-14.7066559910962	1.01	0.56	1.84	-10.542134569784	-10.3294610703869	-10.1167875709899	-14.5508285664051	-14.2572850141141	-13.9637414618231	-14.0063546507332	-13.7222411515303	-13.4413842892596	-6.29907023980146	1.47329583839192	-0.0513409890752585	-0.186972726123243	-0.456692640958148	-0.444945787807985	-0.469156833223338	-1.01648648462886	-1.00022554698591	-1.03374041880317	-0.953940755193395	-0.938180208120034	-0.970652838919479	0.00156069130963491	0.00217507667040291	0.00210718954643484
246	12.7125042093399	0.32	-6.29576962449795	-6.48957692726885	-6.10196232172705	0.502606065123391	-14.8951836937014	-15.2107563834121	-14.5796110039906	1	0.56	1.8	-10.5092123618853	-10.2911810997846	-10.0731498376839	-14.5296565207733	-14.228214391713	-13.9267722626527	-14.0561533458341	-13.7653731992915	-13.4728146744835	-6.29576962449795	1.47354933845061	-0.0457019118774714	-0.25395398707501	-0.456692640958148	-0.444945787807985	-0.469156833223338	-1.01648648462886	-1.00022554698591	-1.03374041880317	-0.953940755193395	-0.938180208120034	-0.970652838919479	0.00156069130963491	0.00217507667040291	0.00210718954643484
246	12.7125042093399	0.32	-6.29355129615876	-6.49114469486931	-6.09595789744822	0.491200109572565	-14.7727013957103	-15.0929014228061	-14.4525013686145	1.01	0.56	1.81	-10.3912067419708	-10.1707544520414	-9.9503021621119	-14.3471246402999	-14.0427464713927	-13.7383683024855	-13.8657978500687	-13.571802020104	-13.2763049279862	-6.29355129615876	1.47103197920131	0.351624796058343	0.195823499919702	-0.456692640958148	-0.444945787807985	-0.469156833223338	-1.01648648462886	-1.00022554698591	-1.03374041880317	-0.953940755193395	-0.938180208120034	-0.970652838919479	0.00156069130963491	0.00217507667040291	0.00210718954643484
246	12.7125042093399	0.32	-6.27950068756195	-6.47448034555845	-6.08452102956546	0.504834338917514	-14.6740892960275	-14.9835953449046	-14.3645832471504	1	0.56	1.78	-10.4028652476362	-10.1879802587078	-9.97309526977941	-14.4097167115611	-14.1120648875381	-13.814413063515	-13.9504901384924	-13.6606881150679	-13.3747137199248	-6.27950068756195	1.46138116973879	-0.239077224246927	-0.28089813317363	-0.456692640958148	-0.444945787807985	-0.469156833223338	-1.01648648462886	-1.00022554698591	-1.03374041880317	-0.953940755193395	-0.938180208120034	-0.970652838919479	0.00156069130963491	0.00217507667040291	0.00210718954643484
246	12.7125042093399	0.32	-6.27397554526323	-6.47031782006295	-6.07763327046352	0.514360667507097	-15.0506075160106	-15.3620617574336	-14.7391532745875	1	0.56	1.81	-10.6150830907116	-10.3998702694208	-10.18465744813	-14.6767389754568	-14.3791791376992	-14.0816192999415	-14.1723002408855	-13.8852935062169	-13.5981531433753	-6.27397554526323	1.46863479884882	-0.068188128402301	-0.201766665830714	-0.456692640958148	-0.444945787807985	-0.469156833223338	-1.01648648462886	-1.00022554698591	-1.03374041880317	-0.953940755193395	-0.938180208120034	-0.970652838919479	0.00156069130963491	0.00217507667040291	0.00210718954643484
246	12.7125042093399	0.32	-6.05245989539753	-6.24250957514977	-5.86241021564528	0.509911002842646	-15.0115842392534	-15.325009488667	-14.6981589898398	1.01	0.57	1.78	-10.5666259038203	-10.3505185427244	-10.1344111816285	-14.5976084127888	-14.2990598826229	-14.0005113524569	-14.1439712242529	-13.8540178400906	-13.5664780259605	-6.05245989539753	1.473695930634	0.0115014421099097	-0.158107386113296	-0.456692640958148	-0.444945787807985	-0.469156833223338	-1.01648648462886	-1.00022554698591	-1.03374041880317	-0.953940755193395	-0.938180208120034	-0.970652838919479	0.00156069130963491	0.00217507667040291	0.00210718954643484
246	12.7125042093399	0.33	-7.45988562143231	-7.68484683268793	-7.23492441017669	0.487677102787861	-14.7376448132928	-15.0593447340175	-14.4159448925681	0.98	0.55	1.74	-10.5741866916617	-10.3482993718269	-10.122412051992	-14.7115722972715	-14.3973015421119	-14.0830307869524	-14.2548251957314	-13.952390869473	-13.6459589979565	-7.45988562143231	1.39478091567358	0.0599804218168217	0.421436421785678	-0.456692640958148	-0.444945787807985	-0.469156833223338	-1.01648648462886	-1.00022554698591	-1.03374041880317	-0.953940755193395	-0.938180208120034	-0.970652838919479	0.00156069130963491	0.00217507667040291	0.00210718954643484
246	12.7125042093399	0.33	-7.44410425552653	-7.66807732724598	-7.22013118380707	0.490269837636726	-14.8194696164103	-15.1412817445287	-14.4976574882919	0.99	0.56	1.73	-10.5958302055854	-10.3706269021152	-10.145423598645	-14.7222011174113	-14.4092961102844	-14.0963911031576	-14.3014650548466	-13.9983185549099	-13.6939783135185	-7.44410425552653	1.39227441360085	0.342780250374322	0.575245283436557	-0.456692640958148	-0.444945787807985	-0.469156833223338	-1.01648648462886	-1.00022554698591	-1.03374041880317	-0.953940755193395	-0.938180208120034	-0.970652838919479	0.00156069130963491	0.00217507667040291	0.00210718954643484
246	12.7125042093399	0.33	-7.41210487970543	-7.63471530436746	-7.18949445504341	0.491638161634592	-15.0368560298861	-15.3624961357179	-14.7112159240543	1	0.56	1.79	-10.6289743516888	-10.4036711000433	-10.1783678483979	-14.7031911863723	-14.3915264222808	-14.0798616581893	-14.2166454350165	-13.9161059153563	-13.6156055681979	-7.41210487970543	1.41473269585294	0.248866758799724	0.323596168462987	-0.456692640958148	-0.444945787807985	-0.469156833223338	-1.01648648462886	-1.00022554698591	-1.03374041880317	-0.953940755193395	-0.938180208120034	-0.970652838919479	0.00156069130963491	0.00217507667040291	0.00210718954643484
246	12.7125042093399	0.33	-7.34585254184392	-7.5684394967892	-7.12326558689863	0.475215223915766	-14.5837270295486	-14.9101127395514	-14.2573413195458	1.01	0.57	1.75	-10.2373522666709	-10.0132543308288	-9.78915639498677	-14.1199208118096	-13.8108325802283	-13.501744348647	-13.7207983143293	-13.4203726076692	-13.1193359332239	-7.34585254184392	1.40863551980012	0.0894638673391725	0.130468800551566	-0.456692640958148	-0.444945787807985	-0.469156833223338	-1.01648648462886	-1.00022554698591	-1.03374041880317	-0.953940755193395	-0.938180208120034	-0.970652838919479	0.00156069130963491	0.00217507667040291	0.00210718954643484
246	12.7125042093399	0.33	-7.31407451765975	-7.53425830858128	-7.09389072673821	0.496154912858106	-15.0797741060916	-15.403406413654	-14.7561417985293	0.98	0.55	1.76	-10.8595900423188	-10.6314253045851	-10.4032605668515	-15.1326522866117	-14.8147086417103	-14.4967649968089	-14.6403130823668	-14.3313402813818	-14.0221916750833	-7.31407451765975	1.40345194061079	0.315396127325526	0.602637337698786	-0.456692640958148	-0.444945787807985	-0.469156833223338	-1.01648648462886	-1.00022554698591	-1.03374041880317	-0.953940755193395	-0.938180208120034	-0.970652838919479	0.00156069130963491	0.00217507667040291	0.00210718954643484
246	12.7125042093399	0.33	-7.29171759561865	-7.5108723791755	-7.0725628120618	0.492517175411242	-14.9772187018046	-15.3009974380041	-14.653439965605	1	0.57	1.76	-10.6340536591466	-10.409030390671	-10.1840071221954	-14.7357596298313	-14.4239416814121	-14.1121237329928	-14.3140762682768	-14.0101995440475	-13.7092519982568	-7.29171759561865	1.42644817089913	0.080393094664275	0.0639794304514133	-0.456692640958148	-0.444945787807985	-0.469156833223338	-1.01648648462886	-1.00022554698591	-1.03374041880317	-0.953940755193395	-0.938180208120034	-0.970652838919479	0.00156069130963491	0.00217507667040291	0.00210718954643484
246	12.7125042093399	0.33	-7.28645429395559	-7.50597731042297	-7.06693127748822	0.504653187279089	-15.0609233696805	-15.3787036493342	-14.7431430900267	0.98	0.55	1.76	-10.7872054793252	-10.5643023496423	-10.3413992199594	-15.0018281581479	-14.6918355049233	-14.3818428516986	-14.5183806186301	-14.2187852807076	-13.9180423173356	-7.28645429395559	1.40702174450688	0.469712119164465	0.736323789221862	-0.456692640958148	-0.444945787807985	-0.469156833223338	-1.01648648462886	-1.00022554698591	-1.03374041880317	-0.953940755193395	-0.938180208120034	-0.970652838919479	0.00156069130963491	0.00217507667040291	0.00210718954643484
246	12.7125042093399	0.33	-7.27854653652176	-7.49744600968562	-7.0596470633579	0.480543559776782	-14.7341819452622	-15.060432593462	-14.4079312970625	1	0.57	1.76	-10.4691854640678	-10.2423939345032	-10.0156024049386	-14.5085464564053	-14.1942511892232	-13.8799559220412	-14.0810679791688	-13.7767602502816	-13.4697082953903	-7.27854653652176	1.41602963725549	0.0539321556861198	0.125752947318043	-0.456692640958148	-0.444945787807985	-0.469156833223338	-1.01648648462886	-1.00022554698591	-1.03374041880317	-0.953940755193395	-0.938180208120034	-0.970652838919479	0.00156069130963491	0.00217507667040291	0.00210718954643484
246	12.7125042093399	0.33	-7.26917946514568	-7.48900830669205	-7.0493506235993	0.484853585664007	-14.7951829648927	-15.1199691461057	-14.4703967836798	0.99	0.56	1.73	-10.5261154997321	-10.3000081034054	-10.0739007070788	-14.595804833494	-14.2822780221762	-13.9687512108585	-14.1778240858657	-13.8723116998517	-13.5682487605477	-7.26917946514568	1.40547346679344	-0.213473319596562	-0.053402936498595	-0.456692640958148	-0.444945787807985	-0.469156833223338	-1.01648648462886	-1.00022554698591	-1.03374041880317	-0.953940755193395	-0.938180208120034	-0.970652838919479	0.00156069130963491	0.00217507667040291	0.00210718954643484
246	12.7125042093399	0.33	-7.25951757641647	-7.47777483875683	-7.04126031407611	0.485628757666413	-14.9280601440733	-15.2552551645933	-14.6008651235534	1	0.57	1.77	-10.5824127115996	-10.3554409102784	-10.1284691089572	-14.6535678836411	-14.3392778640611	-14.024987844481	-14.2078577435717	-13.9036845892745	-13.5977832432764	-7.25951757641647	1.42683496077745	-0.253243824918535	-0.31575711772958	-0.456692640958148	-0.444945787807985	-0.469156833223338	-1.01648648462886	-1.00022554698591	-1.03374041880317	-0.953940755193395	-0.938180208120034	-0.970652838919479	0.00156069130963491	0.00217507667040291	0.00210718954643484
246	12.7125042093399	0.33	-7.25743289580925	-7.47624327427976	-7.03862251733873	0.486267274442636	-14.8177677237389	-15.1421305270202	-14.4934049204576	1.02	0.56	1.74	-10.3722538103083	-10.1500675521557	-9.92788129400314	-14.2931551085751	-13.9869783885634	-13.6808016685517	-13.8751671114698	-13.5780489880049	-13.2812127229203	-7.25743289580925	1.41613713165772	0.0424917057124353	0.139522694274542	-0.456692640958148	-0.444945787807985	-0.469156833223338	-1.01648648462886	-1.00022554698591	-1.03374041880317	-0.953940755193395	-0.938180208120034	-0.970652838919479	0.00156069130963491	0.00217507667040291	0.00210718954643484
246	12.7125042093399	0.33	-7.24719923569371	-7.46521445175793	-7.0291840196295	0.487331025367509	-14.8746644107869	-15.199580211436	-14.5497486101379	1	0.56	1.78	-10.4988223289318	-10.2743928897351	-10.0499634505385	-14.5138720582441	-14.2036143869978	-13.8933567157514	-14.0524644728274	-13.7505952152378	-13.4502423580678	-7.24719923569371	1.41766558486489	0.192925204443362	0.249650000806621	-0.456692640958148	-0.444945787807985	-0.469156833223338	-1.01648648462886	-1.00022554698591	-1.03374041880317	-0.953940755193395	-0.938180208120034	-0.970652838919479	0.00156069130963491	0.00217507667040291	0.00210718954643484
246	12.7125042093399	0.33	-7.23752793292491	-7.45652994235649	-7.01852592349332	0.496564795774733	-15.0423477733416	-15.36491231144	-14.7197832352432	0.99	0.56	1.75	-10.766314108164	-10.5402906160067	-10.3142671238494	-14.9666765288885	-14.6524723861278	-14.3382682433671	-14.5084279916645	-14.2019808010456	-13.898685450234	-7.23752793292491	1.39795420601025	-0.020302368034866	0.266598773703416	-0.456692640958148	-0.444945787807985	-0.469156833223338	-1.01648648462886	-1.00022554698591	-1.03374041880317	-0.953940755193395	-0.938180208120034	-0.970652838919479	0.00156069130963491	0.00217507667040291	0.00210718954643484
246	12.7125042093399	0.33	-7.2168952931644	-7.43547251767184	-6.99831806865697	0.494751999878943	-14.9626720539046	-15.2846935382968	-14.6406505695125	1	0.57	1.76	-10.5893973365947	-10.3662974464593	-10.1431975563238	-14.6560574605706	-14.3472802275195	-14.0385029944684	-14.2204597030517	-13.9216923949011	-13.6203332632239	-7.2168952931644	1.42468988344317	0.0285270161276654	0.00790588184808312	-0.456692640958148	-0.444945787807985	-0.469156833223338	-1.01648648462886	-1.00022554698591	-1.03374041880317	-0.953940755193395	-0.938180208120034	-0.970652838919479	0.00156069130963491	0.00217507667040291	0.00210718954643484
246	12.7125042093399	0.33	-7.21655015229185	-7.43413423756706	-6.99896606701664	0.488985029873957	-14.780054396563	-15.1018367546872	-14.4582720384387	1	0.56	1.75	-10.4538139041454	-10.2310692841292	-10.0083246641131	-14.4636558889206	-14.1554715683881	-13.8472872478557	-14.0184769186097	-13.7208821151458	-13.4219015131862	-7.21655015229185	1.41550929439832	0.024852205764544	0.214165985409564	-0.456692640958148	-0.444945787807985	-0.469156833223338	-1.01648648462886	-1.00022554698591	-1.03374041880317	-0.953940755193395	-0.938180208120034	-0.970652838919479	0.00156069130963491	0.00217507667040291	0.00210718954643484
246	12.7125042093399	0.33	-7.21592442909134	-7.43369037466665	-6.99815848351603	0.490553225306449	-15.0064088493106	-15.3320957439556	-14.6807219546656	1	0.57	1.77	-10.6221013752832	-10.3964649541903	-10.1708285330973	-14.7012478228113	-14.3889615032646	-14.0766751837179	-14.2780600058306	-13.9718548411637	-13.6711266175772	-7.21592442909134	1.42543479942452	0.14039074802437	0.0601705591982941	-0.456692640958148	-0.444945787807985	-0.469156833223338	-1.01648648462886	-1.00022554698591	-1.03374041880317	-0.953940755193395	-0.938180208120034	-0.970652838919479	0.00156069130963491	0.00217507667040291	0.00210718954643484
246	12.7125042093399	0.33	-7.1859034528855	-7.40168507036298	-6.97012183540803	0.487854558421571	-15.1021261194562	-15.4316650536713	-14.7725871852412	1.01	0.57	1.77	-10.5876254821629	-10.3615296716898	-10.1354338612166	-14.5989138201049	-14.2871580578951	-13.9754022956852	-14.1819592996984	-13.8805768447012	-13.5769225478021	-7.1859034528855	1.43479375738101	0.247923864957311	0.158219779665983	-0.456692640958148	-0.444945787807985	-0.469156833223338	-1.01648648462886	-1.00022554698591	-1.03374041880317	-0.953940755193395	-0.938180208120034	-0.970652838919479	0.00156069130963491	0.00217507667040291	0.00210718954643484
246	12.7125042093399	0.33	-7.18513820261449	-7.40435150830723	-6.96592489692176	0.490849272228214	-14.7803676725629	-15.1009588113556	-14.4597765337702	1	0.57	1.76	-10.4413204053844	-10.2196527059305	-9.99798500647661	-14.4400359183252	-14.1334760755302	-13.8269162327352	-14.0158588932098	-13.7180712885321	-13.4202267954569	-7.18513820261449	1.41898624045421	-0.0808952208362032	0.000662540293524289	-0.456692640958148	-0.444945787807985	-0.469156833223338	-1.01648648462886	-1.00022554698591	-1.03374041880317	-0.953940755193395	-0.938180208120034	-0.970652838919479	0.00156069130963491	0.00217507667040291	0.00210718954643484
246	12.7125042093399	0.33	-7.1647548312893	-7.38382576511321	-6.94568389746539	0.476798694183067	-14.6731743155666	-15.0005211351348	-14.3458274959985	1.02	0.58	1.77	-10.253816372419	-10.0300538679227	-9.80629136342638	-14.1187121401973	-13.8106084767408	-13.5025048132843	-13.725305192735	-13.4263701225496	-13.1253475209249	-7.1647548312893	1.43911606150363	0.120631188613685	-0.030959480299498	-0.456692640958148	-0.444945787807985	-0.469156833223338	-1.01648648462886	-1.00022554698591	-1.03374041880317	-0.953940755193395	-0.938180208120034	-0.970652838919479	0.00156069130963491	0.00217507667040291	0.00210718954643484
246	12.7125042093399	0.33	-7.15873229238771	-7.37407914614767	-6.94338543862775	0.503017261573235	-15.0615007953449	-15.3803347933531	-14.7426667973367	1.01	0.55	1.76	-10.5873842018551	-10.3679079629513	-10.1484317240475	-14.6170785488836	-14.3140668358385	-14.0110551227934	-14.1499612650159	-13.8579990349061	-13.5638187145719	-7.15873229238771	1.41569717980886	-0.0521151078068809	0.0863276910274652	-0.456692640958148	-0.444945787807985	-0.469156833223338	-1.01648648462886	-1.00022554698591	-1.03374041880317	-0.953940755193395	-0.938180208120034	-0.970652838919479	0.00156069130963491	0.00217507667040291	0.00210718954643484
246	12.7125042093399	0.33	-7.15040375292734	-7.36516233746988	-6.93564516838481	0.504609396240769	-14.9816233321166	-15.2977580972777	-14.6654885669556	0.97	0.54	1.76	-10.8296174577625	-10.6058187449039	-10.3820200320453	-15.1154241207027	-14.8030573657625	-14.4906906108222	-14.5937071760872	-14.2916754135045	-13.9895306161764	-7.15040375292734	1.41168396161618	-0.0627616351134647	0.260114416069655	-0.456692640958148	-0.444945787807985	-0.469156833223338	-1.01648648462886	-1.00022554698591	-1.03374041880317	-0.953940755193395	-0.938180208120034	-0.970652838919479	0.00156069130963491	0.00217507667040291	0.00210718954643484
246	12.7125042093399	0.33	-7.14581074222831	-7.36080730181911	-6.93081418263751	0.498419400254603	-14.8622926998457	-15.1798162005566	-14.5447691991348	1	0.56	1.77	-10.5298888149097	-10.3096300769624	-10.0893713390151	-14.5807343971247	-14.2757421780133	-13.9707499589019	-14.1332458181004	-13.8367353746177	-13.5406564604429	-7.14581074222831	1.41690239187528	0.362763520003906	0.478270107261845	-0.456692640958148	-0.444945787807985	-0.469156833223338	-1.01648648462886	-1.00022554698591	-1.03374041880317	-0.953940755193395	-0.938180208120034	-0.970652838919479	0.00156069130963491	0.00217507667040291	0.00210718954643484
246	12.7125042093399	0.33	-7.1378916145278	-7.35214837567948	-6.92363485337613	0.506220937109294	-15.0755004197517	-15.3925923493689	-14.7584084901345	0.99	0.56	1.76	-10.741013977313	-10.5197459302675	-10.2984778832221	-14.9073408443204	-14.6002452384278	-14.2931496325352	-14.442810195118	-14.1442227699375	-13.8461506299905	-7.1378916145278	1.42119169888867	0.19998585799667	0.332582087689224	-0.456692640958148	-0.444945787807985	-0.469156833223338	-1.01648648462886	-1.00022554698591	-1.03374041880317	-0.953940755193395	-0.938180208120034	-0.970652838919479	0.00156069130963491	0.00217507667040291	0.00210718954643484
246	12.7125042093399	0.33	-7.13244948629527	-7.3466358226977	-6.91826314989284	0.501509075528195	-15.1879618036826	-15.5104441119838	-14.8654794953815	1	0.56	1.79	-10.7802420245941	-10.556106770501	-10.3319715164079	-14.9386704057613	-14.6280760165472	-14.3174816273332	-14.4565809732585	-14.1578929044347	-13.8578132049288	-7.13244948629527	1.4312724652839	-0.0487562718149903	-0.101884800192597	-0.456692640958148	-0.444945787807985	-0.469156833223338	-1.01648648462886	-1.00022554698591	-1.03374041880317	-0.953940755193395	-0.938180208120034	-0.970652838919479	0.00156069130963491	0.00217507667040291	0.00210718954643484
246	12.7125042093399	0.33	-7.12406563155702	-7.3401007875971	-6.90803047551695	0.494002800284734	-15.1218898329217	-15.4478260262003	-14.7959536396431	0.99	0.56	1.76	-10.7681110628923	-10.5409129365872	-10.3137148102821	-14.9387751928307	-14.6235795458615	-14.3083838988923	-14.4855211109664	-14.180097824516	-13.8734418796349	-7.12406563155702	1.42018887381496	0.0790435957696704	0.179409206230467	-0.456692640958148	-0.444945787807985	-0.469156833223338	-1.01648648462886	-1.00022554698591	-1.03374041880317	-0.953940755193395	-0.938180208120034	-0.970652838919479	0.00156069130963491	0.00217507667040291	0.00210718954643484
246	12.7125042093399	0.33	-7.12339758360866	-7.34012316340708	-6.90667200381024	0.482412968974281	-14.6346145377877	-14.9574495742413	-14.3117795013341	1.01	0.57	1.77	-10.2752321909439	-10.0534560824925	-9.83167997404118	-14.1750044920697	-13.8690574073603	-13.5631103226509	-13.7672573187028	-13.4715238319646	-13.1731897970172	-7.12339758360866	1.42394630314863	-0.0230169338387564	-0.0740963781365426	-0.456692640958148	-0.444945787807985	-0.469156833223338	-1.01648648462886	-1.00022554698591	-1.03374041880317	-0.953940755193395	-0.938180208120034	-0.970652838919479	0.00156069130963491	0.00217507667040291	0.00210718954643484
246	12.7125042093399	0.33	-7.12283959213994	-7.33690831292222	-6.90877087135767	0.492599282794439	-14.8957520383941	-15.2177167342001	-14.5737873425881	1	0.57	1.74	-10.5372624380276	-10.3143231788244	-10.0913839196211	-14.5808399092237	-14.272349761328	-13.9638596134322	-14.1676059067958	-13.8672037289818	-13.5661535434822	-7.12283959213994	1.42672711863437	-0.238314866522335	-0.203416170327386	-0.456692640958148	-0.444945787807985	-0.469156833223338	-1.01648648462886	-1.00022554698591	-1.03374041880317	-0.953940755193395	-0.938180208120034	-0.970652838919479	0.00156069130963491	0.00217507667040291	0.00210718954643484
246	12.7125042093399	0.33	-7.12198534158861	-7.33972851875895	-6.90424216441826	0.487660243434643	-14.9735068494125	-15.3003663002439	-14.6466473985812	1	0.56	1.74	-10.6173858986016	-10.3905682619528	-10.1637506253041	-14.7039666195856	-14.3898479664758	-14.0757293133659	-14.274905461527	-13.9704304569576	-13.6638739932304	-7.12198534158861	1.40457252454889	0.178812822353295	0.329550430301363	-0.456692640958148	-0.444945787807985	-0.469156833223338	-1.01648648462886	-1.00022554698591	-1.03374041880317	-0.953940755193395	-0.938180208120034	-0.970652838919479	0.00156069130963491	0.00217507667040291	0.00210718954643484
246	12.7125042093399	0.33	-7.12025325955627	-7.33406632713699	-6.90644019197554	0.502302180001255	-14.9438021018666	-15.2605973168844	-14.6270068868487	0.99	0.54	1.76	-10.6669856497114	-10.4455493623681	-10.2241130750248	-14.8143825233571	-14.5068502951362	-14.1993180669153	-14.2856151287083	-13.989568541113	-13.6919191382191	-7.12025325955627	1.41311590395792	0.246772357691742	0.536944443698217	-0.456692640958148	-0.444945787807985	-0.469156833223338	-1.01648648462886	-1.00022554698591	-1.03374041880317	-0.953940755193395	-0.938180208120034	-0.970652838919479	0.00156069130963491	0.00217507667040291	0.00210718954643484
246	12.7125042093399	0.33	-7.11822236328219	-7.3327951420442	-6.90364958452019	0.502930086947952	-15.0307228950819	-15.3489608433444	-14.7124849468194	0.98	0.55	1.76	-10.7633527975762	-10.5401906339819	-10.3170284703875	-14.9670292150224	-14.6567100528598	-14.3463908906972	-14.4825927785918	-14.1820806198359	-13.8817633467762	-7.11822236328219	1.41330318164188	-0.0245865287853755	0.155183111868554	-0.456692640958148	-0.444945787807985	-0.469156833223338	-1.01648648462886	-1.00022554698591	-1.03374041880317	-0.953940755193395	-0.938180208120034	-0.970652838919479	0.00156069130963491	0.00217507667040291	0.00210718954643484
246	12.7125042093399	0.33	-7.11683013860408	-7.3325823896793	-6.90107788752886	0.486601557412736	-14.6649082601693	-14.9857102434264	-14.3441062769122	1	0.56	1.76	-10.3570684531591	-10.1353526955119	-9.91363693786474	-14.3210870859191	-14.0145128185049	-13.7079385510907	-13.8880079329403	-13.5919386012193	-13.2925847092484	-7.11683013860408	1.4242545536868	0.0598349290349685	0.112084788943107	-0.456692640958148	-0.444945787807985	-0.469156833223338	-1.01648648462886	-1.00022554698591	-1.03374041880317	-0.953940755193395	-0.938180208120034	-0.970652838919479	0.00156069130963491	0.00217507667040291	0.00210718954643484
246	12.7125042093399	0.33	-7.11667493682814	-7.33057510619135	-6.90277476746493	0.487457162545764	-14.8351158713496	-15.1590859989742	-14.5111457437251	1.01	0.57	1.79	-10.4416938599805	-10.2185407693085	-9.99538767863642	-14.4194384226113	-14.1112755619768	-13.8031127013424	-13.9612586416802	-13.6628317649234	-13.3647270259298	-7.11667493682814	1.42965328786715	0.0107658740654471	-0.0262508716371419	-0.456692640958148	-0.444945787807985	-0.469156833223338	-1.01648648462886	-1.00022554698591	-1.03374041880317	-0.953940755193395	-0.938180208120034	-0.970652838919479	0.00156069130963491	0.00217507667040291	0.00210718954643484
246	12.7125042093399	0.33	-7.11557830656705	-7.33007100620618	-6.90108560692792	0.488877400451617	-14.6899403476107	-15.0098296828035	-14.3700510124179	1	0.55	1.76	-10.4314596796073	-10.2091445186416	-9.98682935767595	-14.4548960831928	-14.1468334871441	-13.8387708910954	-13.9829224862591	-13.6841076212932	-13.3872530526316	-7.11557830656705	1.4157520215246	0.00305796901101428	0.211027815602807	-0.456692640958148	-0.444945787807985	-0.469156833223338	-1.01648648462886	-1.00022554698591	-1.03374041880317	-0.953940755193395	-0.938180208120034	-0.970652838919479	0.00156069130963491	0.00217507667040291	0.00210718954643484
246	12.7125042093399	0.33	-7.10305354238791	-7.32068240559278	-6.88542467918305	0.487837771729313	-14.9385700050018	-15.2645509811976	-14.6125890288061	1.01	0.57	1.78	-10.485581785642	-10.2616577284801	-10.0377336713183	-14.4648622253293	-14.1559589425169	-13.8470556597044	-14.0301002791733	-13.7300012011492	-13.4302437898767	-7.10305354238791	1.42647309070614	0.0205564916268237	-0.0781179836202187	-0.456692640958148	-0.444945787807985	-0.469156833223338	-1.01648648462886	-1.00022554698591	-1.03374041880317	-0.953940755193395	-0.938180208120034	-0.970652838919479	0.00156069130963491	0.00217507667040291	0.00210718954643484
246	12.7125042093399	0.33	-7.10230754757969	-7.31676662323034	-6.88784847192904	0.49841965002321	-15.0931248966561	-15.4155798204437	-14.7706699728686	0.98	0.56	1.74	-10.8164589878271	-10.5902060346982	-10.3639530815692	-15.0443555512029	-14.7296656998187	-14.4149758484346	-14.5938778780845	-14.2879144927529	-13.9833101713597	-7.10230754757969	1.40822753571877	0.158691738378432	0.389111819594642	-0.456692640958148	-0.444945787807985	-0.469156833223338	-1.01648648462886	-1.00022554698591	-1.03374041880317	-0.953940755193395	-0.938180208120034	-0.970652838919479	0.00156069130963491	0.00217507667040291	0.00210718954643484
246	12.7125042093399	0.33	-7.1012553411471	-7.31581775736498	-6.88669292492923	0.494167964765861	-15.1055886918947	-15.431065984091	-14.7801113996985	0.98	0.55	1.74	-10.8467655773531	-10.6179819085616	-10.38919823977	-15.0971185537932	-14.7786849943799	-14.4602514349667	-14.6285591204283	-14.3212288522686	-14.0125559642293	-7.1012553411471	1.40773276984207	0.231205458980281	0.453445536697907	-0.456692640958148	-0.444945787807985	-0.469156833223338	-1.01648648462886	-1.00022554698591	-1.03374041880317	-0.953940755193395	-0.938180208120034	-0.970652838919479	0.00156069130963491	0.00217507667040291	0.00210718954643484
246	12.7125042093399	0.33	-7.10012113550984	-7.31455234217325	-6.88568992884642	0.488807989483579	-15.0017133337635	-15.3284372387376	-14.6749894287894	0.99	0.56	1.73	-10.7134303391118	-10.4850747839077	-10.2567192287037	-14.878357539384	-14.5612270322646	-14.2440965251453	-14.4544563881564	-14.1420641857114	-13.838947289367	-7.10012113550984	1.41092881523518	0.15543048700345	0.276255040853935	-0.456692640958148	-0.444945787807985	-0.469156833223338	-1.01648648462886	-1.00022554698591	-1.03374041880317	-0.953940755193395	-0.938180208120034	-0.970652838919479	0.00156069130963491	0.00217507667040291	0.00210718954643484
246	12.7125042093399	0.33	-7.09900189367445	-7.31336721516716	-6.88463657218173	0.500107262981415	-14.9637677386601	-15.2823818150658	-14.6451536622543	1	0.57	1.76	-10.5889085082982	-10.3681461071657	-10.1473837060333	-14.655975595315	-14.3504211218936	-14.0448666484722	-14.2270108691386	-13.9299018393689	-13.6336877170305	-7.09900189367445	1.4311423247783	-0.121833131710013	-0.143820043739816	-0.456692640958148	-0.444945787807985	-0.469156833223338	-1.01648648462886	-1.00022554698591	-1.03374041880317	-0.953940755193395	-0.938180208120034	-0.970652838919479	0.00156069130963491	0.00217507667040291	0.00210718954643484
246	12.7125042093399	0.33	-7.09822109238992	-7.31306989189339	-6.88337229288645	0.495073238374103	-15.1675424098254	-15.4937633650702	-14.8413214545806	1	0.57	1.76	-10.7633901960613	-10.5367671769343	-10.3101441578073	-14.9124966125512	-14.5985142200617	-14.2845318275722	-14.469377041001	-14.1641443782323	-13.8587324560732	-7.09822109238992	1.42215431073071	0.143064597177479	0.201077385314169	-0.456692640958148	-0.444945787807985	-0.469156833223338	-1.01648648462886	-1.00022554698591	-1.03374041880317	-0.953940755193395	-0.938180208120034	-0.970652838919479	0.00156069130963491	0.00217507667040291	0.00210718954643484
246	12.7125042093399	0.33	-7.08654378653696	-7.29963389760501	-6.87345367546891	0.489405359158362	-14.7897592740884	-15.1114822215603	-14.4680363266165	1.01	0.57	1.76	-10.3750877526855	-10.1542024839121	-9.93331721513872	-14.3096160080464	-14.0049647652496	-13.7003135224528	-13.8828045829837	-13.5872248851108	-13.2934527091891	-7.08654378653696	1.42840569086424	-0.148473582952361	-0.193413370469569	-0.456692640958148	-0.444945787807985	-0.469156833223338	-1.01648648462886	-1.00022554698591	-1.03374041880317	-0.953940755193395	-0.938180208120034	-0.970652838919479	0.00156069130963491	0.00217507667040291	0.00210718954643484
246	12.7125042093399	0.33	-7.08542111775998	-7.30068462401072	-6.87015761150924	0.487337500321744	-14.6225085195885	-14.9419121959823	-14.3031048431947	1	0.56	1.76	-10.3726417789913	-10.1509124665264	-9.92918315406157	-14.3671641938368	-14.0600465369616	-13.7529288800865	-13.9205844564124	-13.622652607627	-13.3243012914444	-7.08542111775998	1.41365904814989	-0.10413521707449	-0.024197138113149	-0.456692640958148	-0.444945787807985	-0.469156833223338	-1.01648648462886	-1.00022554698591	-1.03374041880317	-0.953940755193395	-0.938180208120034	-0.970652838919479	0.00156069130963491	0.00217507667040291	0.00210718954643484
246	12.7125042093399	0.33	-7.08500458279993	-7.30173337508654	-6.86827579051331	0.495489545671473	-14.8692313458549	-15.1887700896834	-14.5496926020264	0.99	0.56	1.76	-10.6009821982408	-10.3779605503408	-10.1549389024409	-14.7141786995981	-14.4046243281529	-14.0950699567077	-14.2593670360926	-13.9599074054125	-13.6593391966091	-7.08500458279993	1.40963817331499	0.167760283933509	0.348487472328126	-0.456692640958148	-0.444945787807985	-0.469156833223338	-1.01648648462886	-1.00022554698591	-1.03374041880317	-0.953940755193395	-0.938180208120034	-0.970652838919479	0.00156069130963491	0.00217507667040291	0.00210718954643484
246	12.7125042093399	0.33	-7.08389617407367	-7.29657492040756	-6.87121742773978	0.502775443696416	-14.9622441498031	-15.2791302286008	-14.6453580710055	0.99	0.56	1.76	-10.6809144192874	-10.4593944088115	-10.2378743983357	-14.8342546024188	-14.5265951543667	-14.2189357063147	-14.3815627804028	-14.0822168728531	-13.7834661714614	-7.08389617407367	1.42130046884352	-0.0603117484335489	0.10802130680297	-0.456692640958148	-0.444945787807985	-0.469156833223338	-1.01648648462886	-1.00022554698591	-1.03374041880317	-0.953940755193395	-0.938180208120034	-0.970652838919479	0.00156069130963491	0.00217507667040291	0.00210718954643484
246	12.7125042093399	0.33	-7.08155874819477	-7.29559782358878	-6.86751967280075	0.489522856529924	-14.7344122360587	-15.0548558696182	-14.4139686024991	1.02	0.57	1.77	-10.287543514657	-10.0685724495875	-9.84960138451793	-14.1633641904789	-13.8618960180879	-13.5604278456968	-13.7559001518033	-13.4623851002278	-13.1684130699329	-7.08155874819477	1.43142564332674	-0.00728209000478052	-0.0943802787995449	-0.456692640958148	-0.444945787807985	-0.469156833223338	-1.01648648462886	-1.00022554698591	-1.03374041880317	-0.953940755193395	-0.938180208120034	-0.970652838919479	0.00156069130963491	0.00217507667040291	0.00210718954643484
246	12.7125042093399	0.33	-7.08077767480213	-7.29550604153164	-6.86604930807263	0.493205800604044	-14.8775304923633	-15.1987114190317	-14.5563495656949	0.98	0.56	1.72	-10.6794906879564	-10.4538104561961	-10.2281302244358	-14.8621411181358	-14.5480726339732	-14.2340041498107	-14.4379339400429	-14.1316663260187	-13.8282191017004	-7.08077767480213	1.40513895177451	-0.22302523466303	0.0926336842768107	-0.456692640958148	-0.444945787807985	-0.469156833223338	-1.01648648462886	-1.00022554698591	-1.03374041880317	-0.953940755193395	-0.938180208120034	-0.970652838919479	0.00156069130963491	0.00217507667040291	0.00210718954643484
246	12.7125042093399	0.33	-7.07574597977932	-7.29020212695723	-6.86128983260141	0.49469660322024	-15.0247348205845	-15.3481278302952	-14.7013418108739	1.01	0.56	1.76	-10.5780365255218	-10.3551518123736	-10.1322670992254	-14.6109700357272	-14.3031093228839	-13.9952486100405	-14.1664519400605	-13.8686701171239	-13.5707697509579	-7.07574597977932	1.42239229710015	-0.00415067411800794	-0.000322920897250548	-0.456692640958148	-0.444945787807985	-0.469156833223338	-1.01648648462886	-1.00022554698591	-1.03374041880317	-0.953940755193395	-0.938180208120034	-0.970652838919479	0.00156069130963491	0.00217507667040291	0.00210718954643484
246	12.7125042093399	0.33	-7.07570391480756	-7.29061801325252	-6.8607898163626	0.488640682860388	-14.7763838233432	-15.0983080098933	-14.4544596367931	1	0.56	1.76	-10.464804746223	-10.2416755218671	-10.0185462975113	-14.4860432499311	-14.1771736940505	-13.86830413817	-14.0436560182588	-13.7439179750574	-13.4456035587266	-7.07570391480756	1.42258247125605	0.0473137449238681	0.107719732091967	-0.456692640958148	-0.444945787807985	-0.469156833223338	-1.01648648462886	-1.00022554698591	-1.03374041880317	-0.953940755193395	-0.938180208120034	-0.970652838919479	0.00156069130963491	0.00217507667040291	0.00210718954643484
246	12.7125042093399	0.33	-7.07399852571348	-7.28665286532262	-6.86134418610435	0.487075438016513	-14.9940877345468	-15.3217797419484	-14.6663957271453	1.01	0.58	1.78	-10.5399669475918	-10.3145451633622	-10.0891233791327	-14.5478538528376	-14.2367140562402	-13.9255742596427	-14.1491320371745	-13.8464671325186	-13.5427970127751	-7.07399852571348	1.44077205922433	-0.00543456161749739	-0.237434800653455	-0.456692640958148	-0.444945787807985	-0.469156833223338	-1.01648648462886	-1.00022554698591	-1.03374041880317	-0.953940755193395	-0.938180208120034	-0.970652838919479	0.00156069130963491	0.00217507667040291	0.00210718954643484
246	12.7125042093399	0.33	-7.07188125445502	-7.28524978066706	-6.85851272824298	0.488371655260234	-14.9384207088186	-15.2640503477112	-14.6127910699259	1	0.56	1.75	-10.5645779885022	-10.3392027023178	-10.1138274161333	-14.6160935347969	-14.3042868287563	-13.9924801227158	-14.1887199056516	-13.8851790040405	-13.5826423641124	-7.07188125445502	1.4297602867165	0.0103163156004142	-0.0281796787361596	-0.456692640958148	-0.444945787807985	-0.469156833223338	-1.01648648462886	-1.00022554698591	-1.03374041880317	-0.953940755193395	-0.938180208120034	-0.970652838919479	0.00156069130963491	0.00217507667040291	0.00210718954643484
246	12.7125042093399	0.33	-7.06702780546589	-7.28029172580153	-6.85376388513025	0.498259844782357	-14.9289250662997	-15.2479739223158	-14.6098762102835	0.98	0.55	1.74	-10.7366099457617	-10.5119569434587	-10.2873039411556	-14.9539446765576	-14.6410480932941	-14.3281515100306	-14.4789881416293	-14.1753164579795	-13.8717244111182	-7.06702780546589	1.40931110524712	-0.0653388655152788	0.203773331493628	-0.456692640958148	-0.444945787807985	-0.469156833223338	-1.01648648462886	-1.00022554698591	-1.03374041880317	-0.953940755193395	-0.938180208120034	-0.970652838919479	0.00156069130963491	0.00217507667040291	0.00210718954643484
246	12.7125042093399	0.33	-7.06571559944895	-7.28015886504129	-6.85127233385662	0.500204049368613	-14.9181269428964	-15.2357077376484	-14.6005461481443	0.99	0.55	1.74	-10.6558272672886	-10.4337118164964	-10.2115963657042	-14.8022664716233	-14.4937205457538	-14.1851746198843	-14.3306809421779	-14.0315085147361	-13.7330326373881	-7.06571559944895	1.41296075813732	-0.0980418899716254	0.216681059789653	-0.456692640958148	-0.444945787807985	-0.469156833223338	-1.01648648462886	-1.00022554698591	-1.03374041880317	-0.953940755193395	-0.938180208120034	-0.970652838919479	0.00156069130963491	0.00217507667040291	0.00210718954643484
246	12.7125042093399	0.33	-7.0598486822974	-7.27342012934794	-6.84627723524686	0.493008949963726	-14.8554481115715	-15.1762786272049	-14.534617595938	0.98	0.55	1.74	-10.6626844344562	-10.4372724853759	-10.2118605362957	-14.8381831633932	-14.5245000746522	-14.2108169859112	-14.3761854426173	-14.0727407865634	-13.7679615078573	-7.0598486822974	1.40360296304503	0.0772495200577357	0.367770177944512	-0.456692640958148	-0.444945787807985	-0.469156833223338	-1.01648648462886	-1.00022554698591	-1.03374041880317	-0.953940755193395	-0.938180208120034	-0.970652838919479	0.00156069130963491	0.00217507667040291	0.00210718954643484
246	12.7125042093399	0.33	-7.05601698371036	-7.26978583058302	-6.8422481368377	0.493654093538002	-15.0602654419599	-15.3850998867238	-14.7354309971959	1.01	0.58	1.8	-10.5878119232436	-10.3642653728361	-10.1407188224286	-14.6161598383607	-14.3075604661998	-13.998961094039	-14.1885730688758	-13.8916542954219	-13.5896970622982	-7.05601698371036	1.44782777650238	0.027799018398535	-0.140938175865394	-0.456692640958148	-0.444945787807985	-0.469156833223338	-1.01648648462886	-1.00022554698591	-1.03374041880317	-0.953940755193395	-0.938180208120034	-0.970652838919479	0.00156069130963491	0.00217507667040291	0.00210718954643484
246	12.7125042093399	0.33	-7.05091526921839	-7.26322115890807	-6.8386093795287	0.484015464958966	-14.7029986673028	-15.0263032118074	-14.3796941227982	1.02	0.57	1.79	-10.2600683028115	-10.0393136259978	-9.81855894918419	-14.121372101001	-13.8175379702411	-13.5137038394812	-13.6923461074514	-13.4004439672486	-13.104678482608	-7.05091526921839	1.44636276712005	0.307339019640725	0.145765022012017	-0.456692640958148	-0.444945787807985	-0.469156833223338	-1.01648648462886	-1.00022554698591	-1.03374041880317	-0.953940755193395	-0.938180208120034	-0.970652838919479	0.00156069130963491	0.00217507667040291	0.00210718954643484
246	12.7125042093399	0.33	-7.0445134822044	-7.25978964014928	-6.82923732425952	0.509701562342782	-15.273159844202	-15.592180157445	-14.954139530959	0.99	0.56	1.76	-10.9230727007572	-10.6995836158836	-10.4760945310101	-15.1832401105397	-14.872586823623	-14.5619335367063	-14.725596908176	-14.4238626395125	-14.1220981384394	-7.0445134822044	1.41657089586474	-0.0771452721648358	0.102908524858756	-0.456692640958148	-0.444945787807985	-0.469156833223338	-1.01648648462886	-1.00022554698591	-1.03374041880317	-0.953940755193395	-0.938180208120034	-0.970652838919479	0.00156069130963491	0.00217507667040291	0.00210718954643484
246	12.7125042093399	0.33	-7.04418797354459	-7.25941075667662	-6.82896519041257	0.493522212279156	-14.9686729895579	-15.2916170625896	-14.6457289165263	1	0.56	1.75	-10.5956297837428	-10.3718603926645	-10.1480910015863	-14.6654506991463	-14.3557306504267	-14.0460106017071	-14.2212552690622	-13.9208038557087	-13.6197322552801	-7.04418797354459	1.41709310655316	-0.173377713360963	-0.0412342585505745	-0.456692640958148	-0.444945787807985	-0.469156833223338	-1.01648648462886	-1.00022554698591	-1.03374041880317	-0.953940755193395	-0.938180208120034	-0.970652838919479	0.00156069130963491	0.00217507667040291	0.00210718954643484
246	12.7125042093399	0.33	-7.04165241002561	-7.25750132614077	-6.82580349391045	0.500013081541902	-15.1974116251653	-15.5210614914862	-14.8737617588443	1.02	0.57	1.78	-10.5779333300271	-10.3573590664632	-10.1367848028993	-14.5484498906355	-14.2450812154413	-13.941712540247	-14.1042750743752	-13.8103161805074	-13.5164592434438	-7.04165241002561	1.44839132549327	-0.0610590869407014	-0.189442608100429	-0.456692640958148	-0.444945787807985	-0.469156833223338	-1.01648648462886	-1.00022554698591	-1.03374041880317	-0.953940755193395	-0.938180208120034	-0.970652838919479	0.00156069130963491	0.00217507667040291	0.00210718954643484
246	12.7125042093399	0.33	-7.04093511953733	-7.25228001315159	-6.82959022592308	0.506694121379193	-15.2246022820679	-15.5445273985138	-14.904677165622	0.99	0.56	1.78	-10.8898132168311	-10.6656877305972	-10.4415622443633	-15.1370760451002	-14.825536768786	-14.5139974924719	-14.6467079435312	-14.3451255541214	-14.0443076524259	-7.04093511953733	1.43022242769884	0.107576141769204	0.163022073530779	-0.456692640958148	-0.444945787807985	-0.469156833223338	-1.01648648462886	-1.00022554698591	-1.03374041880317	-0.953940755193395	-0.938180208120034	-0.970652838919479	0.00156069130963491	0.00217507667040291	0.00210718954643484
246	12.7125042093399	0.33	-7.0400481939614	-7.25213357270022	-6.82796281522257	0.495261523699649	-14.9162950288458	-15.2369913987394	-14.5955986589523	0.98	0.57	1.77	-10.682921538747	-10.4580756969611	-10.2332298551752	-14.8541443204378	-14.5415058187298	-14.2288673170218	-14.4141881472292	-14.1109671089946	-13.8063395368763	-7.0400481939614	1.42426627980654	0.0919279284185169	0.0506533288404411	-0.456692640958148	-0.444945787807985	-0.469156833223338	-1.01648648462886	-1.00022554698591	-1.03374041880317	-0.953940755193395	-0.938180208120034	-0.970652838919479	0.00156069130963491	0.00217507667040291	0.00210718954643484
246	12.7125042093399	0.33	-7.03995357292671	-7.25257427802102	-6.82733286783241	0.495523513097019	-14.9843393053757	-15.3063298343318	-14.6623487764197	1.01	0.57	1.79	-10.5063804559371	-10.2853637238377	-10.0643469917382	-14.4893895044438	-14.1845844831694	-13.879779461895	-14.0559705810998	-13.7594473829893	-13.4627879117095	-7.03995357292671	1.44203239139665	0.124723536164411	-0.0247291356611708	-0.456692640958148	-0.444945787807985	-0.469156833223338	-1.01648648462886	-1.00022554698591	-1.03374041880317	-0.953940755193395	-0.938180208120034	-0.970652838919479	0.00156069130963491	0.00217507667040291	0.00210718954643484
246	12.7125042093399	0.33	-7.03871667712084	-7.25199799520016	-6.82543535904152	0.495666899938429	-15.0146054984614	-15.337153882772	-14.6920571141509	0.99	0.56	1.72	-10.6917588146505	-10.46690552326	-10.2420522318695	-14.8332782676005	-14.5213266515567	-14.2093750355128	-14.3991205614966	-14.0961864919511	-13.793196812728	-7.03871667712084	1.40952409802542	-0.0368513117606543	0.162255874667997	-0.456692640958148	-0.444945787807985	-0.469156833223338	-1.01648648462886	-1.00022554698591	-1.03374041880317	-0.953940755193395	-0.938180208120034	-0.970652838919479	0.00156069130963491	0.00217507667040291	0.00210718954643484
246	12.7125042093399	0.33	-7.03843453760756	-7.25316116417617	-6.82370791103894	0.502180279377584	-15.2465064579895	-15.5697975448828	-14.9232153710962	0.98	0.56	1.72	-10.9643567541412	-10.7366929838247	-10.5090292135082	-15.2717744677953	-14.9546715284507	-14.637568589106	-14.8555619915879	-14.5466174378078	-14.2373710893464	-7.03843453760756	1.40945070092766	0.128967115812384	0.314391948157489	-0.456692640958148	-0.444945787807985	-0.469156833223338	-1.01648648462886	-1.00022554698591	-1.03374041880317	-0.953940755193395	-0.938180208120034	-0.970652838919479	0.00156069130963491	0.00217507667040291	0.00210718954643484
246	12.7125042093399	0.33	-7.03802918039022	-7.2516811239538	-6.82437723682664	0.492820199259456	-14.8721233049103	-15.1934352489536	-14.5508113608671	1	0.57	1.79	-10.5354900410928	-10.3126846826545	-10.0898793242163	-14.5864323878287	-14.2779573872517	-13.9694823866747	-14.1332893200384	-13.8330747428994	-13.5346893120492	-7.03802918039022	1.42926960466504	-0.108037931111405	-0.166784767869576	-0.456692640958148	-0.444945787807985	-0.469156833223338	-1.01648648462886	-1.00022554698591	-1.03374041880317	-0.953940755193395	-0.938180208120034	-0.970652838919479	0.00156069130963491	0.00217507667040291	0.00210718954643484
246	12.7125042093399	0.33	-7.03781914395144	-7.25183947914238	-6.8237988087605	0.490288502643433	-14.8431789561207	-15.1654939075069	-14.5208640047346	0.98	0.56	1.75	-10.6751372245692	-10.4482566259838	-10.2213760273985	-14.8664672747738	-14.5505075898353	-14.2345479048968	-14.4152260610991	-14.1088256479308	-13.8012639977618	-7.03781914395144	1.41043322775886	-0.0887690916854176	0.153980540766219	-0.456692640958148	-0.444945787807985	-0.469156833223338	-1.01648648462886	-1.00022554698591	-1.03374041880317	-0.953940755193395	-0.938180208120034	-0.970652838919479	0.00156069130963491	0.00217507667040291	0.00210718954643484
246	12.7125042093399	0.33	-7.036717531745	-7.24954395418781	-6.82389110930218	0.498287698913924	-15.0868328140367	-15.4092383847608	-14.7644272433127	1	0.57	1.74	-10.6810295427055	-10.4575516952187	-10.234073847732	-14.7857378750263	-14.4763777276171	-14.1670175802078	-14.3641029551242	-14.0625402568498	-13.7624572322721	-7.036717531745	1.42984537624089	0.25029858575628	0.245843322647482	-0.456692640958148	-0.444945787807985	-0.469156833223338	-1.01648648462886	-1.00022554698591	-1.03374041880317	-0.953940755193395	-0.938180208120034	-0.970652838919479	0.00156069130963491	0.00217507667040291	0.00210718954643484
246	12.7125042093399	0.33	-7.03242519421407	-7.24473681087313	-6.82011357755501	0.503404101564268	-15.1295742615766	-15.4496015888558	-14.8095469342973	1.01	0.57	1.78	-10.6519984502523	-10.4313500034551	-10.2107015566579	-14.7152658002804	-14.4104497079571	-14.1056336156337	-14.2628229749122	-13.9670395256781	-13.6727363607071	-7.03242519421407	1.43783022405961	-0.168684956148912	-0.24154143877639	-0.456692640958148	-0.444945787807985	-0.469156833223338	-1.01648648462886	-1.00022554698591	-1.03374041880317	-0.953940755193395	-0.938180208120034	-0.970652838919479	0.00156069130963491	0.00217507667040291	0.00210718954643484
246	12.7125042093399	0.33	-7.03180296191527	-7.24589889481842	-6.81770702901211	0.487597635949779	-14.7732201365081	-15.0957478991448	-14.4506923738714	0.99	0.56	1.74	-10.5498808851371	-10.3244777119588	-10.0990745387805	-14.6507305768328	-14.3377108188514	-14.02469106087	-14.2240140988991	-13.9204401092243	-13.6157685739673	-7.03180296191527	1.41278689408622	0.352871239288444	0.537872229001184	-0.456692640958148	-0.444945787807985	-0.469156833223338	-1.01648648462886	-1.00022554698591	-1.03374041880317	-0.953940755193395	-0.938180208120034	-0.970652838919479	0.00156069130963491	0.00217507667040291	0.00210718954643484
246	12.7125042093399	0.33	-7.03093007330869	-7.24244593840896	-6.81941420820842	0.499243205126919	-14.9193874305577	-15.2376059890013	-14.601168872114	0.98	0.56	1.77	-10.6810442332371	-10.4579838324742	-10.2349234317114	-14.8502788341114	-14.5401491243336	-14.2300194145558	-14.3692741762699	-14.0697735496651	-13.7694342753382	-7.03093007330869	1.42864530456917	0.025451994824799	0.237486788159548	-0.456692640958148	-0.444945787807985	-0.469156833223338	-1.01648648462886	-1.00022554698591	-1.03374041880317	-0.953940755193395	-0.938180208120034	-0.970652838919479	0.00156069130963491	0.00217507667040291	0.00210718954643484
246	12.7125042093399	0.33	-7.02971762927079	-7.24074799301692	-6.81868726552467	0.483519526751532	-14.6814902160601	-15.0046425168935	-14.3583379152266	1.01	0.57	1.77	-10.3516679400439	-10.1287259200309	-9.9057839000179	-14.3037993195992	-13.9957409532913	-13.6876825869833	-13.8861667668136	-13.5870640308813	-13.28653080786	-7.02971762927079	1.43413519048249	-0.0696930624519619	-0.209596094947387	-0.456692640958148	-0.444945787807985	-0.469156833223338	-1.01648648462886	-1.00022554698591	-1.03374041880317	-0.953940755193395	-0.938180208120034	-0.970652838919479	0.00156069130963491	0.00217507667040291	0.00210718954643484
246	12.7125042093399	0.33	-7.02731168879194	-7.2382906360285	-6.81633274155538	0.489332847234065	-14.7733992510651	-15.0948129478527	-14.4519855542776	1	0.56	1.78	-10.467019090323	-10.2441449605283	-10.0212708307336	-14.4915891650917	-14.183019906104	-13.8744506471162	-14.0342859661005	-13.7355278354264	-13.4354226079506	-7.02731168879194	1.43689339140356	-0.116789341181151	-0.129610933015438	-0.456692640958148	-0.444945787807985	-0.469156833223338	-1.01648648462886	-1.00022554698591	-1.03374041880317	-0.953940755193395	-0.938180208120034	-0.970652838919479	0.00156069130963491	0.00217507667040291	0.00210718954643484
246	12.7125042093399	0.33	-7.02725304905287	-7.24135500762238	-6.81315109048335	0.490265103863252	-14.9399036958811	-15.2643341824399	-14.6154732093223	1	0.57	1.76	-10.5630729517339	-10.3385637883254	-10.1140546249169	-14.6131036411476	-14.3025145078275	-13.9919253745075	-14.1915180097184	-13.8911955244413	-13.5897627286467	-7.02725304905287	1.42522848837806	-0.0369498246306031	-0.0208815894706517	-0.456692640958148	-0.444945787807985	-0.469156833223338	-1.01648648462886	-1.00022554698591	-1.03374041880317	-0.953940755193395	-0.938180208120034	-0.970652838919479	0.00156069130963491	0.00217507667040291	0.00210718954643484
246	12.7125042093399	0.33	-7.0265320166426	-7.23743839858751	-6.81562563469769	0.487859281754005	-14.7600389004609	-15.0821102084481	-14.4379675924736	1	0.56	1.77	-10.4258266799501	-10.2031880975998	-9.9805495152495	-14.4172976862871	-14.1094231342988	-13.8015485823105	-13.9656391069006	-13.66655960932	-13.3693435805893	-7.0265320166426	1.43346272967766	-0.0805933275108717	-0.0915380793923069	-0.456692640958148	-0.444945787807985	-0.469156833223338	-1.01648648462886	-1.00022554698591	-1.03374041880317	-0.953940755193395	-0.938180208120034	-0.970652838919479	0.00156069130963491	0.00217507667040291	0.00210718954643484
246	12.7125042093399	0.33	-7.02438896554248	-7.23698506475798	-6.81179286632698	0.498716080969102	-14.8868428644516	-15.2047022009395	-14.5689835279637	1.01	0.57	1.77	-10.4359340516018	-10.2177673930618	-9.99960073452191	-14.3918737981481	-14.0910069086924	-13.7901400192367	-13.9730230952471	-13.6797461566984	-13.3889552413388	-7.02438896554248	1.43181474472469	0.165532712271707	0.131912383826221	-0.456692640958148	-0.444945787807985	-0.469156833223338	-1.01648648462886	-1.00022554698591	-1.03374041880317	-0.953940755193395	-0.938180208120034	-0.970652838919479	0.00156069130963491	0.00217507667040291	0.00210718954643484
246	12.7125042093399	0.33	-7.01274900333528	-7.22399310143781	-6.80150490523274	0.506077023103544	-15.1833106939408	-15.5027622086794	-14.8638591792022	1	0.57	1.73	-10.7738934096508	-10.5518854524225	-10.3298774951942	-14.9293309217405	-14.6216955911597	-14.3140602605788	-14.5178944670555	-14.2186834542561	-13.9208022206337	-7.01274900333528	1.4205769792242	0.0450613548552332	0.151966637401539	-0.456692640958148	-0.444945787807985	-0.469156833223338	-1.01648648462886	-1.00022554698591	-1.03374041880317	-0.953940755193395	-0.938180208120034	-0.970652838919479	0.00156069130963491	0.00217507667040291	0.00210718954643484
246	12.7125042093399	0.33	-7.01241166361965	-7.22374303723611	-6.80108029000319	0.498962676811147	-14.9434475017068	-15.2623581194682	-14.6245368839454	0.99	0.55	1.78	-10.6350862408536	-10.4128635740502	-10.1906409072468	-14.7522107322169	-14.4439597659421	-14.1357087996674	-14.2432633293394	-13.9474536740876	-13.6501660358535	-7.01241166361965	1.42767039804713	-0.088523732253768	0.0703854783880212	-0.456692640958148	-0.444945787807985	-0.469156833223338	-1.01648648462886	-1.00022554698591	-1.03374041880317	-0.953940755193395	-0.938180208120034	-0.970652838919479	0.00156069130963491	0.00217507667040291	0.00210718954643484
246	12.7125042093399	0.33	-7.0082515097801	-7.2196627059107	-6.79684031364951	0.494638369182948	-14.771050730097	-15.0890204683979	-14.453080991796	1	0.56	1.76	-10.4923826978057	-10.2712775447202	-10.0501723916348	-14.5424800552113	-14.2360275199333	-13.9295749846553	-14.1076502996816	-13.8123181608605	-13.5149538766545	-7.0082515097801	1.42341955157559	0.164049965417993	0.282413913723667	-0.456692640958148	-0.444945787807985	-0.469156833223338	-1.01648648462886	-1.00022554698591	-1.03374041880317	-0.953940755193395	-0.938180208120034	-0.970652838919479	0.00156069130963491	0.00217507667040291	0.00210718954643484
246	12.7125042093399	0.33	-7.00481901437033	-7.21754083487225	-6.79209719386841	0.493545259542472	-14.7751118347077	-15.0938651955011	-14.4563584739142	1.02	0.57	1.78	-10.3320842008837	-10.1138904830801	-9.89569676527647	-14.2340689661646	-13.9334728456902	-13.6328767252158	-13.7993395361983	-13.5088122817976	-13.216816165613	-7.00481901437033	1.43327425505787	0.0356811698504177	0.0242782266350141	-0.456692640958148	-0.444945787807985	-0.469156833223338	-1.01648648462886	-1.00022554698591	-1.03374041880317	-0.953940755193395	-0.938180208120034	-0.970652838919479	0.00156069130963491	0.00217507667040291	0.00210718954643484
246	12.7125042093399	0.33	-7.00376858326102	-7.21552922970527	-6.79200793681677	0.499149638835476	-15.0934339120771	-15.4154249918091	-14.771442832345	1	0.57	1.78	-10.6741544600449	-10.4511970961291	-10.2282397322132	-14.7702587820239	-14.461743669682	-14.1532285573401	-14.3269739985338	-14.0290126815028	-13.7283444125864	-7.00376858326102	1.43441640968004	-0.294338089242208	-0.360331403019093	-0.456692640958148	-0.444945787807985	-0.469156833223338	-1.01648648462886	-1.00022554698591	-1.03374041880317	-0.953940755193395	-0.938180208120034	-0.970652838919479	0.00156069130963491	0.00217507667040291	0.00210718954643484
246	12.7125042093399	0.33	-7.00174184309039	-7.21229951802297	-6.79118416815782	0.500548705542474	-14.8561753205282	-15.1722193454606	-14.5401312955959	0.98	0.56	1.77	-10.6735426892153	-10.4512080844368	-10.2288734796582	-14.8607863767248	-14.5512296379762	-14.2416728992276	-14.3853292838275	-14.0867661560104	-13.7859825859768	-7.00174184309039	1.4260602704067	0.0525314587112146	0.208958767463067	-0.456692640958148	-0.444945787807985	-0.469156833223338	-1.01648648462886	-1.00022554698591	-1.03374041880317	-0.953940755193395	-0.938180208120034	-0.970652838919479	0.00156069130963491	0.00217507667040291	0.00210718954643484
246	12.7125042093399	0.33	-7.00068253766756	-7.21126918917263	-6.7900958861625	0.498011657419472	-14.7806490488285	-15.0966859062449	-14.464612191412	0.99	0.56	1.78	-10.502577734831	-10.2827148004955	-10.0628518661601	-14.5592257191816	-14.2544401542383	-13.949654589295	-14.0905642383461	-13.7971670332835	-13.5001411924577	-7.00068253766756	1.43248547123647	-0.0903674100286585	0.0362931170840881	-0.456692640958148	-0.444945787807985	-0.469156833223338	-1.01648648462886	-1.00022554698591	-1.03374041880317	-0.953940755193395	-0.938180208120034	-0.970652838919479	0.00156069130963491	0.00217507667040291	0.00210718954643484
246	12.7125042093399	0.33	-6.99752186217389	-7.20980480829341	-6.78523891605436	0.48802334727865	-14.9703545949362	-15.2969078625821	-14.6438013272904	1	0.57	1.75	-10.5825670303356	-10.3566539324152	-10.1307408344949	-14.6384470884219	-14.3259504209301	-14.0134537534384	-14.2365608502649	-13.9328665358304	-13.6298217819153	-6.99752186217389	1.42755041857781	0.217353957549372	0.159149974780686	-0.456692640958148	-0.444945787807985	-0.469156833223338	-1.01648648462886	-1.00022554698591	-1.03374041880317	-0.953940755193395	-0.938180208120034	-0.970652838919479	0.00156069130963491	0.00217507667040291	0.00210718954643484
246	12.7125042093399	0.33	-6.99647827204141	-7.20777699920412	-6.7851795448787	0.499503603923918	-15.0685607041464	-15.389793667585	-14.7473277407078	0.99	0.56	1.76	-10.7214912466317	-10.4977003056985	-10.2739093647653	-14.870775281435	-14.5603758494825	-14.24997641753	-14.4186169986602	-14.1159928594177	-13.8171256349409	-6.99647827204141	1.43256591239869	0.107195649808838	0.179970302307549	-0.456692640958148	-0.444945787807985	-0.469156833223338	-1.01648648462886	-1.00022554698591	-1.03374041880317	-0.953940755193395	-0.938180208120034	-0.970652838919479	0.00156069130963491	0.00217507667040291	0.00210718954643484
246	12.7125042093399	0.33	-6.99585921687434	-7.21028878389849	-6.78142964985019	0.495002127621777	-14.9191330581792	-15.2400569103244	-14.5982092060339	0.99	0.56	1.77	-10.638390561875	-10.4143682173502	-10.1903458728254	-14.7669730711874	-14.4560113792189	-14.1450496872504	-14.3032076757351	-14.0034001558575	-13.7025718049705	-6.99585921687434	1.42010145352038	0.163848004636262	0.276494399960977	-0.456692640958148	-0.444945787807985	-0.469156833223338	-1.01648648462886	-1.00022554698591	-1.03374041880317	-0.953940755193395	-0.938180208120034	-0.970652838919479	0.00156069130963491	0.00217507667040291	0.00210718954643484
246	12.7125042093399	0.33	-6.99343483865397	-7.20455059083023	-6.78231908647771	0.496141545034264	-14.8794650992828	-15.1988070433807	-14.5601231551849	1.02	0.57	1.79	-10.3932178168975	-10.1748460477444	-9.95647427859119	-14.3126801597622	-14.0119566164984	-13.7112330732345	-13.8666007801281	-13.5749391317763	-13.2851163653132	-6.99343483865397	1.44538908975801	-0.0306798928483227	-0.19271095432544	-0.456692640958148	-0.444945787807985	-0.469156833223338	-1.01648648462886	-1.00022554698591	-1.03374041880317	-0.953940755193395	-0.938180208120034	-0.970652838919479	0.00156069130963491	0.00217507667040291	0.00210718954643484
246	12.7125042093399	0.33	-6.9918268971266	-7.20229407953579	-6.78135971471741	0.505349799174233	-15.1388757476678	-15.4578560303147	-14.8198954650209	1.01	0.56	1.8	-10.6220033284664	-10.402813188686	-10.1836230489055	-14.6549748988888	-14.3525624539634	-14.0501500090381	-14.1741742268621	-13.8796392551301	-13.5874441365924	-6.9918268971266	1.44468207090871	-0.263915428538306	-0.321943486518398	-0.456692640958148	-0.444945787807985	-0.469156833223338	-1.01648648462886	-1.00022554698591	-1.03374041880317	-0.953940755193395	-0.938180208120034	-0.970652838919479	0.00156069130963491	0.00217507667040291	0.00210718954643484
246	12.7125042093399	0.33	-6.98864619174235	-7.19888144443674	-6.77841093904795	0.496754019295031	-14.8357050219507	-15.1537179826812	-14.5176920612201	0.98	0.55	1.76	-10.6226227298911	-10.3996984476182	-10.1767741653452	-14.7692603614239	-14.4593155531132	-14.1493707448025	-14.2876277871987	-13.988619505269	-13.6890641843129	-6.98864619174235	1.42602964285291	0.0126165963997228	0.179431479914689	-0.456692640958148	-0.444945787807985	-0.469156833223338	-1.01648648462886	-1.00022554698591	-1.03374041880317	-0.953940755193395	-0.938180208120034	-0.970652838919479	0.00156069130963491	0.00217507667040291	0.00210718954643484
246	12.7125042093399	0.33	-6.9865932800923	-7.19849270624981	-6.77469385393479	0.494397394775892	-15.0034080360513	-15.3265353371583	-14.6802807349443	0.97	0.57	1.72	-10.8266441986426	-10.5983875024622	-10.3701308062817	-15.0984257133386	-14.780107617018	-14.4617895206973	-14.6873144236687	-14.3781624096062	-14.0701038051755	-6.9865932800923	1.41849633710601	0.277088577449247	0.371377852114676	-0.456692640958148	-0.444945787807985	-0.469156833223338	-1.01648648462886	-1.00022554698591	-1.03374041880317	-0.953940755193395	-0.938180208120034	-0.970652838919479	0.00156069130963491	0.00217507667040291	0.00210718954643484
246	12.7125042093399	0.33	-6.98645829340099	-7.19805130960533	-6.77486527719665	0.489493867070967	-14.738998450051	-15.0595604179629	-14.4184364821391	1.01	0.56	1.8	-10.3463069210354	-10.1260725705512	-9.90583822006698	-14.2735441692373	-13.9697135605755	-13.6658829519138	-13.7959505709743	-13.5023340995897	-13.2085616202412	-6.98645829340099	1.43786735397118	-0.0739599191532688	-0.122427082158851	-0.456692640958148	-0.444945787807985	-0.469156833223338	-1.01648648462886	-1.00022554698591	-1.03374041880317	-0.953940755193395	-0.938180208120034	-0.970652838919479	0.00156069130963491	0.00217507667040291	0.00210718954643484
246	12.7125042093399	0.33	-6.98608689699362	-7.19572393759989	-6.77644985638736	0.511753658646955	-15.1777719699252	-15.4935007796086	-14.8620431602418	1	0.56	1.77	-10.7043914093622	-10.4862557661568	-10.2681201229514	-14.7994130426797	-14.4978284537321	-14.1962438647844	-14.3357813304746	-14.0415882680611	-13.7490617426156	-6.98608689699362	1.43215684844926	0.136246684409249	0.271966252541926	-0.456692640958148	-0.444945787807985	-0.469156833223338	-1.01648648462886	-1.00022554698591	-1.03374041880317	-0.953940755193395	-0.938180208120034	-0.970652838919479	0.00156069130963491	0.00217507667040291	0.00210718954643484
246	12.7125042093399	0.33	-6.98564746595938	-7.19648538857905	-6.7748095433397	0.496552550064262	-15.0797939985398	-15.4031694448127	-14.7564185522669	0.99	0.56	1.75	-10.7210744666939	-10.4959953196643	-10.2709161726346	-14.8649579460288	-14.5528817576282	-14.2408055692277	-14.4155776152934	-14.1133141289692	-13.811031636592	-6.98564746595938	1.4255938580854	0.00499014551085906	0.0336823571893078	-0.456692640958148	-0.444945787807985	-0.469156833223338	-1.01648648462886	-1.00022554698591	-1.03374041880317	-0.953940755193395	-0.938180208120034	-0.970652838919479	0.00156069130963491	0.00217507667040291	0.00210718954643484
246	12.7125042093399	0.33	-6.98271729002006	-7.1947253968707	-6.77070918316941	0.496418844079803	-14.741009938971	-15.0572049494856	-14.4248149284564	1	0.56	1.74	-10.4284862900183	-10.2094924366978	-9.99049858337734	-14.4315864202756	-14.1285291373861	-13.8254718544966	-14.0011951809838	-13.7089315980724	-13.4120838509403	-6.98271729002006	1.4205382609738	0.101963138396609	0.203440221372042	-0.456692640958148	-0.444945787807985	-0.469156833223338	-1.01648648462886	-1.00022554698591	-1.03374041880317	-0.953940755193395	-0.938180208120034	-0.970652838919479	0.00156069130963491	0.00217507667040291	0.00210718954643484
246	12.7125042093399	0.33	-6.978859556836	-7.18916567057042	-6.76855344310158	0.502993361921628	-15.0873901585294	-15.4067874706165	-14.7679928464423	0.98	0.56	1.74	-10.8475528287116	-10.6226727735527	-10.3977927183938	-15.1079824947075	-14.7947796930806	-14.4815768914536	-14.6529958433473	-14.3479177224571	-14.0437637740237	-6.978859556836	1.41388080937374	-0.0404257997224843	0.185869933309595	-0.456692640958148	-0.444945787807985	-0.469156833223338	-1.01648648462886	-1.00022554698591	-1.03374041880317	-0.953940755193395	-0.938180208120034	-0.970652838919479	0.00156069130963491	0.00217507667040291	0.00210718954643484
246	12.7125042093399	0.33	-6.97700601001466	-7.18925601121839	-6.76475600881094	0.493455240215981	-14.8595247296626	-15.1801569169922	-14.538892542333	0.99	0.56	1.74	-10.5791811880794	-10.3557298744311	-10.1322785607827	-14.6754041287189	-14.3654332271355	-14.0554623255521	-14.2541238424795	-13.9530989647395	-13.6511607104228	-6.97700601001466	1.41514583733652	-0.00319901405501935	0.199430491338206	-0.456692640958148	-0.444945787807985	-0.469156833223338	-1.01648648462886	-1.00022554698591	-1.03374041880317	-0.953940755193395	-0.938180208120034	-0.970652838919479	0.00156069130963491	0.00217507667040291	0.00210718954643484
246	12.7125042093399	0.33	-6.97606357519124	-7.18548924985479	-6.76663790052769	0.493780781780635	-14.7996439563839	-15.1187761799851	-14.4805117327828	1.01	0.57	1.81	-10.4155379922204	-10.1956833055785	-9.97582861893666	-14.3841715448872	-14.0805456035325	-13.7769196621777	-13.9159838086668	-13.6239482423514	-13.3305484149092	-6.97606357519124	1.45542850514887	-0.0573708460724425	-0.171352806364171	-0.456692640958148	-0.444945787807985	-0.469156833223338	-1.01648648462886	-1.00022554698591	-1.03374041880317	-0.953940755193395	-0.938180208120034	-0.970652838919479	0.00156069130963491	0.00217507667040291	0.00210718954643484
246	12.7125042093399	0.33	-6.96944893247742	-7.17909490716565	-6.7598029577892	0.498247000425229	-14.8792857140443	-15.1972818870661	-14.5612895410226	1.01	0.57	1.77	-10.4270832776288	-10.2089013288629	-9.99071938009695	-14.3776885607572	-14.0768420032481	-13.775995445739	-13.9648070987249	-13.6728039329165	-13.3796992416525	-6.96944893247742	1.43818790210765	0.165277742697868	0.0394186014957738	-0.456692640958148	-0.444945787807985	-0.469156833223338	-1.01648648462886	-1.00022554698591	-1.03374041880317	-0.953940755193395	-0.938180208120034	-0.970652838919479	0.00156069130963491	0.00217507667040291	0.00210718954643484
246	12.7125042093399	0.33	-6.96838482131309	-7.17840256689059	-6.7583670757356	0.503617884810958	-14.7931688996257	-15.1059466660637	-14.4803911331878	1	0.56	1.75	-10.5052438215718	-10.2877263914475	-10.0702089613232	-14.5608920054982	-14.2593999256237	-13.9579078457493	-14.1080656878012	-13.816478017457	-13.5215386831213	-6.96838482131309	1.41861676064819	-0.0796865236047155	0.16403189900255	-0.456692640958148	-0.444945787807985	-0.469156833223338	-1.01648648462886	-1.00022554698591	-1.03374041880317	-0.953940755193395	-0.938180208120034	-0.970652838919479	0.00156069130963491	0.00217507667040291	0.00210718954643484
246	12.7125042093399	0.33	-6.96637196356987	-7.17734341614464	-6.7554005109951	0.492662903351158	-14.6715047124306	-14.9885820508271	-14.3544273740342	0.99	0.56	1.78	-10.4514938011072	-10.2303967136386	-10.00929962617	-14.5014176825774	-14.1946461076429	-13.8878745327084	-14.0271788608771	-13.729698720201	-13.4335856435699	-6.96637196356987	1.43586616620089	-0.0977544565704411	-0.011128045925295	-0.456692640958148	-0.444945787807985	-0.469156833223338	-1.01648648462886	-1.00022554698591	-1.03374041880317	-0.953940755193395	-0.938180208120034	-0.970652838919479	0.00156069130963491	0.00217507667040291	0.00210718954643484
246	12.7125042093399	0.33	-6.96477926330406	-7.17678626050037	-6.75277226610775	0.485321109536766	-14.7449677077319	-15.068348768093	-14.4215866473707	1.01	0.58	1.78	-10.3754729568302	-10.1528054636519	-9.93013797047355	-14.3260206769072	-14.018570681652	-13.7111206863968	-13.9114515915288	-13.613815715651	-13.3138917747867	-6.96477926330406	1.42544677450151	-0.242860125902763	-0.302044851186679	-0.456692640958148	-0.444945787807985	-0.469156833223338	-1.01648648462886	-1.00022554698591	-1.03374041880317	-0.953940755193395	-0.938180208120034	-0.970652838919479	0.00156069130963491	0.00217507667040291	0.00210718954643484
246	12.7125042093399	0.33	-6.9645867510705	-7.17631748847683	-6.75285601366416	0.501544796506472	-15.1178580361382	-15.4388289163299	-14.7968871559464	0.99	0.56	1.78	-10.7609229828493	-10.5372050480112	-10.313487113173	-14.9283088702266	-14.6179516233254	-14.3075943764241	-14.4496091884459	-14.1473158723051	-13.8484941474112	-6.9645867510705	1.43945388555032	-0.0111855550927024	0.0379846192911575	-0.456692640958148	-0.444945787807985	-0.469156833223338	-1.01648648462886	-1.00022554698591	-1.03374041880317	-0.953940755193395	-0.938180208120034	-0.970652838919479	0.00156069130963491	0.00217507667040291	0.00210718954643484
246	12.7125042093399	0.33	-6.96442114272951	-7.17685108499132	-6.75199120046769	0.490229369035722	-14.8549442580215	-15.1775528554789	-14.5323356605641	0.99	0.56	1.76	-10.6146281377652	-10.3890074248174	-10.1633867118696	-14.744750881603	-14.4313417670332	-14.1179326524634	-14.284669369392	-13.9809642790213	-13.6786070726386	-6.96442114272951	1.42412285394209	-0.0847411793938935	0.0230225216550405	-0.456692640958148	-0.444945787807985	-0.469156833223338	-1.01648648462886	-1.00022554698591	-1.03374041880317	-0.953940755193395	-0.938180208120034	-0.970652838919479	0.00156069130963491	0.00217507667040291	0.00210718954643484
246	12.7125042093399	0.33	-6.96379355532806	-7.176522152776	-6.75106495788013	0.499379752241652	-15.000474099119	-15.3203348069081	-14.6806133913299	1.01	0.57	1.79	-10.5489932805143	-10.3287494999641	-10.108505719414	-14.565617000095	-14.2615134265272	-13.9574098529594	-14.1262840444216	-13.8329737053404	-13.5361973525838	-6.96379355532806	1.43958710606725	0.0101644629031364	-0.0922163470097451	-0.456692640958148	-0.444945787807985	-0.469156833223338	-1.01648648462886	-1.00022554698591	-1.03374041880317	-0.953940755193395	-0.938180208120034	-0.970652838919479	0.00156069130963491	0.00217507667040291	0.00210718954643484
246	12.7125042093399	0.33	-6.95960429402178	-7.1690496807315	-6.75015890731205	0.499834684465504	-15.1854374705556	-15.5089477367052	-14.861927204406	1	0.56	1.78	-10.7655580816213	-10.5409929712501	-10.3164278608789	-14.9110082049795	-14.5999707113438	-14.2889332177081	-14.4385034602041	-14.1355947580585	-13.8358215997698	-6.95960429402178	1.43948037268421	0.044199342180926	0.0318638331949926	-0.456692640958148	-0.444945787807985	-0.469156833223338	-1.01648648462886	-1.00022554698591	-1.03374041880317	-0.953940755193395	-0.938180208120034	-0.970652838919479	0.00156069130963491	0.00217507667040291	0.00210718954643484
246	12.7125042093399	0.33	-6.95706801646738	-7.16598426136971	-6.74815177156505	0.498402318414864	-14.7290927322018	-15.0437812505381	-14.4144042138656	1	0.57	1.77	-10.4220025550012	-10.203993233574	-9.98598391214671	-14.4241169832697	-14.1223907133792	-13.8206644434887	-14.0134532358164	-13.7192787801009	-13.4293177721804	-6.95706801646738	1.43408545255019	-0.0385868182862014	-0.108345002001603	-0.456692640958148	-0.444945787807985	-0.469156833223338	-1.01648648462886	-1.00022554698591	-1.03374041880317	-0.953940755193395	-0.938180208120034	-0.970652838919479	0.00156069130963491	0.00217507667040291	0.00210718954643484
246	12.7125042093399	0.33	-6.95681033180469	-7.16663887009493	-6.74698179351445	0.500602390249497	-15.0634063254153	-15.3838244905763	-14.7429881602542	0.99	0.56	1.77	-10.7189990465423	-10.4957410388238	-10.2724830311054	-14.8682165384702	-14.5585375853989	-14.2488586323276	-14.4112083995811	-14.111248201476	-13.8126383843272	-6.95681033180469	1.4273874618786	0.0137734203660035	0.0187198761297305	-0.456692640958148	-0.444945787807985	-0.469156833223338	-1.01648648462886	-1.00022554698591	-1.03374041880317	-0.953940755193395	-0.938180208120034	-0.970652838919479	0.00156069130963491	0.00217507667040291	0.00210718954643484
246	12.7125042093399	0.33	-6.95524901627864	-7.16579383865423	-6.74470419390305	0.504524855596463	-15.2162128366385	-15.5373520914411	-14.8950735818359	1	0.57	1.73	-10.7771493012448	-10.5543979807412	-10.3316466602377	-14.92271235038	-14.6142769943663	-14.3058416383526	-14.5124839644386	-14.2122416872091	-13.912921035362	-6.95524901627864	1.41016264586675	0.0558781200444302	0.183748578492767	-0.456692640958148	-0.444945787807985	-0.469156833223338	-1.01648648462886	-1.00022554698591	-1.03374041880317	-0.953940755193395	-0.938180208120034	-0.970652838919479	0.00156069130963491	0.00217507667040291	0.00210718954643484
246	12.7125042093399	0.33	-6.95211906611168	-7.16101680992079	-6.74322132230258	0.498717075615521	-14.9529927311463	-15.2722638443198	-14.6337216179729	0.97	0.56	1.75	-10.8392469914985	-10.6126493836904	-10.3860517758823	-15.1441872093136	-14.8275935754089	-14.5109999415042	-14.6838859410163	-14.3780828804368	-14.070801240229	-6.95211906611168	1.41942154775032	0.0205522425806628	0.185703797256023	-0.456692640958148	-0.444945787807985	-0.469156833223338	-1.01648648462886	-1.00022554698591	-1.03374041880317	-0.953940755193395	-0.938180208120034	-0.970652838919479	0.00156069130963491	0.00217507667040291	0.00210718954643484
246	12.7125042093399	0.33	-6.95097244759484	-7.16160114420605	-6.74034375098363	0.491722933251404	-14.9533154267784	-15.2770914525739	-14.6295394009829	0.99	0.56	1.76	-10.6338584229135	-10.4084890566482	-10.183119690383	-14.7443209036291	-14.4318361849213	-14.1193514662136	-14.2990284069283	-13.9948251626546	-13.6930497874617	-6.95097244759484	1.43855221982388	-0.0742560824134535	-0.074079149422408	-0.456692640958148	-0.444945787807985	-0.469156833223338	-1.01648648462886	-1.00022554698591	-1.03374041880317	-0.953940755193395	-0.938180208120034	-0.970652838919479	0.00156069130963491	0.00217507667040291	0.00210718954643484
246	12.7125042093399	0.33	-6.94673833950549	-7.15968578589785	-6.73379089311314	0.500259142060584	-14.923436552079	-15.2410953758158	-14.6057777283422	1	0.56	1.82	-10.5285849044065	-10.3091454340877	-10.089705963769	-14.5555948975406	-14.2522234508085	-13.9488520040765	-14.0540586536569	-13.7597037697085	-13.4668453990282	-6.94673833950549	1.44838120101988	0.155130915558084	0.0586214085111638	-0.456692640958148	-0.444945787807985	-0.469156833223338	-1.01648648462886	-1.00022554698591	-1.03374041880317	-0.953940755193395	-0.938180208120034	-0.970652838919479	0.00156069130963491	0.00217507667040291	0.00210718954643484
246	12.7125042093399	0.33	-6.94507513754143	-7.15432523508299	-6.73582503999986	0.507712223923027	-15.0704812158824	-15.3865233632466	-14.7544390685182	1.01	0.56	1.77	-10.6064092904411	-10.3885516049303	-10.1706939194196	-14.6511731988879	-14.3502352852431	-14.0492973715984	-14.1931069568678	-13.9013111406507	-13.6098174052232	-6.94507513754143	1.4290280161947	0.150077447533903	0.197001480682667	-0.456692640958148	-0.444945787807985	-0.469156833223338	-1.01648648462886	-1.00022554698591	-1.03374041880317	-0.953940755193395	-0.938180208120034	-0.970652838919479	0.00156069130963491	0.00217507667040291	0.00210718954643484
246	12.7125042093399	0.33	-6.94470326666392	-7.15384380188139	-6.73556273144646	0.503483368765865	-15.2166697763023	-15.5384883599623	-14.8948511926424	1	0.56	1.75	-10.7955777383197	-10.5719898668965	-10.3484019954734	-14.9576915247601	-14.6479018599093	-14.3381121950585	-14.4988234374972	-14.2020038084031	-13.9020406272147	-6.94470326666392	1.43528758517921	-0.184253209083449	-0.17814781085663	-0.456692640958148	-0.444945787807985	-0.469156833223338	-1.01648648462886	-1.00022554698591	-1.03374041880317	-0.953940755193395	-0.938180208120034	-0.970652838919479	0.00156069130963491	0.00217507667040291	0.00210718954643484
246	12.7125042093399	0.33	-6.94436167131645	-7.15284991408627	-6.73587342854664	0.505310974781478	-15.0474706544663	-15.3645496292578	-14.7303916796747	0.97	0.55	1.74	-10.8714659459913	-10.6471109626164	-10.4227559792414	-15.1708368277196	-14.8577555136469	-14.5446741995742	-14.687787962689	-14.3888943650229	-14.082918615539	-6.94436167131645	1.41939433931351	0.186951196331032	0.447299909531477	-0.456692640958148	-0.444945787807985	-0.469156833223338	-1.01648648462886	-1.00022554698591	-1.03374041880317	-0.953940755193395	-0.938180208120034	-0.970652838919479	0.00156069130963491	0.00217507667040291	0.00210718954643484
246	12.7125042093399	0.33	-6.9415602725853	-7.15007158017463	-6.73304896499597	0.490828524915785	-14.9163874058404	-15.2399422883484	-14.5928325233325	1	0.57	1.79	-10.5546122087746	-10.3305302373003	-10.1064482658261	-14.6058942543158	-14.2958006653794	-13.9857070764429	-14.1585337103801	-13.8578337041471	-13.5561996137104	-6.9415602725853	1.45033686306378	-0.0448152770010425	-0.192541682249083	-0.456692640958148	-0.444945787807985	-0.469156833223338	-1.01648648462886	-1.00022554698591	-1.03374041880317	-0.953940755193395	-0.938180208120034	-0.970652838919479	0.00156069130963491	0.00217507667040291	0.00210718954643484
246	12.7125042093399	0.33	-6.93906334912643	-7.14733860323133	-6.73078809502153	0.492511871394699	-14.7628566380216	-15.0820046639058	-14.4437086121374	1.01	0.57	1.78	-10.3973700059015	-10.177352827435	-9.95733564896849	-14.3628806805433	-14.0589499288061	-13.7550191770688	-13.9436348973421	-13.6477211877397	-13.3524108491981	-6.93906334912643	1.44821758283092	0.1189334457761	-0.0015674673804788	-0.456692640958148	-0.444945787807985	-0.469156833223338	-1.01648648462886	-1.00022554698591	-1.03374041880317	-0.953940755193395	-0.938180208120034	-0.970652838919479	0.00156069130963491	0.00217507667040291	0.00210718954643484
246	12.7125042093399	0.33	-6.93486576078388	-7.14326570540192	-6.72646581616584	0.489819343592284	-15.0264468499405	-15.3530478389709	-14.69984586091	1.02	0.59	1.79	-10.4907254706768	-10.2675592726485	-10.0443930746202	-14.4427891383655	-14.1355518219432	-13.8283145055209	-14.0485834015465	-13.7507853835227	-13.451610810136	-6.93486576078388	1.45771443707839	-0.278962512566252	-0.620314832234376	-0.456692640958148	-0.444945787807985	-0.469156833223338	-1.01648648462886	-1.00022554698591	-1.03374041880317	-0.953940755193395	-0.938180208120034	-0.970652838919479	0.00156069130963491	0.00217507667040291	0.00210718954643484
246	12.7125042093399	0.33	-6.93480717453272	-7.14391395243833	-6.7257003966271	0.493916320195286	-14.8006413161292	-15.1197085297539	-14.4815741025046	1	0.56	1.77	-10.5170631635863	-10.2951243588457	-10.0731855541051	-14.5784831010923	-14.2708372246665	-13.9631913482407	-14.1169853041264	-13.8186305903238	-13.5199778880116	-6.93480717453272	1.43933357778774	-0.105815671344271	-0.129668219335399	-0.456692640958148	-0.444945787807985	-0.469156833223338	-1.01648648462886	-1.00022554698591	-1.03374041880317	-0.953940755193395	-0.938180208120034	-0.970652838919479	0.00156069130963491	0.00217507667040291	0.00210718954643484
246	12.7125042093399	0.33	-6.93436395020273	-7.14642869072055	-6.72229920968491	0.501373895094867	-15.0849839940336	-15.4053664073645	-14.7646015807027	1.02	0.56	1.79	-10.5007082499728	-10.2823270598181	-10.0639458696633	-14.4430845755104	-14.1427145505538	-13.8423445255973	-13.978851036268	-13.6871331793231	-13.3969586417431	-6.93436395020273	1.44020743273815	0.0105293107667684	-0.169269993609915	-0.456692640958148	-0.444945787807985	-0.469156833223338	-1.01648648462886	-1.00022554698591	-1.03374041880317	-0.953940755193395	-0.938180208120034	-0.970652838919479	0.00156069130963491	0.00217507667040291	0.00210718954643484
246	12.7125042093399	0.33	-6.93425271953214	-7.1425516931498	-6.72595374591449	0.501707250696839	-14.9029980538415	-15.2193044017011	-14.5866917059819	0.99	0.55	1.8	-10.6404710532547	-10.4193276652569	-10.1981842772592	-14.778830965721	-14.4716790798648	-14.1645271940086	-14.2579519531287	-13.9599752214329	-13.6640937069012	-6.93425271953214	1.43844551647647	0.202562018090399	0.300252110687617	-0.456692640958148	-0.444945787807985	-0.469156833223338	-1.01648648462886	-1.00022554698591	-1.03374041880317	-0.953940755193395	-0.938180208120034	-0.970652838919479	0.00156069130963491	0.00217507667040291	0.00210718954643484
246	12.7125042093399	0.33	-6.93141190700458	-7.14043545694693	-6.72238835706222	0.509113544413306	-15.1503609524317	-15.467188799977	-14.8335331048864	1.01	0.56	1.77	-10.6642918398908	-10.4458458977792	-10.2273999556677	-14.7323374829944	-14.4305622325329	-14.1287869820713	-14.2808610457371	-13.9875853569345	-13.6959764711504	-6.93141190700458	1.44022291851521	-0.13416702405484	-0.134216438646591	-0.456692640958148	-0.444945787807985	-0.469156833223338	-1.01648648462886	-1.00022554698591	-1.03374041880317	-0.953940755193395	-0.938180208120034	-0.970652838919479	0.00156069130963491	0.00217507667040291	0.00210718954643484
246	12.7125042093399	0.33	-6.92877832821713	-7.13852569659211	-6.71903095984214	0.503891743419516	-15.067916917046	-15.3863293308942	-14.7495045031979	1	0.56	1.76	-10.6415544894946	-10.421332825235	-10.2011111609753	-14.7185094916835	-14.4139172764315	-14.1093250611795	-14.2617523318957	-13.9667173222662	-13.6725652630513	-6.92877832821713	1.42715641777332	0.0461035220823186	0.106407411026251	-0.456692640958148	-0.444945787807985	-0.469156833223338	-1.01648648462886	-1.00022554698591	-1.03374041880317	-0.953940755193395	-0.938180208120034	-0.970652838919479	0.00156069130963491	0.00217507667040291	0.00210718954643484
246	12.7125042093399	0.33	-6.92764370581329	-7.13914105750502	-6.71614635412157	0.494041139479516	-14.9655222420364	-15.2880633623921	-14.6429811216806	0.99	0.56	1.76	-10.6677913001684	-10.4427267333809	-10.2176621665933	-14.8055635954856	-14.4932020519474	-14.1808405084092	-14.3420225046714	-14.0392303609622	-13.7356496671489	-6.92764370581329	1.4218817187033	0.148115302352359	0.263521459211171	-0.456692640958148	-0.444945787807985	-0.469156833223338	-1.01648648462886	-1.00022554698591	-1.03374041880317	-0.953940755193395	-0.938180208120034	-0.970652838919479	0.00156069130963491	0.00217507667040291	0.00210718954643484
246	12.7125042093399	0.33	-6.92524350637932	-7.13334844884426	-6.71713856391438	0.491746443016214	-14.6721485294975	-14.9898216597421	-14.3544753992529	1	0.55	1.78	-10.4245109557467	-10.2035885791	-9.98266620245322	-14.449004802679	-14.142792981833	-13.836581160987	-13.9573031352636	-13.6603290322381	-13.3648946891999	-6.92524350637932	1.43936070243077	0.151615184312676	0.24967807834853	-0.456692640958148	-0.444945787807985	-0.469156833223338	-1.01648648462886	-1.00022554698591	-1.03374041880317	-0.953940755193395	-0.938180208120034	-0.970652838919479	0.00156069130963491	0.00217507667040291	0.00210718954643484
246	12.7125042093399	0.33	-6.92274952386148	-7.13075173324457	-6.71474731447838	0.50943676558241	-15.2457789023893	-15.5643960469898	-14.9271617577887	1.01	0.58	1.8	-10.7356569653199	-10.5158884399383	-10.2961199145568	-14.8332310669504	-14.5295815251704	-14.2259319833903	-14.4063502495343	-14.1115167561034	-13.8165541511551	-6.92274952386148	1.45308725003833	-0.120159776544908	-0.342504786532321	-0.456692640958148	-0.444945787807985	-0.469156833223338	-1.01648648462886	-1.00022554698591	-1.03374041880317	-0.953940755193395	-0.938180208120034	-0.970652838919479	0.00156069130963491	0.00217507667040291	0.00210718954643484
246	12.7125042093399	0.33	-6.9201160230224	-7.12840126899665	-6.71183077704815	0.492692792698618	-14.8427325966753	-15.1634912952865	-14.5219738980641	0.99	0.57	1.74	-10.5868653307876	-10.3629176211377	-10.1389699114878	-14.6964904833209	-14.3856104181839	-14.074730353047	-14.2866340983272	-13.9854857783602	-13.6832988722594	-6.9201160230224	1.41663286196972	0.241330922132648	0.392921157609553	-0.456692640958148	-0.444945787807985	-0.469156833223338	-1.01648648462886	-1.00022554698591	-1.03374041880317	-0.953940755193395	-0.938180208120034	-0.970652838919479	0.00156069130963491	0.00217507667040291	0.00210718954643484
246	12.7125042093399	0.33	-6.92004895824503	-7.13052837670463	-6.70956953978543	0.504213553888897	-15.1282988466111	-15.4477815346887	-14.8088161585335	1	0.56	1.77	-10.6794736712543	-10.4586065552814	-10.2377394393084	-14.768514905998	-14.4630804440665	-14.157645982135	-14.3042231201835	-14.0094520502803	-13.7128638082456	-6.92004895824503	1.42653023924602	0.124022863138933	0.223628950808071	-0.456692640958148	-0.444945787807985	-0.469156833223338	-1.01648648462886	-1.00022554698591	-1.03374041880317	-0.953940755193395	-0.938180208120034	-0.970652838919479	0.00156069130963491	0.00217507667040291	0.00210718954643484
246	12.7125042093399	0.33	-6.91898336836518	-7.12887508379315	-6.70909165293721	0.488967811889257	-14.7123908600023	-15.0327111244606	-14.3920705955439	1.01	0.56	1.8	-10.3507341544508	-10.1301784693025	-9.9096227841542	-14.2917564089562	-13.9872245680535	-13.6826927271507	-13.8137459044513	-13.5193469844129	-13.226776392776	-6.91898336836518	1.44359890855848	0.0992539337740859	0.000673980403450148	-0.456692640958148	-0.444945787807985	-0.469156833223338	-1.01648648462886	-1.00022554698591	-1.03374041880317	-0.953940755193395	-0.938180208120034	-0.970652838919479	0.00156069130963491	0.00217507667040291	0.00210718954643484
246	12.7125042093399	0.33	-6.9184797942761	-7.12819325065062	-6.70876633790158	0.499160459700153	-14.8830139359915	-15.2005092153435	-14.5655186566394	1	0.56	1.77	-10.5547314273668	-10.3342731943206	-10.1138149612743	-14.6207558613906	-14.3153699759056	-14.0099840904206	-14.1526329984331	-13.8564307196462	-13.5629817115407	-6.9184797942761	1.42522788780196	0.0506025709350055	0.0554805622514508	-0.456692640958148	-0.444945787807985	-0.469156833223338	-1.01648648462886	-1.00022554698591	-1.03374041880317	-0.953940755193395	-0.938180208120034	-0.970652838919479	0.00156069130963491	0.00217507667040291	0.00210718954643484
246	12.7125042093399	0.33	-6.91573798977315	-7.12560807763364	-6.70586790191266	0.500037097186839	-14.8435483890238	-15.1596470660975	-14.5274497119502	1.02	0.57	1.8	-10.3741113633121	-10.1577974304441	-9.94148349757617	-14.2903928185549	-13.9924192413923	-13.6944456642297	-13.825346714684	-13.5384480189766	-13.249535522048	-6.91573798977315	1.4354797218012	0.0418836034704433	-0.08352436446535	-0.456692640958148	-0.444945787807985	-0.469156833223338	-1.01648648462886	-1.00022554698591	-1.03374041880317	-0.953940755193395	-0.938180208120034	-0.970652838919479	0.00156069130963491	0.00217507667040291	0.00210718954643484
246	12.7125042093399	0.33	-6.91485634737462	-7.12251849780323	-6.707194196946	0.50339610863752	-14.7814032170257	-15.0940708775709	-14.4687355564805	1	0.55	1.76	-10.4814639623606	-10.2643446151162	-10.0472252678717	-14.5196064471637	-14.2188385882678	-13.9180707293718	-14.0545976350278	-13.7646439991494	-13.4733188723007	-6.91485634737462	1.42636010583585	0.1961835535104	0.453168905640774	-0.456692640958148	-0.444945787807985	-0.469156833223338	-1.01648648462886	-1.00022554698591	-1.03374041880317	-0.953940755193395	-0.938180208120034	-0.970652838919479	0.00156069130963491	0.00217507667040291	0.00210718954643484
246	12.7125042093399	0.33	-6.91290938812071	-7.1208379121865	-6.70498086405492	0.500592751499052	-15.0380649460906	-15.3579502338254	-14.7181796583558	1	0.56	1.77	-10.6573699060108	-10.4353913355	-10.2134127649892	-14.7593535512533	-14.4519362210992	-14.1445188909451	-14.2972841294109	-13.9997927512958	-13.7008845417439	-6.91290938812071	1.44144485045859	-0.0744128673073574	-0.132048232584752	-0.456692640958148	-0.444945787807985	-0.469156833223338	-1.01648648462886	-1.00022554698591	-1.03374041880317	-0.953940755193395	-0.938180208120034	-0.970652838919479	0.00156069130963491	0.00217507667040291	0.00210718954643484
246	12.7125042093399	0.33	-6.91088110155513	-7.11931329120235	-6.70244891190791	0.5060921695154	-14.9880243749982	-15.3033575804052	-14.6726911695913	0.98	0.55	1.75	-10.7905086263616	-10.5681648919723	-10.345821157583	-15.0371862395394	-14.7273376254492	-14.417489011359	-14.5592660125572	-14.2618028055108	-13.9619971753093	-6.91088110155513	1.41258448727953	-0.0518117851457244	0.179045355621006	-0.456692640958148	-0.444945787807985	-0.469156833223338	-1.01648648462886	-1.00022554698591	-1.03374041880317	-0.953940755193395	-0.938180208120034	-0.970652838919479	0.00156069130963491	0.00217507667040291	0.00210718954643484
246	12.7125042093399	0.33	-6.9102316435568	-7.1178907002356	-6.702572586878	0.501889523561962	-14.9516229097344	-15.2688456234668	-14.634400196002	0.99	0.55	1.76	-10.6272345905737	-10.4064451295085	-10.1856556684433	-14.7346609290117	-14.4285363377299	-14.1224117464482	-14.2451301961937	-13.9479681301574	-13.6568928588817	-6.9102316435568	1.43671895572519	-0.0898103005547826	-0.0105378690183347	-0.456692640958148	-0.444945787807985	-0.469156833223338	-1.01648648462886	-1.00022554698591	-1.03374041880317	-0.953940755193395	-0.938180208120034	-0.970652838919479	0.00156069130963491	0.00217507667040291	0.00210718954643484
246	12.7125042093399	0.33	-6.91022075646506	-7.12197495019659	-6.69846656273354	0.50192453094459	-15.0484451989362	-15.3676997995256	-14.7291905983469	0.99	0.56	1.78	-10.7356041953984	-10.5125785588882	-10.289552922378	-14.9063014546437	-14.5966321235631	-14.2869627924825	-14.4170060273435	-14.1151308607384	-13.8159367283578	-6.91022075646506	1.42713802203084	-0.104001241629939	0.0788354472995516	-0.456692640958148	-0.444945787807985	-0.469156833223338	-1.01648648462886	-1.00022554698591	-1.03374041880317	-0.953940755193395	-0.938180208120034	-0.970652838919479	0.00156069130963491	0.00217507667040291	0.00210718954643484
246	12.7125042093399	0.33	-6.90920929473317	-7.11880045985322	-6.69961812961311	0.504730963190953	-15.0038990633008	-15.3204269051417	-14.6873712214598	0.99	0.56	1.74	-10.6945608017995	-10.4736057154308	-10.2526506290622	-14.8449785792479	-14.5382737425643	-14.2315689058807	-14.3963153067329	-14.1001775244188	-13.8012245068135	-6.90920929473317	1.42711696873654	-0.31934191629902	-0.199298090257287	-0.456692640958148	-0.444945787807985	-0.469156833223338	-1.01648648462886	-1.00022554698591	-1.03374041880317	-0.953940755193395	-0.938180208120034	-0.970652838919479	0.00156069130963491	0.00217507667040291	0.00210718954643484
246	12.7125042093399	0.33	-6.90893969375686	-7.12019922809791	-6.69768015941581	0.495487200331434	-15.0973426728562	-15.4217850351567	-14.7729003105557	1.01	0.57	1.77	-10.6340181608792	-10.4103004806628	-10.1865828004463	-14.691062658678	-14.3819931791839	-14.0729236996898	-14.2571232134465	-13.9575476210249	-13.6566549277666	-6.90893969375686	1.42408761563393	0.0321528871883005	0.018575384335423	-0.456692640958148	-0.444945787807985	-0.469156833223338	-1.01648648462886	-1.00022554698591	-1.03374041880317	-0.953940755193395	-0.938180208120034	-0.970652838919479	0.00156069130963491	0.00217507667040291	0.00210718954643484
246	12.7125042093399	0.33	-6.90808595061811	-7.12002268870161	-6.69614921253461	0.491703140276316	-14.9015364165991	-15.2242040759433	-14.578868757255	1	0.56	1.74	-10.5211047287463	-10.2981163728622	-10.075128016978	-14.5474832342045	-14.2391582576662	-13.930833281128	-14.1115921103186	-13.8113350280456	-13.5142212104736	-6.90808595061811	1.42481789256858	0.0557818125077729	0.120539679610437	-0.456692640958148	-0.444945787807985	-0.469156833223338	-1.01648648462886	-1.00022554698591	-1.03374041880317	-0.953940755193395	-0.938180208120034	-0.970652838919479	0.00156069130963491	0.00217507667040291	0.00210718954643484
246	12.7125042093399	0.33	-6.90601028652489	-7.11359286515285	-6.69842770789693	0.498787994584152	-14.8439692755942	-15.1608676060948	-14.5270709450936	1	0.57	1.77	-10.54001531354	-10.3197038285318	-10.0993923435236	-14.6072488812278	-14.3019225038768	-13.9965961265257	-14.1608555503728	-13.8644611166164	-13.5687669785742	-6.90601028652489	1.4379051326587	-0.175582361066915	-0.188105364933748	-0.456692640958148	-0.444945787807985	-0.469156833223338	-1.01648648462886	-1.00022554698591	-1.03374041880317	-0.953940755193395	-0.938180208120034	-0.970652838919479	0.00156069130963491	0.00217507667040291	0.00210718954643484
246	12.7125042093399	0.33	-6.90538673731735	-7.11403607806534	-6.69673739656935	0.491014686196978	-14.8586649763862	-15.1808477702105	-14.5364821825619	1	0.56	1.79	-10.5340255511699	-10.310462161716	-10.086898772262	-14.5882947997559	-14.2786877444147	-13.9690806890736	-14.1085917268113	-13.8069395958154	-13.5087186998052	-6.90538673731735	1.44145605043553	0.0784165961449898	0.0229149070619078	-0.456692640958148	-0.444945787807985	-0.469156833223338	-1.01648648462886	-1.00022554698591	-1.03374041880317	-0.953940755193395	-0.938180208120034	-0.970652838919479	0.00156069130963491	0.00217507667040291	0.00210718954643484
246	12.7125042093399	0.33	-6.90383350696886	-7.11323076077932	-6.69443625315841	0.500700841114906	-14.970274983975	-15.2886494301062	-14.6519005378438	1.02	0.57	1.81	-10.472451012057	-10.2543702191235	-10.03628942619	-14.4311408181524	-14.1306233338564	-13.8301058495603	-13.9666393396578	-13.6731106888383	-13.3832661046421	-6.90383350696886	1.45198537681859	-0.00341873683093123	-0.230024576721695	-0.456692640958148	-0.444945787807985	-0.469156833223338	-1.01648648462886	-1.00022554698591	-1.03374041880317	-0.953940755193395	-0.938180208120034	-0.970652838919479	0.00156069130963491	0.00217507667040291	0.00210718954643484
246	12.7125042093399	0.33	-6.90158784632584	-7.11181266954542	-6.69136302310626	0.503656984616037	-15.1406769151061	-15.4607771456621	-14.8205766845501	0.99	0.57	1.77	-10.7859220083987	-10.5626100694762	-10.3392981305536	-14.9682257372786	-14.6583233006561	-14.3484208640337	-14.5153506620291	-14.2141476833488	-13.9155206369561	-6.90158784632584	1.4281353044792	0.247939341146256	0.255694777235419	-0.456692640958148	-0.444945787807985	-0.469156833223338	-1.01648648462886	-1.00022554698591	-1.03374041880317	-0.953940755193395	-0.938180208120034	-0.970652838919479	0.00156069130963491	0.00217507667040291	0.00210718954643484
246	12.7125042093399	0.33	-6.89937215561427	-7.10941169333673	-6.6893326178918	0.490290195737493	-14.8632265442953	-15.1859757294346	-14.5404773591561	1.03	0.57	1.8	-10.3102193408831	-10.0910951337749	-9.87197092666673	-14.1598250995723	-13.8588848047882	-13.557944510004	-13.7310485453821	-13.4401807326449	-13.1487430745092	-6.89937215561427	1.44921802146654	0.0204713636203015	-0.245243868802328	-0.456692640958148	-0.444945787807985	-0.469156833223338	-1.01648648462886	-1.00022554698591	-1.03374041880317	-0.953940755193395	-0.938180208120034	-0.970652838919479	0.00156069130963491	0.00217507667040291	0.00210718954643484
246	12.7125042093399	0.33	-6.89908221030792	-7.10623660800831	-6.69192781260754	0.490906988434417	-14.6638374129337	-14.9818642463109	-14.3458105795565	0.99	0.56	1.77	-10.4261315949313	-10.2048113666209	-9.98349113831038	-14.4550990823769	-14.1482541322597	-13.8414091821425	-13.9867641511688	-13.6920157942763	-13.3943493184169	-6.89908221030792	1.43225737174397	-0.227614632832077	-0.146540113910609	-0.456692640958148	-0.444945787807985	-0.469156833223338	-1.01648648462886	-1.00022554698591	-1.03374041880317	-0.953940755193395	-0.938180208120034	-0.970652838919479	0.00156069130963491	0.00217507667040291	0.00210718954643484
246	12.7125042093399	0.33	-6.89844318859978	-7.10576519167785	-6.6911211855217	0.50380927095299	-15.0267131749453	-15.3443072633117	-14.7091190865789	0.99	0.55	1.76	-10.7267885440024	-10.5047671408676	-10.2827457377328	-14.8981361100973	-14.5897768029581	-14.2814174958189	-14.41563975612	-14.115655073609	-13.8157890838179	-6.89844318859978	1.43198653783732	-0.0708179575980568	0.0294246044270916	-0.456692640958148	-0.444945787807985	-0.469156833223338	-1.01648648462886	-1.00022554698591	-1.03374041880317	-0.953940755193395	-0.938180208120034	-0.970652838919479	0.00156069130963491	0.00217507667040291	0.00210718954643484
246	12.7125042093399	0.33	-6.89791319211125	-7.10887441815535	-6.68695196606716	0.504431925095303	-14.9431797066583	-15.2586152042346	-14.627744209082	1	0.56	1.75	-10.6027736740034	-10.3835866019931	-10.1643995299828	-14.6914350963889	-14.3877246955622	-14.0840142947354	-14.2477391891896	-13.9550046652341	-13.6585872582111	-6.89791319211125	1.43255156216941	0.0997585315824945	0.188955290864795	-0.456692640958148	-0.444945787807985	-0.469156833223338	-1.01648648462886	-1.00022554698591	-1.03374041880317	-0.953940755193395	-0.938180208120034	-0.970652838919479	0.00156069130963491	0.00217507667040291	0.00210718954643484
246	12.7125042093399	0.33	-6.89640610682816	-7.10744995089029	-6.68536226276602	0.498519216470342	-14.9142107918113	-15.2327798861126	-14.59564169751	1.01	0.57	1.8	-10.4634136861454	-10.2445882159281	-10.0257627457109	-14.4340999460308	-14.1322339582571	-13.8303679704833	-13.9696772628464	-13.6783734640256	-13.3873393671947	-6.89640610682816	1.44092341198216	0.0670359203611095	-0.0186604430482871	-0.456692640958148	-0.444945787807985	-0.469156833223338	-1.01648648462886	-1.00022554698591	-1.03374041880317	-0.953940755193395	-0.938180208120034	-0.970652838919479	0.00156069130963491	0.00217507667040291	0.00210718954643484
246	12.7125042093399	0.33	-6.89468828236574	-7.10191883620783	-6.68745772852365	0.507095522760255	-15.1281264258243	-15.4457690729244	-14.8104837787241	1.01	0.56	1.79	-10.6573102167589	-10.4381423519387	-10.2189744871184	-14.7268276129488	-14.4239700158761	-14.1211124188034	-14.2596502299668	-13.966257499608	-13.6735858348964	-6.89468828236574	1.44847622367142	-0.130850332505373	-0.225979582714719	-0.456692640958148	-0.444945787807985	-0.469156833223338	-1.01648648462886	-1.00022554698591	-1.03374041880317	-0.953940755193395	-0.938180208120034	-0.970652838919479	0.00156069130963491	0.00217507667040291	0.00210718954643484
246	12.7125042093399	0.33	-6.89115554167326	-7.09818939460976	-6.68412168873676	0.511916877549527	-15.0952128823341	-15.4091217476269	-14.7813040170412	1	0.57	1.78	-10.6550529952002	-10.4379922405291	-10.220931485858	-14.7359724299851	-14.4357767108361	-14.1355809916872	-14.2968624626892	-14.0054787563863	-13.7133372168607	-6.89115554167326	1.44614695610791	-0.324929716520267	-0.37315227030857	-0.456692640958148	-0.444945787807985	-0.469156833223338	-1.01648648462886	-1.00022554698591	-1.03374041880317	-0.953940755193395	-0.938180208120034	-0.970652838919479	0.00156069130963491	0.00217507667040291	0.00210718954643484
246	12.7125042093399	0.33	-6.88838084240056	-7.09800830910469	-6.67875337569643	0.510571303670043	-15.1234046126116	-15.4387476548339	-14.8080615703894	1.01	0.57	1.77	-10.623331837903	-10.4063457289778	-10.1893596200526	-14.6644535928351	-14.3649258389085	-14.0653980849819	-14.2443673473297	-13.9535395232474	-13.6585494250188	-6.88838084240056	1.42429295815871	0.0272982819862498	0.0168397631673551	-0.456692640958148	-0.444945787807985	-0.469156833223338	-1.01648648462886	-1.00022554698591	-1.03374041880317	-0.953940755193395	-0.938180208120034	-0.970652838919479	0.00156069130963491	0.00217507667040291	0.00210718954643484
246	12.7125042093399	0.33	-6.88737266896199	-7.09512754586139	-6.67961779206259	0.501026521531303	-14.9380799058064	-15.2555627918461	-14.6205970197667	1	0.57	1.76	-10.5916024706381	-10.3711810698648	-10.1507596690915	-14.6711037455519	-14.3657840125418	-14.0604642795316	-14.2397506626063	-13.9458961979148	-13.6480600023994	-6.88737266896199	1.44011498387435	0.043476907977764	0.0204519566962369	-0.456692640958148	-0.444945787807985	-0.469156833223338	-1.01648648462886	-1.00022554698591	-1.03374041880317	-0.953940755193395	-0.938180208120034	-0.970652838919479	0.00156069130963491	0.00217507667040291	0.00210718954643484
246	12.7125042093399	0.33	-6.88686759381749	-7.09371910843537	-6.68001607919961	0.503771606675466	-15.0722967532108	-15.3908782629311	-14.7537152434904	1.01	0.57	1.77	-10.5734334581742	-10.3545700290386	-10.135706599903	-14.5866206177705	-14.2846867359777	-13.9827528541849	-14.1478772212112	-13.8555668172249	-13.5618618889481	-6.88686759381749	1.44788243280803	-0.140618677273581	-0.232190769116199	-0.456692640958148	-0.444945787807985	-0.469156833223338	-1.01648648462886	-1.00022554698591	-1.03374041880317	-0.953940755193395	-0.938180208120034	-0.970652838919479	0.00156069130963491	0.00217507667040291	0.00210718954643484
246	12.7125042093399	0.33	-6.8847912329783	-7.09446948697638	-6.67511297898021	0.501144160676104	-15.012758601323	-15.331753591265	-14.6937636113811	1	0.56	1.77	-10.6465386049921	-10.4250249695818	-10.2035113341715	-14.7482922883951	-14.4414368904008	-14.1345814924065	-14.2762143767649	-13.9762527474783	-13.6790159213854	-6.8847912329783	1.43943896464584	0.142552232157614	0.219100206775527	-0.456692640958148	-0.444945787807985	-0.469156833223338	-1.01648648462886	-1.00022554698591	-1.03374041880317	-0.953940755193395	-0.938180208120034	-0.970652838919479	0.00156069130963491	0.00217507667040291	0.00210718954643484
246	12.7125042093399	0.33	-6.88300641503057	-7.09276265909752	-6.67325017096362	0.49005940458665	-14.9787590114033	-15.3041671651251	-14.6533508576816	1	0.57	1.74	-10.6330451217966	-10.4069577075525	-10.1808702933083	-14.7326386178199	-14.4193827130491	-14.1061268082784	-14.3218351694016	-14.0165540532766	-13.7118789953627	-6.88300641503057	1.42022524795577	-0.0714553263725838	-0.0384912487572117	-0.456692640958148	-0.444945787807985	-0.469156833223338	-1.01648648462886	-1.00022554698591	-1.03374041880317	-0.953940755193395	-0.938180208120034	-0.970652838919479	0.00156069130963491	0.00217507667040291	0.00210718954643484
246	12.7125042093399	0.33	-6.87877911975947	-7.08652079391444	-6.67103744560451	0.50730972659294	-14.8466897112429	-15.1582895323816	-14.5350898901042	1	0.56	1.79	-10.5183617863306	-10.3021421631144	-10.0859225398983	-14.5665968126785	-14.2671600621313	-13.9677233115841	-14.0996652481426	-13.8099380895698	-13.5198931410661	-6.87877911975947	1.44290252408389	-0.169029694950059	-0.0949022037238372	-0.456692640958148	-0.444945787807985	-0.469156833223338	-1.01648648462886	-1.00022554698591	-1.03374041880317	-0.953940755193395	-0.938180208120034	-0.970652838919479	0.00156069130963491	0.00217507667040291	0.00210718954643484
246	12.7125042093399	0.33	-6.87761829072941	-7.08522718814714	-6.67000939331169	0.507893775274541	-15.0827346723792	-15.3989189300524	-14.7665504147059	0.99	0.56	1.78	-10.7733907087838	-10.5521818979995	-10.3309730872153	-14.9674275123351	-14.6601030190533	-14.3527785257716	-14.481581249863	-14.1834483381816	-13.8866168710985	-6.87761829072941	1.43110494607841	0.00148202077001472	0.0518657237187991	-0.456692640958148	-0.444945787807985	-0.469156833223338	-1.01648648462886	-1.00022554698591	-1.03374041880317	-0.953940755193395	-0.938180208120034	-0.970652838919479	0.00156069130963491	0.00217507667040291	0.00210718954643484
246	12.7125042093399	0.33	-6.87508843158209	-7.08316698179347	-6.66700988137072	0.496970875336105	-14.8424235969598	-15.1604426106643	-14.5244045832553	1	0.55	1.79	-10.4890024537261	-10.268975749972	-10.0489490462179	-14.5094727489437	-14.2051090617156	-13.9007453744875	-14.0150206335715	-13.7194821044576	-13.4262858732894	-6.87508843158209	1.43734465799745	0.162461004844552	0.200378326539286	-0.456692640958148	-0.444945787807985	-0.469156833223338	-1.01648648462886	-1.00022554698591	-1.03374041880317	-0.953940755193395	-0.938180208120034	-0.970652838919479	0.00156069130963491	0.00217507667040291	0.00210718954643484
246	12.7125042093399	0.33	-6.87489207599983	-7.08462861011726	-6.6651555418824	0.508745315450748	-15.1557319370505	-15.4729056774687	-14.8385581966324	0.99	0.56	1.75	-10.7930880174257	-10.5718442401735	-10.3506004629214	-14.9774712108096	-14.6704532101211	-14.3634352094326	-14.5088131760517	-14.2127188015378	-13.9154308870827	-6.87489207599983	1.4199907725547	0.0738043498523754	0.262293291931447	-0.456692640958148	-0.444945787807985	-0.469156833223338	-1.01648648462886	-1.00022554698591	-1.03374041880317	-0.953940755193395	-0.938180208120034	-0.970652838919479	0.00156069130963491	0.00217507667040291	0.00210718954643484
246	12.7125042093399	0.33	-6.87357938103417	-7.08116738785705	-6.66599137421129	0.504389130193722	-15.2202972274918	-15.5416098993303	-14.8989845556533	0.99	0.56	1.78	-10.8573064336785	-10.6328386879448	-10.4083709422112	-15.0753985863708	-14.7637245300669	-14.4520504737631	-14.5801600511211	-14.2810656999243	-13.9774384526437	-6.87357938103417	1.43332380627098	-0.0958321070232447	-0.0347042976381397	-0.456692640958148	-0.444945787807985	-0.469156833223338	-1.01648648462886	-1.00022554698591	-1.03374041880317	-0.953940755193395	-0.938180208120034	-0.970652838919479	0.00156069130963491	0.00217507667040291	0.00210718954643484
246	12.7125042093399	0.33	-6.87139084413525	-7.07934436733738	-6.66343732093313	0.508512769674677	-15.1166458771103	-15.4331488509094	-14.8001429033112	1.01	0.56	1.8	-10.6171494126327	-10.3994129419468	-10.1816764712608	-14.6546872642483	-14.3541489785078	-14.0536106927673	-14.16979389946	-13.8778756845935	-13.5897110212185	-6.87139084413525	1.44003516196704	-0.0040154187781356	-0.0241640329140778	-0.456692640958148	-0.444945787807985	-0.469156833223338	-1.01648648462886	-1.00022554698591	-1.03374041880317	-0.953940755193395	-0.938180208120034	-0.970652838919479	0.00156069130963491	0.00217507667040291	0.00210718954643484
246	12.7125042093399	0.33	-6.86913595402156	-7.07683488902556	-6.66143701901757	0.500310661095072	-14.7901685208918	-15.1049581772361	-14.4753788645475	1.01	0.56	1.82	-10.3800908283461	-10.163768135735	-9.94744544312391	-14.3215213721348	-14.0230586595498	-13.7245959469647	-13.8221845525311	-13.5352455085133	-13.2429767133364	-6.86913595402156	1.45460858502724	-0.060911707403281	-0.180238841758731	-0.456692640958148	-0.444945787807985	-0.469156833223338	-1.01648648462886	-1.00022554698591	-1.03374041880317	-0.953940755193395	-0.938180208120034	-0.970652838919479	0.00156069130963491	0.00217507667040291	0.00210718954643484
246	12.7125042093399	0.33	-6.86884545595525	-7.07510724929937	-6.66258366261114	0.498342582334695	-14.8682036565687	-15.1859022477906	-14.5505050653467	1.01	0.57	1.8	-10.4314224001483	-10.213190506719	-9.99495861328961	-14.3900787955145	-14.0890293296144	-13.7879798637143	-13.9300904831152	-13.6380302512507	-13.3472813597147	-6.86884545595525	1.46174419525731	-0.0240184045700221	-0.200012581533468	-0.456692640958148	-0.444945787807985	-0.469156833223338	-1.01648648462886	-1.00022554698591	-1.03374041880317	-0.953940755193395	-0.938180208120034	-0.970652838919479	0.00156069130963491	0.00217507667040291	0.00210718954643484
246	12.7125042093399	0.33	-6.86769611497371	-7.07783882729046	-6.65755340265697	0.500893000725195	-15.36944090991	-15.6961788645353	-15.0427029552848	1	0.57	1.75	-10.8717778444048	-10.6454665563723	-10.4191552683399	-15.0454381355274	-14.7322462609145	-14.4190543863017	-14.6271182066923	-14.3246759348359	-14.0199983274307	-6.86769611497371	1.4248940724172	-0.0728645008737837	-0.0566031614591255	-0.456692640958148	-0.444945787807985	-0.469156833223338	-1.01648648462886	-1.00022554698591	-1.03374041880317	-0.953940755193395	-0.938180208120034	-0.970652838919479	0.00156069130963491	0.00217507667040291	0.00210718954643484
246	12.7125042093399	0.33	-6.86745704234861	-7.07574965976359	-6.65916442493364	0.494415650726363	-15.0659009573195	-15.3903623154993	-14.7414395991397	1.01	0.58	1.79	-10.6222340534251	-10.3982949142921	-10.1743557751591	-14.6800330566709	-14.3705469402268	-14.0610608237827	-14.2466074112566	-13.9482794077612	-13.6467937767895	-6.86745704234861	1.44146896506008	0.113924043445718	0.0165802369134604	-0.456692640958148	-0.444945787807985	-0.469156833223338	-1.01648648462886	-1.00022554698591	-1.03374041880317	-0.953940755193395	-0.938180208120034	-0.970652838919479	0.00156069130963491	0.00217507667040291	0.00210718954643484
246	12.7125042093399	0.33	-6.86678650901966	-7.07553592594734	-6.65803709209198	0.493319794602231	-14.967341285746	-15.2903874043768	-14.6442951671151	0.99	0.56	1.74	-10.6691321226845	-10.4437211091999	-10.2183100957153	-14.8072728071989	-14.4944336435225	-14.1815944798461	-14.3751206396053	-14.0727356372149	-13.7699879337022	-6.86678650901966	1.41583752269493	-0.114404928919298	0.017919422713264	-0.456692640958148	-0.444945787807985	-0.469156833223338	-1.01648648462886	-1.00022554698591	-1.03374041880317	-0.953940755193395	-0.938180208120034	-0.970652838919479	0.00156069130963491	0.00217507667040291	0.00210718954643484
246	12.7125042093399	0.33	-6.86494294263117	-7.07177815554076	-6.65810772972158	0.494561160529581	-14.8689617603818	-15.1890886202913	-14.5488349004723	1	0.56	1.78	-10.5386524311133	-10.3165386628163	-10.0944248945192	-14.5941179189111	-14.2865307252799	-13.9789435316488	-14.1094957234444	-13.8139493239564	-13.5146808357831	-6.86494294263117	1.43934216111713	-0.106385442002151	-0.123777638051285	-0.456692640958148	-0.444945787807985	-0.469156833223338	-1.01648648462886	-1.00022554698591	-1.03374041880317	-0.953940755193395	-0.938180208120034	-0.970652838919479	0.00156069130963491	0.00217507667040291	0.00210718954643484
246	12.7125042093399	0.33	-6.86356061307506	-7.07352256759564	-6.65359865855448	0.491921212758752	-14.8426050264068	-15.1638564454569	-14.5213536073567	1	0.56	1.76	-10.4905588331345	-10.268312801995	-10.0460667708554	-14.5111961610972	-14.2037715705496	-13.896346980002	-14.058407874225	-13.7605920328019	-13.4610993220183	-6.86356061307506	1.43294759287892	0.209543144478607	0.267470588039258	-0.456692640958148	-0.444945787807985	-0.469156833223338	-1.01648648462886	-1.00022554698591	-1.03374041880317	-0.953940755193395	-0.938180208120034	-0.970652838919479	0.00156069130963491	0.00217507667040291	0.00210718954643484
246	12.7125042093399	0.33	-6.86207715523396	-7.06822122313994	-6.65593308732797	0.499960154938101	-14.8530348426896	-15.1693842147091	-14.5366854706701	1	0.57	1.78	-10.5344065180581	-10.3147171200301	-10.095027722002	-14.5932914026263	-14.2889561372276	-13.9846208718289	-14.1389206042698	-13.8460765251449	-13.5490259178746	-6.86207715523396	1.44936831706466	-0.038336936788145	-0.0533020441534955	-0.456692640958148	-0.444945787807985	-0.469156833223338	-1.01648648462886	-1.00022554698591	-1.03374041880317	-0.953940755193395	-0.938180208120034	-0.970652838919479	0.00156069130963491	0.00217507667040291	0.00210718954643484
246	12.7125042093399	0.33	-6.86021715194882	-7.06624007863998	-6.65419422525766	0.49396186802096	-14.9403553039544	-15.2624050814356	-14.6183055264733	1	0.58	1.77	-10.5569929516403	-10.3342313873387	-10.1114698230371	-14.6021627027285	-14.2940446031193	-13.9859265035102	-14.1907851788728	-13.8918224900066	-13.5902187299152	-6.86021715194882	1.44594106168773	0.0949464606036904	-0.028920884643283	-0.456692640958148	-0.444945787807985	-0.469156833223338	-1.01648648462886	-1.00022554698591	-1.03374041880317	-0.953940755193395	-0.938180208120034	-0.970652838919479	0.00156069130963491	0.00217507667040291	0.00210718954643484
246	12.7125042093399	0.33	-6.85673240421483	-7.0653345549605	-6.64813025346916	0.485953031951752	-14.736928363891	-15.0597245488001	-14.414132178982	1.01	0.57	1.78	-10.3847271065332	-10.1621366945739	-9.93954628261468	-14.3468573898689	-14.0393410859766	-13.7318247820843	-13.9227724971294	-13.6214087823088	-13.3266529890069	-6.85673240421483	1.44678761065079	0.0171750369777591	-0.15838896936421	-0.456692640958148	-0.444945787807985	-0.469156833223338	-1.01648648462886	-1.00022554698591	-1.03374041880317	-0.953940755193395	-0.938180208120034	-0.970652838919479	0.00156069130963491	0.00217507667040291	0.00210718954643484
246	12.7125042093399	0.33	-6.85432352234535	-7.06013504684542	-6.64851199784529	0.495172245404118	-14.8401272772027	-15.1592430410749	-14.5210115133305	1.03	0.57	1.82	-10.2583308665335	-10.0423837323885	-9.8264365982435	-14.0711377428218	-13.7749275786873	-13.4787174145528	-13.5961772518147	-13.3102094866128	-13.0235056546527	-6.85432352234535	1.47789720121751	-0.183192006455684	-0.595561389246449	-0.456692640958148	-0.444945787807985	-0.469156833223338	-1.01648648462886	-1.00022554698591	-1.03374041880317	-0.953940755193395	-0.938180208120034	-0.970652838919479	0.00156069130963491	0.00217507667040291	0.00210718954643484
246	12.7125042093399	0.33	-6.85247462006684	-7.05987758836211	-6.64507165177156	0.491439028628066	-14.6843576828498	-15.0024907513714	-14.3662246143282	0.98	0.56	1.75	-10.5413794493421	-10.3178458077458	-10.0943121661494	-14.669809854548	-14.35873140091	-14.0476529472719	-14.2104578874947	-13.9106237935999	-13.6096879629828	-6.85247462006684	1.42833023428571	0.182600105131017	0.287914273384871	-0.456692640958148	-0.444945787807985	-0.469156833223338	-1.01648648462886	-1.00022554698591	-1.03374041880317	-0.953940755193395	-0.938180208120034	-0.970652838919479	0.00156069130963491	0.00217507667040291	0.00210718954643484
246	12.7125042093399	0.33	-6.85211709474355	-7.05958104486164	-6.64465314462546	0.49042810380565	-14.7115209243261	-15.0308877494717	-14.3921540991804	1.01	0.56	1.82	-10.3537258007277	-10.1337363634755	-9.91374692622335	-14.2981370327445	-13.9943392327906	-13.6905414328366	-13.8139039051199	-13.5220855374185	-13.2281636162027	-6.85211709474355	1.45089058387452	-0.147634596084467	-0.296299542713053	-0.456692640958148	-0.444945787807985	-0.469156833223338	-1.01648648462886	-1.00022554698591	-1.03374041880317	-0.953940755193395	-0.938180208120034	-0.970652838919479	0.00156069130963491	0.00217507667040291	0.00210718954643484
246	12.7125042093399	0.33	-6.85082053979811	-7.05920624862653	-6.64243483096969	0.47969043849415	-14.6542600390005	-14.9792960160568	-14.3292240619443	1.01	0.58	1.77	-10.305869378978	-10.0822421591527	-9.85861493932746	-14.2255322814998	-13.9168522354344	-13.6081721893691	-13.8231340997221	-13.5216664350461	-13.2219081597394	-6.85082053979811	1.44900475048825	-0.0487471439437745	-0.287948244429731	-0.456692640958148	-0.444945787807985	-0.469156833223338	-1.01648648462886	-1.00022554698591	-1.03374041880317	-0.953940755193395	-0.938180208120034	-0.970652838919479	0.00156069130963491	0.00217507667040291	0.00210718954643484
246	12.7125042093399	0.33	-6.84730385875533	-7.05551721563221	-6.63909050187844	0.508512581172363	-15.1600504769024	-15.4774623490438	-14.8426386047609	1	0.56	1.76	-10.7360006462087	-10.5158266934266	-10.2956527406445	-14.8659455117308	-14.5610746298241	-14.2562037479174	-14.4034752799801	-14.1073870580081	-13.8110451707206	-6.84730385875533	1.42868289072868	0.0736843208692387	0.195966404793887	-0.456692640958148	-0.444945787807985	-0.469156833223338	-1.01648648462886	-1.00022554698591	-1.03374041880317	-0.953940755193395	-0.938180208120034	-0.970652838919479	0.00156069130963491	0.00217507667040291	0.00210718954643484
246	12.7125042093399	0.33	-6.84634859219746	-7.05278302924065	-6.63991415515428	0.503496928861677	-14.9544802659974	-15.2707452047319	-14.6382153272629	1	0.57	1.76	-10.6019350476998	-10.3823635537501	-10.1627920598004	-14.6853044344634	-14.3811642733255	-14.0770241121875	-14.2542639221485	-13.958532365611	-13.6622270047997	-6.84634859219746	1.43088117199495	0.166859777694503	0.213365543404031	-0.456692640958148	-0.444945787807985	-0.469156833223338	-1.01648648462886	-1.00022554698591	-1.03374041880317	-0.953940755193395	-0.938180208120034	-0.970652838919479	0.00156069130963491	0.00217507667040291	0.00210718954643484
246	12.7125042093399	0.33	-6.84608002097755	-7.05176165789744	-6.64039838405767	0.503550856324466	-14.8480177034088	-15.1619972500859	-14.5340381567318	0.99	0.57	1.77	-10.5501684032796	-10.331692101115	-10.1132157989504	-14.6263570300922	-14.3234696944663	-14.0205823588404	-14.2063212466699	-13.9124086038433	-13.6205929386491	-6.84608002097755	1.4298552038042	0.0733836075969761	0.138328798749987	-0.456692640958148	-0.444945787807985	-0.469156833223338	-1.01648648462886	-1.00022554698591	-1.03374041880317	-0.953940755193395	-0.938180208120034	-0.970652838919479	0.00156069130963491	0.00217507667040291	0.00210718954643484
246	12.7125042093399	0.33	-6.84551332858819	-7.05098856692014	-6.64003809025625	0.500351460766899	-15.0678296673406	-15.3885028151822	-14.7471565194991	1	0.56	1.78	-10.7050488903744	-10.4819718459924	-10.2588948016105	-14.8396103503998	-14.5303752921907	-14.2211402339815	-14.3500346101148	-14.0510115852474	-13.7520754675959	-6.84551332858819	1.4383822952845	-0.0356730375519371	-0.0151415011975451	-0.456692640958148	-0.444945787807985	-0.469156833223338	-1.01648648462886	-1.00022554698591	-1.03374041880317	-0.953940755193395	-0.938180208120034	-0.970652838919479	0.00156069130963491	0.00217507667040291	0.00210718954643484
246	12.7125042093399	0.33	-6.84542701087182	-7.05364551248022	-6.63720850926343	0.506554064550642	-15.1620793054203	-15.4807798587805	-14.8433787520601	1.01	0.58	1.77	-10.6568704046019	-10.4374789704483	-10.2180875362947	-14.7131934740746	-14.4102951094794	-14.1073967448842	-14.3120149655033	-14.0177365127697	-13.7218936322392	-6.84542701087182	1.43623139872828	-0.339062604567991	-0.429977055186542	-0.456692640958148	-0.444945787807985	-0.469156833223338	-1.01648648462886	-1.00022554698591	-1.03374041880317	-0.953940755193395	-0.938180208120034	-0.970652838919479	0.00156069130963491	0.00217507667040291	0.00210718954643484
246	12.7125042093399	0.33	-6.84414723336117	-7.05017354808849	-6.63812091863386	0.515656883339626	-15.1688496376944	-15.4819373120135	-14.8557619633752	0.99	0.55	1.78	-10.8321917676288	-10.6131348330891	-10.3940778985493	-15.0495098598641	-14.7451670669236	-14.4408242739831	-14.5418836589421	-14.2487257544187	-13.954608810305	-6.84414723336117	1.43228926219467	0.029639059846323	0.218256678033735	-0.456692640958148	-0.444945787807985	-0.469156833223338	-1.01648648462886	-1.00022554698591	-1.03374041880317	-0.953940755193395	-0.938180208120034	-0.970652838919479	0.00156069130963491	0.00217507667040291	0.00210718954643484
246	12.7125042093399	0.33	-6.84402453313054	-7.0527643637881	-6.63528470247298	0.496176801688725	-14.7971459615773	-15.1146987848146	-14.4795931383401	1	0.56	1.78	-10.5019468116031	-10.2813057715804	-10.0606647315576	-14.5512852552327	-14.2455694893868	-13.9398537235409	-14.0896270082096	-13.7930321723234	-13.4971709529752	-6.84402453313054	1.43276153084904	0.379093600464909	0.392660310450932	-0.456692640958148	-0.444945787807985	-0.469156833223338	-1.01648648462886	-1.00022554698591	-1.03374041880317	-0.953940755193395	-0.938180208120034	-0.970652838919479	0.00156069130963491	0.00217507667040291	0.00210718954643484
246	12.7125042093399	0.33	-6.84321160311309	-7.05041518451273	-6.63600802171345	0.502014803438711	-14.7938208511935	-15.107616904886	-14.480024797501	1	0.57	1.77	-10.4582819936992	-10.2410559653529	-10.0238299370066	-14.4700870491708	-14.1695329484676	-13.8689788477643	-14.0271010896823	-13.7375882276038	-13.4471681954567	-6.84321160311309	1.43920529390365	0.191372249074634	0.181076511682941	-0.456692640958148	-0.444945787807985	-0.469156833223338	-1.01648648462886	-1.00022554698591	-1.03374041880317	-0.953940755193395	-0.938180208120034	-0.970652838919479	0.00156069130963491	0.00217507667040291	0.00210718954643484
246	12.7125042093399	0.33	-6.84006844377735	-7.04589535502483	-6.63424153252987	0.498030673878399	-14.726223835454	-15.0410850084285	-14.4113626624794	1	0.57	1.79	-10.4036539740022	-10.1858700380933	-9.96808610218442	-14.3899337813731	-14.0887034228657	-13.7874730643583	-13.9477599039694	-13.6549612810822	-13.3634755409714	-6.84006844377735	1.44073674805928	-0.163389805598038	-0.198893254899079	-0.456692640958148	-0.444945787807985	-0.469156833223338	-1.01648648462886	-1.00022554698591	-1.03374041880317	-0.953940755193395	-0.938180208120034	-0.970652838919479	0.00156069130963491	0.00217507667040291	0.00210718954643484
246	12.7125042093399	0.33	-6.83979225321227	-7.04677203526899	-6.63281247115555	0.502483804377226	-14.858616412367	-15.1734913657609	-14.5437414589731	1	0.56	1.78	-10.5398570140886	-10.3211376102224	-10.1024182063561	-14.6022356967547	-14.2992152399839	-13.996194783213	-14.1475564710825	-13.8549012062206	-13.5605364047875	-6.83979225321227	1.4350602435659	0.0907761673682784	0.146722090747965	-0.456692640958148	-0.444945787807985	-0.469156833223338	-1.01648648462886	-1.00022554698591	-1.03374041880317	-0.953940755193395	-0.938180208120034	-0.970652838919479	0.00156069130963491	0.00217507667040291	0.00210718954643484
246	12.7125042093399	0.33	-6.83838671934801	-7.04590053570628	-6.63087290298973	0.505859718027861	-14.9901496819131	-15.3056742768553	-14.6746250869709	1	0.56	1.75	-10.6214539243546	-10.402493956531	-10.1835339887074	-14.7098064588145	-14.4065656057399	-14.1033247526654	-14.2734449302717	-13.97798188508	-13.6840579522776	-6.83838671934801	1.43633289292392	0.106523003896263	0.141959715342235	-0.456692640958148	-0.444945787807985	-0.469156833223338	-1.01648648462886	-1.00022554698591	-1.03374041880317	-0.953940755193395	-0.938180208120034	-0.970652838919479	0.00156069130963491	0.00217507667040291	0.00210718954643484
246	12.7125042093399	0.33	-6.83831624310511	-7.0453507477662	-6.63128173844401	0.495361600463937	-14.9004640766589	-15.2207559656909	-14.5801721876269	1	0.57	1.75	-10.5840741746082	-10.3613524439215	-10.1386307132347	-14.6696116075222	-14.3609175043035	-14.0522234010849	-14.2583595700896	-13.9588501498208	-13.6581119733772	-6.83831624310511	1.43020575400348	-0.041339344702008	-0.0250615641601131	-0.456692640958148	-0.444945787807985	-0.469156833223338	-1.01648648462886	-1.00022554698591	-1.03374041880317	-0.953940755193395	-0.938180208120034	-0.970652838919479	0.00156069130963491	0.00217507667040291	0.00210718954643484
246	12.7125042093399	0.33	-6.83819943408604	-7.04442159348537	-6.63197727468671	0.489411748426701	-14.8667926108178	-15.1901871369171	-14.5433980847185	1	0.56	1.76	-10.5094245139431	-10.2856820195532	-10.0619395251633	-14.5376388349605	-14.2281368664029	-13.9186348978452	-14.07359573002	-13.7754809929549	-13.4733809879697	-6.83819943408604	1.43751621952501	-0.224713685550793	-0.253737844043802	-0.456692640958148	-0.444945787807985	-0.469156833223338	-1.01648648462886	-1.00022554698591	-1.03374041880317	-0.953940755193395	-0.938180208120034	-0.970652838919479	0.00156069130963491	0.00217507667040291	0.00210718954643484
246	12.7125042093399	0.33	-6.8381175013935	-7.04700895736521	-6.62922604542179	0.496028233195923	-14.8862052349976	-15.2057642512473	-14.566646218748	1	0.56	1.78	-10.5232387958576	-10.3020860946977	-10.0809333935377	-14.5583682552747	-14.2524146865499	-13.9464611178252	-14.0847710524763	-13.7888430264822	-13.493210287988	-6.8381175013935	1.44008835067739	0.00660588998248315	-0.036913293900635	-0.456692640958148	-0.444945787807985	-0.469156833223338	-1.01648648462886	-1.00022554698591	-1.03374041880317	-0.953940755193395	-0.938180208120034	-0.970652838919479	0.00156069130963491	0.00217507667040291	0.00210718954643484
246	12.7125042093399	0.33	-6.83734928033097	-7.04419702494185	-6.63050153572009	0.501197344892203	-14.998285513588	-15.3169390789379	-14.6796319482382	1.01	0.57	1.81	-10.5637114287651	-10.343944000511	-10.1241765722569	-14.5949886126653	-14.2913545031544	-13.9877203936434	-14.1192148600928	-13.8258534079347	-13.5315278525896	-6.83734928033097	1.45497342700714	-0.199219910433229	-0.324095737758776	-0.456692640958148	-0.444945787807985	-0.469156833223338	-1.01648648462886	-1.00022554698591	-1.03374041880317	-0.953940755193395	-0.938180208120034	-0.970652838919479	0.00156069130963491	0.00217507667040291	0.00210718954643484
246	12.7125042093399	0.33	-6.83685893158533	-7.04412798602489	-6.62958987714577	0.500433034171592	-15.0008860456606	-15.320082420986	-14.6816896703352	1	0.57	1.75	-10.6279034229638	-10.4064693499152	-10.1850352768667	-14.7168380957634	-14.4102104127436	-14.1035827297239	-14.2988925201942	-14.0023376752541	-13.7028754623429	-6.83685893158533	1.43923276226563	0.304915520988968	0.286643498863489	-0.456692640958148	-0.444945787807985	-0.469156833223338	-1.01648648462886	-1.00022554698591	-1.03374041880317	-0.953940755193395	-0.938180208120034	-0.970652838919479	0.00156069130963491	0.00217507667040291	0.00210718954643484
246	12.7125042093399	0.33	-6.83644135479671	-7.04443675104938	-6.62844595854405	0.498079932762237	-14.8369218945402	-15.1541186495426	-14.5197251395378	1	0.56	1.75	-10.5345451596318	-10.3140424951524	-10.093539830673	-14.5992499322507	-14.2936673503089	-13.9880847683672	-14.1436037023338	-13.848128320634	-13.5521760065096	-6.83644135479671	1.42735945340612	0.157269623290475	0.32319001720629	-0.456692640958148	-0.444945787807985	-0.469156833223338	-1.01648648462886	-1.00022554698591	-1.03374041880317	-0.953940755193395	-0.938180208120034	-0.970652838919479	0.00156069130963491	0.00217507667040291	0.00210718954643484
246	12.7125042093399	0.33	-6.83439402789497	-7.04051171770858	-6.62827633808136	0.510456925203054	-14.9004127548412	-15.211177233947	-14.5896482757355	1	0.56	1.79	-10.5263084297618	-10.3112558598147	-10.0962032898676	-14.5622540849541	-14.2647471112522	-13.9672401375502	-14.096506872321	-13.809905317976	-13.5208624272088	-6.83439402789497	1.44089711200241	0.126851679042253	0.124410132224085	-0.456692640958148	-0.444945787807985	-0.469156833223338	-1.01648648462886	-1.00022554698591	-1.03374041880317	-0.953940755193395	-0.938180208120034	-0.970652838919479	0.00156069130963491	0.00217507667040291	0.00210718954643484
246	12.7125042093399	0.33	-6.83269688162513	-7.03789276312224	-6.62750100012803	0.501639662917237	-15.0389935687173	-15.3582294825408	-14.7197576548939	0.99	0.57	1.77	-10.6995759853116	-10.4771747690075	-10.2547735527034	-14.8404187206355	-14.5319460130756	-14.2234733055158	-14.3931205010359	-14.0925177983283	-13.7931582807087	-6.83269688162513	1.43437898412885	0.0364071331284038	0.0697377902562172	-0.456692640958148	-0.444945787807985	-0.469156833223338	-1.01648648462886	-1.00022554698591	-1.03374041880317	-0.953940755193395	-0.938180208120034	-0.970652838919479	0.00156069130963491	0.00217507667040291	0.00210718954643484
246	12.7125042093399	0.33	-6.83073651126095	-7.0384953927547	-6.6229776297672	0.497420057737182	-14.8635113663844	-15.1816962305508	-14.5453265022181	0.99	0.56	1.74	-10.6270525834432	-10.4043260032639	-10.1815994230846	-14.767177987615	-14.457680784486	-14.148183581357	-14.3404831750042	-14.0408350840826	-13.7396398007809	-6.83073651126095	1.42953284134609	-0.0473617379523199	0.0625071291178724	-0.456692640958148	-0.444945787807985	-0.469156833223338	-1.01648648462886	-1.00022554698591	-1.03374041880317	-0.953940755193395	-0.938180208120034	-0.970652838919479	0.00156069130963491	0.00217507667040291	0.00210718954643484
246	12.7125042093399	0.33	-6.82698227799321	-7.0341973281029	-6.61976722788352	0.502234333411332	-14.8841654749566	-15.1997392661052	-14.568591683808	1.03	0.57	1.8	-10.3360525610403	-10.1214576107524	-9.90686266046448	-14.2038713168638	-13.9089735267125	-13.6140757365613	-13.7614346189949	-13.4759654466298	-13.1890052556856	-6.82698227799321	1.45045106269675	0.228219745280961	0.0871189799993784	-0.456692640958148	-0.444945787807985	-0.469156833223338	-1.01648648462886	-1.00022554698591	-1.03374041880317	-0.953940755193395	-0.938180208120034	-0.970652838919479	0.00156069130963491	0.00217507667040291	0.00210718954643484
246	12.7125042093399	0.33	-6.82264427484612	-7.02943510364244	-6.6158534460498	0.510304048885497	-15.2300350968061	-15.5477713877469	-14.9122988058654	1	0.56	1.74	-10.8130076421197	-10.5920316027609	-10.371055563402	-14.9877408729549	-14.6814494389101	-14.3751580048653	-14.5365849080149	-14.2378840397904	-13.9432040179624	-6.82264427484612	1.43672137942014	-0.0519981345202711	0.0510054886477444	-0.456692640958148	-0.444945787807985	-0.469156833223338	-1.01648648462886	-1.00022554698591	-1.03374041880317	-0.953940755193395	-0.938180208120034	-0.970652838919479	0.00156069130963491	0.00217507667040291	0.00210718954643484
246	12.7125042093399	0.33	-6.81948922303748	-7.02550676831216	-6.6134716777628	0.514682087261462	-15.2181442458627	-15.5328629090978	-14.9034255826275	0.99	0.56	1.79	-10.8481580247612	-10.6283583772592	-10.4085587297572	-15.0610530696679	-14.755893968172	-14.4507348666761	-14.5602889544889	-14.2653818665529	-13.9715118858585	-6.81948922303748	1.44137971239088	0.0944469036786317	0.193130772384171	-0.456692640958148	-0.444945787807985	-0.469156833223338	-1.01648648462886	-1.00022554698591	-1.03374041880317	-0.953940755193395	-0.938180208120034	-0.970652838919479	0.00156069130963491	0.00217507667040291	0.00210718954643484
246	12.7125042093399	0.33	-6.81890903846142	-7.02449573818918	-6.61332233873366	0.499004223824708	-14.9034902749891	-15.2215217311563	-14.5854588188219	1.01	0.57	1.8	-10.4793201651685	-10.2603700818171	-10.0414199984658	-14.4685500701187	-14.1662508566301	-13.8639516431415	-13.9968680102382	-13.7044125164167	-13.4115273718668	-6.81890903846142	1.45899376554844	-0.225330961153537	-0.419835349116081	-0.456692640958148	-0.444945787807985	-0.469156833223338	-1.01648648462886	-1.00022554698591	-1.03374041880317	-0.953940755193395	-0.938180208120034	-0.970652838919479	0.00156069130963491	0.00217507667040291	0.00210718954643484
246	12.7125042093399	0.33	-6.81853323665624	-7.02453281435601	-6.61253365895647	0.491451375012859	-14.6649013462503	-14.9826050505523	-14.3471976419484	1.01	0.57	1.79	-10.2757971791268	-10.0579005705298	-9.84000396193274	-14.1669811195494	-13.8665725881044	-13.5661640566594	-13.7271363392676	-13.4362615162134	-13.1450553640159	-6.81853323665624	1.45857283826906	-0.0223396680352117	-0.216302125608528	-0.456692640958148	-0.444945787807985	-0.469156833223338	-1.01648648462886	-1.00022554698591	-1.03374041880317	-0.953940755193395	-0.938180208120034	-0.970652838919479	0.00156069130963491	0.00217507667040291	0.00210718954643484
246	12.7125042093399	0.33	-6.81840656457993	-7.02397702747496	-6.6128361016849	0.497720351260836	-14.9214256842141	-15.2406585374749	-14.6021928309533	1	0.56	1.79	-10.5414087914579	-10.3206070460732	-10.0998053006886	-14.5803181280768	-14.2749168525327	-13.9695155769886	-14.1184391834826	-13.8227211951463	-13.5274409550644	-6.81840656457993	1.45333126275775	0.0178228681995104	-0.0496398775786086	-0.456692640958148	-0.444945787807985	-0.469156833223338	-1.01648648462886	-1.00022554698591	-1.03374041880317	-0.953940755193395	-0.938180208120034	-0.970652838919479	0.00156069130963491	0.00217507667040291	0.00210718954643484
246	12.7125042093399	0.33	-6.8155862869449	-7.02240065517343	-6.60877191871638	0.501288868731657	-14.8545252259066	-15.17006669549	-14.5389837563233	1	0.57	1.77	-10.4862572018092	-10.2681402301237	-10.0500232584381	-14.5006659857175	-14.1990482310354	-13.8974304763533	-14.0625418785055	-13.769633584889	-13.4766292749821	-6.8155862869449	1.4416512317334	0.191164893955292	0.225303336510923	-0.456692640958148	-0.444945787807985	-0.469156833223338	-1.01648648462886	-1.00022554698591	-1.03374041880317	-0.953940755193395	-0.938180208120034	-0.970652838919479	0.00156069130963491	0.00217507667040291	0.00210718954643484
246	12.7125042093399	0.33	-6.81056248666719	-7.01794714663303	-6.60317782670135	0.496284534891106	-14.9939399608898	-15.3156467356808	-14.6722331860988	1	0.57	1.76	-10.6060700958384	-10.3832884750146	-10.1605068541908	-14.6765845832373	-14.3683013763505	-14.0600181694637	-14.2693853590152	-13.970302261203	-13.6715696015926	-6.81056248666719	1.42574238898262	0.0755058660937453	0.101557189478105	-0.456692640958148	-0.444945787807985	-0.469156833223338	-1.01648648462886	-1.00022554698591	-1.03374041880317	-0.953940755193395	-0.938180208120034	-0.970652838919479	0.00156069130963491	0.00217507667040291	0.00210718954643484
246	12.7125042093399	0.33	-6.80691838575281	-7.01218169613902	-6.6016550753666	0.502481183893364	-15.0598543387333	-15.3789954791072	-14.7407131983593	1	0.58	1.76	-10.6241335014191	-10.403664090024	-10.1831946786288	-14.6878418967361	-14.3830434059033	-14.0782449150705	-14.2886199853349	-13.9920770529605	-13.6942301223413	-6.80691838575281	1.4539018945882	-0.0203631514662458	-0.126196165477621	-0.456692640958148	-0.444945787807985	-0.469156833223338	-1.01648648462886	-1.00022554698591	-1.03374041880317	-0.953940755193395	-0.938180208120034	-0.970652838919479	0.00156069130963491	0.00217507667040291	0.00210718954643484
246	12.7125042093399	0.33	-6.80030330270093	-7.00474013304238	-6.59586647235947	0.492158203132351	-14.6282895061481	-14.9447522370161	-14.3118267752801	0.99	0.56	1.77	-10.4188350143633	-10.1982108829748	-9.97758675158625	-14.4549729543525	-14.1488815489409	-13.8427901435292	-13.9969050506422	-13.7014890769944	-13.4041974950155	-6.80030330270093	1.43830135851535	-0.0955512586706701	-0.0185573724208184	-0.456692640958148	-0.444945787807985	-0.469156833223338	-1.01648648462886	-1.00022554698591	-1.03374041880317	-0.953940755193395	-0.938180208120034	-0.970652838919479	0.00156069130963491	0.00217507667040291	0.00210718954643484
246	12.7125042093399	0.33	-6.79877929643325	-7.00509672135521	-6.59246187151129	0.504341832049447	-14.7486627682861	-15.0600483154977	-14.4372772210744	1	0.56	1.75	-10.4551869355436	-10.239012721695	-10.0228385078464	-14.4817845616461	-14.1823553489464	-13.8829261362466	-14.0369067941248	-13.7462856939977	-13.456622159816	-6.79877929643325	1.42590280472671	0.176743887769803	0.342687068611451	-0.456692640958148	-0.444945787807985	-0.469156833223338	-1.01648648462886	-1.00022554698591	-1.03374041880317	-0.953940755193395	-0.938180208120034	-0.970652838919479	0.00156069130963491	0.00217507667040291	0.00210718954643484
246	12.7125042093399	0.33	-6.79754269494185	-7.00420927472784	-6.59087611515586	0.483615983036064	-14.5904754032832	-14.9115623746744	-14.269388431892	0.99	0.55	1.75	-10.4214255914855	-10.1970236209427	-9.9726216503999	-14.4724870391904	-14.1608545680145	-13.8492220968387	-14.0210274597704	-13.7193306625991	-13.4168008224363	-6.79754269494185	1.42197418722532	0.125009959303538	0.305262674649331	-0.456692640958148	-0.444945787807985	-0.469156833223338	-1.01648648462886	-1.00022554698591	-1.03374041880317	-0.953940755193395	-0.938180208120034	-0.970652838919479	0.00156069130963491	0.00217507667040291	0.00210718954643484
246	12.7125042093399	0.33	-6.79170384808769	-6.99682776770064	-6.58657992847474	0.503733840124599	-15.0501578793176	-15.3682954724153	-14.73202028622	1	0.56	1.79	-10.6692372537285	-10.4483744087772	-10.227511563826	-14.7783013195089	-14.4723771381123	-14.1664529567156	-14.2880230428797	-13.992342041222	-13.6977269337169	-6.79170384808769	1.44503488848773	0.159373144478313	0.1512943582463	-0.456692640958148	-0.444945787807985	-0.469156833223338	-1.01648648462886	-1.00022554698591	-1.03374041880317	-0.953940755193395	-0.938180208120034	-0.970652838919479	0.00156069130963491	0.00217507667040291	0.00210718954643484
246	12.7125042093399	0.33	-6.79036082424675	-6.99464092487837	-6.58608072361513	0.502211582990495	-14.9278961861937	-15.2444115567167	-14.6113808156708	1.01	0.57	1.8	-10.46917187118	-10.2518034406868	-10.0344350101937	-14.4408661646995	-14.1410345780366	-13.8412029913737	-13.9870656897253	-13.6951648360426	-13.4044639971244	-6.79036082424675	1.44942137475202	0.0760124699099827	-0.0713482365985758	-0.456692640958148	-0.444945787807985	-0.469156833223338	-1.01648648462886	-1.00022554698591	-1.03374041880317	-0.953940755193395	-0.938180208120034	-0.970652838919479	0.00156069130963491	0.00217507667040291	0.00210718954643484
246	12.7125042093399	0.33	-6.79013944733796	-6.99678110127453	-6.58349779340138	0.495133727593868	-14.982147457934	-15.3043419849967	-14.6599529308713	0.99	0.55	1.76	-10.6716089150666	-10.4469449608268	-10.222281006587	-14.8067925930963	-14.4950727202965	-14.1833528474967	-14.3244651747459	-14.0238252915485	-13.7218991555278	-6.79013944733796	1.42354908365428	-0.055664430122967	0.120916212315839	-0.456692640958148	-0.444945787807985	-0.469156833223338	-1.01648648462886	-1.00022554698591	-1.03374041880317	-0.953940755193395	-0.938180208120034	-0.970652838919479	0.00156069130963491	0.00217507667040291	0.00210718954643484
246	12.7125042093399	0.33	-6.78972754632151	-6.997952042717	-6.58150304992602	0.485228403032937	-14.6417414227702	-14.9629181597635	-14.3205646857769	1.02	0.58	1.8	-10.2361285259305	-10.0164116014443	-9.79669467695805	-14.0985603842147	-13.7959369539348	-13.4933135236549	-13.6711969482093	-13.3773476193489	-13.0849521901432	-6.78972754632151	1.45511711106942	-0.0161047443721313	-0.248223834699662	-0.456692640958148	-0.444945787807985	-0.469156833223338	-1.01648648462886	-1.00022554698591	-1.03374041880317	-0.953940755193395	-0.938180208120034	-0.970652838919479	0.00156069130963491	0.00217507667040291	0.00210718954643484
246	12.7125042093399	0.33	-6.78786413253566	-6.99535490095053	-6.58037336412079	0.498400473535368	-14.9765108649036	-15.296486676681	-14.6565350531261	1	0.56	1.77	-10.6053536448157	-10.3835081509181	-10.1616626570204	-14.6823057459917	-14.3751775276539	-14.068049309316	-14.2063170585131	-13.9091548936891	-13.6115065440866	-6.78786413253566	1.44674281963026	-0.109182997768164	-0.117360229411207	-0.456692640958148	-0.444945787807985	-0.469156833223338	-1.01648648462886	-1.00022554698591	-1.03374041880317	-0.953940755193395	-0.938180208120034	-0.970652838919479	0.00156069130963491	0.00217507667040291	0.00210718954643484
246	12.7125042093399	0.33	-6.78763062325178	-6.99342931669155	-6.58183192981201	0.490048271554378	-14.7727333589544	-15.0936728282639	-14.4517938896448	1	0.57	1.78	-10.4777041821205	-10.2549148810635	-10.0321255800064	-14.5125311667458	-14.203948616694	-13.8953660666421	-14.0620828940128	-13.7629154952345	-13.4634957582749	-6.78763062325178	1.43462174063165	0.375573088839295	0.380202040413478	-0.456692640958148	-0.444945787807985	-0.469156833223338	-1.01648648462886	-1.00022554698591	-1.03374041880317	-0.953940755193395	-0.938180208120034	-0.970652838919479	0.00156069130963491	0.00217507667040291	0.00210718954643484
246	12.7125042093399	0.33	-6.7869715338633	-6.99148873251424	-6.58245433521235	0.499032237901405	-14.9159397730737	-15.2342190608209	-14.5976604853265	1	0.56	1.8	-10.5691701190445	-10.3483548659529	-10.1275396128612	-14.6359535642059	-14.3301734741784	-14.0243933841508	-14.1569466119283	-13.8611232989717	-13.564560832082	-6.7869715338633	1.44861695508783	0.0650012760028271	-0.00774443656803737	-0.456692640958148	-0.444945787807985	-0.469156833223338	-1.01648648462886	-1.00022554698591	-1.03374041880317	-0.953940755193395	-0.938180208120034	-0.970652838919479	0.00156069130963491	0.00217507667040291	0.00210718954643484
246	12.7125042093399	0.33	-6.78507857256386	-6.99255132889375	-6.57760581623398	0.48431101970262	-14.6084875760342	-14.9295238997797	-14.2874512522888	1.03	0.58	1.82	-10.1633315714933	-9.94478484310326	-9.72623811471318	-13.9722577873145	-13.6718059909562	-13.3713541945978	-13.5370512286484	-13.2471286113792	-12.9559412021743	-6.78507857256386	1.46925213965669	0.0302218896817057	-0.340088305680417	-0.456692640958148	-0.444945787807985	-0.469156833223338	-1.01648648462886	-1.00022554698591	-1.03374041880317	-0.953940755193395	-0.938180208120034	-0.970652838919479	0.00156069130963491	0.00217507667040291	0.00210718954643484
246	12.7125042093399	0.33	-6.78360473771844	-6.99002412154151	-6.57718535389537	0.511683176574121	-15.1539405618377	-15.4692180934359	-14.8386630302396	1.02	0.57	1.8	-10.5635493833021	-10.3482540946607	-10.1329588060193	-14.5396182265374	-14.2432868336284	-13.9469554407193	-14.0982409620815	-13.8077858058826	-13.522608139837	-6.78360473771844	1.45231908759036	0.214239849266014	0.034787431709899	-0.456692640958148	-0.444945787807985	-0.469156833223338	-1.01648648462886	-1.00022554698591	-1.03374041880317	-0.953940755193395	-0.938180208120034	-0.970652838919479	0.00156069130963491	0.00217507667040291	0.00210718954643484
246	12.7125042093399	0.33	-6.78335117676141	-6.99144335353678	-6.57525899998603	0.500547632397717	-15.020186475447	-15.3397202905145	-14.7006526603795	0.98	0.56	1.75	-10.7599922005008	-10.5358563432095	-10.3117204859183	-14.9640538699388	-14.6523453686505	-14.3406368673623	-14.5079048699776	-14.2059486323396	-13.9026462985639	-6.78335117676141	1.42419596637641	0.178858369979376	0.356270810545108	-0.456692640958148	-0.444945787807985	-0.469156833223338	-1.01648648462886	-1.00022554698591	-1.03374041880317	-0.953940755193395	-0.938180208120034	-0.970652838919479	0.00156069130963491	0.00217507667040291	0.00210718954643484
246	12.7125042093399	0.33	-6.78238699744101	-6.98769333577395	-6.57708065910808	0.502910658764742	-15.0514743981464	-15.3701640908684	-14.7327847054245	1	0.57	1.77	-10.6165954341563	-10.3964676907788	-10.1763399474013	-14.6766559828648	-14.3723456997922	-14.0680354167196	-14.2360961775305	-13.9413319589863	-13.6450976559973	-6.78238699744101	1.43345985767594	-0.174821201679633	-0.147909826209121	-0.456692640958148	-0.444945787807985	-0.469156833223338	-1.01648648462886	-1.00022554698591	-1.03374041880317	-0.953940755193395	-0.938180208120034	-0.970652838919479	0.00156069130963491	0.00217507667040291	0.00210718954643484
246	12.7125042093399	0.33	-6.78145393727348	-6.98566326215783	-6.57724461238914	0.511800112157783	-15.1087388975683	-15.423002462798	-14.7944753323387	1	0.56	1.78	-10.7134334796863	-10.4951334561144	-10.2768334325426	-14.8428534069974	-14.5404111269605	-14.2379688469235	-14.3706693863149	-14.0770915059128	-13.7860582170071	-6.78145393727348	1.43144842073619	-0.0497056143793666	0.0299598504903339	-0.456692640958148	-0.444945787807985	-0.469156833223338	-1.01648648462886	-1.00022554698591	-1.03374041880317	-0.953940755193395	-0.938180208120034	-0.970652838919479	0.00156069130963491	0.00217507667040291	0.00210718954643484
246	12.7125042093399	0.33	-6.77999697296225	-6.98735369208845	-6.57264025383606	0.502483369401541	-15.0245711956883	-15.3429632410466	-14.70617915033	1.01	0.57	1.78	-10.5627754628728	-10.3435802766856	-10.1243850904985	-14.5836945699701	-14.2810586143164	-13.9784226586627	-14.1579655680422	-13.8638024197301	-13.5711071675479	-6.77999697296225	1.44454997528426	0.134205327320464	-0.0222820673159385	-0.456692640958148	-0.444945787807985	-0.469156833223338	-1.01648648462886	-1.00022554698591	-1.03374041880317	-0.953940755193395	-0.938180208120034	-0.970652838919479	0.00156069130963491	0.00217507667040291	0.00210718954643484
246	12.7125042093399	0.33	-6.77846397814711	-6.98414018576654	-6.57278777052768	0.497791745579967	-14.8380966639852	-15.15550142862	-14.5206918993505	1	0.56	1.75	-10.5247441764559	-10.3043223076115	-10.0839004387672	-14.5798946970718	-14.2745449818862	-13.9691952667007	-14.1353787776064	-13.839205985225	-13.5415179420264	-6.77846397814711	1.43702308609521	0.287161232488015	0.336962602601436	-0.456692640958148	-0.444945787807985	-0.469156833223338	-1.01648648462886	-1.00022554698591	-1.03374041880317	-0.953940755193395	-0.938180208120034	-0.970652838919479	0.00156069130963491	0.00217507667040291	0.00210718954643484
246	12.7125042093399	0.33	-6.77544773780827	-6.98085552794943	-6.57003994766711	0.500459407296188	-15.276725269101	-15.6017739441754	-14.9516765940266	1	0.57	1.8	-10.7823590682157	-10.5577184894046	-10.3330779105935	-14.9088910667966	-14.5982779720658	-14.2876648773351	-14.445816802799	-14.1423165569358	-13.8417334441631	-6.77544773780827	1.45090502919404	0.0724511476208846	-0.0775924142749665	-0.456692640958148	-0.444945787807985	-0.469156833223338	-1.01648648462886	-1.00022554698591	-1.03374041880317	-0.953940755193395	-0.938180208120034	-0.970652838919479	0.00156069130963491	0.00217507667040291	0.00210718954643484
246	12.7125042093399	0.33	-6.77341355333839	-6.9769406875785	-6.56988641909829	0.505212236198752	-15.0214508827234	-15.3380440918589	-14.7048576735879	1	0.56	1.79	-10.6372989846435	-10.4177340517281	-10.1981691188128	-14.7282081034841	-14.424202544472	-14.12019698546	-14.2506275293272	-13.9552322906196	-13.6612076899549	-6.77341355333839	1.44013593097966	-0.330298374254731	-0.326578065560701	-0.456692640958148	-0.444945787807985	-0.469156833223338	-1.01648648462886	-1.00022554698591	-1.03374041880317	-0.953940755193395	-0.938180208120034	-0.970652838919479	0.00156069130963491	0.00217507667040291	0.00210718954643484
246	12.7125042093399	0.33	-6.77332211274625	-6.98095952694326	-6.56568469854925	0.493732586172307	-14.9691239930177	-15.2919419207122	-14.6463060653233	0.99	0.57	1.74	-10.6485999422103	-10.4238044921612	-10.1990090421121	-14.7671320212044	-14.4553930032437	-14.143653985283	-14.3595631618613	-14.0545080803554	-13.7527785061896	-6.77332211274625	1.43051607252708	-0.0789474707779111	-0.0455139934108379	-0.456692640958148	-0.444945787807985	-0.469156833223338	-1.01648648462886	-1.00022554698591	-1.03374041880317	-0.953940755193395	-0.938180208120034	-0.970652838919479	0.00156069130963491	0.00217507667040291	0.00210718954643484
246	12.7125042093399	0.33	-6.77132068123752	-6.97774032373879	-6.56490103873625	0.497376232377259	-14.9122465053778	-15.2315026307217	-14.592990380034	0.99	0.56	1.75	-10.6064709195074	-10.3841566218685	-10.1618423242296	-14.7086863022024	-14.4003885385748	-14.0920907749472	-14.2798783224509	-13.9812217471231	-13.6829950498289	-6.77132068123752	1.43256877901222	-0.102126261128945	-0.0668278648521704	-0.456692640958148	-0.444945787807985	-0.469156833223338	-1.01648648462886	-1.00022554698591	-1.03374041880317	-0.953940755193395	-0.938180208120034	-0.970652838919479	0.00156069130963491	0.00217507667040291	0.00210718954643484
246	12.7125042093399	0.33	-6.77063198785965	-6.97451761131611	-6.56674636440319	0.487896591473892	-14.6830855271583	-15.0034537540434	-14.3627173002733	1	0.56	1.77	-10.4309416478426	-10.2082101131411	-9.98547857843968	-14.4562799400519	-14.1475954966117	-13.8389110531715	-14.0057925918416	-13.706410036431	-13.4079302463388	-6.77063198785965	1.45456566075552	5.63452873800043e-05	-0.161907305952681	-0.456692640958148	-0.444945787807985	-0.469156833223338	-1.01648648462886	-1.00022554698591	-1.03374041880317	-0.953940755193395	-0.938180208120034	-0.970652838919479	0.00156069130963491	0.00217507667040291	0.00210718954643484
246	12.7125042093399	0.33	-6.77036717351392	-6.97599283328195	-6.56474151374588	0.492432890594149	-14.9332560503492	-15.2561388343362	-14.6103732663623	1.02	0.58	1.78	-10.396769840816	-10.1767313351936	-9.95669282957128	-14.298965468607	-13.9963404185356	-13.6937153684642	-13.889285107634	-13.5956138890797	-13.3014983734681	-6.77036717351392	1.4519963346634	0.0500309765588736	-0.212099255658665	-0.456692640958148	-0.444945787807985	-0.469156833223338	-1.01648648462886	-1.00022554698591	-1.03374041880317	-0.953940755193395	-0.938180208120034	-0.970652838919479	0.00156069130963491	0.00217507667040291	0.00210718954643484
246	12.7125042093399	0.33	-6.76858009298656	-6.97320656344958	-6.56395362252354	0.513209994715801	-15.3053991384544	-15.6228562797969	-14.9879419971119	1.01	0.57	1.75	-10.7727281696418	-10.5538258493525	-10.3349235290631	-14.8827257626481	-14.5803081066587	-14.2778904506694	-14.448996343463	-14.1530592670785	-13.8615637454305	-6.76858009298656	1.42959188371308	-0.0453172435240026	0.0203242348231257	-0.456692640958148	-0.444945787807985	-0.469156833223338	-1.01648648462886	-1.00022554698591	-1.03374041880317	-0.953940755193395	-0.938180208120034	-0.970652838919479	0.00156069130963491	0.00217507667040291	0.00210718954643484
246	12.7125042093399	0.33	-6.76852029950638	-6.97614590987903	-6.56089468913373	0.490686351111262	-14.9344263720939	-15.2584646999914	-14.6103880441965	1	0.57	1.78	-10.5745155647914	-10.3499485189377	-10.1253814730839	-14.6372192564204	-14.3263740864655	-14.0155289165107	-14.2013899994653	-13.8984982416737	-13.5982815312682	-6.76852029950638	1.43294070779477	0.0853051255437061	0.0205243702739667	-0.456692640958148	-0.444945787807985	-0.469156833223338	-1.01648648462886	-1.00022554698591	-1.03374041880317	-0.953940755193395	-0.938180208120034	-0.970652838919479	0.00156069130963491	0.00217507667040291	0.00210718954643484
246	12.7125042093399	0.33	-6.76788153468596	-6.97176757269114	-6.56399549668077	0.509718314638443	-15.0928879213605	-15.4081322127086	-14.7776436300124	1	0.57	1.79	-10.6845812172183	-10.4659789111325	-10.2473766050467	-14.7929649184913	-14.4903067066919	-14.1876484948925	-14.323092346406	-14.0317573572633	-13.7381777116722	-6.76788153468596	1.44855709370613	-0.167135583297203	-0.227937432887767	-0.456692640958148	-0.444945787807985	-0.469156833223338	-1.01648648462886	-1.00022554698591	-1.03374041880317	-0.953940755193395	-0.938180208120034	-0.970652838919479	0.00156069130963491	0.00217507667040291	0.00210718954643484
246	12.7125042093399	0.33	-6.76708389236221	-6.97203059741787	-6.56213718730656	0.490605144856789	-14.6610725360972	-14.9792314814353	-14.342913590759	1.01	0.57	1.76	-10.332151693082	-10.1126967437531	-9.89324179442417	-14.2757780741799	-13.9725604824369	-13.6693428906939	-13.8725431757614	-13.576213705456	-13.2800892098458	-6.76708389236221	1.45211334904955	0.0711590037106319	-0.0579891133240406	-0.456692640958148	-0.444945787807985	-0.469156833223338	-1.01648648462886	-1.00022554698591	-1.03374041880317	-0.953940755193395	-0.938180208120034	-0.970652838919479	0.00156069130963491	0.00217507667040291	0.00210718954643484
246	12.7125042093399	0.33	-6.76592527164286	-6.97271022474486	-6.55914031854087	0.490901678433928	-15.0000807355017	-15.325403413418	-14.6747580575853	0.97	0.56	1.74	-10.8359023950834	-10.6058813842353	-10.3758603733873	-15.1168757687845	-14.795979647869	-14.4750835269536	-14.6555928243878	-14.346048642808	-14.0335824667095	-6.76592527164286	1.41750224473029	-0.013128995118584	0.236918528541186	-0.456692640958148	-0.444945787807985	-0.469156833223338	-1.01648648462886	-1.00022554698591	-1.03374041880317	-0.953940755193395	-0.938180208120034	-0.970652838919479	0.00156069130963491	0.00217507667040291	0.00210718954643484
246	12.7125042093399	0.33	-6.76538386985458	-6.9696669332445	-6.56110080646466	0.495495746955792	-14.8198229075367	-15.1382959172453	-14.501349897828	1	0.56	1.77	-10.5068040073318	-10.2857663480784	-10.0647286888249	-14.5518314729939	-14.2456962520079	-13.9395610310219	-14.0964147368567	-13.7998231433438	-13.5039878504496	-6.76538386985458	1.45501004472138	0.10002337994507	0.0194144626619259	-0.456692640958148	-0.444945787807985	-0.469156833223338	-1.01648648462886	-1.00022554698591	-1.03374041880317	-0.953940755193395	-0.938180208120034	-0.970652838919479	0.00156069130963491	0.00217507667040291	0.00210718954643484
246	12.7125042093399	0.33	-6.76440830517006	-6.97070191079107	-6.55811469954906	0.509155803170343	-15.1510270335798	-15.4678420238801	-14.8342120432795	1	0.56	1.73	-10.6871044971669	-10.4682093919298	-10.2493142866927	-14.7757474187071	-14.4731080286804	-14.1704686386536	-14.3612003868885	-14.065295022223	-13.7727157116169	-6.76440830517006	1.43616266542664	-0.111043048640169	-0.0782625925262897	-0.456692640958148	-0.444945787807985	-0.469156833223338	-1.01648648462886	-1.00022554698591	-1.03374041880317	-0.953940755193395	-0.938180208120034	-0.970652838919479	0.00156069130963491	0.00217507667040291	0.00210718954643484
246	12.7125042093399	0.33	-6.76382116055912	-6.96990101361054	-6.55774130750769	0.505881777902095	-14.785386357297	-15.0965871985976	-14.4741855159964	1.01	0.57	1.79	-10.3690254245643	-10.1552784767845	-9.94153152900477	-14.3034512115793	-14.0086000646288	-13.7137489176782	-13.8541974636239	-13.5672554540462	-13.2815114487246	-6.76382116055912	1.45124186044564	0.0453302940481698	-0.0236392852900151	-0.456692640958148	-0.444945787807985	-0.469156833223338	-1.01648648462886	-1.00022554698591	-1.03374041880317	-0.953940755193395	-0.938180208120034	-0.970652838919479	0.00156069130963491	0.00217507667040291	0.00210718954643484
246	12.7125042093399	0.33	-6.7635907375008	-6.9680615644223	-6.5591199105793	0.494013840941405	-15.0132776602815	-15.3368656877647	-14.6896896327984	1.01	0.56	1.8	-10.5288698153217	-10.3067242815126	-10.0845787477035	-14.5212108248905	-14.2148320599489	-13.9084532950072	-14.0445596321604	-13.7497460632616	-13.4527973952056	-6.7635907375008	1.46894252214685	0.00453153004235181	-0.242357982796475	-0.456692640958148	-0.444945787807985	-0.469156833223338	-1.01648648462886	-1.00022554698591	-1.03374041880317	-0.953940755193395	-0.938180208120034	-0.970652838919479	0.00156069130963491	0.00217507667040291	0.00210718954643484
246	12.7125042093399	0.33	-6.76176138154515	-6.96916991893445	-6.55435284415586	0.495628190531113	-14.8363269652999	-15.1550701928355	-14.5175837377643	1	0.55	1.8	-10.501329222842	-10.280464025432	-10.0595988280221	-14.53509643552	-14.2293925693254	-13.9236887031309	-14.0236425946846	-13.7306717648083	-13.4319954941985	-6.76176138154515	1.42990615204219	-0.236225453014274	-0.160648092015342	-0.456692640958148	-0.444945787807985	-0.469156833223338	-1.01648648462886	-1.00022554698591	-1.03374041880317	-0.953940755193395	-0.938180208120034	-0.970652838919479	0.00156069130963491	0.00217507667040291	0.00210718954643484
246	12.7125042093399	0.33	-6.75984464836613	-6.96702838419254	-6.55266091253972	0.494462664556259	-14.906583504049	-15.2275835911477	-14.5855834169503	0.99	0.55	1.75	-10.6143528699993	-10.3906004817513	-10.1668480935032	-14.7253370775846	-14.4149244335713	-14.104511789558	-14.2567015091139	-13.9572303110869	-13.6546617820911	-6.75984464836613	1.42021689711534	0.00762896022029303	0.185550735542235	-0.456692640958148	-0.444945787807985	-0.469156833223338	-1.01648648462886	-1.00022554698591	-1.03374041880317	-0.953940755193395	-0.938180208120034	-0.970652838919479	0.00156069130963491	0.00217507667040291	0.00210718954643484
246	12.7125042093399	0.33	-6.75837705230379	-6.96453381941837	-6.55222028518921	0.492106447596188	-14.7541111240039	-15.0733288799051	-14.4348933681026	1.02	0.57	1.8	-10.3044098015345	-10.0861865677061	-9.86796333387763	-14.1888073948816	-13.8883217296648	-13.587836064448	-13.7444522220705	-13.4546211447697	-13.164649933095	-6.75837705230379	1.45513918681449	0.0209724347850023	-0.243915075195896	-0.456692640958148	-0.444945787807985	-0.469156833223338	-1.01648648462886	-1.00022554698591	-1.03374041880317	-0.953940755193395	-0.938180208120034	-0.970652838919479	0.00156069130963491	0.00217507667040291	0.00210718954643484
246	12.7125042093399	0.33	-6.75593788119236	-6.95949083112172	-6.552384931263	0.497373377045922	-15.0498558818515	-15.372059924903	-14.7276518387999	0.99	0.56	1.74	-10.7042202967916	-10.4798558931795	-10.2554914895673	-14.844172928028	-14.5330335910404	-14.2218942540529	-14.405468109979	-14.1024554614695	-13.8017307252047	-6.75593788119236	1.42787108400887	0.10069541687309	0.255153240067447	-0.456692640958148	-0.444945787807985	-0.469156833223338	-1.01648648462886	-1.00022554698591	-1.03374041880317	-0.953940755193395	-0.938180208120034	-0.970652838919479	0.00156069130963491	0.00217507667040291	0.00210718954643484
246	12.7125042093399	0.33	-6.75458223402322	-6.95921675256269	-6.54994771548376	0.491952996376633	-14.8651043625102	-15.1868222975846	-14.5433864274359	0.99	0.56	1.73	-10.6108055177799	-10.3860260100089	-10.161246502238	-14.733863139028	-14.4217406994633	-14.1096182598987	-14.3165779708445	-14.0127318746371	-13.707934821499	-6.75458223402322	1.42965452759667	-0.0287498653892621	0.0430972803045713	-0.456692640958148	-0.444945787807985	-0.469156833223338	-1.01648648462886	-1.00022554698591	-1.03374041880317	-0.953940755193395	-0.938180208120034	-0.970652838919479	0.00156069130963491	0.00217507667040291	0.00210718954643484
246	12.7125042093399	0.33	-6.75433614914101	-6.95733054826447	-6.55134175001755	0.493224412294307	-14.8468108081597	-15.1673166156486	-14.5263050006708	0.99	0.56	1.78	-10.5549406279285	-10.3319005309438	-10.1088604339591	-14.6335490690072	-14.3243224879551	-14.0150959069031	-14.1693802595666	-13.8701886729922	-13.570005291296	-6.75433614914101	1.4410315849847	0.141042947058266	0.100555486227745	-0.456692640958148	-0.444945787807985	-0.469156833223338	-1.01648648462886	-1.00022554698591	-1.03374041880317	-0.953940755193395	-0.938180208120034	-0.970652838919479	0.00156069130963491	0.00217507667040291	0.00210718954643484
246	12.7125042093399	0.33	-6.75429679308757	-6.95873941501638	-6.54985417115875	0.505989405134311	-14.8864668556435	-15.1997277782238	-14.5732059330631	1	0.56	1.8	-10.4979877703026	-10.2816280181975	-10.0652682660923	-14.5122202076235	-14.2131285687955	-13.9140369299674	-14.0420627670966	-13.7526742100716	-13.4641405335825	-6.75429679308757	1.45040917683031	-0.000278015599331558	-0.0934596563624134	-0.456692640958148	-0.444945787807985	-0.469156833223338	-1.01648648462886	-1.00022554698591	-1.03374041880317	-0.953940755193395	-0.938180208120034	-0.970652838919479	0.00156069130963491	0.00217507667040291	0.00210718954643484
246	12.7125042093399	0.33	-6.74874623080616	-6.95150686289697	-6.54598559871535	0.49773176453697	-14.8088343160268	-15.125651128271	-14.4920175037825	0.99	0.57	1.78	-10.5744790359177	-10.3529895469104	-10.1315000579031	-14.6868939895982	-14.3792672371302	-14.0716404846622	-14.2296581971477	-13.9322501471283	-13.6345929249462	-6.74874623080616	1.43739512863721	-0.0602670395060511	-0.0121531144016605	-0.456692640958148	-0.444945787807985	-0.469156833223338	-1.01648648462886	-1.00022554698591	-1.03374041880317	-0.953940755193395	-0.938180208120034	-0.970652838919479	0.00156069130963491	0.00217507667040291	0.00210718954643484
246	12.7125042093399	0.33	-6.74831742988995	-6.95101877571663	-6.54561608406326	0.509050683483887	-14.95897328225	-15.2718381310897	-14.6461084334103	0.98	0.56	1.75	-10.720784944367	-10.5011547510483	-10.2815245577297	-14.9141091790452	-14.6085729054265	-14.3030366318078	-14.4682480703212	-14.1719945218524	-13.8756211873403	-6.74831742988995	1.41955335899565	0.0434392577983866	0.260141958355912	-0.456692640958148	-0.444945787807985	-0.469156833223338	-1.01648648462886	-1.00022554698591	-1.03374041880317	-0.953940755193395	-0.938180208120034	-0.970652838919479	0.00156069130963491	0.00217507667040291	0.00210718954643484
246	12.7125042093399	0.33	-6.74747148171973	-6.95341725080746	-6.54152571263201	0.495280777375902	-14.8713102479107	-15.191027144207	-14.5515933516144	1	0.56	1.76	-10.5367469756972	-10.314986063275	-10.0932251508528	-14.5897391629483	-14.2826772323316	-13.9756153017149	-14.1434195630044	-13.8466697061507	-13.5485231176252	-6.74747148171973	1.437068225561	-0.0496065738193346	-0.0617570480348816	-0.456692640958148	-0.444945787807985	-0.469156833223338	-1.01648648462886	-1.00022554698591	-1.03374041880317	-0.953940755193395	-0.938180208120034	-0.970652838919479	0.00156069130963491	0.00217507667040291	0.00210718954643484
246	12.7125042093399	0.33	-6.74713305081198	-6.95115775397622	-6.54310834764774	0.502714335085798	-14.7118402173841	-15.02346106367	-14.4002193710982	1	0.56	1.82	-10.4136435334334	-10.1976408162796	-9.9816380991257	-14.4156055687774	-14.1165930317842	-13.8175804947911	-13.9252522255783	-13.6355670330499	-13.3476657612949	-6.74713305081198	1.45064445809972	0.00169298483762617	-0.0576190077292148	-0.456692640958148	-0.444945787807985	-0.469156833223338	-1.01648648462886	-1.00022554698591	-1.03374041880317	-0.953940755193395	-0.938180208120034	-0.970652838919479	0.00156069130963491	0.00217507667040291	0.00210718954643484
246	12.7125042093399	0.33	-6.74554689085996	-6.94931996458209	-6.54177381713783	0.504352940571931	-14.8987691796327	-15.2133169043545	-14.5842214549109	1	0.56	1.76	-10.5376531798824	-10.319778612983	-10.1019040460836	-14.5832166193966	-14.2816967315513	-13.980176843706	-14.1249211254401	-13.8335176748875	-13.5411525611794	-6.74554689085996	1.44062199888759	-0.220518365799284	-0.184424305436845	-0.456692640958148	-0.444945787807985	-0.469156833223338	-1.01648648462886	-1.00022554698591	-1.03374041880317	-0.953940755193395	-0.938180208120034	-0.970652838919479	0.00156069130963491	0.00217507667040291	0.00210718954643484
246	12.7125042093399	0.33	-6.74359949127721	-6.94929711368657	-6.53790186886785	0.494483702265189	-14.8494806301655	-15.1692376015618	-14.5297236587692	1	0.56	1.8	-10.5370414731884	-10.3149279723361	-10.0928144714837	-14.5984096467284	-14.2906853313443	-13.9829610159602	-14.1074297825377	-13.8105036675826	-13.5131263674277	-6.74359949127721	1.45860380668081	-0.0412611130374632	-0.152363738307567	-0.456692640958148	-0.444945787807985	-0.469156833223338	-1.01648648462886	-1.00022554698591	-1.03374041880317	-0.953940755193395	-0.938180208120034	-0.970652838919479	0.00156069130963491	0.00217507667040291	0.00210718954643484
246	12.7125042093399	0.33	-6.74275850363487	-6.94922940633922	-6.53628760093052	0.496194359742722	-14.8601994949182	-15.1790942736583	-14.5413047161781	0.99	0.56	1.79	-10.6019210770317	-10.3791872817784	-10.1564534865251	-14.7196414333252	-14.4103992141659	-14.1011569950066	-14.2367892617696	-13.9375455660216	-13.6381027985902	-6.74275850363487	1.43558958086723	-0.29776389818266	-0.195644624690076	-0.456692640958148	-0.444945787807985	-0.469156833223338	-1.01648648462886	-1.00022554698591	-1.03374041880317	-0.953940755193395	-0.938180208120034	-0.970652838919479	0.00156069130963491	0.00217507667040291	0.00210718954643484
246	12.7125042093399	0.33	-6.73988549333821	-6.94614248387304	-6.53362850280338	0.500229777933241	-14.9138300010871	-15.231302984802	-14.5963570173722	1.01	0.57	1.78	-10.4884576451222	-10.2698419464858	-10.0512262478495	-14.4824387028537	-14.1805746383642	-13.8787105738747	-14.0583074059822	-13.7668463724568	-13.4740537066314	-6.73988549333821	1.44995571526574	-0.112163867832755	-0.25293204093936	-0.456692640958148	-0.444945787807985	-0.469156833223338	-1.01648648462886	-1.00022554698591	-1.03374041880317	-0.953940755193395	-0.938180208120034	-0.970652838919479	0.00156069130963491	0.00217507667040291	0.00210718954643484
246	12.7125042093399	0.33	-6.73740085580712	-6.94244047730293	-6.53236123431132	0.498062702944422	-14.7748471979677	-15.0907277506585	-14.4589666452769	1.01	0.57	1.78	-10.36198430209	-10.1450862583112	-9.92818821453232	-14.2921476097994	-13.9929830127888	-13.6938184157783	-13.8674440915065	-13.5770015705267	-13.2880805439969	-6.73740085580712	1.4421012988251	-0.217186079432625	-0.330670855166435	-0.456692640958148	-0.444945787807985	-0.469156833223338	-1.01648648462886	-1.00022554698591	-1.03374041880317	-0.953940755193395	-0.938180208120034	-0.970652838919479	0.00156069130963491	0.00217507667040291	0.00210718954643484
246	12.7125042093399	0.33	-6.7321623785373	-6.93554010108594	-6.52878465598866	0.501515470526742	-14.8836175719799	-15.1996337711357	-14.5676013728241	1	0.57	1.79	-10.4990869596949	-10.2808000189983	-10.0625130783018	-14.514358991026	-14.2125903674795	-13.9108217439329	-14.0540839281313	-13.7631533189384	-13.4708056479178	-6.7321623785373	1.45385403743108	0.0834177997203777	-0.0010960290140303	-0.456692640958148	-0.444945787807985	-0.469156833223338	-1.01648648462886	-1.00022554698591	-1.03374041880317	-0.953940755193395	-0.938180208120034	-0.970652838919479	0.00156069130963491	0.00217507667040291	0.00210718954643484
246	12.7125042093399	0.33	-6.73127927817538	-6.93482306962495	-6.5277354867258	0.506150844834766	-14.9895750985705	-15.3049039179096	-14.6742462792315	1.01	0.57	1.81	-10.5637534198049	-10.3461071077782	-10.1284607957515	-14.599478822082	-14.2986839628248	-13.9978891035676	-14.1199325121872	-13.8304217067937	-13.5379233156502	-6.73127927817538	1.46649141478931	-0.135605187478889	-0.249940718068771	-0.456692640958148	-0.444945787807985	-0.469156833223338	-1.01648648462886	-1.00022554698591	-1.03374041880317	-0.953940755193395	-0.938180208120034	-0.970652838919479	0.00156069130963491	0.00217507667040291	0.00210718954643484
246	12.7125042093399	0.33	-6.72260514714443	-6.92461422567272	-6.52059606861614	0.509122467100772	-15.0674959950489	-15.382585326658	-14.7524066634398	1.01	0.57	1.76	-10.5902839671147	-10.3733577855991	-10.1564316040836	-14.6217969396094	-14.3222912241013	-14.0227855085932	-14.2010640627804	-13.9099638661729	-13.6192878515041	-6.72260514714443	1.45236464926929	0.153991629235568	0.112706117888825	-0.456692640958148	-0.444945787807985	-0.469156833223338	-1.01648648462886	-1.00022554698591	-1.03374041880317	-0.953940755193395	-0.938180208120034	-0.970652838919479	0.00156069130963491	0.00217507667040291	0.00210718954643484
246	12.7125042093399	0.33	-6.71792705289212	-6.92071161688359	-6.51514248890066	0.505059435622224	-14.9645098264279	-15.279999351055	-14.6490203018009	1.02	0.56	1.8	-10.4323185446038	-10.2169201572886	-10.0015217699733	-14.3579375149361	-14.0614860048841	-13.7650344948322	-13.8913466082916	-13.6038604056631	-13.3174343897911	-6.71792705289212	1.46298013701427	-0.13626386312355	-0.334029599482079	-0.456692640958148	-0.444945787807985	-0.469156833223338	-1.01648648462886	-1.00022554698591	-1.03374041880317	-0.953940755193395	-0.938180208120034	-0.970652838919479	0.00156069130963491	0.00217507667040291	0.00210718954643484
246	12.7125042093399	0.33	-6.71280046422661	-6.91438398923897	-6.51121693921425	0.497030594616989	-14.7908687329793	-15.1077452630479	-14.4739922029107	1	0.57	1.78	-10.4815255447948	-10.2616813928959	-10.0418372409969	-14.5146389452999	-14.2102024894222	-13.9057660335446	-14.0730200875686	-13.778403216287	-13.4827122144614	-6.71280046422661	1.45539488571869	-0.120933448926834	-0.210395568451233	-0.456692640958148	-0.444945787807985	-0.469156833223338	-1.01648648462886	-1.00022554698591	-1.03374041880317	-0.953940755193395	-0.938180208120034	-0.970652838919479	0.00156069130963491	0.00217507667040291	0.00210718954643484
246	12.7125042093399	0.33	-6.70739764809384	-6.91003982106221	-6.50475547512546	0.49599829417588	-14.9412058548021	-15.261964764774	-14.6204469448302	1.02	0.59	1.83	-10.4347826788117	-10.2154760843178	-9.99616948982388	-14.3690691292208	-14.0670761013089	-13.765083073397	-13.9435708276291	-13.6496948483056	-13.3575388861255	-6.70739764809384	1.46401685530951	0.104686201500755	-0.231818624905287	-0.456692640958148	-0.444945787807985	-0.469156833223338	-1.01648648462886	-1.00022554698591	-1.03374041880317	-0.953940755193395	-0.938180208120034	-0.970652838919479	0.00156069130963491	0.00217507667040291	0.00210718954643484
246	12.7125042093399	0.33	-6.70304883507505	-6.90819372557308	-6.49790394457702	0.501122272393655	-14.7498186134223	-15.0632403065747	-14.4363969202698	1	0.56	1.77	-10.4694370484666	-10.2515988795667	-10.0337607106669	-14.5079822296736	-14.206113822737	-13.9042454158004	-14.0496235833613	-13.757772087832	-13.4633744666104	-6.70304883507505	1.44416178245477	0.073084813377569	0.109421035889449	-0.456692640958148	-0.444945787807985	-0.469156833223338	-1.01648648462886	-1.00022554698591	-1.03374041880317	-0.953940755193395	-0.938180208120034	-0.970652838919479	0.00156069130963491	0.00217507667040291	0.00210718954643484
246	12.7125042093399	0.33	-6.70297390443282	-6.90751586227581	-6.49843194658983	0.505969973742985	-15.2077779194996	-15.5278127377098	-14.8877431012894	1	0.57	1.8	-10.7281167601073	-10.5070057153611	-10.2858946706149	-14.8322249601067	-14.5265265015445	-14.2208280429823	-14.3550843571272	-14.0593644509258	-13.7632868013441	-6.70297390443282	1.44726811444313	-0.0448536109753552	-0.117616737748298	-0.456692640958148	-0.444945787807985	-0.469156833223338	-1.01648648462886	-1.00022554698591	-1.03374041880317	-0.953940755193395	-0.938180208120034	-0.970652838919479	0.00156069130963491	0.00217507667040291	0.00210718954643484
246	12.7125042093399	0.33	-6.70065148001799	-6.90573127598504	-6.49557168405093	0.504763739442475	-15.0342619018165	-15.3514094970307	-14.7171143066022	1.01	0.57	1.79	-10.5851313534925	-10.3664511759859	-10.1477709984793	-14.6233339173798	-14.3212277696147	-14.0191216218497	-14.1636095464366	-13.870236313872	-13.5766347382256	-6.70065148001799	1.44665085970226	0.0131661199598238	-0.107222927626952	-0.456692640958148	-0.444945787807985	-0.469156833223338	-1.01648648462886	-1.00022554698591	-1.03374041880317	-0.953940755193395	-0.938180208120034	-0.970652838919479	0.00156069130963491	0.00217507667040291	0.00210718954643484
246	12.7125042093399	0.33	-6.70019420714923	-6.90551118682837	-6.49487722747009	0.504104545403631	-14.8285693561003	-15.141790576773	-14.5153481354277	0.98	0.55	1.77	-10.6315482923741	-10.4116253898023	-10.1917024872305	-14.7910894154963	-14.4851227559846	-14.179156096473	-14.2789232900166	-13.9840781021731	-13.6903322015631	-6.70019420714923	1.43134345167138	-0.0264453461352425	0.239838010372204	-0.456692640958148	-0.444945787807985	-0.469156833223338	-1.01648648462886	-1.00022554698591	-1.03374041880317	-0.953940755193395	-0.938180208120034	-0.970652838919479	0.00156069130963491	0.00217507667040291	0.00210718954643484
246	12.7125042093399	0.33	-6.69766163900444	-6.90307824305679	-6.49224503495209	0.495602269360276	-14.7533754473915	-15.0703529805656	-14.4363979142175	1	0.56	1.76	-10.4617222437639	-10.2416788968127	-10.0216355498614	-14.490505303885	-14.1857238145865	-13.880942325288	-14.0233168129824	-13.7289976465726	-13.4337400904124	-6.69766163900444	1.44018136306582	-0.0928332549081604	-0.0295069942235525	-0.456692640958148	-0.444945787807985	-0.469156833223338	-1.01648648462886	-1.00022554698591	-1.03374041880317	-0.953940755193395	-0.938180208120034	-0.970652838919479	0.00156069130963491	0.00217507667040291	0.00210718954643484
246	12.7125042093399	0.33	-6.69745754911885	-6.90072121997605	-6.49419387826165	0.514434593645853	-15.2501808705465	-15.5657183476786	-14.9346433934144	1	0.56	1.75	-10.7543600276485	-10.5363550788566	-10.3183501300648	-14.8685367045523	-14.5671320115205	-14.2657273184888	-14.4055358990727	-14.1128394818977	-13.8204270672582	-6.69745754911885	1.42571193549378	0.254812807076101	0.401250043274194	-0.456692640958148	-0.444945787807985	-0.469156833223338	-1.01648648462886	-1.00022554698591	-1.03374041880317	-0.953940755193395	-0.938180208120034	-0.970652838919479	0.00156069130963491	0.00217507667040291	0.00210718954643484
246	12.7125042093399	0.33	-6.69640584907697	-6.90186963102801	-6.49094206712594	0.497687499154016	-15.0521271268899	-15.374177400544	-14.7300768532358	1	0.57	1.76	-10.6722404255015	-10.4486838826055	-10.2251273397095	-14.7818821570293	-14.4722389761444	-14.1625957952594	-14.3513888536043	-14.0523426035575	-13.751098515774	-6.69640584907697	1.43052413434684	-0.031810922064745	-0.0230408663745988	-0.456692640958148	-0.444945787807985	-0.469156833223338	-1.01648648462886	-1.00022554698591	-1.03374041880317	-0.953940755193395	-0.938180208120034	-0.970652838919479	0.00156069130963491	0.00217507667040291	0.00210718954643484
246	12.7125042093399	0.33	-6.69464655013411	-6.89706954904029	-6.49222355122793	0.492528872065323	-14.7192838565315	-15.0374790908045	-14.4010886222586	1	0.57	1.77	-10.4514236509488	-10.2302700136258	-10.0091163763029	-14.4829619668683	-14.1765003952055	-13.8700388235428	-14.0474793458592	-13.7518689789979	-13.4519679098286	-6.69464655013411	1.4410187435323	0.117295871402245	0.163445868759839	-0.456692640958148	-0.444945787807985	-0.469156833223338	-1.01648648462886	-1.00022554698591	-1.03374041880317	-0.953940755193395	-0.938180208120034	-0.970652838919479	0.00156069130963491	0.00217507667040291	0.00210718954643484
246	12.7125042093399	0.33	-6.69413663364085	-6.89923042954962	-6.48904283773209	0.498338621714329	-14.9101184803318	-15.2287152165916	-14.5915217440721	1.01	0.58	1.77	-10.4509582594721	-10.2323159679262	-10.0136736763804	-14.4118253064604	-14.1103185515648	-13.8088117966692	-13.9942853671708	-13.706278261224	-13.4123146649555	-6.69413663364085	1.44929196522665	0.0678015310460502	-0.131583339383554	-0.456692640958148	-0.444945787807985	-0.469156833223338	-1.01648648462886	-1.00022554698591	-1.03374041880317	-0.953940755193395	-0.938180208120034	-0.970652838919479	0.00156069130963491	0.00217507667040291	0.00210718954643484
246	12.7125042093399	0.33	-6.69199066619463	-6.89699355403781	-6.48698777835144	0.503803273966435	-14.9936723443068	-15.3105719058935	-14.6767727827202	1	0.57	1.78	-10.5844278550256	-10.3653504379624	-10.1462730208992	-14.6369765007644	-14.3340190760153	-14.0310616512661	-14.1941812714331	-13.9031205525272	-13.607575813259	-6.69199066619463	1.43835123858917	-0.0543752294906706	-0.100181444254347	-0.456692640958148	-0.444945787807985	-0.469156833223338	-1.01648648462886	-1.00022554698591	-1.03374041880317	-0.953940755193395	-0.938180208120034	-0.970652838919479	0.00156069130963491	0.00217507667040291	0.00210718954643484
246	12.7125042093399	0.33	-6.69135606845896	-6.89604055551064	-6.48667158140728	0.499499641669848	-14.7696172281363	-15.0844797821732	-14.4547546740994	0.99	0.56	1.76	-10.5537075072145	-10.33341702665	-10.1131265460855	-14.6623877537587	-14.3563356443659	-14.0502835349731	-14.2236267940514	-13.9245872640252	-13.6286343980404	-6.69135606845896	1.44139567527434	-0.249549821037083	-0.165721731210343	-0.456692640958148	-0.444945787807985	-0.469156833223338	-1.01648648462886	-1.00022554698591	-1.03374041880317	-0.953940755193395	-0.938180208120034	-0.970652838919479	0.00156069130963491	0.00217507667040291	0.00210718954643484
246	12.7125042093399	0.33	-6.69085377337238	-6.89246389680156	-6.48924364994319	0.509078990572236	-15.158938660298	-15.4759678024968	-14.8419095180993	1.01	0.57	1.77	-10.6806271853308	-10.461831817059	-10.2430364487872	-14.760365971332	-14.4579961149101	-14.1556262584882	-14.3169962033216	-14.0239776464718	-13.7287136846575	-6.69085377337238	1.46036662124216	0.120299163818091	0.0176941375092556	-0.456692640958148	-0.444945787807985	-0.469156833223338	-1.01648648462886	-1.00022554698591	-1.03374041880317	-0.953940755193395	-0.938180208120034	-0.970652838919479	0.00156069130963491	0.00217507667040291	0.00210718954643484
246	12.7125042093399	0.33	-6.68903563797715	-6.89171653892749	-6.48635473702681	0.502728490727142	-15.0816025860399	-15.4010465600086	-14.7621586120713	0.98	0.56	1.77	-10.8115956999643	-10.5873447646865	-10.3630938294087	-15.0404978373827	-14.7285322588799	-14.4165666803772	-14.5578115470168	-14.2576213348545	-13.9557151813544	-6.68903563797715	1.44533825261931	-0.144191878522325	-0.165299171407087	-0.456692640958148	-0.444945787807985	-0.469156833223338	-1.01648648462886	-1.00022554698591	-1.03374041880317	-0.953940755193395	-0.938180208120034	-0.970652838919479	0.00156069130963491	0.00217507667040291	0.00210718954643484
246	12.7125042093399	0.33	-6.68704709244508	-6.89160613674138	-6.48248804814878	0.499235477437658	-14.8944280907686	-15.2121191965385	-14.5767369849986	1	0.57	1.78	-10.5418456537118	-10.3216889116225	-10.1015321695332	-14.5917029541987	-14.2869686705204	-13.9822343868421	-14.1412180682673	-13.8471618094508	-13.5500752773565	-6.68704709244508	1.45514053735091	-0.182072690695576	-0.272724677202354	-0.456692640958148	-0.444945787807985	-0.469156833223338	-1.01648648462886	-1.00022554698591	-1.03374041880317	-0.953940755193395	-0.938180208120034	-0.970652838919479	0.00156069130963491	0.00217507667040291	0.00210718954643484
246	12.7125042093399	0.33	-6.67873592428112	-6.88220858969073	-6.47526325887152	0.49988360554316	-15.1113302002155	-15.433230189579	-14.7894302108519	1.01	0.57	1.78	-10.6530728060737	-10.4308753800754	-10.208677954077	-14.7233178104689	-14.4162248825227	-14.1091319545764	-14.2836314631752	-13.9860144441025	-13.6872056601244	-6.67873592428112	1.44487330455852	0.0638119295575639	-0.035315395690335	-0.456692640958148	-0.444945787807985	-0.469156833223338	-1.01648648462886	-1.00022554698591	-1.03374041880317	-0.953940755193395	-0.938180208120034	-0.970652838919479	0.00156069130963491	0.00217507667040291	0.00210718954643484
246	12.7125042093399	0.33	-6.67651827847427	-6.87897014580977	-6.47406641113876	0.501929954734485	-14.8838012760784	-15.199559510478	-14.5680430416788	1	0.56	1.77	-10.5213921356375	-10.3028189459418	-10.0842457562461	-14.5571195235907	-14.2547074467444	-13.952295369898	-14.1121993565597	-13.8209938664486	-13.5277028541046	-6.67651827847427	1.43722602215827	0.0673337550363418	0.0552807176773836	-0.456692640958148	-0.444945787807985	-0.469156833223338	-1.01648648462886	-1.00022554698591	-1.03374041880317	-0.953940755193395	-0.938180208120034	-0.970652838919479	0.00156069130963491	0.00217507667040291	0.00210718954643484
246	12.7125042093399	0.33	-6.67067010900868	-6.87515322434421	-6.46618699367315	0.495879315764891	-14.7053830820509	-15.021154467306	-14.3896116967958	1	0.56	1.78	-10.3800865520243	-10.1618786694854	-9.94367078694647	-14.3521279940332	-14.0504207352537	-13.7487134764742	-13.8972677753379	-13.6047231848565	-13.3118925030853	-6.67067010900868	1.44344258351687	-0.0870277079500497	-0.125586441019476	-0.456692640958148	-0.444945787807985	-0.469156833223338	-1.01648648462886	-1.00022554698591	-1.03374041880317	-0.953940755193395	-0.938180208120034	-0.970652838919479	0.00156069130963491	0.00217507667040291	0.00210718954643484
246	12.7125042093399	0.33	-6.66904698148227	-6.86993887421065	-6.46815508875388	0.507457468063907	-14.9913683413806	-15.30591167702	-14.6768250057412	0.99	0.56	1.78	-10.6979795327202	-10.4781312650815	-10.2582829974428	-14.8570586822857	-14.5517394765874	-14.2464202708891	-14.3730433540563	-14.0782867256434	-13.7838357053031	-6.66904698148227	1.45160222481061	-0.130109378949385	-0.0696652039676916	-0.456692640958148	-0.444945787807985	-0.469156833223338	-1.01648648462886	-1.00022554698591	-1.03374041880317	-0.953940755193395	-0.938180208120034	-0.970652838919479	0.00156069130963491	0.00217507667040291	0.00210718954643484
246	12.7125042093399	0.33	-6.66163916330453	-6.86550167272975	-6.4577766538793	0.504277794402512	-14.8970116747185	-15.2115695700281	-14.5824537794088	0.98	0.55	1.76	-10.7128685508709	-10.4913386575501	-10.2698087642292	-14.9219137207006	-14.6133455777245	-14.3047774347484	-14.4325082401544	-14.1356020783646	-13.8372323555263	-6.66163916330453	1.43928506106469	0.0982187345244938	0.269199299369791	-0.456692640958148	-0.444945787807985	-0.469156833223338	-1.01648648462886	-1.00022554698591	-1.03374041880317	-0.953940755193395	-0.938180208120034	-0.970652838919479	0.00156069130963491	0.00217507667040291	0.00210718954643484
246	12.7125042093399	0.33	-6.65885176695654	-6.86258055923633	-6.45512297467674	0.502477690321394	-14.8181142220301	-15.1321347170668	-14.5040937269934	0.98	0.55	1.79	-10.6079698368405	-10.3878343436148	-10.1676988503891	-14.7491468628311	-14.4430740921459	-14.1370013214606	-14.2387974469728	-13.9419556716419	-13.6470772497968	-6.65885176695654	1.44556291971986	-0.071151798177811	0.0434081033684042	-0.456692640958148	-0.444945787807985	-0.469156833223338	-1.01648648462886	-1.00022554698591	-1.03374041880317	-0.953940755193395	-0.938180208120034	-0.970652838919479	0.00156069130963491	0.00217507667040291	0.00210718954643484
246	12.7125042093399	0.33	-6.65824785110287	-6.85953154265262	-6.45696415955313	0.505885592469865	-15.0366367511313	-15.3531234623684	-14.7201500398941	1.01	0.57	1.79	-10.5771140313438	-10.3590791772396	-10.1410443231355	-14.6073822807238	-14.306268153091	-14.0051540254581	-14.1508292840452	-13.858835479377	-13.5684169790236	-6.65824785110287	1.44621551967105	-0.0879171104764469	-0.203534533618823	-0.456692640958148	-0.444945787807985	-0.469156833223338	-1.01648648462886	-1.00022554698591	-1.03374041880317	-0.953940755193395	-0.938180208120034	-0.970652838919479	0.00156069130963491	0.00217507667040291	0.00210718954643484
246	12.7125042093399	0.33	-6.65726185794876	-6.85874295133351	-6.45578076456401	0.505516020243329	-14.9969115808653	-15.3127955963878	-14.6810275653428	0.99	0.56	1.77	-10.6532314170088	-10.4334684418477	-10.2137054666867	-14.7682358376293	-14.4635854157512	-14.1589349938731	-14.3026848810938	-14.0053060081881	-13.7118161079126	-6.65726185794876	1.44308467661517	-0.118344999733909	-0.0225571827285451	-0.456692640958148	-0.444945787807985	-0.469156833223338	-1.01648648462886	-1.00022554698591	-1.03374041880317	-0.953940755193395	-0.938180208120034	-0.970652838919479	0.00156069130963491	0.00217507667040291	0.00210718954643484
246	12.7125042093399	0.33	-6.65542066531149	-6.8580357459158	-6.45280558470718	0.504418094813647	-14.8480133648789	-15.1614486670304	-14.5345780627274	1	0.55	1.79	-10.5274299893592	-10.3097945725821	-10.092159155805	-14.5828410123996	-14.281367368335	-13.9798937242703	-14.0792977541169	-13.7877691726918	-13.4956804593889	-6.65542066531149	1.45174740199443	0.0316717875872649	0.0727005638674021	-0.456692640958148	-0.444945787807985	-0.469156833223338	-1.01648648462886	-1.00022554698591	-1.03374041880317	-0.953940755193395	-0.938180208120034	-0.970652838919479	0.00156069130963491	0.00217507667040291	0.00210718954643484
246	12.7125042093399	0.33	-6.65329374401685	-6.85733889114398	-6.44924859688973	0.504571435210055	-14.8471582398884	-15.1604793786318	-14.533837101145	1	0.56	1.79	-10.5116921557679	-10.2944473527435	-10.0772025497192	-14.55297826709	-14.252212334241	-13.9514464013919	-14.0575739153569	-13.7677129660175	-13.4769933284495	-6.65329374401685	1.44938966321334	-0.0669020168655257	-0.0633403932669318	-0.456692640958148	-0.444945787807985	-0.469156833223338	-1.01648648462886	-1.00022554698591	-1.03374041880317	-0.953940755193395	-0.938180208120034	-0.970652838919479	0.00156069130963491	0.00217507667040291	0.00210718954643484
246	12.7125042093399	0.33	-6.65099595929125	-6.85478780268379	-6.44720411589872	0.505808453367957	-15.0464869916774	-15.3632298973225	-14.7297440860324	1	0.55	1.78	-10.6294159418375	-10.4102698304255	-10.1911237190135	-14.7037668022075	-14.4006200126337	-14.0974732230598	-14.2070005503589	-13.9156231694825	-13.6220834489632	-6.65099595929125	1.44723939854502	-0.14395591821112	-0.10070512484389	-0.456692640958148	-0.444945787807985	-0.469156833223338	-1.01648648462886	-1.00022554698591	-1.03374041880317	-0.953940755193395	-0.938180208120034	-0.970652838919479	0.00156069130963491	0.00217507667040291	0.00210718954643484
246	12.7125042093399	0.33	-6.64929311164683	-6.85045376600306	-6.44813245729059	0.513394337160113	-15.0477976881445	-15.3597966535364	-14.7357987227527	1	0.57	1.79	-10.6330014539305	-10.417016468747	-10.2010314835634	-14.7119077318983	-14.4130691408134	-14.1142305497286	-14.2609522943746	-13.9695151173568	-13.6811648549429	-6.64929311164683	1.45432042381402	0.149642096888653	0.0806223196020216	-0.456692640958148	-0.444945787807985	-0.469156833223338	-1.01648648462886	-1.00022554698591	-1.03374041880317	-0.953940755193395	-0.938180208120034	-0.970652838919479	0.00156069130963491	0.00217507667040291	0.00210718954643484
246	12.7125042093399	0.33	-6.64201180791422	-6.84503767830915	-6.4389859375193	0.504632947709945	-15.0843444440444	-15.402631785123	-14.7660571029658	1	0.57	1.77	-10.6444279897862	-10.4244664449388	-10.2045049000914	-14.7180101996091	-14.4138702060188	-14.1097302124285	-14.2693584450703	-13.9737280719052	-13.679677596053	-6.64201180791422	1.44284567755561	0.0522809644208584	-0.0391305598063311	-0.456692640958148	-0.444945787807985	-0.469156833223338	-1.01648648462886	-1.00022554698591	-1.03374041880317	-0.953940755193395	-0.938180208120034	-0.970652838919479	0.00156069130963491	0.00217507667040291	0.00210718954643484
246	12.7125042093399	0.33	-6.64093232803291	-6.84422669112712	-6.4376379649387	0.504891999353225	-15.0639367740149	-15.3816288479746	-14.7462447000552	0.99	0.56	1.75	-10.7563291054141	-10.5341679457953	-10.3120067861765	-14.9410333549507	-14.6324413377756	-14.3238493206005	-14.4947779491281	-14.1959728943739	-13.8950818327122	-6.64093232803291	1.43513949563187	0.0396974119526025	0.143302437196014	-0.456692640958148	-0.444945787807985	-0.469156833223338	-1.01648648462886	-1.00022554698591	-1.03374041880317	-0.953940755193395	-0.938180208120034	-0.970652838919479	0.00156069130963491	0.00217507667040291	0.00210718954643484
246	12.7125042093399	0.33	-6.63982411807402	-6.84155517949862	-6.43809305664941	0.508088686079336	-15.0894298716955	-15.4056311653697	-14.7732285780214	1	0.56	1.77	-10.6439657053843	-10.4254978159653	-10.2070299265463	-14.7160217862535	-14.413974757047	-14.1119277278405	-14.2391997513026	-13.9465432015117	-13.655284818962	-6.63982411807402	1.44369734114427	0.0189568169570553	0.0766318688225527	-0.456692640958148	-0.444945787807985	-0.469156833223338	-1.01648648462886	-1.00022554698591	-1.03374041880317	-0.953940755193395	-0.938180208120034	-0.970652838919479	0.00156069130963491	0.00217507667040291	0.00210718954643484
246	12.7125042093399	0.33	-6.63401896631048	-6.83456574947519	-6.43347218314577	0.501679168452595	-14.8113013002378	-15.1256791012886	-14.4969234991871	1	0.55	1.76	-10.4718865941529	-10.2542349661978	-10.0365833382427	-14.4894980867243	-14.1883429110572	-13.8871877353901	-14.0119697392004	-13.7209315249395	-13.4311018426113	-6.63401896631048	1.44482518169462	-0.0813669906044628	0.0443774379057504	-0.456692640958148	-0.444945787807985	-0.469156833223338	-1.01648648462886	-1.00022554698591	-1.03374041880317	-0.953940755193395	-0.938180208120034	-0.970652838919479	0.00156069130963491	0.00217507667040291	0.00210718954643484
246	12.7125042093399	0.33	-6.62670772458561	-6.82800812032217	-6.42540732884905	0.506633639467357	-14.9174223559733	-15.2309304153726	-14.603914296574	1	0.57	1.78	-10.5246495498478	-10.30801390342	-10.0913782569922	-14.5517971929514	-14.2522681704742	-13.952739147997	-14.0946496487829	-13.8046613085331	-13.5142155997568	-6.62670772458561	1.44712688754126	-0.228281877864629	-0.220423617243714	-0.456692640958148	-0.444945787807985	-0.469156833223338	-1.01648648462886	-1.00022554698591	-1.03374041880317	-0.953940755193395	-0.938180208120034	-0.970652838919479	0.00156069130963491	0.00217507667040291	0.00210718954643484
246	12.7125042093399	0.33	-6.62221909402128	-6.82285313461255	-6.42158505343	0.492442249988109	-14.7270529722632	-15.0454713277854	-14.408634616741	1	0.56	1.81	-10.4272432471289	-10.2065638430049	-9.98588443888084	-14.4335457904567	-14.1280780643334	-13.8226103382101	-13.9502276606926	-13.655322085647	-13.3596037201679	-6.62221909402128	1.46814130410318	-0.232510644287904	-0.419949569757938	-0.456692640958148	-0.444945787807985	-0.469156833223338	-1.01648648462886	-1.00022554698591	-1.03374041880317	-0.953940755193395	-0.938180208120034	-0.970652838919479	0.00156069130963491	0.00217507667040291	0.00210718954643484
246	12.7125042093399	0.33	-6.61894504748568	-6.8198410273394	-6.41804906763195	0.51673219511901	-15.2477651104567	-15.5618047947984	-14.9337254261151	1.01	0.58	1.81	-10.6788419829378	-10.4633412611593	-10.2478405393807	-14.7257047872302	-14.4285377334039	-14.1313706795776	-14.2775421506857	-13.9891860902564	-13.7016448277047	-6.61894504748568	1.4634984950225	-0.107364668475602	-0.272216254140601	-0.456692640958148	-0.444945787807985	-0.469156833223338	-1.01648648462886	-1.00022554698591	-1.03374041880317	-0.953940755193395	-0.938180208120034	-0.970652838919479	0.00156069130963491	0.00217507667040291	0.00210718954643484
246	12.7125042093399	0.33	-6.61811689946774	-6.81778749999754	-6.41844629893794	0.497374432594137	-14.8938177534773	-15.2126804856667	-14.574955021288	1.01	0.57	1.78	-10.4377384726205	-10.218960078478	-10.0001816843354	-14.3924281842942	-14.090758207198	-13.7890882301018	-13.9510691643508	-13.6594071070277	-13.3660360824723	-6.61811689946774	1.46103134572699	-0.325461978776466	-0.532816551472237	-0.456692640958148	-0.444945787807985	-0.469156833223338	-1.01648648462886	-1.00022554698591	-1.03374041880317	-0.953940755193395	-0.938180208120034	-0.970652838919479	0.00156069130963491	0.00217507667040291	0.00210718954643484
246	12.7125042093399	0.33	-6.61657730098587	-6.81888955563081	-6.41426504634093	0.491964425840695	-14.8492709756745	-15.1706388886554	-14.5279030626936	1	0.58	1.78	-10.5284362419258	-10.3054066380407	-10.0823770341557	-14.5813550084471	-14.2724702171149	-13.9635854257827	-14.1660696716241	-13.8661200805086	-13.5643839277518	-6.61657730098587	1.45173287879407	0.0431438088250249	-0.111646841327791	-0.456692640958148	-0.444945787807985	-0.469156833223338	-1.01648648462886	-1.00022554698591	-1.03374041880317	-0.953940755193395	-0.938180208120034	-0.970652838919479	0.00156069130963491	0.00217507667040291	0.00210718954643484
246	12.7125042093399	0.33	-6.61182808441485	-6.81318098292106	-6.41047518590863	0.496833590493027	-14.6241892509265	-14.9376183480214	-14.3107601538315	1.02	0.56	1.79	-10.2128187944405	-9.99852796848963	-9.78423714253881	-14.0633097832604	-13.7682258960678	-13.4731420088752	-13.6105803124969	-13.3241424512793	-13.041089332211	-6.61182808441485	1.45904420146949	0.0987428408118644	-0.0713534596648999	-0.456692640958148	-0.444945787807985	-0.469156833223338	-1.01648648462886	-1.00022554698591	-1.03374041880317	-0.953940755193395	-0.938180208120034	-0.970652838919479	0.00156069130963491	0.00217507667040291	0.00210718954643484
246	12.7125042093399	0.33	-6.60749976166014	-6.80953391574125	-6.40546560757904	0.496427255962156	-14.8271631728439	-15.1452008213455	-14.5091255243422	0.99	0.57	1.78	-10.5647134757083	-10.3428625626341	-10.1210116495598	-14.6606740763048	-14.3528111193405	-14.0449481623762	-14.2261258254088	-13.9277269182098	-13.6274801674707	-6.60749976166014	1.44343261717454	0.200407723790091	0.135470507181156	-0.456692640958148	-0.444945787807985	-0.469156833223338	-1.01648648462886	-1.00022554698591	-1.03374041880317	-0.953940755193395	-0.938180208120034	-0.970652838919479	0.00156069130963491	0.00217507667040291	0.00210718954643484
246	12.7125042093399	0.33	-6.60737844325972	-6.80879797274315	-6.40595891377628	0.500198084660855	-14.9112319533273	-15.2286697526528	-14.5937941540017	1.02	0.58	1.81	-10.4187445182555	-10.2015684033795	-9.98439228850359	-14.3505111150691	-14.0513783121681	-13.7522455092671	-13.9064162278879	-13.6178456642757	-13.3255939827811	-6.60737844325972	1.46992027096784	-0.0529447219387005	-0.330043983085264	-0.456692640958148	-0.444945787807985	-0.469156833223338	-1.01648648462886	-1.00022554698591	-1.03374041880317	-0.953940755193395	-0.938180208120034	-0.970652838919479	0.00156069130963491	0.00217507667040291	0.00210718954643484
246	12.7125042093399	0.33	-6.60490757649547	-6.80419878167495	-6.40561637131598	0.500965993595681	-14.8701807249447	-15.1862587930276	-14.5541026568617	1.01	0.56	1.76	-10.4683432406406	-10.2504611570658	-10.032579073491	-14.4604462791033	-14.1594748558048	-13.8585034325064	-14.0186823938313	-13.7269309131314	-13.4357364548532	-6.60490757649547	1.45751764918452	0.0257129335861947	-0.00944433614715753	-0.456692640958148	-0.444945787807985	-0.469156833223338	-1.01648648462886	-1.00022554698591	-1.03374041880317	-0.953940755193395	-0.938180208120034	-0.970652838919479	0.00156069130963491	0.00217507667040291	0.00210718954643484
246	12.7125042093399	0.33	-6.60426575439157	-6.80683035033057	-6.40170115845258	0.500504185877678	-14.9718960773789	-15.2904302578565	-14.6533618969014	1.01	0.58	1.8	-10.5379284202329	-10.3183995818246	-10.0988707434163	-14.5553888819444	-14.2521672726859	-13.9489456634274	-14.1178790126749	-13.8219948477664	-13.5287368818882	-6.60426575439157	1.45678308704725	-0.173950641391126	-0.384373250559583	-0.456692640958148	-0.444945787807985	-0.469156833223338	-1.01648648462886	-1.00022554698591	-1.03374041880317	-0.953940755193395	-0.938180208120034	-0.970652838919479	0.00156069130963491	0.00217507667040291	0.00210718954643484
246	12.7125042093399	0.33	-6.60315575416461	-6.80401167452804	-6.40229983380119	0.50058936917927	-14.8883650033326	-15.2050680603603	-14.5716619463049	1.03	0.58	1.82	-10.2835858698004	-10.0693912953833	-9.85519672096613	-14.10281163167	-13.8090672341636	-13.5153228366571	-13.6650287150068	-13.3812674010781	-13.0972293259455	-6.60315575416461	1.47709575040351	-0.05318266567635	-0.430642254164254	-0.456692640958148	-0.444945787807985	-0.469156833223338	-1.01648648462886	-1.00022554698591	-1.03374041880317	-0.953940755193395	-0.938180208120034	-0.970652838919479	0.00156069130963491	0.00217507667040291	0.00210718954643484
246	12.7125042093399	0.33	-6.593381498138	-6.79528444537745	-6.39147855089855	0.496697599883678	-14.9957769433089	-15.3172574244967	-14.6742964621211	1.03	0.59	1.81	-10.372739949687	-10.1550356089002	-9.93733126811347	-14.2319338689764	-13.933232291949	-13.6345307149216	-13.825546168986	-13.5337319335685	-13.2433446236564	-6.593381498138	1.48374888372555	0.265121874716007	-0.17673905259912	-0.456692640958148	-0.444945787807985	-0.469156833223338	-1.01648648462886	-1.00022554698591	-1.03374041880317	-0.953940755193395	-0.938180208120034	-0.970652838919479	0.00156069130963491	0.00217507667040291	0.00210718954643484
246	12.7125042093399	0.33	-6.58835823454844	-6.78862103056257	-6.38809543853432	0.507305119047964	-15.0257884558428	-15.3411500779379	-14.7104268337477	1	0.56	1.77	-10.6453523582943	-10.426520290918	-10.2076882235417	-14.7425179975087	-14.4394622053523	-14.1364064131958	-14.2805103096667	-13.9867781743252	-13.6945003350533	-6.58835823454844	1.44278606444238	0.348349060108339	0.434278105296297	-0.456692640958148	-0.444945787807985	-0.469156833223338	-1.01648648462886	-1.00022554698591	-1.03374041880317	-0.953940755193395	-0.938180208120034	-0.970652838919479	0.00156069130963491	0.00217507667040291	0.00210718954643484
246	12.7125042093399	0.33	-6.5877431205992	-6.7880460616032	-6.3874401795952	0.506687667583138	-15.114713677378	-15.4323337288527	-14.7970936259033	1	0.56	1.77	-10.7011878592462	-10.4809417254849	-10.2606955917236	-14.8158631067395	-14.5109309243952	-14.2059987420509	-14.3485576348926	-14.0535520310674	-13.7588176999636	-6.5877431205992	1.44065273929843	-0.121162487860936	-0.0955642528414662	-0.456692640958148	-0.444945787807985	-0.469156833223338	-1.01648648462886	-1.00022554698591	-1.03374041880317	-0.953940755193395	-0.938180208120034	-0.970652838919479	0.00156069130963491	0.00217507667040291	0.00210718954643484
246	12.7125042093399	0.33	-6.58513472941039	-6.78498423759447	-6.3852852212263	0.502584490423362	-14.9345852632452	-15.2510063768662	-14.6181641496243	1.01	0.57	1.79	-10.524041488843	-10.3056933454219	-10.0873452020007	-14.5432617368641	-14.2415245950162	-13.9397874531684	-14.0846934682769	-13.7938744323417	-13.4999496661293	-6.58513472941039	1.4485795857229	0.124886185488995	0.012665690340219	-0.456692640958148	-0.444945787807985	-0.469156833223338	-1.01648648462886	-1.00022554698591	-1.03374041880317	-0.953940755193395	-0.938180208120034	-0.970652838919479	0.00156069130963491	0.00217507667040291	0.00210718954643484
246	12.7125042093399	0.33	-6.58387966012142	-6.78262097674698	-6.38513834349585	0.507579460333588	-15.2378284461048	-15.557464902828	-14.9181919893817	0.99	0.56	1.77	-10.8349520019048	-10.6123421044513	-10.3897322069979	-15.0263420884723	-14.7176178347029	-14.4088935809335	-14.5509293092049	-14.2508507887445	-13.9520195335527	-6.58387966012142	1.44543844076509	-0.00201897865590729	0.0305271987881615	-0.456692640958148	-0.444945787807985	-0.469156833223338	-1.01648648462886	-1.00022554698591	-1.03374041880317	-0.953940755193395	-0.938180208120034	-0.970652838919479	0.00156069130963491	0.00217507667040291	0.00210718954643484
246	12.7125042093399	0.33	-6.58330581610106	-6.78414438557292	-6.38246724662921	0.50376481609913	-14.8561651114267	-15.1701825348936	-14.5421476879598	1.01	0.57	1.8	-10.446216579636	-10.2299835839044	-10.0137505881729	-14.4240314248215	-14.1254590659452	-13.8268867070688	-13.9654135729284	-13.6754414539667	-13.3854593192558	-6.58330581610106	1.45893192792176	-0.22035287150935	-0.332970099379799	-0.456692640958148	-0.444945787807985	-0.469156833223338	-1.01648648462886	-1.00022554698591	-1.03374041880317	-0.953940755193395	-0.938180208120034	-0.970652838919479	0.00156069130963491	0.00217507667040291	0.00210718954643484
246	12.7125042093399	0.33	-6.57155869051196	-6.77091192820814	-6.37220545281579	0.502375709279526	-14.7945842291874	-15.1081700391256	-14.4809984192491	0.99	0.56	1.79	-10.5400129164783	-10.3212439670547	-10.102475017631	-14.6270075202966	-14.3234087397463	-14.019809959196	-14.1536044980961	-13.8581691389569	-13.5642903944665	-6.57155869051196	1.44209818119821	0.151224108693112	0.22488485720724	-0.456692640958148	-0.444945787807985	-0.469156833223338	-1.01648648462886	-1.00022554698591	-1.03374041880317	-0.953940755193395	-0.938180208120034	-0.970652838919479	0.00156069130963491	0.00217507667040291	0.00210718954643484
246	12.7125042093399	0.33	-6.55913978369368	-6.7588946518362	-6.35938491555115	0.500248795169742	-14.8449405425384	-15.160935046881	-14.5289460381958	1.02	0.57	1.75	-10.3767212352747	-10.1604425642493	-9.94416389322387	-14.2948950013272	-13.9969510917592	-13.6990071821912	-13.8909460417519	-13.6013551060719	-13.3102973403833	-6.55913978369368	1.45774344599653	-0.278224235879415	-0.408755231486924	-0.456692640958148	-0.444945787807985	-0.469156833223338	-1.01648648462886	-1.00022554698591	-1.03374041880317	-0.953940755193395	-0.938180208120034	-0.970652838919479	0.00156069130963491	0.00217507667040291	0.00210718954643484
246	12.7125042093399	0.33	-6.55824481674002	-6.75762431589654	-6.35886531758349	0.496490228807394	-15.0642417373418	-15.3873239456638	-14.7411595290197	0.99	0.56	1.77	-10.7450611197866	-10.5194508650474	-10.2938406103082	-14.9171330293493	-14.603923253694	-14.2907134780388	-14.4550945831197	-14.1524027229957	-13.8473643318377	-6.55824481674002	1.44273701092089	0.35877212503056	0.290690509950948	-0.456692640958148	-0.444945787807985	-0.469156833223338	-1.01648648462886	-1.00022554698591	-1.03374041880317	-0.953940755193395	-0.938180208120034	-0.970652838919479	0.00156069130963491	0.00217507667040291	0.00210718954643484
246	12.7125042093399	0.33	-6.55204515562837	-6.75056996071405	-6.3535203505427	0.503253686430807	-14.8511944252546	-15.165427862205	-14.5369609883042	1.02	0.57	1.82	-10.3707909480604	-10.1559042127099	-9.94101747735941	-14.2820045493491	-13.9860759796536	-13.690147409958	-13.8017247283531	-13.5161625373306	-13.2308204032643	-6.55204515562837	1.468344888545	0.0982334333726545	-0.165126324153069	-0.456692640958148	-0.444945787807985	-0.469156833223338	-1.01648648462886	-1.00022554698591	-1.03374041880317	-0.953940755193395	-0.938180208120034	-0.970652838919479	0.00156069130963491	0.00217507667040291	0.00210718954643484
246	12.7125042093399	0.33	-6.53874404356151	-6.73695938321663	-6.34052870390638	0.510170157131442	-14.9301326845412	-15.2416957228872	-14.6185696461953	1	0.56	1.81	-10.5853273788311	-10.3689474680917	-10.1525675573523	-14.664209511798	-14.3644511546241	-14.0646927974502	-14.1641939541786	-13.8741671944887	-13.584854047272	-6.53874404356151	1.46730419622619	0.180232651612987	0.0745049330206181	-0.456692640958148	-0.444945787807985	-0.469156833223338	-1.01648648462886	-1.00022554698591	-1.03374041880317	-0.953940755193395	-0.938180208120034	-0.970652838919479	0.00156069130963491	0.00217507667040291	0.00210718954643484
246	12.7125042093399	0.33	-6.52412055009327	-6.72255462954714	-6.3256864706394	0.498144065203239	-14.6829788857736	-14.9968442507888	-14.3691135207584	1	0.56	1.79	-10.3614182796225	-10.1445666356349	-9.92771499164737	-14.3253213624339	-14.0255101392732	-13.7256989161124	-13.8715533283815	-13.5807972202637	-13.2904011722645	-6.52412055009327	1.45906207618614	-0.0640994616003984	-0.163979160742829	-0.456692640958148	-0.444945787807985	-0.469156833223338	-1.01648648462886	-1.00022554698591	-1.03374041880317	-0.953940755193395	-0.938180208120034	-0.970652838919479	0.00156069130963491	0.00217507667040291	0.00210718954643484
246	12.7125042093399	0.33	-6.48100431789206	-6.67729608307577	-6.28471255270835	0.505154026810926	-15.050113718344	-15.3673479613628	-14.7328794753252	1.02	0.58	1.8	-10.4906428612592	-10.2740803707605	-10.0575178802619	-14.4375228184585	-14.1394833236871	-13.8414438289157	-14.0145191086889	-13.7253846895737	-13.4355450768083	-6.48100431789206	1.47542089336863	-0.276203553559856	-0.612260243985731	-0.456692640958148	-0.444945787807985	-0.469156833223338	-1.01648648462886	-1.00022554698591	-1.03374041880317	-0.953940755193395	-0.938180208120034	-0.970652838919479	0.00156069130963491	0.00217507667040291	0.00210718954643484
246	12.7125042093399	0.33	-6.47984814536751	-6.67819319725232	-6.28150309348271	0.505243736542948	-14.9108946465548	-15.2251379639511	-14.5966513291585	1.01	0.57	1.79	-10.51416838466	-10.2971583870704	-10.0801483894808	-14.5338596979936	-14.2338842037233	-13.9339087094529	-14.0778095264805	-13.7876763497708	-13.4967640720136	-6.47984814536751	1.46563107471886	0.0682646954309543	-0.108321648872976	-0.456692640958148	-0.444945787807985	-0.469156833223338	-1.01648648462886	-1.00022554698591	-1.03374041880317	-0.953940755193395	-0.938180208120034	-0.970652838919479	0.00156069130963491	0.00217507667040291	0.00210718954643484
246	12.7125042093399	0.33	-6.47759301325062	-6.67532967250855	-6.2798563539927	0.503705219242057	-14.8251922442441	-15.1385923438486	-14.5117921446396	1	0.55	1.78	-10.4836161802302	-10.2665836926334	-10.0495512050366	-14.5072172993608	-14.206887966003	-13.9065586326452	-14.0196160673555	-13.7285573702344	-13.4376266814665	-6.47759301325062	1.45322544944754	0.0374838763715659	0.0657817077969118	-0.456692640958148	-0.444945787807985	-0.469156833223338	-1.01648648462886	-1.00022554698591	-1.03374041880317	-0.953940755193395	-0.938180208120034	-0.970652838919479	0.00156069130963491	0.00217507667040291	0.00210718954643484
246	12.7125042093399	0.33	-6.45339163188358	-6.64925183229474	-6.25753143147242	0.509982261258142	-15.0577158550611	-15.3720594613236	-14.7433722487987	1.01	0.57	1.78	-10.5953182621461	-10.3786543492591	-10.1619904363722	-14.6352583314028	-14.3359815888134	-14.036704846224	-14.1752926727571	-13.8854794044821	-13.5965409881184	-6.45339163188358	1.46440764029833	0.149228867093897	-0.0129882040904291	-0.456692640958148	-0.444945787807985	-0.469156833223338	-1.01648648462886	-1.00022554698591	-1.03374041880317	-0.953940755193395	-0.938180208120034	-0.970652838919479	0.00156069130963491	0.00217507667040291	0.00210718954643484
246	12.7125042093399	0.33	-6.44686329990114	-6.64386093446415	-6.24986566533813	0.501305699895324	-14.8205024669138	-15.1353106238586	-14.5056943099689	1.02	0.57	1.82	-10.315508000134	-10.1009497302593	-9.88639146038455	-14.1877672026007	-13.8926675541553	-13.5975679057099	-13.7170632219473	-13.432831299906	-13.1478267008502	-6.44686329990114	1.48398528870667	-0.119515614663923	-0.46343703396514	-0.456692640958148	-0.444945787807985	-0.469156833223338	-1.01648648462886	-1.00022554698591	-1.03374041880317	-0.953940755193395	-0.938180208120034	-0.970652838919479	0.00156069130963491	0.00217507667040291	0.00210718954643484
246	12.7125042093399	0.33	-6.40819951290817	-6.60389544074292	-6.21250358507342	0.495921391311336	-14.6885100680682	-15.0038925933172	-14.3731275428193	1.01	0.57	1.8	-10.3531825835961	-10.1355582006388	-9.91793381768151	-14.3069715417121	-14.0062383296188	-13.7055051175256	-13.8555640682045	-13.5633630148357	-13.2721950260396	-6.40819951290817	1.46632042267928	0.0932685034797632	-0.0952961492217711	-0.456692640958148	-0.444945787807985	-0.469156833223338	-1.01648648462886	-1.00022554698591	-1.03374041880317	-0.953940755193395	-0.938180208120034	-0.970652838919479	0.00156069130963491	0.00217507667040291	0.00210718954643484
246	12.7125042093399	0.33	-6.37930363995442	-6.57460445497707	-6.18400282493177	0.495441871717038	-14.6981054004602	-15.0139967802894	-14.3822140206309	0.99	0.57	1.75	-10.4638072848526	-10.243650948745	-10.0234946126374	-14.5155866989503	-14.2101817639111	-13.9047768288719	-14.1065211264614	-13.8057903182736	-13.5113039633097	-6.37930363995442	1.45538888431015	0.0609376836085882	-0.0275380026304156	-0.456692640958148	-0.444945787807985	-0.469156833223338	-1.01648648462886	-1.00022554698591	-1.03374041880317	-0.953940755193395	-0.938180208120034	-0.970652838919479	0.00156069130963491	0.00217507667040291	0.00210718954643484
246	12.7125042093399	0.33	-6.32423006411991	-6.51735560959665	-6.13110451864317	0.514304607498375	-15.0918280975744	-15.4041703960694	-14.7794857990795	1	0.56	1.82	-10.6871851097944	-10.4704866524412	-10.2537881950879	-14.7994351193719	-14.4993547214823	-14.1992743235927	-14.2944027515284	-14.0079375775775	-13.7166917632173	-6.32423006411991	1.47811678087839	0.0898632217562867	-0.0627744357443429	-0.456692640958148	-0.444945787807985	-0.469156833223338	-1.01648648462886	-1.00022554698591	-1.03374041880317	-0.953940755193395	-0.938180208120034	-0.970652838919479	0.00156069130963491	0.00217507667040291	0.00210718954643484
246	12.7125042093399	0.34	-7.71695614967306	-7.9435148364025	-7.49039746294363	0.487750833527049	-14.8672413659527	-15.1917222974741	-14.5427604344312	0.99	0.57	1.74	-10.5698631689103	-10.3441008109667	-10.1183384530231	-14.6531293683244	-14.3401522763242	-14.027175184324	-14.2408665194232	-13.9380797002039	-13.6326786088094	-7.71695614967306	1.40280537281912	0.200968178465232	0.346125659894885	-0.456692640958148	-0.444945787807985	-0.469156833223338	-1.01648648462886	-1.00022554698591	-1.03374041880317	-0.953940755193395	-0.938180208120034	-0.970652838919479	0.00156069130963491	0.00217507667040291	0.00210718954643484
246	12.7125042093399	0.34	-7.67988388507962	-7.90792575053941	-7.45184201961982	0.485862091746196	-14.8092470160367	-15.1336863120625	-14.4848077200109	1	0.57	1.73	-10.5158086867774	-10.2903684670498	-10.0649282473222	-14.5708510562652	-14.2584779462567	-13.9461048362483	-14.1751087177777	-13.8680289704615	-13.5658591204389	-7.67988388507962	1.38850897610966	0.0358067892348281	0.236111376134088	-0.456692640958148	-0.444945787807985	-0.469156833223338	-1.01648648462886	-1.00022554698591	-1.03374041880317	-0.953940755193395	-0.938180208120034	-0.970652838919479	0.00156069130963491	0.00217507667040291	0.00210718954643484
246	12.7125042093399	0.34	-7.54548394383823	-7.76728379119081	-7.32368409648565	0.487441977823702	-14.8886856862988	-15.2138355553699	-14.5635358172277	1.01	0.56	1.76	-10.4423141789866	-10.2191411943872	-9.99596820978778	-14.4007311088528	-14.0929588960186	-13.7851866831844	-13.9602983360986	-13.662348494036	-13.3649268007403	-7.54548394383823	1.41276185588391	0.0338724494242109	-0.00424282015916947	-0.456692640958148	-0.444945787807985	-0.469156833223338	-1.01648648462886	-1.00022554698591	-1.03374041880317	-0.953940755193395	-0.938180208120034	-0.970652838919479	0.00156069130963491	0.00217507667040291	0.00210718954643484
246	12.7125042093399	0.34	-7.53252326092984	-7.75427918720507	-7.3107673346546	0.499172326382815	-15.169646356632	-15.4932486069979	-14.8460441062661	0.97	0.56	1.73	-11.0049669832163	-10.7751099550807	-10.5452529269451	-15.3806488998662	-15.0593984815495	-14.7381480632327	-14.9346092835714	-14.622428335065	-14.309549054604	-7.53252326092984	1.39438546218415	-0.156449422163081	0.149162437843153	-0.456692640958148	-0.444945787807985	-0.469156833223338	-1.01648648462886	-1.00022554698591	-1.03374041880317	-0.953940755193395	-0.938180208120034	-0.970652838919479	0.00156069130963491	0.00217507667040291	0.00210718954643484
246	12.7125042093399	0.34	-7.51626768422784	-7.7403180912267	-7.29221727722898	0.496439495494841	-15.1738909366324	-15.49935781108	-14.8484240621848	0.97	0.55	1.7	-10.9620435459059	-10.731854521694	-10.501665497482	-15.2945853571088	-14.9734184447228	-14.6522515323369	-14.872002521293	-14.5604011977488	-14.2480858431483	-7.51626768422784	1.38803001508086	0.0942771633259473	0.50199051215975	-0.456692640958148	-0.444945787807985	-0.469156833223338	-1.01648648462886	-1.00022554698591	-1.03374041880317	-0.953940755193395	-0.938180208120034	-0.970652838919479	0.00156069130963491	0.00217507667040291	0.00210718954643484
246	12.7125042093399	0.34	-7.51086648950767	-7.73172231499556	-7.29001066401979	0.492088750383967	-14.8169976610901	-15.1375873704856	-14.4964079516946	1	0.56	1.75	-10.4660527066309	-10.2443985741976	-10.0227444417644	-14.4739235392051	-14.1673891603982	-13.8608547815913	-14.0273116090011	-13.7279208945316	-13.4315229923097	-7.51086648950767	1.41567951265763	0.100695456754974	0.20937467325209	-0.456692640958148	-0.444945787807985	-0.469156833223338	-1.01648648462886	-1.00022554698591	-1.03374041880317	-0.953940755193395	-0.938180208120034	-0.970652838919479	0.00156069130963491	0.00217507667040291	0.00210718954643484
246	12.7125042093399	0.34	-7.49684782787786	-7.71757056753886	-7.27612508821686	0.49773325842188	-15.1170799426677	-15.4404903250068	-14.7936695603285	0.99	0.55	1.74	-10.7625567728068	-10.5371285300778	-10.3117002873488	-14.9308319245346	-14.6180966447789	-14.3053613650232	-14.4661675043184	-14.1626249235247	-13.859392153158	-7.49684782787786	1.40864026346539	0.0360938150062419	0.294257651080892	-0.456692640958148	-0.444945787807985	-0.469156833223338	-1.01648648462886	-1.00022554698591	-1.03374041880317	-0.953940755193395	-0.938180208120034	-0.970652838919479	0.00156069130963491	0.00217507667040291	0.00210718954643484
246	12.7125042093399	0.34	-7.49654111625299	-7.71769940367212	-7.27538282883385	0.488262045393585	-14.8128961840819	-15.1358604540969	-14.4899319140668	1.01	0.56	1.75	-10.4467115164652	-10.223802844097	-10.0008941717289	-14.4375290076011	-14.1294655162058	-13.8214020248105	-14.0145290212463	-13.7129606743098	-13.41408316933	-7.49654111625299	1.4105083670291	-0.0469833942646785	0.124970622099783	-0.456692640958148	-0.444945787807985	-0.469156833223338	-1.01648648462886	-1.00022554698591	-1.03374041880317	-0.953940755193395	-0.938180208120034	-0.970652838919479	0.00156069130963491	0.00217507667040291	0.00210718954643484
246	12.7125042093399	0.34	-7.47859173850041	-7.70164010038915	-7.25554337661168	0.502355098194085	-15.1937270086437	-15.5157863196176	-14.8716676976699	0.98	0.55	1.73	-10.8926181898098	-10.6665214238034	-10.440424657797	-15.1534705935039	-14.8389318264911	-14.5243930594783	-14.6909315649698	-14.3869692466166	-14.0813677737746	-7.47859173850041	1.38451749914884	0.0746729272587116	0.457728501194983	-0.456692640958148	-0.444945787807985	-0.469156833223338	-1.01648648462886	-1.00022554698591	-1.03374041880317	-0.953940755193395	-0.938180208120034	-0.970652838919479	0.00156069130963491	0.00217507667040291	0.00210718954643484
246	12.7125042093399	0.34	-7.47739349769199	-7.69925028535539	-7.25553671002859	0.487420337767427	-14.9401023300009	-15.2663892032207	-14.6138154567811	1.01	0.57	1.78	-10.5302731674398	-10.3052107862692	-10.0801484050985	-14.5495461160645	-14.2385802520489	-13.9276143880333	-14.1211558251331	-13.8208617419528	-13.5177314028762	-7.47739349769199	1.42931299575887	0.266749902471856	0.152171376387692	-0.456692640958148	-0.444945787807985	-0.469156833223338	-1.01648648462886	-1.00022554698591	-1.03374041880317	-0.953940755193395	-0.938180208120034	-0.970652838919479	0.00156069130963491	0.00217507667040291	0.00210718954643484
246	12.7125042093399	0.34	-7.47106319540997	-7.69179166666012	-7.25033472415982	0.499168974635579	-15.0252385529417	-15.3457624127367	-14.7047146931467	1.01	0.57	1.78	-10.5321809479117	-10.3121973981416	-10.0922138483714	-14.5243037548149	-14.2209375371505	-13.9175713194862	-14.0804660415302	-13.7853551606057	-13.4905035413002	-7.47106319540997	1.41594183093677	0.221036326636139	0.178482506987069	-0.456692640958148	-0.444945787807985	-0.469156833223338	-1.01648648462886	-1.00022554698591	-1.03374041880317	-0.953940755193395	-0.938180208120034	-0.970652838919479	0.00156069130963491	0.00217507667040291	0.00210718954643484
246	12.7125042093399	0.34	-7.46751003012573	-7.68729537717527	-7.24772468307619	0.493856412331247	-14.8015392955078	-15.1206641070657	-14.48241448395	0.99	0.56	1.76	-10.5363125899608	-10.3139414860214	-10.0915703820819	-14.6151783136018	-14.3067218865436	-13.9982654594855	-14.1505915354818	-13.8511196866874	-13.5521427405801	-7.46751003012573	1.41220735433959	-0.131736901360037	0.0656030866347081	-0.456692640958148	-0.444945787807985	-0.469156833223338	-1.01648648462886	-1.00022554698591	-1.03374041880317	-0.953940755193395	-0.938180208120034	-0.970652838919479	0.00156069130963491	0.00217507667040291	0.00210718954643484
246	12.7125042093399	0.34	-7.45809459361751	-7.67827732850858	-7.23791185872644	0.488693774326918	-14.8071404552909	-15.1297004482906	-14.4845804622912	0.99	0.57	1.75	-10.5594916567901	-10.3343669382581	-10.1092422197261	-14.6564477014469	-14.3439772937123	-14.0315068859778	-14.2357239783244	-13.9310782862481	-13.6273066337403	-7.45809459361751	1.40551214232171	0.0144352231435561	0.232149905804766	-0.456692640958148	-0.444945787807985	-0.469156833223338	-1.01648648462886	-1.00022554698591	-1.03374041880317	-0.953940755193395	-0.938180208120034	-0.970652838919479	0.00156069130963491	0.00217507667040291	0.00210718954643484
246	12.7125042093399	0.34	-7.44446722814098	-7.66387436271093	-7.22506009357102	0.494754349852108	-14.9093526210863	-15.2302250747214	-14.5884801674512	1.01	0.56	1.78	-10.4663623365746	-10.245855591133	-10.0253488456913	-14.4406505521261	-14.1364129619385	-13.8321753717509	-13.9813771239341	-13.6873920718259	-13.392003240006	-7.44446722814098	1.42623466422866	-0.0459913630103762	-0.0707547208892572	-0.456692640958148	-0.444945787807985	-0.469156833223338	-1.01648648462886	-1.00022554698591	-1.03374041880317	-0.953940755193395	-0.938180208120034	-0.970652838919479	0.00156069130963491	0.00217507667040291	0.00210718954643484
246	12.7125042093399	0.34	-7.43814963293354	-7.65845294576046	-7.21784632010662	0.510474376530937	-15.4488267214558	-15.7710177259313	-15.1266357169803	1	0.56	1.76	-10.943684108265	-10.7201121970048	-10.4965402857446	-15.1556942070013	-14.8460738372234	-14.5364534674454	-14.6890244569438	-14.3913174694075	-14.0904476553044	-7.43814963293354	1.40724154905423	-0.143015666688309	-0.0109892888639372	-0.456692640958148	-0.444945787807985	-0.469156833223338	-1.01648648462886	-1.00022554698591	-1.03374041880317	-0.953940755193395	-0.938180208120034	-0.970652838919479	0.00156069130963491	0.00217507667040291	0.00210718954643484
246	12.7125042093399	0.34	-7.43388870959286	-7.65411176525244	-7.21366565393328	0.494317492272256	-14.8776002816007	-15.1980692852869	-14.5571312779146	0.98	0.56	1.76	-10.6958860415148	-10.4703508186571	-10.2448155957993	-14.8941693535719	-14.5801084341305	-14.2660475146891	-14.4231085762841	-14.1186155161289	-13.8142308894057	-7.43388870959286	1.41238737360715	0.174635516479123	0.339695613632776	-0.456692640958148	-0.444945787807985	-0.469156833223338	-1.01648648462886	-1.00022554698591	-1.03374041880317	-0.953940755193395	-0.938180208120034	-0.970652838919479	0.00156069130963491	0.00217507667040291	0.00210718954643484
246	12.7125042093399	0.34	-7.43376191309933	-7.65290270299108	-7.21462112320757	0.493214880858404	-14.8112008212385	-15.1309439937512	-14.4914576487258	1.02	0.57	1.78	-10.3736581031368	-10.1544446585673	-9.93523121399772	-14.2998595086076	-13.9976785972476	-13.6954976858876	-13.8726927345978	-13.5793365044324	-13.2875404361398	-7.43376191309933	1.42678910009648	-0.0947501185408301	-0.138933157586386	-0.456692640958148	-0.444945787807985	-0.469156833223338	-1.01648648462886	-1.00022554698591	-1.03374041880317	-0.953940755193395	-0.938180208120034	-0.970652838919479	0.00156069130963491	0.00217507667040291	0.00210718954643484
246	12.7125042093399	0.34	-7.43194775771265	-7.65157266458001	-7.2123228508453	0.502852678158654	-15.061242587588	-15.380176088316	-14.74230908686	0.98	0.56	1.77	-10.7962599359057	-10.5723815513959	-10.3485031668862	-15.0187905082906	-14.7073509378979	-14.3959113675051	-14.5348569189977	-14.2324046946587	-13.9308337344077	-7.43194775771265	1.41233520149595	-0.0927540099678035	0.106960550504634	-0.456692640958148	-0.444945787807985	-0.469156833223338	-1.01648648462886	-1.00022554698591	-1.03374041880317	-0.953940755193395	-0.938180208120034	-0.970652838919479	0.00156069130963491	0.00217507667040291	0.00210718954643484
246	12.7125042093399	0.34	-7.42958326039627	-7.65065650607366	-7.20851001471888	0.475994801120011	-14.5215888650349	-14.8460763848621	-14.1971013452076	1	0.56	1.76	-10.2827003885496	-10.0579536029539	-9.8332068173581	-14.2300737909727	-13.9190501082373	-13.6080264255019	-13.7846293988977	-13.480321591742	-13.1796206043476	-7.42958326039627	1.41793100282724	0.0918533292185589	0.150643314012776	-0.456692640958148	-0.444945787807985	-0.469156833223338	-1.01648648462886	-1.00022554698591	-1.03374041880317	-0.953940755193395	-0.938180208120034	-0.970652838919479	0.00156069130963491	0.00217507667040291	0.00210718954643484
246	12.7125042093399	0.34	-7.42844253074183	-7.64655074269731	-7.21033431878634	0.501660534607166	-15.0583302076097	-15.377963241391	-14.7386971738283	0.98	0.55	1.74	-10.7819118068163	-10.557808320114	-10.3337048334117	-14.9918689623713	-14.6802609500959	-14.3686529378204	-14.5316013156725	-14.2298239513951	-13.9278573424765	-7.42844253074183	1.40434138318673	-0.0700108943573085	0.18061750603779	-0.456692640958148	-0.444945787807985	-0.469156833223338	-1.01648648462886	-1.00022554698591	-1.03374041880317	-0.953940755193395	-0.938180208120034	-0.970652838919479	0.00156069130963491	0.00217507667040291	0.00210718954643484
246	12.7125042093399	0.34	-7.4259584298829	-7.64509527647627	-7.20682158328954	0.497966119571264	-14.831692051583	-15.1488491846501	-14.5145349185158	0.99	0.55	1.76	-10.5873483785909	-10.3656910752797	-10.1440337719685	-14.702955284324	-14.3951334102825	-14.087311536241	-14.2315603118156	-13.9342081254501	-13.6364309892978	-7.4259584298829	1.40931097206695	0.0931136002273614	0.317799275699619	-0.456692640958148	-0.444945787807985	-0.469156833223338	-1.01648648462886	-1.00022554698591	-1.03374041880317	-0.953940755193395	-0.938180208120034	-0.970652838919479	0.00156069130963491	0.00217507667040291	0.00210718954643484
246	12.7125042093399	0.34	-7.42395556497738	-7.64270585914632	-7.20520527080845	0.498192886805912	-15.0136060257604	-15.3345075859362	-14.6927044655846	1	0.56	1.75	-10.6533988807842	-10.4304577590781	-10.207516637372	-14.7604501570529	-14.4515617589252	-14.1426733607976	-14.313394704687	-14.0155686663442	-13.7142861787155	-7.42395556497738	1.41898140060484	0.00743434777639526	0.125101937193783	-0.456692640958148	-0.444945787807985	-0.469156833223338	-1.01648648462886	-1.00022554698591	-1.03374041880317	-0.953940755193395	-0.938180208120034	-0.970652838919479	0.00156069130963491	0.00217507667040291	0.00210718954643484
246	12.7125042093399	0.34	-7.41393423821115	-7.63229600136383	-7.19557247505847	0.489193231921526	-14.8724246263596	-15.1960831479323	-14.548766104787	1.01	0.57	1.76	-10.464518394452	-10.2416365821095	-10.0187547697671	-14.4495494875209	-14.1417912462034	-13.8340330048859	-14.0277951806801	-13.7300930036115	-13.4314155094175	-7.41393423821115	1.4301587696438	-0.0315176644759754	-0.129022464061147	-0.456692640958148	-0.444945787807985	-0.469156833223338	-1.01648648462886	-1.00022554698591	-1.03374041880317	-0.953940755193395	-0.938180208120034	-0.970652838919479	0.00156069130963491	0.00217507667040291	0.00210718954643484
246	12.7125042093399	0.34	-7.4123501568167	-7.62997554996177	-7.19472476367164	0.499495780626455	-15.1057594610567	-15.4277904696718	-14.7837284524415	0.99	0.57	1.76	-10.7986163074352	-10.5732120729165	-10.3478078383977	-15.005200282742	-14.6919901836663	-14.3787800845907	-14.5578054376899	-14.2550817976501	-13.9504452002113	-7.4123501568167	1.41505025308185	0.0490640452778014	0.205124951989984	-0.456692640958148	-0.444945787807985	-0.469156833223338	-1.01648648462886	-1.00022554698591	-1.03374041880317	-0.953940755193395	-0.938180208120034	-0.970652838919479	0.00156069130963491	0.00217507667040291	0.00210718954643484
246	12.7125042093399	0.34	-7.41206319550958	-7.63082710553692	-7.19329928548225	0.488227029621204	-14.7852328663134	-15.1076165841742	-14.4628491484526	1.01	0.56	1.77	-10.4303841928137	-10.2078086451712	-9.98523309752873	-14.4166475632241	-14.1090085379268	-13.8013695126295	-13.9686476558991	-13.6700256530285	-13.3727685149468	-7.41206319550958	1.42496637032231	0.030733403425454	0.00951137488536212	-0.456692640958148	-0.444945787807985	-0.469156833223338	-1.01648648462886	-1.00022554698591	-1.03374041880317	-0.953940755193395	-0.938180208120034	-0.970652838919479	0.00156069130963491	0.00217507667040291	0.00210718954643484
246	12.7125042093399	0.34	-7.40858647042845	-7.62699755579473	-7.19017538506216	0.498625040066995	-14.9080670827859	-15.2264375569249	-14.5896966086469	0.99	0.55	1.77	-10.6263290377866	-10.4041425019361	-10.1819559660856	-14.748850666926	-14.4404660850249	-14.1320815031239	-14.2413250655438	-13.9440891185908	-13.6461468477579	-7.40858647042845	1.40435438856073	-0.0219184218377864	0.250493831165822	-0.456692640958148	-0.444945787807985	-0.469156833223338	-1.01648648462886	-1.00022554698591	-1.03374041880317	-0.953940755193395	-0.938180208120034	-0.970652838919479	0.00156069130963491	0.00217507667040291	0.00210718954643484
246	12.7125042093399	0.34	-7.40516728919799	-7.62470491264384	-7.18562966575213	0.494125892008367	-15.0220783293292	-15.3457834802976	-14.6983731783609	0.99	0.55	1.75	-10.724523206218	-10.4982992791054	-10.2720753519928	-14.8932048059049	-14.5790463847146	-14.2648879635244	-14.4148973110716	-14.1096927856066	-13.8052381624321	-7.40516728919799	1.40663700968903	-0.18857670829836	0.053726516186335	-0.456692640958148	-0.444945787807985	-0.469156833223338	-1.01648648462886	-1.00022554698591	-1.03374041880317	-0.953940755193395	-0.938180208120034	-0.970652838919479	0.00156069130963491	0.00217507667040291	0.00210718954643484
246	12.7125042093399	0.34	-7.4011962440024	-7.62227489416917	-7.18011759383563	0.484506869489048	-14.6752718537927	-14.9976494069103	-14.3528943006751	0.99	0.55	1.75	-10.4682975663912	-10.2432793609912	-10.0182611555913	-14.5303946720206	-14.2180608553599	-13.9057270386992	-14.0757949100108	-13.7739099285243	-13.4690703384032	-7.4011962440024	1.40468032076375	0.0932606302251795	0.316098848983616	-0.456692640958148	-0.444945787807985	-0.469156833223338	-1.01648648462886	-1.00022554698591	-1.03374041880317	-0.953940755193395	-0.938180208120034	-0.970652838919479	0.00156069130963491	0.00217507667040291	0.00210718954643484
246	12.7125042093399	0.34	-7.40083702526164	-7.61854080560379	-7.1831332449195	0.501250201946086	-15.1644878522452	-15.4866384945142	-14.8423372099763	1	0.56	1.79	-10.7523728556782	-10.5287036699735	-10.3050344842687	-14.8939790989641	-14.5841568651481	-14.2743346313321	-14.4088443628301	-14.1090453900673	-13.8080270025972	-7.40083702526164	1.42361463188842	-0.077138475914009	-0.0460153556275787	-0.456692640958148	-0.444945787807985	-0.469156833223338	-1.01648648462886	-1.00022554698591	-1.03374041880317	-0.953940755193395	-0.938180208120034	-0.970652838919479	0.00156069130963491	0.00217507667040291	0.00210718954643484
246	12.7125042093399	0.34	-7.40068523247128	-7.619419939966	-7.18195052497656	0.504523598009429	-15.3897737138199	-15.7145768002893	-15.0649706273506	1.02	0.57	1.75	-10.7347083874393	-10.5128337254042	-10.2909590633691	-14.7770893446344	-14.4716630968157	-14.1662368489971	-14.3734149830848	-14.0764569583069	-13.7789288522	-7.40068523247128	1.42169082547473	0.22464269730112	0.17594921364493	-0.456692640958148	-0.444945787807985	-0.469156833223338	-1.01648648462886	-1.00022554698591	-1.03374041880317	-0.953940755193395	-0.938180208120034	-0.970652838919479	0.00156069130963491	0.00217507667040291	0.00210718954643484
246	12.7125042093399	0.34	-7.39466395184841	-7.61243008208935	-7.17689782160747	0.498040117240331	-14.8633140765431	-15.1811003718337	-14.5455277812524	1	0.55	1.76	-10.5361337711428	-10.3155806599843	-10.0950275488258	-14.5922499574481	-14.2867900803409	-13.9813302032337	-14.1166840485586	-13.8217971323084	-13.527205293969	-7.39466395184841	1.4236692842072	-0.0582432939241299	0.109042819541275	-0.456692640958148	-0.444945787807985	-0.469156833223338	-1.01648648462886	-1.00022554698591	-1.03374041880317	-0.953940755193395	-0.938180208120034	-0.970652838919479	0.00156069130963491	0.00217507667040291	0.00210718954643484
246	12.7125042093399	0.34	-7.39142727873047	-7.61012932496005	-7.17272523250088	0.492472587616306	-14.8624027369758	-15.1837280318294	-14.5410774421221	1.01	0.57	1.76	-10.4764669948919	-10.2547590033433	-10.0330510117946	-14.4769080335463	-14.170540800631	-13.8641735677158	-14.067483543584	-13.7723143633232	-13.472084545536	-7.39142727873047	1.43014406197283	-0.11600866737049	-0.103774152675664	-0.456692640958148	-0.444945787807985	-0.469156833223338	-1.01648648462886	-1.00022554698591	-1.03374041880317	-0.953940755193395	-0.938180208120034	-0.970652838919479	0.00156069130963491	0.00217507667040291	0.00210718954643484
246	12.7125042093399	0.34	-7.39052168060436	-7.60942450388201	-7.1716188573267	0.486440676109218	-14.8045248183897	-15.1284852789744	-14.4805643578049	0.99	0.56	1.76	-10.5512461959614	-10.3253024537853	-10.0993587116093	-14.6410101683679	-14.3274884700547	-14.0139667717414	-14.1893180078147	-13.886912102616	-13.5828410983656	-7.39052168060436	1.41185367245783	-0.0936183122580975	0.0200895841712043	-0.456692640958148	-0.444945787807985	-0.469156833223338	-1.01648648462886	-1.00022554698591	-1.03374041880317	-0.953940755193395	-0.938180208120034	-0.970652838919479	0.00156069130963491	0.00217507667040291	0.00210718954643484
246	12.7125042093399	0.34	-7.38966618704012	-7.60912714864295	-7.17020522543729	0.491166759641261	-14.882627002764	-15.2052312038542	-14.5600228016739	1	0.57	1.76	-10.5647898827723	-10.3406403414649	-10.1164908001575	-14.6383269435622	-14.3277505566852	-14.0171741698081	-14.2130171618807	-13.9114550791071	-13.6103818147415	-7.38966618704012	1.40669252914796	0.342402748301758	0.439980098023576	-0.456692640958148	-0.444945787807985	-0.469156833223338	-1.01648648462886	-1.00022554698591	-1.03374041880317	-0.953940755193395	-0.938180208120034	-0.970652838919479	0.00156069130963491	0.00217507667040291	0.00210718954643484
246	12.7125042093399	0.34	-7.38914001052106	-7.60790937910536	-7.17037064193675	0.495443998747895	-14.8811637902647	-15.2009880965852	-14.5613394839443	0.99	0.57	1.78	-10.6289961582004	-10.4053652138447	-10.181734269489	-14.7636141327354	-14.4529920456196	-14.1423699585037	-14.305211865269	-14.0012472908497	-13.7015259579619	-7.38914001052106	1.42784351845012	-0.0147961880271121	0.0360379425470285	-0.456692640958148	-0.444945787807985	-0.469156833223338	-1.01648648462886	-1.00022554698591	-1.03374041880317	-0.953940755193395	-0.938180208120034	-0.970652838919479	0.00156069130963491	0.00217507667040291	0.00210718954643484
246	12.7125042093399	0.34	-7.387387701983	-7.60696974841206	-7.16780565555393	0.474693367024881	-14.6143664346809	-14.9417802653504	-14.2869526040113	1	0.57	1.79	-10.3745723772701	-10.1472381223636	-9.91990386745704	-14.3709223216848	-14.0560174948143	-13.7411126679438	-13.9180976974401	-13.6123541847454	-13.3070123714186	-7.387387701983	1.43109097956461	-0.200241122707543	-0.293596485938519	-0.456692640958148	-0.444945787807985	-0.469156833223338	-1.01648648462886	-1.00022554698591	-1.03374041880317	-0.953940755193395	-0.938180208120034	-0.970652838919479	0.00156069130963491	0.00217507667040291	0.00210718954643484
246	12.7125042093399	0.34	-7.38498539208199	-7.60329259648275	-7.16667818768123	0.496706415208943	-15.0874879297763	-15.4109288145284	-14.7640470450242	1	0.56	1.75	-10.6627982634308	-10.4390100060348	-10.2152217486388	-14.7501478938293	-14.4405753208572	-14.131002747885	-14.3079599195623	-14.0063934865901	-13.7070571475713	-7.38498539208199	1.4129510693913	0.109615903851256	0.223281127451025	-0.456692640958148	-0.444945787807985	-0.469156833223338	-1.01648648462886	-1.00022554698591	-1.03374041880317	-0.953940755193395	-0.938180208120034	-0.970652838919479	0.00156069130963491	0.00217507667040291	0.00210718954643484
246	12.7125042093399	0.34	-7.38406062858368	-7.60170416302048	-7.16641709414688	0.49359310459521	-14.7226334417464	-15.0402242543198	-14.4050426291729	1	0.56	1.77	-10.4559970418045	-10.2352072091118	-10.014417376419	-14.4907310286226	-14.1847433675117	-13.8787557064007	-14.0269541620699	-13.7304430224985	-13.433645930631	-7.38406062858368	1.42141459648115	0.127821244875043	0.189759778439757	-0.456692640958148	-0.444945787807985	-0.469156833223338	-1.01648648462886	-1.00022554698591	-1.03374041880317	-0.953940755193395	-0.938180208120034	-0.970652838919479	0.00156069130963491	0.00217507667040291	0.00210718954643484
246	12.7125042093399	0.34	-7.38352246703857	-7.60059440591437	-7.16645052816276	0.49768117740275	-14.925522397404	-15.2448679163509	-14.606176878457	1	0.56	1.75	-10.5922684517517	-10.3703843735091	-10.1485002952664	-14.6763675900133	-14.3689308677009	-14.0614941453884	-14.224761239217	-13.9264097744182	-13.6268454797277	-7.38352246703857	1.40989434007403	0.0460060213173666	0.252737797371185	-0.456692640958148	-0.444945787807985	-0.469156833223338	-1.01648648462886	-1.00022554698591	-1.03374041880317	-0.953940755193395	-0.938180208120034	-0.970652838919479	0.00156069130963491	0.00217507667040291	0.00210718954643484
246	12.7125042093399	0.34	-7.38305746054583	-7.60086164655589	-7.16525327453576	0.497968251019667	-15.0315295892794	-15.3529586272157	-14.7101005513432	1	0.56	1.77	-10.6118105270206	-10.3896420101059	-10.1674734931911	-14.6738210115586	-14.3666103764545	-14.0593997413504	-14.194521514795	-13.899400440773	-13.6006270037698	-7.38305746054583	1.42185390351659	0.00716780439417548	0.055464237941285	-0.456692640958148	-0.444945787807985	-0.469156833223338	-1.01648648462886	-1.00022554698591	-1.03374041880317	-0.953940755193395	-0.938180208120034	-0.970652838919479	0.00156069130963491	0.00217507667040291	0.00210718954643484
246	12.7125042093399	0.34	-7.38296471192877	-7.59977123133382	-7.16615819252372	0.496076600633986	-15.1924466491618	-15.5185481361361	-14.8663451621875	0.99	0.57	1.77	-10.8551111234499	-10.6270055141123	-10.3988999047747	-15.0798909825179	-14.7630072876214	-14.4461235927248	-14.6422721383882	-14.3346110792988	-14.0268707142285	-7.38296471192877	1.42903718155415	0.191513635569556	0.131059349523454	-0.456692640958148	-0.444945787807985	-0.469156833223338	-1.01648648462886	-1.00022554698591	-1.03374041880317	-0.953940755193395	-0.938180208120034	-0.970652838919479	0.00156069130963491	0.00217507667040291	0.00210718954643484
246	12.7125042093399	0.34	-7.37959507563853	-7.59849892320047	-7.16069122807658	0.510464319882179	-15.219619196885	-15.5370363805652	-14.9022020132047	0.97	0.55	1.72	-10.9783972564972	-10.7541117587275	-10.5298262609579	-15.3117360239059	-14.9989216616995	-14.6861072994931	-14.8384638342963	-14.5360904053674	-14.2334124534244	-7.37959507563853	1.38732780283237	0.00424979228761674	0.502876078246708	-0.456692640958148	-0.444945787807985	-0.469156833223338	-1.01648648462886	-1.00022554698591	-1.03374041880317	-0.953940755193395	-0.938180208120034	-0.970652838919479	0.00156069130963491	0.00217507667040291	0.00210718954643484
246	12.7125042093399	0.34	-7.37424949961655	-7.59225260706935	-7.15624639216375	0.490776384146488	-14.7935094518368	-15.1144324355449	-14.4725864681286	1	0.57	1.78	-10.4425797202189	-10.2208536411409	-9.99912756206287	-14.4374891177283	-14.1309395926519	-13.8243900675755	-13.9908787994329	-13.6925222426518	-13.3952840208936	-7.37424949961655	1.43307047208635	-0.138651485066842	-0.189416824131074	-0.456692640958148	-0.444945787807985	-0.469156833223338	-1.01648648462886	-1.00022554698591	-1.03374041880317	-0.953940755193395	-0.938180208120034	-0.970652838919479	0.00156069130963491	0.00217507667040291	0.00210718954643484
246	12.7125042093399	0.34	-7.3738963009965	-7.59034782064905	-7.15744478134395	0.491019350227694	-14.782645834925	-15.1031773027085	-14.4621143671415	0.99	0.56	1.72	-10.5264251095575	-10.3030250644376	-10.0796250193177	-14.6027018010525	-14.2927918166775	-13.9828818323025	-14.1741812327485	-13.8723687286922	-13.571334531002	-7.3738963009965	1.4056261405509	0.034166270107228	0.276571921204508	-0.456692640958148	-0.444945787807985	-0.469156833223338	-1.01648648462886	-1.00022554698591	-1.03374041880317	-0.953940755193395	-0.938180208120034	-0.970652838919479	0.00156069130963491	0.00217507667040291	0.00210718954643484
246	12.7125042093399	0.34	-7.37156033573578	-7.59231864115081	-7.15080203032075	0.490210811664428	-14.8829081771805	-15.2061360750617	-14.5596802792993	0.99	0.56	1.75	-10.6449188000816	-10.4186460171812	-10.1923732342808	-14.7924162336678	-14.4779825353114	-14.1635488369551	-14.3253453583064	-14.0215424287123	-13.7185249338892	-7.37156033573578	1.40692578618634	0.0849772517280599	0.30876133295006	-0.456692640958148	-0.444945787807985	-0.469156833223338	-1.01648648462886	-1.00022554698591	-1.03374041880317	-0.953940755193395	-0.938180208120034	-0.970652838919479	0.00156069130963491	0.00217507667040291	0.00210718954643484
246	12.7125042093399	0.34	-7.36819299224023	-7.58686164439263	-7.14952434008784	0.486376747974828	-14.8899685117799	-15.2158403894644	-14.5640966340954	1	0.58	1.75	-10.5684755289405	-10.3421345003331	-10.1157934717256	-14.6414565618347	-14.3278860445503	-14.014315527266	-14.2448312661313	-13.9384505718258	-13.6333201641491	-7.36819299224023	1.42815430354822	-0.139641742520463	-0.169413077694185	-0.456692640958148	-0.444945787807985	-0.469156833223338	-1.01648648462886	-1.00022554698591	-1.03374041880317	-0.953940755193395	-0.938180208120034	-0.970652838919479	0.00156069130963491	0.00217507667040291	0.00210718954643484
246	12.7125042093399	0.34	-7.36604223777064	-7.58578698097252	-7.14629749456875	0.508513991116276	-15.3288737483069	-15.6498194336377	-15.0079280629761	0.98	0.56	1.73	-10.9807240568729	-10.7555319373851	-10.5303398178974	-15.2727784073811	-14.9595650598631	-14.6463517123451	-14.8275001075527	-14.5248774798885	-14.2206956045045	-7.36604223777064	1.39628805689299	0.209000183586311	0.468089526569819	-0.456692640958148	-0.444945787807985	-0.469156833223338	-1.01648648462886	-1.00022554698591	-1.03374041880317	-0.953940755193395	-0.938180208120034	-0.970652838919479	0.00156069130963491	0.00217507667040291	0.00210718954643484
246	12.7125042093399	0.34	-7.36557452488549	-7.58346566276953	-7.14768338700145	0.488198294055315	-14.8456881549993	-15.1694086809496	-14.5219676290491	0.99	0.56	1.77	-10.5785057992687	-10.3527567583448	-10.1270077174209	-14.6781440230023	-14.3649072579419	-14.0516704928815	-14.2271928076724	-13.9243528856599	-13.620700732754	-7.36557452488549	1.42362782553438	-0.171366295817492	-0.139405575111771	-0.456692640958148	-0.444945787807985	-0.469156833223338	-1.01648648462886	-1.00022554698591	-1.03374041880317	-0.953940755193395	-0.938180208120034	-0.970652838919479	0.00156069130963491	0.00217507667040291	0.00210718954643484
246	12.7125042093399	0.34	-7.36019887783877	-7.57630867162961	-7.14408908404793	0.494175500229596	-14.9696730875751	-15.2922169699521	-14.6471292051982	1	0.56	1.78	-10.6314631372267	-10.4072240094164	-10.182984881606	-14.7340560461241	-14.4232849100871	-14.11251377405	-14.2701315804572	-13.9691784855751	-13.6686539420492	-7.36019887783877	1.43148965970434	-0.0768317255815175	-0.0591868809764771	-0.456692640958148	-0.444945787807985	-0.469156833223338	-1.01648648462886	-1.00022554698591	-1.03374041880317	-0.953940755193395	-0.938180208120034	-0.970652838919479	0.00156069130963491	0.00217507667040291	0.00210718954643484
246	12.7125042093399	0.34	-7.36013005224347	-7.57635913679262	-7.14390096769432	0.497780664257569	-14.8895087114302	-15.2080203008206	-14.5709971220398	0.99	0.55	1.74	-10.6161280760768	-10.393787511046	-10.1714469460153	-14.736125364575	-14.4274969817555	-14.1188685989361	-14.2797406825493	-13.9801633060241	-13.6797562386605	-7.36013005224347	1.41570705742791	0.039334499322561	0.249650257696336	-0.456692640958148	-0.444945787807985	-0.469156833223338	-1.01648648462886	-1.00022554698591	-1.03374041880317	-0.953940755193395	-0.938180208120034	-0.970652838919479	0.00156069130963491	0.00217507667040291	0.00210718954643484
246	12.7125042093399	0.34	-7.35577890954094	-7.57413608452917	-7.13742173455271	0.490897700808464	-14.9544077091283	-15.278742408635	-14.6300730096216	0.99	0.56	1.74	-10.6784707708998	-10.4517899017522	-10.2251090326047	-14.8296844959911	-14.5148823260123	-14.2000801560334	-14.3978804929945	-14.0917795473378	-13.7851256077735	-7.35577890954094	1.42083964284435	-0.109159567509283	-0.0619276322229857	-0.456692640958148	-0.444945787807985	-0.469156833223338	-1.01648648462886	-1.00022554698591	-1.03374041880317	-0.953940755193395	-0.938180208120034	-0.970652838919479	0.00156069130963491	0.00217507667040291	0.00210718954643484
246	12.7125042093399	0.34	-7.35080923280569	-7.56886681761375	-7.13275164799764	0.480295202652931	-14.7001444072549	-15.0258033491273	-14.3744854653824	0.99	0.56	1.76	-10.4535129920293	-10.2269507310483	-10.0003884700673	-14.4913426006586	-14.1772671939739	-13.8631917872892	-14.0547230074	-13.7509636666237	-13.4464789293762	-7.35080923280569	1.41514121970381	0.123691044076204	0.142854931341256	-0.456692640958148	-0.444945787807985	-0.469156833223338	-1.01648648462886	-1.00022554698591	-1.03374041880317	-0.953940755193395	-0.938180208120034	-0.970652838919479	0.00156069130963491	0.00217507667040291	0.00210718954643484
246	12.7125042093399	0.34	-7.35015338688153	-7.56740035903446	-7.1329064147286	0.499450402760469	-14.9047472897201	-15.2225218739121	-14.5869727055281	1.02	0.56	1.81	-10.4011590806951	-10.1840318510967	-9.96690462149833	-14.3192833882638	-14.0203641709144	-13.7214449535651	-13.8347100694241	-13.5465323205549	-13.2584870262308	-7.35015338688153	1.4389687286237	0.0211033592628913	-0.0903034661390233	-0.456692640958148	-0.444945787807985	-0.469156833223338	-1.01648648462886	-1.00022554698591	-1.03374041880317	-0.953940755193395	-0.938180208120034	-0.970652838919479	0.00156069130963491	0.00217507667040291	0.00210718954643484
246	12.7125042093399	0.34	-7.34656029246922	-7.56341439962053	-7.1297061853179	0.503209008792538	-15.0061409212188	-15.3236812137427	-14.6886006286949	1	0.56	1.77	-10.6472131332486	-10.4265795187967	-10.2059459043448	-14.7525965095783	-14.4468903449958	-14.1411841804133	-14.2992881413131	-14.0013026611186	-13.7061469572167	-7.34656029246922	1.42844414059796	-0.166748305226927	-0.12324216739067	-0.456692640958148	-0.444945787807985	-0.469156833223338	-1.01648648462886	-1.00022554698591	-1.03374041880317	-0.953940755193395	-0.938180208120034	-0.970652838919479	0.00156069130963491	0.00217507667040291	0.00210718954643484
246	12.7125042093399	0.34	-7.34399977422353	-7.56174317124321	-7.12625637720386	0.500153333320241	-15.0098328499557	-15.3293983154093	-14.6902673845022	1	0.56	1.75	-10.6326195167429	-10.410965806992	-10.1893120972412	-14.7224337113518	-14.4155213795841	-14.1086090478165	-14.2769491901236	-13.9779705132132	-13.6814238378508	-7.34399977422353	1.4158368972831	0.084103681261502	0.269833392886422	-0.456692640958148	-0.444945787807985	-0.469156833223338	-1.01648648462886	-1.00022554698591	-1.03374041880317	-0.953940755193395	-0.938180208120034	-0.970652838919479	0.00156069130963491	0.00217507667040291	0.00210718954643484
246	12.7125042093399	0.34	-7.3410996689663	-7.55812003334642	-7.12407930458617	0.488726561293969	-14.9504437855712	-15.276104143945	-14.6247834271973	0.99	0.56	1.77	-10.6553371166465	-10.4281835916834	-10.2010300667202	-14.7860604978919	-14.4708470301577	-14.1556335624236	-14.3300843746739	-14.0237085237211	-13.7182344740216	-7.3410996689663	1.43336151173575	-0.0454834467496882	-0.087219055219755	-0.456692640958148	-0.444945787807985	-0.469156833223338	-1.01648648462886	-1.00022554698591	-1.03374041880317	-0.953940755193395	-0.938180208120034	-0.970652838919479	0.00156069130963491	0.00217507667040291	0.00210718954643484
246	12.7125042093399	0.34	-7.34038944887555	-7.55615426627069	-7.12462463148042	0.503942885801037	-15.0673429424627	-15.3857106593557	-14.7489752255697	1.01	0.57	1.78	-10.55999946181	-10.3414874285681	-10.1229753953262	-14.5628779438459	-14.2615366340408	-13.9601953242356	-14.1314425726415	-13.8371828128571	-13.5443269290899	-7.34038944887555	1.44483922638574	-0.128550375933246	-0.255965180335935	-0.456692640958148	-0.444945787807985	-0.469156833223338	-1.01648648462886	-1.00022554698591	-1.03374041880317	-0.953940755193395	-0.938180208120034	-0.970652838919479	0.00156069130963491	0.00217507667040291	0.00210718954643484
246	12.7125042093399	0.34	-7.34005386298579	-7.55806568457387	-7.12204204139771	0.497009971044018	-14.9736197764438	-15.2944247597727	-14.6528147931148	1	0.56	1.75	-10.6192456919215	-10.3965039418608	-10.1737621918001	-14.7097491335389	-14.4012078905907	-14.0926666476425	-14.2766460741548	-13.9767654161207	-13.6773202155112	-7.34005386298579	1.40947796382919	0.0300278520179018	0.152930509369092	-0.456692640958148	-0.444945787807985	-0.469156833223338	-1.01648648462886	-1.00022554698591	-1.03374041880317	-0.953940755193395	-0.938180208120034	-0.970652838919479	0.00156069130963491	0.00217507667040291	0.00210718954643484
246	12.7125042093399	0.34	-7.33792065551183	-7.55527000212689	-7.12057130889676	0.4960144355286	-15.1111202489407	-15.4355164204426	-14.7867240774388	1.01	0.57	1.78	-10.6098612866277	-10.3868821333686	-10.1639029801094	-14.6399173169582	-14.3322416293191	-14.0245659416799	-14.187373163859	-13.8902790058143	-13.59008293794	-7.33792065551183	1.42749956330636	0.223262388156367	0.184165520858871	-0.456692640958148	-0.444945787807985	-0.469156833223338	-1.01648648462886	-1.00022554698591	-1.03374041880317	-0.953940755193395	-0.938180208120034	-0.970652838919479	0.00156069130963491	0.00217507667040291	0.00210718954643484
246	12.7125042093399	0.34	-7.3348709534092	-7.55223613977908	-7.11750576703932	0.494253326606967	-14.787252092788	-15.1058158475533	-14.4686883380226	0.98	0.55	1.74	-10.6108919756678	-10.387120838558	-10.1633497014482	-14.7648617690603	-14.4534883317557	-14.1421148944511	-14.3108526998853	-14.0112524823554	-13.7073608064582	-7.3348709534092	1.40237604358049	-0.0627814117068936	0.210088140122116	-0.456692640958148	-0.444945787807985	-0.469156833223338	-1.01648648462886	-1.00022554698591	-1.03374041880317	-0.953940755193395	-0.938180208120034	-0.970652838919479	0.00156069130963491	0.00217507667040291	0.00210718954643484
246	12.7125042093399	0.34	-7.33409684398026	-7.55314742210978	-7.11504626585073	0.485335268831507	-14.6516182006306	-14.9729428474426	-14.3302935538186	0.99	0.56	1.79	-10.4290250611473	-10.2052144964166	-9.98140393168587	-14.4640122200584	-14.1536094044296	-13.8432065888009	-13.9921600423149	-13.6909702879947	-13.3908912004043	-7.33409684398026	1.42239269223425	0.0810531343268585	0.136667739813881	-0.456692640958148	-0.444945787807985	-0.469156833223338	-1.01648648462886	-1.00022554698591	-1.03374041880317	-0.953940755193395	-0.938180208120034	-0.970652838919479	0.00156069130963491	0.00217507667040291	0.00210718954643484
246	12.7125042093399	0.34	-7.33367338607759	-7.54968559402141	-7.11766117813378	0.494432776593571	-14.8544260844335	-15.1743221315161	-14.5345300373509	1.02	0.58	1.78	-10.4018263186173	-10.1825411938568	-9.96325606909627	-14.3378621420537	-14.0355998476918	-13.7333375533299	-13.9392971428404	-13.6433392377601	-13.3496652825814	-7.33367338607759	1.44330168254183	-0.215332377403513	-0.359162703051553	-0.456692640958148	-0.444945787807985	-0.469156833223338	-1.01648648462886	-1.00022554698591	-1.03374041880317	-0.953940755193395	-0.938180208120034	-0.970652838919479	0.00156069130963491	0.00217507667040291	0.00210718954643484
246	12.7125042093399	0.34	-7.33328740524646	-7.5485302936878	-7.11804451680513	0.506884977316468	-15.1582776822374	-15.4766874874839	-14.8398678769909	1.01	0.57	1.78	-10.6753463195585	-10.4557169611897	-10.236087602821	-14.7500003809267	-14.4465410810943	-14.1430817812619	-14.3075317354256	-14.0141577993911	-13.7200531437291	-7.33328740524646	1.42754549627728	0.172155152299728	0.123126061406499	-0.456692640958148	-0.444945787807985	-0.469156833223338	-1.01648648462886	-1.00022554698591	-1.03374041880317	-0.953940755193395	-0.938180208120034	-0.970652838919479	0.00156069130963491	0.00217507667040291	0.00210718954643484
246	12.7125042093399	0.34	-7.33187660333884	-7.54716897529813	-7.11658423137955	0.501081008700149	-15.0293948789566	-15.3487836985646	-14.7100060593487	1.02	0.57	1.76	-10.5015105992915	-10.2829874159384	-10.0644642325853	-14.4648203113597	-14.1638256543356	-13.8628309973115	-14.0460737633867	-13.754093650386	-13.4608847949069	-7.33187660333884	1.43560560550963	-0.0173861284528431	-0.0957354991112531	-0.456692640958148	-0.444945787807985	-0.469156833223338	-1.01648648462886	-1.00022554698591	-1.03374041880317	-0.953940755193395	-0.938180208120034	-0.970652838919479	0.00156069130963491	0.00217507667040291	0.00210718954643484
246	12.7125042093399	0.34	-7.33154276077301	-7.54828222030926	-7.11480330123676	0.492824031530077	-15.0317822128999	-15.3565410949942	-14.7070233308055	1.01	0.56	1.74	-10.5984091116088	-10.3742748177094	-10.1501405238099	-14.6468506727365	-14.3371002659713	-14.0273498592061	-14.2112466041413	-13.9109809167698	-13.6100361364566	-7.33154276077301	1.41580994383513	-0.0640593817680798	0.0392358989686556	-0.456692640958148	-0.444945787807985	-0.469156833223338	-1.01648648462886	-1.00022554698591	-1.03374041880317	-0.953940755193395	-0.938180208120034	-0.970652838919479	0.00156069130963491	0.00217507667040291	0.00210718954643484
246	12.7125042093399	0.34	-7.3309915908522	-7.54764016965112	-7.11434301205327	0.482967683028827	-14.6457784643526	-14.9685011071573	-14.323055821548	0.98	0.56	1.76	-10.5009135973044	-10.2745126661941	-10.0481117350839	-14.6044641895175	-14.2895902254348	-13.9747162613521	-14.1505366493795	-13.8449659562869	-13.5419166380305	-7.3309915908522	1.42050525780001	0.0366413946598182	0.134603304676923	-0.456692640958148	-0.444945787807985	-0.469156833223338	-1.01648648462886	-1.00022554698591	-1.03374041880317	-0.953940755193395	-0.938180208120034	-0.970652838919479	0.00156069130963491	0.00217507667040291	0.00210718954643484
246	12.7125042093399	0.34	-7.32782403511375	-7.54492393629165	-7.11072413393585	0.489327438940957	-15.0425223511043	-15.3697946976129	-14.7152500045957	0.99	0.56	1.74	-10.7175872506589	-10.4893753586042	-10.2611634665496	-14.8707699540159	-14.5541234487769	-14.2374769435379	-14.4406585214378	-14.1326829575855	-13.8257657347531	-7.32782403511375	1.41459313471494	-0.225288237911884	-0.150400519790246	-0.456692640958148	-0.444945787807985	-0.469156833223338	-1.01648648462886	-1.00022554698591	-1.03374041880317	-0.953940755193395	-0.938180208120034	-0.970652838919479	0.00156069130963491	0.00217507667040291	0.00210718954643484
246	12.7125042093399	0.34	-7.32638878902013	-7.54441057977707	-7.1083669982632	0.486637337045082	-14.8522165882671	-15.1770927666844	-14.5273404098499	1	0.57	1.74	-10.5462518740791	-10.3205020510961	-10.094752228113	-14.6131847760374	-14.3003794385774	-13.9875741011175	-14.2009822362282	-13.8961212113513	-13.5933171252364	-7.32638878902013	1.42342317111723	0.254937108414299	0.24176619868202	-0.456692640958148	-0.444945787807985	-0.469156833223338	-1.01648648462886	-1.00022554698591	-1.03374041880317	-0.953940755193395	-0.938180208120034	-0.970652838919479	0.00156069130963491	0.00217507667040291	0.00210718954643484
246	12.7125042093399	0.34	-7.3223479002164	-7.53742172042365	-7.10727408000914	0.513330459951758	-15.298267939061	-15.6155006744061	-14.981035203716	0.98	0.55	1.71	-11.0209919417683	-10.7970977809084	-10.5732036200485	-15.3640835774622	-15.0519584422536	-14.739833307045	-14.9252264938073	-14.6226278037897	-14.318831511264	-7.3223479002164	1.392033256879	-0.0883538695953565	0.318530450991784	-0.456692640958148	-0.444945787807985	-0.469156833223338	-1.01648648462886	-1.00022554698591	-1.03374041880317	-0.953940755193395	-0.938180208120034	-0.970652838919479	0.00156069130963491	0.00217507667040291	0.00210718954643484
246	12.7125042093399	0.34	-7.32229166580912	-7.53840489250049	-7.10617843911774	0.487713580306998	-14.9206264033075	-15.2462967536867	-14.5949560529283	1	0.56	1.79	-10.5464948316525	-10.3212151639019	-10.0959354961514	-14.5879853018615	-14.2763768922039	-13.9647684825463	-14.1140871329238	-13.8148476887351	-13.5121896409032	-7.32229166580912	1.42899996438007	0.0293281423644314	-0.0749260480963756	-0.456692640958148	-0.444945787807985	-0.469156833223338	-1.01648648462886	-1.00022554698591	-1.03374041880317	-0.953940755193395	-0.938180208120034	-0.970652838919479	0.00156069130963491	0.00217507667040291	0.00210718954643484
246	12.7125042093399	0.34	-7.32225227133616	-7.53765815837605	-7.10684638429626	0.493038708145772	-14.9548896893194	-15.2778486016668	-14.631930776972	1.01	0.57	1.77	-10.5125826267531	-10.2903568186816	-10.0681310106102	-14.5115566399893	-14.2047963970316	-13.8980361540739	-14.0920536236552	-13.7942677832923	-13.4973280277	-7.32225227133616	1.43399883887442	0.164926054698762	0.0348260800849574	-0.456692640958148	-0.444945787807985	-0.469156833223338	-1.01648648462886	-1.00022554698591	-1.03374041880317	-0.953940755193395	-0.938180208120034	-0.970652838919479	0.00156069130963491	0.00217507667040291	0.00210718954643484
246	12.7125042093399	0.34	-7.32171943544339	-7.53782289210672	-7.10561597878006	0.497844558639524	-15.0266068700457	-15.3480101440859	-14.7052035960056	0.99	0.56	1.75	-10.7139570516101	-10.4895956626102	-10.2652342736102	-14.8719787375595	-14.5605440556149	-14.2491093736702	-14.4107107375955	-14.1098783834434	-13.8079459363956	-7.32171943544339	1.4234097393017	0.0417012613927696	0.14008843737703	-0.456692640958148	-0.444945787807985	-0.469156833223338	-1.01648648462886	-1.00022554698591	-1.03374041880317	-0.953940755193395	-0.938180208120034	-0.970652838919479	0.00156069130963491	0.00217507667040291	0.00210718954643484
246	12.7125042093399	0.34	-7.32063341186737	-7.5366847781843	-7.10458204555044	0.496164741469131	-15.0166720230237	-15.3389437393031	-14.6944003067442	1.01	0.57	1.79	-10.5833960329296	-10.361038531555	-10.1386810301803	-14.6245794223622	-14.317316524055	-14.0100536257477	-14.1782563022494	-13.8798040241389	-13.5824274244035	-7.32063341186737	1.42373092566788	0.0634087054649905	-0.00200824973324495	-0.456692640958148	-0.444945787807985	-0.469156833223338	-1.01648648462886	-1.00022554698591	-1.03374041880317	-0.953940755193395	-0.938180208120034	-0.970652838919479	0.00156069130963491	0.00217507667040291	0.00210718954643484
246	12.7125042093399	0.34	-7.31962054013626	-7.53521694746116	-7.10402413281135	0.504961397168291	-15.1169681779157	-15.4357344110924	-14.7982019447389	0.99	0.56	1.76	-10.8128677813569	-10.5895692300405	-10.3662706787242	-15.0297237441514	-14.7193421130599	-14.4089604819684	-14.559531651839	-14.2591677193881	-13.9580283476231	-7.31962054013626	1.41888846105039	-0.0314627844171292	0.137052681084647	-0.456692640958148	-0.444945787807985	-0.469156833223338	-1.01648648462886	-1.00022554698591	-1.03374041880317	-0.953940755193395	-0.938180208120034	-0.970652838919479	0.00156069130963491	0.00217507667040291	0.00210718954643484
246	12.7125042093399	0.34	-7.31910421514038	-7.5345055874929	-7.10370284278786	0.491892372623979	-14.9104068338794	-15.2331443663901	-14.5876693013687	1.01	0.57	1.8	-10.4560613660133	-10.2345336653704	-10.0130059647275	-14.4199499672033	-14.1144412055578	-13.8089324439122	-13.9548729816558	-13.6597449315046	-13.3648795231145	-7.31910421514038	1.44629955918591	-0.0196650289254485	-0.190251132334775	-0.456692640958148	-0.444945787807985	-0.469156833223338	-1.01648648462886	-1.00022554698591	-1.03374041880317	-0.953940755193395	-0.938180208120034	-0.970652838919479	0.00156069130963491	0.00217507667040291	0.00210718954643484
246	12.7125042093399	0.34	-7.31680456590853	-7.53455482770837	-7.09905430410869	0.493131875116449	-14.9669182709945	-15.2900767145359	-14.6437598274531	1	0.56	1.73	-10.6134415531224	-10.3891246110325	-10.1648076689426	-14.7002166212794	-14.3895249738962	-14.0788333265131	-14.2777507550905	-13.9770685825366	-13.6742735297695	-7.31680456590853	1.40692220166786	0.116892198054541	0.282482872545211	-0.456692640958148	-0.444945787807985	-0.469156833223338	-1.01648648462886	-1.00022554698591	-1.03374041880317	-0.953940755193395	-0.938180208120034	-0.970652838919479	0.00156069130963491	0.00217507667040291	0.00210718954643484
246	12.7125042093399	0.34	-7.31556880676275	-7.53500958177772	-7.09612803174778	0.491493383426884	-15.0188090104742	-15.3441525061763	-14.6934655147722	1.01	0.55	1.76	-10.5891277889762	-10.3646055255332	-10.1400832620902	-14.6336355171118	-14.3233571793509	-14.0130788415899	-14.1654138765612	-13.8642798076476	-13.5649908428259	-7.31556880676275	1.40946413964661	-0.273373088487497	-0.10495358708012	-0.456692640958148	-0.444945787807985	-0.469156833223338	-1.01648648462886	-1.00022554698591	-1.03374041880317	-0.953940755193395	-0.938180208120034	-0.970652838919479	0.00156069130963491	0.00217507667040291	0.00210718954643484
246	12.7125042093399	0.34	-7.31485171597429	-7.53180882862491	-7.09789460332367	0.492922304004547	-14.9923799295271	-15.3162238634751	-14.6685359955791	1	0.56	1.78	-10.6011113906177	-10.3769630856856	-10.1528147807535	-14.6668632001951	-14.3567492504535	-14.0466353007119	-14.198548601153	-13.8966843500471	-13.5967712528124	-7.31485171597429	1.42461773188216	-0.0627920225563158	-0.0239939835251503	-0.456692640958148	-0.444945787807985	-0.469156833223338	-1.01648648462886	-1.00022554698591	-1.03374041880317	-0.953940755193395	-0.938180208120034	-0.970652838919479	0.00156069130963491	0.00217507667040291	0.00210718954643484
246	12.7125042093399	0.34	-7.31242429203534	-7.53084181603254	-7.09400676803814	0.4883114505438	-14.7617627285978	-15.0835803224625	-14.439945134733	1	0.57	1.76	-10.4451040455379	-10.2222512360761	-9.99939842661443	-14.4537022170078	-14.1453234653802	-13.8369447137526	-14.0346496479866	-13.7381667351686	-13.4368091165524	-7.31242429203534	1.417055249536	-0.36452419697969	-0.344630202293434	-0.456692640958148	-0.444945787807985	-0.469156833223338	-1.01648648462886	-1.00022554698591	-1.03374041880317	-0.953940755193395	-0.938180208120034	-0.970652838919479	0.00156069130963491	0.00217507667040291	0.00210718954643484
246	12.7125042093399	0.34	-7.30954154284954	-7.5276782321966	-7.09140485350248	0.496947218905486	-15.102841724919	-15.4264558607868	-14.7792275890511	1	0.56	1.76	-10.667713568496	-10.4439276944554	-10.2201418204149	-14.7538414291844	-14.444337309254	-14.1348331893237	-14.3085677618452	-14.0101919969777	-13.7088146694113	-7.30954154284954	1.43106935050224	0.0407068924672161	0.0457369549938097	-0.456692640958148	-0.444945787807985	-0.469156833223338	-1.01648648462886	-1.00022554698591	-1.03374041880317	-0.953940755193395	-0.938180208120034	-0.970652838919479	0.00156069130963491	0.00217507667040291	0.00210718954643484
246	12.7125042093399	0.34	-7.30811532990561	-7.52320976474125	-7.09302089506997	0.491191656725344	-14.9467150989238	-15.2706923720617	-14.622737825786	0.99	0.56	1.78	-10.6589184639168	-10.432782853664	-10.2066472434112	-14.7950042681628	-14.4811190151515	-14.1672337621402	-14.3290821153719	-14.0239901152801	-13.719052991739	-7.30811532990561	1.42933501362606	-0.169777511931552	-0.177263408314938	-0.456692640958148	-0.444945787807985	-0.469156833223338	-1.01648648462886	-1.00022554698591	-1.03374041880317	-0.953940755193395	-0.938180208120034	-0.970652838919479	0.00156069130963491	0.00217507667040291	0.00210718954643484
246	12.7125042093399	0.34	-7.30228555218168	-7.51995062280347	-7.0846204815599	0.484969752304012	-14.7790282016272	-15.1033843147613	-14.4546720884932	1	0.58	1.76	-10.4750985874295	-10.2501382612069	-10.0251779349843	-14.5039183728208	-14.1924362248082	-13.8809540767956	-14.107547090934	-13.8068606635859	-13.5044288029682	-7.30228555218168	1.42424065923246	0.0636187893901124	-3.60190194832767e-05	-0.456692640958148	-0.444945787807985	-0.469156833223338	-1.01648648462886	-1.00022554698591	-1.03374041880317	-0.953940755193395	-0.938180208120034	-0.970652838919479	0.00156069130963491	0.00217507667040291	0.00210718954643484
246	12.7125042093399	0.34	-7.30213278832463	-7.51854445924826	-7.085721117401	0.502430606558369	-15.2733359867276	-15.5970338694932	-14.949638103962	0.99	0.56	1.76	-10.9141868585196	-10.6876758944625	-10.4611649304053	-15.1642232777946	-14.8495078639615	-14.5347924501284	-14.6960452498923	-14.3911512084737	-14.0854195425088	-7.30213278832463	1.42355218771402	-0.0527774809130338	0.0620869986749497	-0.456692640958148	-0.444945787807985	-0.469156833223338	-1.01648648462886	-1.00022554698591	-1.03374041880317	-0.953940755193395	-0.938180208120034	-0.970652838919479	0.00156069130963491	0.00217507667040291	0.00210718954643484
246	12.7125042093399	0.34	-7.30202280065613	-7.51767567740954	-7.08636992390273	0.501414279986834	-15.0452461190486	-15.3647587513632	-14.7257334867341	1.01	0.57	1.79	-10.561420232168	-10.3417937978082	-10.1221673634484	-14.5731795921332	-14.2701279758973	-13.9670763596614	-14.1331840950592	-13.8398055130129	-13.546428604512	-7.30202280065613	1.4409933591804	0.152762666293705	0.00149541382103552	-0.456692640958148	-0.444945787807985	-0.469156833223338	-1.01648648462886	-1.00022554698591	-1.03374041880317	-0.953940755193395	-0.938180208120034	-0.970652838919479	0.00156069130963491	0.00217507667040291	0.00210718954643484
246	12.7125042093399	0.34	-7.30055523644991	-7.51796322504301	-7.08314724785682	0.496475697807638	-14.969586216184	-15.2906476822289	-14.6485247501391	0.99	0.56	1.75	-10.6795459626581	-10.4553049262597	-10.2310638898613	-14.8272583919579	-14.5159268240818	-14.2045952562058	-14.3797495172444	-14.0747262844484	-13.7753468687918	-7.30055523644991	1.41423320548524	-0.108329956030082	0.0576190641342006	-0.456692640958148	-0.444945787807985	-0.469156833223338	-1.01648648462886	-1.00022554698591	-1.03374041880317	-0.953940755193395	-0.938180208120034	-0.970652838919479	0.00156069130963491	0.00217507667040291	0.00210718954643484
246	12.7125042093399	0.34	-7.29950892056717	-7.51377046496737	-7.08524737616696	0.499298242698029	-14.9984753650167	-15.3183455938465	-14.678605136187	0.99	0.57	1.74	-10.6815134926976	-10.4584673325085	-10.2354211723194	-14.820610646296	-14.5111338761198	-14.2016571059435	-14.4000748755279	-14.0996341772356	-13.7980150292633	-7.29950892056717	1.41848185582668	0.201849082486925	0.27884548211795	-0.456692640958148	-0.444945787807985	-0.469156833223338	-1.01648648462886	-1.00022554698591	-1.03374041880317	-0.953940755193395	-0.938180208120034	-0.970652838919479	0.00156069130963491	0.00217507667040291	0.00210718954643484
246	12.7125042093399	0.34	-7.29854134207979	-7.51716161599153	-7.07992106816804	0.488854361949838	-14.931345169975	-15.2565063457443	-14.6061839942058	1	0.57	1.78	-10.5620691963765	-10.3369603306493	-10.1118514649221	-14.6140704246922	-14.3026014543802	-13.9911324840682	-14.1827170167233	-13.8813804300709	-13.5781600929028	-7.29854134207979	1.42548546037205	0.0157174727598116	-0.0152177682241473	-0.456692640958148	-0.444945787807985	-0.469156833223338	-1.01648648462886	-1.00022554698591	-1.03374041880317	-0.953940755193395	-0.938180208120034	-0.970652838919479	0.00156069130963491	0.00217507667040291	0.00210718954643484
246	12.7125042093399	0.34	-7.29697524410073	-7.51134738812213	-7.08260310007933	0.485449379611346	-14.8316514877033	-15.1568501554001	-14.5064528200065	0.99	0.57	1.75	-10.5716668065649	-10.3448458031519	-10.1180247997388	-14.6696902104606	-14.3549438308992	-14.0401974513378	-14.2743130147843	-13.96991307878	-13.6626144435447	-7.29697524410073	1.41466129221752	-0.232002603689161	-0.207080471695939	-0.456692640958148	-0.444945787807985	-0.469156833223338	-1.01648648462886	-1.00022554698591	-1.03374041880317	-0.953940755193395	-0.938180208120034	-0.970652838919479	0.00156069130963491	0.00217507667040291	0.00210718954643484
246	12.7125042093399	0.34	-7.29605911448213	-7.51402230418025	-7.07809592478401	0.491017582872138	-14.8302492363264	-15.151814023599	-14.5086844490538	1.01	0.57	1.8	-10.3910396611275	-10.170512108917	-9.94998455670661	-14.3254370629884	-14.0214103560494	-13.7173836491104	-13.880924184119	-13.5853166276702	-13.2921262830824	-7.29605911448213	1.43525231600463	-0.189372857434645	-0.334338923063762	-0.456692640958148	-0.444945787807985	-0.469156833223338	-1.01648648462886	-1.00022554698591	-1.03374041880317	-0.953940755193395	-0.938180208120034	-0.970652838919479	0.00156069130963491	0.00217507667040291	0.00210718954643484
246	12.7125042093399	0.34	-7.29521651340431	-7.50995739354128	-7.08047563326733	0.496009709111053	-15.0122811063757	-15.3345585069885	-14.6900037057628	0.99	0.56	1.74	-10.7191737889442	-10.493895215463	-10.2686166419818	-14.8871271577409	-14.5742531587403	-14.2613791597398	-14.4573008054464	-14.1547706265178	-13.8509430830771	-7.29521651340431	1.42033978293948	-0.159934715048749	-0.0128430768026664	-0.456692640958148	-0.444945787807985	-0.469156833223338	-1.01648648462886	-1.00022554698591	-1.03374041880317	-0.953940755193395	-0.938180208120034	-0.970652838919479	0.00156069130963491	0.00217507667040291	0.00210718954643484
246	12.7125042093399	0.34	-7.28688364784308	-7.50416193909266	-7.0696053565935	0.499669428225102	-14.9471487798044	-15.2656878120515	-14.6286097475574	1.01	0.56	1.8	-10.4909560755217	-10.2720482191063	-10.0531403626909	-14.4747009725739	-14.1726669406563	-13.8706329087387	-14.0007782083317	-13.7087986761385	-13.4173483218018	-7.28688364784308	1.42560156860653	0.080367309674457	0.090146793766918	-0.456692640958148	-0.444945787807985	-0.469156833223338	-1.01648648462886	-1.00022554698591	-1.03374041880317	-0.953940755193395	-0.938180208120034	-0.970652838919479	0.00156069130963491	0.00217507667040291	0.00210718954643484
246	12.7125042093399	0.34	-7.28494944956149	-7.49980765010084	-7.07009124902214	0.511963828896767	-15.2231977819757	-15.5397383840628	-14.9066571798885	0.97	0.55	1.76	-10.9785367728204	-10.7549067119908	-10.5312766511612	-15.3109569332356	-14.9990765523441	-14.6871961714525	-14.805734938236	-14.503323390388	-14.20219718628	-7.28494944956149	1.40692770310464	0.225616551797684	0.550549777400378	-0.456692640958148	-0.444945787807985	-0.469156833223338	-1.01648648462886	-1.00022554698591	-1.03374041880317	-0.953940755193395	-0.938180208120034	-0.970652838919479	0.00156069130963491	0.00217507667040291	0.00210718954643484
246	12.7125042093399	0.34	-7.28438727180932	-7.49917811061145	-7.06959643300719	0.499597497066148	-15.0331259295578	-15.3535433155225	-14.712708543593	0.99	0.55	1.8	-10.7462652568172	-10.521998444153	-10.2977316314889	-14.9322486689174	-14.6206233986625	-14.3089981284076	-14.4118201075393	-14.1124715509825	-13.8111357466148	-7.28438727180932	1.42507017641066	-0.192188986631641	-0.123003876856842	-0.456692640958148	-0.444945787807985	-0.469156833223338	-1.01648648462886	-1.00022554698591	-1.03374041880317	-0.953940755193395	-0.938180208120034	-0.970652838919479	0.00156069130963491	0.00217507667040291	0.00210718954643484
246	12.7125042093399	0.34	-7.28247937817139	-7.49798730875589	-7.06697144758688	0.505959249690109	-15.0395341882701	-15.356035248758	-14.7230331277821	0.99	0.56	1.75	-10.7319287289589	-10.5107344708856	-10.2895402128123	-14.9036193540667	-14.5964429732979	-14.2892665925292	-14.4416152271474	-14.1454792848028	-13.8464250041637	-7.28247937817139	1.41551029955516	0.115257025838176	0.303291864738382	-0.456692640958148	-0.444945787807985	-0.469156833223338	-1.01648648462886	-1.00022554698591	-1.03374041880317	-0.953940755193395	-0.938180208120034	-0.970652838919479	0.00156069130963491	0.00217507667040291	0.00210718954643484
246	12.7125042093399	0.34	-7.27566399163219	-7.49269103279006	-7.05863695047432	0.502945000650079	-15.1819364241419	-15.5033663526298	-14.860506495654	0.98	0.57	1.77	-10.8783007086828	-10.6527618586466	-10.4272230086104	-15.1305034950343	-14.8168040993176	-14.5031047036009	-14.6767296347619	-14.374139772965	-14.069506674876	-7.27566399163219	1.41882739303531	-0.0177996551341568	0.0787573829029007	-0.456692640958148	-0.444945787807985	-0.469156833223338	-1.01648648462886	-1.00022554698591	-1.03374041880317	-0.953940755193395	-0.938180208120034	-0.970652838919479	0.00156069130963491	0.00217507667040291	0.00210718954643484
246	12.7125042093399	0.34	-7.27559089140499	-7.49057247837748	-7.06060930443249	0.492903393295306	-14.9550970679919	-15.2781478913893	-14.6320462445946	1.01	0.57	1.77	-10.4858793993238	-10.2641593323315	-10.0424392653393	-14.4605068435427	-14.15474473967	-13.8489826357973	-14.0462088573033	-13.7479509458377	-13.4523531140917	-7.27559089140499	1.43870346448824	0.094042277568448	-0.0206330528077443	-0.456692640958148	-0.444945787807985	-0.469156833223338	-1.01648648462886	-1.00022554698591	-1.03374041880317	-0.953940755193395	-0.938180208120034	-0.970652838919479	0.00156069130963491	0.00217507667040291	0.00210718954643484
246	12.7125042093399	0.34	-7.27555088958468	-7.49212986199051	-7.05897191717885	0.50658285869907	-15.1473605708183	-15.4657334043029	-14.8289877373336	1	0.56	1.76	-10.6922625431032	-10.4721549133375	-10.2520472835718	-14.7864019706835	-14.4820136452556	-14.1776253198278	-14.3321376568157	-14.0367751632278	-13.7419758201559	-7.27555088958468	1.4221128832886	0.0252317429057591	0.10655671228917	-0.456692640958148	-0.444945787807985	-0.469156833223338	-1.01648648462886	-1.00022554698591	-1.03374041880317	-0.953940755193395	-0.938180208120034	-0.970652838919479	0.00156069130963491	0.00217507667040291	0.00210718954643484
246	12.7125042093399	0.34	-7.27401514335782	-7.4914137441166	-7.05661654259903	0.488512239310605	-14.6910952864145	-15.0112436172654	-14.3709469555637	1.01	0.56	1.76	-10.3496489013904	-10.1289194998063	-9.90819009822216	-14.2975217179061	-13.9925951022307	-13.6876684865553	-13.869048184726	-13.5730044813973	-13.2772913680603	-7.27401514335782	1.42066999702547	0.00322966784686972	-0.00238448027526398	-0.456692640958148	-0.444945787807985	-0.469156833223338	-1.01648648462886	-1.00022554698591	-1.03374041880317	-0.953940755193395	-0.938180208120034	-0.970652838919479	0.00156069130963491	0.00217507667040291	0.00210718954643484
246	12.7125042093399	0.34	-7.27373953622493	-7.48849334168847	-7.0589857307614	0.49562893675453	-14.7840056686909	-15.1016243529092	-14.4663869844726	1	0.56	1.78	-10.4569489224092	-10.2370174580807	-10.0170859937523	-14.4697456811104	-14.1654167243832	-13.8610877676559	-14.0075421228357	-13.7123643329085	-13.4189994042508	-7.27373953622493	1.42368187130581	0.213082583813615	0.334302392161807	-0.456692640958148	-0.444945787807985	-0.469156833223338	-1.01648648462886	-1.00022554698591	-1.03374041880317	-0.953940755193395	-0.938180208120034	-0.970652838919479	0.00156069130963491	0.00217507667040291	0.00210718954643484
246	12.7125042093399	0.34	-7.27167400753276	-7.48691337705715	-7.05643463800837	0.483956734614508	-14.8200711439958	-15.1459883171459	-14.4941539708457	1.01	0.56	1.76	-10.3931535986795	-10.1695097419652	-9.94586588525086	-14.3315692847153	-14.0231770919924	-13.7147848992696	-13.8998330167539	-13.6009016860182	-13.3006148807187	-7.27167400753276	1.43190476725497	-0.120219442786154	-0.189038617303186	-0.456692640958148	-0.444945787807985	-0.469156833223338	-1.01648648462886	-1.00022554698591	-1.03374041880317	-0.953940755193395	-0.938180208120034	-0.970652838919479	0.00156069130963491	0.00217507667040291	0.00210718954643484
246	12.7125042093399	0.34	-7.27134251135468	-7.48641490560585	-7.05627011710351	0.503985982844631	-15.1536653966585	-15.4738294778159	-14.8335013155011	1.01	0.57	1.75	-10.6685549570732	-10.4478152817391	-10.2270756064051	-14.7380594538834	-14.4331189561313	-14.1281784583793	-14.3136482609476	-14.0190855619788	-13.7231974951885	-7.27134251135468	1.4178932289629	0.0167820870629366	0.0748086233776702	-0.456692640958148	-0.444945787807985	-0.469156833223338	-1.01648648462886	-1.00022554698591	-1.03374041880317	-0.953940755193395	-0.938180208120034	-0.970652838919479	0.00156069130963491	0.00217507667040291	0.00210718954643484
246	12.7125042093399	0.34	-7.2698109540549	-7.48362015119896	-7.05600175691085	0.497105702599254	-15.0635903385984	-15.3862611246509	-14.7409195525458	1	0.56	1.77	-10.6347775360504	-10.4117518120457	-10.1887260880409	-14.7055520396305	-14.3971566473047	-14.0887612549789	-14.2558710874745	-13.9562601616638	-13.6588136076944	-7.2698109540549	1.43261447641349	0.0754600389963582	0.060225649378198	-0.456692640958148	-0.444945787807985	-0.469156833223338	-1.01648648462886	-1.00022554698591	-1.03374041880317	-0.953940755193395	-0.938180208120034	-0.970652838919479	0.00156069130963491	0.00217507667040291	0.00210718954643484
246	12.7125042093399	0.34	-7.26962785241219	-7.48443981991258	-7.05481588491179	0.491948813809595	-14.7849053875831	-15.1048902942064	-14.4649204809598	1.01	0.57	1.8	-10.3853821749039	-10.1653762377036	-9.94537030050336	-14.3316418430664	-14.0280375806329	-13.7244333181993	-13.8681233972639	-13.5773432354015	-13.2819473919422	-7.26962785241219	1.44179214719549	-0.0426955549440025	-0.159042657274316	-0.456692640958148	-0.444945787807985	-0.469156833223338	-1.01648648462886	-1.00022554698591	-1.03374041880317	-0.953940755193395	-0.938180208120034	-0.970652838919479	0.00156069130963491	0.00217507667040291	0.00210718954643484
246	12.7125042093399	0.34	-7.26864918477681	-7.48360224604358	-7.05369612351004	0.500662941549687	-15.0289583651525	-15.3486050651234	-14.7093116651815	1	0.57	1.78	-10.6310653205827	-10.4096650739491	-10.1882648273155	-14.7123326881635	-14.4059368578784	-14.0995410275933	-14.25851708414	-13.9617811237895	-13.6646053241402	-7.26864918477681	1.43276391083544	-0.0645546848391817	-0.118066585013621	-0.456692640958148	-0.444945787807985	-0.469156833223338	-1.01648648462886	-1.00022554698591	-1.03374041880317	-0.953940755193395	-0.938180208120034	-0.970652838919479	0.00156069130963491	0.00217507667040291	0.00210718954643484
246	12.7125042093399	0.34	-7.26807922173826	-7.4836820725772	-7.05247637089932	0.500314764834031	-15.0697868027211	-15.3905251409972	-14.7490484644451	0.99	0.56	1.77	-10.7132267296771	-10.4899632277906	-10.2666997259041	-14.8545897918576	-14.545020339096	-14.2354508863343	-14.3877579982751	-14.0891780421866	-13.7871396175407	-7.26807922173826	1.42135098394747	0.0146821172178524	0.181321538765531	-0.456692640958148	-0.444945787807985	-0.469156833223338	-1.01648648462886	-1.00022554698591	-1.03374041880317	-0.953940755193395	-0.938180208120034	-0.970652838919479	0.00156069130963491	0.00217507667040291	0.00210718954643484
246	12.7125042093399	0.34	-7.26442483633914	-7.47865179388845	-7.05019787878984	0.505237458787746	-15.3160462870029	-15.6388321254763	-14.9932604485295	1	0.58	1.79	-10.8347413056332	-10.6111120071714	-10.3874827087097	-14.9956174603361	-14.6861075866752	-14.3765977130142	-14.5511223848879	-14.2510711599945	-13.9498756731234	-7.26442483633914	1.43894714243025	0.16779544000139	0.0482135814980318	-0.456692640958148	-0.444945787807985	-0.469156833223338	-1.01648648462886	-1.00022554698591	-1.03374041880317	-0.953940755193395	-0.938180208120034	-0.970652838919479	0.00156069130963491	0.00217507667040291	0.00210718954643484
246	12.7125042093399	0.34	-7.26423427527093	-7.47826450822768	-7.05020404231418	0.490111478488062	-14.7368483457453	-15.0569677226561	-14.4167289688344	1	0.57	1.78	-10.4206743953576	-10.1991251527825	-9.97757591020733	-14.4166949354272	-14.1101881084983	-13.8036812815694	-13.9704301313353	-13.6727734996218	-13.3768873493743	-7.26423427527093	1.43414523478139	0.198402987402516	0.124192457208787	-0.456692640958148	-0.444945787807985	-0.469156833223338	-1.01648648462886	-1.00022554698591	-1.03374041880317	-0.953940755193395	-0.938180208120034	-0.970652838919479	0.00156069130963491	0.00217507667040291	0.00210718954643484
246	12.7125042093399	0.34	-7.26387313654428	-7.47872047757722	-7.04902579551135	0.496562409756939	-14.934408661027	-15.2546601067204	-14.6141572153336	1	0.57	1.76	-10.6039499161048	-10.3813339897626	-10.1587180634204	-14.6951722823372	-14.3866665447326	-14.0781608071279	-14.2552865503813	-13.9554575100779	-13.6557419161396	-7.26387313654428	1.42051449932184	0.045756176413927	0.144479284625211	-0.456692640958148	-0.444945787807985	-0.469156833223338	-1.01648648462886	-1.00022554698591	-1.03374041880317	-0.953940755193395	-0.938180208120034	-0.970652838919479	0.00156069130963491	0.00217507667040291	0.00210718954643484
246	12.7125042093399	0.34	-7.26372428739127	-7.47950085401014	-7.0479477207724	0.48413060426595	-14.7720128818829	-15.0967601144638	-14.4472656493019	0.99	0.56	1.76	-10.5267390265647	-10.3002977675754	-10.0738565085861	-14.6057193201524	-14.2915348929567	-13.977350465761	-14.1599527631626	-13.8604053366094	-13.5512352479657	-7.26372428739127	1.4208780842727	0.22904758187361	0.294055134411308	-0.456692640958148	-0.444945787807985	-0.469156833223338	-1.01648648462886	-1.00022554698591	-1.03374041880317	-0.953940755193395	-0.938180208120034	-0.970652838919479	0.00156069130963491	0.00217507667040291	0.00210718954643484
246	12.7125042093399	0.34	-7.26356556036972	-7.47841413401977	-7.04871698671967	0.491466492729922	-14.912360004352	-15.2354149376915	-14.5893050710126	0.99	0.57	1.74	-10.6206995330325	-10.3954959928799	-10.1702924527272	-14.7346206307974	-14.4221846449623	-14.1097486591271	-14.3325133818387	-14.0295365225992	-13.7250455850937	-7.26356556036972	1.41794759255969	0.0738539201433687	0.183344837983953	-0.456692640958148	-0.444945787807985	-0.469156833223338	-1.01648648462886	-1.00022554698591	-1.03374041880317	-0.953940755193395	-0.938180208120034	-0.970652838919479	0.00156069130963491	0.00217507667040291	0.00210718954643484
246	12.7125042093399	0.34	-7.26309051914796	-7.47643053663976	-7.04975050165616	0.506613999072641	-15.2382078248867	-15.5584701693239	-14.9179454804495	1.02	0.57	1.8	-10.668768794129	-10.449158198159	-10.2295476021891	-14.7077166569188	-14.4049665943098	-14.1022165317008	-14.2503502436521	-13.9563830995276	-13.6645656186173	-7.26309051914796	1.43969063149563	0.11919724213716	-0.0018737030209755	-0.456692640958148	-0.444945787807985	-0.469156833223338	-1.01648648462886	-1.00022554698591	-1.03374041880317	-0.953940755193395	-0.938180208120034	-0.970652838919479	0.00156069130963491	0.00217507667040291	0.00210718954643484
246	12.7125042093399	0.34	-7.26273398910352	-7.47654128699834	-7.04892669120871	0.50109208633605	-15.1220498806429	-15.4434005867209	-14.800699174565	1.01	0.56	1.79	-10.6106678363477	-10.3898780185856	-10.1690882008235	-14.6385953864861	-14.3339912977026	-14.0293872089191	-14.1736839292052	-13.879238520399	-13.5849171926382	-7.26273398910352	1.43893964528355	0.0680975120864592	0.0412917547497984	-0.456692640958148	-0.444945787807985	-0.469156833223338	-1.01648648462886	-1.00022554698591	-1.03374041880317	-0.953940755193395	-0.938180208120034	-0.970652838919479	0.00156069130963491	0.00217507667040291	0.00210718954643484
246	12.7125042093399	0.34	-7.26184029002217	-7.47636275924962	-7.04731782079473	0.501573639340167	-15.273023986274	-15.5972705269749	-14.9487774455731	1.03	0.58	1.79	-10.6189594960098	-10.3982054303245	-10.1774513646391	-14.5991923061364	-14.2956944861745	-13.9921966662127	-14.1757263291842	-13.8798577221407	-13.5875079603848	-7.26184029002217	1.44069711721969	0.206468098756855	0.00648561558315277	-0.456692640958148	-0.444945787807985	-0.469156833223338	-1.01648648462886	-1.00022554698591	-1.03374041880317	-0.953940755193395	-0.938180208120034	-0.970652838919479	0.00156069130963491	0.00217507667040291	0.00210718954643484
246	12.7125042093399	0.34	-7.26095067752873	-7.47555705884548	-7.04634429621197	0.48934660920873	-14.789328315207	-15.1110797086016	-14.4675769218124	0.99	0.55	1.76	-10.5778918164646	-10.3526629448845	-10.1274340733044	-14.6990115998559	-14.3860341319994	-14.0730566641428	-14.2196699827417	-13.9159453799888	-13.613514445018	-7.26095067752873	1.42152421465033	0.220541653481833	0.351413936869401	-0.456692640958148	-0.444945787807985	-0.469156833223338	-1.01648648462886	-1.00022554698591	-1.03374041880317	-0.953940755193395	-0.938180208120034	-0.970652838919479	0.00156069130963491	0.00217507667040291	0.00210718954643484
246	12.7125042093399	0.34	-7.26089532229761	-7.47423158141798	-7.04755906317723	0.50995631081106	-15.3250383671301	-15.6449791869966	-15.0050975472636	0.98	0.56	1.76	-10.9795766254056	-10.755043584784	-10.5305105441623	-15.2724073470363	-14.9600856450038	-14.6477639429713	-14.8067832093157	-14.5032657289183	-14.1993248553897	-7.26089532229761	1.42161161040373	-0.00117280104943311	0.187506210324037	-0.456692640958148	-0.444945787807985	-0.469156833223338	-1.01648648462886	-1.00022554698591	-1.03374041880317	-0.953940755193395	-0.938180208120034	-0.970652838919479	0.00156069130963491	0.00217507667040291	0.00210718954643484
246	12.7125042093399	0.34	-7.25939157914599	-7.47434299825722	-7.04444016003475	0.490850171676294	-14.6483866868262	-14.9661145419611	-14.3306588316913	0.99	0.56	1.77	-10.4130412218758	-10.1919742747011	-9.97090732752643	-14.4358047657854	-14.1293352895215	-13.8228658132577	-13.9737779220253	-13.6750957730391	-13.3794025801651	-7.25939157914599	1.42139889085964	-0.163873959037037	-0.0815409855815523	-0.456692640958148	-0.444945787807985	-0.469156833223338	-1.01648648462886	-1.00022554698591	-1.03374041880317	-0.953940755193395	-0.938180208120034	-0.970652838919479	0.00156069130963491	0.00217507667040291	0.00210718954643484
246	12.7125042093399	0.34	-7.25914503934931	-7.47288046921364	-7.04540960948498	0.495478562400662	-14.8468376419686	-15.1659021559023	-14.527773128035	0.99	0.56	1.73	-10.5535851125251	-10.3315558214503	-10.1095265303754	-14.6314701006371	-14.3236491185548	-14.0158281364724	-14.2043809178071	-13.9022356824825	-13.6059584528815	-7.25914503934931	1.41425044300855	0.03705250228518	0.121926539235343	-0.456692640958148	-0.444945787807985	-0.469156833223338	-1.01648648462886	-1.00022554698591	-1.03374041880317	-0.953940755193395	-0.938180208120034	-0.970652838919479	0.00156069130963491	0.00217507667040291	0.00210718954643484
246	12.7125042093399	0.34	-7.25771576163036	-7.47089016548385	-7.04454135777688	0.503520326065938	-15.1214429236373	-15.4412239083476	-14.8016619389271	1	0.56	1.78	-10.7193120332553	-10.4973197755329	-10.2753275178106	-14.8473641295923	-14.5398817208212	-14.2323993120501	-14.3642325003381	-14.0684936382978	-13.7686751230698	-7.25771576163036	1.43398108080908	0.170730397804339	0.222670093745622	-0.456692640958148	-0.444945787807985	-0.469156833223338	-1.01648648462886	-1.00022554698591	-1.03374041880317	-0.953940755193395	-0.938180208120034	-0.970652838919479	0.00156069130963491	0.00217507667040291	0.00210718954643484
246	12.7125042093399	0.34	-7.25672156904461	-7.47084365333871	-7.0425994847505	0.510483464790511	-15.3716634279379	-15.6922393337734	-15.0510875221023	0.98	0.56	1.75	-11.0349388050256	-10.8095066389709	-10.5840744729162	-15.3615357896687	-15.0477158085906	-14.7338958275124	-14.8869939347043	-14.5827530621818	-14.2783695977421	-7.25672156904461	1.41689056466648	-0.040596231540302	0.162543457669632	-0.456692640958148	-0.444945787807985	-0.469156833223338	-1.01648648462886	-1.00022554698591	-1.03374041880317	-0.953940755193395	-0.938180208120034	-0.970652838919479	0.00156069130963491	0.00217507667040291	0.00210718954643484
246	12.7125042093399	0.34	-7.25572106978849	-7.47289704239912	-7.03854509717785	0.49220288040951	-14.9782018314831	-15.30220547005	-14.6541981929163	1	0.57	1.79	-10.5746942832989	-10.3507893415422	-10.1268843997854	-14.6214133333707	-14.311824553487	-14.0022357736033	-14.1647231285906	-13.8658450102734	-13.5646070507244	-7.25572106978849	1.43364107022696	0.121534082588734	0.0393329634162507	-0.456692640958148	-0.444945787807985	-0.469156833223338	-1.01648648462886	-1.00022554698591	-1.03374041880317	-0.953940755193395	-0.938180208120034	-0.970652838919479	0.00156069130963491	0.00217507667040291	0.00210718954643484
246	12.7125042093399	0.34	-7.25434159483698	-7.46831828598206	-7.0403649036919	0.503040067687059	-15.2574743527227	-15.5804421449162	-14.9345065605293	1	0.57	1.79	-10.7642955629579	-10.5411619227087	-10.3180282824596	-14.8821469721373	-14.5736541767478	-14.2651613813583	-14.4101803699202	-14.1099727902453	-13.8073569758168	-7.25434159483698	1.44940922183166	-0.0251526030989451	-0.135829480127505	-0.456692640958148	-0.444945787807985	-0.469156833223338	-1.01648648462886	-1.00022554698591	-1.03374041880317	-0.953940755193395	-0.938180208120034	-0.970652838919479	0.00156069130963491	0.00217507667040291	0.00210718954643484
246	12.7125042093399	0.34	-7.25346664448005	-7.46868841894275	-7.03824487001736	0.497313877052776	-15.0161263005551	-15.3376464829396	-14.6946061181706	0.99	0.56	1.75	-10.7250285159334	-10.5002017715983	-10.2753750272632	-14.8972607510853	-14.5849722915067	-14.272683831928	-14.4360575581388	-14.1343767419492	-13.83172105237	-7.25346664448005	1.40844877665783	-0.11346843922365	0.1466278552152	-0.456692640958148	-0.444945787807985	-0.469156833223338	-1.01648648462886	-1.00022554698591	-1.03374041880317	-0.953940755193395	-0.938180208120034	-0.970652838919479	0.00156069130963491	0.00217507667040291	0.00210718954643484
246	12.7125042093399	0.34	-7.25115149249665	-7.46496378275726	-7.03733920223605	0.492890384642648	-15.001467257696	-15.3255281742408	-14.6774063411512	0.99	0.57	1.77	-10.6903031650598	-10.4642548747546	-10.2382065844495	-14.8348472952389	-14.5211619098714	-14.2074765245039	-14.4011487801317	-14.0963780004541	-13.7929623365274	-7.25115149249665	1.42950825950924	0.120912778601653	0.0567626162722876	-0.456692640958148	-0.444945787807985	-0.469156833223338	-1.01648648462886	-1.00022554698591	-1.03374041880317	-0.953940755193395	-0.938180208120034	-0.970652838919479	0.00156069130963491	0.00217507667040291	0.00210718954643484
246	12.7125042093399	0.34	-7.25086202806823	-7.46716534400734	-7.03455871212912	0.488939266498715	-14.8635871457406	-15.1872177620368	-14.5399565294445	1.01	0.57	1.75	-10.4514521158849	-10.2287378608811	-10.0060236058772	-14.4278239029472	-14.1203755200581	-13.812927137169	-14.0144710078188	-13.7146324056262	-13.4153206091531	-7.25086202806823	1.42942822008852	-0.00476519799220816	-0.0475884004528833	-0.456692640958148	-0.444945787807985	-0.469156833223338	-1.01648648462886	-1.00022554698591	-1.03374041880317	-0.953940755193395	-0.938180208120034	-0.970652838919479	0.00156069130963491	0.00217507667040291	0.00210718954643484
246	12.7125042093399	0.34	-7.25059090398517	-7.46351529060659	-7.03766651736375	0.495357367503382	-14.9359085214009	-15.2569650222908	-14.6148520205109	1	0.56	1.79	-10.5770970513206	-10.35452029612	-10.1319435409194	-14.6427290673095	-14.334598102143	-14.0264671369765	-14.1635378493311	-13.8671435909375	-13.568364963001	-7.25059090398517	1.43096264876712	0.106678101198268	0.0655212993189952	-0.456692640958148	-0.444945787807985	-0.469156833223338	-1.01648648462886	-1.00022554698591	-1.03374041880317	-0.953940755193395	-0.938180208120034	-0.970652838919479	0.00156069130963491	0.00217507667040291	0.00210718954643484
246	12.7125042093399	0.34	-7.25031577197795	-7.46357882719948	-7.03705271675641	0.492683507861177	-14.8993439235021	-15.2213320009648	-14.5773558460395	1	0.57	1.76	-10.5336009939413	-10.3107759525729	-10.0879509112045	-14.5724842811599	-14.2642217587178	-13.9559592362758	-14.1484290385009	-13.8498657581161	-13.5493915922536	-7.25031577197795	1.42976922309344	-0.0190638482230538	-0.0267282589648771	-0.456692640958148	-0.444945787807985	-0.469156833223338	-1.01648648462886	-1.00022554698591	-1.03374041880317	-0.953940755193395	-0.938180208120034	-0.970652838919479	0.00156069130963491	0.00217507667040291	0.00210718954643484
246	12.7125042093399	0.34	-7.25025672112343	-7.46363599256607	-7.03687744968078	0.483380424633065	-14.5565207124707	-14.8770115736986	-14.2360298512427	1.01	0.58	1.81	-10.2323798604196	-10.0119468643415	-9.79151386826353	-14.1224443993334	-13.8182089454746	-13.5139734916159	-13.6955937247764	-13.4003534698358	-13.104158872646	-7.25025672112343	1.44818269926652	0.34126745449906	0.157840771245394	-0.456692640958148	-0.444945787807985	-0.469156833223338	-1.01648648462886	-1.00022554698591	-1.03374041880317	-0.953940755193395	-0.938180208120034	-0.970652838919479	0.00156069130963491	0.00217507667040291	0.00210718954643484
246	12.7125042093399	0.34	-7.24853995728897	-7.4614693641092	-7.03561055046874	0.504079591036047	-15.1351783224476	-15.4548919466992	-14.815464698196	0.99	0.56	1.78	-10.8037416406736	-10.5802458435286	-10.3567500463835	-15.0048225911426	-14.6944195014017	-14.3840164116608	-14.5287086057363	-14.2275047278931	-13.9274616254805	-7.24853995728897	1.44178371217885	-0.117087570711158	-0.0945783129980884	-0.456692640958148	-0.444945787807985	-0.469156833223338	-1.01648648462886	-1.00022554698591	-1.03374041880317	-0.953940755193395	-0.938180208120034	-0.970652838919479	0.00156069130963491	0.00217507667040291	0.00210718954643484
246	12.7125042093399	0.34	-7.24808836735739	-7.46246053215193	-7.03371620256285	0.49812552118033	-14.9996614097418	-15.3203081158102	-14.6790147036734	0.99	0.55	1.77	-10.721864209598	-10.497460730521	-10.2730572514439	-14.897724801339	-14.5859225615046	-14.2741203216702	-14.4046275558876	-14.1029134373474	-13.8004290813592	-7.24808836735739	1.42007797463277	-0.106562248581759	0.0938478517395571	-0.456692640958148	-0.444945787807985	-0.469156833223338	-1.01648648462886	-1.00022554698591	-1.03374041880317	-0.953940755193395	-0.938180208120034	-0.970652838919479	0.00156069130963491	0.00217507667040291	0.00210718954643484
246	12.7125042093399	0.34	-7.24737148351904	-7.46123768922292	-7.03350527781515	0.485242853757338	-14.672846350444	-14.9946960853887	-14.3509966154993	1	0.56	1.79	-10.3798312720755	-10.1570360967239	-9.93424092137226	-14.3613925852169	-14.0531362277244	-13.7448798702319	-13.8995249269596	-13.6021124133295	-13.3006335257461	-7.24737148351904	1.42280160036312	-0.100297998543229	-0.084837827587035	-0.456692640958148	-0.444945787807985	-0.469156833223338	-1.01648648462886	-1.00022554698591	-1.03374041880317	-0.953940755193395	-0.938180208120034	-0.970652838919479	0.00156069130963491	0.00217507667040291	0.00210718954643484
246	12.7125042093399	0.34	-7.24546874222136	-7.46119473431181	-7.02974275013091	0.486368321903048	-14.5977206201518	-14.9172019441271	-14.2782392961765	1.01	0.57	1.78	-10.2751689100042	-10.0551058861386	-9.83504286227306	-14.189521985766	-13.8856253644312	-13.5817287430964	-13.7455492349368	-13.4535425846044	-13.1562378112061	-7.24546874222136	1.42983262841897	0.104146448956596	0.0726513444665816	-0.456692640958148	-0.444945787807985	-0.469156833223338	-1.01648648462886	-1.00022554698591	-1.03374041880317	-0.953940755193395	-0.938180208120034	-0.970652838919479	0.00156069130963491	0.00217507667040291	0.00210718954643484
246	12.7125042093399	0.34	-7.24491943331001	-7.45837734872194	-7.03146151789808	0.497477450952227	-14.9350707118781	-15.2547507570312	-14.6153906667249	1.01	0.57	1.79	-10.4985469319433	-10.2785383581749	-10.0585297844065	-14.4931646900253	-14.1894445167944	-13.8857243435635	-14.0624648969967	-13.7677546309433	-13.4681151075306	-7.24491943331001	1.4480184262917	-0.0579148527735787	-0.22404912507507	-0.456692640958148	-0.444945787807985	-0.469156833223338	-1.01648648462886	-1.00022554698591	-1.03374041880317	-0.953940755193395	-0.938180208120034	-0.970652838919479	0.00156069130963491	0.00217507667040291	0.00210718954643484
246	12.7125042093399	0.34	-7.24480718194963	-7.457699877005	-7.03191448689427	0.493533403789955	-14.7172436994955	-15.0347561622051	-14.399731236786	1	0.57	1.77	-10.4077208327814	-10.1879247125678	-9.96812859235419	-14.4000648631762	-14.0959561693898	-13.7918474756035	-13.9674608597968	-13.6735786844071	-13.3769657832029	-7.24480718194963	1.43162087226161	-0.00277703194404774	0.0595220543962943	-0.456692640958148	-0.444945787807985	-0.469156833223338	-1.01648648462886	-1.00022554698591	-1.03374041880317	-0.953940755193395	-0.938180208120034	-0.970652838919479	0.00156069130963491	0.00217507667040291	0.00210718954643484
246	12.7125042093399	0.34	-7.24479781319233	-7.45867026749341	-7.03092535889126	0.506877374162888	-15.2486008465321	-15.5689128221669	-14.9282888708973	1	0.57	1.77	-10.8263320476736	-10.6035930647607	-10.3808540818478	-15.0054687412963	-14.6967489615177	-14.3880291817392	-14.5625180168042	-14.2626992034114	-13.9621740030727	-7.24479781319233	1.43573404209732	0.0477718055401751	0.0297767742503662	-0.456692640958148	-0.444945787807985	-0.469156833223338	-1.01648648462886	-1.00022554698591	-1.03374041880317	-0.953940755193395	-0.938180208120034	-0.970652838919479	0.00156069130963491	0.00217507667040291	0.00210718954643484
246	12.7125042093399	0.34	-7.2435724562377	-7.45924936584943	-7.02789554662598	0.500300419157994	-15.0414544595568	-15.3615989706597	-14.721309948454	1.01	0.57	1.79	-10.5745193643843	-10.3541403310216	-10.133761297659	-14.5993343214055	-14.2950758416938	-13.990817361982	-14.1543027766115	-13.8605753481434	-13.5646037009032	-7.2435724562377	1.43110301426128	0.195086602231742	0.139475232277828	-0.456692640958148	-0.444945787807985	-0.469156833223338	-1.01648648462886	-1.00022554698591	-1.03374041880317	-0.953940755193395	-0.938180208120034	-0.970652838919479	0.00156069130963491	0.00217507667040291	0.00210718954643484
246	12.7125042093399	0.34	-7.24340783004479	-7.45738117290503	-7.02943448718454	0.502242184955255	-15.0903974279388	-15.4103387207958	-14.7704561350818	0.98	0.55	1.72	-10.8734754891183	-10.6477261484408	-10.4219768077632	-15.1569415836766	-14.8422611880085	-14.5275807923404	-14.7007924663388	-14.3963134395492	-14.0890196303441	-7.24340783004479	1.39768167073259	0.169012756229977	0.521157313402563	-0.456692640958148	-0.444945787807985	-0.469156833223338	-1.01648648462886	-1.00022554698591	-1.03374041880317	-0.953940755193395	-0.938180208120034	-0.970652838919479	0.00156069130963491	0.00217507667040291	0.00210718954643484
246	12.7125042093399	0.34	-7.24213713607021	-7.45482134102462	-7.0294529311158	0.496115408766947	-15.0229087983663	-15.3453461753727	-14.7004714213599	1	0.56	1.74	-10.6125727603115	-10.3895807153606	-10.1665886704098	-14.6780849990326	-14.3696681557449	-14.0612513124572	-14.2480213468898	-13.9488515346056	-13.649298375642	-7.24213713607021	1.43670390866826	-0.0977136168056319	-0.0924505118905606	-0.456692640958148	-0.444945787807985	-0.469156833223338	-1.01648648462886	-1.00022554698591	-1.03374041880317	-0.953940755193395	-0.938180208120034	-0.970652838919479	0.00156069130963491	0.00217507667040291	0.00210718954643484
246	12.7125042093399	0.34	-7.24186665075941	-7.45519124263425	-7.02854205888457	0.508427395902128	-15.2620458497369	-15.5816477003917	-14.9424439990822	0.98	0.56	1.73	-10.9393101438205	-10.7149292674153	-10.4905483910101	-15.218674963602	-14.9065182022373	-14.5943614408726	-14.7789453157172	-14.4770452984951	-14.1735419783565	-7.24186665075941	1.40955873738003	-0.0993021641903701	0.134591273661113	-0.456692640958148	-0.444945787807985	-0.469156833223338	-1.01648648462886	-1.00022554698591	-1.03374041880317	-0.953940755193395	-0.938180208120034	-0.970652838919479	0.00156069130963491	0.00217507667040291	0.00210718954643484
246	12.7125042093399	0.34	-7.24118076871594	-7.45436531859514	-7.02799621883674	0.500057776579695	-14.8711364635793	-15.1878095410925	-14.5544633860661	1	0.57	1.8	-10.5641488792837	-10.3438813332719	-10.1236137872602	-14.6435992282754	-14.338273195516	-14.0329471627565	-14.1717865601942	-13.8782374855107	-13.5815898657484	-7.24118076871594	1.43689774608131	0.286676803237235	0.25487894174158	-0.456692640958148	-0.444945787807985	-0.469156833223338	-1.01648648462886	-1.00022554698591	-1.03374041880317	-0.953940755193395	-0.938180208120034	-0.970652838919479	0.00156069130963491	0.00217507667040291	0.00210718954643484
246	12.7125042093399	0.34	-7.24039681962903	-7.45286483610558	-7.02792880315248	0.508767532637957	-15.0853533381032	-15.4010401883971	-14.7696664878094	1	0.56	1.76	-10.7121392744901	-10.4925643973321	-10.2729895201741	-14.8485623788494	-14.5442000869893	-14.2398377951291	-14.3765338885433	-14.0810811027499	-13.7872756083315	-7.24039681962903	1.43606662496029	-0.095137961671734	0.052587858079284	-0.456692640958148	-0.444945787807985	-0.469156833223338	-1.01648648462886	-1.00022554698591	-1.03374041880317	-0.953940755193395	-0.938180208120034	-0.970652838919479	0.00156069130963491	0.00217507667040291	0.00210718954643484
246	12.7125042093399	0.34	-7.24014742383479	-7.45287976383439	-7.02741508383518	0.493908445912905	-14.860367947751	-15.1807277737909	-14.5400081217111	0.99	0.56	1.77	-10.5671216251795	-10.3441230116724	-10.1211243981652	-14.6519695782899	-14.3427681687667	-14.0335667592436	-14.1995389394694	-13.8988811119637	-13.6006434656934	-7.24014742383479	1.43239522406648	-0.0304240195616917	0.0110715267175207	-0.456692640958148	-0.444945787807985	-0.469156833223338	-1.01648648462886	-1.00022554698591	-1.03374041880317	-0.953940755193395	-0.938180208120034	-0.970652838919479	0.00156069130963491	0.00217507667040291	0.00210718954643484
246	12.7125042093399	0.34	-7.23990472315746	-7.45344719855914	-7.02636224775578	0.497761741937555	-15.0683100552141	-15.3906587047185	-14.7459614057098	1	0.57	1.76	-10.6876321539043	-10.4637857378861	-10.2399393218679	-14.8053192458409	-14.4952302005348	-14.1851411552287	-14.369798823387	-14.068713455824	-13.7667926668476	-7.23990472315746	1.43197721300858	-0.0609269024575518	-0.0188649067339602	-0.456692640958148	-0.444945787807985	-0.469156833223338	-1.01648648462886	-1.00022554698591	-1.03374041880317	-0.953940755193395	-0.938180208120034	-0.970652838919479	0.00156069130963491	0.00217507667040291	0.00210718954643484
246	12.7125042093399	0.34	-7.23978744991602	-7.45367826191854	-7.0258966379135	0.501283135570628	-15.1261594051376	-15.4474746423396	-14.8048441679357	1	0.57	1.76	-10.6811722323531	-10.4589984810509	-10.2368247297488	-14.7718818138703	-14.4646192470859	-14.1573566803014	-14.3522221660528	-14.0535953920421	-13.7558486812047	-7.23978744991602	1.42744371564828	-0.0626305394022718	-0.10041137099194	-0.456692640958148	-0.444945787807985	-0.469156833223338	-1.01648648462886	-1.00022554698591	-1.03374041880317	-0.953940755193395	-0.938180208120034	-0.970652838919479	0.00156069130963491	0.00217507667040291	0.00210718954643484
246	12.7125042093399	0.34	-7.23860009913281	-7.4527010517937	-7.02449914647191	0.501274631708114	-15.1477118499915	-15.469490384573	-14.8259333154099	1	0.56	1.77	-10.7260342506383	-10.502923631139	-10.2798130116396	-14.8497714148971	-14.5408835610657	-14.2319957072343	-14.3977641121848	-14.0985584673222	-13.7991813618447	-7.23860009913281	1.42881118860117	0.0761470312435269	0.0558451309141606	-0.456692640958148	-0.444945787807985	-0.469156833223338	-1.01648648462886	-1.00022554698591	-1.03374041880317	-0.953940755193395	-0.938180208120034	-0.970652838919479	0.00156069130963491	0.00217507667040291	0.00210718954643484
246	12.7125042093399	0.34	-7.23802260976368	-7.45066402909268	-7.02538119043468	0.497846714969129	-14.846384193189	-15.1639313247312	-14.5288370616467	0.99	0.56	1.78	-10.6146847234315	-10.3924031386651	-10.1701215538986	-14.7500283945957	-14.4411487837238	-14.1322691728519	-14.2815804297781	-13.9837610697362	-13.6844580836607	-7.23802260976368	1.42839868239715	0.0290383266470576	0.0422233873063517	-0.456692640958148	-0.444945787807985	-0.469156833223338	-1.01648648462886	-1.00022554698591	-1.03374041880317	-0.953940755193395	-0.938180208120034	-0.970652838919479	0.00156069130963491	0.00217507667040291	0.00210718954643484
246	12.7125042093399	0.34	-7.23777320225805	-7.45103572663897	-7.02451067787712	0.50229145102547	-15.0640207792955	-15.3833713752404	-14.7446701833505	1.03	0.58	1.82	-10.4689454342507	-10.2516157032189	-10.0342859721871	-14.3906664050495	-14.0919238355309	-13.7931812660124	-13.9374644152567	-13.6497899032603	-13.3597331897575	-7.23777320225805	1.45778712238876	-0.0590669667616237	-0.362265372738361	-0.456692640958148	-0.444945787807985	-0.469156833223338	-1.01648648462886	-1.00022554698591	-1.03374041880317	-0.953940755193395	-0.938180208120034	-0.970652838919479	0.00156069130963491	0.00217507667040291	0.00210718954643484
246	12.7125042093399	0.34	-7.23770289940462	-7.45458899267013	-7.0208168061391	0.480742512851448	-14.5187899608087	-14.8401432203612	-14.1974367012562	0.99	0.56	1.76	-10.3533099094969	-10.1291159891843	-9.90492206887162	-14.3680610026448	-14.0569303640729	-13.745799725501	-13.9117884953186	-13.6099810011707	-13.3096517806244	-7.23770289940462	1.40583876817348	-0.230738747341612	-0.023733367410359	-0.456692640958148	-0.444945787807985	-0.469156833223338	-1.01648648462886	-1.00022554698591	-1.03374041880317	-0.953940755193395	-0.938180208120034	-0.970652838919479	0.00156069130963491	0.00217507667040291	0.00210718954643484
246	12.7125042093399	0.34	-7.23764299556248	-7.45238859137974	-7.02289739974521	0.498248805018885	-15.1318904506889	-15.4552840583667	-14.8084968430111	0.98	0.56	1.74	-10.869418588832	-10.641981779678	-10.4145449705241	-15.131724175921	-14.8151008868791	-14.4984775978373	-14.6759107984952	-14.3676004633257	-14.062198325315	-7.23764299556248	1.40880569489201	-0.233439959344494	-0.00938661159486706	-0.456692640958148	-0.444945787807985	-0.469156833223338	-1.01648648462886	-1.00022554698591	-1.03374041880317	-0.953940755193395	-0.938180208120034	-0.970652838919479	0.00156069130963491	0.00217507667040291	0.00210718954643484
246	12.7125042093399	0.34	-7.23700360596407	-7.4515643363067	-7.02244287562144	0.49805213966774	-14.9631980515447	-15.2831122317854	-14.643283871304	1	0.55	1.76	-10.6152929586601	-10.3930880377395	-10.1708831168189	-14.7063664981715	-14.3985250643569	-14.0906836305423	-14.2306666929733	-13.9307818147996	-13.6338159929668	-7.23700360596407	1.42498512631204	-0.0211836003807098	0.158329203600069	-0.456692640958148	-0.444945787807985	-0.469156833223338	-1.01648648462886	-1.00022554698591	-1.03374041880317	-0.953940755193395	-0.938180208120034	-0.970652838919479	0.00156069130963491	0.00217507667040291	0.00210718954643484
[truncated: 1,369 more rows]
