# Supplementary material for: Re-expressing coefficients from regression models for inclusion in a meta-analysis
Source: BMC Med Res Methodol. 2024 Jan 8;24:6. doi: 10.1186/s12874-023-02132-y (PMC10773134; doi:10.1186/s12874-023-02132-y)
Supplement: Supplementary file 2 — Additional file 2. [file 12874_2023_2132_MOESM2_ESM.zip › Supp_Files_R1/simdata/simdata_scenario_247.csv]

ex_no	errsd	rsquare	beta	b_low_ci	b_hi_ci	lrsquare	lbeta	lb_low_ci	lb_hi_ci	x_median	x_25	x_75	rbl	rb	rbu	altl	alt	altu	dzl	dz	dzu	observed_beta	xlog	error	ylog	RelBias_rb	RelBias_rbl	RelBias_rbu	RelBias_alt	RelBias_altl	RelBias_altu	RelBias_dz	RelBias_dzl	RelBias_dzu	MC_SE_RelBias_rb	MC_SE_RelBias_alt	MC_SE_RelBias_dz
247	13.6648837358257	0.08	-0.63419727925478	-0.963285039745551	-0.30510951876401	0.458669095369944	-15.442943868715	-18.0623161407435	-12.8235715966865	1.96	1.09	3.41	-7.44675543479002	-6.36683719227478	-5.28691894975954	-8.84335696198174	-7.56090548469786	-6.27845400741398	-8.57263072551616	-7.32968831237781	-6.08575058027208	-0.63419727925478	3.27630065461549	-0.594799671417779	-10.7150227211205	-0.632531050609301	-0.555298592891081	-0.760372359583831	-0.93378242902764	-0.842326032918311	-1.08516153903545	-0.875079164886402	-0.786532299793017	-1.02190435729012	0.0098546545505089	0.0117578460334939	0.0114387951915795
247	13.6648837358257	0.15	-1.60998674165757	-2.21590643825653	-1.00406704505861	0.375348142372029	-12.1196533253584	-14.5607081939322	-9.67859845678472	1.92	1.16	3.76	-6.10384610995163	-5.08055637257942	-4.05726663520722	-7.27544849685207	-6.05574347029993	-4.83603844374778	-7.02586573562917	-5.84687990859224	-4.67031030169462	-1.60998674165757	3.06622897586897	-0.0762302747627747	-11.0621196347145	-0.632531050609301	-0.555298592891081	-0.760372359583831	-0.93378242902764	-0.842326032918311	-1.08516153903545	-0.875079164886402	-0.786532299793017	-1.02190435729012	0.0098546545505089	0.0117578460334939	0.0114387951915795
247	13.6648837358257	0.16	-2.76377600487625	-3.74504609392429	-1.78250591582821	0.2769039573306	-11.0542704119203	-13.8432732543025	-8.26526756953814	1.9	1.17	3.26	-5.86276871592503	-4.6815973041809	-3.50042589243677	-7.00423170912754	-5.593089865244	-4.18194802136046	-6.88778496464014	-5.49866899162475	-4.11240768117137	-2.76377600487625	2.63247523622572	1.53105347599286	-8.22788243919905	-0.632531050609301	-0.555298592891081	-0.760372359583831	-0.93378242902764	-0.842326032918311	-1.08516153903545	-0.875079164886402	-0.786532299793017	-1.02190435729012	0.0098546545505089	0.0117578460334939	0.0114387951915795
247	13.6648837358257	0.16	-1.99830333522728	-2.72011356789636	-1.27649310255819	0.347851414322694	-12.4357317687814	-15.0942105552349	-9.77725298232786	2.37	1.22	3.84	-5.32081871507159	-4.38368565807465	-3.44655260107772	-6.12101641559363	-5.04294795796596	-3.96487950033828	-5.93164953853134	-4.88659104388499	-3.84229189769557	-1.99830333522728	3.23792098800368	1.28414324482018	-10.6229966304229	-0.632531050609301	-0.555298592891081	-0.760372359583831	-0.93378242902764	-0.842326032918311	-1.08516153903545	-0.875079164886402	-0.786532299793017	-1.02190435729012	0.0098546545505089	0.0117578460334939	0.0114387951915795
247	13.6648837358257	0.16	-1.81715422476557	-2.47860042192505	-1.1557080276061	0.385001910000208	-12.3188332111201	-14.749696182553	-9.88797023968716	2.28	1.14	4.06	-5.36706071514922	-4.48252797654807	-3.59799523794692	-6.21151229636301	-5.18780746536522	-4.16410263436743	-5.91936798936222	-4.94417349109373	-3.96755944159623	-1.81715422476557	3.21476817287698	1.03171227508175	-10.6163040675473	-0.632531050609301	-0.555298592891081	-0.760372359583831	-0.93378242902764	-0.842326032918311	-1.08516153903545	-0.875079164886402	-0.786532299793017	-1.02190435729012	0.0098546545505089	0.0117578460334939	0.0114387951915795
247	13.6648837358257	0.17	-3.13558432896262	-4.20444625447042	-2.06672240345481	0.261502999408837	-11.2075947963165	-14.1481809846747	-8.26700860795838	2.18	1.32	3.62	-5.3470824528616	-4.23573415826961	-3.12438586367762	-6.23474523887462	-4.93890333826382	-3.64306143765302	-6.13498662930506	-4.86148001394456	-3.585337799383	-3.13558432896262	2.72848823117969	-1.05735057282711	-11.9956235384225	-0.632531050609301	-0.555298592891081	-0.760372359583831	-0.93378242902764	-0.842326032918311	-1.08516153903545	-0.875079164886402	-0.786532299793017	-1.02190435729012	0.0098546545505089	0.0117578460334939	0.0114387951915795
247	13.6648837358257	0.17	-2.99985277631418	-4.02168567767848	-1.97801987494987	0.250997610942228	-10.2689384577304	-13.0385433663622	-7.49933354909861	2.17	1.17	3.6	-4.9406688402942	-3.89118805954187	-2.84170727878953	-5.76390659195002	-4.5395563297003	-3.31520606745058	-5.60200096432053	-4.41265192061633	-3.22306145359762	-2.99985277631418	2.73658802194842	0.611133455209892	-9.98798734149726	-0.632531050609301	-0.555298592891081	-0.760372359583831	-0.93378242902764	-0.842326032918311	-1.08516153903545	-0.875079164886402	-0.786532299793017	-1.02190435729012	0.0098546545505089	0.0117578460334939	0.0114387951915795
247	13.6648837358257	0.17	-2.88586434729667	-3.89053954570951	-1.88118914888383	0.283422592155844	-11.8848294201161	-14.8353098427139	-8.93434899751839	1.94	1.17	3.33	-6.17990157712798	-4.95082858773894	-3.72175559834989	-7.35573983346507	-5.89281343674945	-4.42988704003383	-7.21055056049519	-5.77804527826222	-4.34308760355539	-2.88586434729667	2.72815251651677	-0.57080015210853	-10.7239983191544	-0.632531050609301	-0.555298592891081	-0.760372359583831	-0.93378242902764	-0.842326032918311	-1.08516153903545	-0.875079164886402	-0.786532299793017	-1.02190435729012	0.0098546545505089	0.0117578460334939	0.0114387951915795
247	13.6648837358257	0.17	-2.20599550102064	-2.96024880584918	-1.4517421961921	0.432304612173151	-13.1758371847202	-15.5332000044177	-10.8184743650227	1.89	1.09	3.56	-6.58476159822935	-5.58543936174087	-4.58611712525238	-7.86849990524523	-6.67435387492676	-5.48020784460829	-7.59254825041725	-6.44192141150122	-5.28905491667866	-2.20599550102064	2.84911577381295	-0.632555771016688	-10.4686414234623	-0.632531050609301	-0.555298592891081	-0.760372359583831	-0.93378242902764	-0.842326032918311	-1.08516153903545	-0.875079164886402	-0.786532299793017	-1.02190435729012	0.0098546545505089	0.0117578460334939	0.0114387951915795
247	13.6648837358257	0.17	-1.41374334102443	-1.89343592742133	-0.934050754627538	0.460669096744061	-16.0899262207371	-18.8080712639871	-13.3717811774872	1.96	1.23	3.35	-7.73844475509487	-6.62008365584701	-5.50172255659915	-9.18563527543273	-7.85812600334554	-6.53061673125836	-9.0498677376912	-7.74172802739662	-6.43466738848107	-1.41374334102443	2.98589919696745	-0.16930456838791	-10.4990918633762	-0.632531050609301	-0.555298592891081	-0.760372359583831	-0.93378242902764	-0.842326032918311	-1.08516153903545	-0.875079164886402	-0.786532299793017	-1.02190435729012	0.0098546545505089	0.0117578460334939	0.0114387951915795
247	13.6648837358257	0.18	-3.84767117984745	-5.13871908102802	-2.55662327866689	0.25606638943214	-13.8377713713413	-17.5202684725729	-10.1552742701096	2.21	1.3	3.11	-6.52788455970791	-5.15582134013277	-3.78375812055762	-7.5899950623003	-5.99469217872646	-4.39938929515261	-7.58335159619279	-5.98784698346205	-4.38556140912151	-3.84767117984745	2.5957917523182	-0.56795464989331	-11.6190455832507	-0.632531050609301	-0.555298592891081	-0.760372359583831	-0.93378242902764	-0.842326032918311	-1.08516153903545	-0.875079164886402	-0.786532299793017	-1.02190435729012	0.0098546545505089	0.0117578460334939	0.0114387951915795
247	13.6648837358257	0.18	-2.44005127409615	-3.24854915495951	-1.63155339323278	0.506909700456969	-15.234108565008	-17.5799596313581	-12.888257498658	1.99	1.11	3.25	-7.14809655542665	-6.19426217363373	-5.24042779184082	-8.46299260477728	-7.33369989633345	-6.20440718788962	-8.26935952128924	-7.16573185819582	-6.06219112325633	-2.44005127409615	2.6807532795128	-0.883742342145498	-10.0739508510061	-0.632531050609301	-0.555298592891081	-0.760372359583831	-0.93378242902764	-0.842326032918311	-1.08516153903545	-0.875079164886402	-0.786532299793017	-1.02190435729012	0.0098546545505089	0.0117578460334939	0.0114387951915795
247	13.6648837358257	0.18	-2.24344738168623	-2.98213672090557	-1.50475804246688	0.361219659427554	-13.2452993187092	-15.9953286117046	-10.4952700257139	2.28	1.41	3.77	-5.8084984426462	-4.80986057446846	-3.81122270629073	-6.7197726803164	-5.56446214173718	-4.40915160315796	-6.63706705406466	-5.49611931252692	-4.35344324047025	-2.24344738168623	3.12267278041736	-0.937046044897924	-13.1524264041658	-0.632531050609301	-0.555298592891081	-0.760372359583831	-0.93378242902764	-0.842326032918311	-1.08516153903545	-0.875079164886402	-0.786532299793017	-1.02190435729012	0.0098546545505089	0.0117578460334939	0.0114387951915795
247	13.6648837358257	0.18	-1.90480461825557	-2.5450556568216	-1.26455357968953	0.384587070428063	-12.5552011552424	-15.0348781063199	-10.0755242041649	2.16	1.13	3.56	-5.71609528088681	-4.77334937912789	-3.83060347736897	-6.67300971679073	-5.57244153978059	-4.47187336277044	-6.46145983129228	-5.39653851040895	-4.33072580111969	-1.90480461825557	3.1357218454436	-0.860325767700033	-11.8372354317858	-0.632531050609301	-0.555298592891081	-0.760372359583831	-0.93378242902764	-0.842326032918311	-1.08516153903545	-0.875079164886402	-0.786532299793017	-1.02190435729012	0.0098546545505089	0.0117578460334939	0.0114387951915795
247	13.6648837358257	0.18	-1.87700034947078	-2.49371579406485	-1.26028490487672	0.402944234173711	-14.0642567865166	-16.7371845636982	-11.3913290093349	1.93	1.2	3.44	-6.98443302621893	-5.86901932132755	-4.75360561643616	-8.31660781173477	-6.98844584116498	-5.66028387059518	-8.15136872751156	-6.85019160765165	-5.5468466240612	-1.87700034947078	2.97927412373641	-1.37074949928767	-11.9155491164801	-0.632531050609301	-0.555298592891081	-0.760372359583831	-0.93378242902764	-0.842326032918311	-1.08516153903545	-0.875079164886402	-0.786532299793017	-1.02190435729012	0.0098546545505089	0.0117578460334939	0.0114387951915795
247	13.6648837358257	0.18	-1.48672685778629	-1.98023391081181	-0.993219804760767	0.414529389905576	-12.6802558591102	-15.0330740219993	-10.3274376962211	1.93	1.07	4	-6.28912100703479	-5.30481413058993	-4.32050725414506	-7.4928890632386	-6.32018110911678	-5.14747315499497	-7.09594093719187	-5.9854543755396	-4.87486193048482	-1.48672685778629	3.29841775823907	-0.140849146392462	-11.4894239470103	-0.632531050609301	-0.555298592891081	-0.760372359583831	-0.93378242902764	-0.842326032918311	-1.08516153903545	-0.875079164886402	-0.786532299793017	-1.02190435729012	0.0098546545505089	0.0117578460334939	0.0114387951915795
247	13.6648837358257	0.18	-1.22624667219024	-1.63521317042574	-0.817280173954735	0.471474471721114	-14.5812877307571	-16.9916661741099	-12.1709092874042	2.17	1.17	3.5	-6.44337474385295	-5.52934009734537	-4.61530545083778	-7.51811915786894	-6.45162502086094	-5.38513088385293	-7.33079404501545	-6.29028029823676	-5.25208397682332	-1.22624667219024	3.42763661751737	1.27440817821484	-10.1228784543782	-0.632531050609301	-0.555298592891081	-0.760372359583831	-0.93378242902764	-0.842326032918311	-1.08516153903545	-0.875079164886402	-0.786532299793017	-1.02190435729012	0.0098546545505089	0.0117578460334939	0.0114387951915795
247	13.6648837358257	0.19	-3.07181635134671	-4.06123716143157	-2.08239554126184	0.369035207092422	-13.0900706717986	-15.7624377667813	-10.4177035768159	1.88	1.15	3.22	-6.72718972685667	-5.5866605311986	-4.44613133554053	-8.05105900762494	-6.68608072887901	-5.32110245013308	-7.90812224574879	-6.56669087503076	-5.22553052757039	-3.07181635134671	2.49036628721008	-0.12929884619086	-9.30072053373883	-0.632531050609301	-0.555298592891081	-0.760372359583831	-0.93378242902764	-0.842326032918311	-1.08516153903545	-0.875079164886402	-0.786532299793017	-1.02190435729012	0.0098546545505089	0.0117578460334939	0.0114387951915795
247	13.6648837358257	0.19	-3.01314359294825	-3.98262131361374	-2.04366587228277	0.343978651238336	-12.7199412971502	-15.4625497508232	-9.97733284347715	2.06	1.28	3.37	-6.11223707855277	-5.02810326151525	-3.94396944447773	-7.19306018365425	-5.91721965376889	-4.64137912388353	-7.11423265691931	-5.85344710268218	-4.59009502589336	-3.01314359294825	2.91438474522516	0.419603116879201	-10.5107012038077	-0.632531050609301	-0.555298592891081	-0.760372359583831	-0.93378242902764	-0.842326032918311	-1.08516153903545	-0.875079164886402	-0.786532299793017	-1.02190435729012	0.0098546545505089	0.0117578460334939	0.0114387951915795
247	13.6648837358257	0.19	-2.79456266579415	-3.69030640287644	-1.89881892871187	0.310245216791005	-11.8213855407674	-14.5733869774898	-9.06938410404503	2.37	1.25	3.89	-5.1279275502308	-4.15958271677232	-3.19123788331383	-5.89712480310896	-4.78352671120662	-3.66992861930429	-5.72225784295125	-4.64219285037395	-3.5613212050858	-2.79456266579415	3.01957356451211	-0.347126768085384	-12.2604768189426	-0.632531050609301	-0.555298592891081	-0.760372359583831	-0.93378242902764	-0.842326032918311	-1.08516153903545	-0.875079164886402	-0.786532299793017	-1.02190435729012	0.0098546545505089	0.0117578460334939	0.0114387951915795
247	13.6648837358257	0.19	-2.78037698021549	-3.66333078038784	-1.89742318004314	0.357805496403045	-13.4783150801201	-16.2975473276025	-10.6590828326377	2.01	1.21	2.97	-6.58761283736354	-5.44805421717965	-4.30849559699576	-7.78944075393546	-6.44198385616316	-5.09452695839086	-7.76198429060459	-6.41862826319108	-5.07762703489198	-2.78037698021549	2.6680690083684	-0.094144708636328	-9.7141624374548	-0.632531050609301	-0.555298592891081	-0.760372359583831	-0.93378242902764	-0.842326032918311	-1.08516153903545	-0.875079164886402	-0.786532299793017	-1.02190435729012	0.0098546545505089	0.0117578460334939	0.0114387951915795
247	13.6648837358257	0.19	-2.6006640771696	-3.43582115304511	-1.76550700129409	0.378367191984656	-14.0981463749647	-16.9195011760418	-11.2767915738875	2.26	1.32	3.54	-6.20431994716228	-5.16973933581829	-4.13515872447429	-7.19125460135592	-5.99210100432003	-4.79294740728414	-7.10113577074831	-5.91693145389639	-4.73340003095578	-2.6006640771696	3.11290662028442	1.24831143205425	-10.7489018696101	-0.632531050609301	-0.555298592891081	-0.760372359583831	-0.93378242902764	-0.842326032918311	-1.08516153903545	-0.875079164886402	-0.786532299793017	-1.02190435729012	0.0098546545505089	0.0117578460334939	0.0114387951915795
247	13.6648837358257	0.19	-2.18783743642478	-2.89415246844054	-1.48152240440901	0.375023210198972	-12.7635777556885	-15.3361096089076	-10.1910459024694	2	1.18	3.35	-6.22807237897679	-5.18335406464197	-4.13863575030715	-7.37176289376382	-6.13519799287322	-4.89863309198263	-7.22728895224299	-6.01546558742672	-4.80351272932403	-2.18783743642478	3.05783364979303	0.305529513920494	-10.6743387443552	-0.632531050609301	-0.555298592891081	-0.760372359583831	-0.93378242902764	-0.842326032918311	-1.08516153903545	-0.875079164886402	-0.786532299793017	-1.02190435729012	0.0098546545505089	0.0117578460334939	0.0114387951915795
247	13.6648837358257	0.19	-2.18686044040613	-2.88067559060132	-1.49304529021094	0.414768481930807	-12.9910893581639	-15.4003956328259	-10.581783083502	1.95	1.24	3.88	-6.38560776865048	-5.38661493552177	-4.38762210239307	-7.59275689556654	-6.40491229295911	-5.21706769035168	-7.36565468648451	-6.21321180615049	-5.05984311879679	-2.18686044040613	3.10719470647099	-0.0613168343712457	-11.0635012338995	-0.632531050609301	-0.555298592891081	-0.760372359583831	-0.93378242902764	-0.842326032918311	-1.08516153903545	-0.875079164886402	-0.786532299793017	-1.02190435729012	0.0098546545505089	0.0117578460334939	0.0114387951915795
247	13.6648837358257	0.19	-1.78420302872077	-2.36782216419896	-1.20058389324259	0.524448984547902	-13.9684258430406	-16.0451549996962	-11.8916966863849	1.88	0.92	3.64	-6.85325368520312	-5.96623503400975	-5.07921638281639	-8.20341094224571	-7.14164103799037	-6.07987113373503	-7.70082067024531	-6.70365579750817	-5.70818202180421	-1.78420302872077	2.94690927754955	-0.0527020351614865	-9.49631334372179	-0.632531050609301	-0.555298592891081	-0.760372359583831	-0.93378242902764	-0.842326032918311	-1.08516153903545	-0.875079164886402	-0.786532299793017	-1.02190435729012	0.0098546545505089	0.0117578460334939	0.0114387951915795
247	13.6648837358257	0.2	-3.31360314189062	-4.3343977497507	-2.29280853403053	0.330986839539525	-13.2937626176757	-16.2446004884303	-10.3429247469211	2.24	1.26	3.76	-5.98782550205231	-4.90013471719673	-3.81244393234116	-6.94735008627021	-5.68536129494492	-4.42337250361964	-6.77282400466909	-5.54254865480572	-4.3122807522981	-3.31360314189062	2.9203202201841	1.60647830992513	-9.83286967326067	-0.632531050609301	-0.555298592891081	-0.760372359583831	-0.93378242902764	-0.842326032918311	-1.08516153903545	-0.875079164886402	-0.786532299793017	-1.02190435729012	0.0098546545505089	0.0117578460334939	0.0114387951915795
247	13.6648837358257	0.2	-3.22140254553579	-4.22206537841831	-2.22073971265327	0.264586107864304	-10.9036454817278	-13.7418231591154	-8.06546780434017	1.82	1.16	3.4	-6.02750653239052	-4.78261098305498	-3.53771543371944	-7.25959868963059	-5.76023206926809	-4.26086544890559	-7.0955187832988	-5.62809498029486	-4.16242887449582	-3.22140254553579	2.64484964673947	1.13843407394494	-8.44501669835896	-0.632531050609301	-0.555298592891081	-0.760372359583831	-0.93378242902764	-0.842326032918311	-1.08516153903545	-0.875079164886402	-0.786532299793017	-1.02190435729012	0.0098546545505089	0.0117578460334939	0.0114387951915795
247	13.6648837358257	0.2	-2.69732069831188	-3.52804869972477	-1.86659269689899	0.438479248232928	-14.2794124363405	-16.8023365189899	-11.756488353691	2.26	1.19	3.94	-6.16108329727985	-5.23597711289002	-4.31087092850018	-7.14107869919636	-6.06882309915315	-4.99656749910993	-6.87561463004963	-5.84268408870012	-4.81126189984851	-2.69732069831188	3.01574937516225	1.45741047695389	-9.56403776693963	-0.632531050609301	-0.555298592891081	-0.760372359583831	-0.93378242902764	-0.842326032918311	-1.08516153903545	-0.875079164886402	-0.786532299793017	-1.02190435729012	0.0098546545505089	0.0117578460334939	0.0114387951915795
247	13.6648837358257	0.2	-2.44267781082643	-3.19933909551634	-1.68601652613652	0.41408955151009	-14.0851476836619	-16.7010128320874	-11.4692825352363	2.17	1.33	3.91	-6.33006188187558	-5.33858978191039	-4.34711768194519	-7.38517846594605	-6.22844437094228	-5.0717102759385	-7.21432522104762	-6.08570339676012	-4.95448384228457	-2.44267781082643	2.99814581568036	-0.520853508705898	-11.8119078743904	-0.632531050609301	-0.555298592891081	-0.760372359583831	-0.93378242902764	-0.842326032918311	-1.08516153903545	-0.875079164886402	-0.786532299793017	-1.02190435729012	0.0098546545505089	0.0117578460334939	0.0114387951915795
247	13.6648837358257	0.2	-2.24067778748609	-2.93377404556157	-1.5475815294106	0.314778060678273	-12.315498017962	-15.1524425356308	-9.47855350029318	1.86	1.15	3.29	-6.51269077523831	-5.29334001072373	-4.07398924620915	-7.80698681249025	-6.34530904105991	-4.88363126962958	-7.6481301510359	-6.21606732632725	-4.78536266834295	-2.24067778748609	2.94428426972249	0.245188189037071	-10.1370701820457	-0.632531050609301	-0.555298592891081	-0.760372359583831	-0.93378242902764	-0.842326032918311	-1.08516153903545	-0.875079164886402	-0.786532299793017	-1.02190435729012	0.0098546545505089	0.0117578460334939	0.0114387951915795
247	13.6648837358257	0.2	-2.20386521607727	-2.89625460986619	-1.51147582228835	0.361500249844236	-13.3118302943789	-16.0739932651125	-10.5496673236453	2.31	1.36	4.04	-5.78497225352016	-4.79087975380038	-3.7967872540806	-6.68106888179655	-5.53299069326872	-4.38491250474089	-6.51931286928902	-5.39870974402625	-4.27923463938138	-2.20386521607727	3.27745417861812	-0.590265876361085	-13.5994457474504	-0.632531050609301	-0.555298592891081	-0.760372359583831	-0.93378242902764	-0.842326032918311	-1.08516153903545	-0.875079164886402	-0.786532299793017	-1.02190435729012	0.0098546545505089	0.0117578460334939	0.0114387951915795
247	13.6648837358257	0.2	-2.04882172126052	-2.69397382533143	-1.40366961718961	0.49984128662425	-14.6762730022512	-16.9684022349014	-12.3841437696009	2.02	1.12	3.72	-6.82168324626848	-5.90019521408998	-4.97870718191149	-8.0568122208507	-6.96848024016477	-5.88014825947885	-7.75087379564928	-6.70723024136386	-5.65908950461892	-2.04882172126052	3.13212374056623	1.5410636562489	-8.67657311597398	-0.632531050609301	-0.555298592891081	-0.760372359583831	-0.93378242902764	-0.842326032918311	-1.08516153903545	-0.875079164886402	-0.786532299793017	-1.02190435729012	0.0098546545505089	0.0117578460334939	0.0114387951915795
247	13.6648837358257	0.2	-1.98122701954975	-2.59856650965342	-1.36388752944609	0.44716798025991	-13.4677736944964	-15.805762983614	-11.1297844053788	2	1.15	3.44	-6.40911615816784	-5.46107936006822	-4.51304256196859	-7.58357210208437	-6.46180971919241	-5.34004733630045	-7.3877088119265	-6.29701536199719	-5.20351174146346	-1.98122701954975	3.00229094385643	0.253226012621823	-9.95357173406933	-0.632531050609301	-0.555298592891081	-0.760372359583831	-0.93378242902764	-0.842326032918311	-1.08516153903545	-0.875079164886402	-0.786532299793017	-1.02190435729012	0.0098546545505089	0.0117578460334939	0.0114387951915795
247	13.6648837358257	0.2	-1.63337090570755	-2.14740396820768	-1.11933784320741	0.439532876159303	-14.7359306447798	-17.3339502211049	-12.1379110684547	1.98	1.14	3.08	-7.09420500430795	-6.03092264543657	-4.96764028656519	-8.41113192330121	-7.15046801709111	-5.88980411088102	-8.2953823600604	-7.05427179675084	-5.81039140388523	-1.63337090570755	2.91641702816627	0.542684730490982	-9.35648495188782	-0.632531050609301	-0.555298592891081	-0.760372359583831	-0.93378242902764	-0.842326032918311	-1.08516153903545	-0.875079164886402	-0.786532299793017	-1.02190435729012	0.0098546545505089	0.0117578460334939	0.0114387951915795
247	13.6648837358257	0.2	-1.24875946868857	-1.64123231922335	-0.856286618153783	0.514689484094863	-15.5674038204529	-17.9275497480257	-13.2072578928802	2.02	1.15	3.69	-7.21106306408129	-6.26173304612745	-5.3124030281736	-8.5176509822047	-7.39630983069847	-6.27496867919224	-8.23642672738498	-7.15122640362628	-6.06694421267063	-1.24875946868857	3.58254551372851	0.0352774548094845	-11.195194454079	-0.632531050609301	-0.555298592891081	-0.760372359583831	-0.93378242902764	-0.842326032918311	-1.08516153903545	-0.875079164886402	-0.786532299793017	-1.02190435729012	0.0098546545505089	0.0117578460334939	0.0114387951915795
247	13.6648837358257	0.2	-1.1675247119483	-1.52781431896749	-0.807235104929105	0.441684621797746	-13.5459348580714	-15.9237500644884	-11.1681196516543	1.95	1.18	3.15	-6.59033062882782	-5.60622899943276	-4.6221273700377	-7.83295201465027	-6.66329585098649	-5.49363968732271	-7.7384951785779	-6.58397186864293	-5.42716409720769	-1.1675247119483	3.28336064462249	0.175678120789163	-10.5825786868446	-0.632531050609301	-0.555298592891081	-0.760372359583831	-0.93378242902764	-0.842326032918311	-1.08516153903545	-0.875079164886402	-0.786532299793017	-1.02190435729012	0.0098546545505089	0.0117578460334939	0.0114387951915795
247	13.6648837358257	0.21	-3.6821694460918	-4.8076326941339	-2.5567061980497	0.435644566100244	-14.5009855500432	-17.0778595651173	-11.9241115349691	1.9	1.04	3.35	-7.22828990564108	-6.13761502567461	-5.04694014570813	-8.63443600928566	-7.33158809076811	-6.02874017225057	-8.34191096401883	-7.08305376251007	-5.8242604306678	-3.6821694460918	2.46696545510123	-0.655717258257798	-9.60601981795639	-0.632531050609301	-0.555298592891081	-0.760372359583831	-0.93378242902764	-0.842326032918311	-1.08516153903545	-0.875079164886402	-0.786532299793017	-1.02190435729012	0.0098546545505089	0.0117578460334939	0.0114387951915795
247	13.6648837358257	0.21	-3.19799284278584	-4.17917370366268	-2.21681198190901	0.317780516868756	-11.1973210387089	-13.7588426071913	-8.63579947022645	1.74	1.13	2.88	-6.24849004279064	-5.08519146659425	-3.92189289039786	-7.58874064549682	-6.17592392856604	-4.76310721163526	-7.52989777693358	-6.12733290837358	-4.72652852978791	-3.19799284278584	2.59145298568526	0.353388004270964	-8.36716005502262	-0.632531050609301	-0.555298592891081	-0.760372359583831	-0.93378242902764	-0.842326032918311	-1.08516153903545	-0.875079164886402	-0.786532299793017	-1.02190435729012	0.0098546545505089	0.0117578460334939	0.0114387951915795
247	13.6648837358257	0.21	-3.00734541646278	-3.90483207451782	-2.10985875840774	0.307649423655593	-12.0023876351358	-14.8135639592138	-9.19121131105782	2.08	1.2	3.29	-5.82294028385764	-4.71791843310179	-3.61289658234594	-6.84453889150191	-5.54564783908549	-4.24675678666907	-6.73964902420999	-5.45923982280692	-4.18115707111703	-3.00734541646278	2.85372140897838	0.275139741321315	-10.5803531882481	-0.632531050609301	-0.555298592891081	-0.760372359583831	-0.93378242902764	-0.842326032918311	-1.08516153903545	-0.875079164886402	-0.786532299793017	-1.02190435729012	0.0098546545505089	0.0117578460334939	0.0114387951915795
247	13.6648837358257	0.21	-2.76126416129357	-3.59551209499923	-1.92701622758792	0.420969429843174	-14.6161811511459	-17.2925430925384	-11.9398192097533	2.07	1.21	3.5	-6.8242157416135	-5.76803382591904	-4.71185191022458	-8.02811591873456	-6.78560671745578	-5.543097516177	-7.85600982211949	-6.64213085856754	-5.42589057242241	-2.76126416129357	2.752870373169	0.983591549930167	-9.26681008584138	-0.632531050609301	-0.555298592891081	-0.760372359583831	-0.93378242902764	-0.842326032918311	-1.08516153903545	-0.875079164886402	-0.786532299793017	-1.02190435729012	0.0098546545505089	0.0117578460334939	0.0114387951915795
247	13.6648837358257	0.21	-2.72855828629617	-3.56330835200356	-1.89380822058877	0.409657600034196	-14.1925335657668	-16.8525656297169	-11.5325015018166	1.95	1.13	3.24	-6.98435647279172	-5.88193607153703	-4.77951567028234	-8.30380476982283	-6.99312084039424	-5.68243691096564	-8.13591326437636	-6.85391500677865	-5.56760038588477	-2.72855828629617	2.82255269032061	-0.435772041619467	-10.2983116341896	-0.632531050609301	-0.555298592891081	-0.760372359583831	-0.93378242902764	-0.842326032918311	-1.08516153903545	-0.875079164886402	-0.786532299793017	-1.02190435729012	0.0098546545505089	0.0117578460334939	0.0114387951915795
247	13.6648837358257	0.21	-2.60587346539574	-3.38502057712013	-1.82672635367135	0.41375403413396	-14.1726051402119	-16.8065335221082	-11.5386767583156	2.24	1.13	3.44	-6.19278275133283	-5.22224672555473	-4.25171069977664	-7.18465782306553	-6.05867463744953	-4.93269145183354	-6.99342055711984	-5.89836039661383	-4.80246741684592	-2.60587346539574	2.99247595650222	1.51639526334403	-9.38372538734965	-0.632531050609301	-0.555298592891081	-0.760372359583831	-0.93378242902764	-0.842326032918311	-1.08516153903545	-0.875079164886402	-0.786532299793017	-1.02190435729012	0.0098546545505089	0.0117578460334939	0.0114387951915795
247	13.6648837358257	0.21	-2.59952754667668	-3.38859752333623	-1.81045757001712	0.309827294123472	-11.1586261615975	-13.758876985492	-8.558375337703	2.07	1.11	3.42	-5.43354039799601	-4.40667113305157	-3.37980186810714	-6.39305082794468	-5.18484643015181	-3.97664203235895	-6.21335422759345	-5.03800737640028	-3.86484794679545	-2.59952754667668	2.97765269881302	-0.189882972711292	-10.6072626781098	-0.632531050609301	-0.555298592891081	-0.760372359583831	-0.93378242902764	-0.842326032918311	-1.08516153903545	-0.875079164886402	-0.786532299793017	-1.02190435729012	0.0098546545505089	0.0117578460334939	0.0114387951915795
247	13.6648837358257	0.21	-2.34907246351165	-3.05117844066888	-1.64696648635442	0.447024061129746	-14.4185977869919	-16.9223777303693	-11.9148178436144	1.86	1.04	3.69	-7.27023196265285	-6.19455209887553	-5.11887223509821	-8.71419558572817	-7.42487156295454	-6.13554754018091	-8.3141883447221	-7.08423784927512	-5.85427133512021	-2.34907246351165	2.88546796933347	-0.439610990367331	-10.4415596451802	-0.632531050609301	-0.555298592891081	-0.760372359583831	-0.93378242902764	-0.842326032918311	-1.08516153903545	-0.875079164886402	-0.786532299793017	-1.02190435729012	0.0098546545505089	0.0117578460334939	0.0114387951915795
247	13.6648837358257	0.21	-2.18345428299404	-2.83825394985603	-1.52865461613205	0.446053888587526	-14.5868312535735	-17.1248014308524	-12.0488610762945	1.79	1.04	3.24	-7.59823845496487	-6.4721464137566	-5.34605437254833	-9.17635388082147	-7.81637825834655	-6.45640263587164	-8.90303144998229	-7.58365292234517	-6.26352084106072	-2.18345428299404	2.83986075328781	0.591387985916059	-8.5152463497601	-0.632531050609301	-0.555298592891081	-0.760372359583831	-0.93378242902764	-0.842326032918311	-1.08516153903545	-0.875079164886402	-0.786532299793017	-1.02190435729012	0.0098546545505089	0.0117578460334939	0.0114387951915795
247	13.6648837358257	0.21	-1.86690276406986	-2.42979390424924	-1.30401162389048	0.42969789431093	-14.24256001119	-16.8043551333655	-11.6807648890146	1.95	1.17	3.29	-6.96382245639156	-5.9021996652225	-4.84057687405344	-8.27924577382459	-7.01708895374151	-5.75493213365844	-8.13063734440692	-6.89105574293913	-5.65280919205338	-1.86690276406986	3.03776265518406	0.28003474909594	-10.4003785026882	-0.632531050609301	-0.555298592891081	-0.760372359583831	-0.93378242902764	-0.842326032918311	-1.08516153903545	-0.875079164886402	-0.786532299793017	-1.02190435729012	0.0098546545505089	0.0117578460334939	0.0114387951915795
247	13.6648837358257	0.21	-1.7198281889605	-2.24205233632774	-1.19760404159326	0.455236134017435	-14.296985690327	-16.7388173898369	-11.8551539908172	2.19	1.18	3.45	-6.28595232668882	-5.36896773360545	-4.45198314052208	-7.32012444114786	-6.25227648699046	-5.18442853283306	-7.1518074399648	-6.10838200183353	-5.0647421476767	-1.7198281889605	3.29441588216714	-0.703292397899879	-11.7031505832005	-0.632531050609301	-0.555298592891081	-0.760372359583831	-0.93378242902764	-0.842326032918311	-1.08516153903545	-0.875079164886402	-0.786532299793017	-1.02190435729012	0.0098546545505089	0.0117578460334939	0.0114387951915795
247	13.6648837358257	0.21	-1.18556077260285	-1.54158910739027	-0.829532437815428	0.555834801139712	-17.5359360243327	-19.9833859244937	-15.0884861241717	2.29	1.24	3.62	-7.24769193524478	-6.36003641128422	-5.47238088732366	-8.3827500757401	-7.35607917454924	-6.32940827335838	-8.19592632324137	-7.191913200717	-6.1879086350973	-1.18556077260285	3.39791457110929	-2.02750000318585	-13.2591594826323	-0.632531050609301	-0.555298592891081	-0.760372359583831	-0.93378242902764	-0.842326032918311	-1.08516153903545	-0.875079164886402	-0.786532299793017	-1.02190435729012	0.0098546545505089	0.0117578460334939	0.0114387951915795
247	13.6648837358257	0.22	-3.9629563213979	-5.12266571777057	-2.80324692502523	0.364329106695718	-12.640661973122	-15.2475627889775	-10.0337611572665	2.15	1.11	3.64	-5.83265089075832	-4.83543300248637	-3.83821511421442	-6.81755836949851	-5.65194923434965	-4.48634009920078	-6.57585216692665	-5.45034588584896	-4.32674028203958	-3.9629563213979	2.63400850075941	0.285928904879337	-10.054455606346	-0.632531050609301	-0.555298592891081	-0.760372359583831	-0.93378242902764	-0.842326032918311	-1.08516153903545	-0.875079164886402	-0.786532299793017	-1.02190435729012	0.0098546545505089	0.0117578460334939	0.0114387951915795
247	13.6648837358257	0.22	-3.86275477769509	-4.99501005391504	-2.73049950147514	0.364955211255623	-14.2895464536368	-17.2325196026149	-11.3465733046586	1.73	1.02	3.56	-7.86719217009678	-6.52363151568541	-5.18007086127404	-9.56692103371994	-7.93308034356574	-6.29923965341154	-9.1465587893841	-7.58448745440669	-6.0222121250618	-3.86275477769509	2.54311543933881	-0.826080502693233	-10.0018102697165	-0.632531050609301	-0.555298592891081	-0.760372359583831	-0.93378242902764	-0.842326032918311	-1.08516153903545	-0.875079164886402	-0.786532299793017	-1.02190435729012	0.0098546545505089	0.0117578460334939	0.0114387951915795
247	13.6648837358257	0.22	-3.77292112390204	-4.88832302546473	-2.65751922233936	0.335827145934305	-13.6313944708024	-16.6244061300796	-10.6383828115253	1.71	1.09	2.97	-7.63985000907652	-6.26439274621999	-4.88893548336345	-9.30559171472373	-7.63023896643836	-5.954886218153	-9.17101258070319	-7.51874553871747	-5.86787697036016	-3.77292112390204	2.38620353002782	-1.3106611936354	-10.1271026020511	-0.632531050609301	-0.555298592891081	-0.760372359583831	-0.93378242902764	-0.842326032918311	-1.08516153903545	-0.875079164886402	-0.786532299793017	-1.02190435729012	0.0098546545505089	0.0117578460334939	0.0114387951915795
247	13.6648837358257	0.22	-3.04571241526519	-3.94607394258573	-2.14535088794464	0.302730391811263	-12.1367355844284	-15.0125423985489	-9.26092877030796	2.17	1.26	3.42	-5.68253478093597	-4.59398683145129	-3.5054388819666	-6.62794545690761	-5.35829437432774	-4.08864329174788	-6.53325053702362	-5.2830587981269	-4.0304008973681	-3.04571241526519	2.80683532179427	0.19947639457334	-10.8856301709613	-0.632531050609301	-0.555298592891081	-0.760372359583831	-0.93378242902764	-0.842326032918311	-1.08516153903545	-0.875079164886402	-0.786532299793017	-1.02190435729012	0.0098546545505089	0.0117578460334939	0.0114387951915795
247	13.6648837358257	0.22	-3.02245817405164	-3.91815779355392	-2.12675855454935	0.334686382553084	-12.5422282157663	-15.3031515383127	-9.78130489321999	2.23	1.13	3.72	-5.67766746755265	-4.65332914811671	-3.62899082868077	-6.59591812268511	-5.40591329701667	-4.21590847134824	-6.35349062922434	-5.20824229328285	-4.06152022264464	-3.02245817405164	2.97976426646726	-0.484833717083259	-11.8631499114628	-0.632531050609301	-0.555298592891081	-0.760372359583831	-0.93378242902764	-0.842326032918311	-1.08516153903545	-0.875079164886402	-0.786532299793017	-1.02190435729012	0.0098546545505089	0.0117578460334939	0.0114387951915795
247	13.6648837358257	0.22	-2.95007750466337	-3.80792424551004	-2.0922307638167	0.359044437985306	-12.3938644131028	-14.9792901090906	-9.808438717115	1.76	1.13	3.11	-6.74096480378786	-5.5774741782284	-4.41398355266893	-8.16871579303244	-6.75879532545898	-5.34887485788552	-8.04188428874125	-6.65176631142972	-5.26462421529802	-2.95007750466337	2.59559944142757	1.49138281146559	-7.88146980414966	-0.632531050609301	-0.555298592891081	-0.760372359583831	-0.93378242902764	-0.842326032918311	-1.08516153903545	-0.875079164886402	-0.786532299793017	-1.02190435729012	0.0098546545505089	0.0117578460334939	0.0114387951915795
247	13.6648837358257	0.22	-2.72286467604987	-3.53477927062784	-1.9109500814719	0.445306510679139	-15.3193699768146	-17.98882973449	-12.6499102191392	1.76	1.11	2.97	-8.10969560137002	-6.90625400042208	-5.70281239947414	-9.83156969739207	-8.37260988458948	-6.91365007178689	-9.71035430143183	-8.26835689332221	-6.82772155371681	-2.72286467604987	2.70175837302531	-0.400019872654547	-9.66252956008911	-0.632531050609301	-0.555298592891081	-0.760372359583831	-0.93378242902764	-0.842326032918311	-1.08516153903545	-0.875079164886402	-0.786532299793017	-1.02190435729012	0.0098546545505089	0.0117578460334939	0.0114387951915795
247	13.6648837358257	0.22	-2.69489634095376	-3.48036491180405	-1.90942777010346	0.374020267129027	-13.7076961438803	-16.4764382072605	-10.9389540805001	1.95	1.18	3.43	-6.81262182190916	-5.66781173838578	-4.5230016548624	-8.09546335991537	-6.73508136198613	-5.37469936405688	-7.92087301442683	-6.58933107894195	-5.25887871823213	-2.69489634095376	3.04706644369801	0.226983856302244	-11.0066589009682	-0.632531050609301	-0.555298592891081	-0.760372359583831	-0.93378242902764	-0.842326032918311	-1.08516153903545	-0.875079164886402	-0.786532299793017	-1.02190435729012	0.0098546545505089	0.0117578460334939	0.0114387951915795
247	13.6648837358257	0.22	-2.6900709523279	-3.48287264807863	-1.89726925657716	0.35480952786558	-13.5977324198301	-16.4605804061013	-10.7348844335589	2.46	1.53	3.66	-5.61648307487103	-4.63965620339201	-3.66282933191299	-6.42265206087252	-5.30561511166664	-4.18857816246076	-6.41571282246129	-5.29921984440578	-4.18564056862888	-2.6900709523279	3.17544863771995	2.30265818476963	-10.7712602845314	-0.632531050609301	-0.555298592891081	-0.760372359583831	-0.93378242902764	-0.842326032918311	-1.08516153903545	-0.875079164886402	-0.786532299793017	-1.02190435729012	0.0098546545505089	0.0117578460334939	0.0114387951915795
247	13.6648837358257	0.22	-2.64594588102069	-3.43032147062571	-1.86157029141567	0.378950169968854	-13.3174097883376	-15.979221892679	-10.6555976839962	2.38	1.18	3.59	-5.60137199402527	-4.66829778836282	-3.73522358270038	-6.4370600591955	-5.36477728491415	-4.2924945106328	-6.26198874359462	-5.21890883436471	-4.17663906318544	-2.64594588102069	3.03322985390903	0.653204206724894	-10.6954333197725	-0.632531050609301	-0.555298592891081	-0.760372359583831	-0.93378242902764	-0.842326032918311	-1.08516153903545	-0.875079164886402	-0.786532299793017	-1.02190435729012	0.0098546545505089	0.0117578460334939	0.0114387951915795
247	13.6648837358257	0.22	-2.61675546303513	-3.38128216149048	-1.85222876457978	0.413746571215757	-13.0847155803203	-15.5165009565711	-10.6529302040695	2.34	1.2	3.84	-5.51674042809347	-4.65214287899668	-3.78754532989989	-6.35660192619849	-5.36037915341988	-4.36415638064126	-6.14824844952892	-5.1855220658952	-4.22172064491548	-2.61675546303513	3.01841208109537	-0.274722346464464	-11.9333581946194	-0.632531050609301	-0.555298592891081	-0.760372359583831	-0.93378242902764	-0.842326032918311	-1.08516153903545	-0.875079164886402	-0.786532299793017	-1.02190435729012	0.0098546545505089	0.0117578460334939	0.0114387951915795
247	13.6648837358257	0.22	-2.44541608142039	-3.15816281998305	-1.73266934285773	0.509005948126184	-16.4687049986259	-18.9940551203271	-13.9433548769248	1.82	1.12	3.11	-8.33462463261025	-7.22649657901886	-6.11836852542746	-10.0392705525769	-8.70450170247446	-7.36973285237205	-9.87493307248201	-8.56161970299261	-7.24764484117006	-2.44541608142039	2.86066368984382	-1.38639434094052	-11.0795113293575	-0.632531050609301	-0.555298592891081	-0.760372359583831	-0.93378242902764	-0.842326032918311	-1.08516153903545	-0.875079164886402	-0.786532299793017	-1.02190435729012	0.0098546545505089	0.0117578460334939	0.0114387951915795
247	13.6648837358257	0.22	-2.39593001188903	-3.10750315457746	-1.68435686920061	0.456230391002891	-14.6569916666631	-17.1552978470619	-12.1586854862642	2.18	1.11	3.89	-6.48458338133594	-5.54024100481008	-4.59589862828423	-7.56131753569442	-6.46017160982412	-5.35902568395382	-7.22158458381025	-6.16952210249385	-5.11783207775115	-2.39593001188903	3.1044246072261	-1.52696605900116	-12.6395488431361	-0.632531050609301	-0.555298592891081	-0.760372359583831	-0.93378242902764	-0.842326032918311	-1.08516153903545	-0.875079164886402	-0.786532299793017	-1.02190435729012	0.0098546545505089	0.0117578460334939	0.0114387951915795
247	13.6648837358257	0.22	-2.28892838086986	-2.95988166713596	-1.61797509460376	0.405234659220591	-14.7430728350485	-17.5317163980695	-11.9544292720276	1.98	1.24	3.78	-7.1750542894259	-6.03377020153496	-4.89248611364403	-8.50696633413036	-7.15382461258616	-5.80068289104196	-8.27207461601202	-6.95577047812017	-5.641245188116	-2.28892838086986	3.19322668297038	-1.54536256499884	-12.9369822110839	-0.632531050609301	-0.555298592891081	-0.760372359583831	-0.93378242902764	-0.842326032918311	-1.08516153903545	-0.875079164886402	-0.786532299793017	-1.02190435729012	0.0098546545505089	0.0117578460334939	0.0114387951915795
247	13.6648837358257	0.22	-2.21889386349774	-2.86250000216447	-1.57528772483102	0.341317930763432	-12.2413452971617	-14.8963969746508	-9.58629361967271	2.06	1.26	3.63	-5.90373482468834	-4.85148567501726	-3.79923652534617	-6.95149086518689	-5.71249545481539	-4.4735000444439	-6.80245398683627	-5.59058652519387	-4.37747704512532	-2.21889386349774	3.02786377731919	-1.16441586852129	-12.4836657351417	-0.632531050609301	-0.555298592891081	-0.760372359583831	-0.93378242902764	-0.842326032918311	-1.08516153903545	-0.875079164886402	-0.786532299793017	-1.02190435729012	0.0098546545505089	0.0117578460334939	0.0114387951915795
247	13.6648837358257	0.22	-2.1895242451908	-2.83685664284817	-1.54219184753343	0.400767780354803	-13.6785270470166	-16.2899425240185	-11.0671115700147	2.23	1.21	3.29	-6.02786170461766	-5.06154452299124	-4.09522734136483	-6.99911807301353	-5.87710028600892	-4.75508249900431	-6.897758763323	-5.79234594608915	-4.68755528943454	-2.1895242451908	2.95950182089335	1.97924832217996	-9.35284817611156	-0.632531050609301	-0.555298592891081	-0.760372359583831	-0.93378242902764	-0.842326032918311	-1.08516153903545	-0.875079164886402	-0.786532299793017	-1.02190435729012	0.0098546545505089	0.0117578460334939	0.0114387951915795
247	13.6648837358257	0.22	-2.1786426475116	-2.81195256746638	-1.54533272755682	0.311465919809105	-11.5035104595329	-14.1738919376232	-8.83312898144265	1.95	1.19	3.39	-5.87853517288502	-4.7710107531238	-3.66348633336259	-6.99021732122226	-5.67325039748911	-4.35628347375597	-6.85242001746226	-5.56277181935381	-4.27086096115682	-2.1786426475116	2.97532119684457	-1.64147765043005	-11.8011752432924	-0.632531050609301	-0.555298592891081	-0.760372359583831	-0.93378242902764	-0.842326032918311	-1.08516153903545	-0.875079164886402	-0.786532299793017	-1.02190435729012	0.0098546545505089	0.0117578460334939	0.0114387951915795
247	13.6648837358257	0.22	-2.01919679304347	-2.61310166569528	-1.42529192039166	0.419905328292101	-15.5930236433918	-18.4544959316284	-12.7315513551553	2.16	1.31	3.84	-7.01326056466348	-5.92581548730579	-4.83837040994811	-8.18663720434831	-6.91725354949917	-5.64786989465003	-8.00409864873478	-6.76135328854048	-5.52138436427339	-2.01919679304347	3.22727781302473	0.350821419353822	-12.0231005063413	-0.632531050609301	-0.555298592891081	-0.760372359583831	-0.93378242902764	-0.842326032918311	-1.08516153903545	-0.875079164886402	-0.786532299793017	-1.02190435729012	0.0098546545505089	0.0117578460334939	0.0114387951915795
247	13.6648837358257	0.22	-2.01182598459488	-2.59712358536312	-1.42652838382663	0.435239236668968	-13.5540671084191	-15.9646570017929	-11.1434772150452	2.01	0.99	3.93	-6.45221209452032	-5.47795769849988	-4.50370330247944	-7.62912273779632	-6.4771602393239	-5.32519774085148	-7.16247224796765	-6.08136180283579	-5.00076676194439	-2.01182598459488	3.11786255126359	0.712289770292401	-10.021114325065	-0.632531050609301	-0.555298592891081	-0.760372359583831	-0.93378242902764	-0.842326032918311	-1.08516153903545	-0.875079164886402	-0.786532299793017	-1.02190435729012	0.0098546545505089	0.0117578460334939	0.0114387951915795
247	13.6648837358257	0.22	-1.88709751208607	-2.44375568264909	-1.33043934152305	0.496599310734226	-14.3701457241809	-16.6290637991472	-12.1112276492147	2.14	1.14	3.75	-6.3864611748665	-5.51891428484158	-4.65136739481666	-7.47093928316838	-6.45607518813797	-5.44121109310756	-7.20138188240271	-6.22158093139248	-5.2448308415086	-1.88709751208607	3.5534396888591	0.448828495877418	-11.2096327205194	-0.632531050609301	-0.555298592891081	-0.760372359583831	-0.93378242902764	-0.842326032918311	-1.08516153903545	-0.875079164886402	-0.786532299793017	-1.02190435729012	0.0098546545505089	0.0117578460334939	0.0114387951915795
247	13.6648837358257	0.22	-1.74286049831768	-2.26167378599941	-1.22404721063595	0.503746517682534	-14.0986749817618	-16.2834640571759	-11.9138859063477	1.89	0.93	3.89	-6.9084955416743	-5.98156712312656	-5.05463870457881	-8.25689061992311	-7.14904499444961	-6.04119936897611	-7.68696065379323	-6.65507865068649	-5.62438714636211	-1.74286049831768	3.17921734094946	0.945785420827619	-8.88049137113044	-0.632531050609301	-0.555298592891081	-0.760372359583831	-0.93378242902764	-0.842326032918311	-1.08516153903545	-0.875079164886402	-0.786532299793017	-1.02190435729012	0.0098546545505089	0.0117578460334939	0.0114387951915795
247	13.6648837358257	0.23	-3.75306297374254	-4.8227142967337	-2.68341165075137	0.357086897854786	-12.3653116960203	-14.955788514661	-9.77483487737956	2	1.1	3.18	-6.06994275511453	-5.01857418419724	-3.96720561327995	-7.18365185985272	-5.9393788749886	-4.69510589012449	-7.03047024306512	-5.81510323010018	-4.59676126881892	-3.75306297374254	2.48466499519919	1.68620319886715	-7.73207778670055	-0.632531050609301	-0.555298592891081	-0.760372359583831	-0.93378242902764	-0.842326032918311	-1.08516153903545	-0.875079164886402	-0.786532299793017	-1.02190435729012	0.0098546545505089	0.0117578460334939	0.0114387951915795
247	13.6648837358257	0.23	-3.69971915837161	-4.74812549580649	-2.65131282093674	0.347149133271371	-14.7304098085374	-17.8843194062194	-11.5765002108554	2.04	1.19	3.65	-7.12743512527351	-5.8705080072844	-4.6135808892953	-8.40225838255387	-6.92051547956561	-5.43877257657735	-8.1656657790953	-6.72605627828597	-5.28698003068334	-3.69971915837161	2.80276849263039	-0.166840371632646	-11.3236316802685	-0.632531050609301	-0.555298592891081	-0.760372359583831	-0.93378242902764	-0.842326032918311	-1.08516153903545	-0.875079164886402	-0.786532299793017	-1.02190435729012	0.0098546545505089	0.0117578460334939	0.0114387951915795
247	13.6648837358257	0.23	-3.52528370189301	-4.52303726187559	-2.52753014191042	0.423495511051249	-13.5504810136468	-16.0188899758546	-11.0820720514389	1.77	1.04	3.08	-7.18402056325535	-6.07700873099018	-4.96999689872501	-8.69837765761983	-7.35801303815488	-6.01764841868993	-8.49526886714099	-7.18592907514981	-5.87566117986568	-3.52528370189301	2.42476347772693	0.940442389458222	-7.55327333188931	-0.632531050609301	-0.555298592891081	-0.760372359583831	-0.93378242902764	-0.842326032918311	-1.08516153903545	-0.875079164886402	-0.786532299793017	-1.02190435729012	0.0098546545505089	0.0117578460334939	0.0114387951915795
247	13.6648837358257	0.23	-3.44246829687468	-4.41903697685075	-2.46589961689861	0.324993406426877	-13.1731228237138	-16.1372097459556	-10.2090359014719	1.83	1.1	3.18	-7.03444543778872	-5.74235665319577	-4.45026786860283	-8.46006089489812	-6.90611468891156	-5.35216848292501	-8.27978911171761	-6.75906066973546	-5.23760032091027	-3.44246829687468	2.63115056584685	1.56161437066296	-7.82646933675719	-0.632531050609301	-0.555298592891081	-0.760372359583831	-0.93378242902764	-0.842326032918311	-1.08516153903545	-0.875079164886402	-0.786532299793017	-1.02190435729012	0.0098546545505089	0.0117578460334939	0.0114387951915795
247	13.6648837358257	0.23	-3.3745659768169	-4.3366679466793	-2.4124640069545	0.394973763405436	-14.4138552444047	-17.1991335578841	-11.6285769309253	1.72	1	2.91	-7.89245647588569	-6.61432884298016	-5.33620121007464	-9.60981245517633	-8.05357114000047	-6.49732982482461	-9.40297943998756	-7.88070697762041	-6.35714333158367	-3.3745659768169	2.46999738408213	1.10382169063615	-7.1630908079738	-0.632531050609301	-0.555298592891081	-0.760372359583831	-0.93378242902764	-0.842326032918311	-1.08516153903545	-0.875079164886402	-0.786532299793017	-1.02190435729012	0.0098546545505089	0.0117578460334939	0.0114387951915795
247	13.6648837358257	0.23	-3.19960847890755	-4.10366064868522	-2.29555630912988	0.424713474787402	-14.835049320039	-17.5307305641693	-12.1393680759086	1.96	1.11	3.35	-7.21848534275714	-6.10850675525483	-4.99852816775251	-8.56989714986036	-7.25211344846563	-5.9343297470709	-8.34774068551854	-7.0638031860647	-5.77935341404672	-3.19960847890755	2.69632601464746	-1.45489211464382	-11.1311774461121	-0.632531050609301	-0.555298592891081	-0.760372359583831	-0.93378242902764	-0.842326032918311	-1.08516153903545	-0.875079164886402	-0.786532299793017	-1.02190435729012	0.0098546545505089	0.0117578460334939	0.0114387951915795
247	13.6648837358257	0.23	-3.13179813332696	-4.02153574662591	-2.24206052002801	0.431838298871699	-15.5332880905078	-18.3150775551253	-12.7514986258904	2.13	1.22	3.6	-7.06209133065408	-5.98946408118429	-4.91683683171451	-8.26804545139	-7.01225160282839	-5.75645775426679	-8.07718289902563	-6.84967517922125	-5.62472987521905	-3.13179813332696	2.91132157805069	-1.12793450445002	-12.5173810171447	-0.632531050609301	-0.555298592891081	-0.760372359583831	-0.93378242902764	-0.842326032918311	-1.08516153903545	-0.875079164886402	-0.786532299793017	-1.02190435729012	0.0098546545505089	0.0117578460334939	0.0114387951915795
247	13.6648837358257	0.23	-2.99075543562729	-3.85403178238383	-2.12747908887076	0.345642536040875	-12.4157443541649	-15.0829233476649	-9.74856536066491	1.83	1.14	3.16	-6.58286330586335	-5.41878693142505	-4.25471055698674	-7.91921130830013	-6.51882269929379	-5.11843409028745	-7.78813170913498	-6.41173967315922	-5.03386428109615	-2.99075543562729	2.60881609453212	-1.58815554165547	-10.843149217854	-0.632531050609301	-0.555298592891081	-0.760372359583831	-0.93378242902764	-0.842326032918311	-1.08516153903545	-0.875079164886402	-0.786532299793017	-1.02190435729012	0.0098546545505089	0.0117578460334939	0.0114387951915795
247	13.6648837358257	0.23	-2.85892410159689	-3.66538515442414	-2.05246304876963	0.395426080968794	-13.587378991498	-16.210469038719	-10.964288944277	1.88	0.97	2.98	-6.90625666353386	-5.78872372390086	-4.67119078426785	-8.26204982202977	-6.92512979793631	-5.58820977384285	-8.03490765292517	-6.73415179653208	-5.43379952246428	-2.85892410159689	2.59213071305459	0.979768253652837	-7.67357252789158	-0.632531050609301	-0.555298592891081	-0.760372359583831	-0.93378242902764	-0.842326032918311	-1.08516153903545	-0.875079164886402	-0.786532299793017	-1.02190435729012	0.0098546545505089	0.0117578460334939	0.0114387951915795
247	13.6648837358257	0.23	-2.85444423150244	-3.67543801943612	-2.03345044356876	0.383135657238792	-13.495506425363	-16.169086495696	-10.8219263550299	1.83	1.13	3.13	-7.0429817909068	-5.87841533522613	-4.71384887954546	-8.46882202219501	-7.06849097790472	-5.66815993361442	-8.33125226990757	-6.9537448060278	-5.57704879333781	-2.85444423150244	2.69320026265374	0.832052697552347	-8.6416645953303	-0.632531050609301	-0.555298592891081	-0.760372359583831	-0.93378242902764	-0.842326032918311	-1.08516153903545	-0.875079164886402	-0.786532299793017	-1.02190435729012	0.0098546545505089	0.0117578460334939	0.0114387951915795
247	13.6648837358257	0.23	-2.81471520431869	-3.61959922610099	-2.00983118253639	0.377451127334176	-13.3557372909966	-16.0337318572712	-10.677742724722	1.81	1.09	3.03	-7.04791843054706	-5.87075721639141	-4.69359600223577	-8.49289109077642	-7.07438687756377	-5.65588266435113	-8.34975880971995	-6.95508824904781	-5.55960307629493	-2.81471520431869	2.73060237532401	0.543974716953617	-8.91536164480041	-0.632531050609301	-0.555298592891081	-0.760372359583831	-0.93378242902764	-0.842326032918311	-1.08516153903545	-0.875079164886402	-0.786532299793017	-1.02190435729012	0.0098546545505089	0.0117578460334939	0.0114387951915795
247	13.6648837358257	0.23	-2.72778160459187	-3.50668710865695	-1.94887610052679	0.466672490954524	-14.9834007974809	-17.4842456531486	-12.4825559418132	2.22	1.19	3.23	-6.5093533896117	-5.57829332210446	-4.64723325459722	-7.56727454563763	-6.48489558606981	-5.40251662650199	-7.4619579742165	-6.3940197734224	-5.32795914692599	-2.72778160459187	3.03798911208644	-1.08609171743279	-11.8423684000434	-0.632531050609301	-0.555298592891081	-0.760372359583831	-0.93378242902764	-0.842326032918311	-1.08516153903545	-0.875079164886402	-0.786532299793017	-1.02190435729012	0.0098546545505089	0.0117578460334939	0.0114387951915795
247	13.6648837358257	0.23	-2.65981769262453	-3.40958339347907	-1.91005199177	0.366968193941419	-12.5511339908496	-15.1248876725869	-9.97738030911228	1.85	1.26	3.64	-6.52522699208278	-5.41485001880559	-4.30447304552839	-7.82877247672719	-6.49657534431609	-5.16437821190499	-7.66309460919831	-6.35941085052259	-5.05587721186545	-2.65981769262453	2.92539036630673	-2.49980245290022	-13.4630521063976	-0.632531050609301	-0.555298592891081	-0.760372359583831	-0.93378242902764	-0.842326032918311	-1.08516153903545	-0.875079164886402	-0.786532299793017	-1.02190435729012	0.0098546545505089	0.0117578460334939	0.0114387951915795
247	13.6648837358257	0.23	-2.52762554544678	-3.24772379307781	-1.80752729781575	0.432214117585453	-13.9487264828037	-16.4448314281394	-11.452621537468	2.19	1.01	3.88	-6.17647491400578	-5.2389688261531	-4.30146273830042	-7.19285026768169	-6.10107202704266	-5.00929378640363	-6.78188935474305	-5.75383381037303	-4.72458472045345	-2.52762554544678	3.16499360276794	0.923458997268889	-9.96998848315033	-0.632531050609301	-0.555298592891081	-0.760372359583831	-0.93378242902764	-0.842326032918311	-1.08516153903545	-0.875079164886402	-0.786532299793017	-1.02190435729012	0.0098546545505089	0.0117578460334939	0.0114387951915795
247	13.6648837358257	0.23	-2.48633617690502	-3.19555752231873	-1.7771148314913	0.360184975044937	-11.9547246715219	-14.4423757237064	-9.46707361933725	1.78	1.14	3.09	-6.43093711757362	-5.32322964664796	-4.2155221757223	-7.77322064467415	-6.43430931280471	-5.09539798093527	-7.66554469009871	-6.34528590398508	-5.02482896891301	-2.48633617690502	2.8357430897091	0.60577572039328	-9.43703296264975	-0.632531050609301	-0.555298592891081	-0.760372359583831	-0.93378242902764	-0.842326032918311	-1.08516153903545	-0.875079164886402	-0.786532299793017	-1.02190435729012	0.0098546545505089	0.0117578460334939	0.0114387951915795
247	13.6648837358257	0.23	-2.48572539655423	-3.20519264159404	-1.76625815151442	0.378290904196287	-13.144264718871	-15.7751530798962	-10.5133763578457	1.92	1.32	3.48	-6.60279996151398	-5.50162335289756	-4.40044674428113	-7.86746867924279	-6.55537797089153	-5.24328726254027	-7.78063157682772	-6.48226696689309	-5.1838262120755	-2.48572539655423	2.91052288945675	-0.115718880560506	-11.0144948797565	-0.632531050609301	-0.555298592891081	-0.760372359583831	-0.93378242902764	-0.842326032918311	-1.08516153903545	-0.875079164886402	-0.786532299793017	-1.02190435729012	0.0098546545505089	0.0117578460334939	0.0114387951915795
247	13.6648837358257	0.23	-2.46486946550217	-3.17697460677804	-1.75276432422631	0.416063462848824	-13.0567055375594	-15.4717331834397	-10.6416778916791	2.19	1.2	4.3	-5.81149047460341	-4.90435809366501	-3.99722571272661	-6.76792149071582	-5.71149702220696	-4.6550725536981	-6.44772317417724	-5.44188166215946	-4.43565947018742	-2.46486946550217	3.13812099302206	-0.366558263446672	-12.0949781502229	-0.632531050609301	-0.555298592891081	-0.760372359583831	-0.93378242902764	-0.842326032918311	-1.08516153903545	-0.875079164886402	-0.786532299793017	-1.02190435729012	0.0098546545505089	0.0117578460334939	0.0114387951915795
247	13.6648837358257	0.23	-2.4399834834987	-3.13591804751132	-1.74404891948607	0.389982646637138	-12.2793275482293	-14.6771029439349	-9.88155215252364	2.03	1.01	3.67	-5.88238169241279	-4.92138617823708	-3.96039066406137	-6.9428613506823	-5.80861693023686	-4.67437250979142	-6.60561147045227	-5.52710681467089	-4.44799617111566	-2.4399834834987	2.99214556605625	0.253565144665382	-9.70401266181377	-0.632531050609301	-0.555298592891081	-0.760372359583831	-0.93378242902764	-0.842326032918311	-1.08516153903545	-0.875079164886402	-0.786532299793017	-1.02190435729012	0.0098546545505089	0.0117578460334939	0.0114387951915795
247	13.6648837358257	0.23	-2.35771514818847	-3.0232484132813	-1.69218188309564	0.34307932031326	-13.2868531537979	-16.1574142389093	-10.4162920686864	2.14	1.29	3.53	-6.18372501956968	-5.08511108668799	-3.9864971538063	-7.22863578492917	-5.94438075031526	-4.66012571570135	-7.11672628268848	-5.85282057418581	-4.58894714247501	-2.35771514818847	3.14518516853835	-0.00841896377840797	-11.2972735297955	-0.632531050609301	-0.555298592891081	-0.760372359583831	-0.93378242902764	-0.842326032918311	-1.08516153903545	-0.875079164886402	-0.786532299793017	-1.02190435729012	0.0098546545505089	0.0117578460334939	0.0114387951915795
247	13.6648837358257	0.23	-2.23822755659191	-2.87064066025118	-1.60581445293264	0.495938080015528	-15.4806467373565	-17.9173507492535	-13.0439427254596	2.22	1.24	3.43	-6.65990302833402	-5.75417691652799	-4.84845080472196	-7.73983882480417	-6.68724480129197	-5.63465077777976	-7.61571857038586	-6.5803949107396	-5.54363735764557	-2.23822755659191	3.12776216916828	-0.0923807686924362	-11.1916269421795	-0.632531050609301	-0.555298592891081	-0.760372359583831	-0.93378242902764	-0.842326032918311	-1.08516153903545	-0.875079164886402	-0.786532299793017	-1.02190435729012	0.0098546545505089	0.0117578460334939	0.0114387951915795
247	13.6648837358257	0.23	-2.12884697378423	-2.73164919712757	-1.52604475044089	0.429320667852034	-14.1709720813353	-16.7218535452126	-11.620090617458	2	1.16	3.9	-6.76989733594515	-5.73716459612523	-4.70443185630531	-8.00773404495716	-6.78617207590209	-5.56461010684701	-7.68937468712983	-6.51786178000112	-5.34453871634431	-2.12884697378423	3.19316084383669	0.623730167057765	-10.6224015126659	-0.632531050609301	-0.555298592891081	-0.760372359583831	-0.93378242902764	-0.842326032918311	-1.08516153903545	-0.875079164886402	-0.786532299793017	-1.02190435729012	0.0098546545505089	0.0117578460334939	0.0114387951915795
247	13.6648837358257	0.23	-2.12358957177208	-2.73373316039183	-1.51344598315233	0.460268332244262	-13.0311902960716	-15.2343853651265	-10.8279952270167	2.08	1.09	3.76	-5.99010005033557	-5.12381246618036	-4.25752488202514	-7.04145482423043	-6.02312043292441	-5.00478604161838	-6.74113426059484	-5.76682738320612	-4.79125724077121	-2.12358957177208	2.97902124126674	-0.95821364242481	-11.5376069321377	-0.632531050609301	-0.555298592891081	-0.760372359583831	-0.93378242902764	-0.842326032918311	-1.08516153903545	-0.875079164886402	-0.786532299793017	-1.02190435729012	0.0098546545505089	0.0117578460334939	0.0114387951915795
247	13.6648837358257	0.23	-2.1166599988491	-2.71461717893875	-1.51870281875945	0.439512573163205	-13.9013734071257	-16.3523572948982	-11.4503895193532	2.19	1.26	3.88	-6.14740970234493	-5.22600113352136	-4.30459256469779	-7.16032031048726	-6.08709096527414	-5.01386162006103	-6.95637033141867	-5.91606125167564	-4.87123290225698	-2.1166599988491	3.37999031479825	-1.08147740491621	-13.2768737586806	-0.632531050609301	-0.555298592891081	-0.760372359583831	-0.93378242902764	-0.842326032918311	-1.08516153903545	-0.875079164886402	-0.786532299793017	-1.02190435729012	0.0098546545505089	0.0117578460334939	0.0114387951915795
247	13.6648837358257	0.23	-2.11578412034714	-2.71254334816355	-1.51902489253073	0.449655582885617	-13.5781617961728	-15.9234905526412	-11.2328330397044	2.05	1.23	3.35	-6.31821568011311	-5.38762242387	-4.45702916762688	-7.44137974614501	-6.34535862886927	-5.24933751159354	-7.33597577024056	-6.25623721341109	-5.17505647116685	-2.11578412034714	2.93349413105223	0.348413094146292	-10.2609965304707	-0.632531050609301	-0.555298592891081	-0.760372359583831	-0.93378242902764	-0.842326032918311	-1.08516153903545	-0.875079164886402	-0.786532299793017	-1.02190435729012	0.0098546545505089	0.0117578460334939	0.0114387951915795
247	13.6648837358257	0.23	-2.1078923272301	-2.71547851910668	-1.50030613535353	0.444169329040628	-14.9384095323865	-17.5474859151951	-12.3293331495779	2.05	1.31	3.83	-6.9662157880416	-5.93043270333265	-4.89464961862369	-8.20547486186113	-6.98543053327313	-5.76538620468514	-8.01973214762948	-6.8288044879226	-5.63640089899777	-2.1078923272301	3.28197623961922	2.07653930536882	-9.9631575041496	-0.632531050609301	-0.555298592891081	-0.760372359583831	-0.93378242902764	-0.842326032918311	-1.08516153903545	-0.875079164886402	-0.786532299793017	-1.02190435729012	0.0098546545505089	0.0117578460334939	0.0114387951915795
247	13.6648837358257	0.23	-2.04946643409656	-2.64010606577397	-1.45882680241916	0.437012176098243	-12.8532968837403	-15.1310294582371	-10.5755643092435	2.14	1.24	3.39	-5.79397131792378	-4.92178233415634	-4.04959335038891	-6.77375135493772	-5.75407228053845	-4.73439320613918	-6.67192256810715	-5.67025096106807	-4.6642049352619	-2.04946643409656	3.0296212354535	-1.31059346604424	-12.5129891722014	-0.632531050609301	-0.555298592891081	-0.760372359583831	-0.93378242902764	-0.842326032918311	-1.08516153903545	-0.875079164886402	-0.786532299793017	-1.02190435729012	0.0098546545505089	0.0117578460334939	0.0114387951915795
247	13.6648837358257	0.23	-1.9591432270875	-2.52374792820857	-1.39453852596643	0.486070825487962	-14.8924830715979	-17.2833446630419	-12.5016214801539	1.93	1.13	3.91	-7.22171910135193	-6.22271507983629	-5.22371105832064	-8.60164657251042	-7.41175267093434	-6.22185876935825	-8.23407299562906	-7.09648635467014	-5.95633576103533	-1.9591432270875	3.3919463748308	1.17929046070328	-10.016660826337	-0.632531050609301	-0.555298592891081	-0.760372359583831	-0.93378242902764	-0.842326032918311	-1.08516153903545	-0.875079164886402	-0.786532299793017	-1.02190435729012	0.0098546545505089	0.0117578460334939	0.0114387951915795
247	13.6648837358257	0.23	-1.95504468112413	-2.51345264410059	-1.39663671814768	0.433498683977987	-13.796968536594	-16.2594655095141	-11.3344715636739	2.01	1.13	3.8	-6.56378175820025	-5.5696966389189	-4.57561151963756	-7.75911316361586	-6.58399503523899	-5.40887690686212	-7.45490448284623	-6.32484245120665	-5.1959449174133	-1.95504468112413	3.2680714667239	1.06336358247749	-10.1734984233313	-0.632531050609301	-0.555298592891081	-0.760372359583831	-0.93378242902764	-0.842326032918311	-1.08516153903545	-0.875079164886402	-0.786532299793017	-1.02190435729012	0.0098546545505089	0.0117578460334939	0.0114387951915795
247	13.6648837358257	0.23	-1.86084512507009	-2.39109663543641	-1.33059361470377	0.468516981081943	-13.9180398941459	-16.23247797836	-11.6036018099318	2.14	1.17	3.49	-6.22463400079322	-5.33712132337357	-4.44960864595393	-7.27936204460102	-6.24146550364977	-5.20356896269853	-7.09944777097046	-6.08664237140641	-5.07437609759207	-1.86084512507009	3.28353041817088	0.240553676327779	-10.8921722159715	-0.632531050609301	-0.555298592891081	-0.760372359583831	-0.93378242902764	-0.842326032918311	-1.08516153903545	-0.875079164886402	-0.786532299793017	-1.02190435729012	0.0098546545505089	0.0117578460334939	0.0114387951915795
247	13.6648837358257	0.24	-4.02393390943506	-5.1472764189557	-2.90059139991442	0.385396244596438	-12.8911491062446	-15.4328296169937	-10.3494685954956	1.73	0.95	3.06	-7.05601636375425	-5.89393917374026	-4.73186198372627	-8.58361142566956	-7.16994987338727	-5.75628832110497	-8.28992425356986	-6.92660097751642	-5.5618032501958	-4.02393390943506	2.38342163105339	-0.133310992645119	-8.19306409796128	-0.632531050609301	-0.555298592891081	-0.760372359583831	-0.93378242902764	-0.842326032918311	-1.08516153903545	-0.875079164886402	-0.786532299793017	-1.02190435729012	0.0098546545505089	0.0117578460334939	0.0114387951915795
247	13.6648837358257	0.24	-3.59658429679975	-4.59298281225792	-2.60018578134158	0.363214891367553	-12.991141118019	-15.6767785933891	-10.3055036426489	1.94	1.17	3.07	-6.52306350655707	-5.40557730216452	-4.28809109777198	-7.76224444372236	-6.43247031654071	-5.10269618935906	-7.68275429504839	-6.3670424536261	-5.05057093036562	-3.59658429679975	2.59207583562885	0.0268495903753257	-9.41405348188896	-0.632531050609301	-0.555298592891081	-0.760372359583831	-0.93378242902764	-0.842326032918311	-1.08516153903545	-0.875079164886402	-0.786532299793017	-1.02190435729012	0.0098546545505089	0.0117578460334939	0.0114387951915795
247	13.6648837358257	0.24	-3.51125060887329	-4.49584629316303	-2.52665492458354	0.342133797591376	-11.8193067807316	-14.3781770329336	-9.26043652852963	2.08	1.18	3.22	-5.64386200916282	-4.63942934918791	-3.63499668921301	-6.63209244479656	-5.45178537054288	-4.27147829628919	-6.53292013748686	-5.36993483180548	-4.20687397383064	-3.51125060887329	2.59793552226064	2.22118310819834	-7.59693321776918	-0.632531050609301	-0.555298592891081	-0.760372359583831	-0.93378242902764	-0.842326032918311	-1.08516153903545	-0.875079164886402	-0.786532299793017	-1.02190435729012	0.0098546545505089	0.0117578460334939	0.0114387951915795
247	13.6648837358257	0.24	-3.47187650099362	-4.42569889252479	-2.51805410946244	0.466122323957985	-15.4118285478494	-17.9870261520517	-12.8366309436471	1.98	1.21	3.22	-7.34259749761569	-6.29135982638316	-5.24012215515063	-8.70075413768749	-7.45506955254722	-6.20938496740695	-8.59927981760641	-7.36618676559853	-6.13618927592014	-3.47187650099362	2.67988456856133	2.69252224605214	-7.56165456496983	-0.632531050609301	-0.555298592891081	-0.760372359583831	-0.93378242902764	-0.842326032918311	-1.08516153903545	-0.875079164886402	-0.786532299793017	-1.02190435729012	0.0098546545505089	0.0117578460334939	0.0114387951915795
247	13.6648837358257	0.24	-3.46773925283355	-4.43859002851593	-2.49688847715116	0.438496510991065	-13.4197009584542	-15.7906458423382	-11.0487560745703	1.92	1.1	3.57	-6.62544308443086	-5.63064144418524	-4.63583980393962	-7.89877041614542	-6.71278033732792	-5.52679025851041	-7.62276954884196	-6.48010746186108	-5.3334671618955	-3.46773925283355	2.71043565614067	1.32608671217116	-8.4590485125926	-0.632531050609301	-0.555298592891081	-0.760372359583831	-0.93378242902764	-0.842326032918311	-1.08516153903545	-0.875079164886402	-0.786532299793017	-1.02190435729012	0.0098546545505089	0.0117578460334939	0.0114387951915795
247	13.6648837358257	0.24	-3.45646884274999	-4.41511357195541	-2.49782411354457	0.428678741000214	-15.0871492456576	-17.8065102598896	-12.3677882314256	1.9	1.1	3.01	-7.53587043371255	-6.38501313676634	-5.23415583982012	-9.00162824765913	-7.62692446999452	-6.25222069232991	-8.86758568599455	-7.51193709315999	-6.1585637760273	-3.45646884274999	2.74598961060535	0.955174007525422	-8.70794343922349	-0.632531050609301	-0.555298592891081	-0.760372359583831	-0.93378242902764	-0.842326032918311	-1.08516153903545	-0.875079164886402	-0.786532299793017	-1.02190435729012	0.0098546545505089	0.0117578460334939	0.0114387951915795
247	13.6648837358257	0.24	-3.43543353983192	-4.39846057507341	-2.47240650459043	0.367648495592852	-13.1889583130456	-15.8895494533976	-10.4883671726935	2.16	1.24	3.5	-6.04020195942469	-5.01360797415147	-3.98701398887825	-7.05117832958003	-5.85275858950147	-4.65433884942291	-6.92241572487247	-5.74765339129391	-4.56934176256634	-3.43543353983192	2.73528167596577	-1.92349181974091	-12.4352350229343	-0.632531050609301	-0.555298592891081	-0.760372359583831	-0.93378242902764	-0.842326032918311	-1.08516153903545	-0.875079164886402	-0.786532299793017	-1.02190435729012	0.0098546545505089	0.0117578460334939	0.0114387951915795
247	13.6648837358257	0.24	-3.34244861172757	-4.2808234461541	-2.40407377730103	0.479214715554253	-15.0552595246242	-17.5056651852819	-12.6048538639664	2.06	1.16	3.44	-6.94075085641432	-5.96919936106915	-4.99764786572397	-8.17327418590834	-7.02919670474549	-5.88511922358265	-7.97785806905632	-6.86105379830112	-5.74322471236701	-3.34244861172757	2.70972466346649	3.08223570797831	-7.21239475741701	-0.632531050609301	-0.555298592891081	-0.760372359583831	-0.93378242902764	-0.842326032918311	-1.08516153903545	-0.875079164886402	-0.786532299793017	-1.02190435729012	0.0098546545505089	0.0117578460334939	0.0114387951915795
247	13.6648837358257	0.24	-3.32212871837185	-4.25262674047286	-2.39163069627084	0.362687529151215	-13.2086305652403	-15.9423450379687	-10.4749160925119	2.41	1.42	4.18	-5.52587871622752	-4.57832836619333	-3.63077801615914	-6.33713385210726	-5.25047348402065	-4.16381311593404	-6.19296671288277	-5.13096145814118	-4.06884949595258	-3.32212871837185	3.18491401271796	1.29099702131528	-11.6281614712473	-0.632531050609301	-0.555298592891081	-0.760372359583831	-0.93378242902764	-0.842326032918311	-1.08516153903545	-0.875079164886402	-0.786532299793017	-1.02190435729012	0.0098546545505089	0.0117578460334939	0.0114387951915795
247	13.6648837358257	0.24	-3.31607624369904	-4.23703336681632	-2.39511912058176	0.315399087518887	-11.5143352684894	-14.1629137907439	-8.86575674623485	1.85	1.08	3.31	-6.1323126136265	-4.98552094913042	-3.83872928463434	-7.36352154995884	-5.98648393513375	-4.60944632030867	-7.15651364794322	-5.81856853092582	-4.47955442720279	-3.31607624369904	2.55802667434041	2.64526711787215	-6.60218436700753	-0.632531050609301	-0.555298592891081	-0.760372359583831	-0.93378242902764	-0.842326032918311	-1.08516153903545	-0.875079164886402	-0.786532299793017	-1.02190435729012	0.0098546545505089	0.0117578460334939	0.0114387951915795
247	13.6648837358257	0.24	-3.26114059184399	-4.16019550119292	-2.36208568249507	0.379090314027617	-13.659452033838	-16.3888169974335	-10.9300870702424	1.86	1.16	3.27	-7.05871727959959	-5.88317083021997	-4.70762438084034	-8.46557218810905	-7.05573057900255	-5.64588896989605	-8.3054491030798	-6.92382764755895	-5.54049726063687	-3.26114059184399	2.71538929687176	0.776115034713757	-8.96136391233494	-0.632531050609301	-0.555298592891081	-0.760372359583831	-0.93378242902764	-0.842326032918311	-1.08516153903545	-0.875079164886402	-0.786532299793017	-1.02190435729012	0.0098546545505089	0.0117578460334939	0.0114387951915795
247	13.6648837358257	0.24	-3.20823969555787	-4.09857873063757	-2.31790066047816	0.494853219961015	-16.1681688535274	-18.7186193117441	-13.6177183953107	1.96	1.13	3.45	-7.70237778870725	-6.65291294125232	-5.60344809379739	-9.14301571476138	-7.89726098088711	-6.65150624701284	-8.8925486295165	-7.67930240762793	-6.46899808542677	-3.20823969555787	2.77414929804034	-1.86482497498583	-11.8635181721409	-0.632531050609301	-0.555298592891081	-0.760372359583831	-0.93378242902764	-0.842326032918311	-1.08516153903545	-0.875079164886402	-0.786532299793017	-1.02190435729012	0.0098546545505089	0.0117578460334939	0.0114387951915795
247	13.6648837358257	0.24	-3.18057451899292	-4.07234248397966	-2.28880655400618	0.347932858773635	-12.3840752531656	-15.03103586707	-9.73711463926127	1.77	1.01	3.25	-6.734553257211	-5.54860058024798	-4.36264790328496	-8.15228737858879	-6.716672175805	-5.2810569730212	-7.88089773683578	-6.49449381031624	-5.10551074489052	-3.18057451899292	2.45908378644152	-0.205626197142542	-9.16166646859413	-0.632531050609301	-0.555298592891081	-0.760372359583831	-0.93378242902764	-0.842326032918311	-1.08516153903545	-0.875079164886402	-0.786532299793017	-1.02190435729012	0.0098546545505089	0.0117578460334939	0.0114387951915795
247	13.6648837358257	0.24	-3.11635508539052	-3.99335334745073	-2.23935682333031	0.447272226149719	-14.9526707867566	-17.5478891857416	-12.3574523877715	2.1	1.24	3.41	-6.8305416938716	-5.82034911222629	-4.81015653058099	-8.01255836716936	-6.82755322624816	-5.64254808532695	-7.88352715859429	-6.71920885611161	-5.55272074129455	-3.11635508539052	2.95837343245712	1.23111154145188	-9.54252722803876	-0.632531050609301	-0.555298592891081	-0.760372359583831	-0.93378242902764	-0.842326032918311	-1.08516153903545	-0.875079164886402	-0.786532299793017	-1.02190435729012	0.0098546545505089	0.0117578460334939	0.0114387951915795
247	13.6648837358257	0.24	-3.08357808231638	-3.9340299708385	-2.23312619379426	0.407471281812528	-14.098083041423	-16.7523935425379	-11.4437725403082	1.92	1.2	3.46	-7.03569432493753	-5.92093318457294	-4.80617204420834	-8.38966694996816	-7.06037743503337	-5.73108792009858	-8.21908451289461	-6.91501275253338	-5.61226554589335	-3.08357808231638	2.91222917356054	0.380916239980084	-10.2478109748038	-0.632531050609301	-0.555298592891081	-0.760372359583831	-0.93378242902764	-0.842326032918311	-1.08516153903545	-0.875079164886402	-0.786532299793017	-1.02190435729012	0.0098546545505089	0.0117578460334939	0.0114387951915795
247	13.6648837358257	0.24	-2.98475877061242	-3.81510435743959	-2.15441318378525	0.370295459411846	-11.6742271577921	-14.0511102437312	-9.29734407185295	1.86	1.01	3.37	-6.04684151038649	-5.02395897227498	-4.00107643416348	-7.25063466343571	-6.02411870883111	-4.79760275422652	-6.97401713303544	-5.79460358201318	-4.6142863991178	-2.98475877061242	2.70271046235772	-1.08907930091798	-10.4631372268173	-0.632531050609301	-0.555298592891081	-0.760372359583831	-0.93378242902764	-0.842326032918311	-1.08516153903545	-0.875079164886402	-0.786532299793017	-1.02190435729012	0.0098546545505089	0.0117578460334939	0.0114387951915795
247	13.6648837358257	0.24	-2.73886097134568	-3.50062871101736	-1.97709323167399	0.423794971045535	-13.1126941240761	-15.4998897770787	-10.7254984710735	1.97	1.16	3.27	-6.35115054359761	-5.37298623486413	-4.39482192613065	-7.53210410149013	-6.37205674453214	-5.21200938757415	-7.39225789043499	-6.2539643908097	-5.11518860635231	-2.73886097134568	2.78305672572471	-0.0891158643894287	-10.1807050522907	-0.632531050609301	-0.555298592891081	-0.760372359583831	-0.93378242902764	-0.842326032918311	-1.08516153903545	-0.875079164886402	-0.786532299793017	-1.02190435729012	0.0098546545505089	0.0117578460334939	0.0114387951915795
247	13.6648837358257	0.24	-2.69832659789929	-3.45380040514017	-1.94285279065841	0.397595707181822	-13.2862211514862	-15.8395698260754	-10.7328724768969	2.11	1.34	3.57	-6.15211725554053	-5.16039206269518	-4.16866686984983	-7.21347001143379	-6.05065408302626	-4.88783815461874	-7.12607039023288	-5.97948451059092	-4.82917346932235	-2.69832659789929	2.9102956340989	-0.190900220360446	-11.508541629994	-0.632531050609301	-0.555298592891081	-0.760372359583831	-0.93378242902764	-0.842326032918311	-1.08516153903545	-0.875079164886402	-0.786532299793017	-1.02190435729012	0.0098546545505089	0.0117578460334939	0.0114387951915795
247	13.6648837358257	0.24	-2.46531310734984	-3.14773767403422	-1.78288854066547	0.390259176101527	-12.9028204232222	-15.420881091437	-10.3847597550074	2.17	1.15	3.47	-5.85011202819633	-4.89485292753241	-3.93959382686848	-6.8264638669644	-5.71177722458198	-4.59709058219956	-6.64987937079074	-5.56523819163704	-4.47823312850471	-2.46531310734984	3.16849832940748	-0.135159250651017	-11.4593428157967	-0.632531050609301	-0.555298592891081	-0.760372359583831	-0.93378242902764	-0.842326032918311	-1.08516153903545	-0.875079164886402	-0.786532299793017	-1.02190435729012	0.0098546545505089	0.0117578460334939	0.0114387951915795
247	13.6648837358257	0.24	-2.45826797659854	-3.14653998358512	-1.76999596961195	0.409047668021412	-13.8235120438114	-16.4176503195119	-11.2293737681108	1.75	1.04	3.22	-7.40373465070665	-6.23387714571994	-5.06401964073324	-8.97640925496268	-7.558054839229	-6.13970042349533	-8.71070753986513	-7.33382829200127	-5.95795210019336	-2.45826797659854	2.75656131107644	-1.67583219527305	-10.7802810617956	-0.632531050609301	-0.555298592891081	-0.760372359583831	-0.93378242902764	-0.842326032918311	-1.08516153903545	-0.875079164886402	-0.786532299793017	-1.02190435729012	0.0098546545505089	0.0117578460334939	0.0114387951915795
247	13.6648837358257	0.24	-2.38799904985133	-3.05417988738924	-1.72181821231343	0.47709342185673	-14.335576002672	-16.6787845748149	-11.9923674305292	2.03	1.03	3.63	-6.68116773978654	-5.74252802958655	-4.80388831938656	-7.88478058032966	-6.77704485999471	-5.66930913965975	-7.52521930800359	-6.46777354653143	-5.41176679982825	-2.38799904985133	2.99320174057877	0.519130412835439	-9.51644407702814	-0.632531050609301	-0.555298592891081	-0.760372359583831	-0.93378242902764	-0.842326032918311	-1.08516153903545	-0.875079164886402	-0.786532299793017	-1.02190435729012	0.0098546545505089	0.0117578460334939	0.0114387951915795
247	13.6648837358257	0.24	-2.30110756277268	-2.94167248215058	-1.66054264339478	0.455571425317795	-14.8925156611253	-17.4343412333206	-12.3506900889299	2.14	1.17	3.39	-6.68151671436093	-5.70739043001617	-4.7332641456714	-7.81270906246627	-6.67366151158173	-5.53461396069719	-7.64536487723216	-6.53132844476657	-5.41722951248582	-2.30110756277268	3.09168202097006	0.945327629175713	-10.1109324095713	-0.632531050609301	-0.555298592891081	-0.760372359583831	-0.93378242902764	-0.842326032918311	-1.08516153903545	-0.875079164886402	-0.786532299793017	-1.02190435729012	0.0098546545505089	0.0117578460334939	0.0114387951915795
247	13.6648837358257	0.24	-2.07861167434533	-2.64923988235471	-1.50798346633595	0.550104424219224	-16.0142644193633	-18.2753955481283	-13.7531332905982	2.04	1.26	3.73	-7.27998372217063	-6.37926462321857	-5.4785455242665	-8.58126419216434	-7.5195436106338	-6.45782302910326	-8.37236821928891	-7.33803025017342	-6.30261581181376	-2.07861167434533	3.51010853598742	1.51257762435689	-10.3725405008191	-0.632531050609301	-0.555298592891081	-0.760372359583831	-0.93378242902764	-0.842326032918311	-1.08516153903545	-0.875079164886402	-0.786532299793017	-1.02190435729012	0.0098546545505089	0.0117578460334939	0.0114387951915795
247	13.6648837358257	0.24	-1.61969844248754	-2.06662571278689	-1.1727711721882	0.430990335792092	-12.9593069320026	-15.2841481286716	-10.6344657353335	2.03	1.03	3.59	-6.12981610733191	-5.19742204163993	-4.26502797594795	-7.23594838930394	-6.13530275496418	-5.03465712062441	-6.91577794195235	-5.86317604604991	-4.81315333817251	-1.61969844248754	3.42244337088378	1.61586145955848	-8.87512436962268	-0.632531050609301	-0.555298592891081	-0.760372359583831	-0.93378242902764	-0.842326032918311	-1.08516153903545	-0.875079164886402	-0.786532299793017	-1.02190435729012	0.0098546545505089	0.0117578460334939	0.0114387951915795
247	13.6648837358257	0.25	-4.46613000118263	-5.66553324178845	-3.26672676057682	0.30120897830243	-12.698970759746	-15.7188785779236	-9.67906294156831	2.08	1.15	3.6	-6.17448342323079	-4.98824289910008	-3.80200237496938	-7.25669583459518	-5.86254087777726	-4.46838592095934	-7.03539794549279	-5.68458210605023	-4.33248593572544	-4.46613000118263	2.7055602666598	-0.756367402794094	-11.2361145048891	-0.632531050609301	-0.555298592891081	-0.760372359583831	-0.93378242902764	-0.842326032918311	-1.08516153903545	-0.875079164886402	-0.786532299793017	-1.02190435729012	0.0098546545505089	0.0117578460334939	0.0114387951915795
247	13.6648837358257	0.25	-4.35701948748816	-5.52648435916206	-3.18755461581426	0.281312660314554	-12.4090766122572	-15.5057848237843	-9.31236840073015	2.27	1.15	3.43	-5.66989777189835	-4.53754496368547	-3.4051921554726	-6.56822067040826	-5.25646101965031	-3.94470136889237	-6.4070862544722	-5.1262431228941	-3.84780469717112	-4.35701948748816	2.67723024191526	-1.30312497900021	-12.301628931278	-0.632531050609301	-0.555298592891081	-0.760372359583831	-0.93378242902764	-0.842326032918311	-1.08516153903545	-0.875079164886402	-0.786532299793017	-1.02190435729012	0.0098546545505089	0.0117578460334939	0.0114387951915795
247	13.6648837358257	0.25	-4.34017638366781	-5.50206352665266	-3.17828924068296	0.298481223692865	-12.7303985750859	-15.777511884984	-9.68328526518784	1.88	1.13	3.6	-6.72250846753226	-5.42418936774977	-4.12587026796728	-8.04242241021015	-6.48918812659049	-4.93595384297083	-7.7818606876204	-6.27912006233358	-4.77616764035493	-4.34017638366781	2.64124892881214	-0.725445263985996	-11.1634811366668	-0.632531050609301	-0.555298592891081	-0.760372359583831	-0.93378242902764	-0.842326032918311	-1.08516153903545	-0.875079164886402	-0.786532299793017	-1.02190435729012	0.0098546545505089	0.0117578460334939	0.0114387951915795
247	13.6648837358257	0.25	-4.29327485446249	-5.45649472755546	-3.13005498136951	0.357152565745743	-14.044719767437	-16.9866042125206	-11.1028353223534	1.73	1.08	2.9	-7.73747864260321	-6.3974363493906	-5.05739405617799	-9.40398637409724	-7.77532411237555	-6.14666185065387	-9.28335869154797	-7.67562967414854	-6.06830733263563	-4.29327485446249	2.34802590928672	0.69668201749883	-7.99502426825139	-0.632531050609301	-0.555298592891081	-0.760372359583831	-0.93378242902764	-0.842326032918311	-1.08516153903545	-0.875079164886402	-0.786532299793017	-1.02190435729012	0.0098546545505089	0.0117578460334939	0.0114387951915795
247	13.6648837358257	0.25	-4.23977290315508	-5.37994539020155	-3.09960041610862	0.411404423471322	-15.3223237750486	-18.1837602916814	-12.4608872584158	2.02	1.27	3.12	-7.32399654111441	-6.17147633548761	-5.01895612986082	-8.65355419340328	-7.29181187110745	-5.93006954881162	-8.62129565660597	-7.26472871244463	-5.9094739535984	-4.23977290315508	2.57758170116264	-1.47732542750736	-11.4825287896389	-0.632531050609301	-0.555298592891081	-0.760372359583831	-0.93378242902764	-0.842326032918311	-1.08516153903545	-0.875079164886402	-0.786532299793017	-1.02190435729012	0.0098546545505089	0.0117578460334939	0.0114387951915795
247	13.6648837358257	0.25	-4.07797491496887	-5.17528316727634	-2.98066666266141	0.375020482345027	-13.8367774475174	-16.6256316819875	-11.0479232130473	1.64	0.98	3.08	-7.90958857874464	-6.58280051903758	-5.25601245933051	-9.7185568398346	-8.08832474314525	-6.4580926464559	-9.4250827177244	-7.84384539815324	-6.26290813441363	-4.07797491496887	2.36982284740231	0.791635482278946	-7.51525665058777	-0.632531050609301	-0.555298592891081	-0.760372359583831	-0.93378242902764	-0.842326032918311	-1.08516153903545	-0.875079164886402	-0.786532299793017	-1.02190435729012	0.0098546545505089	0.0117578460334939	0.0114387951915795
247	13.6648837358257	0.25	-4.05745222058019	-5.15990050830195	-2.95500393285842	0.319525744247758	-12.2478134869953	-15.0384093612677	-9.45721761272279	1.96	1.11	3.22	-6.19750397519245	-5.04746685301497	-3.89742973083749	-7.35914765818424	-5.99355063261161	-4.62795360703898	-7.20099278102778	-5.86604618915407	-4.52782941082658	-4.05745222058019	2.5269274452111	-2.22379983389124	-11.7826723486108	-0.632531050609301	-0.555298592891081	-0.760372359583831	-0.93378242902764	-0.842326032918311	-1.08516153903545	-0.875079164886402	-0.786532299793017	-1.02190435729012	0.0098546545505089	0.0117578460334939	0.0114387951915795
247	13.6648837358257	0.25	-4.02109518071448	-5.11113065386893	-2.93105970756002	0.325782825223745	-13.8089364316384	-16.9105058438919	-10.707367019385	1.96	1.25	3.64	-6.97796127195731	-5.69812780980163	-4.41829434764596	-8.28823364488344	-6.76808207804751	-5.24793051121159	-8.10352723499577	-5.06691938723896	-5.13228445494019	-4.02109518071448	2.64760837948361	-0.0408007392253859	-10.2008700896913	-0.632531050609301	-0.555298592891081	-0.760372359583831	-0.93378242902764	-0.842326032918311	-1.08516153903545	-0.875079164886402	-0.786532299793017	-1.02190435729012	0.0098546545505089	0.0117578460334939	0.0114387951915795
247	13.6648837358257	0.25	-4.01409207188922	-5.10987516397227	-2.91830897980617	0.294690022913186	-12.0963810429637	-15.0181657917628	-9.17459629416455	1.95	1.14	3.15	-6.21904569909348	-5.00913011235369	-3.7992145256139	-7.39258307916295	-5.95435574871386	-4.51612841826477	-7.27537388686915	-5.85888188309033	-4.44481266740626	-4.01409207188922	2.54610174059106	-1.37979758791507	-11.3902815686072	-0.632531050609301	-0.555298592891081	-0.760372359583831	-0.93378242902764	-0.842326032918311	-1.08516153903545	-0.875079164886402	-0.786532299793017	-1.02190435729012	0.0098546545505089	0.0117578460334939	0.0114387951915795
247	13.6648837358257	0.25	-3.96033930045185	-5.020965753774	-2.8997128471297	0.317037936091772	-12.6346033137605	-15.5298778244214	-9.73932880309954	1.93	1.24	3.85	-6.47946615905847	-5.27148284939512	-4.06349953973177	-7.7150187499093	-6.27668823704734	-4.83835772418539	-7.48804056562892	-6.0914971965027	-4.69532739633493	-3.96033930045185	2.75008432692307	0.653702140720065	-10.0079633020575	-0.632531050609301	-0.555298592891081	-0.760372359583831	-0.93378242902764	-0.842326032918311	-1.08516153903545	-0.875079164886402	-0.786532299793017	-1.02190435729012	0.0098546545505089	0.0117578460334939	0.0114387951915795
247	13.6648837358257	0.25	-3.83971849835002	-4.89195627253571	-2.78748072416433	0.379050943705093	-14.3958677080878	-17.2726202343009	-11.5191151818746	1.9	1.07	3.16	-7.29551547009785	-6.08044837118988	-4.86538127228191	-8.71063413373859	-7.25987921588376	-5.80912429802892	-8.50800761741604	-7.08998563501223	-5.67281619392104	-3.83971849835002	2.54048395419128	0.520550133937597	-8.98469964513438	-0.632531050609301	-0.555298592891081	-0.760372359583831	-0.93378242902764	-0.842326032918311	-1.08516153903545	-0.875079164886402	-0.786532299793017	-1.02190435729012	0.0098546545505089	0.0117578460334939	0.0114387951915795
247	13.6648837358257	0.25	-3.78537317795235	-4.8138343756025	-2.75691198030219	0.410168611837004	-15.2104862318114	-18.0582980462906	-12.3626744173322	1.89	1.05	3.33	-7.66456576746603	-6.45585601588863	-5.24714626431122	-9.16136401223136	-7.71660766786832	-6.27185132350528	-8.87385879955113	-7.47324521439885	-6.07576105294229	-3.78537317795235	2.662057600355	0.794289310524043	-8.9296689358695	-0.632531050609301	-0.555298592891081	-0.760372359583831	-0.93378242902764	-0.842326032918311	-1.08516153903545	-0.875079164886402	-0.786532299793017	-1.02190435729012	0.0098546545505089	0.0117578460334939	0.0114387951915795
247	13.6648837358257	0.25	-3.75465076218455	-4.75822212762188	-2.75107939674723	0.349181242784619	-12.747498737813	-15.4646575115678	-10.0303399640582	2.04	1.09	3.53	-6.17811331416073	-5.09261143451894	-4.00710955487715	-7.28690331821431	-6.00658571209993	-4.72626810598555	-7.03758022343789	-5.8016828266089	-4.56480132953848	-3.75465076218455	2.63706042476129	-1.46526993384342	-11.0224453248624	-0.632531050609301	-0.555298592891081	-0.760372359583831	-0.93378242902764	-0.842326032918311	-1.08516153903545	-0.875079164886402	-0.786532299793017	-1.02190435729012	0.0098546545505089	0.0117578460334939	0.0114387951915795
247	13.6648837358257	0.25	-3.72398010239372	-4.73271652273486	-2.71524368205258	0.316012377183915	-12.083470170944	-14.8590211653613	-9.30791917652671	2.18	1.16	3.64	-5.61113569829844	-4.56301865923479	-3.51490162017114	-6.54155795928907	-5.31964519014459	-4.0977324210001	-6.33816198672318	-5.15432307897742	-3.97101024822821	-3.72398010239372	2.85677441276486	0.0416714597505628	-10.877079902618	-0.632531050609301	-0.555298592891081	-0.760372359583831	-0.93378242902764	-0.842326032918311	-1.08516153903545	-0.875079164886402	-0.786532299793017	-1.02190435729012	0.0098546545505089	0.0117578460334939	0.0114387951915795
247	13.6648837358257	0.25	-3.70678679071392	-4.70846013733905	-2.7051134440888	0.329428928006408	-12.653176294959	-15.4717316023398	-9.83462098757834	1.93	1.15	3.5	-6.45685211820553	-5.28057817069287	-4.10430422318021	-7.68852984416994	-6.287875595814	-4.88722134745805	-7.47883427987177	-6.11748193413869	-4.75529160197243	-3.70678679071392	2.66015538086402	2.17642822411795	-7.91703599926324	-0.632531050609301	-0.555298592891081	-0.760372359583831	-0.93378242902764	-0.842326032918311	-1.08516153903545	-0.875079164886402	-0.786532299793017	-1.02190435729012	0.0098546545505089	0.0117578460334939	0.0114387951915795
247	13.6648837358257	0.25	-3.70017795404533	-4.69556326148856	-2.7047926466021	0.441376569765441	-15.3086494596478	-17.9975657125924	-12.6197332067032	2.33	1.14	3.89	-6.43037614549446	-5.46964938909376	-4.50892263269306	-7.41620374497935	-6.30818996670093	-5.20017618842251	-7.1116257651291	-6.04990073020937	-4.9866811521657	-3.70017795404533	2.91516940158229	0.802417855287762	-10.5307345812959	-0.632531050609301	-0.555298592891081	-0.760372359583831	-0.93378242902764	-0.842326032918311	-1.08516153903545	-0.875079164886402	-0.786532299793017	-1.02190435729012	0.0098546545505089	0.0117578460334939	0.0114387951915795
247	13.6648837358257	0.25	-3.68141070811635	-4.66829310173586	-2.69452831449685	0.378854325196464	-14.2901392861784	-17.1469570080937	-11.4333215642631	2.1	1.23	3.49	-6.68221822053175	-5.56890817810793	-4.4555981356841	-7.840451604879	-6.5341707830361	-5.2278899611932	-7.69191777784603	-6.41165139018413	-5.13017221396873	-3.68141070811635	2.7145359497753	-0.576304180379342	-10.7944214089123	-0.632531050609301	-0.555298592891081	-0.760372359583831	-0.93378242902764	-0.842326032918311	-1.08516153903545	-0.875079164886402	-0.786532299793017	-1.02190435729012	0.0098546545505089	0.0117578460334939	0.0114387951915795
247	13.6648837358257	0.25	-3.61842151630094	-4.6002204339838	-2.63662259861807	0.466789138683214	-15.9885827350319	-18.6565749169314	-13.3205905531324	1.95	1.01	3.18	-7.72325159360945	-6.61878440376675	-5.51431721392404	-9.17998526828011	-7.86719720108259	-6.55440913388506	-8.89848826366351	-7.62693363873801	-6.35317296618193	-3.61842151630094	2.61849989564334	-0.368143271169354	-9.38024891550298	-0.632531050609301	-0.555298592891081	-0.760372359583831	-0.93378242902764	-0.842326032918311	-1.08516153903545	-0.875079164886402	-0.786532299793017	-1.02190435729012	0.0098546545505089	0.0117578460334939	0.0114387951915795
247	13.6648837358257	0.25	-3.53576369926313	-4.48071700565073	-2.59081039287553	0.371624687532986	-12.6349435640352	-15.2001129401966	-10.0697741878739	1.75	1.09	3.3	-6.88371734501515	-5.72202196833888	-4.56032659166261	-8.35450877549051	-6.94460279991805	-5.53469682434558	-8.13559787778953	-6.76452397453438	-5.39051171040283	-3.53576369926313	2.54918233300182	-1.28407936754038	-10.2214180841295	-0.632531050609301	-0.555298592891081	-0.760372359583831	-0.93378242902764	-0.842326032918311	-1.08516153903545	-0.875079164886402	-0.786532299793017	-1.02190435729012	0.0098546545505089	0.0117578460334939	0.0114387951915795
247	13.6648837358257	0.25	-3.51892086620064	-4.47840228989062	-2.55943944251066	0.373494520455611	-13.8782149419597	-16.6845491524046	-11.0718807315148	1.97	1.16	2.93	-6.85487143258152	-5.70188491591064	-4.54889839923977	-8.13425255330158	-6.76607466559168	-5.39789677788177	-8.08128281499286	-6.72177317988857	-5.36205255144703	-3.51892086620064	2.5946011297847	-0.201647298247801	-10.0771453580621	-0.632531050609301	-0.555298592891081	-0.760372359583831	-0.93378242902764	-0.842326032918311	-1.08516153903545	-0.875079164886402	-0.786532299793017	-1.02190435729012	0.0098546545505089	0.0117578460334939	0.0114387951915795
247	13.6648837358257	0.25	-3.50574424275609	-4.44484323778363	-2.56664524772855	0.454506200531425	-15.1534952471821	-17.745425326141	-12.5615651682232	1.9	1.17	3.14	-7.4928791015354	-6.3984551379315	-5.30403117432761	-8.94565012208423	-7.63903170065275	-6.33241327922127	-8.83018347870069	-7.54141796548096	-6.25148244451136	-3.50574424275609	2.69398523144354	0.741860439498371	-9.14751157002205	-0.632531050609301	-0.555298592891081	-0.760372359583831	-0.93378242902764	-0.842326032918311	-1.08516153903545	-0.875079164886402	-0.786532299793017	-1.02190435729012	0.0098546545505089	0.0117578460334939	0.0114387951915795
247	13.6648837358257	0.25	-3.40856912959719	-4.33593162269916	-2.48120663649522	0.352408371429728	-13.7403532643562	-16.6484634991477	-10.8322430295647	1.83	1.06	3.03	-7.25740368857944	-5.98969931779158	-4.72199494700372	-8.72823111478542	-7.20360644069266	-5.67898176659989	-8.55186006267563	-7.05699964041052	-5.56493285926998	-3.40856912959719	2.56523603707277	1.15507619827262	-8.52298893244429	-0.632531050609301	-0.555298592891081	-0.760372359583831	-0.93378242902764	-0.842326032918311	-1.08516153903545	-0.875079164886402	-0.786532299793017	-1.02190435729012	0.0098546545505089	0.0117578460334939	0.0114387951915795
247	13.6648837358257	0.25	-3.37814660385849	-4.30300948405706	-2.45328372365991	0.415676831513871	-14.5393305561972	-17.2307322150864	-11.8479288973079	1.98	1.21	3.33	-7.04740226707931	-5.94661386669605	-4.8458254663128	-8.35446050839866	-7.04951254735137	-5.74456458630407	-8.22120408572535	-6.93763452896181	-5.65343023845488	-3.37814660385849	2.82478368261778	-1.11191864801381	-11.5320108078635	-0.632531050609301	-0.555298592891081	-0.760372359583831	-0.93378242902764	-0.842326032918311	-1.08516153903545	-0.875079164886402	-0.786532299793017	-1.02190435729012	0.0098546545505089	0.0117578460334939	0.0114387951915795
247	13.6648837358257	0.25	-3.32297175435336	-4.22507542516243	-2.42086808354429	0.365378636233387	-12.7167492534642	-15.3334095113561	-10.1000889955723	2.04	1.16	4	-6.12594435802097	-5.08054639015095	-4.03514842228092	-7.22543801607267	-5.99241045696938	-4.75938289786609	-6.91520314712007	-5.7342523144535	-4.55529458716538	-3.32297175435336	2.97913576089439	0.211753843444506	-10.5941350341497	-0.632531050609301	-0.555298592891081	-0.760372359583831	-0.93378242902764	-0.842326032918311	-1.08516153903545	-0.875079164886402	-0.786532299793017	-1.02190435729012	0.0098546545505089	0.0117578460334939	0.0114387951915795
247	13.6648837358257	0.25	-3.16988036372705	-4.02589930024808	-2.31386142720603	0.370792429052413	-12.6924505192391	-15.2738931708338	-10.1110078676444	1.96	1.06	3.35	-6.29985326403394	-5.23511425265864	-4.17037524128334	-7.48206893297191	-6.21752349915759	-4.95297806534327	-7.24804004240694	-6.02237577250754	-4.79810094172393	-3.16988036372705	2.74573347390112	0.0219374440595686	-9.93343238816633	-0.632531050609301	-0.555298592891081	-0.760372359583831	-0.93378242902764	-0.842326032918311	-1.08516153903545	-0.875079164886402	-0.786532299793017	-1.02190435729012	0.0098546545505089	0.0117578460334939	0.0114387951915795
247	13.6648837358257	0.25	-3.16207491612091	-4.02090822512956	-2.30324160711226	0.364939607160065	-13.1068722534061	-15.8063611274496	-10.4073833793626	1.85	1.09	2.97	-6.84054801100355	-5.67228524013746	-4.50402246927136	-8.21301901825341	-6.81035883079381	-5.4076986433342	-8.09180534011581	-6.70814899377867	-5.32583826513583	-3.16207491612091	2.59539738392444	-1.54917722398565	-10.5746929414546	-0.632531050609301	-0.555298592891081	-0.760372359583831	-0.93378242902764	-0.842326032918311	-1.08516153903545	-0.875079164886402	-0.786532299793017	-1.02190435729012	0.0098546545505089	0.0117578460334939	0.0114387951915795
247	13.6648837358257	0.25	-3.14438149743752	-3.99291295028529	-2.29585004458975	0.461691093957956	-16.5693154762756	-19.3626957532388	-13.7759351993123	2.11	1.39	3.59	-7.50036505175751	-6.41831676299589	-5.33626847423427	-8.78944779741155	-7.52142858998374	-6.25340938255593	-8.71381530335839	-7.45579208744257	-6.19857173475894	-3.14438149743752	2.9290814292203	-0.741577169988125	-12.5366732520361	-0.632531050609301	-0.555298592891081	-0.760372359583831	-0.93378242902764	-0.842326032918311	-1.08516153903545	-0.875079164886402	-0.786532299793017	-1.02190435729012	0.0098546545505089	0.0117578460334939	0.0114387951915795
247	13.6648837358257	0.25	-3.08205969274597	-3.91663023385672	-2.24748915163521	0.371754905539877	-12.4034751287082	-14.9209494001069	-9.88600085730949	1.94	1.01	3.06	-6.21403448802167	-5.16559772131923	-4.11716095461678	-7.3959585954477	-6.14810666745736	-4.90025473946701	-7.20267093241776	-5.98768665078813	-4.77226423438621	-3.08205969274597	2.71351656241617	-0.370723408338229	-9.87111093518081	-0.632531050609301	-0.555298592891081	-0.760372359583831	-0.93378242902764	-0.842326032918311	-1.08516153903545	-0.875079164886402	-0.786532299793017	-1.02190435729012	0.0098546545505089	0.0117578460334939	0.0114387951915795
247	13.6648837358257	0.25	-3.07533125846162	-3.89623003103171	-2.25443248589152	0.465597517899728	-15.014664249219	-17.5261457976069	-12.503182700831	2.11	1.1	3.63	-6.79345766458079	-5.81996105149892	-4.84646443841706	-7.96213303737508	-6.82116625322862	-5.68019946908216	-7.67328814667655	-6.57164637216488	-5.47384613825645	-3.07533125846162	3.10149806498838	-0.647765539971705	-11.748900593903	-0.632531050609301	-0.555298592891081	-0.760372359583831	-0.93378242902764	-0.842326032918311	-1.08516153903545	-0.875079164886402	-0.786532299793017	-1.02190435729012	0.0098546545505089	0.0117578460334939	0.0114387951915795
247	13.6648837358257	0.25	-2.94934485102944	-3.75144997117656	-2.14723973088231	0.403813158606093	-13.4394835280766	-15.9890656240382	-10.889901432115	1.75	1.13	3.14	-7.21786269124447	-6.06691779418685	-4.91597289712924	-8.75323315120418	-7.35746137511391	-5.96168959902364	-8.61164127071311	-7.23757649881886	-5.86550506614934	-2.94934485102944	2.70536233472371	-1.3404652039067	-11.0285639261612	-0.632531050609301	-0.555298592891081	-0.760372359583831	-0.93378242902764	-0.842326032918311	-1.08516153903545	-0.875079164886402	-0.786532299793017	-1.02190435729012	0.0098546545505089	0.0117578460334939	0.0114387951915795
247	13.6648837358257	0.25	-2.9291036448477	-3.71143784824122	-2.14676944145418	0.393057119682629	-14.1943465649028	-16.9482388105669	-11.4404543192387	2.13	1.39	3.63	-6.51312859851673	-5.45482073874753	-4.39651287897833	-7.62009334874383	-6.3819165553381	-5.14373976193237	-7.54277402188669	-6.32004135847092	-5.09196319806459	-2.9291036448477	3.03698452391071	-1.58087708764792	-13.6647599554955	-0.632531050609301	-0.555298592891081	-0.760372359583831	-0.93378242902764	-0.842326032918311	-1.08516153903545	-0.875079164886402	-0.786532299793017	-1.02190435729012	0.0098546545505089	0.0117578460334939	0.0114387951915795
247	13.6648837358257	0.25	-2.86592398423241	-3.64707882502097	-2.08476914344386	0.356418063756895	-12.4998676812811	-15.1223522840663	-9.87738307849584	2.01	1.13	3.68	-6.09967219541556	-5.04188064856943	-3.98408910172331	-7.20919525472268	-5.95899269371615	-4.70879013270962	-6.95328010628003	-5.7469734874473	-4.54110940838408	-2.86592398423241	2.97526895507243	-0.398497299524834	-10.8504406640719	-0.632531050609301	-0.555298592891081	-0.760372359583831	-0.93378242902764	-0.842326032918311	-1.08516153903545	-0.875079164886402	-0.786532299793017	-1.02190435729012	0.0098546545505089	0.0117578460334939	0.0114387951915795
247	13.6648837358257	0.25	-2.78452378218421	-3.53371656826589	-2.03533099610252	0.388609827003815	-12.7484152560605	-15.2449867106531	-10.2518438014678	2.12	1.12	3.78	-5.88767628730323	-4.92349016948316	-3.95930405166308	-6.89533862170589	-5.76613425443205	-4.63692988715821	-6.61916315854158	-5.53433678107677	-4.45038635337076	-2.78452378218421	3.00359464195213	0.664917669631409	-9.73612460152968	-0.632531050609301	-0.555298592891081	-0.760372359583831	-0.93378242902764	-0.842326032918311	-1.08516153903545	-0.875079164886402	-0.786532299793017	-1.02190435729012	0.0098546545505089	0.0117578460334939	0.0114387951915795
247	13.6648837358257	0.25	-2.77456257467868	-3.51863668419203	-2.03048846516534	0.412413235241506	-13.9386262746313	-16.536243411136	-11.3410091381265	2.06	1.27	3.57	-6.55633359173258	-5.52642346842989	-4.49651334512721	-7.72057923004061	-6.5077820781681	-5.2949849262956	-7.58522577905526	-6.39287934020406	-5.20168097636483	-2.77456257467868	3.01277460608554	-1.07332573349473	-12.6416869204329	-0.632531050609301	-0.555298592891081	-0.760372359583831	-0.93378242902764	-0.842326032918311	-1.08516153903545	-0.875079164886402	-0.786532299793017	-1.02190435729012	0.0098546545505089	0.0117578460334939	0.0114387951915795
247	13.6648837358257	0.25	-2.7675245139968	-3.52136206658267	-2.01368696141094	0.492075826047899	-15.3915842397897	-17.8330588459501	-12.9501096336294	2.13	1.11	3.6	-6.86207411844068	-5.92260659071658	-4.98313906299248	-8.03048022140755	-6.93104945604044	-5.83161869067334	-7.75241548584437	-6.69025778295637	-5.62972536794261	-2.7675245139968	2.8923224386409	-1.71719824493709	-12.198872778787	-0.632531050609301	-0.555298592891081	-0.760372359583831	-0.93378242902764	-0.842326032918311	-1.08516153903545	-0.875079164886402	-0.786532299793017	-1.02190435729012	0.0098546545505089	0.0117578460334939	0.0114387951915795
247	13.6648837358257	0.25	-2.7586882127654	-3.50615829146116	-2.01121813406964	0.456839328682985	-15.0420202806143	-17.6028107646723	-12.4812297965562	2	1.13	3.32	-7.12406316881431	-6.08768134238798	-5.05129951596164	-8.42602032747848	-7.20023468667668	-5.97444904587488	-8.23587914344639	-7.03713707780342	-5.84027568249353	-2.7586882127654	2.97779678872207	1.32191393395599	-9.07727139024767	-0.632531050609301	-0.555298592891081	-0.760372359583831	-0.93378242902764	-0.842326032918311	-1.08516153903545	-0.875079164886402	-0.786532299793017	-1.02190435729012	0.0098546545505089	0.0117578460334939	0.0114387951915795
247	13.6648837358257	0.25	-2.7491273577535	-3.49159444481923	-2.00666027068778	0.535264537096146	-17.5680870414597	-20.1238972907752	-15.0122767921442	2.26	1.3	4.12	-7.38471553632175	-6.44682903335981	-5.50894253039787	-8.56062670016069	-7.47339507972979	-6.38616345929888	-8.28957436315793	-7.23651620106178	-6.18289253849947	-2.7491273577535	3.27701031787645	-1.00572538257617	-13.0538620744537	-0.632531050609301	-0.555298592891081	-0.760372359583831	-0.93378242902764	-0.842326032918311	-1.08516153903545	-0.875079164886402	-0.786532299793017	-1.02190435729012	0.0098546545505089	0.0117578460334939	0.0114387951915795
247	13.6648837358257	0.25	-2.6333043875337	-3.3383300637853	-1.9282787112821	0.449506469390177	-14.0409854433406	-16.4669876251766	-11.6149832615047	1.96	1.23	3.37	-6.79449564044183	-5.79349523749108	-4.79249483454034	-8.07019977324034	-6.88125600869901	-5.69231224415767	-7.94394984902887	-6.77346474876792	-5.6031497510494	-2.6333043875337	3.07883527670453	-0.153348098072982	-10.8961105936521	-0.632531050609301	-0.555298592891081	-0.760372359583831	-0.93378242902764	-0.842326032918311	-1.08516153903545	-0.875079164886402	-0.786532299793017	-1.02190435729012	0.0098546545505089	0.0117578460334939	0.0114387951915795
247	13.6648837358257	0.25	-2.43641338434965	-3.09495913103003	-1.77786763766927	0.447212498685578	-15.4441936419013	-18.1250456546678	-12.7633416291348	2.23	1.18	3.24	-6.72623865263238	-5.73136941071059	-4.7365001687888	-7.81444391330664	-6.65861964158992	-5.50279536987319	-7.69473316002589	-6.55841828025657	-5.41972567439371	-2.43641338434965	2.96316103402599	-1.49594284746774	-12.2913796168111	-0.632531050609301	-0.555298592891081	-0.760372359583831	-0.93378242902764	-0.842326032918311	-1.08516153903545	-0.875079164886402	-0.786532299793017	-1.02190435729012	0.0098546545505089	0.0117578460334939	0.0114387951915795
247	13.6648837358257	0.25	-2.41201430588032	-3.05755209663912	-1.76647651512152	0.432823238965705	-14.2245581047604	-16.766866162345	-11.6822500471758	1.75	0.94	3.65	-7.56683774677315	-6.41950154287003	-5.2721653389669	-9.17581102117083	-7.78451117609987	-6.39321133102891	-8.64109381739223	-7.33208819295578	-6.02166125471845	-2.41201430588032	3.08028002975756	-1.28436099537342	-10.9502920260705	-0.632531050609301	-0.555298592891081	-0.760372359583831	-0.93378242902764	-0.842326032918311	-1.08516153903545	-0.875079164886402	-0.786532299793017	-1.02190435729012	0.0098546545505089	0.0117578460334939	0.0114387951915795
247	13.6648837358257	0.25	-2.3906063774312	-3.0343640856087	-1.7468486692537	0.420758792246193	-13.5817510384291	-16.0697738171151	-11.0937282597432	2.13	1.16	3.87	-6.19393965990516	-5.23495522496327	-4.27597079002138	-7.25107117296141	-6.12841503271217	-5.00575889246292	-6.97764974884328	-5.89703828825571	-4.81608899331789	-2.3906063774312	3.19206008431768	-1.00603738465997	-11.9265446528679	-0.632531050609301	-0.555298592891081	-0.760372359583831	-0.93378242902764	-0.842326032918311	-1.08516153903545	-0.875079164886402	-0.786532299793017	-1.02190435729012	0.0098546545505089	0.0117578460334939	0.0114387951915795
247	13.6648837358257	0.25	-2.3638337546284	-3.00017655775294	-1.72749095150386	0.430462682435584	-13.9048846377458	-16.4020436073974	-11.4077256680942	2.2	1.32	3.74	-6.14114112546218	-5.20617192208633	-4.27120271871047	-7.14724200189109	-6.05909714015912	-4.97095227842715	-7.01564476807058	-5.9480893741081	-4.87948039511999	-2.3638337546284	3.13194703093241	0.538736439662505	-10.9466129536871	-0.632531050609301	-0.555298592891081	-0.760372359583831	-0.93378242902764	-0.842326032918311	-1.08516153903545	-0.875079164886402	-0.786532299793017	-1.02190435729012	0.0098546545505089	0.0117578460334939	0.0114387951915795
247	13.6648837358257	0.25	-2.27328118141151	-2.88194494992448	-1.66461741289853	0.571103533014312	-16.3140825262019	-18.5214108059343	-14.1067542464696	1.93	0.93	3.48	-7.74094790666833	-6.81840407858968	-5.89586025051103	-9.22059866582392	-8.12171433112657	-7.02282999642922	-8.73231384413383	-7.69108795809597	-6.65004543236629	-2.27328118141151	2.97055000650941	0.448281348881848	-8.70975198853381	-0.632531050609301	-0.555298592891081	-0.760372359583831	-0.93378242902764	-0.842326032918311	-1.08516153903545	-0.875079164886402	-0.786532299793017	-1.02190435729012	0.0098546545505089	0.0117578460334939	0.0114387951915795
247	13.6648837358257	0.25	-2.19193180725126	-2.77824519801729	-1.60561841648523	0.467932534286248	-14.988458133255	-17.4838235494057	-12.4930927171043	2.1	1.05	3.31	-6.82032613418966	-5.84690027490706	-4.87347441562445	-8.00416243563932	-6.86177444077616	-5.719386445913	-7.75567272176077	-6.64885245878539	-5.5421504739595	-2.19193180725126	3.16380115553854	-0.876038180903633	-11.5703338814222	-0.632531050609301	-0.555298592891081	-0.760372359583831	-0.93378242902764	-0.842326032918311	-1.08516153903545	-0.875079164886402	-0.786532299793017	-1.02190435729012	0.0098546545505089	0.0117578460334939	0.0114387951915795
247	13.6648837358257	0.25	-2.01563654065855	-2.55815500145068	-1.47311807986641	0.49614513381792	-15.1565310359073	-17.5412303964681	-12.7718316753465	2.03	1.12	3.56	-7.0372113357419	-6.08051485589554	-5.12381837604918	-8.30763383081782	-7.17822565155386	-6.04881747228991	-8.04160385048236	-6.94964848935102	-5.8564636536379	-2.01563654065855	3.34664957316024	0.262323260198842	-10.7875849937581	-0.632531050609301	-0.555298592891081	-0.760372359583831	-0.93378242902764	-0.842326032918311	-1.08516153903545	-0.875079164886402	-0.786532299793017	-1.02190435729012	0.0098546545505089	0.0117578460334939	0.0114387951915795
247	13.6648837358257	0.25	-1.91682506228265	-2.43532161943841	-1.39832850512688	0.494881693304332	-14.0296939143244	-16.2426842517762	-11.8167035768726	2.17	1.18	3.81	-6.15206514208318	-5.31387482182776	-4.47568450157234	-7.17650750118612	-6.19874166454256	-5.220975827899	-6.93160325243647	-5.98697936495045	-5.04329692700912	-1.91682506228265	3.5188877959933	0.197016890932805	-11.5283026383746	-0.632531050609301	-0.555298592891081	-0.760372359583831	-0.93378242902764	-0.842326032918311	-1.08516153903545	-0.875079164886402	-0.786532299793017	-1.02190435729012	0.0098546545505089	0.0117578460334939	0.0114387951915795
247	13.6648837358257	0.25	-1.89582583658394	-2.40649386669558	-1.3851578064723	0.442720713964347	-12.6805415786033	-14.9017780372042	-10.4593051200024	1.95	1.04	3.99	-6.16898224063713	-5.2494430936203	-4.32990394660348	-7.33258162716218	-6.23959811839857	-5.14661460963495	-6.9219436360494	-5.88886998250206	-4.85742091784339	-1.89582583658394	3.25107274711641	-2.07525531598265	-12.4825523051966	-0.632531050609301	-0.555298592891081	-0.760372359583831	-0.93378242902764	-0.842326032918311	-1.08516153903545	-0.875079164886402	-0.786532299793017	-1.02190435729012	0.0098546545505089	0.0117578460334939	0.0114387951915795
247	13.6648837358257	0.26	-4.46969658450734	-5.64462668212307	-3.29476648689162	0.31927636368673	-13.1793982540891	-16.1839734264751	-10.1748230817031	1.98	1.2	3.38	-6.62600319669288	-5.39587730780788	-4.16575141892288	-7.85664972343214	-6.39805274757816	-4.93945577172418	-7.71549321153365	-6.28378826142082	-4.85099458958136	-4.46969658450734	2.51965819502224	-0.00848948999670851	-9.87850478213009	-0.632531050609301	-0.555298592891081	-0.760372359583831	-0.93378242902764	-0.842326032918311	-1.08516153903545	-0.875079164886402	-0.786532299793017	-1.02190435729012	0.0098546545505089	0.0117578460334939	0.0114387951915795
247	13.6648837358257	0.26	-4.39819608385652	-5.57054462421617	-3.22584754349687	0.32195668362254	-13.0280061017788	-15.9798501690947	-10.076162034463	2.02	1.05	3.29	-6.42344498973919	-5.23688768262738	-4.05033037551557	-7.58626212593961	-6.18490587962969	-4.78354963331976	-7.35662539488186	-5.99668982774018	-4.63795802618947	-4.39819608385652	2.53799322701739	-0.701873715495173	-10.1964222776798	-0.632531050609301	-0.555298592891081	-0.760372359583831	-0.93378242902764	-0.842326032918311	-1.08516153903545	-0.875079164886402	-0.786532299793017	-1.02190435729012	0.0098546545505089	0.0117578460334939	0.0114387951915795
247	13.6648837358257	0.26	-4.33825210016978	-5.48452142466901	-3.19198277567056	0.445870392117649	-16.2015709249679	-19.0215374220412	-13.3816044278947	2.02	1.08	3.27	-7.65755807286	-6.52231559819884	-5.38707312353768	-9.04668525929089	-7.70550295763291	-6.36432065597493	-8.81120275577729	-7.5035658213831	-6.19877197872847	-4.33825210016978	2.60102071660783	1.2674164371315	-8.27160074607372	-0.632531050609301	-0.555298592891081	-0.760372359583831	-0.93378242902764	-0.842326032918311	-1.08516153903545	-0.875079164886402	-0.786532299793017	-1.02190435729012	0.0098546545505089	0.0117578460334939	0.0114387951915795
247	13.6648837358257	0.26	-4.28005793819802	-5.41485016233715	-3.14526571405888	0.344503732116981	-12.6762448752599	-15.4062548120255	-9.94623493849434	1.74	1.08	3.03	-6.99058749045124	-5.7518455933703	-4.51310369628935	-8.48821527587877	-6.98409163705213	-5.47996799822548	-8.33176554005271	-6.85594139489968	-5.37943082776445	-4.28005793819802	2.37076085161664	-1.02854569886942	-9.43331111751767	-0.632531050609301	-0.555298592891081	-0.760372359583831	-0.93378242902764	-0.842326032918311	-1.08516153903545	-0.875079164886402	-0.786532299793017	-1.02190435729012	0.0098546545505089	0.0117578460334939	0.0114387951915795
247	13.6648837358257	0.26	-4.08498584888187	-5.16064615271971	-3.00932554504403	0.344447811930205	-13.5487941739332	-16.4670813539543	-10.6305069939121	1.79	1.19	3.24	-7.29511668793715	-6.00228008565409	-4.70944348337102	-8.80703242348357	-7.24625493881349	-5.68547745414341	-8.68203781235543	-7.14411804410854	-5.60445728135627	-4.08498584888187	2.58003723188444	-0.502496383532168	-10.5198424643862	-0.632531050609301	-0.555298592891081	-0.760372359583831	-0.93378242902764	-0.842326032918311	-1.08516153903545	-0.875079164886402	-0.786532299793017	-1.02190435729012	0.0098546545505089	0.0117578460334939	0.0114387951915795
247	13.6648837358257	0.26	-4.00382076615524	-5.07205642720177	-2.93558510510872	0.372915583186916	-12.8572997207754	-15.4604124024485	-10.2541870391023	1.91	1.17	3.08	-6.51106535468938	-5.41477915256258	-4.31849295043577	-7.76890810661672	-6.46083541821391	-5.15276272981109	-7.68505960973003	-6.39105530434517	-5.09790117715099	-4.00382076615524	2.48929285582485	-0.096408360818467	-9.09443996191173	-0.632531050609301	-0.555298592891081	-0.760372359583831	-0.93378242902764	-0.842326032918311	-1.08516153903545	-0.875079164886402	-0.786532299793017	-1.02190435729012	0.0098546545505089	0.0117578460334939	0.0114387951915795
247	13.6648837358257	0.26	-3.94361368188546	-4.98930427502874	-2.89792308874219	0.362925438627204	-13.081617644012	-15.7876522079251	-10.375583080099	2.01	1.15	3.21	-6.37552524149141	-5.28274770627845	-4.18997017106549	-7.53713607199284	-6.24525616134405	-4.95337625069526	-7.40728749121142	-6.13603928534913	-4.8666052530328	-3.94361368188546	2.64406176361062	0.409845770191081	-9.58041854108729	-0.632531050609301	-0.555298592891081	-0.760372359583831	-0.93378242902764	-0.842326032918311	-1.08516153903545	-0.875079164886402	-0.786532299793017	-1.02190435729012	0.0098546545505089	0.0117578460334939	0.0114387951915795
247	13.6648837358257	0.26	-3.88100681757387	-4.89653485273361	-2.86547878241413	0.408718727913571	-13.3441437369759	-15.8500277514898	-10.838259722462	1.89	1.01	3.33	-6.74487516668695	-5.67851268927717	-4.61215021186739	-8.06685578643839	-6.79148862118377	-5.51612145592914	-7.77427594137899	-6.54545905152265	-5.31722853763626	-3.88100681757387	2.52338611266921	1.25191928460967	-7.68452842873771	-0.632531050609301	-0.555298592891081	-0.760372359583831	-0.93378242902764	-0.842326032918311	-1.08516153903545	-0.875079164886402	-0.786532299793017	-1.02190435729012	0.0098546545505089	0.0117578460334939	0.0114387951915795
247	13.6648837358257	0.26	-3.8451485714658	-4.86029242826041	-2.83000471467119	0.456620065413444	-15.6440266055535	-18.308481115982	-12.9795720951249	1.98	1.22	3.51	-7.48363362072003	-6.39453173243088	-5.30542984414173	-8.87041585016734	-7.57949393416395	-6.28857201816057	-8.68619620636913	-7.42259284266308	-6.15836524841141	-3.8451485714658	2.72488939784863	1.65068493558565	-8.80452937367079	-0.632531050609301	-0.555298592891081	-0.760372359583831	-0.93378242902764	-0.842326032918311	-1.08516153903545	-0.875079164886402	-0.786532299793017	-1.02190435729012	0.0098546545505089	0.0117578460334939	0.0114387951915795
247	13.6648837358257	0.26	-3.84146152853258	-4.84793556088935	-2.83498749617581	0.372816426463444	-13.5132707226655	-16.2497726412196	-10.7767688041113	1.73	0.96	3.36	-7.40124962222447	-6.15486087340347	-4.90847212458246	-8.9951616706753	-7.48035418918058	-5.96554670768585	-8.59675406213153	-7.15065407962682	-5.70221441514606	-3.84146152853258	2.52910447208902	0.157870942320378	-8.76190355515591	-0.632531050609301	-0.555298592891081	-0.760372359583831	-0.93378242902764	-0.842326032918311	-1.08516153903545	-0.875079164886402	-0.786532299793017	-1.02190435729012	0.0098546545505089	0.0117578460334939	0.0114387951915795
247	13.6648837358257	0.26	-3.82789588244821	-4.82886930188954	-2.82692246300689	0.449071961874742	-14.8625477494749	-17.4327552809758	-12.2923402179739	1.83	1.04	3.01	-7.58883389163385	-6.46997013721217	-5.35110638279048	-9.12389545339998	-7.77870908251419	-6.4335227116284	-8.92695337402588	-7.61007680454641	-6.29500914517564	-3.82789588244821	2.46575573853709	-1.32432894277604	-9.61251189964442	-0.632531050609301	-0.555298592891081	-0.760372359583831	-0.93378242902764	-0.842326032918311	-1.08516153903545	-0.875079164886402	-0.786532299793017	-1.02190435729012	0.0098546545505089	0.0117578460334939	0.0114387951915795
247	13.6648837358257	0.26	-3.78368786839855	-4.77208336989818	-2.79529236689892	0.378429269297678	-13.4431930356268	-16.1331220207374	-10.7532640505161	1.95	1.06	3.43	-6.69030872157325	-5.57481134131629	-4.45931396105933	-7.95529210988115	-6.62887985043844	-5.30246759099572	-7.68068487421495	-6.39979939693797	-5.11915787084158	-3.78368786839855	2.61896116821081	0.861441104624836	-8.94079835076948	-0.632531050609301	-0.555298592891081	-0.760372359583831	-0.93378242902764	-0.842326032918311	-1.08516153903545	-0.875079164886402	-0.786532299793017	-1.02190435729012	0.0098546545505089	0.0117578460334939	0.0114387951915795
247	13.6648837358257	0.26	-3.77031568090365	-4.76267997228977	-2.77795138951753	0.341923813514688	-12.6366889957923	-15.3737984962436	-9.89957949534087	1.89	1.21	3.52	-6.52480996617236	-5.36315044842768	-4.201490930683	-7.79892936460212	-6.41042907546294	-5.02192878632376	-7.63182635111269	-6.27458723777382	-4.91522054642759	-3.77031568090365	2.70612530536995	1.01645670668802	-9.40529728949068	-0.632531050609301	-0.555298592891081	-0.760372359583831	-0.93378242902764	-0.842326032918311	-1.08516153903545	-0.875079164886402	-0.786532299793017	-1.02190435729012	0.0098546545505089	0.0117578460334939	0.0114387951915795
247	13.6648837358257	0.26	-3.67559734738797	-4.65584689777825	-2.69534779699768	0.461828620427349	-13.9403965438227	-16.2899236861227	-11.5908694015226	1.83	1.01	3.29	-7.10774935255034	-6.08258494133157	-5.0574205301128	-8.55011572600331	-7.31691602813334	-6.08371633026337	-8.24429252812192	-7.05486835645231	-5.86677437162327	-3.67559734738797	2.71202697024722	1.52111212133898	-7.15202665757007	-0.632531050609301	-0.555298592891081	-0.760372359583831	-0.93378242902764	-0.842326032918311	-1.08516153903545	-0.875079164886402	-0.786532299793017	-1.02190435729012	0.0098546545505089	0.0117578460334939	0.0114387951915795
247	13.6648837358257	0.26	-3.6633839349918	-4.63753172930935	-2.68923614067425	0.367527278249422	-14.0826034937888	-16.96693068106	-11.1982763065175	1.84	1.05	3.22	-7.36012327090158	-6.10892445062072	-4.85772563033987	-8.84167515123243	-7.3386169671032	-5.83555878297398	-8.59589779232069	-7.13447623795695	-5.67345142977034	-3.6633839349918	2.60566745401274	1.24541639668483	-8.10205574513682	-0.632531050609301	-0.555298592891081	-0.760372359583831	-0.93378242902764	-0.842326032918311	-1.08516153903545	-0.875079164886402	-0.786532299793017	-1.02190435729012	0.0098546545505089	0.0117578460334939	0.0114387951915795
247	13.6648837358257	0.26	-3.6014823703146	-4.55211124638211	-2.65085349424708	0.380319496518799	-12.3566905027896	-14.8193096515981	-9.89407135398111	2.04	1.06	3.5	-5.90068895693199	-4.92013385968854	-3.93957876244509	-6.95478143931056	-5.79906107507773	-4.64334071084489	-6.7021405368112	-5.58954566972825	-4.4754139783263	-3.6014823703146	2.66552471009799	-1.32544949592254	-11.1792482928446	-0.632531050609301	-0.555298592891081	-0.760372359583831	-0.93378242902764	-0.842326032918311	-1.08516153903545	-0.875079164886402	-0.786532299793017	-1.02190435729012	0.0098546545505089	0.0117578460334939	0.0114387951915795
247	13.6648837358257	0.26	-3.55898988829698	-4.49103122291598	-2.62694855367798	0.364593676304091	-14.0252836198516	-16.9160854057408	-11.1344818339625	2.06	1.24	3.78	-6.6954223556486	-5.5512368990995	-4.4070514425504	-7.88150783710712	-6.53463139468407	-5.18775495226102	-7.66753846122452	-6.3562758257489	-5.04600142797409	-3.55898988829698	2.91857854719933	1.39220499595157	-9.72133706781505	-0.632531050609301	-0.555298592891081	-0.760372359583831	-0.93378242902764	-0.842326032918311	-1.08516153903545	-0.875079164886402	-0.786532299793017	-1.02190435729012	0.0098546545505089	0.0117578460334939	0.0114387951915795
247	13.6648837358257	0.26	-3.49955920250628	-4.4128897788727	-2.58622862613985	0.410682752132292	-13.9712017260399	-16.5842087011802	-11.3581947508996	1.99	1.15	3.37	-6.74929908924198	-5.68587991047573	-4.62246073170948	-7.99240001982164	-6.73311792947874	-5.47383583913584	-7.81173865068399	-6.58131634513257	-5.35047998767288	-3.49955920250628	2.69976910727804	0.737430926838781	-9.56757816124278	-0.632531050609301	-0.555298592891081	-0.760372359583831	-0.93378242902764	-0.842326032918311	-1.08516153903545	-0.875079164886402	-0.786532299793017	-1.02190435729012	0.0098546545505089	0.0117578460334939	0.0114387951915795
247	13.6648837358257	0.26	-3.46901418469803	-4.3908524219127	-2.54717594748336	0.377658765108549	-13.0620830698426	-15.6800394563317	-10.4441266833534	2.17	1.26	3.4	-5.94708304528264	-4.9541516127605	-3.96122018023836	-6.93930263748239	-5.78070914617314	-4.6221156548639	-6.84351870680573	-5.70079564205014	-4.55937950270702	-3.46901418469803	2.85533001979372	-0.238607299469625	-11.3364828231926	-0.632531050609301	-0.555298592891081	-0.760372359583831	-0.93378242902764	-0.842326032918311	-1.08516153903545	-0.875079164886402	-0.786532299793017	-1.02190435729012	0.0098546545505089	0.0117578460334939	0.0114387951915795
247	13.6648837358257	0.26	-3.36231685836611	-4.24021059393482	-2.48442312279739	0.445993370671947	-14.903950209971	-17.497413659354	-12.310486760588	1.8	1.09	3.48	-7.73372130990881	-6.58743055314657	-5.44113979638433	-9.33142840780334	-7.94832579747929	-6.56522318715525	-9.01775512613983	-7.68439496499089	-6.34580866009168	-3.36231685836611	2.65881363954918	0.25744911707397	-9.26166859703806	-0.632531050609301	-0.555298592891081	-0.760372359583831	-0.93378242902764	-0.842326032918311	-1.08516153903545	-0.875079164886402	-0.786532299793017	-1.02190435729012	0.0098546545505089	0.0117578460334939	0.0114387951915795
247	13.6648837358257	0.26	-3.36072029603807	-4.24861249715605	-2.47282809492009	0.501634064058877	-16.5493859008701	-19.1248055777553	-13.9739662239849	2.18	1.27	4.01	-7.2304544521179	-6.25677372145123	-5.28309299078456	-8.4313674730079	-7.29596718855788	-6.16056690410787	-8.16603675742425	-7.06717462008069	-5.96702190538837	-3.36072029603807	2.99133436553529	-0.367727951779581	-11.6329650038696	-0.632531050609301	-0.555298592891081	-0.760372359583831	-0.93378242902764	-0.842326032918311	-1.08516153903545	-0.875079164886402	-0.786532299793017	-1.02190435729012	0.0098546545505089	0.0117578460334939	0.0114387951915795
247	13.6648837358257	0.26	-3.30505642073125	-4.16552279469702	-2.44459004676548	0.396409591247958	-13.2657777510457	-15.8215212615272	-10.7100342405643	1.9	1.07	3.38	-6.68249005036978	-5.60302807589964	-4.5235661014295	-7.97866766648282	-6.68982648782277	-5.40098530916273	-7.72572734692851	-6.47640177328613	-5.22963975413278	-3.30505642073125	2.87948523657664	-1.16581059233147	-11.3370845875971	-0.632531050609301	-0.555298592891081	-0.760372359583831	-0.93378242902764	-0.842326032918311	-1.08516153903545	-0.875079164886402	-0.786532299793017	-1.02190435729012	0.0098546545505089	0.0117578460334939	0.0114387951915795
247	13.6648837358257	0.26	-3.29441418684193	-4.17224141874023	-2.41658695494363	0.358583227787752	-13.0762211632266	-15.8067256140398	-10.3457167124133	2.09	1.19	3.27	-6.19160642634693	-5.12204848514955	-4.05249054395218	-7.27255888381044	-6.01627375013242	-4.75998861645439	-7.15983598907641	-5.92360293312944	-4.68855033317067	-3.29441418684193	2.79312297321642	0.668953611591906	-9.58847326917375	-0.632531050609301	-0.555298592891081	-0.760372359583831	-0.93378242902764	-0.842326032918311	-1.08516153903545	-0.875079164886402	-0.786532299793017	-1.02190435729012	0.0098546545505089	0.0117578460334939	0.0114387951915795
247	13.6648837358257	0.26	-3.28991312020994	-4.15385153477176	-2.42597470564811	0.383263170651106	-13.1750525049483	-15.7844438285062	-10.5656611813905	1.67	0.95	2.96	-7.415859976183	-6.18991366544731	-4.96396735471162	-9.08283874873371	-7.58131732157908	-6.07979589442444	-8.80949379280995	-7.35333593624885	-5.89658129594632	-3.28991312020994	2.48189967139811	0.17644707759029	-7.82932104688275	-0.632531050609301	-0.555298592891081	-0.760372359583831	-0.93378242902764	-0.842326032918311	-1.08516153903545	-0.875079164886402	-0.786532299793017	-1.02190435729012	0.0098546545505089	0.0117578460334939	0.0114387951915795
247	13.6648837358257	0.26	-3.28869066962837	-4.16291987258463	-2.41446146667211	0.420586536983829	-14.5695076260255	-17.2394196076012	-11.8995956444499	1.94	1.1	3.23	-7.16270455470584	-6.05339860668752	-4.9440926586692	-8.52060463284599	-7.20099730746515	-5.88138998208431	-8.32774398215935	-7.03935062203817	-5.74887911777654	-3.28869066962837	2.88759500811248	-0.699905637107055	-11.1242844686739	-0.632531050609301	-0.555298592891081	-0.760372359583831	-0.93378242902764	-0.842326032918311	-1.08516153903545	-0.875079164886402	-0.786532299793017	-1.02190435729012	0.0098546545505089	0.0117578460334939	0.0114387951915795
247	13.6648837358257	0.26	-3.2834661866514	-4.14800222782653	-2.41893014547627	0.471244092518069	-14.8337411177956	-17.2869855036114	-12.3804967319797	1.94	1.15	3.3	-7.19803842715774	-6.17654469381584	-5.15505096047394	-8.56676096456303	-7.35102799385221	-6.13529502314138	-8.38789322884245	-7.20023560805946	-6.00790727377847	-3.2834661866514	2.7547702993056	1.54879096415209	-8.34153380275152	-0.632531050609301	-0.555298592891081	-0.760372359583831	-0.93378242902764	-0.842326032918311	-1.08516153903545	-0.875079164886402	-0.786532299793017	-1.02190435729012	0.0098546545505089	0.0117578460334939	0.0114387951915795
247	13.6648837358257	0.26	-3.27950284347966	-4.15192629856608	-2.40707938839325	0.405752843450562	-14.6595808216029	-17.4294533560053	-11.8897082872004	2.06	1.19	3.63	-6.90911607495267	-5.81112576727523	-4.71313545959779	-8.13566904178293	-6.84275607615292	-5.54984311052291	-7.91610379528373	-6.65870058560976	-5.40019923778671	-3.27950284347966	2.94446747548457	-0.776605876746803	-11.6797763312173	-0.632531050609301	-0.555298592891081	-0.760372359583831	-0.93378242902764	-0.842326032918311	-1.08516153903545	-0.875079164886402	-0.786532299793017	-1.02190435729012	0.0098546545505089	0.0117578460334939	0.0114387951915795
247	13.6648837358257	0.26	-3.26426018903249	-4.13179160660882	-2.39672877145617	0.417896281444403	-14.741494935495	-17.4578899366211	-12.0250999343689	2.09	1.19	3.42	-6.82847375133578	-5.76598383813386	-4.70349392493194	-8.01818964233685	-6.77058352604234	-5.52297740974783	-7.85239129656489	-6.63145073896113	-5.40915996069811	-3.26426018903249	2.70977071009156	1.38884963477538	-8.69752775699732	-0.632531050609301	-0.555298592891081	-0.760372359583831	-0.93378242902764	-0.842326032918311	-1.08516153903545	-0.875079164886402	-0.786532299793017	-1.02190435729012	0.0098546545505089	0.0117578460334939	0.0114387951915795
247	13.6648837358257	0.26	-3.23468156857946	-4.09135261029487	-2.37801052686405	0.415179345713459	-13.865252992045	-16.4345052149986	-11.2960007690914	1.9	1.1	3.42	-6.95631145982249	-5.86881180906358	-4.78131215830467	-8.30963639660011	-7.01056766866441	-5.71149894072871	-8.05736092043262	-6.80033868481625	-5.53908517688081	-3.23468156857946	2.81927425838821	-0.246985746453161	-10.0827608745448	-0.632531050609301	-0.555298592891081	-0.760372359583831	-0.93378242902764	-0.842326032918311	-1.08516153903545	-0.875079164886402	-0.786532299793017	-1.02190435729012	0.0098546545505089	0.0117578460334939	0.0114387951915795
247	13.6648837358257	0.26	-3.23247158988042	-4.08484284503554	-2.3801003347253	0.404877705897043	-14.0031717479502	-16.6538258322986	-11.3525176636018	2.21	1.3	3.78	-6.20739788987903	-5.21941682560771	-4.2314357613364	-7.21790290108338	-6.06908796823584	-4.92027303538829	-7.06447757778136	-5.94056974498307	-4.81510144963008	-3.23247158988042	3.1099279134757	0.430333159407663	-11.2026436594758	-0.632531050609301	-0.555298592891081	-0.760372359583831	-0.93378242902764	-0.842326032918311	-1.08516153903545	-0.875079164886402	-0.786532299793017	-1.02190435729012	0.0098546545505089	0.0117578460334939	0.0114387951915795
247	13.6648837358257	0.26	-3.22267822353204	-4.07687024593036	-2.36848620113372	0.389426743220284	-13.2458430338133	-15.8353737602896	-10.656312307337	1.78	1.09	2.73	-7.05709606067325	-5.90306159546629	-4.74902713025933	-8.53177470273381	-7.13658864154303	-5.74140258035224	-8.48225731145857	-7.09531148974781	-5.70695225175105	-3.22267822353204	2.38554002319645	0.472252238269324	-7.44626081114604	-0.632531050609301	-0.555298592891081	-0.760372359583831	-0.93378242902764	-0.842326032918311	-1.08516153903545	-0.875079164886402	-0.786532299793017	-1.02190435729012	0.0098546545505089	0.0117578460334939	0.0114387951915795
247	13.6648837358257	0.26	-3.2099122929093	-4.05116744911388	-2.36865713670471	0.388147653286928	-13.2884104957347	-15.8932641555285	-10.6835568359409	1.68	0.98	3.16	-7.42195816772491	-6.2055236639726	-4.9890891602203	-9.07643963134152	-7.58884106378275	-6.10124249622398	-8.76285557842019	-7.32731170602292	-5.89095761621662	-3.2099122929093	2.72811710831634	-0.329189069658232	-9.21449899117033	-0.632531050609301	-0.555298592891081	-0.760372359583831	-0.93378242902764	-0.842326032918311	-1.08516153903545	-0.875079164886402	-0.786532299793017	-1.02190435729012	0.0098546545505089	0.0117578460334939	0.0114387951915795
247	13.6648837358257	0.26	-3.18572574994023	-4.02380094142131	-2.34765055845914	0.415757371369902	-14.0697518566796	-16.6737971950589	-11.4657065183004	2.17	1.17	4.02	-6.32931783324034	-5.34083090336126	-4.35234397348218	-7.38656382144666	-6.23296054434916	-5.07935726725166	-7.07696169954081	-5.97130207567234	-4.86565518947708	-3.18572574994023	3.14056389884562	-0.0697357677472241	-11.7320771763972	-0.632531050609301	-0.555298592891081	-0.760372359583831	-0.93378242902764	-0.842326032918311	-1.08516153903545	-0.875079164886402	-0.786532299793017	-1.02190435729012	0.0098546545505089	0.0117578460334939	0.0114387951915795
247	13.6648837358257	0.26	-3.17592367182867	-4.00950387993129	-2.34234346372605	0.483443037214086	-15.3855286642988	-17.8685722350473	-12.9024850935502	2.06	1.06	3.21	-7.06476435962523	-6.08303411888367	-5.10130387814211	-8.31438018062486	-7.15900145306392	-6.00362272550298	-8.09920953838049	-6.97295218189786	-5.84753938194019	-3.17592367182867	2.7751772917541	-0.684513211560709	-10.627987554257	-0.632531050609301	-0.555298592891081	-0.760372359583831	-0.93378242902764	-0.842326032918311	-1.08516153903545	-0.875079164886402	-0.786532299793017	-1.02190435729012	0.0098546545505089	0.0117578460334939	0.0114387951915795
247	13.6648837358257	0.26	-3.17166172458341	-4.00907893860958	-2.33424451055725	0.413795877177999	-12.6376225468909	-14.9860772942583	-10.2891677995234	2.26	1.23	4.01	-5.48321588168388	-4.6239460330548	-3.76467618442571	-6.35271598647784	-5.3571875553762	-4.36165912427455	-6.13161750763347	-5.17002578979591	-4.20895721309389	-3.17166172458341	3.06237148637392	-1.14728820045995	-12.3975321553912	-0.632531050609301	-0.555298592891081	-0.760372359583831	-0.93378242902764	-0.842326032918311	-1.08516153903545	-0.875079164886402	-0.786532299793017	-1.02190435729012	0.0098546545505089	0.0117578460334939	0.0114387951915795
247	13.6648837358257	0.26	-3.17162883712096	-4.01581794211239	-2.32743973212953	0.341297385252421	-12.2484475212047	-14.9051610081716	-9.59173403423777	1.98	1.04	3.52	-6.0869412041275	-5.00199762099449	-3.91705403786147	-7.21346277913104	-5.92772666111495	-4.64199054309887	-6.92486726456493	-5.69102925837211	-4.45757168514288	-3.17162883712096	2.87120366553452	1.88512048187699	-8.28245163308199	-0.632531050609301	-0.555298592891081	-0.760372359583831	-0.93378242902764	-0.842326032918311	-1.08516153903545	-0.875079164886402	-0.786532299793017	-1.02190435729012	0.0098546545505089	0.0117578460334939	0.0114387951915795
247	13.6648837358257	0.26	-3.1425653704855	-3.96021180266097	-2.32491893831003	0.363281279543248	-12.6093347977116	-15.2156680074193	-10.0030015880039	2.11	1.18	3.56	-5.91149819806809	-4.89890157298141	-3.88630494789474	-6.93175333228189	-5.74439442680243	-4.55703552132296	-6.75325928484694	-5.59746651147259	-4.44053280176554	-3.1425653704855	3.01886334654902	0.896055531694874	-10.2169988686503	-0.632531050609301	-0.555298592891081	-0.760372359583831	-0.93378242902764	-0.842326032918311	-1.08516153903545	-0.875079164886402	-0.786532299793017	-1.02190435729012	0.0098546545505089	0.0117578460334939	0.0114387951915795
247	13.6648837358257	0.26	-3.13469900661262	-3.95789875916732	-2.31149925405793	0.391959192906125	-13.754021014059	-16.428634814357	-11.079407213761	1.71	1.09	2.78	-7.56919151781806	-6.33691237110753	-5.104633224397	-9.22536132226078	-7.72345450017407	-6.22154767808735	-9.15042371222547	-7.6598106446439	-6.17178512919172	-3.13469900661262	2.52280035230355	-0.375773922322578	-9.24905149677879	-0.632531050609301	-0.555298592891081	-0.760372359583831	-0.93378242902764	-0.842326032918311	-1.08516153903545	-0.875079164886402	-0.786532299793017	-1.02190435729012	0.0098546545505089	0.0117578460334939	0.0114387951915795
247	13.6648837358257	0.26	-3.10073295920139	-3.90800063762084	-2.29346528078194	0.435887625717221	-14.9682053161702	-17.6267914564812	-12.3096191758593	2.14	1.14	3.74	-6.74777400295287	-5.7300312965453	-4.71228859013772	-7.88839922594593	-6.69862008190163	-5.50884093785734	-7.60411611858561	-6.45673428150067	-5.31049634198546	-3.10073295920139	3.05380130543977	0.462236516607529	-10.8657024168438	-0.632531050609301	-0.555298592891081	-0.760372359583831	-0.93378242902764	-0.842326032918311	-1.08516153903545	-0.875079164886402	-0.786532299793017	-1.02190435729012	0.0098546545505089	0.0117578460334939	0.0114387951915795
247	13.6648837358257	0.26	-3.07103308790696	-3.87287231283454	-2.26919386297939	0.308912121623736	-11.2836113657441	-13.9186242543348	-8.64859847715344	1.91	1.21	3.62	-5.86064588913483	-4.75113411763007	-3.6416223461253	-6.99254034187223	-5.66874327772739	-4.34494621358256	-6.81871149474634	-5.52742930249849	-4.23616212092312	-3.07103308790696	2.869577590327	1.28129662229354	-9.31597356969684	-0.632531050609301	-0.555298592891081	-0.760372359583831	-0.93378242902764	-0.842326032918311	-1.08516153903545	-0.875079164886402	-0.786532299793017	-1.02190435729012	0.0098546545505089	0.0117578460334939	0.0114387951915795
247	13.6648837358257	0.26	-3.06831415064747	-3.872906560831	-2.26372174046394	0.438507358518069	-15.5013415690203	-18.2400029599742	-12.7626801780664	2.12	1.29	4.03	-7.05544752081462	-5.99610110713488	-4.93675469345514	-8.26564351885569	-7.02459115575286	-5.78353879265004	-8.02047557851704	-6.81682579571584	-5.61131451688706	-3.06831415064747	3.18441567725372	-0.422607290303274	-12.7464890262288	-0.632531050609301	-0.555298592891081	-0.760372359583831	-0.93378242902764	-0.842326032918311	-1.08516153903545	-0.875079164886402	-0.786532299793017	-1.02190435729012	0.0098546545505089	0.0117578460334939	0.0114387951915795
247	13.6648837358257	0.26	-3.00712201881156	-3.79451672483379	-2.21972731278932	0.41889580333407	-14.4570996425522	-17.1156239595094	-11.7985753255949	1.92	1.14	3.55	-7.18585891233192	-6.06969857240786	-4.95353823248381	-8.56809094864446	-7.23723218528533	-5.90637342192621	-8.31197526754628	-7.02222277799753	-5.73118134650706	-3.00712201881156	2.71165964988495	-0.932447371829731	-11.1542193363913	-0.632531050609301	-0.555298592891081	-0.760372359583831	-0.93378242902764	-0.842326032918311	-1.08516153903545	-0.875079164886402	-0.786532299793017	-1.02190435729012	0.0098546545505089	0.0117578460334939	0.0114387951915795
247	13.6648837358257	0.26	-2.98599814979713	-3.77746111764747	-2.1945351819468	0.46220831605126	-14.9199806263208	-17.4326878273047	-12.4072734253368	2.01	1.05	3.56	-7.02992160633661	-6.01664500679082	-5.00336840724503	-8.30824009129015	-7.1107096294534	-5.91317916761664	-7.97458826663285	-6.82816737456174	-5.67585451245762	-2.98599814979713	2.85561443333126	0.814187288101154	-9.32549344305451	-0.632531050609301	-0.555298592891081	-0.760372359583831	-0.93378242902764	-0.842326032918311	-1.08516153903545	-0.875079164886402	-0.786532299793017	-1.02190435729012	0.0098546545505089	0.0117578460334939	0.0114387951915795
247	13.6648837358257	0.26	-2.96254806662252	-3.74058494095138	-2.18451119229366	0.411252387302448	-13.3767628655933	-15.8756512213558	-10.8778745098308	2.09	1.25	3.79	-6.19998475214627	-5.22408338677726	-4.24818202140825	-7.27785294962065	-6.1322909983544	-4.98672904708815	-7.08704937356365	-5.97044713990473	-4.8556430920692	-2.96254806662252	2.9968535318533	0.649321889976147	-10.4177336347587	-0.632531050609301	-0.555298592891081	-0.760372359583831	-0.93378242902764	-0.842326032918311	-1.08516153903545	-0.875079164886402	-0.786532299793017	-1.02190435729012	0.0098546545505089	0.0117578460334939	0.0114387951915795
247	13.6648837358257	0.26	-2.93667662858003	-3.70464102100983	-2.16871223615023	0.472068287623696	-15.0155627452339	-17.4947740102086	-12.5363514802593	1.8	1.11	3.43	-7.74351171012895	-6.64616678580968	-5.54882186149042	-9.34638278994336	-8.02189254582408	-6.69740230170479	-9.07821131834614	-7.7897624629964	-6.50563969974077	-2.93667662858003	2.84199221832768	-1.16208763912715	-11.170210137077	-0.632531050609301	-0.555298592891081	-0.760372359583831	-0.93378242902764	-0.842326032918311	-1.08516153903545	-0.875079164886402	-0.786532299793017	-1.02190435729012	0.0098546545505089	0.0117578460334939	0.0114387951915795
247	13.6648837358257	0.26	-2.91789030310059	-3.67921301147798	-2.15656759472319	0.395526242254125	-12.790572706522	-15.2593193720078	-10.3218260410361	1.8	0.97	3.69	-6.73248989766109	-5.64326621867069	-4.55404253968028	-8.11992202101727	-6.80623102834007	-5.49254003566287	-7.66712955250912	-6.42581389583981	-5.18569931220743	-2.91789030310059	2.76245866169168	0.0695999834167433	-9.39785304220696	-0.632531050609301	-0.555298592891081	-0.760372359583831	-0.93378242902764	-0.842326032918311	-1.08516153903545	-0.875079164886402	-0.786532299793017	-1.02190435729012	0.0098546545505089	0.0117578460334939	0.0114387951915795
247	13.6648837358257	0.26	-2.89483629184175	-3.64830506489224	-2.14136751879126	0.458078143339148	-14.8475512594276	-17.3689343923436	-12.3261681265116	1.99	1.15	3.41	-7.07404075636326	-6.04712876269961	-5.02021676903597	-8.37833879752526	-7.16208674378683	-5.9458346900484	-8.18028902058344	-6.9946248598741	-5.80512928871042	-2.89483629184175	2.95353200015405	-0.518976926744652	-11.046250990334	-0.632531050609301	-0.555298592891081	-0.760372359583831	-0.93378242902764	-0.842326032918311	-1.08516153903545	-0.875079164886402	-0.786532299793017	-1.02190435729012	0.0098546545505089	0.0117578460334939	0.0114387951915795
247	13.6648837358257	0.26	-2.84412912137302	-3.59928260969115	-2.0889756330549	0.421111178227391	-12.7367557723244	-15.068299042166	-10.4052125024828	1.54	0.97	3.41	-7.54010168686789	-6.37340906331805	-5.2067164397682	-9.3888213917639	-7.93607325699066	-6.48332512221742	-8.9736925672712	-7.5849536182208	-6.19687217174341	-2.84412912137302	2.72200333631793	0.198772231164688	-8.32976553444629	-0.632531050609301	-0.555298592891081	-0.760372359583831	-0.93378242902764	-0.842326032918311	-1.08516153903545	-0.875079164886402	-0.786532299793017	-1.02190435729012	0.0098546545505089	0.0117578460334939	0.0114387951915795
247	13.6648837358257	0.26	-2.81839990312348	-3.57012216185298	-2.06667764439399	0.481249619240624	-13.5326710506292	-15.7262991547508	-11.3390429465075	1.93	0.95	3.74	-6.56436060121553	-5.64871186792374	-4.73306313463194	-7.81688343820123	-6.72652295173539	-5.63616246526954	-7.353266662162	-6.32538594745599	-5.30185486109733	-2.81839990312348	2.9578228967498	-0.00711085606567775	-10.0060060632561	-0.632531050609301	-0.555298592891081	-0.760372359583831	-0.93378242902764	-0.842326032918311	-1.08516153903545	-0.875079164886402	-0.786532299793017	-1.02190435729012	0.0098546545505089	0.0117578460334939	0.0114387951915795
247	13.6648837358257	0.26	-2.81278597844513	-3.55426476013799	-2.07130719675227	0.374800412075358	-11.4840158268063	-13.7997492056482	-9.16828244796445	1.77	1.07	3.57	-6.16926987979892	-5.13400583471853	-4.09874178963814	-7.46404607202756	-6.21150587201195	-4.95896567199633	-7.18320115906818	-5.97622022530856	-4.77228567892713	-2.81278597844513	2.81251723047781	0.585914688461881	-9.36391337546086	-0.632531050609301	-0.555298592891081	-0.760372359583831	-0.93378242902764	-0.842326032918311	-1.08516153903545	-0.875079164886402	-0.786532299793017	-1.02190435729012	0.0098546545505089	0.0117578460334939	0.0114387951915795
247	13.6648837358257	0.26	-2.79655938928788	-3.53862364768519	-2.05449513089056	0.47221749520768	-14.7013410145978	-17.127944804431	-12.2747372247646	1.96	1.12	3.35	-7.06203652601643	-6.06152159012414	-5.06100665423185	-8.38661804567872	-7.19844285210485	-6.01026765853097	-8.17761488820915	-7.02179760202868	-5.86154156509657	-2.79655938928788	2.9637977219102	-2.41187121580315	-13.0512289040309	-0.632531050609301	-0.555298592891081	-0.760372359583831	-0.93378242902764	-0.842326032918311	-1.08516153903545	-0.875079164886402	-0.786532299793017	-1.02190435729012	0.0098546545505089	0.0117578460334939	0.0114387951915795
247	13.6648837358257	0.26	-2.7689931276428	-3.49254416085794	-2.04544209442765	0.529537044127704	-15.9535352494783	-18.3013127741169	-13.6057577248397	2	1.15	3.74	-7.41088716672723	-6.46018409190289	-5.50948101707855	-8.76631896111911	-7.64173479140662	-6.51715062169414	-8.45740203857961	-7.37231115738636	-6.28708048569388	-2.7689931276428	2.99502077037592	-1.18928564751708	-11.9728528590217	-0.632531050609301	-0.555298592891081	-0.760372359583831	-0.93378242902764	-0.842326032918311	-1.08516153903545	-0.875079164886402	-0.786532299793017	-1.02190435729012	0.0098546545505089	0.0117578460334939	0.0114387951915795
247	13.6648837358257	0.26	-2.745488046612	-3.46114567781621	-2.02983041540779	0.409914826920567	-14.0218144386617	-16.6484523874365	-11.3951764898869	2.05	1.26	3.87	-6.62391462929355	-5.57885499673114	-4.53379536416874	-7.80592988662044	-6.57438288221868	-5.34283587781693	-7.58604972884314	-6.38827440976748	-5.19207450600215	-2.745488046612	3.29510994107519	0.883763871255637	-11.419718054255	-0.632531050609301	-0.555298592891081	-0.760372359583831	-0.93378242902764	-0.842326032918311	-1.08516153903545	-0.875079164886402	-0.786532299793017	-1.02190435729012	0.0098546545505089	0.0117578460334939	0.0114387951915795
247	13.6648837358257	0.26	-2.69568450472283	-3.41176237427393	-1.97960663517173	0.375122202629233	-13.304347500983	-15.9853066930271	-10.6233883089388	2.14	1.15	3.49	-6.12514475739856	-5.09787243442764	-4.07060011145672	-7.16189320275149	-5.96074368569341	-4.75959416863532	-6.96935408243463	-5.79954986877372	-4.63167622532073	-2.69568450472283	3.17959092269935	-0.852009545688755	-11.7972735969634	-0.632531050609301	-0.555298592891081	-0.760372359583831	-0.93378242902764	-0.842326032918311	-1.08516153903545	-0.875079164886402	-0.786532299793017	-1.02190435729012	0.0098546545505089	0.0117578460334939	0.0114387951915795
247	13.6648837358257	0.26	-2.57731842000591	-3.25239075638499	-1.90224608362682	0.473722655716239	-15.0330656691316	-17.5069436535487	-12.5591876847144	2.21	1.41	4.57	-6.54198439938975	-5.61754713036534	-4.69310986134093	-7.61078879928747	-6.53532050355274	-5.45985220781801	-7.3465543438181	-6.30978640908074	-5.27030753855657	-2.57731842000591	3.50505278215874	0.272105994602778	-12.3682377523924	-0.632531050609301	-0.555298592891081	-0.760372359583831	-0.93378242902764	-0.842326032918311	-1.08516153903545	-0.875079164886402	-0.786532299793017	-1.02190435729012	0.0098546545505089	0.0117578460334939	0.0114387951915795
247	13.6648837358257	0.26	-2.54263164057379	-3.21091921013827	-1.8743440710093	0.500424562065934	-15.6616516214346	-18.1048247932037	-13.2184784496655	2.13	1.17	3.91	-6.9814306197782	-6.03931468186466	-5.09719874395113	-8.17370934490543	-7.07070019605094	-5.96769104719645	-7.85461613676992	-6.7940247946618	-5.73536058331628	-2.54263164057379	3.23045417201962	1.65675482349995	-9.29697389099023	-0.632531050609301	-0.555298592891081	-0.760372359583831	-0.93378242902764	-0.842326032918311	-1.08516153903545	-0.875079164886402	-0.786532299793017	-1.02190435729012	0.0098546545505089	0.0117578460334939	0.0114387951915795
247	13.6648837358257	0.26	-2.51734148167779	-3.18208994009848	-1.8525930232571	0.499231928211467	-13.890239691584	-16.0622522940011	-11.718227089167	1.98	1.23	3.51	-6.56746429504852	-5.67938116986333	-4.79129804467814	-7.78498529551795	-6.73226330721923	-5.67954131892051	-7.63702982043513	-6.60414447768575	-5.57179637711666	-2.51734148167779	3.06219779083453	-1.38559875316502	-11.8973414953279	-0.632531050609301	-0.555298592891081	-0.760372359583831	-0.93378242902764	-0.842326032918311	-1.08516153903545	-0.875079164886402	-0.786532299793017	-1.02190435729012	0.0098546545505089	0.0117578460334939	0.0114387951915795
247	13.6648837358257	0.26	-2.41994586209653	-3.05526319379158	-1.78462853040147	0.476917191916379	-14.7640751614758	-17.1781762015801	-12.3499741213716	1.97	1.12	3.26	-7.05615081027524	-6.06452860252008	-5.07290639476492	-8.37270054465225	-7.19605962211548	-6.0194186995787	-8.19045544130674	-7.03998766768859	-5.88878055468079	-2.41994586209653	3.00007351870595	1.27563216934668	-8.78008174783053	-0.632531050609301	-0.555298592891081	-0.760372359583831	-0.93378242902764	-0.842326032918311	-1.08516153903545	-0.875079164886402	-0.786532299793017	-1.02190435729012	0.0098546545505089	0.0117578460334939	0.0114387951915795
247	13.6648837358257	0.26	-2.41084495365208	-3.05333613326984	-1.76835377403433	0.451004275086775	-15.5080364607921	-18.1794211155724	-12.8366518060119	2.05	1.19	4.17	-7.23318172319216	-6.1702980077134	-5.10741429223463	-8.52395389294657	-7.27139697802001	-6.01884006309345	-8.14645713118121	-6.9499929506744	-5.75346281992969	-2.41084495365208	3.25405539307716	0.0690574758597707	-11.8122072799696	-0.632531050609301	-0.555298592891081	-0.760372359583831	-0.93378242902764	-0.842326032918311	-1.08516153903545	-0.875079164886402	-0.786532299793017	-1.02190435729012	0.0098546545505089	0.0117578460334939	0.0114387951915795
247	13.6648837358257	0.26	-2.38950619233135	-3.02665682866876	-1.75235555599394	0.399047606194482	-12.006893693373	-14.3074020056461	-9.70638538109992	2.03	0.96	3.84	-5.72020145273414	-4.80044180771274	-3.88068216269135	-6.74791878037974	-5.66291094746352	-4.5779031145473	-6.32960873512014	-5.31232775362024	-4.29327124045127	-2.38950619233135	2.99879245187114	-0.574694342570534	-10.744434660275	-0.632531050609301	-0.555298592891081	-0.760372359583831	-0.93378242902764	-0.842326032918311	-1.08516153903545	-0.875079164886402	-0.786532299793017	-1.02190435729012	0.0098546545505089	0.0117578460334939	0.0114387951915795
247	13.6648837358257	0.26	-2.30637498814276	-2.91126091410843	-1.7014890621771	0.453672310857993	-14.3838726330259	-16.8483041803132	-11.9194410857386	1.98	1.14	3.17	-6.87921363728595	-5.87297877074869	-4.86674390421144	-8.15203582589436	-6.95962298428474	-5.76721014267513	-8.01587524268626	-6.840598620171	-5.67203998403293	-2.30637498814276	2.78031020688392	-0.151415016733253	-9.79235549915097	-0.632531050609301	-0.555298592891081	-0.760372359583831	-0.93378242902764	-0.842326032918311	-1.08516153903545	-0.875079164886402	-0.786532299793017	-1.02190435729012	0.0098546545505089	0.0117578460334939	0.0114387951915795
247	13.6648837358257	0.26	-2.25518142484067	-2.85642899713181	-1.65393385254953	0.42927139989984	-13.4594781110083	-15.8825289305463	-11.0364272914702	2.04	1.23	3.82	-6.34619760643626	-5.37801682247738	-4.4098360385185	-7.48544157335878	-6.34345685428499	-5.2014721352112	-7.26309616690057	-6.15525008844284	-5.04711255293988	-2.25518142484067	3.31029592209693	-0.420470741178296	-12.3115061903278	-0.632531050609301	-0.555298592891081	-0.760372359583831	-0.93378242902764	-0.842326032918311	-1.08516153903545	-0.875079164886402	-0.786532299793017	-1.02190435729012	0.0098546545505089	0.0117578460334939	0.0114387951915795
247	13.6648837358257	0.26	-2.24969530678367	-2.83976692501152	-1.65962368855582	0.513724465752825	-14.9054214151665	-17.1695745978083	-12.6412682325247	2.15	1.27	3.57	-6.56810459049305	-5.70196811007104	-4.83583162964903	-7.67725538765459	-6.66485510243549	-5.65245481721638	-7.53781155803462	-6.54468303557416	-5.55079804784618	-2.24969530678367	3.14030124741617	-2.31134593405337	-13.5301116759435	-0.632531050609301	-0.555298592891081	-0.760372359583831	-0.93378242902764	-0.842326032918311	-1.08516153903545	-0.875079164886402	-0.786532299793017	-1.02190435729012	0.0098546545505089	0.0117578460334939	0.0114387951915795
247	13.6648837358257	0.26	-2.18342451825748	-2.75983903589998	-1.60701000061498	0.456116092648528	-14.6755977278956	-17.1776516626912	-12.1735437931001	2.17	1.4	3.41	-6.506331948675	-5.55863585069056	-4.61093975270613	-7.58979956821256	-6.48428827674767	-5.37877698528278	-7.56871541518833	-6.46571672856812	-5.36238249509977	-2.18342451825748	3.29763271675631	1.32721449090973	-10.5526235967532	-0.632531050609301	-0.555298592891081	-0.760372359583831	-0.93378242902764	-0.842326032918311	-1.08516153903545	-0.875079164886402	-0.786532299793017	-1.02190435729012	0.0098546545505089	0.0117578460334939	0.0114387951915795
247	13.6648837358257	0.26	-2.15662685547342	-2.72273809166405	-1.59051561928278	0.461649377762296	-14.4574006731425	-16.8949429743467	-12.0198583719383	2.07	1.19	3.78	-6.66450571303378	-5.70297452486681	-4.74144333669985	-7.83953731806645	-6.70847674783125	-5.57741617759606	-7.5848282633483	-6.49068287773988	-5.39615653932771	-2.15662685547342	3.19029900237519	-0.084378141412823	-11.2601276630218	-0.632531050609301	-0.555298592891081	-0.760372359583831	-0.93378242902764	-0.842326032918311	-1.08516153903545	-0.875079164886402	-0.786532299793017	-1.02190435729012	0.0098546545505089	0.0117578460334939	0.0114387951915795
247	13.6648837358257	0.27	-4.78128057275966	-6.02360953878992	-3.53895160672939	0.340017825967857	-14.0064291412961	-17.0531183176449	-10.9597399649474	1.95	1.16	3.18	-7.047188830594	-5.78814672850286	-4.52910462641173	-8.37318299804794	-6.87724040640215	-5.38129781475636	-8.2464051629396	-6.77313393680016	-5.29937632404844	-4.78128057275966	2.48097967036364	0.321619708304205	-9.46428928834169	-0.632531050609301	-0.555298592891081	-0.760372359583831	-0.93378242902764	-0.842326032918311	-1.08516153903545	-0.875079164886402	-0.786532299793017	-1.02190435729012	0.0098546545505089	0.0117578460334939	0.0114387951915795
247	13.6648837358257	0.27	-4.68511751798482	-5.89828842517296	-3.47194661079667	0.442348111501191	-15.4122122121847	-18.1139919582112	-12.7104324661582	2.04	0.98	3.33	-7.23206055970293	-6.15336764721187	-5.0746747347208	-8.52888367525612	-7.25676402194151	-5.98464436862691	-8.17937665716446	-6.96016597034365	-5.73886898608576	-4.68511751798482	2.52246621790171	-0.907898412551191	-10.09414788293	-0.632531050609301	-0.555298592891081	-0.760372359583831	-0.93378242902764	-0.842326032918311	-1.08516153903545	-0.875079164886402	-0.786532299793017	-1.02190435729012	0.0098546545505089	0.0117578460334939	0.0114387951915795
247	13.6648837358257	0.27	-4.46128565885328	-5.61739328417412	-3.30517803353243	0.395901058095846	-14.8137147458302	-17.6707141211074	-11.9567153705531	1.78	1.01	3.2	-7.87266033154111	-6.59980935931495	-5.32695838708879	-9.51707924251324	-7.97835877745602	-6.43963831239881	-9.20807613755208	-7.7215408243313	-6.23203305776721	-4.46128565885328	2.50533374531613	-0.902276235570767	-10.0953055932859	-0.632531050609301	-0.555298592891081	-0.760372359583831	-0.93378242902764	-0.842326032918311	-1.08516153903545	-0.875079164886402	-0.786532299793017	-1.02190435729012	0.0098546545505089	0.0117578460334939	0.0114387951915795
247	13.6648837358257	0.27	-4.32077800404247	-5.41685116503062	-3.22470484305432	0.3653213207007	-14.1286587257795	-17.0361996865034	-11.2211177650555	2.01	1.28	3.42	-6.86593781318184	-5.69413918479261	-4.52234055640338	-8.11339686571233	-6.72869639543334	-5.34399592515436	-8.01222773317269	-6.64507032897987	-5.27701187626212	-4.32077800404247	2.70268830179295	-0.0504706330883807	-10.4602136927772	-0.632531050609301	-0.555298592891081	-0.760372359583831	-0.93378242902764	-0.842326032918311	-1.08516153903545	-0.875079164886402	-0.786532299793017	-1.02190435729012	0.0098546545505089	0.0117578460334939	0.0114387951915795
247	13.6648837358257	0.27	-4.26819121200497	-5.36788599052457	-3.16849643348537	0.386261178232577	-13.9069878164398	-16.6439563402662	-11.1700192926134	1.92	1	3.08	-6.98990760092285	-5.84047193207907	-4.6910362632353	-8.3350032176668	-6.96437708849608	-5.59375095932536	-8.0976904876976	-6.76837791944611	-5.43565859918377	-4.26819121200497	2.55701362402259	1.49590754219617	-7.72699863013722	-0.632531050609301	-0.555298592891081	-0.760372359583831	-0.93378242902764	-0.842326032918311	-1.08516153903545	-0.875079164886402	-0.786532299793017	-1.02190435729012	0.0098546545505089	0.0117578460334939	0.0114387951915795
247	13.6648837358257	0.27	-4.2558451552842	-5.34162689563378	-3.17006341493463	0.370724859172911	-13.5831653083679	-16.3461652833721	-10.8201653333637	2.01	1.23	3.03	-6.59235013582162	-5.47804210426007	-4.36373407269852	-7.79124842079104	-6.47429005051226	-5.15733168023348	-7.76113649300741	-6.4489255981689	-5.13754198619908	-4.2558451552842	2.57322201262036	1.84573972323596	-8.36923360428366	-0.632531050609301	-0.555298592891081	-0.760372359583831	-0.93378242902764	-0.842326032918311	-1.08516153903545	-0.875079164886402	-0.786532299793017	-1.02190435729012	0.0098546545505089	0.0117578460334939	0.0114387951915795
247	13.6648837358257	0.27	-4.19098726351805	-5.2650280280349	-3.1169464990012	0.377784240203809	-14.3179268951571	-17.1868188147677	-11.4490349755465	1.91	1.28	3.42	-7.22469301725433	-6.0187186224432	-4.81274422763207	-8.61679311048043	-7.17844385026873	-5.74009459005704	-8.51253096093524	-7.09386447986467	-5.66923362782813	-4.19098726351805	2.65998796889984	-0.0750447346747759	-10.2287980851149	-0.632531050609301	-0.555298592891081	-0.760372359583831	-0.93378242902764	-0.842326032918311	-1.08516153903545	-0.875079164886402	-0.786532299793017	-1.02190435729012	0.0098546545505089	0.0117578460334939	0.0114387951915795
247	13.6648837358257	0.27	-4.18015724050335	-5.26320144511078	-3.09711303589592	0.355441912609903	-12.2725079447502	-14.8527799817081	-9.69223590779228	1.77	0.97	3.32	-6.64104934353211	-5.48734519264068	-4.33364104174926	-8.03513524755287	-6.6392460727338	-5.24335689791474	-7.70439112146775	-6.36667540673966	-5.02796493654649	-4.18015724050335	2.50195233218834	0.00517279250851119	-8.55974287672629	-0.632531050609301	-0.555298592891081	-0.760372359583831	-0.93378242902764	-0.842326032918311	-1.08516153903545	-0.875079164886402	-0.786532299793017	-1.02190435729012	0.0098546545505089	0.0117578460334939	0.0114387951915795
247	13.6648837358257	0.27	-4.11121801629467	-5.16568032692971	-3.05675570565963	0.407022589911749	-14.4679587297779	-17.1944401376966	-11.7414773218592	1.73	1.03	3.43	-7.84099121621232	-6.59766391974587	-5.35433662327942	-9.53242984003094	-8.02089515073601	-6.50936046144108	-9.16565995906195	-7.71380025833967	-6.25812498084641	-4.11121801629467	2.5700186372419	2.68656225556682	-6.29264188417742	-0.632531050609301	-0.555298592891081	-0.760372359583831	-0.93378242902764	-0.842326032918311	-1.08516153903545	-0.875079164886402	-0.786532299793017	-1.02190435729012	0.0098546545505089	0.0117578460334939	0.0114387951915795
247	13.6648837358257	0.27	-4.1010759639733	-5.14836166824664	-3.05379025969996	0.410413009293318	-14.0662937185081	-16.6985521775921	-11.4340352594241	1.89	1.02	3.09	-7.09501863944883	-5.97660294493676	-4.85818725042468	-8.48265091907564	-7.14549729044211	-5.80834366180859	-8.25997418678176	-6.95979999635208	-5.65736820366174	-4.1010759639733	2.44763713009329	1.75674771748929	-6.99910250277582	-0.632531050609301	-0.555298592891081	-0.760372359583831	-0.93378242902764	-0.842326032918311	-1.08516153903545	-0.875079164886402	-0.786532299793017	-1.02190435729012	0.0098546545505089	0.0117578460334939	0.0114387951915795
247	13.6648837358257	0.27	-4.00629811030927	-5.02987674054378	-2.98271948007475	0.370883097975177	-13.6186804754644	-16.3879654394189	-10.8493955115098	2.05	1.27	3.65	-6.51881907758224	-5.41725050758357	-4.31568193758489	-7.68171664641588	-6.38363834103273	-5.08556003564957	-7.52372214958275	-6.25169251522363	-4.98050012048707	-4.00629811030927	2.81042750252838	-1.91262552836477	-12.8009044681109	-0.632531050609301	-0.555298592891081	-0.760372359583831	-0.93378242902764	-0.842326032918311	-1.08516153903545	-0.875079164886402	-0.786532299793017	-1.02190435729012	0.0098546545505089	0.0117578460334939	0.0114387951915795
247	13.6648837358257	0.27	-4.00579355601041	-5.04715003440158	-2.96443707761925	0.437222976108227	-13.6111204237543	-16.0221138660706	-11.2001269814381	2.01	0.86	3.32	-6.47151257012565	-5.49768511521774	-4.52385766030984	-7.65094456369562	-6.49963723154274	-5.34832989938986	-7.21505758105228	-6.12960046746718	-5.04342906675105	-4.00579355601041	2.48313391689276	0.0367360295520993	-8.04349697269566	-0.632531050609301	-0.555298592891081	-0.760372359583831	-0.93378242902764	-0.842326032918311	-1.08516153903545	-0.875079164886402	-0.786532299793017	-1.02190435729012	0.0098546545505089	0.0117578460334939	0.0114387951915795
247	13.6648837358257	0.27	-3.96960077104582	-4.99525260222826	-2.94394893986338	0.410721198119223	-14.7142103893662	-17.4659622775064	-11.9624585012261	1.99	1.14	3.29	-7.10914338016276	-5.98910210166902	-4.86906082317527	-8.41877745183173	-7.09240411030995	-5.76603076878817	-8.24499913186028	-6.94620190171933	-5.64655944099688	-3.96960077104582	2.68609746145929	-0.60074590674486	-11.0719704358133	-0.632531050609301	-0.555298592891081	-0.760372359583831	-0.93378242902764	-0.842326032918311	-1.08516153903545	-0.875079164886402	-0.786532299793017	-1.02190435729012	0.0098546545505089	0.0117578460334939	0.0114387951915795
247	13.6648837358257	0.27	-3.91908425405707	-4.92611610863312	-2.91205239948102	0.335900603481541	-12.9010291227519	-15.7332098811102	-10.0688483643936	1.84	1.04	3.03	-6.81893748093142	-5.59144076081652	-4.36394404070161	-8.18987533289835	-6.71559211247066	-5.24130889204297	-8.01158782379781	-6.56974537108034	-5.12753579801597	-3.91908425405707	2.52334473552971	1.82432466684101	-7.55750394537003	-0.632531050609301	-0.555298592891081	-0.760372359583831	-0.93378242902764	-0.842326032918311	-1.08516153903545	-0.875079164886402	-0.786532299793017	-1.02190435729012	0.0098546545505089	0.0117578460334939	0.0114387951915795
247	13.6648837358257	0.27	-3.89168561120952	-4.89126560337072	-2.89210561904831	0.352873346121217	-12.9286403318208	-15.6621683610053	-10.1951123026362	2.08	1.17	3.69	-6.13947690979582	-5.06795016901311	-3.9964234282304	-7.21243062057589	-5.9536405983093	-4.69485057604271	-6.98458345521979	-5.76495603348496	-4.54688959418564	-3.89168561120952	2.77933623909017	1.26482659503325	-9.57596359916926	-0.632531050609301	-0.555298592891081	-0.760372359583831	-0.93378242902764	-0.842326032918311	-1.08516153903545	-0.875079164886402	-0.786532299793017	-1.02190435729012	0.0098546545505089	0.0117578460334939	0.0114387951915795
247	13.6648837358257	0.27	-3.87851769149769	-4.86211089986967	-2.89492448312572	0.407087157132197	-14.6777811381767	-17.4434335519268	-11.9121287244266	2.17	1.33	3.44	-6.62173222231073	-5.57185808776469	-4.52198395321865	-7.72788489241753	-6.50263050415309	-5.27737611588864	-7.65888508883778	-6.44540186446636	-5.23022351245294	-3.87851769149769	2.8136770835455	0.828537577532277	-10.4333229634469	-0.632531050609301	-0.555298592891081	-0.760372359583831	-0.93378242902764	-0.842326032918311	-1.08516153903545	-0.875079164886402	-0.786532299793017	-1.02190435729012	0.0098546545505089	0.0117578460334939	0.0114387951915795
247	13.6648837358257	0.27	-3.86790269735311	-4.85488781399807	-2.88091758070815	0.401803226825061	-14.5855971745364	-17.3641905725333	-11.8070037765396	1.72	1.04	3.1	-7.9472496441654	-6.67554191317329	-5.40383418218119	-9.67024885592402	-8.1228292099683	-6.57540956401258	-9.43588591562786	-7.92424345654346	-6.41542313723247	-3.86790269735311	2.57171316023568	-0.477148460936992	-9.59546815804431	-0.632531050609301	-0.555298592891081	-0.760372359583831	-0.93378242902764	-0.842326032918311	-1.08516153903545	-0.875079164886402	-0.786532299793017	-1.02190435729012	0.0098546545505089	0.0117578460334939	0.0114387951915795
247	13.6648837358257	0.27	-3.84536040317137	-4.82098314165813	-2.8697376646846	0.423765361594945	-15.4241626916703	-18.2323366788076	-12.615988704533	1.73	1	2.8	-8.33531746923282	-7.05149838975971	-5.7676793102866	-10.1396789157196	-8.5779491675988	-7.01621941947798	-9.96415136106094	-8.43110223834335	-6.89476904940318	-3.84536040317137	2.36446899937027	0.340918679408818	-7.69126703628771	-0.632531050609301	-0.555298592891081	-0.760372359583831	-0.93378242902764	-0.842326032918311	-1.08516153903545	-0.875079164886402	-0.786532299793017	-1.02190435729012	0.0098546545505089	0.0117578460334939	0.0114387951915795
247	13.6648837358257	0.27	-3.79183386083564	-4.76125083761501	-2.82241688405627	0.414500662086262	-13.7956257405331	-16.355552000103	-11.2356994809631	2.02	0.99	3.83	-6.57327567246648	-5.54444454495495	-4.51561341744342	-7.76291473761988	-6.54788455780628	-5.33285437799268	-7.31178010122257	-6.16711213456563	-5.02331767569371	-3.79183386083564	2.86257571311968	-0.858666493525794	-11.1331432175136	-0.632531050609301	-0.555298592891081	-0.760372359583831	-0.93378242902764	-0.842326032918311	-1.08516153903545	-0.875079164886402	-0.786532299793017	-1.02190435729012	0.0098546545505089	0.0117578460334939	0.0114387951915795
247	13.6648837358257	0.27	-3.78735252663658	-4.75973048266496	-2.81497457060821	0.389798368646677	-15.2493996276678	-18.2282924696674	-12.2705067856682	1.68	1.05	2.71	-8.50204163425537	-7.11262619620431	-5.72321075815325	-10.3941133621996	-8.69549293765289	-6.99687251310614	-10.2955383257516	-8.61650433585859	-6.93434765373585	-3.78735252663658	2.44034580504754	0.213469073013751	-8.47275527225749	-0.632531050609301	-0.555298592891081	-0.760372359583831	-0.93378242902764	-0.842326032918311	-1.08516153903545	-0.875079164886402	-0.786532299793017	-1.02190435729012	0.0098546545505089	0.0117578460334939	0.0114387951915795
247	13.6648837358257	0.27	-3.71376869176884	-4.65598390541899	-2.77155347811869	0.358084926724364	-13.5269030833974	-16.3545788296769	-10.699227337118	2.02	1.22	3.41	-6.57759992294521	-5.44034533726971	-4.3030907515942	-7.76921636523244	-6.42593355053223	-5.08265073583201	-7.63107656504246	-6.31118921898252	-4.99228373881798	-3.71376869176884	2.86011973680247	1.20345007957393	-9.74042391945041	-0.632531050609301	-0.555298592891081	-0.760372359583831	-0.93378242902764	-0.842326032918311	-1.08516153903545	-0.875079164886402	-0.786532299793017	-1.02190435729012	0.0098546545505089	0.0117578460334939	0.0114387951915795
247	13.6648837358257	0.27	-3.70796228005013	-4.65216682403106	-2.7637577360692	0.39106674491181	-13.5679459679666	-16.2113221342758	-10.9245698016575	1.95	1.21	3.11	-6.72294394389986	-5.62671813075884	-4.53049231761783	-7.99415222119961	-6.69064648142482	-5.38714074165004	-7.92927292014413	-6.63598881173562	-5.34316418724816	-3.70796228005013	2.70377511827814	0.674022656149	-9.43057928568255	-0.632531050609301	-0.555298592891081	-0.760372359583831	-0.93378242902764	-0.842326032918311	-1.08516153903545	-0.875079164886402	-0.786532299793017	-1.02190435729012	0.0098546545505089	0.0117578460334939	0.0114387951915795
247	13.6648837358257	0.27	-3.61753572265331	-4.54784832268821	-2.68722312261842	0.47288383065468	-16.2525244882004	-18.9315831773113	-13.5734657990895	1.95	1.18	3.01	-7.84522100532032	-6.73502291436046	-5.62482482340061	-9.32709899479432	-8.00719640808683	-6.68729382137934	-9.2597793114882	-7.94675561308804	-6.63863186732925	-3.61753572265331	2.65889871687386	-0.622727451931216	-10.0244494312761	-0.632531050609301	-0.555298592891081	-0.760372359583831	-0.93378242902764	-0.842326032918311	-1.08516153903545	-0.875079164886402	-0.786532299793017	-1.02190435729012	0.0098546545505089	0.0117578460334939	0.0114387951915795
247	13.6648837358257	0.27	-3.61327454909624	-4.5323530792007	-2.69419601899177	0.415677541941837	-12.9405757100575	-15.3360254774194	-10.5451259426956	1.8	1.08	3.22	-6.78574302865113	-5.7258265213857	-4.66591001412026	-8.18971072911668	-6.91049789201561	-5.63128505491454	-7.9853029496849	-6.73796799723735	-5.49056903280811	-3.61327454909624	2.57406042169916	-0.837483570212015	-9.7539013134243	-0.632531050609301	-0.555298592891081	-0.760372359583831	-0.93378242902764	-0.842326032918311	-1.08516153903545	-0.875079164886402	-0.786532299793017	-1.02190435729012	0.0098546545505089	0.0117578460334939	0.0114387951915795
247	13.6648837358257	0.27	-3.589859941615	-4.5177486041446	-2.66197127908539	0.371603261312265	-13.4941221118034	-16.2338491779928	-10.754395045614	2	1.09	3.61	-6.57781590218754	-5.46770208592364	-4.35758826965974	-7.78193561805769	-6.46860694250005	-5.1552782669424	-7.49018653368914	-6.22560860539228	-4.96188916134667	-3.589859941615	2.73060089511008	0.314683960984039	-9.97508462325998	-0.632531050609301	-0.555298592891081	-0.760372359583831	-0.93378242902764	-0.842326032918311	-1.08516153903545	-0.875079164886402	-0.786532299793017	-1.02190435729012	0.0098546545505089	0.0117578460334939	0.0114387951915795
247	13.6648837358257	0.27	-3.56993254357719	-4.47521139806765	-2.66465368908674	0.358222279084034	-14.4617807386035	-17.4839811214994	-11.4395803557076	1.87	1.25	3	-7.49687163270702	-6.20099695968829	-4.90512228666956	-8.98182001670924	-7.42926401101658	-5.87670800532393	-8.96467860186229	-7.41586822238566	-5.86737097405341	-3.56993254357719	2.74454617746929	-0.372945889839788	-10.7310882378189	-0.632531050609301	-0.555298592891081	-0.760372359583831	-0.93378242902764	-0.842326032918311	-1.08516153903545	-0.875079164886402	-0.786532299793017	-1.02190435729012	0.0098546545505089	0.0117578460334939	0.0114387951915795
247	13.6648837358257	0.27	-3.52891421195844	-4.43107435294502	-2.62675407097186	0.37357523860765	-13.4664558572625	-16.1890580516532	-10.7438536628718	2.04	1.29	3.81	-6.45299390419598	-5.36775872201936	-4.28252353984274	-7.60747900430975	-6.32808776580593	-5.04869652730211	-7.42379690285977	-6.17601202834795	-4.92711680731261	-3.52891421195844	2.83232903404486	1.42856943407439	-10.0534081743814	-0.632531050609301	-0.555298592891081	-0.760372359583831	-0.93378242902764	-0.842326032918311	-1.08516153903545	-0.875079164886402	-0.786532299793017	-1.02190435729012	0.0098546545505089	0.0117578460334939	0.0114387951915795
247	13.6648837358257	0.27	-3.51533979149799	-4.4289134258078	-2.60176615718818	0.366748527817053	-12.7834236092342	-15.4060507817722	-10.1607964366962	2.14	1.26	3.32	-5.91150349130896	-4.90516709098998	-3.89883069067099	-6.91407510941369	-5.7370673537096	-4.56005959800551	-6.83789648147429	-5.67432609862297	-4.5098783161402	-3.51533979149799	2.64167589729038	-0.430876827804216	-10.5889152263522	-0.632531050609301	-0.555298592891081	-0.760372359583831	-0.93378242902764	-0.842326032918311	-1.08516153903545	-0.875079164886402	-0.786532299793017	-1.02190435729012	0.0098546545505089	0.0117578460334939	0.0114387951915795
247	13.6648837358257	0.27	-3.44151312811285	-4.32737728076007	-2.55564897546564	0.373895154627422	-13.1685019863158	-15.8290460065013	-10.5079579661302	1.72	1.09	3.32	-7.2387951097603	-6.02209935723604	-4.80540360471178	-8.80644738545119	-7.326260839729	-5.8460742940068	-8.57020545163353	-7.1310456143452	-5.68905591140342	-3.44151312811285	2.66244692177742	-0.304222413185459	-9.62796856284604	-0.632531050609301	-0.555298592891081	-0.760372359583831	-0.93378242902764	-0.842326032918311	-1.08516153903545	-0.875079164886402	-0.786532299793017	-1.02190435729012	0.0098546545505089	0.0117578460334939	0.0114387951915795
247	13.6648837358257	0.27	-3.42876724784068	-4.30450896423664	-2.55302553144471	0.440863259574256	-14.8928397465181	-17.5114450273904	-12.2742344656458	1.8	1.13	3.3	-7.74905416816083	-6.59028548089533	-5.43151679362983	-9.35254603536905	-7.95399632119575	-6.55544660702245	-9.14002140141733	-7.7740452335056	-6.4073820563792	-3.42876724784068	2.73809530994686	0.625641816684739	-9.37841355042936	-0.632531050609301	-0.555298592891081	-0.760372359583831	-0.93378242902764	-0.842326032918311	-1.08516153903545	-0.875079164886402	-0.786532299793017	-1.02190435729012	0.0098546545505089	0.0117578460334939	0.0114387951915795
247	13.6648837358257	0.27	-3.40746780153258	-4.28353041545467	-2.5314051876105	0.440798949332041	-14.4887631767535	-17.0366520918979	-11.940874261609	2.12	1.39	3.59	-6.59553763865683	-5.60915268765208	-4.62276773664733	-7.72818909172975	-6.57241228683024	-5.41663548193073	-7.65991684056831	-6.51737085516097	-5.36925772786668	-3.40746780153258	2.89664641843649	-0.53645890749335	-11.6431448639038	-0.632531050609301	-0.555298592891081	-0.760372359583831	-0.93378242902764	-0.842326032918311	-1.08516153903545	-0.875079164886402	-0.786532299793017	-1.02190435729012	0.0098546545505089	0.0117578460334939	0.0114387951915795
247	13.6648837358257	0.27	-3.40162356909116	-4.27198795494996	-2.53125918323236	0.380588264018392	-13.4261644101253	-16.1003986273878	-10.7519301928628	2.06	1.19	3.38	-6.37328635320443	-5.3147001134104	-4.25611387361637	-7.50248329045952	-6.25634038467718	-5.01019747889484	-7.3637485049394	-6.1400750368999	-4.91751087232282	-3.40162356909116	2.87161999716638	1.09027653631819	-9.62645599789707	-0.632531050609301	-0.555298592891081	-0.760372359583831	-0.93378242902764	-0.842326032918311	-1.08516153903545	-0.875079164886402	-0.786532299793017	-1.02190435729012	0.0098546545505089	0.0117578460334939	0.0114387951915795
247	13.6648837358257	0.27	-3.33388615930228	-4.20049012909898	-2.46728218950558	0.380235509999164	-13.5904687216172	-16.2994556227539	-10.8814818204806	1.74	1.15	3.34	-7.38604057755232	-6.15847275940256	-4.9309049412528	-8.96547864461267	-7.47540653589936	-5.98533442718605	-8.77234664671102	-7.31329207702802	-5.85708734184455	-3.33388615930228	2.84939749005602	1.94749697481756	-8.00910598029613	-0.632531050609301	-0.555298592891081	-0.760372359583831	-0.93378242902764	-0.842326032918311	-1.08516153903545	-0.875079164886402	-0.786532299793017	-1.02190435729012	0.0098546545505089	0.0117578460334939	0.0114387951915795
247	13.6648837358257	0.27	-3.31638238631218	-4.16813564741901	-2.46462912520534	0.390925435031485	-13.4347258762238	-16.0529241897444	-10.8165275627031	2.09	1.19	4.03	-6.26926914139311	-5.24676447501657	-4.22425980864003	-7.35919543333283	-6.15892607152208	-4.95865670971133	-7.06229531014389	-5.91017048421381	-4.75767126290497	-3.31638238631218	2.99998375685394	-0.421939766325667	-11.7912629129172	-0.632531050609301	-0.555298592891081	-0.760372359583831	-0.93378242902764	-0.842326032918311	-1.08516153903545	-0.875079164886402	-0.786532299793017	-1.02190435729012	0.0098546545505089	0.0117578460334939	0.0114387951915795
247	13.6648837358257	0.27	-3.29994965019051	-4.1540466692898	-2.44585263109122	0.355948545030162	-14.2683450870391	-17.2649241291839	-11.2717660448943	2.09	1.24	3.35	-6.74848554525465	-5.57718758878438	-4.4058896323141	-7.92316259948877	-6.54798233136349	-5.1728020632382	-7.81175457684512	-6.45749239167199	-5.09967441589547	-3.29994965019051	2.79764599867367	0.931706920621462	-9.9008016778042	-0.632531050609301	-0.555298592891081	-0.760372359583831	-0.93378242902764	-0.842326032918311	-1.08516153903545	-0.875079164886402	-0.786532299793017	-1.02190435729012	0.0098546545505089	0.0117578460334939	0.0114387951915795
247	13.6648837358257	0.27	-3.23774893682339	-4.07390431818901	-2.40159355545778	0.401364008406174	-14.7947587512816	-17.6157747475615	-11.9737427550017	1.71	1.05	2.78	-8.09804171910549	-6.80120944487918	-5.50437717065287	-9.86446860573682	-8.28475813995463	-6.70504767417244	-9.75492555049429	-8.19380278053623	-6.63045724448223	-3.23774893682339	2.57407527980525	-0.238036489717022	-8.78531933505212	-0.632531050609301	-0.555298592891081	-0.760372359583831	-0.93378242902764	-0.842326032918311	-1.08516153903545	-0.875079164886402	-0.786532299793017	-1.02190435729012	0.0098546545505089	0.0117578460334939	0.0114387951915795
247	13.6648837358257	0.27	-3.23724332536148	-4.06911568612769	-2.40537096459527	0.522619639532979	-16.3048698617099	-18.7378704242894	-13.8718692991305	2.31	1.33	3.99	-6.74029259085359	-5.86510585435875	-4.98991911786391	-7.78362072663882	-6.77296406299421	-5.76230739934959	-7.5852661646665	-6.60149731152447	-5.61687243294535	-3.23724332536148	3.18152051633629	-2.09064109365743	-14.4042046324646	-0.632531050609301	-0.555298592891081	-0.760372359583831	-0.93378242902764	-0.842326032918311	-1.08516153903545	-0.875079164886402	-0.786532299793017	-1.02190435729012	0.0098546545505089	0.0117578460334939	0.0114387951915795
247	13.6648837358257	0.27	-3.21381200818555	-4.0443328396935	-2.3832911766776	0.368386199178741	-12.3332348945231	-14.8546049690474	-9.81186481999887	2.3	1.22	3.57	-5.36417429477664	-4.45367761246403	-3.54318093015142	-6.19908101873261	-5.14687011155922	-4.09465920438583	-6.05885435065776	-5.03092240539847	-4.00208424230803	-3.21381200818555	3.0016498662172	0.260564569998304	-10.816763124738	-0.632531050609301	-0.555298592891081	-0.760372359583831	-0.93378242902764	-0.842326032918311	-1.08516153903545	-0.875079164886402	-0.786532299793017	-1.02190435729012	0.0098546545505089	0.0117578460334939	0.0114387951915795
247	13.6648837358257	0.27	-3.18273230298982	-3.99213665870654	-2.3733279472731	0.450499574726969	-15.077394026068	-17.6772456911878	-12.4775423609483	2.11	1.22	3.33	-6.85489812240217	-5.84672532166785	-4.83855252093352	-8.03483765662447	-6.85312720096477	-5.67141674530507	-7.91703591465329	-6.75293278849225	-5.57671968514798	-3.18273230298982	2.8737399968745	0.205771603743076	-10.3938424815237	-0.632531050609301	-0.555298592891081	-0.760372359583831	-0.93378242902764	-0.842326032918311	-1.08516153903545	-0.875079164886402	-0.786532299793017	-1.02190435729012	0.0098546545505089	0.0117578460334939	0.0114387951915795
247	13.6648837358257	0.27	-3.1756136606959	-3.99847783407147	-2.35274948732032	0.434439759216558	-15.9804675606302	-18.8272193125724	-13.133715808688	2.12	1.24	3.4	-7.27285278241541	-6.17316800920342	-5.07348323599143	-8.51799502317021	-7.23003970418948	-5.94208438520874	-8.38832559646152	-7.11968391311162	-5.85129366580772	-3.1756136606959	2.79162378918611	0.301609394044524	-10.3165447809653	-0.632531050609301	-0.555298592891081	-0.760372359583831	-0.93378242902764	-0.842326032918311	-1.08516153903545	-0.875079164886402	-0.786532299793017	-1.02190435729012	0.0098546545505089	0.0117578460334939	0.0114387951915795
247	13.6648837358257	0.27	-3.11484250243905	-3.91029772945629	-2.31938727542181	0.456867884340741	-15.0662030760569	-17.6309629186484	-12.5014432334653	2.16	1.25	3.48	-6.6982850261247	-5.72389170861248	-4.74949839110026	-7.81849019447902	-6.68114166887549	-5.54379314327195	-7.68144464507351	-6.56597410352174	-5.44716277506961	-3.11484250243905	3.02360008069493	0.553191721719134	-10.4956965897794	-0.632531050609301	-0.555298592891081	-0.760372359583831	-0.93378242902764	-0.842326032918311	-1.08516153903545	-0.875079164886402	-0.786532299793017	-1.02190435729012	0.0098546545505089	0.0117578460334939	0.0114387951915795
247	13.6648837358257	0.27	-3.08273595005763	-3.8743598329381	-2.29111206717717	0.413256187683509	-13.5227994407773	-16.038544597015	-11.0070542845395	1.97	1.08	3.61	-6.582841721759	-5.55028218522368	-4.51772264868836	-7.80973032453585	-6.58472570415835	-5.35972108378084	-7.50558868211803	-6.32876247194234	-5.15060357735896	-3.08273595005763	2.71957763877915	-1.00191419616846	-10.8240523069237	-0.632531050609301	-0.555298592891081	-0.760372359583831	-0.93378242902764	-0.842326032918311	-1.08516153903545	-0.875079164886402	-0.786532299793017	-1.02190435729012	0.0098546545505089	0.0117578460334939	0.0114387951915795
247	13.6648837358257	0.27	-3.06372432627994	-3.84692602270116	-2.28052262985871	0.473298569961275	-14.3334378384332	-16.6941904645169	-11.9726852123496	1.74	1.07	3.41	-7.5889448126679	-6.51577978356458	-5.44261475446126	-9.21890494760222	-7.9152446047467	-6.61158426189118	-8.91254226703386	-7.65250263459085	-6.39199375833985	-3.06372432627994	2.76127279902289	-1.72486882236966	-11.157202750061	-0.632531050609301	-0.555298592891081	-0.760372359583831	-0.93378242902764	-0.842326032918311	-1.08516153903545	-0.875079164886402	-0.786532299793017	-1.02190435729012	0.0098546545505089	0.0117578460334939	0.0114387951915795
247	13.6648837358257	0.27	-3.01718785712354	-3.78339738090229	-2.25097833334478	0.410296324509001	-13.0499538075648	-15.4926111044016	-10.607296510728	1.93	1.06	3.39	-6.46054518874748	-5.4419371735786	-4.42332915840973	-7.6915945796118	-6.47889198883541	-5.26618939805901	-7.43182334910537	-6.26175699681042	-5.08924110281405	-3.01718785712354	2.94175706127188	0.541218260676168	-9.46493140675828	-0.632531050609301	-0.555298592891081	-0.760372359583831	-0.93378242902764	-0.842326032918311	-1.08516153903545	-0.875079164886402	-0.786532299793017	-1.02190435729012	0.0098546545505089	0.0117578460334939	0.0114387951915795
247	13.6648837358257	0.27	-2.99910054026311	-3.77208054206538	-2.22612053846084	0.483201293305556	-15.0825553190282	-17.5178810279037	-12.6472296101527	1.84	1	2.97	-7.59117580610314	-6.53585492729654	-5.48053404848993	-9.11702049699026	-7.84957757000045	-6.58213464301063	-8.89711500102567	-7.66072407275946	-6.42392452251594	-2.99910054026311	2.60938165608238	-0.960969611901803	-9.5132921273511	-0.632531050609301	-0.555298592891081	-0.760372359583831	-0.93378242902764	-0.842326032918311	-1.08516153903545	-0.875079164886402	-0.786532299793017	-1.02190435729012	0.0098546545505089	0.0117578460334939	0.0114387951915795
247	13.6648837358257	0.27	-2.93366594147205	-3.6890702793959	-2.17826160354819	0.446000523000728	-14.3126921582577	-16.8032336729269	-11.8221506435886	2.02	1.15	3.31	-6.75335209240775	-5.75238382185287	-4.75141555129799	-7.97562051603924	-6.79349007691748	-5.61135963779572	-7.81603907614794	-6.65794037480951	-5.49768623441181	-2.93366594147205	2.91100322392978	-0.116348743820711	-10.5830938731685	-0.632531050609301	-0.555298592891081	-0.760372359583831	-0.93378242902764	-0.842326032918311	-1.08516153903545	-0.875079164886402	-0.786532299793017	-1.02190435729012	0.0098546545505089	0.0117578460334939	0.0114387951915795
247	13.6648837358257	0.27	-2.92637776842308	-3.6847649171806	-2.16799061966557	0.414083419240795	-14.2209343018944	-16.8620508438258	-11.579817759963	1.99	1.22	3.49	-6.85920695030622	-5.78484386667111	-4.710480783036	-8.12173689986689	-6.84962273806506	-5.57750857626324	-7.95566395810707	-6.70822210511993	-5.46413963742035	-2.92637776842308	2.90272826957854	0.190760893045691	-10.2561390890851	-0.632531050609301	-0.555298592891081	-0.760372359583831	-0.93378242902764	-0.842326032918311	-1.08516153903545	-0.875079164886402	-0.786532299793017	-1.02190435729012	0.0098546545505089	0.0117578460334939	0.0114387951915795
247	13.6648837358257	0.27	-2.89520293599046	-3.63702544408854	-2.15338042789238	0.472324689895514	-14.454499945693	-16.8398471153411	-12.0691527760449	2.29	1.38	4	-6.10756681110132	-5.24243620115503	-4.37730559120873	-7.06406863620464	-6.06345051822777	-5.0628324002509	-6.91416170343468	-5.93213880826246	-4.9548399736057	-2.89520293599046	3.14364674522608	-0.429921119706268	-12.4659981433309	-0.632531050609301	-0.555298592891081	-0.760372359583831	-0.93378242902764	-0.842326032918311	-1.08516153903545	-0.875079164886402	-0.786532299793017	-1.02190435729012	0.0098546545505089	0.0117578460334939	0.0114387951915795
247	13.6648837358257	0.27	-2.89404723134751	-3.64160887128743	-2.14648559140759	0.477032384383573	-12.4514063245058	-14.4868886411603	-10.4159240078513	1.74	0.91	3.34	-6.58767839374445	-5.66207571877284	-4.73647304380124	-8.0032219941572	-6.87872816743703	-5.75423434071685	-7.59409661230553	-6.5265440557451	-5.46000060814224	-2.89404723134751	2.66931122557298	1.00573738696384	-7.11617749125306	-0.632531050609301	-0.555298592891081	-0.760372359583831	-0.93378242902764	-0.842326032918311	-1.08516153903545	-0.875079164886402	-0.786532299793017	-1.02190435729012	0.0098546545505089	0.0117578460334939	0.0114387951915795
247	13.6648837358257	0.27	-2.85871344316362	-3.59595682196129	-2.12147006436596	0.457306953889905	-15.5926766144951	-18.2447122725645	-12.9406409564256	2.03	1.2	3.65	-7.3119865930705	-6.24912252119863	-5.18625844932675	-8.63013480917477	-7.37566584819834	-6.12119688722192	-8.39545117312717	-7.17530938698843	-5.95543948535433	-2.85871344316362	2.97143270831952	1.39215288058985	-9.32049708590348	-0.632531050609301	-0.555298592891081	-0.760372359583831	-0.93378242902764	-0.842326032918311	-1.08516153903545	-0.875079164886402	-0.786532299793017	-1.02190435729012	0.0098546545505089	0.0117578460334939	0.0114387951915795
247	13.6648837358257	0.27	-2.85257564476165	-3.58275872749377	-2.12239256202953	0.481346603274806	-15.4160888960831	-17.9145312013257	-12.9176465908406	1.92	0.97	3.13	-7.49737707808036	-6.45175864354126	-5.40614020900216	-8.93315562187351	-7.68729695696171	-6.44143829204991	-8.6360130499807	-7.43865792366046	-6.22707113392133	-2.85257564476165	2.83194520514264	2.67255310586712	-6.87222757934483	-0.632531050609301	-0.555298592891081	-0.760372359583831	-0.93378242902764	-0.842326032918311	-1.08516153903545	-0.875079164886402	-0.786532299793017	-1.02190435729012	0.0098546545505089	0.0117578460334939	0.0114387951915795
247	13.6648837358257	0.27	-2.83946295489472	-3.57765477832363	-2.10127113146582	0.387724769309085	-11.9070510779413	-14.2432039060349	-9.57089824984775	2.18	1.15	4.27	-5.37591549255263	-4.49416442977401	-3.61241336699539	-6.26670940819126	-5.23885142038392	-4.21099343257659	-5.93614611811499	-4.96178195752385	-3.98894213637383	-2.83946295489472	3.15991351291593	-2.01802273820297	-13.6349677319083	-0.632531050609301	-0.555298592891081	-0.760372359583831	-0.93378242902764	-0.842326032918311	-1.08516153903545	-0.875079164886402	-0.786532299793017	-1.02190435729012	0.0098546545505089	0.0117578460334939	0.0114387951915795
247	13.6648837358257	0.27	-2.82964526777404	-3.55200350819962	-2.10728702734847	0.334885142519306	-13.0411762305789	-15.9106523176685	-10.1717001434893	1.89	1.16	3.41	-6.75772141703272	-5.53897063156962	-4.32021984610653	-8.07869856286166	-6.62171038424412	-5.16472220562659	-7.8922994017488	-6.46918338839667	-5.04696065831927	-2.82964526777404	3.01080516206687	1.1878541046241	-9.80777959315524	-0.632531050609301	-0.555298592891081	-0.760372359583831	-0.93378242902764	-0.842326032918311	-1.08516153903545	-0.875079164886402	-0.786532299793017	-1.02190435729012	0.0098546545505089	0.0117578460334939	0.0114387951915795
247	13.6648837358257	0.27	-2.79230952258428	-3.50658730871054	-2.07803173645802	0.462572899258259	-14.6371890523079	-17.1004636740278	-12.1739144305881	2.35	1.15	3.63	-6.0567219022338	-5.18426781929295	-4.3118137363521	-6.97378196733621	-5.96922791166828	-4.96467385600035	-6.75453231004781	-5.78169507459532	-4.80871157920431	-2.79230952258428	3.09537561686852	-1.45557276001389	-12.8103074667713	-0.632531050609301	-0.555298592891081	-0.760372359583831	-0.93378242902764	-0.842326032918311	-1.08516153903545	-0.875079164886402	-0.786532299793017	-1.02190435729012	0.0098546545505089	0.0117578460334939	0.0114387951915795
247	13.6648837358257	0.27	-2.77941166694162	-3.49691682352379	-2.06190651035946	0.345883541435892	-12.5061774560718	-15.1913527228551	-9.82100218928842	1.87	1.09	3.25	-6.50070665898873	-5.35166239309733	-4.20261812720593	-7.78473720833085	-6.40873178000785	-5.03272635168484	-7.59464331494695	-6.25345885987513	-4.91074902705581	-2.77941166694162	2.85696066101023	-0.453298439015526	-10.3554464910773	-0.632531050609301	-0.555298592891081	-0.760372359583831	-0.93378242902764	-0.842326032918311	-1.08516153903545	-0.875079164886402	-0.786532299793017	-1.02190435729012	0.0098546545505089	0.0117578460334939	0.0114387951915795
247	13.6648837358257	0.27	-2.74030774638354	-3.43859225966606	-2.04202323310102	0.509147415309817	-14.8130460393943	-17.0838707087023	-12.5422213700862	2.11	1.12	4.04	-6.62071683905494	-5.74067698257378	-4.86063712609262	-7.75935978091672	-6.72796906689272	-5.69657835286871	-7.38176674624003	-6.4010092483957	-5.4197569138864	-2.74030774638354	3.14381006704593	-0.501340984589741	-11.6365071214237	-0.632531050609301	-0.555298592891081	-0.760372359583831	-0.93378242902764	-0.842326032918311	-1.08516153903545	-0.875079164886402	-0.786532299793017	-1.02190435729012	0.0098546545505089	0.0117578460334939	0.0114387951915795
247	13.6648837358257	0.27	-2.72376091941825	-3.41558203686089	-2.03193980197562	0.426987510989896	-15.1176437367644	-17.8519302835449	-12.3833571899839	1.98	1.29	3.51	-7.30658715679515	-6.18747551741578	-5.06836387803641	-8.66304059633615	-7.33616809680544	-6.00929559727473	-8.53574926667956	-7.22731655567405	-5.92079598463137	-2.72376091941825	2.97210960888441	0.0595364298810549	-10.8274776402351	-0.632531050609301	-0.555298592891081	-0.760372359583831	-0.93378242902764	-0.842326032918311	-1.08516153903545	-0.875079164886402	-0.786532299793017	-1.02190435729012	0.0098546545505089	0.0117578460334939	0.0114387951915795
247	13.6648837358257	0.27	-2.71864895728032	-3.413649670931	-2.02364824362964	0.354017060777806	-11.8968395040928	-14.405925187088	-9.38775382109764	1.97	1.06	3.83	-5.90605076496764	-4.8773915691872	-3.84873237340677	-7.00506088117459	-5.78498665913029	-4.56491243708599	-6.66562795071802	-5.50536228956768	-4.34362227458592	-2.71864895728032	3.12668370260322	-0.0397247760629559	-10.8632055496085	-0.632531050609301	-0.555298592891081	-0.760372359583831	-0.93378242902764	-0.842326032918311	-1.08516153903545	-0.875079164886402	-0.786532299793017	-1.02190435729012	0.0098546545505089	0.0117578460334939	0.0114387951915795
247	13.6648837358257	0.27	-2.7050946290439	-3.40316954107429	-2.00701971701351	0.40422122861237	-13.5001021667453	-16.0590148689132	-10.9411894645774	1.81	1.05	3.06	-7.06396012832989	-5.93835825003646	-4.81275637174302	-8.51362329290495	-7.1570258326299	-5.80042837235486	-8.32556396532853	-6.99747646654584	-5.67258315302622	-2.7050946290439	2.66563999863598	0.244238720437103	-9.14433716594305	-0.632531050609301	-0.555298592891081	-0.760372359583831	-0.93378242902764	-0.842326032918311	-1.08516153903545	-0.875079164886402	-0.786532299793017	-1.02190435729012	0.0098546545505089	0.0117578460334939	0.0114387951915795
247	13.6648837358257	0.27	-2.69485799178088	-3.38287109695428	-2.00684488660749	0.445736934047747	-14.1214238624898	-16.5799940409811	-11.6628536839985	2	1.1	3.26	-6.73295012836739	-5.73455227864816	-4.73615442892894	-7.96928445663716	-6.78755634138128	-5.60582822612541	-7.77880908713013	-6.62527263700759	-5.47170179531196	-2.69485799178088	3.0336102276412	-0.651758653503836	-10.7989450944798	-0.632531050609301	-0.555298592891081	-0.760372359583831	-0.93378242902764	-0.842326032918311	-1.08516153903545	-0.875079164886402	-0.786532299793017	-1.02190435729012	0.0098546545505089	0.0117578460334939	0.0114387951915795
247	13.6648837358257	0.27	-2.69314549277089	-3.383820319781	-2.00247066576078	0.518464358701026	-15.5460165520781	-17.8851734487859	-13.2068596553703	1.99	1.14	3.62	-7.28954936993505	-6.33616752371464	-5.38278567749423	-8.63493660440554	-7.50559494223669	-6.37625328006784	-8.35591532432694	-7.26267869951797	-6.17072002887725	-2.69314549277089	2.81919349681422	-0.128567035517988	-10.1115077227416	-0.632531050609301	-0.555298592891081	-0.760372359583831	-0.93378242902764	-0.842326032918311	-1.08516153903545	-0.875079164886402	-0.786532299793017	-1.02190435729012	0.0098546545505089	0.0117578460334939	0.0114387951915795
247	13.6648837358257	0.27	-2.67453913567933	-3.35626851167782	-1.99280975968084	0.521926340921888	-16.815556432157	-19.3282498628975	-14.3028630014165	1.99	1.16	3.64	-7.87735445600128	-6.85328983899713	-5.82922522199299	-9.33113730239695	-8.1180793397059	-6.90502137701484	-9.04558387109897	-7.8704167333582	-6.69320550389648	-2.67453913567933	3.0160741610676	-0.851449750240701	-11.2546395180757	-0.632531050609301	-0.555298592891081	-0.760372359583831	-0.93378242902764	-0.842326032918311	-1.08516153903545	-0.875079164886402	-0.786532299793017	-1.02190435729012	0.0098546545505089	0.0117578460334939	0.0114387951915795
247	13.6648837358257	0.27	-2.6409870568927	-3.31273585371152	-1.96923826007389	0.404424152607985	-12.8727179211108	-15.3116837226453	-10.4337521195763	2.17	1.02	3.86	-5.80607890176124	-4.88124084091078	-3.95640278006032	-6.77446857650517	-5.69537776709731	-4.61628695768946	-6.40411416456574	-5.38420762391473	-4.3636830426856	-2.6409870568927	3.185533625431	0.443224598265791	-10.4407195624467	-0.632531050609301	-0.555298592891081	-0.760372359583831	-0.93378242902764	-0.842326032918311	-1.08516153903545	-0.875079164886402	-0.786532299793017	-1.02190435729012	0.0098546545505089	0.0117578460334939	0.0114387951915795
247	13.6648837358257	0.27	-2.63912753958371	-3.31856348278593	-1.95969159638148	0.451552402379525	-13.1703126775632	-15.4364959936313	-10.9041293614951	1.58	0.97	3.05	-7.55750024302733	-6.44800745599879	-5.33851466897025	-9.35561125674321	-7.98214346001025	-6.60867566327728	-9.07098953632939	-7.74087223182951	-6.40834940295766	-2.63912753958371	2.57847275960497	1.14124583438514	-6.67763833348938	-0.632531050609301	-0.555298592891081	-0.760372359583831	-0.93378242902764	-0.842326032918311	-1.08516153903545	-0.875079164886402	-0.786532299793017	-1.02190435729012	0.0098546545505089	0.0117578460334939	0.0114387951915795
247	13.6648837358257	0.27	-2.63128905999253	-3.30734657921004	-1.95523154077502	0.462845914961492	-14.8653751119895	-17.3656776291063	-12.3650725948727	1.64	1	2.92	-8.2798591226112	-7.08772870030401	-5.89559827799682	-10.179263525244	-8.71365770448961	-7.24805188373522	-9.9563360869258	-8.52275846304153	-7.08887352757636	-2.63128905999253	2.73902045045042	-0.48299620371043	-9.57496934288211	-0.632531050609301	-0.555298592891081	-0.760372359583831	-0.93378242902764	-0.842326032918311	-1.08516153903545	-0.875079164886402	-0.786532299793017	-1.02190435729012	0.0098546545505089	0.0117578460334939	0.0114387951915795
247	13.6648837358257	0.27	-2.62342299652784	-3.30251331398062	-1.94433267907506	0.454456771312939	-13.3791412763544	-15.6678050568092	-11.0904774958996	1.89	1.09	3.03	-6.65931838224687	-5.68656305827496	-4.71380773430304	-7.96234974808765	-6.79925501913953	-5.6361602901914	-7.82673207333842	-6.68584307040521	-5.54158878909665	-2.62342299652784	2.80450705405663	0.682677386393932	-8.62973426963328	-0.632531050609301	-0.555298592891081	-0.760372359583831	-0.93378242902764	-0.842326032918311	-1.08516153903545	-0.875079164886402	-0.786532299793017	-1.02190435729012	0.0098546545505089	0.0117578460334939	0.0114387951915795
247	13.6648837358257	0.27	-2.58402159132726	-3.25360898269904	-1.91443419995548	0.507379635625951	-15.7518180489534	-18.1751104059468	-13.3285256919599	2.03	1.16	3.46	-7.26518271807461	-6.29651395295334	-5.32784518783207	-8.57013739425761	-7.42747867131015	-6.28481994836268	-8.36009583277279	-7.24622965045904	-6.13117104366892	-2.58402159132726	3.05099053657061	1.41786105609028	-8.97013380039972	-0.632531050609301	-0.555298592891081	-0.760372359583831	-0.93378242902764	-0.842326032918311	-1.08516153903545	-0.875079164886402	-0.786532299793017	-1.02190435729012	0.0098546545505089	0.0117578460334939	0.0114387951915795
247	13.6648837358257	0.27	-2.34838346223222	-2.94755264962984	-1.74921427483461	0.483146993822923	-13.9739208373642	-16.2304846673565	-11.717357007372	2.33	1.35	3.7	-5.79090501044029	-4.98578137690132	-4.18065774336235	-6.67692956605483	-5.74861977968914	-4.82030999332345	-6.57553733471053	-5.66065526481136	-4.74715791244616	-2.34838346223222	3.33887791133335	-1.79617177687132	-14.1615133427722	-0.632531050609301	-0.555298592891081	-0.760372359583831	-0.93378242902764	-0.842326032918311	-1.08516153903545	-0.875079164886402	-0.786532299793017	-1.02190435729012	0.0098546545505089	0.0117578460334939	0.0114387951915795
247	13.6648837358257	0.27	-2.33587527061351	-2.93727360593883	-1.7344769352882	0.478843740451549	-15.0319317769896	-17.480359732238	-12.5835038217411	2.08	1.32	3.98	-6.87126371464765	-5.90882390079184	-4.94638408693603	-8.07679765784968	-6.94550187919967	-5.81420610054966	-7.86487378035405	-6.76394385032767	-5.66281076840544	-2.33587527061351	3.43943563284117	1.27309399038137	-10.8198999818844	-0.632531050609301	-0.555298592891081	-0.760372359583831	-0.93378242902764	-0.842326032918311	-1.08516153903545	-0.875079164886402	-0.786532299793017	-1.02190435729012	0.0098546545505089	0.0117578460334939	0.0114387951915795
247	13.6648837358257	0.27	-2.32366654263105	-2.91334714248066	-1.73398594278143	0.430177503107173	-13.5561682178668	-15.9921181594411	-11.1202182762924	1.89	1.18	3.68	-6.78043481441308	-5.74762605041158	-4.71481728641009	-8.10262741104028	-6.86841974875697	-5.63421208647366	-7.85897373978885	-6.66218270846376	-5.46582282514423	-2.32366654263105	3.2144813136241	-0.524117684083534	-11.319353427808	-0.632531050609301	-0.555298592891081	-0.760372359583831	-0.93378242902764	-0.842326032918311	-1.08516153903545	-0.875079164886402	-0.786532299793017	-1.02190435729012	0.0098546545505089	0.0117578460334939	0.0114387951915795
247	13.6648837358257	0.27	-2.27814759554622	-2.8578153965932	-1.69847979449924	0.501859394550323	-14.5824995203678	-16.8508093528282	-12.3141896879073	1.73	1.03	3.19	-7.68682174269541	-6.65208845634437	-5.61735516999333	-9.34575883229916	-8.08771382049975	-6.82966880870034	-9.07232420781893	-7.85145285889974	-6.62864747519129	-2.27814759554622	2.88665907945858	-1.07162004863358	-10.228911356896	-0.632531050609301	-0.555298592891081	-0.760372359583831	-0.93378242902764	-0.842326032918311	-1.08516153903545	-0.875079164886402	-0.786532299793017	-1.02190435729012	0.0098546545505089	0.0117578460334939	0.0114387951915795
247	13.6648837358257	0.27	-2.03122733634795	-2.5500047386681	-1.5124499340278	0.376056580796634	-12.9304057054042	-15.5308264435678	-10.3299849672406	1.95	1.16	3.28	-6.41648562652274	-5.34213440960801	-4.26778319269329	-7.62338294667499	-6.34695357045807	-5.07052419424116	-7.47976131387789	-6.22693735123538	-4.97422420127229	-2.03122733634795	3.23302079400633	-1.82651758962942	-12.4450957217122	-0.632531050609301	-0.555298592891081	-0.760372359583831	-0.93378242902764	-0.842326032918311	-1.08516153903545	-0.875079164886402	-0.786532299793017	-1.02190435729012	0.0098546545505089	0.0117578460334939	0.0114387951915795
247	13.6648837358257	0.27	-1.72894586473909	-2.17471494614428	-1.2831767833339	0.484316912241505	-15.0772169228669	-17.5062491213984	-12.6481847243353	2.02	1.04	3.6	-7.04156358619671	-6.06453049588314	-5.08749740556958	-8.31742984909417	-7.16336738989028	-6.00930493068638	-7.95717468163231	-6.85354445618428	-5.74966788793976	-1.72894586473909	3.50880321786627	-1.11692104762993	-11.9569147847635	-0.632531050609301	-0.555298592891081	-0.760372359583831	-0.93378242902764	-0.842326032918311	-1.08516153903545	-0.875079164886402	-0.786532299793017	-1.02190435729012	0.0098546545505089	0.0117578460334939	0.0114387951915795
247	13.6648837358257	0.28	-5.43664554694377	-6.79310564634685	-4.08018544754069	0.405461352261458	-16.0153580504848	-19.0432294607798	-12.9874866401898	2.01	1.32	3.22	-7.67682148134134	-6.45620770187895	-5.23559392241656	-9.07211914693885	-7.62965319060619	-6.18718723427353	-9.0427923454011	-7.60509914266986	-6.16665259265236	-5.43664554694377	2.53452208711125	2.22374221118893	-7.86031364727999	-0.632531050609301	-0.555298592891081	-0.760372359583831	-0.93378242902764	-0.842326032918311	-1.08516153903545	-0.875079164886402	-0.786532299793017	-1.02190435729012	0.0098546545505089	0.0117578460334939	0.0114387951915795
247	13.6648837358257	0.28	-5.01241205986663	-6.25897142078266	-3.7658526989506	0.369362382709337	-13.586996282468	-16.3588641429028	-10.8151284220331	2.07	1.16	3.37	-6.45816371953489	-5.36388380527986	-4.26960389102483	-7.59808260681034	-6.31065330886094	-5.02322401091155	-7.43304280666803	-6.17552417305943	-4.91587935378652	-5.01241205986663	2.54547927207248	-0.57218220234561	-10.465464277111	-0.632531050609301	-0.555298592891081	-0.760372359583831	-0.93378242902764	-0.842326032918311	-1.08516153903545	-0.875079164886402	-0.786532299793017	-1.02190435729012	0.0098546545505089	0.0117578460334939	0.0114387951915795
247	13.6648837358257	0.28	-4.77860244842597	-5.96066276346841	-3.59654213338354	0.421945553867223	-15.5167950713763	-18.3523864777738	-12.6812036649788	1.81	0.95	3.03	-8.06063359437961	-6.81520083401229	-5.56976807364497	-9.71139120910014	-8.21090311235923	-6.71041501561832	-9.39899640253887	-7.94657421554817	-6.49440881626784	-4.77860244842597	2.40350102905625	0.726919063078929	-7.47980639583532	-0.632531050609301	-0.555298592891081	-0.760372359583831	-0.93378242902764	-0.842326032918311	-1.08516153903545	-0.875079164886402	-0.786532299793017	-1.02190435729012	0.0098546545505089	0.0117578460334939	0.0114387951915795
247	13.6648837358257	0.28	-4.35376096223579	-5.43579042233257	-3.27173150213901	0.352855342347562	-12.9833379045808	-15.7285389670341	-10.2381368421275	2	1.14	3.48	-6.38186498182993	-5.26799785372142	-4.15413072561291	-7.55236825800868	-6.23420581397123	-4.91604336993377	-7.34801620382061	-6.06631002128123	-4.78152888594528	-4.35376096223579	2.52689218493467	0.802127204817163	-8.98116600593799	-0.632531050609301	-0.555298592891081	-0.760372359583831	-0.93378242902764	-0.842326032918311	-1.08516153903545	-0.875079164886402	-0.786532299793017	-1.02190435729012	0.0098546545505089	0.0117578460334939	0.0114387951915795
247	13.6648837358257	0.28	-4.19287400506931	-5.23512633454555	-3.15062167559306	0.390850374182101	-14.9068402956259	-17.8123864935252	-12.0012940977266	1.67	1.04	2.87	-8.34539448626141	-6.98409855725489	-5.62280262824838	-10.2141358698404	-8.54801192557113	-6.88188798130182	-10.0523978761082	-8.41044867125571	-6.77186114185645	-4.19287400506931	2.40028121127322	-0.910114671745328	-9.13218070311218	-0.632531050609301	-0.555298592891081	-0.760372359583831	-0.93378242902764	-0.842326032918311	-1.08516153903545	-0.875079164886402	-0.786532299793017	-1.02190435729012	0.0098546545505089	0.0117578460334939	0.0114387951915795
247	13.6648837358257	0.28	-4.1389123185637	-5.1850033389171	-3.09282129821029	0.387915238796395	-13.9946380161942	-16.7392723658981	-11.2500036664902	2.23	1.25	3.78	-6.21177277004511	-5.19326703427881	-4.17476129851252	-7.21669869767183	-6.03342150950409	-4.85014432133635	-7.02906273169127	-5.87604661440642	-4.72384388654418	-4.1389123185637	2.85627288064493	-1.19591992287383	-12.5203901745345	-0.632531050609301	-0.555298592891081	-0.760372359583831	-0.93378242902764	-0.842326032918311	-1.08516153903545	-0.875079164886402	-0.786532299793017	-1.02190435729012	0.0098546545505089	0.0117578460334939	0.0114387951915795
247	13.6648837358257	0.28	-4.08754638845998	-5.1039682514506	-3.07112452546937	0.421822818837266	-16.3239683342316	-19.3078159778601	-13.3401206906031	2.14	1.22	3.67	-7.39805830089113	-6.25475556515691	-5.11145282942269	-8.65021765324896	-7.31340505926538	-5.97659246528181	-8.42947118205814	-7.12785727617717	-5.82501351649676	-4.08754638845998	2.83127714166022	0.38695384773011	-10.6403225416143	-0.632531050609301	-0.555298592891081	-0.760372359583831	-0.93378242902764	-0.842326032918311	-1.08516153903545	-0.875079164886402	-0.786532299793017	-1.02190435729012	0.0098546545505089	0.0117578460334939	0.0114387951915795
247	13.6648837358257	0.28	-3.99973651028329	-5.01151639208478	-2.9879566284818	0.447168087192554	-15.2206145037311	-17.8628942742616	-12.5783347332006	2.24	1.35	3.8	-6.58713719561717	-5.61276769589019	-4.63839819616321	-7.64333524192614	-6.51273290061216	-5.38213055929818	-7.50895521288713	-6.39593214064726	-5.2851178493347	-3.99973651028329	2.82169558776678	1.21087571159639	-10.1213438911137	-0.632531050609301	-0.555298592891081	-0.760372359583831	-0.93378242902764	-0.842326032918311	-1.08516153903545	-0.875079164886402	-0.786532299793017	-1.02190435729012	0.0098546545505089	0.0117578460334939	0.0114387951915795
247	13.6648837358257	0.28	-3.99273519734875	-4.98042074778922	-3.00504964690829	0.416233323949489	-14.528686835037	-17.2150396498721	-11.842334020202	2.3	1.24	3.77	-6.21259768360135	-5.24314134692054	-4.27368501023972	-7.17868248088699	-6.05847164887297	-4.93826081685895	-6.98677633167054	-5.89822675385151	-4.80761862949362	-3.99273519734875	2.9150516465584	-1.80985225967337	-13.1528544307018	-0.632531050609301	-0.555298592891081	-0.760372359583831	-0.93378242902764	-0.842326032918311	-1.08516153903545	-0.875079164886402	-0.786532299793017	-1.02190435729012	0.0098546545505089	0.0117578460334939	0.0114387951915795
247	13.6648837358257	0.28	-3.94757047660615	-4.93302221189727	-2.96211874131502	0.36035438090906	-13.4853526207872	-16.2904799564333	-10.680225285141	2.28	1.15	3.63	-5.92264432768194	-4.90279889971902	-3.8829534717561	-6.85338003634772	-5.67326725066283	-4.49315446497793	-6.64082423927591	-5.49908089595086	-4.35427287757321	-3.94757047660615	2.85731415476119	0.0639377407588144	-10.9470136936762	-0.632531050609301	-0.555298592891081	-0.760372359583831	-0.93378242902764	-0.842326032918311	-1.08516153903545	-0.875079164886402	-0.786532299793017	-1.02190435729012	0.0098546545505089	0.0117578460334939	0.0114387951915795
247	13.6648837358257	0.28	-3.93737672031634	-4.92896358594868	-2.94578985468399	0.360339302036128	-13.2214126736825	-15.971727054806	-10.4710982925591	1.96	1.07	3.19	-6.59799038799308	-5.4618234732729	-4.32565655855272	-7.8388567459873	-6.48901396655111	-5.13917118711491	-7.65201126595696	-6.33369873937891	-5.01563668057331	-3.93737672031634	2.64398834341772	-2.18919246828726	-11.7812811227628	-0.632531050609301	-0.555298592891081	-0.760372359583831	-0.93378242902764	-0.842326032918311	-1.08516153903545	-0.875079164886402	-0.786532299793017	-1.02190435729012	0.0098546545505089	0.0117578460334939	0.0114387951915795
247	13.6648837358257	0.28	-3.91750508713982	-4.90443395623847	-2.93057621804117	0.413767492044276	-15.3232762293885	-18.170973751392	-12.4755787073849	1.93	1.13	3.34	-7.58474509024312	-6.39608783422462	-5.20743057820611	-9.03194951591483	-7.61649096057123	-6.20103240522764	-8.81725823267912	-7.43612720311805	-6.05513411429797	-3.91750508713982	2.69852066808567	-0.204702927872601	-10.4737443273877	-0.632531050609301	-0.555298592891081	-0.760372359583831	-0.93378242902764	-0.842326032918311	-1.08516153903545	-0.875079164886402	-0.786532299793017	-1.02190435729012	0.0098546545505089	0.0117578460334939	0.0114387951915795
247	13.6648837358257	0.28	-3.89105561544108	-4.85345479653107	-2.92865643435109	0.435143462126024	-13.4942922371674	-15.8947187847331	-11.0938656896017	2.07	1.23	3.44	-6.25919333703857	-5.31392755058094	-4.3686617641233	-7.36010949579892	-6.24858292738453	-5.13705635897015	-7.23087813125932	-6.13665836114017	-5.04638499303688	-3.89105561544108	2.67388827845758	-1.14562694568781	-11.4449016672156	-0.632531050609301	-0.555298592891081	-0.760372359583831	-0.93378242902764	-0.842326032918311	-1.08516153903545	-0.875079164886402	-0.786532299793017	-1.02190435729012	0.0098546545505089	0.0117578460334939	0.0114387951915795
247	13.6648837358257	0.28	-3.87231886916062	-4.8476162242039	-2.89702151411735	0.367823935251722	-12.9942245575852	-15.6539380739407	-10.3345110412297	1.96	1.23	3.59	-6.44949021669674	-5.35367674011815	-4.25786326353956	-7.65792636372931	-6.35679113752239	-5.05565591131546	-7.48868905310187	-6.21556105397174	-4.94371404878766	-3.87231886916062	2.8141146362792	1.08311359889861	-9.70881104603472	-0.632531050609301	-0.555298592891081	-0.760372359583831	-0.93378242902764	-0.842326032918311	-1.08516153903545	-0.875079164886402	-0.786532299793017	-1.02190435729012	0.0098546545505089	0.0117578460334939	0.0114387951915795
247	13.6648837358257	0.28	-3.84067215132686	-4.79355653266194	-2.88778776999177	0.417710709077151	-13.7334320907621	-16.2650382436314	-11.2018259378928	1.77	1.06	3.25	-7.2694812556072	-6.13800752654484	-5.00653379748249	-8.79460896367512	-7.42575351857726	-6.05689807347941	-8.55070577128834	-7.21966031377313	-5.88847216536917	-3.84067215132686	2.56444651443437	0.830131437747079	-8.21547513521463	-0.632531050609301	-0.555298592891081	-0.760372359583831	-0.93378242902764	-0.842326032918311	-1.08516153903545	-0.875079164886402	-0.786532299793017	-1.02190435729012	0.0098546545505089	0.0117578460334939	0.0114387951915795
247	13.6648837358257	0.28	-3.78956295528219	-4.73021991562609	-2.8489059949383	0.425387404486751	-15.8226747061337	-18.6938560186695	-12.9514933935979	2.1	1.14	3.54	-7.29187867129825	-6.17192215973633	-5.05196564817441	-8.55744922788587	-7.24311427839542	-5.92877932890497	-8.30231158023988	-7.02573491003107	-5.75158646131922	-3.78956295528219	2.91730121016681	-2.22272155295014	-13.1925877038866	-0.632531050609301	-0.555298592891081	-0.760372359583831	-0.93378242902764	-0.842326032918311	-1.08516153903545	-0.875079164886402	-0.786532299793017	-1.02190435729012	0.0098546545505089	0.0117578460334939	0.0114387951915795
247	13.6648837358257	0.28	-3.75129987819857	-4.70031999147217	-2.80227976492497	0.39086165061559	-14.0663955808192	-16.8080627304021	-11.3247284312362	2.02	1.23	3.52	-6.76699671207465	-5.66318999238217	-4.55938327268968	-7.9947036239668	-6.69063803068252	-5.38657243739823	-7.83959450176132	-6.56090877744983	-5.28163270634327	-3.75129987819857	2.7894999853677	0.207329814552397	-10.2526650511838	-0.632531050609301	-0.555298592891081	-0.760372359583831	-0.93378242902764	-0.842326032918311	-1.08516153903545	-0.875079164886402	-0.786532299793017	-1.02190435729012	0.0098546545505089	0.0117578460334939	0.0114387951915795
247	13.6648837358257	0.28	-3.73840397327904	-4.66689436929516	-2.80991357726291	0.428834481157668	-15.0587478462808	-17.7721268762432	-12.3453688163183	2.34	1.33	4.18	-6.3341012776102	-5.36703539404955	-4.3999695104889	-7.30174577530505	-6.18694370311671	-5.07214163092838	-7.07376849650609	-5.99322791302047	-4.91424918762642	-3.73840397327904	3.07366971549245	-0.678229392449434	-12.8138193568374	-0.632531050609301	-0.555298592891081	-0.760372359583831	-0.93378242902764	-0.842326032918311	-1.08516153903545	-0.875079164886402	-0.786532299793017	-1.02190435729012	0.0098546545505089	0.0117578460334939	0.0114387951915795
247	13.6648837358257	0.28	-3.71007211846331	-4.63117073429443	-2.78897350263218	0.407577077596303	-13.0486967265975	-15.5048962945603	-10.5924971586347	2.15	1.06	3.62	-5.92541708282099	-4.9867454140572	-4.04807374529341	-6.92464201698587	-5.82767868312693	-4.730715349268	-6.64209252873643	-5.58931268141606	-4.5368557507058	-3.71007211846331	2.72448046278648	-0.0252206668990305	-10.23910244125	-0.632531050609301	-0.555298592891081	-0.760372359583831	-0.93378242902764	-0.842326032918311	-1.08516153903545	-0.875079164886402	-0.786532299793017	-1.02190435729012	0.0098546545505089	0.0117578460334939	0.0114387951915795
247	13.6648837358257	0.28	-3.68307816615022	-4.59958746186913	-2.76656887043131	0.37253968633155	-13.4334408982611	-16.1553874262024	-10.7114943703199	2.01	1.2	3.19	-6.51187549833013	-5.41471970531477	-4.31756391229941	-7.69524021928738	-6.39870477609579	-5.10216933290419	-7.60075883467935	-6.31904249672659	-5.03997098367727	-3.68307816615022	2.71676922248269	0.207662167595481	-10.1417352910584	-0.632531050609301	-0.555298592891081	-0.760372359583831	-0.93378242902764	-0.842326032918311	-1.08516153903545	-0.875079164886402	-0.786532299793017	-1.02190435729012	0.0098546545505089	0.0117578460334939	0.0114387951915795
247	13.6648837358257	0.28	-3.61860511794023	-4.5232052513113	-2.71400498456917	0.410154047825235	-14.445043974105	-17.1496258322212	-11.7404621159888	1.9	1.16	3.32	-7.23641943887089	-6.09519986221295	-4.95398028555501	-8.63814893278087	-7.27586959678448	-5.91359026078808	-8.46517892192733	-7.12958214981769	-5.79557443044311	-3.61860511794023	2.9126135898855	-0.552105154832819	-11.1994719327175	-0.632531050609301	-0.555298592891081	-0.760372359583831	-0.93378242902764	-0.842326032918311	-1.08516153903545	-0.875079164886402	-0.786532299793017	-1.02190435729012	0.0098546545505089	0.0117578460334939	0.0114387951915795
247	13.6648837358257	0.28	-3.58133255086522	-4.48778193440559	-2.67488316732485	0.405750132543276	-14.9574800366994	-17.7836553922663	-12.1313046811326	2.01	1.23	3.48	-7.18143771686288	-6.04016491072413	-4.89889210458537	-8.48985062580328	-7.14064507262305	-5.79143951944282	-8.32825975742096	-7.00396805685026	-5.68124132029276	-3.58133255086522	2.75687176583217	0.179580402658462	-10.6345519819671	-0.632531050609301	-0.555298592891081	-0.760372359583831	-0.93378242902764	-0.842326032918311	-1.08516153903545	-0.875079164886402	-0.786532299793017	-1.02190435729012	0.0098546545505089	0.0117578460334939	0.0114387951915795
247	13.6648837358257	0.28	-3.55332521787544	-4.44494495557752	-2.66170548017337	0.500462050582918	-17.5036037068478	-20.2339114543401	-14.7732959593555	2.05	1.23	3.48	-8.03586834988658	-6.95153061998032	-5.86719289007406	-9.46620245413797	-8.18885941751419	-6.91151638089041	-9.29447232272771	-8.03744007104914	-6.78359851172942	-3.55332521787544	2.91457780289301	-0.255051086782063	-10.6973493926866	-0.632531050609301	-0.555298592891081	-0.760372359583831	-0.93378242902764	-0.842326032918311	-1.08516153903545	-0.875079164886402	-0.786532299793017	-1.02190435729012	0.0098546545505089	0.0117578460334939	0.0114387951915795
247	13.6648837358257	0.28	-3.54466141222569	-4.42170970471306	-2.66761311973831	0.497557845295192	-15.9432784189931	-18.4446852834642	-13.441871554522	1.95	0.97	3.58	-7.62958808909164	-6.59488873120939	-5.56018937332715	-9.06709271004629	-7.83744375712874	-6.6077948042112	-8.59577321182022	-7.42955999474836	-6.26413489548016	-3.54466141222569	2.84616809991224	-0.317783072469602	-9.50563845433117	-0.632531050609301	-0.555298592891081	-0.760372359583831	-0.93378242902764	-0.842326032918311	-1.08516153903545	-0.875079164886402	-0.786532299793017	-1.02190435729012	0.0098546545505089	0.0117578460334939	0.0114387951915795
247	13.6648837358257	0.28	-3.54244142657626	-4.4268151254262	-2.65806772772632	0.353333038767654	-12.7305671109629	-15.4195090479857	-10.0416251739402	2.18	1.27	4.09	-5.82568170557984	-4.80976610144935	-3.79385049731887	-6.79235626849465	-5.60786644039986	-4.42337661230508	-6.56155311174608	-5.41745948815699	-4.27203259462256	-3.54244142657626	3.005387566004	-1.7624559441143	-13.5557917874238	-0.632531050609301	-0.555298592891081	-0.760372359583831	-0.93378242902764	-0.842326032918311	-1.08516153903545	-0.875079164886402	-0.786532299793017	-1.02190435729012	0.0098546545505089	0.0117578460334939	0.0114387951915795
247	13.6648837358257	0.28	-3.53335546977593	-4.41436550189729	-2.65234543765457	0.455368119804465	-14.0059169581466	-16.3973995671406	-11.6144343491526	2.11	0.96	3.64	-6.36503688487266	-5.43672657850664	-4.50841627214063	-7.46221558088355	-6.37388698870795	-5.28555839653234	-7.05098572365322	-6.02362429217148	-4.99434040930422	-3.53335546977593	2.79434813138088	0.253053622136246	-9.69997360900499	-0.632531050609301	-0.555298592891081	-0.760372359583831	-0.93378242902764	-0.842326032918311	-1.08516153903545	-0.875079164886402	-0.786532299793017	-1.02190435729012	0.0098546545505089	0.0117578460334939	0.0114387951915795
247	13.6648837358257	0.28	-3.51534071293789	-4.40285092409059	-2.6278305017852	0.428833197508443	-14.7371693885006	-17.3926113661966	-12.0817274108046	1.88	1.24	3.32	-7.42097347266097	-6.28796566493338	-5.1549578572058	-8.88084146491546	-7.52494620993187	-6.16905095494828	-8.76721982136519	-7.43021184180434	-6.08827987104901	-3.51534071293789	2.76636713113274	-0.628710454578823	-10.8447460433734	-0.632531050609301	-0.555298592891081	-0.760372359583831	-0.93378242902764	-0.842326032918311	-1.08516153903545	-0.875079164886402	-0.786532299793017	-1.02190435729012	0.0098546545505089	0.0117578460334939	0.0114387951915795
247	13.6648837358257	0.28	-3.45220456425305	-4.31444123409161	-2.58996789441448	0.41583413429298	-13.075610199249	-15.4952763380635	-10.6559440604344	2.27	1.19	3.82	-5.66133517005798	-4.77728891540557	-3.89324266075315	-6.55724193913205	-5.53329528997436	-4.50934864081667	-6.34052914598624	-5.35108859699978	-4.35917217770614	-3.45220456425305	2.87236853803359	-1.02897019362584	-12.2345311845422	-0.632531050609301	-0.555298592891081	-0.760372359583831	-0.93378242902764	-0.842326032918311	-1.08516153903545	-0.875079164886402	-0.786532299793017	-1.02190435729012	0.0098546545505089	0.0117578460334939	0.0114387951915795
247	13.6648837358257	0.28	-3.44400484416281	-4.3051525174681	-2.58285717085751	0.420778494114167	-14.8706637353898	-17.5946906006536	-12.1466368701259	2.24	1.24	4.03	-6.49787485283176	-5.49186763917956	-4.48586042552736	-7.5419530687921	-6.37430066487965	-5.20664826096721	-7.27875877510564	-6.15265705424244	-5.02426498453832	-3.44400484416281	3.20943353430195	-0.344964064507096	-12.5610119703001	-0.632531050609301	-0.555298592891081	-0.760372359583831	-0.93378242902764	-0.842326032918311	-1.08516153903545	-0.875079164886402	-0.786532299793017	-1.02190435729012	0.0098546545505089	0.0117578460334939	0.0114387951915795
247	13.6648837358257	0.28	-3.44274398174376	-4.30194207531761	-2.58354588816991	0.446039978886675	-14.064903375639	-16.5121319379056	-11.6176748133725	2.02	1.12	3.27	-6.64133633859053	-5.65703776100303	-4.67273918341554	-7.8445933644007	-6.68196257796313	-5.51933179152556	-7.66851141702761	-6.53211404419238	-5.39447378334673	-3.44274398174376	2.73995269696626	1.14767356575764	-8.98169540438286	-0.632531050609301	-0.555298592891081	-0.760372359583831	-0.93378242902764	-0.842326032918311	-1.08516153903545	-0.875079164886402	-0.786532299793017	-1.02190435729012	0.0098546545505089	0.0117578460334939	0.0114387951915795
247	13.6648837358257	0.28	-3.43909471064595	-4.30529878057027	-2.57289064072163	0.426086376424567	-13.571642824428	-16.0308341931676	-11.1124514556884	1.84	1.06	3.07	-6.94743986661542	-5.88167598003616	-4.81591209345691	-8.34407593026336	-7.06406272193282	-5.78404951360229	-8.16171025187885	-6.91156357051055	-5.65918671748473	-3.43909471064595	2.637294776942	1.11182540640088	-8.18134319651141	-0.632531050609301	-0.555298592891081	-0.760372359583831	-0.93378242902764	-0.842326032918311	-1.08516153903545	-0.875079164886402	-0.786532299793017	-1.02190435729012	0.0098546545505089	0.0117578460334939	0.0114387951915795
247	13.6648837358257	0.28	-3.43657348620118	-4.29757331754363	-2.57557365485873	0.471193602091339	-15.3529630953969	-17.8923350891676	-12.8135911016262	2.12	1.3	3.44	-6.92281117823848	-5.94029029784066	-4.95776941744285	-8.11070175413334	-6.95958934864622	-5.80847694315911	-8.0204336438021	-6.87939836269653	-5.74284433197173	-3.43657348620118	2.78080282456375	-0.457023817454427	-11.083191630305	-0.632531050609301	-0.555298592891081	-0.760372359583831	-0.93378242902764	-0.842326032918311	-1.08516153903545	-0.875079164886402	-0.786532299793017	-1.02190435729012	0.0098546545505089	0.0117578460334939	0.0114387951915795
247	13.6648837358257	0.28	-3.43455107840409	-4.28589497762288	-2.58320717918531	0.450626370131687	-15.9349422451751	-18.681960583543	-13.1879239068072	1.91	1.31	3.47	-7.87387213747276	-6.71608834605124	-5.55830455462973	-9.39662252219451	-8.01493165138046	-6.63324078056642	-9.28778776109143	-7.9231029800237	-6.55658745181646	-3.43455107840409	2.83234705076927	-0.480686324577588	-11.3716920505118	-0.632531050609301	-0.555298592891081	-0.760372359583831	-0.93378242902764	-0.842326032918311	-1.08516153903545	-0.875079164886402	-0.786532299793017	-1.02190435729012	0.0098546545505089	0.0117578460334939	0.0114387951915795
247	13.6648837358257	0.28	-3.41152505200774	-4.25989797520173	-2.56315212881374	0.452569185183204	-14.7826473148099	-17.3210458423206	-12.2442487872991	1.87	0.99	3.29	-7.41315427255573	-6.32675683091346	-5.24035938927119	-8.87771662799269	-7.57668763578864	-6.2756586435846	-8.54806467301297	-7.29481518089415	-6.04251191637888	-3.41152505200774	2.73594155830328	-1.07884068237318	-10.5919415847039	-0.632531050609301	-0.555298592891081	-0.760372359583831	-0.93378242902764	-0.842326032918311	-1.08516153903545	-0.875079164886402	-0.786532299793017	-1.02190435729012	0.0098546545505089	0.0117578460334939	0.0114387951915795
247	13.6648837358257	0.28	-3.39198874559826	-4.23115077553786	-2.55282671565865	0.406618371391876	-13.359873824808	-15.8796465338231	-10.8401011157929	2.11	1.28	3.63	-6.15600431742533	-5.17917327508519	-4.20234223274506	-7.21520271072041	-6.07029870786615	-4.92539470501189	-7.0751821498602	-5.95490155860144	-4.83109288812887	-3.39198874559826	2.85563866342508	0.132041821818319	-10.7400828633421	-0.632531050609301	-0.555298592891081	-0.760372359583831	-0.93378242902764	-0.842326032918311	-1.08516153903545	-0.875079164886402	-0.786532299793017	-1.02190435729012	0.0098546545505089	0.0117578460334939	0.0114387951915795
247	13.6648837358257	0.28	-3.39123092410718	-4.24743438486662	-2.53502746334774	0.391629024276674	-14.2212080602121	-16.9885878170724	-11.4538283033518	1.92	1.12	3.56	-7.10822755535084	-5.95032289278281	-4.79241823021477	-8.4690465633659	-7.08946938651465	-5.70989220966341	-8.1969593382439	-6.8614769121144	-5.52658043979531	-3.39123092410718	2.74993564187808	1.29159728762444	-8.7979639717745	-0.632531050609301	-0.555298592891081	-0.760372359583831	-0.93378242902764	-0.842326032918311	-1.08516153903545	-0.875079164886402	-0.786532299793017	-1.02190435729012	0.0098546545505089	0.0117578460334939	0.0114387951915795
247	13.6648837358257	0.28	-3.38822635503735	-4.23080246423202	-2.54565024584269	0.419884410414426	-13.9648119438387	-16.527601504853	-11.4020223828244	2.1	1.12	3.81	-6.42918700341449	-5.4322696144442	-4.43535222547391	-7.54072806529375	-6.37145379627728	-5.20217952726082	-7.23757853867581	-6.11619693597555	-4.99269826546986	-3.38822635503735	2.91532031746455	-1.25254955274744	-12.0789990371007	-0.632531050609301	-0.555298592891081	-0.760372359583831	-0.93378242902764	-0.842326032918311	-1.08516153903545	-0.875079164886402	-0.786532299793017	-1.02190435729012	0.0098546545505089	0.0117578460334939	0.0114387951915795
247	13.6648837358257	0.28	-3.38727548186249	-4.24133928527093	-2.53321167845405	0.433097415833314	-14.5963101031456	-17.2036038626902	-11.9890163436009	1.89	1.08	3.37	-7.30901052103485	-6.20129276189318	-5.09357500275151	-8.73833221482749	-7.41399347543357	-6.08965473603964	-8.47561377883699	-7.19380152344189	-5.90826161954746	-3.38727548186249	2.77435154504154	1.05465401596273	-8.67611876802001	-0.632531050609301	-0.555298592891081	-0.760372359583831	-0.93378242902764	-0.842326032918311	-1.08516153903545	-0.875079164886402	-0.786532299793017	-1.02190435729012	0.0098546545505089	0.0117578460334939	0.0114387951915795
247	13.6648837358257	0.28	-3.358363457253	-4.20556777987753	-2.51115913462846	0.442999093519098	-15.1971093136638	-17.8576688462381	-12.5365497810896	2.04	1.31	3.51	-7.11660559036399	-6.05632426215453	-4.99604293394507	-8.38943964299287	-7.13952265733755	-5.88960567168222	-8.28831709036313	-7.05167947631501	-5.81532989819029	-3.358363457253	3.03802283486582	-0.262762085657247	-11.9306027070002	-0.632531050609301	-0.555298592891081	-0.760372359583831	-0.93378242902764	-0.842326032918311	-1.08516153903545	-0.875079164886402	-0.786532299793017	-1.02190435729012	0.0098546545505089	0.0117578460334939	0.0114387951915795
247	13.6648837358257	0.28	-3.35436881931568	-4.19127564373192	-2.51746199489944	0.374985004283354	-13.0565446646493	-15.6883392474877	-10.4247500818109	2.24	1.21	3.63	-5.78179881285474	-4.81187417298763	-3.84194953312052	-6.70808461547029	-5.58277106419408	-4.45745751291788	-6.53793112303339	-5.44065067218326	-4.34442560681095	-3.35436881931568	2.86393677301846	-1.12194491422565	-12.2352202594436	-0.632531050609301	-0.555298592891081	-0.760372359583831	-0.93378242902764	-0.842326032918311	-1.08516153903545	-0.875079164886402	-0.786532299793017	-1.02190435729012	0.0098546545505089	0.0117578460334939	0.0114387951915795
247	13.6648837358257	0.28	-3.34624907695241	-4.18468847546065	-2.50780967844416	0.458654691748516	-16.8836764357481	-19.7475032461125	-14.0198496253837	2.05	1.25	3.27	-7.84973552941308	-6.71134943658745	-5.57296334376182	-9.24869733290615	-7.90743069008958	-6.56616404727301	-9.15550570133884	-7.82767132325537	-6.49941385145244	-3.34624907695241	2.87717216607955	-1.84714180318921	-12.8288374899789	-0.632531050609301	-0.555298592891081	-0.760372359583831	-0.93378242902764	-0.842326032918311	-1.08516153903545	-0.875079164886402	-0.786532299793017	-1.02190435729012	0.0098546545505089	0.0117578460334939	0.0114387951915795
247	13.6648837358257	0.28	-3.33325180833751	-4.16234405481787	-2.50415956185716	0.407817805181652	-14.4907397041739	-17.2170205856607	-11.7644588226871	1.97	1.18	3.45	-7.06907656636799	-5.94970238680139	-4.83032820723478	-8.38724955556553	-7.05914531140606	-5.7310410672466	-8.19491885444054	-6.8987235796405	-5.6013596834639	-3.33325180833751	2.7650973932077	-1.07160473782718	-11.1978746005291	-0.632531050609301	-0.555298592891081	-0.760372359583831	-0.93378242902764	-0.842326032918311	-1.08516153903545	-0.875079164886402	-0.786532299793017	-1.02190435729012	0.0098546545505089	0.0117578460334939	0.0114387951915795
247	13.6648837358257	0.28	-3.29115349186225	-4.1212108887285	-2.461096094996	0.505442393406319	-14.9292587565733	-17.2349243423237	-12.6235931708228	1.79	1.07	3.24	-7.65305855697486	-6.62924241539667	-5.60542627381849	-9.24427557138398	-8.00758850349867	-6.77090143561336	-9.00336498393435	-7.79704257471396	-6.5928528380129	-3.29115349186225	2.69075202504898	-0.477273590534968	-9.69456423551008	-0.632531050609301	-0.555298592891081	-0.760372359583831	-0.93378242902764	-0.842326032918311	-1.08516153903545	-0.875079164886402	-0.786532299793017	-1.02190435729012	0.0098546545505089	0.0117578460334939	0.0114387951915795
247	13.6648837358257	0.28	-3.28989425430002	-4.11788223926856	-2.46190626933148	0.461766648360541	-14.3643699907853	-16.7856558519156	-11.9430841296549	2.02	1.22	3.71	-6.74429528958276	-5.77144877276994	-4.79860225595713	-7.96442035354012	-6.81557406690993	-5.66672778027975	-7.74427097549154	-6.6273139611963	-5.50997567453915	-3.28989425430002	2.90722833183354	0.150882190427698	-10.357001116929	-0.632531050609301	-0.555298592891081	-0.760372359583831	-0.93378242902764	-0.842326032918311	-1.08516153903545	-0.875079164886402	-0.786532299793017	-1.02190435729012	0.0098546545505089	0.0117578460334939	0.0114387951915795
247	13.6648837358257	0.28	-3.2703028775591	-4.09635181336513	-2.44425394175307	0.418970694657903	-14.7262706655912	-17.433876462755	-12.0186648684274	2.19	1.11	3.69	-6.56718559787611	-5.54725467007315	-4.52732374227019	-7.65233947350381	-6.46387638185643	-5.27541329020905	-7.36397713396993	-6.22019484800403	-5.07625948475732	-3.2703028775591	2.86507087036507	0.215935150594085	-10.3536789914674	-0.632531050609301	-0.555298592891081	-0.760372359583831	-0.93378242902764	-0.842326032918311	-1.08516153903545	-0.875079164886402	-0.786532299793017	-1.02190435729012	0.0098546545505089	0.0117578460334939	0.0114387951915795
247	13.6648837358257	0.28	-3.23723187443086	-4.03856519888782	-2.43589854997389	0.456747332936182	-14.0191091632871	-16.4061992134796	-11.6320191130946	1.99	1.22	3.5	-6.67638026095231	-5.70497178999295	-4.73356331903358	-7.90592889277123	-6.75562199036826	-5.60531508796529	-7.743935565929	-6.61491323721458	-5.48989440200844	-3.23723187443086	2.77804164343614	1.17597504564433	-9.20151262624947	-0.632531050609301	-0.555298592891081	-0.760372359583831	-0.93378242902764	-0.842326032918311	-1.08516153903545	-0.875079164886402	-0.786532299793017	-1.02190435729012	0.0098546545505089	0.0117578460334939	0.0114387951915795
247	13.6648837358257	0.28	-3.17607838159538	-3.96951728325667	-2.38263947993409	0.415086380633942	-13.1976483559754	-15.6436606698706	-10.7516360420802	2.16	1.17	3.73	-5.95675695680382	-5.02537004074235	-4.09398312468087	-6.95613653041142	-5.86848857066676	-4.78084061092211	-6.73187420004516	-5.67758000379953	-4.62590879086153	-3.17607838159538	2.97762084451091	0.18007538371757	-10.3426815872347	-0.632531050609301	-0.555298592891081	-0.760372359583831	-0.93378242902764	-0.842326032918311	-1.08516153903545	-0.875079164886402	-0.786532299793017	-1.02190435729012	0.0098546545505089	0.0117578460334939	0.0114387951915795
247	13.6648837358257	0.28	-3.16439340978932	-3.95027200397058	-2.37851481560806	0.41266434230212	-14.5537704122383	-17.2646216976265	-11.8429191268501	1.94	1.14	3.35	-7.18404778148378	-6.05602508259066	-4.92800238369753	-8.54887137911583	-7.20654721050226	-5.86422304188868	-8.35199555956921	-7.04167572957893	-5.72901489322707	-3.16439340978932	2.92347820483188	0.179411021200244	-10.4225093870554	-0.632531050609301	-0.555298592891081	-0.760372359583831	-0.93378242902764	-0.842326032918311	-1.08516153903545	-0.875079164886402	-0.786532299793017	-1.02190435729012	0.0098546545505089	0.0117578460334939	0.0114387951915795
247	13.6648837358257	0.28	-3.15478700728078	-3.9445865690482	-2.36498744551336	0.478159579766673	-15.1727719671852	-17.6475304377075	-12.6980134966628	1.78	0.96	3.14	-7.87174188184282	-6.7678673216816	-5.66399276152038	-9.51869436502778	-8.18386343265932	-6.84903250029086	-9.18038546037137	-7.89310442268876	-6.60624401894177	-3.15478700728078	2.7568334201715	-0.274620211369069	-9.00561618502664	-0.632531050609301	-0.555298592891081	-0.760372359583831	-0.93378242902764	-0.842326032918311	-1.08516153903545	-0.875079164886402	-0.786532299793017	-1.02190435729012	0.0098546545505089	0.0117578460334939	0.0114387951915795
247	13.6648837358257	0.28	-3.10082824206524	-3.88631680158576	-2.31533968254471	0.433965421152376	-15.4596032869643	-18.2162285076832	-12.7029780662454	2.02	1.27	3.53	-7.32829827094361	-6.21932163342977	-5.11034499591594	-8.65641191216602	-7.3464545086374	-6.03649710510878	-8.51295756393125	-7.22423248398966	-5.93834065678237	-3.10082824206524	2.95301482819252	-0.459204963169281	-11.187891868858	-0.632531050609301	-0.555298592891081	-0.760372359583831	-0.93378242902764	-0.842326032918311	-1.08516153903545	-0.875079164886402	-0.786532299793017	-1.02190435729012	0.0098546545505089	0.0117578460334939	0.0114387951915795
247	13.6648837358257	0.28	-3.09007396399864	-3.86614112442285	-2.31400680357443	0.470134695646043	-14.5861541722134	-17.0038287901662	-12.1684795542605	2.05	1.07	3.86	-6.75098361019076	-5.79110087307375	-4.83121813595673	-7.95210226007426	-6.82143951165459	-5.69077676323491	-7.57104639243155	-6.49733882751315	-5.4195775123162	-3.09007396399864	3.13336739949529	-1.08410366509096	-11.896598706939	-0.632531050609301	-0.555298592891081	-0.760372359583831	-0.93378242902764	-0.842326032918311	-1.08516153903545	-0.875079164886402	-0.786532299793017	-1.02190435729012	0.0098546545505089	0.0117578460334939	0.0114387951915795
247	13.6648837358257	0.28	-3.06915764462846	-3.84677832866259	-2.29153696059432	0.396261282562389	-13.6955593194863	-16.3349211289024	-11.0561975100702	1.86	1.11	3.1	-7.03835919821281	-5.90111609050988	-4.76387298280695	-8.4419471077888	-7.07791525127836	-5.71388339476793	-8.29258467254616	-6.95365247821975	-5.61145472325658	-3.06915764462846	2.88784178608359	1.12010171136831	-9.00432568357203	-0.632531050609301	-0.555298592891081	-0.760372359583831	-0.93378242902764	-0.842326032918311	-1.08516153903545	-0.875079164886402	-0.786532299793017	-1.02190435729012	0.0098546545505089	0.0117578460334939	0.0114387951915795
247	13.6648837358257	0.28	-3.04438328875508	-3.80028643838211	-2.28848013912806	0.430252068408588	-14.1295312737728	-16.6681244698684	-11.5909380776772	2.22	1.26	3.45	-6.19904008326823	-5.25491220576428	-4.31078432826033	-7.2050424099662	-6.10769809431839	-5.01035377867057	-7.09732317017043	-6.01560756330909	-4.93474565487446	-3.04438328875508	3.07652891269192	1.07389347469219	-10.559541579648	-0.632531050609301	-0.555298592891081	-0.760372359583831	-0.93378242902764	-0.842326032918311	-1.08516153903545	-0.875079164886402	-0.786532299793017	-1.02190435729012	0.0098546545505089	0.0117578460334939	0.0114387951915795
247	13.6648837358257	0.28	-3.04054351564165	-3.79643295353846	-2.28465407774484	0.581578257083672	-17.3602118848769	-19.6592359873975	-15.0611877823562	2.16	0.93	3.36	-7.48706590131251	-6.61150059575779	-5.73593529020308	-8.74348881329228	-7.72099274402669	-6.69849667476109	-8.31622432404129	-7.34366094546561	-6.37116205731178	-3.04054351564165	2.80322205296095	1.38892988545061	-7.53349466806192	-0.632531050609301	-0.555298592891081	-0.760372359583831	-0.93378242902764	-0.842326032918311	-1.08516153903545	-0.875079164886402	-0.786532299793017	-1.02190435729012	0.0098546545505089	0.0117578460334939	0.0114387951915795
247	13.6648837358257	0.28	-3.02231884274565	-3.78187365371023	-2.26276403178107	0.451989791703606	-13.4578960062424	-15.7715192604213	-11.1442727520635	2.11	1.24	3.31	-6.13017393162093	-5.23090020115974	-4.33162647069854	-7.18882980225679	-6.13425519050239	-5.079680578748	-7.09971629585483	-6.06007441816866	-5.01665453413733	-3.02231884274565	2.7947260303714	0.626380950706135	-9.77482134756223	-0.632531050609301	-0.555298592891081	-0.760372359583831	-0.93378242902764	-0.842326032918311	-1.08516153903545	-0.875079164886402	-0.786532299793017	-1.02190435729012	0.0098546545505089	0.0117578460334939	0.0114387951915795
247	13.6648837358257	0.28	-3.00600157893417	-3.7540556999365	-2.25794745793183	0.456976934983769	-13.9776452250042	-16.3565741828703	-11.598716267138	2.11	1.16	3.65	-6.3374152834684	-5.41569044259951	-4.49396560173062	-7.42698663241958	-6.34679261550552	-5.26659859859146	-7.19532407657036	-6.14919521429698	-5.10219184315739	-3.00600157893417	2.98874324053204	-1.02057732762378	-11.9471693569828	-0.632531050609301	-0.555298592891081	-0.760372359583831	-0.93378242902764	-0.842326032918311	-1.08516153903545	-0.875079164886402	-0.786532299793017	-1.02190435729012	0.0098546545505089	0.0117578460334939	0.0114387951915795
247	13.6648837358257	0.28	-2.99732951081329	-3.74383695967599	-2.25082206195059	0.449118263440289	-15.1827898342102	-17.8081317416956	-12.5574479267248	1.8	1.15	3.41	-7.86820413513476	-6.70824382305699	-5.54828351097923	-9.49287796262528	-8.09340211083939	-6.6939262590535	-9.26547239442278	-7.90107449195353	-6.53512284407845	-2.99732951081329	2.90839025458073	-0.0925468983958033	-10.5526198130289	-0.632531050609301	-0.555298592891081	-0.760372359583831	-0.93378242902764	-0.842326032918311	-1.08516153903545	-0.875079164886402	-0.786532299793017	-1.02190435729012	0.0098546545505089	0.0117578460334939	0.0114387951915795
247	13.6648837358257	0.28	-2.99548300643664	-3.74642023884796	-2.24454577402533	0.495679750470586	-16.269886012829	-18.8321424109224	-13.7076296147356	1.83	1.16	3.28	-8.20508051271173	-7.08871682015737	-5.97235312760301	-9.86678028309743	-8.52432968149805	-7.18187907989867	-9.68188223725828	-8.36460229447596	-7.04710733736098	-2.99548300643664	2.78072458907907	-0.717225400376171	-10.7103221799086	-0.632531050609301	-0.555298592891081	-0.760372359583831	-0.93378242902764	-0.842326032918311	-1.08516153903545	-0.875079164886402	-0.786532299793017	-1.02190435729012	0.0098546545505089	0.0117578460334939	0.0114387951915795
247	13.6648837358257	0.28	-2.98696034644901	-3.73861485090728	-2.23530584199075	0.49308306846541	-15.0474405868105	-17.429521188476	-12.6653599851449	1.84	1.15	3.94	-7.56886180120248	-6.53443069558768	-5.49999958997287	-9.09468868531027	-7.85172387513586	-6.60875906496145	-8.71994779861647	-7.52820519422859	-6.33554089442526	-2.98696034644901	3.19120929928903	0.77255526860347	-9.95646288185089	-0.632531050609301	-0.555298592891081	-0.760372359583831	-0.93378242902764	-0.842326032918311	-1.08516153903545	-0.875079164886402	-0.786532299793017	-1.02190435729012	0.0098546545505089	0.0117578460334939	0.0114387951915795
247	13.6648837358257	0.28	-2.98034015112848	-3.71823219114703	-2.24244811110992	0.436975665408824	-14.7535835154972	-17.3682598601644	-12.13890717083	2.18	1.16	3.73	-6.56445564108875	-5.57622037638392	-4.5879851116791	-7.65430561481942	-6.50200066388854	-5.34969571295766	-7.39529809989044	-6.27996163856827	-5.16856982503411	-2.98034015112848	3.12260374015249	0.426756544591733	-10.8785675620462	-0.632531050609301	-0.555298592891081	-0.760372359583831	-0.93378242902764	-0.842326032918311	-1.08516153903545	-0.875079164886402	-0.786532299793017	-1.02190435729012	0.0098546545505089	0.0117578460334939	0.0114387951915795
247	13.6648837358257	0.28	-2.96573799393792	-3.70914284328687	-2.22233314458896	0.504985307839053	-16.7088246948019	-19.291685709727	-14.1259636798768	1.95	1.21	3.6	-7.99054934494804	-6.92073726624018	-5.85092518753232	-9.49885261308808	-8.22710184594312	-6.95535107879815	-9.26842741203092	-8.02901649201447	-6.787710645598	-2.96573799393792	2.84647758551958	-0.775353683056164	-11.2387447573864	-0.632531050609301	-0.555298592891081	-0.760372359583831	-0.93378242902764	-0.842326032918311	-1.08516153903545	-0.875079164886402	-0.786532299793017	-1.02190435729012	0.0098546545505089	0.0117578460334939	0.0114387951915795
247	13.6648837358257	0.28	-2.9539017050885	-3.68670805142797	-2.22109535874903	0.385102321551948	-13.3371566143906	-15.9684063579406	-10.7059068708407	2.18	1.18	4.06	-6.02265070641363	-5.03024747145578	-4.03784423649793	-7.01957659491232	-5.86290142638447	-4.70622625785661	-6.7282231060231	-5.62032772104722	-4.51034819201118	-2.9539017050885	3.14026487173121	0.702046772952018	-10.8347436583927	-0.632531050609301	-0.555298592891081	-0.760372359583831	-0.93378242902764	-0.842326032918311	-1.08516153903545	-0.875079164886402	-0.786532299793017	-1.02190435729012	0.0098546545505089	0.0117578460334939	0.0114387951915795
247	13.6648837358257	0.28	-2.83353708956849	-3.54103975062504	-2.12603442851195	0.539841226814548	-15.9289901100602	-18.2251098564606	-13.6328703636599	2.11	1.14	3.58	-7.06003852859455	-6.1705682316511	-5.28109793470764	-8.27352251652973	-7.2311694897381	-6.18881646294647	-8.01750913365827	-7.005864127511	-5.99615885706457	-2.83353708956849	2.9101690707737	0.523259711019287	-9.74756131217224	-0.632531050609301	-0.555298592891081	-0.760372359583831	-0.93378242902764	-0.842326032918311	-1.08516153903545	-0.875079164886402	-0.786532299793017	-1.02190435729012	0.0098546545505089	0.0117578460334939	0.0114387951915795
247	13.6648837358257	0.28	-2.82912134831547	-3.53702561910682	-2.12121707752413	0.40055945369414	-12.0980784759834	-14.4087670854242	-9.78738986654252	2.21	1.17	3.87	-5.38196887040013	-4.51887946854707	-3.65579006669401	-6.26072575843309	-5.25671288133699	-4.2527000042409	-6.02918726353382	-5.06184721954522	-4.09518743762595	-2.82912134831547	3.24481928027466	-0.0286025076881253	-11.6571435583893	-0.632531050609301	-0.555298592891081	-0.760372359583831	-0.93378242902764	-0.842326032918311	-1.08516153903545	-0.875079164886402	-0.786532299793017	-1.02190435729012	0.0098546545505089	0.0117578460334939	0.0114387951915795
247	13.6648837358257	0.28	-2.81295116832603	-3.52265170091941	-2.10325063573265	0.404974808275511	-12.3577858304133	-14.696514276704	-10.0190573841226	2.03	1.14	3.71	-5.89445563567819	-4.95644198080691	-4.01842832593562	-6.95819620589319	-5.85090429332111	-4.74361238074903	-6.71446720264502	-5.64738761577758	-4.57889817888804	-2.81295116832603	3.0530327951762	-1.60621458243799	-12.6288967804227	-0.632531050609301	-0.555298592891081	-0.760372359583831	-0.93378242902764	-0.842326032918311	-1.08516153903545	-0.875079164886402	-0.786532299793017	-1.02190435729012	0.0098546545505089	0.0117578460334939	0.0114387951915795
247	13.6648837358257	0.28	-2.78014313562249	-3.47944404757764	-2.08084222366735	0.40774999521915	-14.4294027284222	-17.1445248646446	-11.7142805921998	2.23	1.41	3.71	-6.362067670458	-5.35452789314826	-4.34698811583851	-7.39128731877082	-6.22075340355225	-5.05021948833367	-7.31034214235734	-6.15238191870989	-4.99597658573594	-2.78014313562249	3.14613254140946	0.341725934934059	-11.6987692451446	-0.632531050609301	-0.555298592891081	-0.760372359583831	-0.93378242902764	-0.842326032918311	-1.08516153903545	-0.875079164886402	-0.786532299793017	-1.02190435729012	0.0098546545505089	0.0117578460334939	0.0114387951915795
247	13.6648837358257	0.28	-2.77441998871127	-3.47427060711082	-2.07456937031173	0.390133030873602	-12.356219859941	-14.7682475218295	-9.94419219805249	1.92	1.04	3.37	-6.20121211117146	-5.18839761660977	-4.17558312204809	-7.39427876319876	-6.18660636400669	-4.97893396481462	-7.14030551214443	-5.97316578987094	-4.80842564535391	-2.77441998871127	2.89306991282638	-1.99961283756575	-11.9007138210452	-0.632531050609301	-0.555298592891081	-0.760372359583831	-0.93378242902764	-0.842326032918311	-1.08516153903545	-0.875079164886402	-0.786532299793017	-1.02190435729012	0.0098546545505089	0.0117578460334939	0.0114387951915795
247	13.6648837358257	0.28	-2.76823822157784	-3.46725474141805	-2.06922170173763	0.451685219899604	-16.0201430032409	-18.7759505586244	-13.2643354478574	1.85	1.15	3.01	-8.10623571719777	-6.91645703912641	-5.72667836105505	-9.72724496389377	-8.29954546708977	-6.87184597028578	-9.63220641209628	-8.2180247188988	-6.8045272204668	-2.76823822157784	2.83017380924345	0.303741844219513	-9.37681395950496	-0.632531050609301	-0.555298592891081	-0.760372359583831	-0.93378242902764	-0.842326032918311	-1.08516153903545	-0.875079164886402	-0.786532299793017	-1.02190435729012	0.0098546545505089	0.0117578460334939	0.0114387951915795
247	13.6648837358257	0.28	-2.75900939403551	-3.44238468209511	-2.07563410597591	0.463452537031677	-14.9978805315187	-17.5173946262523	-12.4783664367852	1.9	0.97	3.38	-7.42129772302038	-6.3538978834151	-5.28649804380983	-8.86687895078112	-7.59156221736065	-6.31624548394017	-8.47966183963045	-7.25892551243716	-6.03940697441894	-2.75900939403551	2.8349149092328	-0.0112721656644883	-9.6250377936525	-0.632531050609301	-0.555298592891081	-0.760372359583831	-0.93378242902764	-0.842326032918311	-1.08516153903545	-0.875079164886402	-0.786532299793017	-1.02190435729012	0.0098546545505089	0.0117578460334939	0.0114387951915795
247	13.6648837358257	0.28	-2.63124910947424	-3.28871898311797	-1.97377923583052	0.477167760661721	-14.9798601720829	-17.4280148526962	-12.5317054914696	1.8	1.06	3.21	-7.70821165692998	-6.62542083958385	-5.54263002223773	-9.30212798600652	-7.9954359524567	-6.68874391890688	-9.05352451287558	-7.78105387914797	-6.51016330731713	-2.63124910947424	2.87487997759964	-0.639005690953446	-10.3901843094608	-0.632531050609301	-0.555298592891081	-0.760372359583831	-0.93378242902764	-0.842326032918311	-1.08516153903545	-0.875079164886402	-0.786532299793017	-1.02190435729012	0.0098546545505089	0.0117578460334939	0.0114387951915795
247	13.6648837358257	0.28	-2.58388543459783	-3.23543135245434	-1.93233951674132	0.398174101375493	-12.0285196006391	-14.3373741466783	-9.7196650546	1.77	1.06	3.62	-6.42287672783123	-5.38855287047847	-4.3542290131257	-7.77473967566392	-6.52271522120087	-5.27069076673783	-7.45249364064274	-6.25324588210479	-5.05224288884684	-2.58388543459783	3.0911582524129	-1.91949937376382	-12.2205979133248	-0.632531050609301	-0.555298592891081	-0.760372359583831	-0.93378242902764	-0.842326032918311	-1.08516153903545	-0.875079164886402	-0.786532299793017	-1.02190435729012	0.0098546545505089	0.0117578460334939	0.0114387951915795
247	13.6648837358257	0.28	-2.5276781280115	-3.16488963957609	-1.89046661644691	0.52566516918841	-15.8660254889224	-18.2191316269912	-13.5129193508536	1.96	1.13	3.44	-7.52307061586959	-6.55142256997141	-5.57977452407323	-8.93704085417514	-7.78277038065949	-6.62849990714384	-8.69076636800176	-7.56822684775976	-6.44669298667971	-2.5276781280115	3.00402110235909	-1.3219437504277	-11.7578454414366	-0.632531050609301	-0.555298592891081	-0.760372359583831	-0.93378242902764	-0.842326032918311	-1.08516153903545	-0.875079164886402	-0.786532299793017	-1.02190435729012	0.0098546545505089	0.0117578460334939	0.0114387951915795
247	13.6648837358257	0.28	-2.52393560155324	-3.15615205428445	-1.89171914882204	0.471715687136585	-14.2617245889378	-16.6181364752876	-11.905312702588	2.07	1.3	3.32	-6.54621548712373	-5.61797783500163	-4.68974018287953	-7.6981451734059	-6.6065666551746	-5.51498813694329	-7.637997394908	-6.55567383162303	-5.47123511256465	-2.52393560155324	3.19962650167679	-1.5942062962072	-13.0956491389612	-0.632531050609301	-0.555298592891081	-0.760372359583831	-0.93378242902764	-0.842326032918311	-1.08516153903545	-0.875079164886402	-0.786532299793017	-1.02190435729012	0.0098546545505089	0.0117578460334939	0.0114387951915795
247	13.6648837358257	0.28	-2.51279308946283	-3.13862468718086	-1.88696149174479	0.423602461686472	-13.0888029627981	-15.4725886757021	-10.7050172498941	2.1	1.11	3.58	-6.0322523844949	-5.10289289900871	-4.17353341352253	-7.07844545010278	-5.98790413945429	-4.8973628288058	-6.83416331138189	-5.78097162813501	-4.72928320990796	-2.51279308946283	3.23487221339356	0.171552105326554	-10.9333734737652	-0.632531050609301	-0.555298592891081	-0.760372359583831	-0.93378242902764	-0.842326032918311	-1.08516153903545	-0.875079164886402	-0.786532299793017	-1.02190435729012	0.0098546545505089	0.0117578460334939	0.0114387951915795
247	13.6648837358257	0.28	-2.47782687685029	-3.09158583302745	-1.86406792067313	0.568586939157053	-16.4683000084277	-18.7079617762544	-14.2286382406009	1.99	1.18	3.69	-7.61982788171466	-6.70760465888566	-5.79538143605667	-9.02486692084608	-7.94443658620649	-6.86400625156691	-8.74605242527881	-7.70133198671132	-6.6536338606642	-2.47782687685029	3.02589957316321	0.56301564572132	-9.84780382470885	-0.632531050609301	-0.555298592891081	-0.760372359583831	-0.93378242902764	-0.842326032918311	-1.08516153903545	-0.875079164886402	-0.786532299793017	-1.02190435729012	0.0098546545505089	0.0117578460334939	0.0114387951915795
247	13.6648837358257	0.28	-2.40227640683352	-2.99670948801295	-1.8078433256541	0.458991821548071	-14.288250018415	-16.7101931646746	-11.8663068721553	2.01	1.18	3.3	-6.73806827907589	-5.76146566732175	-4.78486305556761	-7.96318926885416	-6.80901998535113	-5.6548507018481	-7.82343683627359	-6.68892093040045	-4.74650709593041	-2.40227640683352	3.0082058393289	-1.16803218232669	-12.3004155369872	-0.632531050609301	-0.555298592891081	-0.760372359583831	-0.93378242902764	-0.842326032918311	-1.08516153903545	-0.875079164886402	-0.786532299793017	-1.02190435729012	0.0098546545505089	0.0117578460334939	0.0114387951915795
247	13.6648837358257	0.28	-2.23778120703503	-2.79184906885358	-1.68371334521648	0.481459290682107	-14.8567556984883	-17.2640050943206	-12.449506302656	2.04	1.16	3.64	-6.8819373316756	-5.92233732036178	-4.96273730904796	-8.11328041983487	-6.98198502909784	-5.8506896383608	-7.86718623260731	-6.76949201843221	-5.67354569422973	-2.23778120703503	3.30250446831791	0.467839141827585	-10.4682873418886	-0.632531050609301	-0.555298592891081	-0.760372359583831	-0.93378242902764	-0.842326032918311	-1.08516153903545	-0.875079164886402	-0.786532299793017	-1.02190435729012	0.0098546545505089	0.0117578460334939	0.0114387951915795
247	13.6648837358257	0.28	-2.19281202298608	-2.73691045345679	-1.64871359251536	0.49391607196954	-15.0905029513854	-17.4754232485866	-12.7055826541841	2.13	1.21	3.87	-6.72638462680235	-5.8084159461559	-4.89044726550946	-7.87214863647194	-6.79781430999288	-5.72347998351381	-7.61214876316948	-6.57298354286467	-5.53496060517856	-2.19281202298608	3.43402372279504	-0.282721223169356	-12.1577873044777	-0.632531050609301	-0.555298592891081	-0.760372359583831	-0.93378242902764	-0.842326032918311	-1.08516153903545	-0.875079164886402	-0.786532299793017	-1.02190435729012	0.0098546545505089	0.0117578460334939	0.0114387951915795
247	13.6648837358257	0.28	-2.1196737028454	-2.64721524791335	-1.59213215777744	0.430193999357208	-14.4546589597405	-17.051974094114	-11.857343825367	2.24	1.2	4.08	-6.3015606961774	-5.34172232931029	-4.38188396244317	-7.3150321539109	-6.20082428466837	-5.08661641542585	-7.01501199021988	-5.94612488544007	-4.87716602229804	-2.1196737028454	3.47256452828562	-0.883758906435596	-13.3306544934023	-0.632531050609301	-0.555298592891081	-0.760372359583831	-0.93378242902764	-0.842326032918311	-1.08516153903545	-0.875079164886402	-0.786532299793017	-1.02190435729012	0.0098546545505089	0.0117578460334939	0.0114387951915795
247	13.6648837358257	0.28	-1.88541736806455	-2.35479940318076	-1.41603533294834	0.470867011627349	-14.220748145493	-16.5743944138462	-11.8671018771398	1.95	1.09	3.33	-6.87308740310852	-5.8970748795452	-4.92106235598189	-8.17257355053213	-7.01202754446009	-5.85148153838805	-7.95021934586304	-6.82159173269761	-5.69316242108363	-1.88541736806455	3.0347623417578	-2.5737296412613	-12.7163143384816	-0.632531050609301	-0.555298592891081	-0.760372359583831	-0.93378242902764	-0.842326032918311	-1.08516153903545	-0.875079164886402	-0.786532299793017	-1.02190435729012	0.0098546545505089	0.0117578460334939	0.0114387951915795
247	13.6648837358257	0.29	-6.09598866594978	-7.57391738196541	-4.61805994993415	0.356780017392604	-15.3241077237368	-18.5365857123637	-12.1116297351099	1.84	1.2	3.22	-8.05620324263427	-6.6600251119656	-5.26384698129694	-9.68212047448267	-8.00416319636516	-6.32620591824765	-9.55802694580995	-7.90308531464542	-6.2455818067838	-6.09598866594978	2.39825958194585	-0.819392407973402	-10.2175819062976	-0.632531050609301	-0.555298592891081	-0.760372359583831	-0.93378242902764	-0.842326032918311	-1.08516153903545	-0.875079164886402	-0.786532299793017	-1.02190435729012	0.0098546545505089	0.0117578460334939	0.0114387951915795
247	13.6648837358257	0.29	-4.90399666376792	-6.10145211958907	-3.70654120794677	0.35224691832457	-14.7643693948875	-17.8903156489604	-11.6384231408147	2.02	1.15	3.81	-7.18278462041725	-5.92774814601552	-4.67271167161379	-8.48088462679324	-6.99903321340642	-5.5171818000196	-8.17058111638328	-6.74014988048001	-5.31331145171119	-4.90399666376792	2.78917030569397	-0.640202790834449	-11.4435795121032	-0.632531050609301	-0.555298592891081	-0.760372359583831	-0.93378242902764	-0.842326032918311	-1.08516153903545	-0.875079164886402	-0.786532299793017	-1.02190435729012	0.0098546545505089	0.0117578460334939	0.0114387951915795
247	13.6648837358257	0.29	-4.85701416145013	-6.03973522053605	-3.67429310236421	0.386247976289867	-13.8703737186216	-16.6002124060335	-11.1405350312096	1.78	0.9	2.96	-7.39583992872525	-6.17962356537303	-4.96340720202081	-8.94069369177386	-7.47043229179119	-6.00017089180852	-8.60931744852411	-7.19441684557398	-5.7778275547831	-4.85701416145013	2.25761316970626	0.261458374928452	-7.52364781889001	-0.632531050609301	-0.555298592891081	-0.760372359583831	-0.93378242902764	-0.842326032918311	-1.08516153903545	-0.875079164886402	-0.786532299793017	-1.02190435729012	0.0098546545505089	0.0117578460334939	0.0114387951915795
247	13.6648837358257	0.29	-4.73693471579051	-5.89020553905543	-3.58366389252559	0.390841879161358	-14.386661483214	-17.1908677733534	-11.5824551930746	1.87	1.12	3.03	-7.3575918328255	-6.1574077833694	-4.9572237339133	-8.81121881410509	-7.37391643076598	-5.93661404742688	-8.68639877847489	-7.26964699982188	-5.85379734844133	-4.73693471579051	2.5273594034107	0.837873507027323	-8.66403648419807	-0.632531050609301	-0.555298592891081	-0.760372359583831	-0.93378242902764	-0.842326032918311	-1.08516153903545	-0.875079164886402	-0.786532299793017	-1.02190435729012	0.0098546545505089	0.0117578460334939	0.0114387951915795
247	13.6648837358257	0.29	-4.55371513154609	-5.67607911933283	-3.43135114375935	0.322644567849338	-12.9579655213238	-15.8893204889847	-10.026610553663	2.56	1.47	3.84	-5.24188434156896	-4.27483079669181	-3.30777725181465	-5.95860711591954	-4.85932835307383	-3.76004959022812	-5.89897073953759	-4.81153368270025	-3.72365057838106	-4.55371513154609	2.90539235550224	-0.736323459863945	-12.8795627093009	-0.632531050609301	-0.555298592891081	-0.760372359583831	-0.93378242902764	-0.842326032918311	-1.08516153903545	-0.875079164886402	-0.786532299793017	-1.02190435729012	0.0098546545505089	0.0117578460334939	0.0114387951915795
247	13.6648837358257	0.29	-4.5459505582862	-5.64471787457754	-3.44718324199486	0.430912023943064	-14.2457270208597	-16.8017542627384	-11.6896997789809	1.86	1.06	3.38	-7.24228968932356	-6.1405303462208	-5.03877100311805	-8.68731614068131	-7.36572695617342	-6.04413777166554	-8.40193976008775	-7.12197237687617	-5.84544948037152	-4.5459505582862	2.49211721169847	0.869810796103982	-8.20554873539069	-0.632531050609301	-0.555298592891081	-0.760372359583831	-0.93378242902764	-0.842326032918311	-1.08516153903545	-0.875079164886402	-0.786532299793017	-1.02190435729012	0.0098546545505089	0.0117578460334939	0.0114387951915795
247	13.6648837358257	0.29	-4.42864664713221	-5.50201228389945	-3.35528101036497	0.442271685102335	-15.052099121896	-17.6911593992047	-12.4130388445873	2.05	1.02	3.25	-7.02175305538827	-5.97429035679435	-4.92682765820042	-8.27051820132193	-7.03677226272344	-5.80302632412494	-8.00486818410701	-6.80730918595909	-5.61666488643996	-4.42864664713221	2.53963201777578	-0.958577827187424	-10.2387944336791	-0.632531050609301	-0.555298592891081	-0.760372359583831	-0.93378242902764	-0.842326032918311	-1.08516153903545	-0.875079164886402	-0.786532299793017	-1.02190435729012	0.0098546545505089	0.0117578460334939	0.0114387951915795
247	13.6648837358257	0.29	-4.42554317347693	-5.51993400016577	-3.33115234678808	0.430275625929279	-14.4932633458655	-17.0970816310569	-11.8894450606741	1.97	1.16	3.35	-7.02644918131539	-5.95634860783254	-4.88624803434969	-8.33839723961827	-7.06849213708497	-5.79858703455167	-8.16612205275528	-6.92334979377599	-5.67839469257352	-4.42554317347693	2.61133900703261	0.482897469082863	-9.12974624960029	-0.632531050609301	-0.555298592891081	-0.760372359583831	-0.93378242902764	-0.842326032918311	-1.08516153903545	-0.875079164886402	-0.786532299793017	-1.02190435729012	0.0098546545505089	0.0117578460334939	0.0114387951915795
247	13.6648837358257	0.29	-4.36524610137666	-5.43873613462155	-3.29175606813177	0.412840845391646	-16.0431904997032	-19.0303801152964	-13.05600088411	2.21	1.27	3.71	-7.11360815683231	-5.99698850516238	-4.88036885349245	-8.27634429750271	-6.97721051295459	-5.67807672840649	-8.09023867462076	-6.81889803735957	-5.55033231113693	-4.36524610137666	2.79012301644014	1.20173957606845	-9.69652793668543	-0.632531050609301	-0.555298592891081	-0.760372359583831	-0.93378242902764	-0.842326032918311	-1.08516153903545	-0.875079164886402	-0.786532299793017	-1.02190435729012	0.0098546545505089	0.0117578460334939	0.0114387951915795
247	13.6648837358257	0.29	-4.35668099909473	-5.42028131551282	-3.29308068267665	0.426815117008674	-14.7933216231561	-17.469891761877	-12.1167514844352	1.81	1.03	2.91	-7.68772414969154	-6.50988440264222	-5.33204465559291	-9.26629361729268	-7.84660051725935	-6.42690741722602	-9.10026599518104	-7.70723927587777	-6.31111087475308	-4.35668099909473	2.49085798950544	0.109251372583497	-8.12243912865732	-0.632531050609301	-0.555298592891081	-0.760372359583831	-0.93378242902764	-0.842326032918311	-1.08516153903545	-0.875079164886402	-0.786532299793017	-1.02190435729012	0.0098546545505089	0.0117578460334939	0.0114387951915795
247	13.6648837358257	0.29	-4.29999924754145	-5.35055232954005	-3.24944616554285	0.386974824972083	-15.2089335844765	-18.1976315207135	-12.2202356482395	2.02	1.38	3.51	-7.32897864040626	-6.1252998368007	-4.92162103319515	-8.65928715673389	-7.23712440851273	-5.81496166029156	-8.59642334613203	-7.18254751549931	-5.77197855167035	-4.29999924754145	2.84085703297205	-0.867594390700262	-12.3233848384459	-0.632531050609301	-0.555298592891081	-0.760372359583831	-0.93378242902764	-0.842326032918311	-1.08516153903545	-0.875079164886402	-0.786532299793017	-1.02190435729012	0.0098546545505089	0.0117578460334939	0.0114387951915795
247	13.6648837358257	0.29	-4.26038796312914	-5.31156618529657	-3.20920974096172	0.402746516794135	-15.4146989847789	-18.3454839770016	-12.4839139925563	1.75	1.04	3.1	-8.29423507360549	-6.96918855500922	-5.64414203641295	-10.0622913612652	-8.45478879845802	-6.84728623565088	-9.81020449994219	-8.24265477305378	-6.67572202934178	-4.26038796312914	2.39299699274791	-0.276975255583424	-9.02701590684332	-0.632531050609301	-0.555298592891081	-0.760372359583831	-0.93378242902764	-0.842326032918311	-1.08516153903545	-0.875079164886402	-0.786532299793017	-1.02190435729012	0.0098546545505089	0.0117578460334939	0.0114387951915795
247	13.6648837358257	0.29	-4.25559817211815	-5.28568031619685	-3.22551602803945	0.491068300894563	-15.583963605515	-18.0609418231758	-13.1069853878541	1.84	1.01	3.16	-7.84634287806361	-6.77025168705371	-5.6941604960438	-9.42902676958447	-8.1358774891836	-6.84272820878273	-9.14328315681345	-7.88835839218456	-6.63524353317489	-4.25559817211815	2.56873738390727	2.11829953324226	-6.70908095822602	-0.632531050609301	-0.555298592891081	-0.760372359583831	-0.93378242902764	-0.842326032918311	-1.08516153903545	-0.875079164886402	-0.786532299793017	-1.02190435729012	0.0098546545505089	0.0117578460334939	0.0114387951915795
247	13.6648837358257	0.29	-4.24760065829666	-5.27764497450891	-3.21755634208442	0.36446149160554	-13.8017495201855	-16.6472896451809	-10.9562093951901	2.04	1.27	3.35	-6.63305309897038	-5.49925779975727	-4.36546250054416	-7.81910272706573	-6.48257461795295	-5.14604650884017	-7.73252864410075	-6.41259629441336	-5.08979024231114	-4.24760065829666	2.7333064776731	0.872994521936953	-9.89222372276424	-0.632531050609301	-0.555298592891081	-0.760372359583831	-0.93378242902764	-0.842326032918311	-1.08516153903545	-0.875079164886402	-0.786532299793017	-1.02190435729012	0.0098546545505089	0.0117578460334939	0.0114387951915795
247	13.6648837358257	0.29	-4.24050031607123	-5.277501442941	-3.20349918920147	0.381383451915868	-14.8190711334673	-17.7657736110748	-11.8723686558597	1.97	1.12	3.61	-7.30589802514232	-6.09411247146316	-4.882326917784	-8.67123166220171	-7.23298639451517	-5.79474112682863	-8.37236444886805	-6.98261279722944	-5.5954991011357	-4.24050031607123	2.77667911424524	0.0712338419556957	-10.4090743407426	-0.632531050609301	-0.555298592891081	-0.760372359583831	-0.93378242902764	-0.842326032918311	-1.08516153903545	-0.875079164886402	-0.786532299793017	-1.02190435729012	0.0098546545505089	0.0117578460334939	0.0114387951915795
247	13.6648837358257	0.29	-4.21102975642113	-5.2282690844497	-3.19379042839255	0.43814900773959	-15.4210274079337	-18.1474830128168	-12.6945718030506	1.75	0.9	3.52	-8.21643877368953	-6.98201108303493	-5.74758339238033	-9.97137344306932	-8.47328651867113	-6.97519959427293	-9.37945629571543	-7.970019035956	-6.5597197901103	-4.21102975642113	2.65486945056748	-0.194171168759889	-9.21296616315977	-0.632531050609301	-0.555298592891081	-0.760372359583831	-0.93378242902764	-0.842326032918311	-1.08516153903545	-0.875079164886402	-0.786532299793017	-1.02190435729012	0.0098546545505089	0.0117578460334939	0.0114387951915795
247	13.6648837358257	0.29	-4.2071833822306	-5.224031567767	-3.19033519669419	0.409234513624636	-14.0756649700976	-16.7161019919707	-11.4352279482244	1.93	1.13	3.26	-6.97291858285042	-5.87149240194359	-4.77006622103677	-8.30217572626189	-6.9907831444119	-5.67939056256191	-8.12574789752023	-6.84407656036827	-5.559308661186	-4.2071833822306	2.58995622835234	-0.246942401175806	-9.85839367952163	-0.632531050609301	-0.555298592891081	-0.760372359583831	-0.93378242902764	-0.842326032918311	-1.08516153903545	-0.875079164886402	-0.786532299793017	-1.02190435729012	0.0098546545505089	0.0117578460334939	0.0114387951915795
247	13.6648837358257	0.29	-4.19348307395432	-5.22181572245884	-3.16515042544981	0.344949123023666	-12.9618300137099	-15.750594099094	-10.1730659283259	2.08	1.21	3.64	-6.17676897718679	-5.0831244213739	-3.98947986556101	-7.25688522169515	-5.97199775962909	-4.68711029756302	-7.06750839543287	-5.81682770568585	-4.56488200550885	-4.19348307395432	2.78530309773584	0.410189111222267	-10.1104274946537	-0.632531050609301	-0.555298592891081	-0.760372359583831	-0.93378242902764	-0.842326032918311	-1.08516153903545	-0.875079164886402	-0.786532299793017	-1.02190435729012	0.0098546545505089	0.0117578460334939	0.0114387951915795
247	13.6648837358257	0.29	-4.14035442017123	-5.15320206978942	-3.12750677055305	0.459421737582801	-15.5215762430626	-18.150299110041	-12.8928533760843	2.19	1.05	3.96	-6.82226039897072	-5.83418676963125	-4.84611314029179	-7.94612051421273	-6.79527729268582	-5.6444340711589	-7.51439585554118	-6.42653034650682	-5.33739753925218	-4.14035442017123	2.91765000850045	-1.3757953486696	-12.2076650097832	-0.632531050609301	-0.555298592891081	-0.760372359583831	-0.93378242902764	-0.842326032918311	-1.08516153903545	-0.875079164886402	-0.786532299793017	-1.02190435729012	0.0098546545505089	0.0117578460334939	0.0114387951915795
247	13.6648837358257	0.29	-4.10515146293478	-5.10421724883144	-3.10608567703811	0.411566180134439	-13.9908967284273	-16.6028174161931	-11.3789760406614	2.1	1.12	3.18	-6.47354946570406	-5.45514413431394	-4.43673880292381	-7.59643843411837	-6.40138254679279	-5.20632665946721	-7.45301306190502	-6.2819595255812	-5.1098171046517	-4.10515146293478	2.62513994861876	-0.719734766921361	-10.3313227925673	-0.632531050609301	-0.555298592891081	-0.760372359583831	-0.93378242902764	-0.842326032918311	-1.08516153903545	-0.875079164886402	-0.786532299793017	-1.02190435729012	0.0098546545505089	0.0117578460334939	0.0114387951915795
247	13.6648837358257	0.29	-4.07408732721098	-5.07830210029252	-3.06987255412944	0.471828649447923	-17.1552163741821	-19.9890668256808	-14.3213659226834	2.19	1.14	3.38	-7.50560156770253	-6.44153226537388	-5.37746296304522	-8.74021770377678	-7.5011168441897	-6.26201598460263	-8.53260175224115	-7.32420737924068	-6.1145507878071	-4.07408732721098	2.88034809695798	1.89042353996813	-8.98345174690457	-0.632531050609301	-0.555298592891081	-0.760372359583831	-0.93378242902764	-0.842326032918311	-1.08516153903545	-0.875079164886402	-0.786532299793017	-1.02190435729012	0.0098546545505089	0.0117578460334939	0.0114387951915795
247	13.6648837358257	0.29	-4.07144596209197	-5.06458501334216	-3.07830691084178	0.417473049047644	-14.2156806621765	-16.8374646706661	-11.5938966536868	1.94	0.93	3.37	-6.99883900013128	-5.90904047479238	-4.81924194945348	-8.32650363778165	-7.0299726866463	-5.73344173551094	-7.91122061668152	-6.68052855013824	-5.44790345136356	-4.07144596209197	2.68892716465618	-0.509226840391356	-9.76805880653183	-0.632531050609301	-0.555298592891081	-0.760372359583831	-0.93378242902764	-0.842326032918311	-1.08516153903545	-0.875079164886402	-0.786532299793017	-1.02190435729012	0.0098546545505089	0.0117578460334939	0.0114387951915795
247	13.6648837358257	0.29	-4.06904775625912	-5.05319729551219	-3.08489821700604	0.447915920265216	-15.2890460652435	-17.9391945836378	-12.6388975468491	2.19	1.28	3.78	-6.74503751804007	-5.74859639569157	-4.75215527334308	-7.85667106925806	-6.6960088613406	-5.53534665342315	-7.6749925897063	-6.53987515799813	-5.40632656202687	-4.06904775625912	3.01657391947414	-2.51272369493537	-14.4228860182445	-0.632531050609301	-0.555298592891081	-0.760372359583831	-0.93378242902764	-0.842326032918311	-1.08516153903545	-0.875079164886402	-0.786532299793017	-1.02190435729012	0.0098546545505089	0.0117578460334939	0.0114387951915795
247	13.6648837358257	0.29	-4.01026277017784	-4.99156649204278	-3.0289590483129	0.452769911246186	-15.1636838781333	-17.7664574521425	-12.560910304124	2.15	1.09	3.38	-6.77535635104722	-5.78277139073625	-4.79018643042528	-7.91451013116686	-6.75503993987415	-5.59556974858143	-7.68649433280162	-6.5574383027301	-5.43205031476033	-4.01026277017784	2.75308673683044	0.160163362846741	-9.97024116896152	-0.632531050609301	-0.555298592891081	-0.760372359583831	-0.93378242902764	-0.842326032918311	-1.08516153903545	-0.875079164886402	-0.786532299793017	-1.02190435729012	0.0098546545505089	0.0117578460334939	0.0114387951915795
247	13.6648837358257	0.29	-4.00746157774025	-4.98181028185356	-3.03311287362693	0.40144064297246	-14.3787496902379	-17.1200052616991	-11.6374941187768	1.9	1.15	3.09	-7.25110088956601	-6.09005447580009	-4.92900806203416	-8.66303102498447	-7.27590633080536	-5.88878163662624	-8.54967195065945	-7.18177661836744	-5.81237670742039	-4.00746157774025	2.5202020655044	-0.870883363257869	-10.7945065733005	-0.632531050609301	-0.555298592891081	-0.760372359583831	-0.93378242902764	-0.842326032918311	-1.08516153903545	-0.875079164886402	-0.786532299793017	-1.02190435729012	0.0098546545505089	0.0117578460334939	0.0114387951915795
247	13.6648837358257	0.29	-3.99085344164286	-4.95994504235165	-3.02176184093408	0.349188353419881	-13.2954977823358	-16.1294194810519	-10.4615760836196	2.14	1.28	3.49	-6.17991863502325	-5.09411356084394	-4.00830848666463	-7.22583182295947	-5.95626092374549	-4.6866900245315	-7.12113239010861	-5.86827467762592	-4.61865256596808	-3.99085344164286	2.82198405838108	0.445871969044987	-11.1298021130915	-0.632531050609301	-0.555298592891081	-0.760372359583831	-0.93378242902764	-0.842326032918311	-1.08516153903545	-0.875079164886402	-0.786532299793017	-1.02190435729012	0.0098546545505089	0.0117578460334939	0.0114387951915795
247	13.6648837358257	0.29	-3.96340961854851	-4.93976160628055	-2.98705763081646	0.404456829092402	-14.2428466605429	-16.9412247286484	-11.5444685924374	1.95	1.31	3.48	-7.02399261765759	-5.90521945139581	-4.78644628513404	-8.35169079170604	-7.021443443896	-5.69119609608597	-8.25123739987704	-6.93654655534415	-5.62228549544836	-3.96340961854851	2.82114798370921	0.664553612085936	-9.73251225702144	-0.632531050609301	-0.555298592891081	-0.760372359583831	-0.93378242902764	-0.842326032918311	-1.08516153903545	-0.875079164886402	-0.786532299793017	-1.02190435729012	0.0098546545505089	0.0117578460334939	0.0114387951915795
247	13.6648837358257	0.29	-3.96319049716866	-4.93820656450703	-2.98817442983028	0.372997588512674	-14.6324472444569	-17.5944402053138	-11.6704542836001	2.36	1.35	3.89	-6.2085046236329	-5.16331382596865	-4.11812302830441	-7.14356311528587	-5.94095687058575	-4.73835062588563	-6.99265556462196	-5.81480782181024	-4.63884079636362	-3.96319049716866	3.0964042132614	-0.992501202647463	-13.2879915125568	-0.632531050609301	-0.555298592891081	-0.760372359583831	-0.93378242902764	-0.842326032918311	-1.08516153903545	-0.875079164886402	-0.786532299793017	-1.02190435729012	0.0098546545505089	0.0117578460334939	0.0114387951915795
247	13.6648837358257	0.29	-3.95994378803107	-4.92382889348137	-2.99605868258077	0.430488251991164	-14.6673583763972	-17.3013115912255	-12.0334051615688	2.13	1.34	3.51	-6.66858098674716	-5.65335562445186	-4.63813026215655	-7.8067101053982	-6.61821586489363	-5.42972162438906	-7.729966966237	-6.55175033837838	-5.37493757385837	-3.95994378803107	2.85499817783011	0.792956190975618	-10.3167905193892	-0.632531050609301	-0.555298592891081	-0.760372359583831	-0.93378242902764	-0.842326032918311	-1.08516153903545	-0.875079164886402	-0.786532299793017	-1.02190435729012	0.0098546545505089	0.0117578460334939	0.0114387951915795
247	13.6648837358257	0.29	-3.95088304370298	-4.91949208879734	-2.98227399860861	0.421639928242512	-14.3149810787023	-16.9325885763394	-11.6973735810653	2.16	1.16	3.44	-6.45330932127009	-5.45569275557076	-4.45807618987142	-7.53735914657532	-6.3721594061158	-5.20695966565627	-7.35188836645437	-6.21674298495054	-5.07898048253495	-3.95088304370298	2.74921007560391	-0.713212392578746	-10.9357618300423	-0.632531050609301	-0.555298592891081	-0.760372359583831	-0.93378242902764	-0.842326032918311	-1.08516153903545	-0.875079164886402	-0.786532299793017	-1.02190435729012	0.0098546545505089	0.0117578460334939	0.0114387951915795
247	13.6648837358257	0.29	-3.88108783549131	-4.83146259084142	-2.93071308014119	0.457471676711767	-15.0284128226601	-17.5836291887632	-12.473196456557	2.08	1.1	3.43	-6.89381277825945	-5.89201826549094	-4.89022375272243	-8.09887485473279	-6.92196323121773	-5.74505160770268	-7.85883370449633	-6.71601191929742	-5.57593977680012	-3.88108783549131	2.64917921719182	2.22637311671806	-7.55150947439289	-0.632531050609301	-0.555298592891081	-0.760372359583831	-0.93378242902764	-0.842326032918311	-1.08516153903545	-0.875079164886402	-0.786532299793017	-1.02190435729012	0.0098546545505089	0.0117578460334939	0.0114387951915795
247	13.6648837358257	0.29	-3.85282683764318	-4.78558652405112	-2.92006715123525	0.441305865262853	-13.4711079837086	-15.8376051307443	-11.1046108366729	2.07	1.1	3.25	-6.23954194428006	-5.30721296600009	-4.37488398772013	-7.3377024650746	-6.24128341648453	-5.14486436789446	-7.16225303154551	-6.09251927946924	-5.02237203740243	-3.85282683764318	2.74356259574362	-0.551802003145682	-10.9233849415676	-0.632531050609301	-0.555298592891081	-0.760372359583831	-0.93378242902764	-0.842326032918311	-1.08516153903545	-0.875079164886402	-0.786532299793017	-1.02190435729012	0.0098546545505089	0.0117578460334939	0.0114387951915795
247	13.6648837358257	0.29	-3.85039700634905	-4.78612748859916	-2.91466652409893	0.413625261527759	-14.2470329099304	-16.8954963839241	-11.5985694359366	1.78	1.13	3.04	-7.53253440198023	-6.35176754098242	-5.17100067998461	-9.10742818025033	-7.67978791864992	-6.25214765704951	-8.99247141145407	-7.58203650095957	-6.17338156451358	-3.85039700634905	2.46343259406383	-2.4486639190566	-10.9468284863557	-0.632531050609301	-0.555298592891081	-0.760372359583831	-0.93378242902764	-0.842326032918311	-1.08516153903545	-0.875079164886402	-0.786532299793017	-1.02190435729012	0.0098546545505089	0.0117578460334939	0.0114387951915795
247	13.6648837358257	0.29	-3.84770021797952	-4.79598616801291	-2.89941426794612	0.399397553467014	-13.6694475793355	-16.286589499037	-11.0523056596339	2.15	1.13	3.67	-6.22868842003628	-5.22778141186245	-4.22687440368862	-7.28013331099378	-6.11026640482881	-4.94039949866384	-7.0263947313467	-5.89739251440614	-4.76761335756223	-3.84770021797952	2.81483448079278	-0.533424242841405	-11.2412932988002	-0.632531050609301	-0.555298592891081	-0.760372359583831	-0.93378242902764	-0.842326032918311	-1.08516153903545	-0.875079164886402	-0.786532299793017	-1.02190435729012	0.0098546545505089	0.0117578460334939	0.0114387951915795
247	13.6648837358257	0.29	-3.83494764326014	-4.77041874842789	-2.8994765380924	0.379623445360961	-14.5342666336796	-17.4351466064493	-11.63338666091	1.97	1.23	3.55	-7.14915014158742	-5.95966622520998	-4.77018230883253	-8.47978998418585	-7.06891266300989	-5.65803534183393	-8.30087530223556	-6.91925133134935	-5.53797466483683	-3.83494764326014	2.73943677148725	0.766560124415822	-9.99752381608296	-0.632531050609301	-0.555298592891081	-0.760372359583831	-0.93378242902764	-0.842326032918311	-1.08516153903545	-0.875079164886402	-0.786532299793017	-1.02190435729012	0.0098546545505089	0.0117578460334939	0.0114387951915795
247	13.6648837358257	0.29	-3.81876699370768	-4.74928431023715	-2.8882496771782	0.514585859898726	-16.5527378536962	-19.0627890876243	-14.0426866197681	2.02	1.19	3.27	-7.66101388978575	-6.65226657170935	-5.64351925363296	-9.04743790602463	-7.85613622527277	-6.66483454452092	-8.90184011732839	-7.73106657943703	-6.55748681375213	-3.81876699370768	2.75028201096025	-0.974514320159957	-11.0972156927105	-0.632531050609301	-0.555298592891081	-0.760372359583831	-0.93378242902764	-0.842326032918311	-1.08516153903545	-0.875079164886402	-0.786532299793017	-1.02190435729012	0.0098546545505089	0.0117578460334939	0.0114387951915795
247	13.6648837358257	0.29	-3.78272443977912	-4.70553843980003	-2.85991043975821	0.481462842356768	-16.7101212088779	-19.4176533156912	-14.0025891020647	1.94	1.17	3.34	-8.07182846426842	-6.94631991942097	-5.82081137457351	-9.60316401803844	-8.26413120685821	-6.92509839567799	-9.41437686255533	-8.10371899430339	-6.78771620887094	-3.78272443977912	2.7256150092126	-0.9312372663108	-10.8926756403825	-0.632531050609301	-0.555298592891081	-0.760372359583831	-0.93378242902764	-0.842326032918311	-1.08516153903545	-0.875079164886402	-0.786532299793017	-1.02190435729012	0.0098546545505089	0.0117578460334939	0.0114387951915795
247	13.6648837358257	0.29	-3.76895021834302	-4.69951631730589	-2.83838411938015	0.431194145199826	-15.9109566969714	-18.7641247767786	-13.0577886171641	1.77	1.12	3.13	-8.39189064388976	-7.11586659271685	-5.83984254154393	-10.1540881869837	-8.61011421328136	-7.06614023957901	-9.97462070364912	-8.45886668125075	-6.94164725936571	-3.76895021834302	2.51467819254221	0.50193230605852	-8.41310813324518	-0.632531050609301	-0.555298592891081	-0.760372359583831	-0.93378242902764	-0.842326032918311	-1.08516153903545	-0.875079164886402	-0.786532299793017	-1.02190435729012	0.0098546545505089	0.0117578460334939	0.0114387951915795
247	13.6648837358257	0.29	-3.69816535010605	-4.59960560615416	-2.79672509405795	0.484385550890606	-15.0008382426841	-17.4172333027373	-12.5844431826309	2.11	1.11	3.57	-6.75250026237223	-5.81568624642632	-4.8788722304804	-7.91443424995742	-6.81641830837229	-5.71840236678715	-7.65221119167323	-6.59003571003297	-5.52942021938539	-3.69816535010605	2.95574844749902	0.991144716895769	-9.76069038533175	-0.632531050609301	-0.555298592891081	-0.760372359583831	-0.93378242902764	-0.842326032918311	-1.08516153903545	-0.875079164886402	-0.786532299793017	-1.02190435729012	0.0098546545505089	0.0117578460334939	0.0114387951915795
247	13.6648837358257	0.29	-3.66771032777293	-4.57404390400885	-2.761376751537	0.42050921172471	-14.4417580021216	-17.0886793477176	-11.7948366565257	2.13	1.15	3.89	-6.56748149521612	-5.55022284094709	-4.53296418667806	-7.68377543868167	-6.49361037035946	-5.30344530203725	-7.3781071474071	-6.23458207901567	-5.09231736138488	-3.66771032777293	2.95096284275164	1.42433562651782	-9.83425658417195	-0.632531050609301	-0.555298592891081	-0.760372359583831	-0.93378242902764	-0.842326032918311	-1.08516153903545	-0.875079164886402	-0.786532299793017	-1.02190435729012	0.0098546545505089	0.0117578460334939	0.0114387951915795
247	13.6648837358257	0.29	-3.66383127729444	-4.56932684143486	-2.75833571315403	0.368499162650247	-13.3489795899047	-16.0773431676332	-10.6206160121762	2.14	1.25	3.77	-6.16500976003555	-5.11879286273846	-4.07257596544137	-7.2096026183374	-5.98611581528351	-4.76262901222961	-7.0244737010889	-5.83214407083882	-4.63872273007407	-3.66383127729444	2.92225543931577	-0.452338064495904	-11.7124401165424	-0.632531050609301	-0.555298592891081	-0.760372359583831	-0.93378242902764	-0.842326032918311	-1.08516153903545	-0.875079164886402	-0.786532299793017	-1.02190435729012	0.0098546545505089	0.0117578460334939	0.0114387951915795
247	13.6648837358257	0.29	-3.65484209709149	-4.55203219855766	-2.75765199562532	0.382370412570436	-12.3342949290769	-14.7817892727375	-9.88680058541633	1.84	1.15	3.29	-6.41101658837708	-5.34951269682138	-4.28800880526568	-7.70118086088287	-6.42605805614359	-5.15093525140431	-7.54548516081995	-6.29608177527335	-5.04655864186501	-3.65484209709149	2.73265662486861	1.50838880445578	-8.19912918210859	-0.632531050609301	-0.555298592891081	-0.760372359583831	-0.93378242902764	-0.842326032918311	-1.08516153903545	-0.875079164886402	-0.786532299793017	-1.02190435729012	0.0098546545505089	0.0117578460334939	0.0114387951915795
247	13.6648837358257	0.29	-3.64861711926276	-4.53468852504935	-2.76254571347617	0.386559209477874	-15.1286055085889	-18.1041241344318	-12.153086882746	2.25	1.33	3.79	-6.65071322663761	-5.55762963231101	-4.46454603798441	-7.71136697769174	-6.44395873952173	-5.17655050135172	-7.56506218696108	-6.32143713356984	-5.0785548100633	-3.64861711926276	2.94883538965258	-0.137637295497629	-12.2851305217002	-0.632531050609301	-0.555298592891081	-0.760372359583831	-0.93378242902764	-0.842326032918311	-1.08516153903545	-0.875079164886402	-0.786532299793017	-1.02190435729012	0.0098546545505089	0.0117578460334939	0.0114387951915795
247	13.6648837358257	0.29	-3.64500366503866	-4.54391531727832	-2.74609201279901	0.375468950365405	-14.2056444641993	-17.0661079332425	-11.3451809951562	2.45	1.52	3.72	-5.84752649637266	-4.867418085447	-3.88730967452135	-6.69191933992462	-5.57028159542449	-4.44864385092436	-6.6722078233014	-5.5517043247819	-4.43492584677515	-3.64500366503866	3.11978300628617	1.61744101874418	-11.6734508247208	-0.632531050609301	-0.555298592891081	-0.760372359583831	-0.93378242902764	-0.842326032918311	-1.08516153903545	-0.875079164886402	-0.786532299793017	-1.02190435729012	0.0098546545505089	0.0117578460334939	0.0114387951915795
247	13.6648837358257	0.29	-3.64498851807409	-4.53343334577163	-2.75654369037655	0.402442317913719	-13.8037562303264	-16.4299141545155	-11.1775983061373	1.82	1.08	2.84	-7.18905914605723	-6.03995973711761	-4.89086032817798	-8.6536374873605	-7.27043983661404	-5.88724218586758	-8.56152199936971	-7.19502216087528	-5.82647170390922	-3.64498851807409	2.46755886863006	2.84765939204292	-5.50600798077911	-0.632531050609301	-0.555298592891081	-0.760372359583831	-0.93378242902764	-0.842326032918311	-1.08516153903545	-0.875079164886402	-0.786532299793017	-1.02190435729012	0.0098546545505089	0.0117578460334939	0.0114387951915795
247	13.6648837358257	0.29	-3.64103195146877	-4.53849642420259	-2.74356747873495	0.468282302145229	-16.7355972959339	-19.5198802210327	-13.951314370835	2.36	1.35	3.9	-6.88935212743681	-5.90666651276038	-4.92398089808396	-7.92725836781063	-6.79652755048934	-5.66579673316804	-7.7630389150509	-6.65571983209873	-5.5479217702394	-3.64103195146877	3.07201379207398	1.15538531528112	-10.8732692120913	-0.632531050609301	-0.555298592891081	-0.760372359583831	-0.93378242902764	-0.842326032918311	-1.08516153903545	-0.875079164886402	-0.786532299793017	-1.02190435729012	0.0098546545505089	0.0117578460334939	0.0114387951915795
247	13.6648837358257	0.29	-3.62684915839568	-4.51949908761029	-2.73419922918108	0.439121214109302	-14.6346839420407	-17.2170101737623	-12.0523577103192	1.94	1.02	3.6	-7.161691071631	-6.08753112567579	-5.01337117972059	-8.52159397476918	-7.24346638844401	-5.96533880211884	-8.13891999127628	-6.91884359499291	-5.69775045469134	-3.62684915839568	2.68994221696688	-0.416967196724607	-9.97572877158443	-0.632531050609301	-0.555298592891081	-0.760372359583831	-0.93378242902764	-0.842326032918311	-1.08516153903545	-0.875079164886402	-0.786532299793017	-1.02190435729012	0.0098546545505089	0.0117578460334939	0.0114387951915795
247	13.6648837358257	0.29	-3.60896133216948	-4.49889093696466	-2.71903172737431	0.433433396562425	-13.8716488570582	-16.3478039794852	-11.3954937346312	1.54	0.98	3.41	-8.15957538671409	-6.92366783509457	-5.68776028347506	-10.1531887076039	-8.61531424698216	-7.07743978636037	-9.71138564479951	-8.24112384276541	-6.76957005582602	-3.60896133216948	2.65646490281829	0.126585179110408	-8.324277537237	-0.632531050609301	-0.555298592891081	-0.760372359583831	-0.93378242902764	-0.842326032918311	-1.08516153903545	-0.875079164886402	-0.786532299793017	-1.02190435729012	0.0098546545505089	0.0117578460334939	0.0114387951915795
247	13.6648837358257	0.29	-3.60514982439728	-4.49646927023478	-2.71383037855977	0.384842296852568	-13.9501013296879	-16.7037888611507	-11.1964137982251	1.9	1.11	3.12	-7.07087878588078	-5.90521565932811	-4.73955253277544	-8.446651054101	-7.05418627358697	-5.66172149307295	-8.29261524770119	-6.92495597355399	-5.55844407269226	-3.60514982439728	2.73441276489631	0.271266659853588	-9.70965039291806	-0.632531050609301	-0.555298592891081	-0.760372359583831	-0.93378242902764	-0.842326032918311	-1.08516153903545	-0.875079164886402	-0.786532299793017	-1.02190435729012	0.0098546545505089	0.0117578460334939	0.0114387951915795
247	13.6648837358257	0.29	-3.58199761917605	-4.4590628196874	-2.70493241866469	0.440117240464979	-15.1401481262498	-17.8062696581966	-12.4740265943031	1.85	0.99	3.1	-7.68658249116824	-6.53567533991352	-5.3847681886588	-9.22339361179142	-7.84238070015681	-6.4613677885222	-8.94197002975483	-7.60247269626054	-6.26246429160104	-3.58199761917605	2.60987540522079	0.150109276745758	-9.06739148336861	-0.632531050609301	-0.555298592891081	-0.760372359583831	-0.93378242902764	-0.842326032918311	-1.08516153903545	-0.875079164886402	-0.786532299793017	-1.02190435729012	0.0098546545505089	0.0117578460334939	0.0114387951915795
247	13.6648837358257	0.29	-3.53911139611821	-4.39459456385123	-2.6836282283852	0.440041976389087	-13.4267614535467	-15.7915233412206	-11.0619995658729	1.88	1.05	3.41	-6.72624684631747	-5.71899936008298	-4.71175187384849	-8.04628597474212	-6.84136419492073	-5.63644241509934	-7.76821859766448	-6.60469308420384	-5.44287256401503	-3.53911139611821	2.68086562147105	-0.0364299084324445	-9.16875085313011	-0.632531050609301	-0.555298592891081	-0.760372359583831	-0.93378242902764	-0.842326032918311	-1.08516153903545	-0.875079164886402	-0.786532299793017	-1.02190435729012	0.0098546545505089	0.0117578460334939	0.0114387951915795
247	13.6648837358257	0.29	-3.5359749947609	-4.40070803047637	-2.67124195904542	0.361878427310922	-13.2536709172411	-16.0015145216948	-10.5058273127874	1.71	1.13	3.31	-7.37991285543393	-6.11260491944225	-4.84529698345056	-8.99694008206308	-7.45194981063395	-5.90695953920482	-8.79350212103575	-7.28640292584896	-5.77324106905652	-3.5359749947609	2.79669942988761	-0.785994766145393	-10.3997637431601	-0.632531050609301	-0.555298592891081	-0.760372359583831	-0.93378242902764	-0.842326032918311	-1.08516153903545	-0.875079164886402	-0.786532299793017	-1.02190435729012	0.0098546545505089	0.0117578460334939	0.0114387951915795
247	13.6648837358257	0.29	-3.50037293662721	-4.34730108993632	-2.65344478331809	0.46506007692754	-14.9358739377377	-17.4368761555474	-12.4348717199281	1.9	1.11	3.42	-7.35956245641787	-6.30396729926846	-5.24837214211906	-8.78566713074772	-7.52552323897919	-6.26537934721065	-8.53298261356937	-7.30925533509775	-6.08593443392578	-3.50037293662721	2.91459816903902	-1.87186272427137	-11.8780569330826	-0.632531050609301	-0.555298592891081	-0.760372359583831	-0.93378242902764	-0.842326032918311	-1.08516153903545	-0.875079164886402	-0.786532299793017	-1.02190435729012	0.0098546545505089	0.0117578460334939	0.0114387951915795
247	13.6648837358257	0.29	-3.49032459848467	-4.34213955080148	-2.63850964616786	0.441281852117698	-15.6561019984947	-18.4065754602557	-12.9056285367336	1.84	1.05	3.24	-8.00082850857776	-6.80527388015375	-5.60971925172974	-9.61588614869867	-8.1789953093125	-6.74210446992635	-9.33674181454218	-7.94095010302709	-6.54557036270415	-3.49032459848467	2.60336828801749	-1.04710204742403	-10.4516363699856	-0.632531050609301	-0.555298592891081	-0.760372359583831	-0.93378242902764	-0.842326032918311	-1.08516153903545	-0.875079164886402	-0.786532299793017	-1.02190435729012	0.0098546545505089	0.0117578460334939	0.0114387951915795
247	13.6648837358257	0.29	-3.46796728310684	-4.31020328901689	-2.62573127719678	0.409734373489018	-14.5204741862324	-17.2415385056549	-11.7994098668099	2.35	1.44	4.12	-6.11662064783813	-5.15129390540059	-4.18596716296305	-7.04489855159753	-5.93307073667162	-4.8212429217457	-6.90168635320638	-5.81457361262291	-4.72433917620296	-3.46796728310684	3.24056405193789	0.532756775492349	-12.7624801448435	-0.632531050609301	-0.555298592891081	-0.760372359583831	-0.93378242902764	-0.842326032918311	-1.08516153903545	-0.875079164886402	-0.786532299793017	-1.02190435729012	0.0098546545505089	0.0117578460334939	0.0114387951915795
247	13.6648837358257	0.29	-3.45461547215122	-4.30757673518584	-2.6016542091166	0.390972650533998	-13.9599163462089	-16.6801955788807	-11.2396371135372	2.14	1.24	3.53	-6.39959295604885	-5.35591935320849	-4.31224575036813	-7.48474804889335	-6.26410260844274	-5.04345716799213	-7.34152930422585	-6.14384671660034	-4.94574976689429	-3.45461547215122	2.90369983302338	-1.32157214159322	-12.4568318052527	-0.632531050609301	-0.555298592891081	-0.760372359583831	-0.93378242902764	-0.842326032918311	-1.08516153903545	-0.875079164886402	-0.786532299793017	-1.02190435729012	0.0098546545505089	0.0117578460334939	0.0114387951915795
247	13.6648837358257	0.29	-3.43962463974117	-4.27834045508786	-2.60090882439448	0.45836486786206	-16.6994243743939	-19.5336519196784	-13.8651968291094	1.91	1.18	3.29	-8.2236061296618	-7.03040523153492	-5.83720433340805	-9.81151253826607	-8.38791498409628	-6.9643174299265	-9.63962060066942	-8.24116930549103	-6.84174548678759	-3.43962463974117	2.79893291847611	1.08455951504697	-9.27072540194512	-0.632531050609301	-0.555298592891081	-0.760372359583831	-0.93378242902764	-0.842326032918311	-1.08516153903545	-0.875079164886402	-0.786532299793017	-1.02190435729012	0.0098546545505089	0.0117578460334939	0.0114387951915795
247	13.6648837358257	0.29	-3.40967006413221	-4.25005815956978	-2.56928196869464	0.452041854389662	-14.4581430351597	-16.9434632267009	-11.9728228436185	1.89	1.08	3.35	-7.18010761276537	-6.12690696608039	-5.07370631939541	-8.57923836368579	-7.32080884145493	-6.06237931922407	-8.32945422619076	-7.1062145170337	-5.8838197645187	-3.40967006413221	2.79827876558199	-1.07372649672546	-11.0358522831498	-0.632531050609301	-0.555298592891081	-0.760372359583831	-0.93378242902764	-0.842326032918311	-1.08516153903545	-0.875079164886402	-0.786532299793017	-1.02190435729012	0.0098546545505089	0.0117578460334939	0.0114387951915795
247	13.6648837358257	0.29	-3.39722122874152	-4.23107405791738	-2.56336839956566	0.386831973858287	-14.0685327993817	-16.8339638652093	-11.3031017335542	1.95	1.22	3.37	-6.95626491566621	-5.81351141720665	-4.67075791874709	-8.26505685143961	-6.90729909688963	-5.54954134233966	-8.13507166143923	-6.79940561267159	-5.46244946122186	-3.39722122874152	2.79404454453057	0.445730330039764	-10.2785691705345	-0.632531050609301	-0.555298592891081	-0.760372359583831	-0.93378242902764	-0.842326032918311	-1.08516153903545	-0.875079164886402	-0.786532299793017	-1.02190435729012	0.0098546545505089	0.0117578460334939	0.0114387951915795
247	13.6648837358257	0.29	-3.31800640869599	-4.13551644594495	-2.50049637144703	0.379383220873991	-12.7039256897481	-15.2407833673154	-10.1670680121808	1.86	1.15	3.25	-6.54415753156308	-5.45486993544395	-4.36558233932481	-7.8429141979554	-6.53744605907658	-5.23197792019776	-7.69988372288909	-6.4168223550934	-5.13679573188956	-3.31800640869599	2.77971932804879	0.896682097800218	-9.39055544385869	-0.632531050609301	-0.555298592891081	-0.760372359583831	-0.93378242902764	-0.842326032918311	-1.08516153903545	-0.875079164886402	-0.786532299793017	-1.02190435729012	0.0098546545505089	0.0117578460334939	0.0114387951915795
247	13.6648837358257	0.29	-3.31555651134171	-4.13373200717016	-2.49738101551326	0.478871967343589	-15.5285296205458	-18.0577012803709	-12.9993579607207	2.16	1.03	3.66	-6.86047264911422	-5.89959104365726	-4.9387094382003	-8.00781651268888	-6.88623728914796	-5.76465806560704	-7.63593021591231	-6.56631503572033	-5.4975101469594	-3.31555651134171	3.07122338259726	1.50102599668312	-9.54293378394333	-0.632531050609301	-0.555298592891081	-0.760372359583831	-0.93378242902764	-0.842326032918311	-1.08516153903545	-0.875079164886402	-0.786532299793017	-1.02190435729012	0.0098546545505089	0.0117578460334939	0.0114387951915795
247	13.6648837358257	0.29	-3.30090466693838	-4.10168284327449	-2.50012649060228	0.426769350577125	-14.0008939751928	-16.5343263664679	-11.4674615839178	2.24	1.31	4.01	-6.10657850467396	-5.17091270004947	-4.23524689542497	-7.08785275304533	-6.00183356174826	-4.91581437045119	-6.88870528905109	-5.83412583724054	-4.77670726309057	-3.30090466693838	3.12855065600836	-0.0362642517084152	-12.4204669630447	-0.632531050609301	-0.555298592891081	-0.760372359583831	-0.93378242902764	-0.842326032918311	-1.08516153903545	-0.875079164886402	-0.786532299793017	-1.02190435729012	0.0098546545505089	0.0117578460334939	0.0114387951915795
247	13.6648837358257	0.29	-3.20223418224355	-3.988723681949	-2.4157446825381	0.491511903935018	-14.0797016534922	-16.3156012045534	-11.843802102431	2.05	1.06	3.07	-6.49480761047204	-5.60475536915896	-4.71470312784588	-7.65461553064677	-6.60562253223108	-5.5566295338154	-7.49116988196312	-6.46507877890846	-5.43804131992446	-3.20223418224355	2.62508554937518	-0.183068238526555	-9.36861567982462	-0.632531050609301	-0.555298592891081	-0.760372359583831	-0.93378242902764	-0.842326032918311	-1.08516153903545	-0.875079164886402	-0.786532299793017	-1.02190435729012	0.0098546545505089	0.0117578460334939	0.0114387951915795
247	13.6648837358257	0.29	-3.19882928525736	-3.98227428598841	-2.41538428452631	0.458220253695263	-16.0596326684834	-18.7860686901356	-13.3331966468312	1.96	1.12	2.96	-7.74018939414052	-6.61684999159291	-5.49351058904531	-9.19052764628533	-7.85669958219546	-6.52287151810559	-9.09132073824524	-7.76978747869488	-6.45102101492663	-3.19882928525736	2.89242838972834	-0.586583762533293	-10.7119023886538	-0.632531050609301	-0.555298592891081	-0.760372359583831	-0.93378242902764	-0.842326032918311	-1.08516153903545	-0.875079164886402	-0.786532299793017	-1.02190435729012	0.0098546545505089	0.0117578460334939	0.0114387951915795
247	13.6648837358257	0.29	-3.15272912131937	-3.91435517180372	-2.39110307083503	0.451120455902889	-14.6655503388753	-17.1912173341516	-12.1398833435989	2.45	1.35	4.2	-5.89225881973773	-5.02659099997993	-4.16092318022213	-6.7434976876159	-5.75276915389544	-4.76204062017498	-6.54636020747588	-5.58307889154954	-4.62172501615785	-3.15272912131937	3.22264620856144	-1.73690338717642	-14.2997526319664	-0.632531050609301	-0.555298592891081	-0.760372359583831	-0.93378242902764	-0.842326032918311	-1.08516153903545	-0.875079164886402	-0.786532299793017	-1.02190435729012	0.0098546545505089	0.0117578460334939	0.0114387951915795
247	13.6648837358257	0.29	-3.13777753931178	-3.90888607784302	-2.36666900078055	0.406101443299334	-12.9786730559831	-15.4291725788329	-10.5281735331334	1.99	1.09	4.02	-6.2921046988494	-5.29277699780313	-4.29344929675685	-7.45431786602998	-6.27040458224592	-5.08649129846186	-7.07058049614244	-5.9486820211634	-4.82452357578337	-3.13777753931178	2.99425036531286	-0.111998386405935	-10.8506827545145	-0.632531050609301	-0.555298592891081	-0.760372359583831	-0.93378242902764	-0.842326032918311	-1.08516153903545	-0.875079164886402	-0.786532299793017	-1.02190435729012	0.0098546545505089	0.0117578460334939	0.0114387951915795
247	13.6648837358257	0.29	-3.13455428903367	-3.89130118402622	-2.37780739404111	0.446217062584485	-15.0701347051398	-17.6913294866197	-12.44893992366	2.24	1.28	3.7	-6.54143279230774	-5.57223658172524	-4.60304037114274	-7.59430226958017	-6.46911009603213	-5.34391792248409	-7.43534293694046	-6.33259779793972	-5.23146586001942	-3.13455428903367	3.11607487061922	0.989467664988711	-10.8644622938255	-0.632531050609301	-0.555298592891081	-0.760372359583831	-0.93378242902764	-0.842326032918311	-1.08516153903545	-0.875079164886402	-0.786532299793017	-1.02190435729012	0.0098546545505089	0.0117578460334939	0.0114387951915795
247	13.6648837358257	0.29	-3.13167900169022	-3.8925125182851	-2.37084548509535	0.424254878198646	-13.1860972269508	-15.5843968895199	-10.7877975643818	2.07	1.12	3.52	-6.14441457127726	-5.19884397926491	-4.25327338725256	-7.22697621482868	-6.11480904273401	-5.00264187063933	-7.00585950876463	-5.92735729519911	-4.84967535151651	-3.13167900169022	2.85230436166306	0.482952089075194	-9.99606642837112	-0.632531050609301	-0.555298592891081	-0.760372359583831	-0.93378242902764	-0.842326032918311	-1.08516153903545	-0.875079164886402	-0.786532299793017	-1.02190435729012	0.0098546545505089	0.0117578460334939	0.0114387951915795
247	13.6648837358257	0.29	-3.08832341786052	-3.84907553567932	-2.32757130004172	0.470614225612581	-15.0900223378418	-17.5888076943378	-12.5912369813458	1.91	1.23	3.51	-7.41061655384482	-6.35781408711961	-5.30501162039439	-8.84309734702647	-7.5867869398161	-6.33047653260573	-8.67046950521933	-7.44121139728518	-6.20932958553606	-3.08832341786052	3.01510684250301	-0.0891947444218495	-11.3098739681172	-0.632531050609301	-0.555298592891081	-0.760372359583831	-0.93378242902764	-0.842326032918311	-1.08516153903545	-0.875079164886402	-0.786532299793017	-1.02190435729012	0.0098546545505089	0.0117578460334939	0.0114387951915795
247	13.6648837358257	0.29	-3.06854174167706	-3.82725049036451	-2.3098329929896	0.386806141029373	-12.8182865499184	-15.3380957406668	-10.29847735917	2.08	1.15	3.71	-6.01589978025377	-5.02758155527928	-4.03926333030478	-7.06810527392714	-5.90692614637761	-4.74574701882807	-6.82775571541303	-5.70439050638233	-4.58283487005924	-3.06854174167706	3.00463158724019	1.04197511511141	-9.75023174915325	-0.632531050609301	-0.555298592891081	-0.760372359583831	-0.93378242902764	-0.842326032918311	-1.08516153903545	-0.875079164886402	-0.786532299793017	-1.02190435729012	0.0098546545505089	0.0117578460334939	0.0114387951915795
247	13.6648837358257	0.29	-3.06002088571206	-3.79885835260957	-2.32118341881456	0.543581279428805	-15.4884158699829	-17.7042739499348	-13.2725577900311	2.47	1.09	4.25	-6.00936809102997	-5.25723858390818	-4.50510907678639	-6.86547937456935	-6.00619940703708	-5.14691943950482	-6.45820867925959	-5.65054866092105	-4.84229913142138	-3.06002088571206	3.31039428565394	-1.06566929259533	-12.8106299869757	-0.632531050609301	-0.555298592891081	-0.760372359583831	-0.93378242902764	-0.842326032918311	-1.08516153903545	-0.875079164886402	-0.786532299793017	-1.02190435729012	0.0098546545505089	0.0117578460334939	0.0114387951915795
247	13.6648837358257	0.29	-3.03848208118083	-3.77630457030069	-2.30065959206096	0.5203466151544	-16.8584501061821	-19.3855388677004	-14.3313613446639	2.19	1.1	3.73	-7.30344348606378	-6.3513703928176	-5.39929729957143	-8.51050859865951	-7.40108312530778	-6.29165765195605	-8.16999147503025	-7.10445734244538	-6.0391050622329	-3.03848208118083	3.13091582729862	-0.0218275911171645	-11.0997329222201	-0.632531050609301	-0.555298592891081	-0.760372359583831	-0.93378242902764	-0.842326032918311	-1.08516153903545	-0.875079164886402	-0.786532299793017	-1.02190435729012	0.0098546545505089	0.0117578460334939	0.0114387951915795
247	13.6648837358257	0.29	-3.03129129455349	-3.77254570126527	-2.2900368878417	0.337031545320778	-12.5781093735589	-15.3324140831081	-9.82380466400969	2.18	1.27	3.97	-5.78362460386591	-4.74465811115668	-3.70569161844745	-6.74118204833773	-5.53020057059896	-4.31921909286018	-6.53528724085202	-5.36204422614684	-4.18741405268921	-3.03129129455349	3.22408783217408	-0.805284951215091	-13.0390328707987	-0.632531050609301	-0.555298592891081	-0.760372359583831	-0.93378242902764	-0.842326032918311	-1.08516153903545	-0.875079164886402	-0.786532299793017	-1.02190435729012	0.0098546545505089	0.0117578460334939	0.0114387951915795
247	13.6648837358257	0.29	-2.9777263663741	-3.70047798841758	-2.25497474433063	0.378237542842585	-11.8196675120599	-14.1856997207384	-9.4536353033815	2.09	1.16	3.89	-5.55019892557528	-4.62448150021024	-3.69876407484519	-6.51759626434119	-5.43052668101641	-4.34345709769163	-6.26684715467134	-5.22149604476637	-4.17657888313618	-2.9777263663741	3.16527491995055	1.47073079541535	-10.3549085139495	-0.632531050609301	-0.555298592891081	-0.760372359583831	-0.93378242902764	-0.842326032918311	-1.08516153903545	-0.875079164886402	-0.786532299793017	-1.02190435729012	0.0098546545505089	0.0117578460334939	0.0114387951915795
247	13.6648837358257	0.29	-2.94553148840699	-3.66064292005752	-2.23042005675646	0.473916980697734	-15.8685528683899	-18.4789031660054	-13.2582025707745	1.86	1.03	3.08	-7.95357862867487	-6.83004731548181	-5.70651600228876	-9.53730777629705	-8.19005713221627	-6.84280648813549	-9.29387890548896	-7.98206261628003	-6.66855849827396	-2.94553148840699	2.59860860388605	1.46928581647519	-7.12738617242782	-0.632531050609301	-0.555298592891081	-0.760372359583831	-0.93378242902764	-0.842326032918311	-1.08516153903545	-0.875079164886402	-0.786532299793017	-1.02190435729012	0.0098546545505089	0.0117578460334939	0.0114387951915795
247	13.6648837358257	0.29	-2.93297152087129	-3.65756685660754	-2.20837618513505	0.440130485113387	-13.3063637732361	-15.6495000006834	-10.9632275457888	1.87	1.1	3.36	-6.71078527110852	-5.70600658280106	-4.70122789449361	-8.04016988974376	-6.83634782880462	-5.63252576786549	-7.81709362756891	-6.64619859425996	-5.4755711057436	-2.93297152087129	2.93938592998786	-0.853605629673618	-10.7802398150234	-0.632531050609301	-0.555298592891081	-0.760372359583831	-0.93378242902764	-0.842326032918311	-1.08516153903545	-0.875079164886402	-0.786532299793017	-1.02190435729012	0.0098546545505089	0.0117578460334939	0.0114387951915795
247	13.6648837358257	0.29	-2.88052318902119	-3.5852220526635	-2.17582432537887	0.362131070243284	-12.272678141795	-14.8157441703408	-9.72961211324934	2.08	1.19	3.48	-5.80528738394838	-4.80883192667758	-3.81237646940678	-6.81924969220573	-5.64875146862441	-4.47825324504309	-6.66538548573681	-5.52126692567983	-4.37711191338157	-2.88052318902119	3.08978840278786	1.55501966824667	-9.8622064983277	-0.632531050609301	-0.555298592891081	-0.760372359583831	-0.93378242902764	-0.842326032918311	-1.08516153903545	-0.875079164886402	-0.786532299793017	-1.02190435729012	0.0098546545505089	0.0117578460334939	0.0114387951915795
247	13.6648837358257	0.29	-2.85303510397917	-3.54801207726991	-2.15805813068844	0.539673082394795	-15.0488564057785	-17.2188415804137	-12.8788712311434	2.2	1.09	3.78	-6.44980259872691	-5.63697346889269	-4.82414433905848	-7.5071293493564	-6.56105180307697	-5.61497425679753	-7.1774186071898	-6.27317172946821	-5.36957111738448	-2.85303510397917	3.19910482646299	1.46756203361958	-9.31211071360121	-0.632531050609301	-0.555298592891081	-0.760372359583831	-0.93378242902764	-0.842326032918311	-1.08516153903545	-0.875079164886402	-0.786532299793017	-1.02190435729012	0.0098546545505089	0.0117578460334939	0.0114387951915795
247	13.6648837358257	0.29	-2.8070262557129	-3.48538064518695	-2.12867186623885	0.433111275475219	-14.2491059812815	-16.7943079035938	-11.7039040589691	2.07	1.2	3.47	-6.61205177659417	-5.60998566057309	-4.60791954455201	-7.77468829023062	-6.59642291036106	-5.41815753049149	-7.60978599260704	-6.45782436061039	-5.30305573758083	-2.8070262557129	3.14308553234592	-1.67415623346519	-12.9576440144462	-0.632531050609301	-0.555298592891081	-0.760372359583831	-0.93378242902764	-0.842326032918311	-1.08516153903545	-0.875079164886402	-0.786532299793017	-1.02190435729012	0.0098546545505089	0.0117578460334939	0.0114387951915795
247	13.6648837358257	0.29	-2.77563414583309	-3.45958268961793	-2.09168560204824	0.433219050880723	-14.8468457992284	-17.4982351539253	-12.1954564445315	1.83	1.21	3.52	-7.61667584443085	-6.46257241203009	-5.30846897962932	-9.15718328302801	-7.76965716613374	-6.38213104923946	-8.95623078466253	-7.5989527541562	-6.24294090759489	-2.77563414583309	2.99008511536958	-0.932531290234848	-11.756112064178	-0.632531050609301	-0.555298592891081	-0.760372359583831	-0.93378242902764	-0.842326032918311	-1.08516153903545	-0.875079164886402	-0.786532299793017	-1.02190435729012	0.0098546545505089	0.0117578460334939	0.0114387951915795
247	13.6648837358257	0.29	-2.76813580315327	-3.43996082966238	-2.09631077664415	0.492510680034418	-15.1378993019526	-17.5370454288733	-12.7387531750318	2.2	1.08	3.35	-6.56729952773269	-5.66886362584767	-4.77042772396265	-7.64349527974979	-6.59783099320144	-5.55216670665309	-7.41613601876163	-6.40199483893889	-5.38649022774771	-2.76813580315327	3.09126895689021	-1.17478185751531	-11.9496356719719	-0.632531050609301	-0.555298592891081	-0.760372359583831	-0.93378242902764	-0.842326032918311	-1.08516153903545	-0.875079164886402	-0.786532299793017	-1.02190435729012	0.0098546545505089	0.0117578460334939	0.0114387951915795
247	13.6648837358257	0.29	-2.74678577308847	-3.42219807973379	-2.07137346644316	0.46546169894729	-14.7169586638213	-17.1793153939996	-12.254601933643	1.9	1.09	3.72	-7.25296041583768	-6.21337440882528	-5.17378840181289	-8.65897625211387	-7.41786227511024	-6.17674829810661	-8.30295487700298	-7.11483054529499	-5.92317314632409	-2.74678577308847	2.95968096227179	-2.10853547666251	-12.6471802139948	-0.632531050609301	-0.555298592891081	-0.760372359583831	-0.93378242902764	-0.842326032918311	-1.08516153903545	-0.875079164886402	-0.786532299793017	-1.02190435729012	0.0098546545505089	0.0117578460334939	0.0114387951915795
247	13.6648837358257	0.29	-2.73230695658593	-3.39489846361265	-2.06971544955921	0.450909482014095	-14.2549707531718	-16.7109748120253	-11.7989666943183	2.14	1.25	3.11	-6.41884775152321	-5.47547273550923	-4.53209771949524	-7.50904727228197	-6.40544614869125	-5.30184502510053	-7.47050699686352	-6.37381572292651	-5.27498709667933	-2.73230695658593	2.77902885066248	-1.2370846249377	-11.0964062196232	-0.632531050609301	-0.555298592891081	-0.760372359583831	-0.93378242902764	-0.842326032918311	-1.08516153903545	-0.875079164886402	-0.786532299793017	-1.02190435729012	0.0098546545505089	0.0117578460334939	0.0114387951915795
247	13.6648837358257	0.29	-2.72756136685185	-3.39247173001608	-2.06265100368763	0.388167504768213	-14.317170927173	-17.1235695145908	-11.5107723397552	2.2	1.26	3.78	-6.41466320991965	-5.3633577706104	-4.31205233130115	-7.46635628739146	-6.24268783904376	-5.01901939069606	-7.27618424239889	-6.08344920027594	-4.89097447971112	-2.72756136685185	3.18532129431828	0.00744057087318952	-11.9280028254391	-0.632531050609301	-0.555298592891081	-0.760372359583831	-0.93378242902764	-0.842326032918311	-1.08516153903545	-0.875079164886402	-0.786532299793017	-1.02190435729012	0.0098546545505089	0.0117578460334939	0.0114387951915795
247	13.6648837358257	0.29	-2.68042282756695	-3.33767281827153	-2.02317283686237	0.386299299144016	-11.9318406892461	-14.2799010512531	-9.58378032723918	2.11	1.17	3.82	-5.54829224540588	-4.63598024467777	-3.72366824394966	-6.50594778483977	-5.43616739518303	-4.36638700552628	-6.2778818810311	-5.24476266050031	-4.21299983366363	-2.68042282756695	3.3229556950452	0.545790426606952	-11.1726552257294	-0.632531050609301	-0.555298592891081	-0.760372359583831	-0.93378242902764	-0.842326032918311	-1.08516153903545	-0.875079164886402	-0.786532299793017	-1.02190435729012	0.0098546545505089	0.0117578460334939	0.0114387951915795
247	13.6648837358257	0.29	-2.63870446567687	-3.28671829824509	-1.99069063310866	0.471130396471125	-14.3884983330863	-16.7686502271748	-12.0083464389979	2.14	1.18	3.73	-6.42435667030335	-5.51247977562387	-4.60060288094439	-7.51152501168048	-6.4453348149841	-5.37914461828772	-7.27337383187744	-6.24134037359327	-5.2072930285737	-2.63870446567687	3.26825192266214	0.291339350490349	-11.0008107928071	-0.632531050609301	-0.555298592891081	-0.760372359583831	-0.93378242902764	-0.842326032918311	-1.08516153903545	-0.875079164886402	-0.786532299793017	-1.02190435729012	0.0098546545505089	0.0117578460334939	0.0114387951915795
247	13.6648837358257	0.29	-2.57546146490808	-3.20435807857086	-1.9465648512453	0.500447981561548	-13.8934144606004	-16.0606461439077	-11.7261827772931	2.22	1.26	3.47	-5.96375101068399	-5.15899944428371	-4.35424787788343	-6.9294250457373	-5.99436493846249	-5.05930483118768	-6.82292716929896	-5.90252840178116	-4.98296107532034	-2.57546146490808	3.01332651975676	1.12980051558586	-10.441161798544	-0.632531050609301	-0.555298592891081	-0.760372359583831	-0.93378242902764	-0.842326032918311	-1.08516153903545	-0.875079164886402	-0.786532299793017	-1.02190435729012	0.0098546545505089	0.0117578460334939	0.0114387951915795
247	13.6648837358257	0.29	-2.33631355082135	-2.90470403857185	-1.76792306307084	0.488552586504225	-15.3220494064085	-17.7696872246033	-12.8744115882137	2.13	1.17	3.72	-6.82902062966795	-5.88837553315412	-4.94773043664029	-7.98972507747431	-6.88920186570225	-5.7886786539302	-7.73470344745189	-6.66894193595608	-5.60194981189851	-2.33631355082135	3.25381606224666	-0.612963546578668	-11.8134710780391	-0.632531050609301	-0.555298592891081	-0.760372359583831	-0.93378242902764	-0.842326032918311	-1.08516153903545	-0.875079164886402	-0.786532299793017	-1.02190435729012	0.0098546545505089	0.0117578460334939	0.0114387951915795
247	13.6648837358257	0.29	-2.05576195549716	-2.55948377565741	-1.55204013533691	0.444064694976637	-12.9309425414817	-15.189882292487	-10.6720027904764	2.1	1.11	3.71	-5.91177277260588	-5.03261266735903	-4.15345256211217	-6.93457616461071	-5.90331144162067	-4.87204671863062	-6.66751679405567	-5.67387498542666	-4.68166741551988	-2.05576195549716	3.36106290772555	-0.471829069639022	-11.9673951079349	-0.632531050609301	-0.555298592891081	-0.760372359583831	-0.93378242902764	-0.842326032918311	-1.08516153903545	-0.875079164886402	-0.786532299793017	-1.02190435729012	0.0098546545505089	0.0117578460334939	0.0114387951915795
247	13.6648837358257	0.3	-5.27173831420936	-6.52816752275509	-4.01530910566362	0.469063203946056	-16.0961747715645	-18.7698821220923	-13.4224674210367	2.1	1.11	3.35	-7.29735565877505	-6.25787158863708	-5.21838751849911	-8.55800594627124	-7.33894643084285	-6.11988691541445	-8.33610942634629	-7.14939082064093	-5.96137908048513	-5.27173831420936	2.60353353375907	0.392341046103308	-9.53423439117244	-0.632531050609301	-0.555298592891081	-0.760372359583831	-0.93378242902764	-0.842326032918311	-1.08516153903545	-0.875079164886402	-0.786532299793017	-1.02190435729012	0.0098546545505089	0.0117578460334939	0.0114387951915795
247	13.6648837358257	0.3	-5.16895260566667	-6.3950357413954	-3.94286946993795	0.380189634344367	-14.2921099814947	-17.1412322862753	-11.4429876767141	1.99	1.15	3.35	-6.98412743709785	-5.82326379975025	-4.66240016240264	-8.27257536826903	-6.89755293078734	-5.52253049330566	-8.09084793889198	-6.7472795411944	-5.40063996112508	-5.16895260566667	2.56546127466804	-0.303160480471954	-10.0179071723001	-0.632531050609301	-0.555298592891081	-0.760372359583831	-0.93378242902764	-0.842326032918311	-1.08516153903545	-0.875079164886402	-0.786532299793017	-1.02190435729012	0.0098546545505089	0.0117578460334939	0.0114387951915795
247	13.6648837358257	0.3	-4.89381373419145	-6.06882291000931	-3.71880455837359	0.396855777503859	-13.9573913789948	-16.6438734756692	-11.2709092823204	2.16	1.14	3.41	-6.33170685019946	-5.30970814783504	-4.28770944547062	-7.39259726419319	-6.19936059202	-5.0061239198468	-7.20860004130857	-6.04306422437233	-4.88015695961199	-4.89381373419145	2.54131961646742	0.0166507933012021	-10.1281592956742	-0.632531050609301	-0.555298592891081	-0.760372359583831	-0.93378242902764	-0.842326032918311	-1.08516153903545	-0.875079164886402	-0.786532299793017	-1.02190435729012	0.0098546545505089	0.0117578460334939	0.0114387951915795
247	13.6648837358257	0.3	-4.83027385611237	-5.97654036644478	-3.68400734577997	0.365604525363414	-13.727436724984	-16.5506856335901	-10.904187816378	2	1.23	3.34	-6.69766819026998	-5.5551666149873	-4.41266503970462	-7.92154950314267	-6.57027581670235	-5.21900213026202	-7.80909081932918	-6.47703851082525	-5.14501857840667	-4.83027385611237	2.63448640331306	-1.31126385928618	-11.3752538210073	-0.632531050609301	-0.555298592891081	-0.760372359583831	-0.93378242902764	-0.842326032918311	-1.08516153903545	-0.875079164886402	-0.786532299793017	-1.02190435729012	0.0098546545505089	0.0117578460334939	0.0114387951915795
247	13.6648837358257	0.3	-4.75551926283227	-5.88982919930925	-3.6212093263553	0.416504244544882	-13.1245521761778	-15.5499282561267	-10.6991760962288	1.89	1.09	2.96	-6.59429090943609	-5.5657565540014	-4.5372221985667	-7.88054827292053	-6.65139190877501	-5.42223554462949	-7.77043833710528	-6.55690259888369	-5.34534662034486	-4.75551926283227	2.32114063141406	1.20626535561208	-7.4084959090224	-0.632531050609301	-0.555298592891081	-0.760372359583831	-0.93378242902764	-0.842326032918311	-1.08516153903545	-0.875079164886402	-0.786532299793017	-1.02190435729012	0.0098546545505089	0.0117578460334939	0.0114387951915795
247	13.6648837358257	0.3	-4.63561173716821	-5.74016497282708	-3.53105850150934	0.419673456785367	-14.4055407991367	-17.0503569892583	-11.7607246090151	1.85	1.13	3.04	-7.38043739727123	-6.23559917888204	-5.09076096049285	-8.86165473550887	-7.48705314033363	-6.11245154515838	-8.74992688473398	-7.39057734022494	-6.03565422699842	-4.63561173716821	2.47613989275901	0.0834094217480206	-9.21691172933282	-0.632531050609301	-0.555298592891081	-0.760372359583831	-0.93378242902764	-0.842326032918311	-1.08516153903545	-0.875079164886402	-0.786532299793017	-1.02190435729012	0.0098546545505089	0.0117578460334939	0.0114387951915795
247	13.6648837358257	0.3	-4.61688107900354	-5.70820420565863	-3.52555795234845	0.379176561027753	-13.6867656891509	-16.42108736238	-10.9524440159218	2.01	1.18	3.54	-6.64400605957832	-5.53769383037784	-4.43138160117736	-7.85777084413479	-6.54935120978047	-5.24093157542616	-7.66061929505355	-6.38488146657253	-5.10833122791266	-4.61688107900354	2.59853983161599	-0.285212945533298	-10.5149603378786	-0.632531050609301	-0.555298592891081	-0.760372359583831	-0.93378242902764	-0.842326032918311	-1.08516153903545	-0.875079164886402	-0.786532299793017	-1.02190435729012	0.0098546545505089	0.0117578460334939	0.0114387951915795
247	13.6648837358257	0.3	-4.56697693817012	-5.65424625632215	-3.47970762001809	0.363567848361413	-13.7384928595682	-16.5764633456234	-10.900522373513	1.95	1.14	3.16	-6.86249146065133	-5.6875998194089	-4.51270817816647	-8.15696151648227	-6.76045035743718	-5.3639391983921	-8.02406335941081	-6.65036466843801	-5.27657585386333	-4.56697693817012	2.58414789978345	0.0243113316940014	-9.65460240223031	-0.632531050609301	-0.555298592891081	-0.760372359583831	-0.93378242902764	-0.842326032918311	-1.08516153903545	-0.875079164886402	-0.786532299793017	-1.02190435729012	0.0098546545505089	0.0117578460334939	0.0114387951915795
247	13.6648837358257	0.3	-4.56403079030003	-5.64663660405784	-3.48142497654221	0.38956695000535	-14.5199698181399	-17.3577525529733	-11.6821870833065	1.77	1.14	2.99	-7.7793585169811	-6.5075274305432	-5.23569634410529	-9.41772208805956	-7.87803836106826	-6.33835463407695	-9.3179779194174	-7.7946069366443	-6.27155380503429	-4.56403079030003	2.3528963148837	-2.64588712920152	-11.268310961509	-0.632531050609301	-0.555298592891081	-0.760372359583831	-0.93378242902764	-0.842326032918311	-1.08516153903545	-0.875079164886402	-0.786532299793017	-1.02190435729012	0.0098546545505089	0.0117578460334939	0.0114387951915795
247	13.6648837358257	0.3	-4.54998848070976	-5.647410958618	-3.45256600280152	0.350012376589451	-13.9217909446657	-16.8838343092218	-10.9597475801096	2	1.15	3.06	-6.84955345443887	-5.64789072852527	-4.44622800261167	-8.10556084076756	-6.68354838407768	-5.26153592738781	-8.00859903360192	-6.6044635851334	-5.19850724648653	-4.54998848070976	2.49697337356768	0.425204700785916	-9.515915828788	-0.632531050609301	-0.555298592891081	-0.760372359583831	-0.93378242902764	-0.842326032918311	-1.08516153903545	-0.875079164886402	-0.786532299793017	-1.02190435729012	0.0098546545505089	0.0117578460334939	0.0114387951915795
247	13.6648837358257	0.3	-4.46231863457154	-5.53326006306953	-3.39137720607355	0.36646476580475	-13.5015411451124	-16.273189182614	-10.7298931076108	1.92	1.15	2.98	-6.81678687092409	-5.65575237787898	-4.49471788483386	-8.12391799725456	-6.74025305479995	-5.35658811234534	-8.05053893810027	-6.67706280498242	-5.30811467383356	-4.46231863457154	2.44138341073025	-2.06591048616659	-11.2014895342171	-0.632531050609301	-0.555298592891081	-0.760372359583831	-0.93378242902764	-0.842326032918311	-1.08516153903545	-0.875079164886402	-0.786532299793017	-1.02190435729012	0.0098546545505089	0.0117578460334939	0.0114387951915795
247	13.6648837358257	0.3	-4.4384825377539	-5.4998986020348	-3.37706647347301	0.482069785947858	-14.8266494934455	-17.2260853771162	-12.4272136097748	1.95	1.09	3.66	-7.13249797968824	-6.13900635242581	-5.14551472516338	-8.47818057509762	-7.29724769018614	-6.11631480527467	-8.15034166493128	-7.01382708525826	-5.87947972402729	-4.4384825377539	2.68932278521231	-0.582065628323659	-10.3975465784284	-0.632531050609301	-0.555298592891081	-0.760372359583831	-0.93378242902764	-0.842326032918311	-1.08516153903545	-0.875079164886402	-0.786532299793017	-1.02190435729012	0.0098546545505089	0.0117578460334939	0.0114387951915795
247	13.6648837358257	0.3	-4.4056611044331	-5.44519380263089	-3.36612840623531	0.416545085081425	-13.7735257561231	-16.3186162631454	-11.2284352491008	1.84	1.2	3.26	-7.09386006395314	-5.98748464487507	-4.88110922579699	-8.52600661940511	-7.19627019078009	-5.86653376215506	-8.40707642771628	-7.0966407318528	-5.7841371891412	-4.4056611044331	2.50664198547067	1.66388516641034	-7.41577253262351	-0.632531050609301	-0.555298592891081	-0.760372359583831	-0.93378242902764	-0.842326032918311	-1.08516153903545	-0.875079164886402	-0.786532299793017	-1.02190435729012	0.0098546545505089	0.0117578460334939	0.0114387951915795
247	13.6648837358257	0.3	-4.38756186903719	-5.43273047747301	-3.34239326060137	0.404910199168762	-14.9278289982444	-17.7533205195871	-12.1023374769016	2.09	1.17	3.92	-6.9338147377428	-5.8302783750416	-4.7267420123404	-8.13939020301463	-6.84398307159125	-5.54857594016786	-7.82779946195235	-6.58096276674985	-5.33485874300732	-4.38756186903719	2.78258485722315	2.17147963685205	-8.58014923307046	-0.632531050609301	-0.555298592891081	-0.760372359583831	-0.93378242902764	-0.842326032918311	-1.08516153903545	-0.875079164886402	-0.786532299793017	-1.02190435729012	0.0098546545505089	0.0117578460334939	0.0114387951915795
247	13.6648837358257	0.3	-4.30105276815848	-5.32145280868163	-3.28065272763534	0.408188659306933	-14.4904653262681	-17.2146024698282	-11.7663281827079	2.16	1.31	3.72	-6.55862226208145	-5.52074836716979	-4.48287447225812	-7.65985012095088	-6.44771163183047	-5.23557314271006	-7.51642733050637	-6.32768376840104	-5.13838781581269	-4.30105276815848	2.78671261893125	-0.00838477432331414	-10.8266195669799	-0.632531050609301	-0.555298592891081	-0.760372359583831	-0.93378242902764	-0.842326032918311	-1.08516153903545	-0.875079164886402	-0.786532299793017	-1.02190435729012	0.0098546545505089	0.0117578460334939	0.0114387951915795
247	13.6648837358257	0.3	-4.27229620194494	-5.28530914458688	-3.25928325930299	0.424694507037577	-14.865624207105	-17.5669660757063	-12.1642823385037	2.06	1.13	3.57	-6.96418445658619	-5.89327426229515	-4.8223640680041	-8.20065228553608	-6.93960554170504	-5.678558797874	-7.9427781367347	-6.72053806363509	-5.50023094663167	-4.27229620194494	2.62434321060981	-0.149168505435449	-10.2362031423023	-0.632531050609301	-0.555298592891081	-0.760372359583831	-0.93378242902764	-0.842326032918311	-1.08516153903545	-0.875079164886402	-0.786532299793017	-1.02190435729012	0.0098546545505089	0.0117578460334939	0.0114387951915795
247	13.6648837358257	0.3	-4.23163772122261	-5.23689325422172	-3.22638218822349	0.437640306757665	-14.3447044900638	-16.8834870323572	-11.8059219477703	1.77	1	3.28	-7.54652095255094	-6.41174496624729	-5.27696897994363	-9.12995443563695	-7.75707637503801	-6.38419831443907	-8.80068306293054	-7.47724893264883	-6.15447565145571	-4.23163772122261	2.56129390692052	0.540394241471529	-8.47439330361109	-0.632531050609301	-0.555298592891081	-0.760372359583831	-0.93378242902764	-0.842326032918311	-1.08516153903545	-0.875079164886402	-0.786532299793017	-1.02190435729012	0.0098546545505089	0.0117578460334939	0.0114387951915795
247	13.6648837358257	0.3	-4.22615412252171	-5.23538039778555	-3.21692784725787	0.410876380337291	-15.3647744514408	-18.2372694451972	-12.4922794576843	2.13	1.15	4.06	-7.01336800392009	-5.90871445141487	-4.80406089890965	-8.20651883868791	-6.91393584806335	-5.62135285743879	-7.83403064516496	-6.5966982264753	-5.36490801442142	-4.22615412252171	2.88622249865962	0.154531063931381	-10.9320763605944	-0.632531050609301	-0.555298592891081	-0.760372359583831	-0.93378242902764	-0.842326032918311	-1.08516153903545	-0.875079164886402	-0.786532299793017	-1.02190435729012	0.0098546545505089	0.0117578460334939	0.0114387951915795
247	13.6648837358257	0.3	-4.22526978775724	-5.2373314164722	-3.21320815904229	0.357518637495521	-13.266103474118	-16.0426807542128	-10.4895261940231	1.73	1.05	3.14	-7.32406202616314	-6.0564544154769	-4.78884680479066	-8.9064667263886	-7.36498537814715	-5.82350402990571	-8.68430244088726	-7.17964683735208	-5.67773076453397	-4.22526978775724	2.45805384662078	0.340811782212958	-8.38213954201037	-0.632531050609301	-0.555298592891081	-0.760372359583831	-0.93378242902764	-0.842326032918311	-1.08516153903545	-0.875079164886402	-0.786532299793017	-1.02190435729012	0.0098546545505089	0.0117578460334939	0.0114387951915795
247	13.6648837358257	0.3	-4.22481536145246	-5.22463274194685	-3.22499798095806	0.412536861797238	-14.0510825922504	-16.668989374874	-11.4331758096268	2	1.12	3.69	-6.76049287292903	-5.69874043264029	-4.63698799235155	-7.99968229055124	-6.74331202980611	-5.48694176906099	-7.70451149755071	-6.49433388276982	-5.28404366798773	-4.22481536145246	2.74982336720457	0.595247879241696	-9.48871325011698	-0.632531050609301	-0.555298592891081	-0.760372359583831	-0.93378242902764	-0.842326032918311	-1.08516153903545	-0.875079164886402	-0.786532299793017	-1.02190435729012	0.0098546545505089	0.0117578460334939	0.0114387951915795
247	13.6648837358257	0.3	-4.21318038191111	-5.22124068550257	-3.20512007831965	0.412004911643634	-14.9719852655063	-17.7645323541347	-12.179438176878	2.18	1.08	3.65	-6.69761797599029	-5.64476652981961	-4.59191508364893	-7.80569635741466	-6.57865732238249	-5.35161828735033	-7.49415177325761	-6.31561732076233	-5.13793164649839	-4.21318038191111	2.74889041421858	0.391050512272591	-10.2165596379115	-0.632531050609301	-0.555298592891081	-0.760372359583831	-0.93378242902764	-0.842326032918311	-1.08516153903545	-0.875079164886402	-0.786532299793017	-1.02190435729012	0.0098546545505089	0.0117578460334939	0.0114387951915795
247	13.6648837358257	0.3	-4.18914713901663	-5.17887448124918	-3.19941979678408	0.429334308459703	-14.1111337718461	-16.6511731813742	-11.571094362318	1.94	1.06	3.59	-6.92981645000367	-5.8727133442901	-4.81561023857652	-8.24661474999054	-6.98864173919979	-5.73066872840905	-7.91831024313426	-6.71006809287273	-5.50272095706312	-4.18914713901663	2.79462530759908	0.063605992877117	-9.86732624816061	-0.632531050609301	-0.555298592891081	-0.760372359583831	-0.93378242902764	-0.842326032918311	-1.08516153903545	-0.875079164886402	-0.786532299793017	-1.02190435729012	0.0098546545505089	0.0117578460334939	0.0114387951915795
247	13.6648837358257	0.3	-4.13021940832413	-5.12460403418085	-3.1358347824674	0.380694341093609	-13.6983120730726	-16.4261391198549	-10.9704850262904	1.88	0.99	3.23	-7.00544616356121	-5.84207810851773	-4.67871005347425	-8.38270764284464	-6.99062296204584	-5.59853828124704	-8.08688413288204	-6.74420912243358	-5.40056761204398	-4.13021940832413	2.49242941800229	1.17812609237229	-7.85270047104327	-0.632531050609301	-0.555298592891081	-0.760372359583831	-0.93378242902764	-0.842326032918311	-1.08516153903545	-0.875079164886402	-0.786532299793017	-1.02190435729012	0.0098546545505089	0.0117578460334939	0.0114387951915795
247	13.6648837358257	0.3	-4.10846801219158	-5.07757101268284	-3.13936501170032	0.36289909086779	-12.5684949668653	-15.1685342486134	-9.96845568511717	1.72	1	2.99	-6.95068389908934	-5.75926679335953	-4.56784968762973	-8.46012645482782	-7.00997571840321	-5.5598249819786	-8.2460335024445	-6.83298839520442	-5.41979087079333	-4.10846801219158	2.40392096770102	-0.450940314903144	-9.05263883719826	-0.632531050609301	-0.555298592891081	-0.760372359583831	-0.93378242902764	-0.842326032918311	-1.08516153903545	-0.875079164886402	-0.786532299793017	-1.02190435729012	0.0098546545505089	0.0117578460334939	0.0114387951915795
247	13.6648837358257	0.3	-4.04578222455565	-5.01221430269643	-3.07935014641488	0.446366005199282	-14.5762848339717	-17.1108188631255	-12.041750804818	1.8	1.21	3.31	-7.54380631920094	-6.42638266003496	-5.30895900086899	-9.09684403004362	-7.74937720589666	-6.40191038174969	-8.95754361111828	-7.63036808276953	-6.30415710659347	-4.04578222455565	2.68676387456553	-2.66465688849684	-12.6856062461273	-0.632531050609301	-0.555298592891081	-0.760372359583831	-0.93378242902764	-0.842326032918311	-1.08516153903545	-0.875079164886402	-0.786532299793017	-1.02190435729012	0.0098546545505089	0.0117578460334939	0.0114387951915795
247	13.6648837358257	0.3	-4.02901062941281	-4.99169725671936	-3.06632400210627	0.440002089526745	-14.7511194733295	-17.3493415934051	-12.152897353254	1.81	1.08	3.06	-7.64372746451618	-6.49900957011008	-5.35429167570397	-9.21584252136944	-7.83568606037401	-6.45552959937857	-9.03878153006162	-7.68520977069409	-6.3315635487885	-4.02901062941281	2.59972910859001	-1.43933925214976	-10.148578324037	-0.632531050609301	-0.555298592891081	-0.760372359583831	-0.93378242902764	-0.842326032918311	-1.08516153903545	-0.875079164886402	-0.786532299793017	-1.02190435729012	0.0098546545505089	0.0117578460334939	0.0114387951915795
247	13.6648837358257	0.3	-4.01845735597335	-4.9745140702012	-3.06240064174551	0.366263394952395	-13.5824081114756	-16.3718664233645	-10.7929497995867	1.79	1.12	2.95	-7.25677220998302	-6.02035462415827	-4.78393703833352	-8.76184325622557	-7.2689898535331	-5.77613645084064	-8.66452252565426	-7.18909750523166	-5.71148759209264	-4.01845735597335	2.59517326453012	1.35529301211598	-7.94340490130522	-0.632531050609301	-0.555298592891081	-0.760372359583831	-0.93378242902764	-0.842326032918311	-1.08516153903545	-0.875079164886402	-0.786532299793017	-1.02190435729012	0.0098546545505089	0.0117578460334939	0.0114387951915795
247	13.6648837358257	0.3	-3.99422255046748	-4.95681876515631	-3.03162633577865	0.415134511411881	-14.0406237777716	-16.6426126937223	-11.4386348618208	2.18	1.15	3.7	-6.27836888397513	-5.29677743874998	-4.31518599352483	-7.31795874978577	-6.17383264983094	-5.0297065498761	-7.0752452054005	-5.96684361345755	-4.86281193722626	-3.99422255046748	2.9066778562849	-0.337114791704368	-11.3519858791017	-0.632531050609301	-0.555298592891081	-0.760372359583831	-0.93378242902764	-0.842326032918311	-1.08516153903545	-0.875079164886402	-0.786532299793017	-1.02190435729012	0.0098546545505089	0.0117578460334939	0.0114387951915795
247	13.6648837358257	0.3	-3.98980539073615	-4.94635143929359	-3.03325934217871	0.440697208342593	-15.506936942157	-18.2344373626205	-12.7794365216935	2.05	1.14	3.63	-7.25182816816856	-6.16710238340949	-5.08237659865042	-8.54511759418916	-7.26694205372317	-5.98876651325717	-8.26540142566305	-7.02758265242597	-5.7916637757662	-3.98980539073615	2.77946741605058	-0.70862054427211	-11.6149112248469	-0.632531050609301	-0.555298592891081	-0.760372359583831	-0.93378242902764	-0.842326032918311	-1.08516153903545	-0.875079164886402	-0.786532299793017	-1.02190435729012	0.0098546545505089	0.0117578460334939	0.0114387951915795
247	13.6648837358257	0.3	-3.98649003709309	-4.9436595204679	-3.02932055371828	0.451569571752158	-16.6420522927345	-19.5055100463808	-13.7785945390882	1.93	1.29	3.17	-8.15454512016697	-6.95743746206022	-5.76032980395348	-9.71386496894076	-8.28784524953602	-6.86182553013128	-9.67532426051714	-8.25571727129168	-6.8359746524429	-3.98649003709309	2.61712970616194	-0.26001241308246	-10.6227280925399	-0.632531050609301	-0.555298592891081	-0.760372359583831	-0.93378242902764	-0.842326032918311	-1.08516153903545	-0.875079164886402	-0.786532299793017	-1.02190435729012	0.0098546545505089	0.0117578460334939	0.0114387951915795
247	13.6648837358257	0.3	-3.97943393692225	-4.92598921247426	-3.03287866137023	0.414744733736499	-13.6965012082805	-16.23675627756	-11.1562461390011	1.97	0.96	3.12	-6.66059511768402	-5.61853904300495	-4.57648296832588	-7.90103935176435	-6.66491466510913	-5.42878997845391	-7.62549777623427	-6.43481289360275	-5.24034613815251	-3.97943393692225	2.53471258268244	0.621118184957177	-8.07738980622356	-0.632531050609301	-0.555298592891081	-0.760372359583831	-0.93378242902764	-0.842326032918311	-1.08516153903545	-0.875079164886402	-0.786532299793017	-1.02190435729012	0.0098546545505089	0.0117578460334939	0.0114387951915795
247	13.6648837358257	0.3	-3.97195524171377	-4.92881772793531	-3.01509275549224	0.544552742068948	-17.0776544138317	-19.5160982305254	-14.639210597138	1.98	0.99	3.25	-7.98900881511801	-6.99082009334442	-5.99263137157084	-9.47248867858362	-8.28894619103531	-7.10540370348701	-9.12612237813515	-7.98517983568494	-6.84493853104321	-3.97195524171377	2.74215973393807	-0.589195827696458	-9.69739217430214	-0.632531050609301	-0.555298592891081	-0.760372359583831	-0.93378242902764	-0.842326032918311	-1.08516153903545	-0.875079164886402	-0.786532299793017	-1.02190435729012	0.0098546545505089	0.0117578460334939	0.0114387951915795
247	13.6648837358257	0.3	-3.96775463003224	-4.90580852463398	-3.02970073543049	0.481212860042662	-15.8621533273421	-18.4335767385819	-13.2907299161022	2.01	1.15	3.4	-7.44422503946718	-6.40578009649751	-5.36733515352784	-8.80060137118527	-7.57294638486403	-6.3452913985428	-8.58928982481883	-7.39166987157521	-6.19312560155087	-3.96775463003224	2.60303810603319	1.81269785535681	-7.92621733793494	-0.632531050609301	-0.555298592891081	-0.760372359583831	-0.93378242902764	-0.842326032918311	-1.08516153903545	-0.875079164886402	-0.786532299793017	-1.02190435729012	0.0098546545505089	0.0117578460334939	0.0114387951915795
247	13.6648837358257	0.3	-3.92591432707496	-4.85896430794236	-2.99286434620756	0.429199229952397	-14.6835433596366	-17.3273466555484	-12.0397400637248	2.29	1.18	3.72	-6.26718782723963	-5.31094148651967	-4.35469514579971	-7.24487705438027	-6.13945507514648	-5.03403309591269	-7.01927201043206	-5.94865208364064	-4.87673401142454	-3.92591432707496	2.92945506994424	-0.967534110732743	-12.5026094676691	-0.632531050609301	-0.555298592891081	-0.760372359583831	-0.93378242902764	-0.842326032918311	-1.08516153903545	-0.875079164886402	-0.786532299793017	-1.02190435729012	0.0098546545505089	0.0117578460334939	0.0114387951915795
247	13.6648837358257	0.3	-3.91853970152151	-4.85102856482018	-2.98605083822284	0.362446663932835	-12.4766187383066	-15.0601788667216	-9.89305860989155	2.1	1.12	3.76	-5.8641910797904	-4.85819437860703	-3.85219767742366	-6.87946694929372	-5.69930058658085	-4.51913422386797	-6.61412298833974	-5.47713515174757	-4.34310839066467	-3.91853970152151	2.71855479537474	0.756830155676037	-9.52436362682728	-0.632531050609301	-0.555298592891081	-0.760372359583831	-0.93378242902764	-0.842326032918311	-1.08516153903545	-0.875079164886402	-0.786532299793017	-1.02190435729012	0.0098546545505089	0.0117578460334939	0.0114387951915795
247	13.6648837358257	0.3	-3.86253449540635	-4.77296139848176	-2.95210759233094	0.45803482989482	-15.682511020606	-18.3459177919518	-13.0191042492602	2.21	1.29	3.53	-6.85113477329178	-5.85650703356687	-4.86187929384197	-7.96944179871152	-6.81246151071273	-5.65548122271395	-7.84491949578202	-6.70976234043933	-5.5734919034726	-3.86253449540635	2.949766810245	-0.42905375367364	-11.5511052184151	-0.632531050609301	-0.555298592891081	-0.760372359583831	-0.93378242902764	-0.842326032918311	-1.08516153903545	-0.875079164886402	-0.786532299793017	-1.02190435729012	0.0098546545505089	0.0117578460334939	0.0114387951915795
247	13.6648837358257	0.3	-3.78720274884704	-4.68348523474758	-2.89092026294651	0.388412040220619	-14.3885751299304	-17.2075186327364	-11.5696316271244	1.94	1.17	3.54	-7.14018631756041	-5.97047775827871	-4.80076919899702	-8.49137360870864	-7.10031293488034	-5.70925226105204	-8.26775532422601	-6.91337392217242	-5.55838470114552	-3.78720274884704	2.72412531437383	-0.228527827322536	-10.6444472873509	-0.632531050609301	-0.555298592891081	-0.760372359583831	-0.93378242902764	-0.842326032918311	-1.08516153903545	-0.875079164886402	-0.786532299793017	-1.02190435729012	0.0098546545505089	0.0117578460334939	0.0114387951915795
247	13.6648837358257	0.3	-3.76818645740642	-4.67092246538648	-2.86545044942636	0.42952566163064	-14.7186800071013	-17.3670449113893	-12.0703151028133	1.91	1.12	3.64	-7.32099519911732	-6.20458956714431	-5.0881839351713	-8.73717833167297	-7.40481369657414	-6.0724490614753	-8.42827458561226	-7.14289088109543	-5.85687349798889	-3.76818645740642	2.89263116604633	0.847620765834386	-9.46433923733734	-0.632531050609301	-0.555298592891081	-0.760372359583831	-0.93378242902764	-0.842326032918311	-1.08516153903545	-0.875079164886402	-0.786532299793017	-1.02190435729012	0.0098546545505089	0.0117578460334939	0.0114387951915795
247	13.6648837358257	0.3	-3.75593589433406	-4.66076349278232	-2.8511082958858	0.418008571979137	-14.464371501626	-17.1290862728168	-11.7996567304351	1.87	1.17	3.26	-7.33934426116853	-6.19758697463848	-5.05582968810843	-8.79161840239296	-7.42393567569039	-6.05625294898782	-8.63933236654874	-7.29806844633631	-5.95028763319023	-3.75593589433406	2.72048426433315	0.588568164880908	-9.46467105416624	-0.632531050609301	-0.555298592891081	-0.760372359583831	-0.93378242902764	-0.842326032918311	-1.08516153903545	-0.875079164886402	-0.786532299793017	-1.02190435729012	0.0098546545505089	0.0117578460334939	0.0114387951915795
247	13.6648837358257	0.3	-3.7496805133064	-4.65117315550496	-2.84818787110784	0.41162936229545	-13.7835124181733	-16.3563814874868	-11.2106433488598	1.88	1.03	3.5	-6.98744339168753	-5.88831416253587	-4.78918493338422	-8.36438173021512	-7.04865923657768	-5.73293674294025	-8.02142879615888	-6.76094759961146	-5.49822447109069	-3.7496805133064	2.76841643597139	1.6128931476157	-8.12005447584195	-0.632531050609301	-0.555298592891081	-0.760372359583831	-0.93378242902764	-0.842326032918311	-1.08516153903545	-0.875079164886402	-0.786532299793017	-1.02190435729012	0.0098546545505089	0.0117578460334939	0.0114387951915795
247	13.6648837358257	0.3	-3.74332915482245	-4.64220629903632	-2.84445201060858	0.399607620412358	-12.7523715049868	-15.1928620119256	-10.3118809980481	2.25	1	3.61	-5.59691675993547	-4.69786151872895	-3.79880627752244	-6.49306643107714	-5.45005906528074	-4.40705169948435	-6.17726405880781	-5.18447872484389	-4.19242453965098	-3.74332915482245	2.8187060904045	-0.607306886506224	-10.9473012874902	-0.632531050609301	-0.555298592891081	-0.760372359583831	-0.93378242902764	-0.842326032918311	-1.08516153903545	-0.875079164886402	-0.786532299793017	-1.02190435729012	0.0098546545505089	0.0117578460334939	0.0114387951915795
247	13.6648837358257	0.3	-3.72082022870329	-4.61677408003942	-2.82486637736717	0.46944346497939	-14.9471026587194	-17.4280449601239	-12.466160357315	1.89	1.1	3.2	-7.40256436779352	-6.34878380199003	-5.29500323618653	-8.84969161134791	-7.58990749194655	-6.3301233725452	-8.66106693638753	-7.42749740768715	-6.19463316678573	-3.72082022870329	2.66334827486075	2.61017540206299	-6.79379326117281	-0.632531050609301	-0.555298592891081	-0.760372359583831	-0.93378242902764	-0.842326032918311	-1.08516153903545	-0.875079164886402	-0.786532299793017	-1.02190435729012	0.0098546545505089	0.0117578460334939	0.0114387951915795
247	13.6648837358257	0.3	-3.70548651510404	-4.58479892661297	-2.8261741035951	0.388294203876703	-13.9907913480769	-16.7324828455371	-11.2490998506166	2.08	1.15	3.66	-6.57726221454807	-5.49954864049813	-4.42183506644819	-7.73120931846005	-6.46441639542645	-5.19762347239286	-7.47855312031857	-6.25116766947706	-5.02702124220214	-3.70548651510404	2.87530774487698	0.301511293822939	-10.4291976050872	-0.632531050609301	-0.555298592891081	-0.760372359583831	-0.93378242902764	-0.842326032918311	-1.08516153903545	-0.875079164886402	-0.786532299793017	-1.02190435729012	0.0098546545505089	0.0117578460334939	0.0114387951915795
247	13.6648837358257	0.3	-3.68629126775332	-4.5596825403188	-2.81289999518784	0.495331265912967	-15.5476677593377	-17.9978931832195	-13.097442335456	2.14	1.21	4.05	-6.88928456784701	-5.95138033490972	-5.01347610197243	-8.05369893730333	-6.9572718337761	-5.86084473024887	-7.74082188937647	-6.68737322485288	-5.63405414516966	-3.68629126775332	3.09824135322072	0.240639496522917	-11.1136155081779	-0.632531050609301	-0.555298592891081	-0.760372359583831	-0.93378242902764	-0.842326032918311	-1.08516153903545	-0.875079164886402	-0.786532299793017	-1.02190435729012	0.0098546545505089	0.0117578460334939	0.0114387951915795
247	13.6648837358257	0.3	-3.67832187776011	-4.54761555384884	-2.80902820167138	0.404534231310791	-13.6006394895909	-16.1769342613554	-11.0243447178264	2.03	1.25	3.59	-6.47028265242998	-5.43984294735465	-4.40940324227933	-7.63342440953818	-6.41774589596888	-5.20206738239958	-7.47627638363843	-6.28652866464733	-5.09451032256598	-3.67832187776011	2.89467865650796	0.967668812645142	-10.0519588815471	-0.632531050609301	-0.555298592891081	-0.760372359583831	-0.93378242902764	-0.842326032918311	-1.08516153903545	-0.875079164886402	-0.786532299793017	-1.02190435729012	0.0098546545505089	0.0117578460334939	0.0114387951915795
247	13.6648837358257	0.3	-3.67532967701425	-4.5486113190089	-2.80204803501959	0.364171574943324	-12.9683536004061	-15.643744544572	-10.2929626562402	1.86	1.08	3.37	-6.72586791651783	-5.5756109518737	-4.42535398722956	-8.06308457028137	-6.68413700565501	-5.30518944102866	-7.82054811743079	-6.48415579768976	-5.14636201800898	-3.67532967701425	2.63600999014861	1.77460405074161	-7.69116830400382	-0.632531050609301	-0.555298592891081	-0.760372359583831	-0.93378242902764	-0.842326032918311	-1.08516153903545	-0.875079164886402	-0.786532299793017	-1.02190435729012	0.0098546545505089	0.0117578460334939	0.0114387951915795
247	13.6648837358257	0.3	-3.66626232186103	-4.53622697707724	-2.79629766664481	0.417854588393164	-14.8664643486622	-17.6061220649615	-12.1268066323628	2.26	1.36	4.4	-6.4416199446103	-5.43925078451906	-4.43688162442782	-7.46304550666886	-6.30173410975829	-5.14042271284772	-7.20942294438534	-6.08568510584882	-4.96581033933708	-3.66626232186103	3.13326653765111	0.0235211869891085	-12.5234761033963	-0.632531050609301	-0.555298592891081	-0.760372359583831	-0.93378242902764	-0.842326032918311	-1.08516153903545	-0.875079164886402	-0.786532299793017	-1.02190435729012	0.0098546545505089	0.0117578460334939	0.0114387951915795
247	13.6648837358257	0.3	-3.64937638174296	-4.52737889396722	-2.7713738695187	0.419500202420764	-13.3849426794967	-15.8432542552485	-10.9266311037449	1.97	1.2	3.19	-6.49411591871893	-5.48645927949205	-4.47880264026518	-7.7022423232728	-6.50712728203851	-5.31201224080421	-7.61095653545576	-6.43119384367116	-5.24994456205495	-3.64937638174296	2.71072161600465	0.289864468347699	-9.53367565990686	-0.632531050609301	-0.555298592891081	-0.760372359583831	-0.93378242902764	-0.842326032918311	-1.08516153903545	-0.875079164886402	-0.786532299793017	-1.02190435729012	0.0098546545505089	0.0117578460334939	0.0114387951915795
247	13.6648837358257	0.3	-3.61694327846665	-4.48825300164765	-2.74563355528566	0.428758797685047	-13.4668606630183	-15.8937784702086	-11.039942855828	2.03	1.19	3.04	-6.37224315645985	-5.39922655017289	-4.42620994388593	-7.52159932368933	-6.37308052613415	-5.22456172857898	-7.46719172810351	-6.32569269191808	-5.18743580989443	-3.61694327846665	2.62288386288758	0.0335958812050896	-9.83485270716019	-0.632531050609301	-0.555298592891081	-0.760372359583831	-0.93378242902764	-0.842326032918311	-1.08516153903545	-0.875079164886402	-0.786532299793017	-1.02190435729012	0.0098546545505089	0.0117578460334939	0.0114387951915795
247	13.6648837358257	0.3	-3.61236132171754	-4.48159485753325	-2.74312778590183	0.36243733246902	-13.0218775207664	-15.7183999969247	-10.325355044608	1.91	1.05	3.1	-6.61578250390147	-5.48083198586937	-4.34588146783726	-7.89279850537671	-6.53877337726562	-5.18474824915453	-7.70824773475117	-6.38592490145873	-5.06315667918278	-3.61236132171754	2.79127717286493	-0.505130025367832	-10.309778110603	-0.632531050609301	-0.555298592891081	-0.760372359583831	-0.93378242902764	-0.842326032918311	-1.08516153903545	-0.875079164886402	-0.786532299793017	-1.02190435729012	0.0098546545505089	0.0117578460334939	0.0114387951915795
247	13.6648837358257	0.3	-3.61029811665039	-4.46339779805003	-2.75719843525075	0.39155599504605	-13.6330943944508	-16.2864366449153	-10.9797521439863	1.77	1.15	3.13	-7.29898701276252	-6.10985577130088	-4.92072452983923	-8.83611496211817	-7.39655898863458	-5.95700301515099	-8.70371614880298	-7.28598413076963	-5.86818059908261	-3.61029811665039	2.80104692720418	2.04626802001753	-7.79792144856962	-0.632531050609301	-0.555298592891081	-0.760372359583831	-0.93378242902764	-0.842326032918311	-1.08516153903545	-0.875079164886402	-0.786532299793017	-1.02190435729012	0.0098546545505089	0.0117578460334939	0.0114387951915795
247	13.6648837358257	0.3	-3.60630874491109	-4.45840678755014	-2.75421070227204	0.404373314748255	-12.2352519132881	-14.5536830801217	-9.91682074645444	2.07	0.99	3.64	-5.74362617505609	-4.82865490204002	-3.91368362902394	-6.75695653879454	-5.6805596881665	-4.60416283753847	-6.4122578160593	-5.38962960532761	-4.36753521746637	-3.60630874491109	2.84168922870192	0.0708976236264511	-10.2063130987663	-0.632531050609301	-0.555298592891081	-0.760372359583831	-0.93378242902764	-0.842326032918311	-1.08516153903545	-0.875079164886402	-0.786532299793017	-1.02190435729012	0.0098546545505089	0.0117578460334939	0.0114387951915795
247	13.6648837358257	0.3	-3.59136635091636	-4.44243207345118	-2.74030062838154	0.458595625322754	-14.1509930822374	-16.5515848184298	-11.750401346045	1.81	1.12	3.61	-7.27524612812672	-6.22006646252152	-5.16488679691633	-8.76673939952919	-7.49523806677291	-6.22373673401663	-8.47105220015747	-7.24138126860936	-6.0136636311659	-3.59136635091636	2.82062010464339	-0.848571162145412	-10.8008170931689	-0.632531050609301	-0.555298592891081	-0.760372359583831	-0.93378242902764	-0.842326032918311	-1.08516153903545	-0.875079164886402	-0.786532299793017	-1.02190435729012	0.0098546545505089	0.0117578460334939	0.0114387951915795
247	13.6648837358257	0.3	-3.57433428755653	-4.4211130048858	-2.72755557022727	0.444385437007025	-14.6879900549781	-17.2522068028946	-12.1237733070616	1.78	0.97	3.42	-7.69978922166951	-6.55536006526041	-5.41093090885132	-9.31203560079188	-7.92797627913229	-6.5439169574727	-8.89493381934386	-7.57253835565417	-6.25105009657296	-3.57433428755653	2.67563542376876	-2.27916187499209	-11.1712761032515	-0.632531050609301	-0.555298592891081	-0.760372359583831	-0.93378242902764	-0.842326032918311	-1.08516153903545	-0.875079164886402	-0.786532299793017	-1.02190435729012	0.0098546545505089	0.0117578460334939	0.0114387951915795
247	13.6648837358257	0.3	-3.57389807995899	-4.42123678264811	-2.72655937726986	0.41176045062257	-14.2003048594497	-16.8502563539367	-11.5503533649627	1.89	1.06	3.55	-7.15617852311285	-6.03076383660523	-4.90534915009761	-8.55487616744484	-7.20949563382611	-5.86411510020738	-8.22076127001409	-6.92807512278301	-5.63409398006185	-3.57389807995899	2.88954418022279	-0.260253823057782	-10.6330834973572	-0.632531050609301	-0.555298592891081	-0.760372359583831	-0.93378242902764	-0.842326032918311	-1.08516153903545	-0.875079164886402	-0.786532299793017	-1.02190435729012	0.0098546545505089	0.0117578460334939	0.0114387951915795
247	13.6648837358257	0.3	-3.50925718763051	-4.35272385125714	-2.66579052400388	0.419037922281946	-13.4221870489907	-15.8896803189997	-10.9546937789816	2.09	1.04	3.63	-6.21582770294992	-5.25057775980128	-4.28532781665264	-7.29898482929132	-6.1655324512319	-5.03208007317248	-6.9778641937868	-5.89394066519655	-4.81078563093069	-3.50925718763051	3.02381760446019	0.763760355287037	-9.84623863948677	-0.632531050609301	-0.555298592891081	-0.760372359583831	-0.93378242902764	-0.842326032918311	-1.08516153903545	-0.875079164886402	-0.786532299793017	-1.02190435729012	0.0098546545505089	0.0117578460334939	0.0114387951915795
247	13.6648837358257	0.3	-3.50669502379439	-4.34883835598668	-2.66455169160209	0.416703882510396	-13.9993414475897	-16.5853135606727	-11.4133693345066	1.85	1.13	3.74	-7.17711684030881	-6.05806510013632	-4.93901335996383	-8.61696587802971	-7.27341374207184	-5.92986160611397	-8.29248275863573	-7.00052067923374	-5.70665019788676	-3.50669502379439	2.82923413347219	0.283977829364015	-9.99152603129517	-0.632531050609301	-0.555298592891081	-0.760372359583831	-0.93378242902764	-0.842326032918311	-1.08516153903545	-0.875079164886402	-0.786532299793017	-1.02190435729012	0.0098546545505089	0.0117578460334939	0.0114387951915795
247	13.6648837358257	0.3	-3.48576115206915	-4.30841801567065	-2.66310428846765	0.416374230424284	-14.3311014490094	-16.9801525753116	-11.6820503227072	1.84	1.02	3.31	-7.38000735294658	-6.22866217487872	-5.07731699681086	-8.86952269958177	-7.48580020398702	-6.10207770839226	-8.56364131448805	-7.22644890239275	-5.89064986297214	-3.48576115206915	2.67096314307471	1.41230070648174	-8.07172620102173	-0.632531050609301	-0.555298592891081	-0.760372359583831	-0.93378242902764	-0.842326032918311	-1.08516153903545	-0.875079164886402	-0.786532299793017	-1.02190435729012	0.0098546545505089	0.0117578460334939	0.0114387951915795
247	13.6648837358257	0.3	-3.4471802720494	-4.26964220865661	-2.62471833544218	0.444992642949922	-15.2951133819457	-17.9620403124142	-12.6281864514771	2.03	1.08	3.33	-7.19995667724923	-6.13093790060771	-5.06191912396618	-8.49822625951367	-7.23644596738015	-5.97466567524664	-8.24966460396839	-7.02437704173611	-5.80096879043892	-3.4471802720494	2.82577930603855	-0.614675152572635	-10.551780582323	-0.632531050609301	-0.555298592891081	-0.760372359583831	-0.93378242902764	-0.842326032918311	-1.08516153903545	-0.875079164886402	-0.786532299793017	-1.02190435729012	0.0098546545505089	0.0117578460334939	0.0114387951915795
247	13.6648837358257	0.3	-3.44112500411761	-4.25786561481702	-2.6243843934182	0.477925911048434	-14.0256974052748	-16.3144334427686	-11.7369613677811	1.85	1.13	3.42	-7.05748162399916	-6.06739437497143	-5.07730712594369	-8.47265771391777	-7.28403678440652	-6.09541585489527	-8.24807004988249	-7.09413777574289	-5.93403045665049	-3.44112500411761	2.83319192307799	-1.50006134962778	-11.3125023416604	-0.632531050609301	-0.555298592891081	-0.760372359583831	-0.93378242902764	-0.842326032918311	-1.08516153903545	-0.875079164886402	-0.786532299793017	-1.02190435729012	0.0098546545505089	0.0117578460334939	0.0114387951915795
247	13.6648837358257	0.3	-3.43970944542418	-4.2620294243456	-2.61738946650276	0.452059947469022	-14.3956813166817	-16.8701741131221	-11.9211885202413	1.83	1.13	3.52	-7.34797711594177	-6.27018643518859	-5.1923957544354	-8.83545458158623	-7.53948285249747	-6.24351112340872	-8.56971652949887	-7.31178859066682	-6.05460818280637	-3.43970944542418	2.78307620480672	0.0734127534172932	-10.014921228605	-0.632531050609301	-0.555298592891081	-0.760372359583831	-0.93378242902764	-0.842326032918311	-1.08516153903545	-0.875079164886402	-0.786532299793017	-1.02190435729012	0.0098546545505089	0.0117578460334939	0.0114387951915795
247	13.6648837358257	0.3	-3.43959710002193	-4.25521050350142	-2.62398369654245	0.458554507663226	-14.2279231116984	-16.6417652187364	-11.8140810046603	2.05	1.2	3.71	-6.60871145482492	-5.65013610099402	-4.69156074716311	-7.78488563412054	-6.65570946229478	-5.52653329046902	-7.56331170030357	-6.46516693838995	-5.36920437718574	-3.43959710002193	3.02315924701597	-0.735759879923992	-11.4848703714686	-0.632531050609301	-0.555298592891081	-0.760372359583831	-0.93378242902764	-0.842326032918311	-1.08516153903545	-0.875079164886402	-0.786532299793017	-1.02190435729012	0.0098546545505089	0.0117578460334939	0.0114387951915795
247	13.6648837358257	0.3	-3.41665174578279	-4.23765993274582	-2.59564355881977	0.456345780377406	-14.4261761684907	-16.8845677209678	-11.9677846160137	1.89	1.05	3.65	-7.15966126529994	-6.11721522438931	-5.07476918347867	-8.55603135905679	-7.31027395718307	-6.06451655530935	-8.19001269712061	-6.99672847484836	-5.80497232728816	-3.41665174578279	2.78481376265625	-2.59509453900916	-12.5049759200466	-0.632531050609301	-0.555298592891081	-0.760372359583831	-0.93378242902764	-0.842326032918311	-1.08516153903545	-0.875079164886402	-0.786532299793017	-1.02190435729012	0.0098546545505089	0.0117578460334939	0.0114387951915795
247	13.6648837358257	0.3	-3.39829261486393	-4.2073482298464	-2.58923699988147	0.386643409904285	-13.9366601201821	-16.6772584084279	-11.1960618319363	2.05	1.13	3.46	-6.63203798525211	-5.54218547443547	-4.45233296361882	-7.81466908723285	-6.53047307616338	-5.24627706509392	-7.59585288537474	-6.34634797806399	-5.09897881846674	-3.39829261486393	2.93046517762506	0.905031260259518	-9.94152676246669	-0.632531050609301	-0.555298592891081	-0.760372359583831	-0.93378242902764	-0.842326032918311	-1.08516153903545	-0.875079164886402	-0.786532299793017	-1.02190435729012	0.0098546545505089	0.0117578460334939	0.0114387951915795
247	13.6648837358257	0.3	-3.39504412212472	-4.20268076972713	-2.58740747452231	0.409929332721688	-14.8586525139099	-17.6419677897945	-12.0753372380254	2	1.06	3.4	-7.14373597760639	-6.01669223111116	-4.88964848461594	-8.450266210157	-7.11709548293082	-5.78392475570464	-8.16238743253719	-6.87591679485813	-5.58596855292732	-3.39504412212472	2.98521862254793	-0.494083959343188	-11.0441050037407	-0.632531050609301	-0.555298592891081	-0.760372359583831	-0.93378242902764	-0.842326032918311	-1.08516153903545	-0.875079164886402	-0.786532299793017	-1.02190435729012	0.0098546545505089	0.0117578460334939	0.0114387951915795
247	13.6648837358257	0.3	-3.37337659357016	-4.17303300245574	-2.57372018468458	0.482990924465273	-15.6127002125691	-18.1346885878459	-13.0907118372923	1.81	1.06	2.94	-7.96717184170436	-6.85917846915327	-5.75118509660218	-9.59940095810601	-8.26441373135043	-6.92942650459485	-9.43675645479943	-8.12521617324443	-6.81217557073287	-3.37337659357016	2.64413637075106	-0.987487904890723	-9.92808883723626	-0.632531050609301	-0.555298592891081	-0.760372359583831	-0.93378242902764	-0.842326032918311	-1.08516153903545	-0.875079164886402	-0.786532299793017	-1.02190435729012	0.0098546545505089	0.0117578460334939	0.0114387951915795
247	13.6648837358257	0.3	-3.36758026412227	-4.17153441890417	-2.56362610934037	0.472628715466451	-15.1467431102234	-17.6448033582635	-12.6486828621834	2.04	1.22	3.37	-7.02855342531678	-6.03348708445064	-5.03842074358451	-8.28483258249254	-7.11190871840769	-5.93898485432283	-8.15165292279006	-6.99791185253248	-5.84417016242286	-3.36758026412227	2.90854157293753	0.383923417960447	-10.3884923052627	-0.632531050609301	-0.555298592891081	-0.760372359583831	-0.93378242902764	-0.842326032918311	-1.08516153903545	-0.875079164886402	-0.786532299793017	-1.02190435729012	0.0098546545505089	0.0117578460334939	0.0114387951915795
247	13.6648837358257	0.3	-3.36728229708914	-4.16453381528211	-2.57003077889617	0.456845109044584	-15.1580586858832	-17.7385737763801	-12.5775435953863	2.03	1.19	4.34	-7.09624444676987	-6.06391985790534	-5.03159526904081	-8.37225394478619	-7.15430215687181	-5.93635036895744	-7.95928545544919	-6.79942561208887	-5.64310711150472	-3.36728229708914	3.27452823846243	-0.205799151073915	-12.3225396246953	-0.632531050609301	-0.555298592891081	-0.760372359583831	-0.93378242902764	-0.842326032918311	-1.08516153903545	-0.875079164886402	-0.786532299793017	-1.02190435729012	0.0098546545505089	0.0117578460334939	0.0114387951915795
247	13.6648837358257	0.3	-3.32881624693392	-4.11775438545617	-2.53987810841167	0.407565880115581	-12.4616957696123	-14.8074565871143	-10.1159349521103	1.9	1.14	3.13	-6.2562733902705	-5.26516996233622	-4.27406653440194	-7.47034378400168	-6.28691031325761	-5.10347684251354	-7.35570767504685	-6.19205275681669	-5.02560762043871	-3.32881624693392	2.6728567494616	-0.111300022368366	-9.53818438213646	-0.632531050609301	-0.555298592891081	-0.760372359583831	-0.93378242902764	-0.842326032918311	-1.08516153903545	-0.875079164886402	-0.786532299793017	-1.02190435729012	0.0098546545505089	0.0117578460334939	0.0114387951915795
247	13.6648837358257	0.3	-3.31758927075433	-4.10905769994369	-2.52612084156498	0.362730982658018	-13.1929052903491	-15.9231085592964	-10.4627020214019	1.97	1.16	3.25	-6.54726955608252	-5.42466358513602	-4.30205761418952	-7.7706054520524	-6.43824422824433	-5.10588300443626	-7.63221699608895	-6.32270679765537	-5.01492633823456	-3.31758927075433	2.71418436742787	-0.832017686976276	-11.0600880973233	-0.632531050609301	-0.555298592891081	-0.760372359583831	-0.93378242902764	-0.842326032918311	-1.08516153903545	-0.875079164886402	-0.786532299793017	-1.02190435729012	0.0098546545505089	0.0117578460334939	0.0114387951915795
247	13.6648837358257	0.3	-3.30199475905107	-4.09888563866776	-2.50510387943439	0.419025925341813	-12.8104220712665	-15.165508392376	-10.4553357501571	1.95	1.17	3.91	-6.28747105003904	-5.31107535784038	-4.33467966564171	-7.47587237734007	-6.31492713774067	-5.15398189814127	-7.18978757708195	-6.07331071029144	-4.95650630100924	-3.30199475905107	2.98834807165845	-1.83681194073079	-12.7644887712994	-0.632531050609301	-0.555298592891081	-0.760372359583831	-0.93378242902764	-0.842326032918311	-1.08516153903545	-0.875079164886402	-0.786532299793017	-1.02190435729012	0.0098546545505089	0.0117578460334939	0.0114387951915795
247	13.6648837358257	0.3	-3.24561210527473	-4.02037584259793	-2.47084836795154	0.437898739361421	-14.3905197654603	-16.9360741153418	-11.8449654155787	2.23	1.25	3.55	-6.27643526347298	-5.33306391437086	-4.38969256526873	-7.28990973872681	-6.19420944128598	-5.09850914384515	-7.1501351413448	-6.07399391771104	-5.00036649983607	-3.24561210527473	3.03884496412146	0.867707184701947	-10.2527559670987	-0.632531050609301	-0.555298592891081	-0.760372359583831	-0.93378242902764	-0.842326032918311	-1.08516153903545	-0.875079164886402	-0.786532299793017	-1.02190435729012	0.0098546545505089	0.0117578460334939	0.0114387951915795
247	13.6648837358257	0.3	-3.23985003973747	-4.00663517361806	-2.47306490585688	0.421880631415646	-14.9535785657179	-17.6866096081395	-12.2205475232963	1.94	1.12	2.95	-7.34523652852645	-6.2102106591731	-5.07518478981975	-8.73687785330354	-7.38680800294989	-6.03673815259624	-8.63947747958484	-7.30431125119291	-5.9705380022534	-3.23985003973747	2.73947229963914	0.162538854943522	-9.29486077932163	-0.632531050609301	-0.555298592891081	-0.760372359583831	-0.93378242902764	-0.842326032918311	-1.08516153903545	-0.875079164886402	-0.786532299793017	-1.02190435729012	0.0098546545505089	0.0117578460334939	0.0114387951915795
247	13.6648837358257	0.3	-3.22261614008219	-3.99242384188608	-2.45280843827831	0.418130351683715	-13.6079204391621	-16.1142272142774	-11.1016136640467	2.03	1.2	3.4	-6.45640259249062	-5.45221385012918	-4.44802510776774	-7.61987312570565	-6.43472540583517	-5.24957768596469	-7.47814258418864	-6.31303507850422	-5.14959094043698	-3.22261614008219	2.86134716499818	-0.213510667065796	-10.6101943049735	-0.632531050609301	-0.555298592891081	-0.760372359583831	-0.93378242902764	-0.842326032918311	-1.08516153903545	-0.875079164886402	-0.786532299793017	-1.02190435729012	0.0098546545505089	0.0117578460334939	0.0114387951915795
247	13.6648837358257	0.3	-3.21329242519102	-3.97710586151761	-2.44947898886444	0.46480436303829	-14.6779080032005	-17.1369775244496	-12.2188384819514	1.89	1.21	3.28	-7.28857911623981	-6.24270491045371	-5.19683070466762	-8.71604917846369	-7.46534024511247	-6.21463131176125	-8.59269280079518	-7.35897327941489	-6.1261229278201	-3.21329242519102	2.78251208929789	-0.110640851535209	-9.64546374601949	-0.632531050609301	-0.555298592891081	-0.760372359583831	-0.93378242902764	-0.842326032918311	-1.08516153903545	-0.875079164886402	-0.786532299793017	-1.02190435729012	0.0098546545505089	0.0117578460334939	0.0114387951915795
247	13.6648837358257	0.3	-3.17900482529535	-3.94311418657899	-2.41489546401172	0.42717677593435	-14.686223091406	-17.3414526523288	-12.0309935304832	1.97	1.21	3.81	-7.10521806933757	-6.01730545712776	-4.92939284491795	-8.42625012505504	-7.13606821997855	-5.84588631490206	-8.16393998072874	-6.91263844480563	-5.66443492461631	-3.17900482529535	3.13963893414549	-1.01658143656477	-12.3321159178076	-0.632531050609301	-0.555298592891081	-0.760372359583831	-0.93378242902764	-0.842326032918311	-1.08516153903545	-0.875079164886402	-0.786532299793017	-1.02190435729012	0.0098546545505089	0.0117578460334939	0.0114387951915795
247	13.6648837358257	0.3	-3.16091373643492	-3.91299464247886	-2.40883283039097	0.44170674789852	-13.9343867371307	-16.3802799603328	-11.4884935139285	1.97	1.11	3.25	-6.71114331257809	-5.70903956417307	-4.70693581576805	-7.95884018819086	-6.77043111777291	-5.58202204735495	-7.78271527215801	-6.62111701981631	-5.46104763169633	-3.16091373643492	2.95975270743439	-0.987786703598023	-11.7203486350933	-0.632531050609301	-0.555298592891081	-0.760372359583831	-0.93378242902764	-0.842326032918311	-1.08516153903545	-0.875079164886402	-0.786532299793017	-1.02190435729012	0.0098546545505089	0.0117578460334939	0.0114387951915795
247	13.6648837358257	0.3	-3.15612763488114	-3.91774550612277	-2.39450976363952	0.448095646103638	-14.3236916402239	-16.8056070329137	-11.8417762475341	1.76	0.99	3.15	-7.54612818529285	-6.43168753095597	-5.31724687661909	-9.13952903893133	-7.78976894045743	-6.44000884198353	-8.84042600272206	-7.53441329452564	-6.22764196683124	-3.15612763488114	2.75118144733672	-1.2841290925688	-10.2744201950609	-0.632531050609301	-0.555298592891081	-0.760372359583831	-0.93378242902764	-0.842326032918311	-1.08516153903545	-0.875079164886402	-0.786532299793017	-1.02190435729012	0.0098546545505089	0.0117578460334939	0.0114387951915795
247	13.6648837358257	0.3	-3.14882996985874	-3.8998144889812	-2.39784545073628	0.462787472979649	-14.6505792363503	-17.115043502591	-12.1861149701096	1.93	1.26	3.84	-7.15266746500584	-6.12272597679748	-5.09278448858911	-8.51973905076704	-7.2929474013545	-6.06615575194196	-8.28843812761956	-7.09560962892882	-5.90223539046376	-3.14882996985874	3.04935294291658	0.771097871856511	-10.5675186740626	-0.632531050609301	-0.555298592891081	-0.760372359583831	-0.93378242902764	-0.842326032918311	-1.08516153903545	-0.875079164886402	-0.786532299793017	-1.02190435729012	0.0098546545505089	0.0117578460334939	0.0114387951915795
247	13.6648837358257	0.3	-3.1433843286852	-3.88871680038186	-2.39805185698854	0.489938789034296	-14.4202422437036	-16.7174393167019	-12.1230451707054	1.96	1.02	2.98	-6.89024199265704	-5.94343169247142	-4.9966213922858	-8.18193725898786	-7.05763096023407	-5.93332466148028	-7.99881410100491	-6.90103782552756	-5.80013563046312	-3.1433843286852	2.77363255663976	0.279614552763142	-9.28798470505722	-0.632531050609301	-0.555298592891081	-0.760372359583831	-0.93378242902764	-0.842326032918311	-1.08516153903545	-0.875079164886402	-0.786532299793017	-1.02190435729012	0.0098546545505089	0.0117578460334939	0.0114387951915795
247	13.6648837358257	0.3	-3.13787589560944	-3.89026198884655	-2.38548980237232	0.479173422966825	-15.3799623977921	-17.8834240475771	-12.8765007480072	2.28	1.47	3.66	-6.51089077614236	-5.59944533254907	-4.68799988895578	-7.53610355980447	-6.48114080767232	-5.42617805554017	-7.49870320615689	-6.44971019658055	-5.39878025461713	-3.13787589560944	3.26902372079614	-1.67603803573571	-14.506500155058	-0.632531050609301	-0.555298592891081	-0.760372359583831	-0.93378242902764	-0.842326032918311	-1.08516153903545	-0.875079164886402	-0.786532299793017	-1.02190435729012	0.0098546545505089	0.0117578460334939	0.0114387951915795
247	13.6648837358257	0.3	-3.13496690139176	-3.87547601776719	-2.39445778501632	0.409350843299457	-13.9198725783756	-16.530456571169	-11.3092885855822	2.23	1.29	3.84	-6.12421395621194	-5.15704315523036	-4.18987235424877	-7.11267456940714	-5.9894004301297	-4.86612629085226	-6.93633640751093	-5.84122639236881	-4.74602660920861	-3.13496690139176	3.09019100713715	-0.910604303931964	-12.6918385951056	-0.632531050609301	-0.555298592891081	-0.760372359583831	-0.93378242902764	-0.842326032918311	-1.08516153903545	-0.875079164886402	-0.786532299793017	-1.02190435729012	0.0098546545505089	0.0117578460334939	0.0114387951915795
247	13.6648837358257	0.3	-3.11392399815133	-3.85078972692779	-2.37705826937488	0.366710059184435	-12.7613504143046	-15.3796659279012	-10.143034900708	2.18	1.3	3.72	-5.80466945456223	-4.81645188498498	-3.82823431540774	-6.76646406412229	-5.61450550310152	-4.46254694208075	-6.63084191654364	-5.50177958018031	-4.37333944740115	-3.11392399815133	3.20028104145638	-0.93356007339299	-13.333892037445	-0.632531050609301	-0.555298592891081	-0.760372359583831	-0.93378242902764	-0.842326032918311	-1.08516153903545	-0.875079164886402	-0.786532299793017	-1.02190435729012	0.0098546545505089	0.0117578460334939	0.0114387951915795
247	13.6648837358257	0.3	-3.11016952803103	-3.85060317615817	-2.36973587990389	0.459567939640059	-13.9609197804512	-16.3246351753238	-11.5972043855787	2	1.22	3.3	-6.60987200918944	-5.65279970353235	-4.69572739787525	-7.81865088055857	-6.68655419018685	-5.55445749981512	-7.70980455351689	-6.59423837997384	-5.47787260363692	-3.11016952803103	2.9168357707957	1.3797577509736	-9.31203967701708	-0.632531050609301	-0.555298592891081	-0.760372359583831	-0.93378242902764	-0.842326032918311	-1.08516153903545	-0.875079164886402	-0.786532299793017	-1.02190435729012	0.0098546545505089	0.0117578460334939	0.0114387951915795
247	13.6648837358257	0.3	-3.10200233473251	-3.84843588987473	-2.35556877959028	0.461187973778465	-15.2024620908626	-17.7680035900288	-12.6369205916964	1.98	1.22	3.13	-7.25688190807921	-6.20905278111002	-5.16122365414082	-8.60013812755771	-7.3583547638267	-6.1165714000957	-8.52705860218889	-7.29704792144887	-6.06492071577617	-3.10200233473251	3.00688740501638	-0.941614037575638	-11.7726382180569	-0.632531050609301	-0.555298592891081	-0.760372359583831	-0.93378242902764	-0.842326032918311	-1.08516153903545	-0.875079164886402	-0.786532299793017	-1.02190435729012	0.0098546545505089	0.0117578460334939	0.0114387951915795
247	13.6648837358257	0.3	-3.10078943606626	-3.84394045200814	-2.35763842012438	0.444930025901353	-14.7832735390328	-17.3612804935021	-12.2052665845636	2.33	1.19	3.49	-6.19627150420173	-5.27617629373668	-4.35608108327163	-7.14473409206707	-6.08380001038594	-5.0228659287048	-6.98311732910152	-5.94523277939702	-4.90938818398864	-3.10078943606626	3.33286637604999	-0.126503321156535	-12.1751061785509	-0.632531050609301	-0.555298592891081	-0.760372359583831	-0.93378242902764	-0.842326032918311	-1.08516153903545	-0.875079164886402	-0.786532299793017	-1.02190435729012	0.0098546545505089	0.0117578460334939	0.0114387951915795
247	13.6648837358257	0.3	-3.09341159085114	-3.83623539951714	-2.35058778218515	0.425609902063595	-14.0335143240602	-16.5788760781487	-11.4881525699716	1.97	1.15	3.28	-6.81692764665954	-5.7703219038815	-4.72371616110346	-8.09065332246679	-6.84849194581358	-5.60633056916036	-7.9306873563951	-6.71460051140637	-5.49698779309542	-3.09341159085114	2.94170990373148	-0.361369805459468	-10.9142638566877	-0.632531050609301	-0.555298592891081	-0.760372359583831	-0.93378242902764	-0.842326032918311	-1.08516153903545	-0.875079164886402	-0.786532299793017	-1.02190435729012	0.0098546545505089	0.0117578460334939	0.0114387951915795
247	13.6648837358257	0.3	-3.0880707141298	-3.82046344506787	-2.35567798319174	0.484487337812898	-14.2186310919981	-16.508558424726	-11.9287037592702	1.77	1.09	3.16	-7.4050153312802	-6.3778543539189	-5.3506933765576	-8.96636331887667	-7.72262537938996	-6.47888743990326	-8.77510118186748	-7.55865827095358	-6.34261522708003	-3.0880707141298	2.65914578301025	1.48528503070868	-7.86339762136746	-0.632531050609301	-0.555298592891081	-0.760372359583831	-0.93378242902764	-0.842326032918311	-1.08516153903545	-0.875079164886402	-0.786532299793017	-1.02190435729012	0.0098546545505089	0.0117578460334939	0.0114387951915795
247	13.6648837358257	0.3	-3.06668612592034	-3.80683748257179	-2.32653476926889	0.444486368058446	-13.630514583843	-16.009631859628	-11.251397308058	2.24	1.18	3.6	-5.90258164281678	-5.02542631024668	-4.14827097767658	-6.8487564514242	-5.83099446076179	-4.81323247009938	-6.66398491185864	-5.67242604351761	-4.68357704603259	-3.06668612592034	3.08033717220123	-0.874067931640151	-11.8415475313815	-0.632531050609301	-0.555298592891081	-0.760372359583831	-0.93378242902764	-0.842326032918311	-1.08516153903545	-0.875079164886402	-0.786532299793017	-1.02190435729012	0.0098546545505089	0.0117578460334939	0.0114387951915795
247	13.6648837358257	0.3	-3.00955902992328	-3.73543611559215	-2.28368194425441	0.453175228758096	-13.9117507998645	-16.2976838866511	-11.5258177130779	2.19	1.22	3.25	-6.1243922211885	-5.22779917529192	-4.33120612939535	-7.13293733454341	-6.08869624416357	-5.04445515378374	-7.04738374318423	-6.01735316654721	-4.98386376058024	-3.00955902992328	2.95446069274659	0.866644953112385	-9.94192885410441	-0.632531050609301	-0.555298592891081	-0.760372359583831	-0.93378242902764	-0.842326032918311	-1.08516153903545	-0.875079164886402	-0.786532299793017	-1.02190435729012	0.0098546545505089	0.0117578460334939	0.0114387951915795
247	13.6648837358257	0.3	-3.00366780801332	-3.71746833507051	-2.28986728095613	0.467273156077348	-14.5931497697607	-17.0259215849469	-12.1603779545745	1.98	0.89	3.47	-6.94666730461249	-5.95408335878495	-4.96149941295741	-8.23066186210856	-7.05461261869087	-5.87856337527317	-7.74412422451989	-6.63696921209881	-5.53123588250323	-3.00366780801332	2.86783812158101	-0.243499901019914	-9.57228218956196	-0.632531050609301	-0.555298592891081	-0.760372359583831	-0.93378242902764	-0.842326032918311	-1.08516153903545	-0.875079164886402	-0.786532299793017	-1.02190435729012	0.0098546545505089	0.0117578460334939	0.0114387951915795
247	13.6648837358257	0.3	-2.99115221451349	-3.71082790510443	-2.27147652392256	0.465606473313756	-15.1359043395539	-17.6676199843641	-12.6041886947438	1.91	1.12	3.36	-7.44599802291773	-6.37900939046301	-5.31202075800828	-8.88590355505695	-7.61258088519414	-6.33925821533134	-8.65864358726902	-7.41697011295021	-6.17764543976015	-2.99115221451349	3.01681545277155	0.671236412683975	-9.83059480847364	-0.632531050609301	-0.555298592891081	-0.760372359583831	-0.93378242902764	-0.842326032918311	-1.08516153903545	-0.875079164886402	-0.786532299793017	-1.02190435729012	0.0098546545505089	0.0117578460334939	0.0114387951915795
247	13.6648837358257	0.3	-2.90696618791569	-3.606403700344	-2.20752867548738	0.482439063602228	-13.881991198022	-16.1268898455132	-11.6370925505307	2.14	1.26	3.95	-6.17830079806994	-5.31826769570209	-4.45823459333424	-7.2237856529142	-6.21821875208331	-5.21265185125243	-7.00666486901117	-6.03088221801707	-5.05527340415589	-2.90696618791569	3.28774166882224	-1.16949762443855	-12.6903837052027	-0.632531050609301	-0.555298592891081	-0.760372359583831	-0.93378242902764	-0.842326032918311	-1.08516153903545	-0.875079164886402	-0.786532299793017	-1.02190435729012	0.0098546545505089	0.0117578460334939	0.0114387951915795
247	13.6648837358257	0.3	-2.9034256046993	-3.59057757183784	-2.21627363756076	0.399658907936825	-12.8535717776835	-15.3131666299321	-10.3939769254349	2.04	1.16	3.83	-6.11604329876347	-5.13368680925958	-4.15133031975569	-7.21330434693234	-6.05470621578303	-4.89610808463373	-6.9488245555216	-5.83102510570897	-4.71566075966721	-2.9034256046993	3.01274593706264	-0.937796308519286	-11.6462464590877	-0.632531050609301	-0.555298592891081	-0.760372359583831	-0.93378242902764	-0.842326032918311	-1.08516153903545	-0.875079164886402	-0.786532299793017	-1.02190435729012	0.0098546545505089	0.0117578460334939	0.0114387951915795
247	13.6648837358257	0.3	-2.8741501602826	-3.56575162537507	-2.18254869519012	0.541114667955178	-16.4615677667361	-18.8283815539649	-14.0947539795073	2.02	1.21	3.4	-7.57987865757751	-6.62705319773345	-5.6742277378894	-8.95493460921416	-7.82925831908409	-6.70358202895402	-8.79601290467118	-7.69090041570968	-6.58536392172643	-2.8741501602826	3.07183770029226	1.01168181063428	-9.56104141621249	-0.632531050609301	-0.555298592891081	-0.760372359583831	-0.93378242902764	-0.842326032918311	-1.08516153903545	-0.875079164886402	-0.786532299793017	-1.02190435729012	0.0098546545505089	0.0117578460334939	0.0114387951915795
247	13.6648837358257	0.3	-2.71088717841801	-3.36085382835476	-2.06092052848126	0.453552722971816	-13.5203260032576	-15.8373624689016	-11.2032895376137	2.14	1.22	3.56	-6.0788060530552	-5.18946508354949	-4.30012411404379	-7.11018208507121	-6.06994882648235	-5.02971556789348	-6.95434409025158	-5.93682667878068	-4.9198332994919	-2.71088717841801	3.10541035602379	-1.11751217182617	-12.4445993012264	-0.632531050609301	-0.555298592891081	-0.760372359583831	-0.93378242902764	-0.842326032918311	-1.08516153903545	-0.875079164886402	-0.786532299793017	-1.02190435729012	0.0098546545505089	0.0117578460334939	0.0114387951915795
247	13.6648837358257	0.3	-2.68611217518248	-3.33165519075024	-2.04056915961472	0.505799660733071	-15.6161469078104	-18.0261721994072	-13.2061216162137	2.24	1.24	3.78	-6.66011039286658	-5.76968094871856	-4.87925150457054	-7.7309133570917	-6.69732194835398	-5.66373053961627	-7.52158243464746	-6.5149067190857	-5.51047522753871	-2.68611217518248	3.21435933818977	-0.477973282494486	-11.9700267754159	-0.632531050609301	-0.555298592891081	-0.760372359583831	-0.93378242902764	-0.842326032918311	-1.08516153903545	-0.875079164886402	-0.786532299793017	-1.02190435729012	0.0098546545505089	0.0117578460334939	0.0114387951915795
247	13.6648837358257	0.3	-2.67242854865504	-3.30633881194406	-2.03851828536603	0.51511566615334	-15.1314306624824	-17.4235232193477	-12.8393381056171	2.02	1.1	3.38	-7.02055657801412	-6.09699104681037	-5.17342551560661	-8.2957319353764	-7.20441503101395	-6.11309812665149	-8.06263695180928	-7.00296922467384	-5.93952667547855	-2.67242854865504	2.94104523731467	0.534500117315084	-9.56147397883918	-0.632531050609301	-0.555298592891081	-0.760372359583831	-0.93378242902764	-0.842326032918311	-1.08516153903545	-0.875079164886402	-0.786532299793017	-1.02190435729012	0.0098546545505089	0.0117578460334939	0.0114387951915795
247	13.6648837358257	0.3	-2.59289374025356	-3.21437017551625	-1.97141730499087	0.495126764835683	-14.9875980053424	-17.3505259034829	-12.624670107202	1.95	1.17	3.85	-7.18547705648205	-6.20690359463665	-5.22833013279125	-8.54153774418125	-7.37828552110633	-6.21503329803141	-8.22882172060804	-7.10955035910991	-5.98759330102694	-2.59289374025356	3.41010329981343	-1.31316310951074	-13.0592676931902	-0.632531050609301	-0.555298592891081	-0.760372359583831	-0.93378242902764	-0.842326032918311	-1.08516153903545	-0.875079164886402	-0.786532299793017	-1.02190435729012	0.0098546545505089	0.0117578460334939	0.0114387951915795
247	13.6648837358257	0.3	-2.57911825902346	-3.19356209883023	-1.9646744192167	0.495488230471165	-14.3298587746115	-16.5874554218224	-12.0722621274005	2.11	1.12	3.51	-6.44707794814596	-5.56961355171458	-4.69214915528321	-7.56040380250171	-6.53141280647266	-5.50242181044361	-7.33201174705136	-6.33642109768115	-5.33753526859289	-2.57911825902346	3.03222974335265	1.1938534373428	-9.31327133560166	-0.632531050609301	-0.555298592891081	-0.760372359583831	-0.93378242902764	-0.842326032918311	-1.08516153903545	-0.875079164886402	-0.786532299793017	-1.02190435729012	0.0098546545505089	0.0117578460334939	0.0114387951915795
247	13.6648837358257	0.3	-2.54843112728368	-3.15896218392311	-1.93790007064425	0.41968573098181	-13.4405508297834	-15.9081354341556	-10.9729662254112	2.26	1.21	3.76	-5.83315581142811	-4.92834798308388	-4.02354015473965	-6.7609809484035	-5.71225386358661	-4.66352677876972	-6.56607376478385	-5.54616765657016	-4.52949373949797	-2.54843112728368	3.28495596137462	-0.475417451118981	-12.7034374409862	-0.632531050609301	-0.555298592891081	-0.760372359583831	-0.93378242902764	-0.842326032918311	-1.08516153903545	-0.875079164886402	-0.786532299793017	-1.02190435729012	0.0098546545505089	0.0117578460334939	0.0114387951915795
247	13.6648837358257	0.3	-2.53086539225065	-3.13016958298894	-1.93156120151237	0.520748369735748	-15.5859964379558	-17.920464163607	-13.2515287123046	1.98	1.21	3.62	-7.33309655741603	-6.37782681182892	-5.42255706624182	-8.6940722466638	-7.56151056304771	-6.42894887943162	-8.47275850426685	-7.369591521305	-6.26816402647801	-2.53086539225065	3.01063800950221	0.757362640440607	-10.0720793907949	-0.632531050609301	-0.555298592891081	-0.760372359583831	-0.93378242902764	-0.842326032918311	-1.08516153903545	-0.875079164886402	-0.786532299793017	-1.02190435729012	0.0098546545505089	0.0117578460334939	0.0114387951915795
247	13.6648837358257	0.3	-2.51101609449371	-3.10867345349514	-1.91335873549229	0.461920995804943	-13.4197491353322	-15.6811056191163	-11.1583926515482	1.74	0.96	2.99	-7.11707297646475	-6.09072703429643	-5.06438109212811	-8.6423234413229	-7.39602266230322	-6.14972188328354	-8.39082483552891	-7.1799569688155	-5.96985700251296	-2.51101609449371	2.92446805043885	-0.501421809985195	-9.80913126636265	-0.632531050609301	-0.555298592891081	-0.760372359583831	-0.93378242902764	-0.842326032918311	-1.08516153903545	-0.875079164886402	-0.786532299793017	-1.02190435729012	0.0098546545505089	0.0117578460334939	0.0114387951915795
247	13.6648837358257	0.3	-2.43027789879255	-3.01221269140717	-1.84834310617793	0.491458062542082	-15.8355165468388	-18.3505157424756	-13.320517351202	2.22	1.16	3.6	-6.82481746409419	-5.88945353899018	-4.95408961388617	-7.93239140997444	-6.84523079304506	-5.75807017611568	-7.69760156497487	-6.64442124642546	-5.58892968614284	-2.43027789879255	3.12854957641398	0.619007588857383	-10.6331842394628	-0.632531050609301	-0.555298592891081	-0.760372359583831	-0.93378242902764	-0.842326032918311	-1.08516153903545	-0.875079164886402	-0.786532299793017	-1.02190435729012	0.0098546545505089	0.0117578460334939	0.0114387951915795
247	13.6648837358257	0.3	-2.39316862991696	-2.96884150956358	-1.81749575027034	0.577443336325833	-16.9700101378082	-19.2365082087262	-14.7035120668901	1.94	1.05	3.65	-8.00513342878293	-7.06194668839791	-6.11875994801289	-9.52609396735736	-8.40370349159496	-7.28131301583255	-9.10652954566394	-8.03572693054285	-6.96122528127497	-2.39316862991696	3.01742218676564	1.41093452927187	-8.8415304723329	-0.632531050609301	-0.555298592891081	-0.760372359583831	-0.93378242902764	-0.842326032918311	-1.08516153903545	-0.875079164886402	-0.786532299793017	-1.02190435729012	0.0098546545505089	0.0117578460334939	0.0114387951915795
247	13.6648837358257	0.3	-2.21479544424488	-2.74409543386932	-1.68549545462044	0.422844094691691	-14.1829820292778	-16.7700596019203	-11.5959044566352	1.84	1.11	2.93	-7.28551157888794	-6.16159287744155	-5.03767417599516	-8.75506355611396	-7.40444053444687	-6.05381751277978	-8.65614561563955	-7.32374293823092	-5.9857933079676	-2.21479544424488	2.81829847346213	2.9287716528369	-6.31582199317431	-0.632531050609301	-0.555298592891081	-0.760372359583831	-0.93378242902764	-0.842326032918311	-1.08516153903545	-0.875079164886402	-0.786532299793017	-1.02190435729012	0.0098546545505089	0.0117578460334939	0.0114387951915795
247	13.6648837358257	0.3	-2.0116242013034	-2.49497487623765	-1.52827352636914	0.462755772300599	-13.8866795265968	-16.2227924462589	-11.5505666069347	2.12	1.27	3.44	-6.27342773763719	-5.37004223005522	-4.46665672247324	-7.34906740214253	-6.29078774021098	-5.23250807827943	-7.24614699178811	-6.20240337362499	-5.15938506950028	-2.0116242013034	3.41902206966525	0.883940083200916	-10.8498474044935	-0.632531050609301	-0.555298592891081	-0.760372359583831	-0.93378242902764	-0.842326032918311	-1.08516153903545	-0.875079164886402	-0.786532299793017	-1.02190435729012	0.0098546545505089	0.0117578460334939	0.0114387951915795
247	13.6648837358257	0.3	-1.9300489733738	-2.39448606559192	-1.46561188115568	0.435602867169969	-12.8323318593623	-15.1128738787023	-10.5517898400223	1.88	1.11	3.41	-6.45487190905217	-5.48082774404423	-4.50678357903628	-7.72649396843426	-6.56056124785335	-5.39462852727244	-7.51358586314014	-6.37968288758674	-5.24464535466852	-1.9300489733738	2.86521720875681	-1.12949768930084	-10.4642590284804	-0.632531050609301	-0.555298592891081	-0.760372359583831	-0.93378242902764	-0.842326032918311	-1.08516153903545	-0.875079164886402	-0.786532299793017	-1.02190435729012	0.0098546545505089	0.0117578460334939	0.0114387951915795
247	13.6648837358257	0.31	-6.10998331397786	-7.52438812828785	-4.69557849966787	0.367545358617705	-14.6242323403346	-17.6193767074754	-11.6290879731938	1.89	1.05	3.22	-7.47517183508959	-6.20445612323475	-4.93374041137991	-8.93414214837679	-7.41541387692818	-5.89668560547957	-8.68538659223259	-7.2086693518367	-5.7324582260076	-6.10998331397786	2.3098474895489	-0.00193742889833671	-8.76492361432265	-0.632531050609301	-0.555298592891081	-0.760372359583831	-0.93378242902764	-0.842326032918311	-1.08516153903545	-0.875079164886402	-0.786532299793017	-1.02190435729012	0.0098546545505089	0.0117578460334939	0.0114387951915795
247	13.6648837358257	0.31	-5.14405525279839	-6.34351565341157	-3.94459485218522	0.396832615601619	-13.8369114321532	-16.5003327263113	-11.1734901379952	1.78	0.97	3.14	-7.3533424770137	-6.16639374928986	-4.97944502156601	-8.88989841268295	-7.4549246380338	-6.01995086338465	-8.58805338220375	-7.20217611305573	-5.8156922797885	-5.14405525279839	2.33599762992885	-0.187917601868944	-8.5948907219299	-0.632531050609301	-0.555298592891081	-0.760372359583831	-0.93378242902764	-0.842326032918311	-1.08516153903545	-0.875079164886402	-0.786532299793017	-1.02190435729012	0.0098546545505089	0.0117578460334939	0.0114387951915795
247	13.6648837358257	0.31	-4.99998516469135	-6.16890026425477	-3.83107006512793	0.498428570577212	-17.5928910704906	-20.3483097990634	-14.8374723419178	1.77	1.16	2.82	-9.09415169185159	-7.86268843324899	-6.63122517464639	-11.0020048288021	-9.51219410464434	-8.02238338048655	-10.971671042429	-9.48699465242071	-8.00137727846327	-4.99998516469135	2.38411668390751	-2.34094290401169	-11.2960421531405	-0.632531050609301	-0.555298592891081	-0.760372359583831	-0.93378242902764	-0.842326032918311	-1.08516153903545	-0.875079164886402	-0.786532299793017	-1.02190435729012	0.0098546545505089	0.0117578460334939	0.0114387951915795
247	13.6648837358257	0.31	-4.97216115163653	-6.11738942837471	-3.82693287489835	0.439762430206543	-14.8721912987612	-17.4930130070121	-12.2513695905103	1.84	0.99	2.74	-7.57631193464044	-6.44122086834862	-5.3061298020568	-9.09802939972146	-7.73495301353591	-6.37187662735036	-8.94769125273314	-7.60719672713269	-6.26871164436415	-4.97216115163653	2.37596685564455	1.17091745121844	-6.87964517671783	-0.632531050609301	-0.555298592891081	-0.760372359583831	-0.93378242902764	-0.842326032918311	-1.08516153903545	-0.875079164886402	-0.786532299793017	-1.02190435729012	0.0098546545505089	0.0117578460334939	0.0114387951915795
247	13.6648837358257	0.31	-4.84246772002864	-5.96051083479813	-3.72442460525915	0.457326745756487	-15.3983159776095	-18.0171899365981	-12.779442018621	1.89	1.1	3.38	-7.66614144349688	-6.55183570198305	-5.43752996046921	-9.16842795045514	-7.83575857810556	-6.50308920575598	-8.9092535341871	-7.61344746389406	-6.31846873544453	-4.84246772002864	2.55463714560617	0.760608100636684	-8.7083059354522	-0.632531050609301	-0.555298592891081	-0.760372359583831	-0.93378242902764	-0.842326032918311	-1.08516153903545	-0.875079164886402	-0.786532299793017	-1.02190435729012	0.0098546545505089	0.0117578460334939	0.0114387951915795
247	13.6648837358257	0.31	-4.83843932780356	-5.9618606812066	-3.71501797440053	0.438027251762491	-18.178191555064	-21.3929119060462	-14.9634712040817	1.9	1.26	2.86	-9.05104558352762	-7.69094179948826	-6.3308380154489	-10.8108022733418	-9.18625923632144	-7.5617161993011	-10.8504935470089	-9.22144627322095	-7.58876071376517	-4.83843932780356	2.54926065165897	-0.441163643477399	-10.1920039084033	-0.632531050609301	-0.555298592891081	-0.760372359583831	-0.93378242902764	-0.842326032918311	-1.08516153903545	-0.875079164886402	-0.786532299793017	-1.02190435729012	0.0098546545505089	0.0117578460334939	0.0114387951915795
247	13.6648837358257	0.31	-4.78616980776017	-5.91318518727603	-3.6591544282443	0.46287139133183	-16.0581041737954	-18.7588810412861	-13.3573273063047	2.11	1.25	3.71	-7.2701399168216	-6.22343432347847	-5.17672873013535	-8.52054102759064	-7.29381113601687	-6.0670812444431	-8.31292426530998	-7.11570703356718	-5.91872131237547	-4.78616980776017	2.79471013884504	1.37080564483534	-9.91400039134059	-0.632531050609301	-0.555298592891081	-0.760372359583831	-0.93378242902764	-0.842326032918311	-1.08516153903545	-0.875079164886402	-0.786532299793017	-1.02190435729012	0.0098546545505089	0.0117578460334939	0.0114387951915795
247	13.6648837358257	0.31	-4.63757375369003	-5.72391735994671	-3.55123014743334	0.41543130075452	-14.8531323652437	-17.604012605818	-12.1022521246694	2.13	1.13	3.1	-6.77169559048012	-5.71352072931924	-4.65534586815837	-7.92417588020222	-6.68590939290833	-5.44764290561444	-7.79817785761862	-6.58342901191018	-5.36286551827444	-4.63757375369003	2.53281401665759	0.567218620314567	-9.10262574454143	-0.632531050609301	-0.555298592891081	-0.760372359583831	-0.93378242902764	-0.842326032918311	-1.08516153903545	-0.875079164886402	-0.786532299793017	-1.02190435729012	0.0098546545505089	0.0117578460334939	0.0114387951915795
247	13.6648837358257	0.31	-4.61259000503922	-5.68543455276553	-3.53974545731291	0.439004933561262	-13.8111246617388	-16.2487071844992	-11.3735421389784	2.18	1.05	3.68	-6.13358489124457	-5.21344280467733	-4.2933007181101	-7.1500931288803	-6.07745751244832	-5.00482189601635	-6.83023436747323	-5.80664918119014	-4.78180156265461	-4.61259000503922	2.77198140498866	0.0377588968817135	-9.92677411706816	-0.632531050609301	-0.555298592891081	-0.760372359583831	-0.93378242902764	-0.842326032918311	-1.08516153903545	-0.875079164886402	-0.786532299793017	-1.02190435729012	0.0098546545505089	0.0117578460334939	0.0114387951915795
247	13.6648837358257	0.31	-4.60853945989914	-5.67022823137376	-3.54685068842453	0.419672011041995	-14.3295920625322	-16.9604720899881	-11.6987120350764	1.87	0.94	2.88	-7.27207311834888	-6.14404131453156	-5.01600951071425	-8.71240478058307	-7.3609511413959	-6.00949750220874	-8.47136792893607	-7.15807124213907	-5.84389083128939	-4.60853945989914	2.40960191271103	-0.717363227845583	-8.91798646531549	-0.632531050609301	-0.555298592891081	-0.760372359583831	-0.93378242902764	-0.842326032918311	-1.08516153903545	-0.875079164886402	-0.786532299793017	-1.02190435729012	0.0098546545505089	0.0117578460334939	0.0114387951915795
247	13.6648837358257	0.31	-4.58131016898881	-5.6487892516522	-3.51383108632543	0.421185376913005	-15.4192113622833	-18.2413654886341	-12.5970572359326	1.84	1.11	3.09	-7.90974595467202	-6.68601507782112	-5.46228420097022	-9.50103554602435	-8.03111342382769	-6.56119130163104	-9.34391646902877	-7.89883785577362	-6.4509488766839	-4.58131016898881	2.5621154685991	2.11794006809665	-7.23136013357066	-0.632531050609301	-0.555298592891081	-0.760372359583831	-0.93378242902764	-0.842326032918311	-1.08516153903545	-0.875079164886402	-0.786532299793017	-1.02190435729012	0.0098546545505089	0.0117578460334939	0.0114387951915795
247	13.6648837358257	0.31	-4.57164899820237	-5.62891896350239	-3.51437903290236	0.444407912479399	-15.6703752539814	-18.4059714599173	-12.9347790480455	1.92	1.12	3.17	-7.70725269269371	-6.56175861919496	-5.41626454569622	-9.18434501444792	-7.81931739663137	-6.45428977881483	-9.01046160260536	-7.6740087139475	-6.33422719165681	-4.57164899820237	2.58839581757247	-0.417969858161604	-10.355651433957	-0.632531050609301	-0.555298592891081	-0.760372359583831	-0.93378242902764	-0.842326032918311	-1.08516153903545	-0.875079164886402	-0.786532299793017	-1.02190435729012	0.0098546545505089	0.0117578460334939	0.0114387951915795
247	13.6648837358257	0.31	-4.51416681657606	-5.57427771223377	-3.45405592091835	0.380602156105602	-14.7753878011199	-17.7182747056369	-11.8325008966028	1.87	1.17	3.23	-7.5921589464922	-6.33115213223756	-5.07014531798291	-9.09455879519425	-7.58401341617816	-6.07346803716207	-8.94892372343486	-7.45979554478399	-5.97502993212949	-4.51416681657606	2.64745665247253	0.363934243741959	-9.31210774631121	-0.632531050609301	-0.555298592891081	-0.760372359583831	-0.93378242902764	-0.842326032918311	-1.08516153903545	-0.875079164886402	-0.786532299793017	-1.02190435729012	0.0098546545505089	0.0117578460334939	0.0114387951915795
247	13.6648837358257	0.31	-4.49927326634438	-5.54614934596373	-3.45239718672502	0.425669787612925	-13.8961691723589	-16.4163109396035	-11.3760274051143	2.04	1.08	3.57	-6.55679320570604	-5.55023037452685	-4.54366754334765	-7.73316721644324	-6.54601391708475	-5.35886061772626	-7.44461351724986	-6.30218858060982	-5.15784789080627	-4.49927326634438	2.63196985769291	-0.663764509623418	-10.4351169510652	-0.632531050609301	-0.555298592891081	-0.760372359583831	-0.93378242902764	-0.842326032918311	-1.08516153903545	-0.875079164886402	-0.786532299793017	-1.02190435729012	0.0098546545505089	0.0117578460334939	0.0114387951915795
247	13.6648837358257	0.31	-4.42746353754589	-5.45684482858897	-3.39808224650281	0.445614567974548	-16.093256596733	-18.8958210677801	-13.2906921256859	1.99	1.17	3.42	-7.69830655180045	-6.55651967988232	-5.41473280796419	-9.11832210748863	-7.76592331611854	-6.41352452474845	-8.91469271076953	-7.59057619048751	-6.26878860901335	-4.42746353754589	2.69434467460687	-2.03630083229289	-12.3190717803825	-0.632531050609301	-0.555298592891081	-0.760372359583831	-0.93378242902764	-0.842326032918311	-1.08516153903545	-0.875079164886402	-0.786532299793017	-1.02190435729012	0.0098546545505089	0.0117578460334939	0.0114387951915795
247	13.6648837358257	0.31	-4.41693724955975	-5.44343614591842	-3.39043835320108	0.369553463022333	-14.2560255394586	-17.1631887884481	-11.3488622904691	2.19	1.3	3.31	-6.45217315537656	-5.35928063379267	-4.26638811220877	-7.51528675137047	-6.24232018795963	-4.9693536245488	-7.46095568550045	-6.19907097878166	-4.93427967490889	-4.41693724955975	2.75074458290138	-1.11260864672576	-12.1246648336408	-0.632531050609301	-0.555298592891081	-0.760372359583831	-0.93378242902764	-0.842326032918311	-1.08516153903545	-0.875079164886402	-0.786532299793017	-1.02190435729012	0.0098546545505089	0.0117578460334939	0.0114387951915795
247	13.6648837358257	0.31	-4.40477933435933	-5.4237513601943	-3.38580730852436	0.471308821317453	-16.1925401544712	-18.8701586062805	-13.5149217026618	1.98	1.16	3.31	-7.69953614108722	-6.60699524241739	-5.51445434374756	-9.12279389214229	-7.82829702185507	-6.53380015156785	-8.9422347473566	-7.67173138735473	-6.40423530903151	-4.40477933435933	2.61939833250352	-2.3059338188699	-12.2662819982337	-0.632531050609301	-0.555298592891081	-0.760372359583831	-0.93378242902764	-0.842326032918311	-1.08516153903545	-0.875079164886402	-0.786532299793017	-1.02190435729012	0.0098546545505089	0.0117578460334939	0.0114387951915795
247	13.6648837358257	0.31	-4.38598571727473	-5.40982367487565	-3.36214775967381	0.377787354106746	-14.7417278119475	-17.6955174203353	-11.7879382035597	2.21	1.21	3.87	-6.6143609332095	-5.51027168130729	-4.40618242940509	-7.69543113400845	-6.41088635491222	-5.12634157581599	-7.44724239068046	-6.2028953257366	-4.95939283233361	-4.38598571727473	2.94082861852832	1.15012152121817	-10.4721217316275	-0.632531050609301	-0.555298592891081	-0.760372359583831	-0.93378242902764	-0.842326032918311	-1.08516153903545	-0.875079164886402	-0.786532299793017	-1.02190435729012	0.0098546545505089	0.0117578460334939	0.0114387951915795
247	13.6648837358257	0.31	-4.35080711915492	-5.36493742386946	-3.33667681444038	0.435807806102637	-15.9393144893883	-18.7708442791534	-13.1077846996233	2.14	1.19	3.41	-7.18615258100982	-6.10214139833092	-5.01813021565202	-8.40098001279378	-7.13371548192423	-5.86645095105469	-8.23406831940795	-6.99312102672066	-5.7514169305833	-4.35080711915492	2.71809770080465	0.688339045487681	-9.7539469795395	-0.632531050609301	-0.555298592891081	-0.760372359583831	-0.93378242902764	-0.842326032918311	-1.08516153903545	-0.875079164886402	-0.786532299793017	-1.02190435729012	0.0098546545505089	0.0117578460334939	0.0114387951915795
247	13.6648837358257	0.31	-4.23812622184903	-5.21875839573356	-3.25749404796451	0.461699426409619	-15.4026366430539	-17.9992858668609	-12.8059874192469	2.17	1.25	3.59	-6.81639403688983	-5.83303367381896	-4.84967331074808	-7.95122570015066	-6.80414996640592	-5.65707423266119	-7.78960642251941	-6.66584450717481	-5.54219366239632	-4.23812622184903	2.92061609191113	-0.907300061098362	-12.0117362286649	-0.632531050609301	-0.555298592891081	-0.760372359583831	-0.93378242902764	-0.842326032918311	-1.08516153903545	-0.875079164886402	-0.786532299793017	-1.02190435729012	0.0098546545505089	0.0117578460334939	0.0114387951915795
247	13.6648837358257	0.31	-4.23745830140976	-5.22804951566768	-3.24686708715185	0.383476101940632	-13.5570160929396	-16.2408484149367	-10.8731837709426	2.38	1.3	4.53	-5.69421191249366	-4.75323213184401	-3.81225235119437	-6.54399182301774	-5.4625842314447	-4.38117663987166	-6.25769072257303	-5.22242360627278	-4.18941572883228	-4.23745830140976	3.21085106952269	-0.549579623179631	-13.3515016112359	-0.632531050609301	-0.555298592891081	-0.760372359583831	-0.93378242902764	-0.842326032918311	-1.08516153903545	-0.875079164886402	-0.786532299793017	-1.02190435729012	0.0098546545505089	0.0117578460334939	0.0114387951915795
247	13.6648837358257	0.31	-4.21485366924232	-5.19434935878175	-3.23535797970288	0.454372922214554	-15.4151005372083	-18.05248570461	-12.7777153698067	1.88	1.08	3.13	-7.68722034519665	-6.56415279379609	-5.44108524239554	-9.19529018508726	-7.85190056324088	-6.50851094139451	-8.99977993359931	-7.68460952808118	-6.36948771449705	-4.21485366924232	2.59136651490754	0.839859368545865	-8.47832795312858	-0.632531050609301	-0.555298592891081	-0.760372359583831	-0.93378242902764	-0.842326032918311	-1.08516153903545	-0.875079164886402	-0.786532299793017	-1.02190435729012	0.0098546545505089	0.0117578460334939	0.0114387951915795
247	13.6648837358257	0.31	-4.21049061900829	-5.20242628627097	-3.21855495174561	0.367794819253426	-12.8135458796755	-15.4364415201653	-10.1906502391858	2.13	1.16	3.94	-5.94212080484673	-4.93246046739553	-3.92280012994432	-6.9544264056236	-5.77275933050216	-4.59109225538072	-6.67041864151975	-5.53675964396734	-4.40322061451102	-4.21049061900829	2.80039583872175	1.24647598956856	-9.82087084199529	-0.632531050609301	-0.555298592891081	-0.760372359583831	-0.93378242902764	-0.842326032918311	-1.08516153903545	-0.875079164886402	-0.786532299793017	-1.02190435729012	0.0098546545505089	0.0117578460334939	0.0114387951915795
247	13.6648837358257	0.31	-4.20085990599578	-5.17533669187253	-3.22638312011903	0.545009220297064	-16.0683566042338	-18.3605765968876	-13.77613661158	2.14	1.12	3.45	-7.03060511824675	-6.15287159351468	-5.27513806878261	-8.21949840934722	-7.19333790267307	-6.16717739599892	-7.98736117462397	-6.99031283750637	-5.99267988945314	-4.20085990599578	2.7925549237943	-0.353385523084827	-10.560900114044	-0.632531050609301	-0.555298592891081	-0.760372359583831	-0.93378242902764	-0.842326032918311	-1.08516153903545	-0.875079164886402	-0.786532299793017	-1.02190435729012	0.0098546545505089	0.0117578460334939	0.0114387951915795
247	13.6648837358257	0.31	-4.19855969257896	-5.16916011679159	-3.22795926836634	0.406720920627085	-13.6539357118731	-16.2286235191882	-11.0792479045581	2.16	1.2	3.83	-6.16868351170528	-5.19001553003732	-4.21134754836937	-7.20106701643442	-6.05861033026195	-4.91615364408948	-6.96439688648049	-5.85826200853629	-4.75348842397439	-4.19855969257896	2.83957189410304	0.171931958274047	-10.6731409589809	-0.632531050609301	-0.555298592891081	-0.760372359583831	-0.93378242902764	-0.842326032918311	-1.08516153903545	-0.875079164886402	-0.786532299793017	-1.02190435729012	0.0098546545505089	0.0117578460334939	0.0114387951915795
247	13.6648837358257	0.31	-4.18786880872691	-5.15915989183576	-3.21657772561806	0.424052753562053	-15.4196141924606	-18.2253086770735	-12.6139197078477	2.35	1.23	3.93	-6.45343656091739	-5.4599625031341	-4.46648844535081	-7.43019956296539	-6.28635776018652	-5.14251595740764	-7.18302000371805	-6.07855777914886	-4.97150190828284	-4.18786880872691	3.12928152496423	1.05471040318315	-11.2302234135541	-0.632531050609301	-0.555298592891081	-0.760372359583831	-0.93378242902764	-0.842326032918311	-1.08516153903545	-0.875079164886402	-0.786532299793017	-1.02190435729012	0.0098546545505089	0.0117578460334939	0.0114387951915795
247	13.6648837358257	0.31	-4.14980062523075	-5.10526437066455	-3.19433687979694	0.509627000572136	-16.287744824306	-18.7822446521008	-13.7932449965113	1.92	1.14	3.31	-7.86478003803381	-6.82024607450009	-5.77571211096637	-9.37205388537987	-8.12733648145934	-6.88261907753881	-9.16439952504029	-7.94723022730345	-6.72921435976852	-4.14980062523075	2.74889532028032	-0.283646720036697	-10.037896704293	-0.632531050609301	-0.555298592891081	-0.760372359583831	-0.93378242902764	-0.842326032918311	-1.08516153903545	-0.875079164886402	-0.786532299793017	-1.02190435729012	0.0098546545505089	0.0117578460334939	0.0114387951915795
247	13.6648837358257	0.31	-4.14646393007958	-5.11272040086374	-3.18020745929542	0.492915986258726	-16.6980947641127	-19.342365330527	-14.0538241976984	2.35	1.24	3.72	-6.85929013508903	-5.9215651619139	-4.98384018873877	-7.89971103572457	-6.81975142282362	-5.73979180992267	-7.70237033739212	-6.64999392096273	-5.59477805762581	-4.14646393007958	2.88510811014561	2.8238584349162	-8.72613137936632	-0.632531050609301	-0.555298592891081	-0.760372359583831	-0.93378242902764	-0.842326032918311	-1.08516153903545	-0.875079164886402	-0.786532299793017	-1.02190435729012	0.0098546545505089	0.0117578460334939	0.0114387951915795
247	13.6648837358257	0.31	-4.1405406062506	-5.11121765584932	-3.16986355665187	0.485218554718606	-15.9982864241743	-18.5710606238959	-13.4255122244527	1.76	1.02	2.91	-8.36659563744827	-7.20751475179154	-6.0484338661348	-10.1413776247934	-8.73642422815592	-7.33147083151849	-9.9448944605082	-8.56576442990981	-7.19011239934428	-4.1405406062506	2.47415203451728	-0.672017206614776	-8.76764635936905	-0.632531050609301	-0.555298592891081	-0.760372359583831	-0.93378242902764	-0.842326032918311	-1.08516153903545	-0.875079164886402	-0.786532299793017	-1.02190435729012	0.0098546545505089	0.0117578460334939	0.0114387951915795
247	13.6648837358257	0.31	-4.12038475223182	-5.07044433202643	-3.1703251724372	0.435691237408423	-15.5824574936768	-18.3512499095137	-12.8136650778399	2.1	1.28	3.61	-7.15490193903878	-6.07538755595594	-4.99587317287311	-8.39588608071239	-7.12913499731856	-5.86238391392473	-8.24607735759034	-7.0015590379923	-5.75682884346097	-4.12038475223182	2.8973348620633	-0.0374555581026734	-11.1798893554145	-0.632531050609301	-0.555298592891081	-0.760372359583831	-0.93378242902764	-0.842326032918311	-1.08516153903545	-0.875079164886402	-0.786532299793017	-1.02190435729012	0.0098546545505089	0.0117578460334939	0.0114387951915795
247	13.6648837358257	0.31	-4.1166404333319	-5.07581748335491	-3.1574633833089	0.431290686871929	-15.1524999497304	-17.8691261368426	-12.4358737626182	2.19	1.25	3.68	-6.71111547963162	-5.69083100029653	-4.67054652096145	-7.81539778896608	-6.6272303243899	-5.43906285981372	-7.63585832746613	-6.47440017373607	-5.31413215604087	-4.1166404333319	2.84937492403985	-0.876410930448082	-12.1398032242515	-0.632531050609301	-0.555298592891081	-0.760372359583831	-0.93378242902764	-0.842326032918311	-1.08516153903545	-0.875079164886402	-0.786532299793017	-1.02190435729012	0.0098546545505089	0.0117578460334939	0.0114387951915795
247	13.6648837358257	0.31	-4.07312937429324	-5.01838813273155	-3.12787061585493	0.475191255567103	-16.18150010467	-18.8365369547681	-13.5264632545719	1.84	1.13	3.07	-8.17373475001696	-7.02163513551064	-5.86953552100432	-9.81978604502615	-8.43567314400673	-7.05156024298732	-9.68011830710403	-8.31533107555911	-6.95145937861833	-4.07312937429324	2.68747810806295	3.37788136855561	-6.30369771064836	-0.632531050609301	-0.555298592891081	-0.760372359583831	-0.93378242902764	-0.842326032918311	-1.08516153903545	-0.875079164886402	-0.786532299793017	-1.02190435729012	0.0098546545505089	0.0117578460334939	0.0114387951915795
247	13.6648837358257	0.31	-4.05807452490374	-5.00343440359578	-3.11271464621171	0.453013088683101	-14.5814985081847	-17.0831148855552	-12.0798821308142	1.78	1.19	3.23	-7.60103256184232	-6.48795291161359	-5.37487326138485	-9.18587283720046	-7.840712420969	-6.49555200473754	-9.05868323389978	-7.73298170214544	-6.40540943497338	-4.05807452490374	2.58200720805007	-0.588607739855889	-10.0195452391469	-0.632531050609301	-0.555298592891081	-0.760372359583831	-0.93378242902764	-0.842326032918311	-1.08516153903545	-0.875079164886402	-0.786532299793017	-1.02190435729012	0.0098546545505089	0.0117578460334939	0.0114387951915795
247	13.6648837358257	0.31	-4.0419623861558	-4.98386748900847	-3.10005728330313	0.416982378764463	-14.1208917769842	-16.7278230109969	-11.5139605429716	1.97	1.11	3.24	-6.86469693784281	-5.7948749503954	-4.72505296294799	-8.14384339685674	-6.87467407923445	-5.60550476161217	-7.95926542224045	-6.71981910530585	-5.48011634178055	-4.0419623861558	2.71899491095885	1.02060058494637	-8.52971931771501	-0.632531050609301	-0.555298592891081	-0.760372359583831	-0.93378242902764	-0.842326032918311	-1.08516153903545	-0.875079164886402	-0.786532299793017	-1.02190435729012	0.0098546545505089	0.0117578460334939	0.0114387951915795
247	13.6648837358257	0.31	-3.94315713157545	-4.85413848221394	-3.03217578093695	0.41978755387535	-14.4732276086633	-17.1298485681331	-11.8166066491934	2.12	1.24	4.06	-6.62344706602486	-5.59623493221331	-4.56902279840176	-7.75892173127965	-6.55561196399138	-5.35230219670311	-7.4766321188955	-6.31715883623109	-5.15776775329259	-3.94315713157545	2.91253595974173	0.0319948536308838	-11.3610722736575	-0.632531050609301	-0.555298592891081	-0.760372359583831	-0.93378242902764	-0.842326032918311	-1.08516153903545	-0.875079164886402	-0.786532299793017	-1.02190435729012	0.0098546545505089	0.0117578460334939	0.0114387951915795
247	13.6648837358257	0.31	-3.92626643068507	-4.84093960688082	-3.01159325448932	0.429327158977835	-15.9334526167081	-18.8015558274777	-13.0653494059384	2.03	1.24	3.16	-7.545530966516	-6.39448996806849	-5.24344896962098	-8.90840250847618	-7.54946082982805	-6.19051915117991	-8.84548750186746	-7.49484788122528	-6.14630781569114	-3.92626643068507	2.80613871488285	1.12233205084289	-9.56739865308443	-0.632531050609301	-0.555298592891081	-0.760372359583831	-0.93378242902764	-0.842326032918311	-1.08516153903545	-0.875079164886402	-0.786532299793017	-1.02190435729012	0.0098546545505089	0.0117578460334939	0.0114387951915795
247	13.6648837358257	0.31	-3.92594276980584	-4.84942649148037	-3.0024590481313	0.444214687013141	-14.3126647402912	-16.8122216910824	-11.8131077895	2.1	1.25	3.7	-6.55656509618738	-5.58176782307131	-4.60697054995523	-7.69418699094644	-6.55025379001152	-5.40632058907661	-7.51149068932418	-6.39443693028297	-5.2791296293706	-3.92594276980584	2.76257130143162	0.839125276309573	-9.92988746451886	-0.632531050609301	-0.555298592891081	-0.760372359583831	-0.93378242902764	-0.842326032918311	-1.08516153903545	-0.875079164886402	-0.786532299793017	-1.02190435729012	0.0098546545505089	0.0117578460334939	0.0114387951915795
247	13.6648837358257	0.31	-3.92376585625774	-4.83936933716708	-3.0081623753484	0.394693325603884	-13.5147798444927	-16.1278572643188	-10.9017024246667	2.01	1.31	3.32	-6.51595745145131	-5.46022506209017	-4.40449267272903	-7.70393144124931	-6.45572041339291	-5.20750938553652	-7.64676451634363	-6.4092000545625	-5.16874543872051	-3.92376585625774	2.74630685159259	-1.29036406163254	-12.0501959704131	-0.632531050609301	-0.555298592891081	-0.760372359583831	-0.93378242902764	-0.842326032918311	-1.08516153903545	-0.875079164886402	-0.786532299793017	-1.02190435729012	0.0098546545505089	0.0117578460334939	0.0114387951915795
247	13.6648837358257	0.31	-3.91936398114687	-4.83737238433133	-3.00135557796241	0.360181923916736	-12.2844706540649	-14.8407552602818	-9.72818604784796	2.01	1.1	3.81	-5.9807707548449	-4.9505972936034	-3.92042383236191	-7.0673145690399	-5.84998653395806	-4.63265849887622	-6.76016378811864	-5.59460290291112	-4.43010962064018	-3.91936398114687	2.71816010988465	-1.75392576764008	-11.5953753292471	-0.632531050609301	-0.555298592891081	-0.760372359583831	-0.93378242902764	-0.842326032918311	-1.08516153903545	-0.875079164886402	-0.786532299793017	-1.02190435729012	0.0098546545505089	0.0117578460334939	0.0114387951915795
247	13.6648837358257	0.31	-3.91797459965461	-4.83058055154524	-3.00536864776399	0.453460090080191	-15.1579935638081	-17.7561696748146	-12.5598174528015	2.08	1.24	3.52	-6.96041433260987	-5.9419299087228	-4.92344548483574	-8.17686242913845	-6.98038092352926	-5.78389941792008	-8.02004327788842	-6.84587131123397	-5.67021393770022	-3.91797459965461	2.87208381654346	0.295003423870361	-10.8221601437978	-0.632531050609301	-0.555298592891081	-0.760372359583831	-0.93378242902764	-0.842326032918311	-1.08516153903545	-0.875079164886402	-0.786532299793017	-1.02190435729012	0.0098546545505089	0.0117578460334939	0.0114387951915795
247	13.6648837358257	0.31	-3.89651984558487	-4.79725351663035	-2.99578617453939	0.518226501878871	-15.3030934887627	-17.606795686604	-12.9993912909213	1.94	1.06	3.48	-7.31238538322518	-6.35562081466626	-5.39885624610735	-8.69788070494679	-7.55983564250577	-6.42179058006475	-8.38182206040151	-7.28466046134047	-6.18750250241719	-3.89651984558487	2.77913922722729	0.59998479358597	-8.81521508421534	-0.632531050609301	-0.555298592891081	-0.760372359583831	-0.93378242902764	-0.842326032918311	-1.08516153903545	-0.875079164886402	-0.786532299793017	-1.02190435729012	0.0098546545505089	0.0117578460334939	0.0114387951915795
247	13.6648837358257	0.31	-3.89432362174018	-4.80615382354257	-2.98249341993779	0.478803780807827	-17.2430748726409	-20.0518826455834	-14.4342670996985	1.8	1.12	3.18	-8.86392226255535	-7.62229053201523	-6.38065880147512	-10.6954451374821	-9.19725915822912	-7.69907317897615	-10.4874712868282	-9.01991303628855	-7.5493482496496	-3.89432362174018	2.73708650947246	-2.53928837759816	-12.3892869136517	-0.632531050609301	-0.555298592891081	-0.760372359583831	-0.93378242902764	-0.842326032918311	-1.08516153903545	-0.875079164886402	-0.786532299793017	-1.02190435729012	0.0098546545505089	0.0117578460334939	0.0114387951915795
247	13.6648837358257	0.31	-3.87666286386816	-4.78521696556127	-2.96810876217505	0.501016753112077	-15.4919894944987	-17.9058352406799	-13.0781437483175	2.09	1.35	4.05	-7.01077913055838	-6.06567161927807	-5.12056410799775	-8.23399539907117	-7.12398882853328	-6.01398225799539	-8.02322834384555	-6.94135817545148	-5.86036384855788	-3.87666286386816	3.12333893348102	-1.09343662787297	-12.6269322834549	-0.632531050609301	-0.555298592891081	-0.760372359583831	-0.93378242902764	-0.842326032918311	-1.08516153903545	-0.875079164886402	-0.786532299793017	-1.02190435729012	0.0098546545505089	0.0117578460334939	0.0114387951915795
247	13.6648837358257	0.31	-3.84918702725242	-4.75518674945411	-2.94318730505072	0.373895286861813	-12.1556519643499	-14.611560620073	-9.69974330862676	2.01	1.12	3.41	-5.9060208771788	-4.91333787977065	-3.9206548823625	-6.98347501708748	-5.80969370874934	-4.6359124004112	-6.7948709366893	-5.65265079169731	-4.51159554072131	-3.84918702725242	2.66518722265526	-0.8936056991531	-10.6635618541634	-0.632531050609301	-0.555298592891081	-0.760372359583831	-0.93378242902764	-0.842326032918311	-1.08516153903545	-0.875079164886402	-0.786532299793017	-1.02190435729012	0.0098546545505089	0.0117578460334939	0.0114387951915795
247	13.6648837358257	0.31	-3.83667055819901	-4.73706494595394	-2.93627617044409	0.49089682655306	-16.6370106253576	-19.2822717246111	-13.9917495261041	2.09	1.15	3.53	-7.52571213407062	-6.4932884737906	-5.46086481351058	-8.83291801218757	-7.6211637778194	-6.40940954345122	-8.58677158113012	-7.40917987238982	-6.23077861574091	-3.83667055819901	2.84691061433463	0.938066433903056	-9.95527171060255	-0.632531050609301	-0.555298592891081	-0.760372359583831	-0.93378242902764	-0.842326032918311	-1.08516153903545	-0.875079164886402	-0.786532299793017	-1.02190435729012	0.0098546545505089	0.0117578460334939	0.0114387951915795
247	13.6648837358257	0.31	-3.83150712295801	-4.73102723075367	-2.93198701516235	0.529086571409664	-16.6733756742507	-19.1293066971771	-14.2174446513243	2.09	1.17	3.29	-7.46732195705851	-6.50862397898563	-5.54992600091274	-8.76470531791827	-7.63944176091438	-6.5141782039105	-8.60608665661721	-7.50335998723955	-6.39594334000348	-3.83150712295801	2.78329649838408	-1.03379017793542	-11.2603607066207	-0.632531050609301	-0.555298592891081	-0.760372359583831	-0.93378242902764	-0.842326032918311	-1.08516153903545	-0.875079164886402	-0.786532299793017	-1.02190435729012	0.0098546545505089	0.0117578460334939	0.0114387951915795
247	13.6648837358257	0.31	-3.82436783758483	-4.71907096766086	-2.92966470750881	0.441072966253866	-15.6752147636223	-18.4302128339605	-12.9202166932841	1.9	1.17	3.69	-7.7869860203398	-6.62296628529604	-5.45894655025227	-9.29811948416667	-7.90821143115432	-6.51830337814196	-9.00174496927067	-7.65776510209634	-6.31167544359414	-3.82436783758483	2.89847627703422	0.234218408025795	-10.5957628648602	-0.632531050609301	-0.555298592891081	-0.760372359583831	-0.93378242902764	-0.842326032918311	-1.08516153903545	-0.875079164886402	-0.786532299793017	-1.02190435729012	0.0098546545505089	0.0117578460334939	0.0114387951915795
247	13.6648837358257	0.31	-3.81747286325446	-4.71299056271073	-2.92195516379819	0.414861736712646	-14.6984918483558	-17.4239266427013	-11.9730570540103	2.04	1.19	3.62	-6.94278287997739	-5.85679908202546	-4.77081528407353	-8.18428548405648	-6.90410697535919	-5.6239284666619	-7.9653373037724	-6.71881861207166	-5.47434344082709	-3.81747286325446	2.91215789349352	-0.155200347876395	-11.2633185579578	-0.632531050609301	-0.555298592891081	-0.760372359583831	-0.93378242902764	-0.842326032918311	-1.08516153903545	-0.875079164886402	-0.786532299793017	-1.02190435729012	0.0098546545505089	0.0117578460334939	0.0114387951915795
247	13.6648837358257	0.31	-3.79784071408307	-4.67819573448102	-2.91748569368511	0.450331230069068	-16.5161716490377	-19.3650857032817	-13.6672575947938	1.79	1.05	3.28	-8.60380924384037	-7.33805119606385	-6.07229314828733	-10.3941076668077	-8.86496806644567	-7.3358284660836	-10.0755483927943	-8.59269142854441	-7.10968412651054	-3.79784071408307	2.59481335561195	0.423623194736578	-8.78545949819814	-0.632531050609301	-0.555298592891081	-0.760372359583831	-0.93378242902764	-0.842326032918311	-1.08516153903545	-0.875079164886402	-0.786532299793017	-1.02190435729012	0.0098546545505089	0.0117578460334939	0.0114387951915795
247	13.6648837358257	0.31	-3.78646943906101	-4.66196968434994	-2.91096919377207	0.499380026800758	-15.8559815217969	-18.334642300423	-13.3773207431708	1.73	1.07	3.22	-8.37713221358229	-7.24462748755921	-6.11212276153614	-10.1890634784716	-8.81160371671573	-7.4341439549599	-9.93230672809695	-8.58891994775057	-7.24713570944048	-3.78646943906101	2.84894191897663	1.52418532642283	-8.24697175078591	-0.632531050609301	-0.555298592891081	-0.760372359583831	-0.93378242902764	-0.842326032918311	-1.08516153903545	-0.875079164886402	-0.786532299793017	-1.02190435729012	0.0098546545505089	0.0117578460334939	0.0114387951915795
247	13.6648837358257	0.31	-3.78068603131016	-4.66863479171996	-2.89273727090037	0.459564216438777	-13.0331195861133	-15.2397661969762	-10.8264729752503	2.21	1.22	3.34	-5.69585380689914	-4.87112091162293	-4.04638801634671	-6.6266670041598	-5.66715672709611	-4.70764645003242	-6.52817429434125	-5.58134466937863	-4.63648579629172	-3.78068603131016	2.78154320469268	0.95801863008784	-9.44686852108296	-0.632531050609301	-0.555298592891081	-0.760372359583831	-0.93378242902764	-0.842326032918311	-1.08516153903545	-0.875079164886402	-0.786532299793017	-1.02190435729012	0.0098546545505089	0.0117578460334939	0.0114387951915795
[truncated: 1,365 more rows]
