# Supplementary material for: Re-expressing coefficients from regression models for inclusion in a meta-analysis
Source: BMC Med Res Methodol. 2024 Jan 8;24:6. doi: 10.1186/s12874-023-02132-y (PMC10773134; doi:10.1186/s12874-023-02132-y)
Supplement: Supplementary file 2 — Additional file 2. [file 12874_2023_2132_MOESM2_ESM.zip › Supp_Files_R1/simdata/simdata_scenario_248.csv]

ex_no	errsd	rsquare	beta	b_low_ci	b_hi_ci	lrsquare	lbeta	lb_low_ci	lb_hi_ci	x_median	x_25	x_75	rbl	rb	rbu	altl	alt	altu	dzl	dz	dzu	observed_beta	xlog	error	ylog	RelBias_rb	RelBias_rbl	RelBias_rbu	RelBias_alt	RelBias_altl	RelBias_altu	RelBias_dz	RelBias_dzl	RelBias_dzu	MC_SE_RelBias_rb	MC_SE_RelBias_alt	MC_SE_RelBias_dz
248	13.6648837358257	0.22	-2.3627968897712	-2.45733714253177	-2.26825663701064	0.461805995114955	-14.8377784256738	-15.1789129654722	-14.4966438858754	1.98	1.1	3.61	-6.20726274778976	-6.06775923224212	-5.92825571669447	-7.3582593776361	-7.19288808706891	-7.02751679650171	-7.09524559903604	-6.93692464708419	-6.77617153503421	-2.3627968897712	2.89627584931327	-0.045768277701178	-10.3790269574622	-0.708213194141811	-0.694222019891418	-0.723110575803404	-1.02142267333704	-1.00486615687492	-1.03905155388762	-0.958054326482739	-0.942505126904083	-0.975028504685801	0.00188809968602084	0.00224855119593857	0.00219360125858834
248	13.6648837358257	0.23	-2.56983390893299	-2.66920887599375	-2.47045894187223	0.463125499877828	-15.0039128833571	-15.3479527281671	-14.6598730385472	1.99	1.14	3.62	-6.23843479021644	-6.09859398049438	-5.95875317077231	-7.38545430764859	-7.21990189822586	-7.05434948880313	-7.14660898418431	-6.98680561513316	-6.82634010945584	-2.56983390893299	2.89593598143813	-0.185970334245074	-10.7139195766592	-0.708213194141811	-0.694222019891418	-0.723110575803404	-1.02142267333704	-1.00486615687492	-1.03905155388762	-0.958054326482739	-0.942505126904083	-0.975028504685801	0.00188809968602084	0.00224855119593857	0.00219360125858834
248	13.6648837358257	0.25	-2.79466253092389	-2.89755783464464	-2.69176722720314	0.463472875359231	-15.0558248801949	-15.4008140034458	-14.7108357569441	2.02	1.13	3.56	-6.1981289856655	-6.05928651382721	-5.92044404198893	-7.32204445622866	-7.15802548315408	-6.99400651007951	-7.09641530981612	-6.93712735323929	-6.77899406412033	-2.79466253092389	2.90700425591418	-0.219539907918337	-10.7585064838336	-0.708213194141811	-0.694222019891418	-0.723110575803404	-1.02142267333704	-1.00486615687492	-1.03905155388762	-0.958054326482739	-0.942505126904083	-0.975028504685801	0.00188809968602084	0.00224855119593857	0.00219360125858834
248	13.6648837358257	0.26	-2.88984745186986	-2.99369693565406	-2.78599796808566	0.455359062161093	-14.8967999318921	-15.2437670364784	-14.5498328273058	2	1.11	3.56	-6.18417430756812	-6.04341480575867	-5.90265530394922	-7.31816423992066	-7.15159371630034	-6.98502319268002	-7.07863237165219	-6.91600070494639	-6.7553715902426	-2.88984745186986	2.87580958024581	0.280102293160401	-10.0596278464926	-0.708213194141811	-0.694222019891418	-0.723110575803404	-1.02142267333704	-1.00486615687492	-1.03905155388762	-0.958054326482739	-0.942505126904083	-0.975028504685801	0.00188809968602084	0.00224855119593857	0.00219360125858834
248	13.6648837358257	0.26	-2.83007518356569	-2.93123987692193	-2.72891049020945	0.45220487984005	-14.7326366636807	-15.0779704764003	-14.3873028509611	1.95	1.12	3.5	-6.23579602054092	-6.0929763208681	-5.95015662119528	-7.4103888938779	-7.2406672556466	-7.0709456174153	-7.1868574935527	-7.02122592055603	-6.86003408432002	-2.83007518356569	2.8934575911127	0.208615534017319	-10.1290663061286	-0.708213194141811	-0.694222019891418	-0.723110575803404	-1.02142267333704	-1.00486615687492	-1.03905155388762	-0.958054326482739	-0.942505126904083	-0.975028504685801	0.00188809968602084	0.00224855119593857	0.00219360125858834
248	13.6648837358257	0.27	-3.02197920269142	-3.12654446737013	-2.91741393801271	0.468658284985948	-15.1408631702486	-15.4842049149603	-14.7975214255368	2.03	1.15	3.59	-6.2096615371984	-6.0719705134771	-5.93427948975581	-7.3301038638079	-7.16756851482873	-7.00503316584955	-7.10460141856488	-6.94812420701401	-6.79004694616414	-3.02197920269142	2.90589087071559	0.272973115660791	-10.3062113022566	-0.708213194141811	-0.694222019891418	-0.723110575803404	-1.02142267333704	-1.00486615687492	-1.03905155388762	-0.958054326482739	-0.942505126904083	-0.975028504685801	0.00188809968602084	0.00224855119593857	0.00219360125858834
248	13.6648837358257	0.27	-3.00448312584916	-3.10906857657919	-2.89989767511914	0.470031406696527	-14.9101005042458	-15.2472786101157	-14.572922398376	2	1.13	3.57	-6.18536902278761	-6.04858585875294	-5.91180269471828	-7.31951913172437	-7.15765538804779	-6.99579164437122	-7.08804113194602	-6.93276502965292	-6.77555416017857	-3.00448312584916	2.85999336397367	-0.0201930797703056	-10.3882072965373	-0.708213194141811	-0.694222019891418	-0.723110575803404	-1.02142267333704	-1.00486615687492	-1.03905155388762	-0.958054326482739	-0.942505126904083	-0.975028504685801	0.00188809968602084	0.00224855119593857	0.00219360125858834
248	13.6648837358257	0.27	-2.97373776093988	-3.07879482431218	-2.86868069756758	0.467522984355112	-15.0765698503453	-15.4192339936834	-14.7339057070071	2.01	1.13	3.54	-6.21851578250512	-6.08032069549109	-5.94212560847706	-7.34942619223279	-7.18609869936123	-7.02277120648967	-7.12460130831894	-6.96643438340462	-6.80862656973767	-2.97373776093988	2.89842864657858	0.35938124034845	-10.1280090122839	-0.708213194141811	-0.694222019891418	-0.723110575803404	-1.02142267333704	-1.00486615687492	-1.03905155388762	-0.958054326482739	-0.942505126904083	-0.975028504685801	0.00188809968602084	0.00224855119593857	0.00219360125858834
248	13.6648837358257	0.27	-2.96646293709133	-3.07016403189229	-2.86276184229037	0.461892043124606	-14.9343240616292	-15.2776188459972	-14.5910292772611	2.03	1.13	3.57	-6.12312486871529	-5.98553557206812	-5.84794627542095	-7.2270221716358	-7.06462781927998	-6.90223346692415	-7.00139692655112	-6.84331146272495	-6.68614060480612	-2.96646293709133	2.88722428814492	-0.0462066800638255	-10.5333998212598	-0.708213194141811	-0.694222019891418	-0.723110575803404	-1.02142267333704	-1.00486615687492	-1.03905155388762	-0.958054326482739	-0.942505126904083	-0.975028504685801	0.00188809968602084	0.00224855119593857	0.00219360125858834
248	13.6648837358257	0.27	-2.95942527583016	-3.06267181221346	-2.85617873944685	0.46007957844725	-14.8793973643471	-15.2226792670602	-14.5361154616339	2	1.14	3.55	-6.1756576098815	-6.03639227704273	-5.89712694420396	-7.30809565255945	-7.14329306184542	-6.97849047113139	-7.08685760290279	-6.92750722113798	-6.76905333496977	-2.95942527583016	2.90329181597602	-0.0282626919873045	-10.5217247891637	-0.708213194141811	-0.694222019891418	-0.723110575803404	-1.02142267333704	-1.00486615687492	-1.03905155388762	-0.958054326482739	-0.942505126904083	-0.975028504685801	0.00188809968602084	0.00224855119593857	0.00219360125858834
248	13.6648837358257	0.27	-2.9027034675585	-3.00397429363841	-2.80143264147859	0.467140895242147	-14.9123583856615	-15.2515505033588	-14.5731662679642	2	1.12	3.57	-6.18101231765518	-6.04354756237821	-5.90608280710125	-7.31280508376361	-7.15016943290811	-6.98753378205261	-7.0746015930147	-6.91682873378902	-6.75880729481577	-2.9027034675585	2.92633842055947	-0.0470974688482099	-10.4420146806068	-0.708213194141811	-0.694222019891418	-0.723110575803404	-1.02142267333704	-1.00486615687492	-1.03905155388762	-0.958054326482739	-0.942505126904083	-0.975028504685801	0.00188809968602084	0.00224855119593857	0.00219360125858834
248	13.6648837358257	0.28	-3.2238745460847	-3.332653808422	-3.11509528374741	0.455557252522784	-14.7760209048326	-15.1200374187946	-14.4320043908707	1.97	1.13	3.53	-6.21615677395524	-6.07472454568848	-5.93329231742171	-7.37738927265836	-7.2095362661198	-7.04168325958124	-7.15026423927005	-6.98675991032884	-6.8268179168255	-3.2238745460847	2.85879658829227	0.0681057117599496	-10.2712363366661	-0.708213194141811	-0.694222019891418	-0.723110575803404	-1.02142267333704	-1.00486615687492	-1.03905155388762	-0.958054326482739	-0.942505126904083	-0.975028504685801	0.00188809968602084	0.00224855119593857	0.00219360125858834
248	13.6648837358257	0.28	-3.21435465026283	-3.32315961437958	-3.10554968614608	0.459184042798854	-14.9289079871833	-15.2739536431716	-14.5838623311949	2.01	1.14	3.54	-6.15703197351829	-6.01794178208029	-5.87885159064229	-7.27602558900607	-7.11165681579921	-6.94728804259234	-7.0620138054923	-6.90160784014221	-6.74017758557456	-3.21435465026283	2.88849303690793	-0.0776421164496676	-10.5211264391848	-0.708213194141811	-0.694222019891418	-0.723110575803404	-1.02142267333704	-1.00486615687492	-1.03905155388762	-0.958054326482739	-0.942505126904083	-0.975028504685801	0.00188809968602084	0.00224855119593857	0.00219360125858834
248	13.6648837358257	0.28	-3.19856666088671	-3.30742543359869	-3.08970788817474	0.458508864827873	-14.8413879004384	-15.1848774205005	-14.4978983803764	2.01	1.12	3.57	-6.12370095903288	-5.98517978133921	-5.84665860364553	-7.23729195462033	-7.07358079178371	-6.9098696289471	-7.00348618387223	-6.84431778483724	-6.68512465449265	-3.19856666088671	2.8815087040265	-0.134292382127798	-10.5408560499639	-0.708213194141811	-0.694222019891418	-0.723110575803404	-1.02142267333704	-1.00486615687492	-1.03905155388762	-0.958054326482739	-0.942505126904083	-0.975028504685801	0.00188809968602084	0.00224855119593857	0.00219360125858834
248	13.6648837358257	0.28	-3.17716214168547	-3.28627707549175	-3.06804720787918	0.446475869724842	-14.7050977918322	-15.0537997353893	-14.356395848275	1.98	1.1	3.53	-6.16294852237337	-6.02019173235561	-5.87743494233786	-7.30750339895716	-7.13823446469756	-6.96896553043795	-7.06888989308295	-6.90520657143497	-6.74046964199938	-3.17716214168547	2.85463299472494	-0.073283596784368	-10.3079563725864	-0.708213194141811	-0.694222019891418	-0.723110575803404	-1.02142267333704	-1.00486615687492	-1.03905155388762	-0.958054326482739	-0.942505126904083	-0.975028504685801	0.00188809968602084	0.00224855119593857	0.00219360125858834
248	13.6648837358257	0.28	-3.16660595718424	-3.27549826923197	-3.0577136451365	0.452260784282733	-14.8502963935311	-15.1983488807608	-14.5022439063014	1.99	1.13	3.57	-6.18017563709831	-6.0386454275417	-5.8971152179851	-7.31713868450259	-7.14957125079473	-6.98200381708687	-7.08638805637542	-6.9261467801189	-6.76306507078387	-3.16660595718424	2.85763009265421	0.192345968163667	-10.176938426802	-0.708213194141811	-0.694222019891418	-0.723110575803404	-1.02142267333704	-1.00486615687492	-1.03905155388762	-0.958054326482739	-0.942505126904083	-0.975028504685801	0.00188809968602084	0.00224855119593857	0.00219360125858834
248	13.6648837358257	0.28	-3.14867855228207	-3.25540203692147	-3.04195506764267	0.464498200374674	-14.9063081965526	-15.2471679406572	-14.5654484524479	1.99	1.12	3.54	-6.19630292602588	-6.05778079273659	-5.91925865944731	-7.33527646152472	-7.17129187977529	-7.00730729802586	-7.09932886691471	-6.94144224751366	-6.78306059995665	-3.14867855228207	2.87798000520936	-0.0174911800717385	-10.387353064365	-0.708213194141811	-0.694222019891418	-0.723110575803404	-1.02142267333704	-1.00486615687492	-1.03905155388762	-0.958054326482739	-0.942505126904083	-0.975028504685801	0.00188809968602084	0.00224855119593857	0.00219360125858834
248	13.6648837358257	0.28	-3.14634328326705	-3.25416127015619	-3.0385252963779	0.47677975080343	-15.2212880226036	-15.5608757153641	-14.881700329843	1.99	1.11	3.52	-6.34786147387849	-6.20933099067764	-6.07080050747678	-7.52090178204608	-7.35677183651083	-7.19264189097557	-7.28048519738545	-7.12321797033985	-6.96512606826791	-3.14634328326705	2.85645344628718	-0.0923385684889574	-10.355347852267	-0.708213194141811	-0.694222019891418	-0.723110575803404	-1.02142267333704	-1.00486615687492	-1.03905155388762	-0.958054326482739	-0.942505126904083	-0.975028504685801	0.00188809968602084	0.00224855119593857	0.00219360125858834
248	13.6648837358257	0.28	-3.14567062997292	-3.25327866302969	-3.03806259691614	0.460691276812253	-14.9448225317529	-15.2891896355175	-14.6004554279882	1.99	1.14	3.52	-6.22615564176058	-6.08592040123741	-5.94568516071425	-7.37390491116342	-7.207818261823	-7.04173161248258	-7.15715321953713	-6.99538308250527	-6.83309734954963	-3.14567062997292	2.84732333002566	0.118405764668587	-10.2585393238643	-0.708213194141811	-0.694222019891418	-0.723110575803404	-1.02142267333704	-1.00486615687492	-1.03905155388762	-0.958054326482739	-0.942505126904083	-0.975028504685801	0.00188809968602084	0.00224855119593857	0.00219360125858834
248	13.6648837358257	0.28	-3.13901295221682	-3.24499193248007	-3.03303397195357	0.455958039819433	-14.8637885267681	-15.2095689846514	-14.5180080688848	2.01	1.13	3.56	-6.13664692971489	-5.99713393053875	-5.8576209313626	-7.25335246542913	-7.08845183351665	-6.92355120160419	-7.02203083852458	-6.86274236360306	-6.70450794207863	-3.13901295221682	2.90088128979056	0.167554091948701	-10.271533953452	-0.708213194141811	-0.694222019891418	-0.723110575803404	-1.02142267333704	-1.00486615687492	-1.03905155388762	-0.958054326482739	-0.942505126904083	-0.975028504685801	0.00188809968602084	0.00224855119593857	0.00219360125858834
248	13.6648837358257	0.28	-3.12010338308121	-3.22627838703607	-3.01392837912636	0.470365649863312	-15.1415260725138	-15.4837080166565	-14.7993441283711	2.04	1.16	3.64	-6.1648152220185	-6.02857599200451	-5.89233676199051	-7.26598560172124	-7.105411075475	-6.94483654922875	-7.0444603069874	-6.88947971722484	-6.73553078561089	-3.12010338308121	2.91575481997359	0.262820275125802	-10.4503103901448	-0.708213194141811	-0.694222019891418	-0.723110575803404	-1.02142267333704	-1.00486615687492	-1.03905155388762	-0.958054326482739	-0.942505126904083	-0.975028504685801	0.00188809968602084	0.00224855119593857	0.00219360125858834
248	13.6648837358257	0.28	-3.09934980422122	-3.20596685280133	-2.99273275564111	0.462712657631648	-14.9128611724639	-15.2550972246699	-14.570625120258	1.99	1.13	3.51	-6.20067710199011	-6.06156981075915	-5.92246251952819	-7.34075051171555	-7.17606657438244	-7.01138263704932	-7.12651710061362	-6.96606237374083	-6.80614620302475	-3.09934980422122	2.85077934498476	0.0500466112893709	-10.2476299402642	-0.708213194141811	-0.694222019891418	-0.723110575803404	-1.02142267333704	-1.00486615687492	-1.03905155388762	-0.958054326482739	-0.942505126904083	-0.975028504685801	0.00188809968602084	0.00224855119593857	0.00219360125858834
248	13.6648837358257	0.28	-3.08605253118537	-3.19038248115913	-2.9817225812116	0.46646063154524	-14.9374388745921	-15.2776660864921	-14.597211662692	2.02	1.13	3.57	-6.13228367303849	-5.99572028928297	-5.85915690552746	-7.2401418834829	-7.07890696233508	-6.91767204118726	-7.01508652420732	-6.85774044462011	-6.70288449439685	-3.08605253118537	2.92104392827311	-0.0235730864080528	-10.5557835015151	-0.708213194141811	-0.694222019891418	-0.723110575803404	-1.02142267333704	-1.00486615687492	-1.03905155388762	-0.958054326482739	-0.942505126904083	-0.975028504685801	0.00188809968602084	0.00224855119593857	0.00219360125858834
248	13.6648837358257	0.28	-3.06668893522485	-3.17122618489852	-2.96215168555117	0.460087289567047	-14.8373984825838	-15.1797061179447	-14.4950908472229	2.03	1.14	3.55	-6.08855536937296	-5.95125633505304	-5.81395730073311	-7.18740030354943	-7.02532193502345	-6.86324356649747	-6.97698408990217	-6.81890626215728	-6.66212493465627	-3.06668893522485	2.91780998266841	0.168979589796143	-10.4479931790085	-0.708213194141811	-0.694222019891418	-0.723110575803404	-1.02142267333704	-1.00486615687492	-1.03905155388762	-0.958054326482739	-0.942505126904083	-0.975028504685801	0.00188809968602084	0.00224855119593857	0.00219360125858834
248	13.6648837358257	0.28	-3.04637123823114	-3.15064163339025	-2.94210084307203	0.468944711546628	-15.0889933837731	-15.4309621832577	-14.7470245842884	2.02	1.15	3.57	-6.2091745987346	-6.07157177409522	-5.93396894945584	-7.33481719003497	-7.17226876310428	-7.00972033617359	-7.11526990484494	-6.95846724729682	-6.80156548696104	-3.04637123823114	2.90858002808616	-0.034131039896518	-10.5556663874193	-0.708213194141811	-0.694222019891418	-0.723110575803404	-1.02142267333704	-1.00486615687492	-1.03905155388762	-0.958054326482739	-0.942505126904083	-0.975028504685801	0.00188809968602084	0.00224855119593857	0.00219360125858834
248	13.6648837358257	0.28	-3.03927683448627	-3.14223181354495	-2.93632185542759	0.470026351340557	-15.1660149978568	-15.5089838529925	-14.8230461427211	2.03	1.14	3.56	-6.22316922963291	-6.08554878678286	-5.94792834393281	-7.34695088143778	-7.18447890026675	-7.02200691909572	-7.12806362650603	-6.96890585773522	-6.81106006231902	-3.03927683448627	2.90123204146831	-0.155058837977299	-10.6285473783251	-0.708213194141811	-0.694222019891418	-0.723110575803404	-1.02142267333704	-1.00486615687492	-1.03905155388762	-0.958054326482739	-0.942505126904083	-0.975028504685801	0.00188809968602084	0.00224855119593857	0.00219360125858834
248	13.6648837358257	0.28	-2.98093909910946	-3.08277294620302	-2.8791052520159	0.47102826860835	-15.1537492568291	-15.4957523316067	-14.8117461820515	2.01	1.12	3.59	-6.25765099633485	-6.11953986524336	-5.98142873415188	-7.39778624863238	-7.23451146277902	-7.07123667692565	-7.14739908324037	-6.98858944931637	-6.832757677685	-2.98093909910946	2.92326430661721	0.445321996908035	-10.0644858802518	-0.708213194141811	-0.694222019891418	-0.723110575803404	-1.02142267333704	-1.00486615687492	-1.03905155388762	-0.958054326482739	-0.942505126904083	-0.975028504685801	0.00188809968602084	0.00224855119593857	0.00219360125858834
248	13.6648837358257	0.29	-3.51991008668382	-3.63641910977495	-3.40340106359269	0.449007536495788	-14.9318325154408	-15.2841030284363	-14.5795620024453	2.01	1.14	3.54	-6.17038148116518	-6.02816551692417	-5.88594955268317	-7.2941582093193	-7.12604125476288	-6.95792430020646	-7.07712976561012	-6.91389154966165	-6.75100513437063	-3.51991008668382	2.82314543559178	0.205131917580706	-10.1312884245835	-0.708213194141811	-0.694222019891418	-0.723110575803404	-1.02142267333704	-1.00486615687492	-1.03905155388762	-0.958054326482739	-0.942505126904083	-0.975028504685801	0.00188809968602084	0.00224855119593857	0.00219360125858834
248	13.6648837358257	0.29	-3.44972592108178	-3.56352735138723	-3.33592449077632	0.450265475239819	-14.6804844754324	-15.0259460421391	-14.3350229087258	1.99	1.11	3.49	-6.1289394905986	-5.98802902594401	-5.84711856128943	-7.261342853113	-7.09439729964198	-6.92745174617095	-7.03745227923798	-6.87706967374942	-6.71429602938675	-3.44972592108178	2.82998633671682	0.017829864775516	-10.2069885288487	-0.708213194141811	-0.694222019891418	-0.723110575803404	-1.02142267333704	-1.00486615687492	-1.03905155388762	-0.958054326482739	-0.942505126904083	-0.975028504685801	0.00188809968602084	0.00224855119593857	0.00219360125858834
248	13.6648837358257	0.29	-3.44492277447392	-3.55834936191912	-3.33149618702872	0.458868476471685	-14.9035700638193	-15.2482490342249	-14.5588910934138	2.03	1.12	3.56	-6.11908467335304	-5.98076585390685	-5.84244703446066	-7.22420677102485	-7.06090722454942	-6.89760767807398	-6.99377884966682	-6.83600487369324	-6.67917170103173	-3.44492277447392	2.84609308928637	0.326133138173914	-10.1210233521251	-0.708213194141811	-0.694222019891418	-0.723110575803404	-1.02142267333704	-1.00486615687492	-1.03905155388762	-0.958054326482739	-0.942505126904083	-0.975028504685801	0.00188809968602084	0.00224855119593857	0.00219360125858834
248	13.6648837358257	0.29	-3.41092862329655	-3.52363128410398	-3.29822596248912	0.45662210082149	-14.868055969642	-15.213473103662	-14.522638835622	2	1.11	3.52	-6.15889411716288	-6.01905835841226	-5.87922259966163	-7.28492796932729	-7.11952596522467	-6.95412396112205	-7.04979385651079	-6.88854564047904	-6.72880269574627	-3.41092862329655	2.83890714751448	0.0374059080034904	-10.2754852824499	-0.708213194141811	-0.694222019891418	-0.723110575803404	-1.02142267333704	-1.00486615687492	-1.03905155388762	-0.958054326482739	-0.942505126904083	-0.975028504685801	0.00188809968602084	0.00224855119593857	0.00219360125858834
248	13.6648837358257	0.29	-3.40051964902897	-3.51322083365181	-3.28781846440614	0.460115592801035	-15.0534959027393	-15.4007692500557	-14.7062225554229	1.95	1.12	3.42	-6.38248721790535	-6.23856793281132	-6.09464864771728	-7.58818385371733	-7.41707720546187	-7.24597055720641	-7.37910228794772	-7.21363611927351	-7.04667433997137	-3.40051964902897	2.7856103874399	0.203966916695645	-9.82522748141846	-0.708213194141811	-0.694222019891418	-0.723110575803404	-1.02142267333704	-1.00486615687492	-1.03905155388762	-0.958054326482739	-0.942505126904083	-0.975028504685801	0.00188809968602084	0.00224855119593857	0.00219360125858834
248	13.6648837358257	0.29	-3.39559881270364	-3.50761752552558	-3.28358009988169	0.444753457548398	-14.7790917855437	-15.1307721972156	-14.4274113738718	2.05	1.13	3.53	-6.01420633487782	-5.87441977724801	-5.73463321961821	-7.08595584865455	-6.92125890936666	-6.75656197007876	-6.87343733061172	-6.71315227391532	-6.55320832261852	-3.39559881270364	2.85687306620694	-0.166837424330802	-10.6455823235831	-0.708213194141811	-0.694222019891418	-0.723110575803404	-1.02142267333704	-1.00486615687492	-1.03905155388762	-0.958054326482739	-0.942505126904083	-0.975028504685801	0.00188809968602084	0.00224855119593857	0.00219360125858834
248	13.6648837358257	0.29	-3.38179911115904	-3.49332297321987	-3.2702752490982	0.448265610439117	-14.8570687435457	-15.2081014776408	-14.5060360094507	2.02	1.13	3.53	-6.11141161535733	-5.97034827936676	-5.8292849433762	-7.21728348878623	-7.05069446651199	-6.88410544423775	-6.99569084757038	-6.83881152024479	-6.67320102555677	-3.38179911115904	2.87918510113806	-0.0661038111460685	-10.5177327938026	-0.708213194141811	-0.694222019891418	-0.723110575803404	-1.02142267333704	-1.00486615687492	-1.03905155388762	-0.958054326482739	-0.942505126904083	-0.975028504685801	0.00188809968602084	0.00224855119593857	0.00219360125858834
248	13.6648837358257	0.29	-3.37232941684374	-3.48377459799564	-3.26088423569185	0.456582933234087	-14.8285222756286	-15.1730481486131	-14.4839964026442	1.96	1.13	3.5	-6.26119045931453	-6.11902112802467	-5.97685179673481	-7.43691843106138	-7.2680525057918	-7.09918658052221	-7.22293991949188	-7.0582720449814	-6.89493051361106	-3.37232941684374	2.82467004774767	0.00937808191365876	-10.1815197941697	-0.708213194141811	-0.694222019891418	-0.723110575803404	-1.02142267333704	-1.00486615687492	-1.03905155388762	-0.958054326482739	-0.942505126904083	-0.975028504685801	0.00188809968602084	0.00224855119593857	0.00219360125858834
248	13.6648837358257	0.29	-3.36685873928129	-3.47778058286825	-3.25593689569434	0.46248085664341	-14.9374910192851	-15.2804521581262	-14.594529880444	2	1.1	3.47	-6.20455802272927	-6.0653002138987	-5.92604240506813	-7.34369664591248	-7.17887151253797	-7.01404637916347	-7.11733647191458	-6.95684896327654	-6.79651183189125	-3.36685873928129	2.83630473434663	-0.0118803873031862	-10.2257150342692	-0.708213194141811	-0.694222019891418	-0.723110575803404	-1.02142267333704	-1.00486615687492	-1.03905155388762	-0.958054326482739	-0.942505126904083	-0.975028504685801	0.00188809968602084	0.00224855119593857	0.00219360125858834
248	13.6648837358257	0.29	-3.36353442163635	-3.47471931642657	-3.25234952684613	0.458897141757413	-14.8327013911381	-15.1757215622207	-14.4896812200556	2	1.13	3.53	-6.16495797167162	-6.02561007117878	-5.88626217068593	-7.29757693763002	-7.13262820162623	-6.96767946562243	-7.08042129234145	-6.92033737552853	-6.75991242447234	-3.36353442163635	2.87126400535554	0.14087072863045	-10.2683526063281	-0.708213194141811	-0.694222019891418	-0.723110575803404	-1.02142267333704	-1.00486615687492	-1.03905155388762	-0.958054326482739	-0.942505126904083	-0.975028504685801	0.00188809968602084	0.00224855119593857	0.00219360125858834
248	13.6648837358257	0.29	-3.35055656502155	-3.46171190198839	-3.23940122805471	0.45438130202856	-14.7910694451092	-15.1362538294249	-14.4458850607935	2.05	1.14	3.59	-6.00901586224583	-5.87197941557101	-5.73494296889618	-7.07800338578175	-6.91658852921032	-6.75517367263888	-6.86012668957615	-6.70514435772129	-6.54760600628018	-3.35055656502155	2.90814714113545	0.155099762312974	-10.5024793593396	-0.708213194141811	-0.694222019891418	-0.723110575803404	-1.02142267333704	-1.00486615687492	-1.03905155388762	-0.958054326482739	-0.942505126904083	-0.975028504685801	0.00188809968602084	0.00224855119593857	0.00219360125858834
248	13.6648837358257	0.29	-3.34399537385016	-3.45435536856491	-3.23363537913541	0.466887295760295	-14.8797833387168	-15.2184069703763	-14.5411597070574	2	1.12	3.53	-6.17415154935487	-6.0367709664773	-5.89939038359974	-7.30637163016602	-7.14379810322089	-6.98122457627577	-7.07994880843093	-6.92143181484777	-6.76504007105624	-3.34399537385016	2.87295209366681	0.0372650034757569	-10.3535889324881	-0.708213194141811	-0.694222019891418	-0.723110575803404	-1.02142267333704	-1.00486615687492	-1.03905155388762	-0.958054326482739	-0.942505126904083	-0.975028504685801	0.00188809968602084	0.00224855119593857	0.00219360125858834
248	13.6648837358257	0.29	-3.3311642518102	-3.44084522734875	-3.22148327627165	0.457324298403762	-15.1092498251485	-15.4597741163693	-14.7587255339276	1.99	1.14	3.49	-6.30720595428648	-6.16420070207071	-6.02119544985494	-7.47288504923858	-7.30344999051507	-7.13401493179156	-7.26511713602102	-7.09876070030531	-6.934442207216	-3.3311642518102	2.84742411289835	0.00572527544872665	-10.3916743332749	-0.708213194141811	-0.694222019891418	-0.723110575803404	-1.02142267333704	-1.00486615687492	-1.03905155388762	-0.958054326482739	-0.942505126904083	-0.975028504685801	0.00188809968602084	0.00224855119593857	0.00219360125858834
248	13.6648837358257	0.29	-3.32333830816271	-3.43292409395278	-3.21375252237264	0.455054708753028	-15.0041602118331	-15.353842396284	-14.6544780273822	2	1.15	3.53	-6.22688488995716	-6.08506822579944	-5.94325156164172	-7.36820837036684	-7.20039818110356	-7.03258799184027	-7.16107275233362	-6.99859274557681	-6.83450806494437	-3.32333830816271	2.87697283673754	-0.026244191372508	-10.528097932017	-0.708213194141811	-0.694222019891418	-0.723110575803404	-1.02142267333704	-1.00486615687492	-1.03905155388762	-0.958054326482739	-0.942505126904083	-0.975028504685801	0.00188809968602084	0.00224855119593857	0.00219360125858834
248	13.6648837358257	0.29	-3.31427979869024	-3.42367968073515	-3.20487991664533	0.462284335595549	-14.9067858833358	-15.2491773533498	-14.5643944133217	1.99	1.1	3.48	-6.20367072549984	-6.06437901880851	-5.92508731211718	-7.34568290421111	-7.18074947143958	-7.01581603866806	-7.11714194731004	-6.95716456994992	-6.79612139328382	-3.31427979869024	2.82847495685328	-0.11192553024087	-10.2766836075238	-0.708213194141811	-0.694222019891418	-0.723110575803404	-1.02142267333704	-1.00486615687492	-1.03905155388762	-0.958054326482739	-0.942505126904083	-0.975028504685801	0.00188809968602084	0.00224855119593857	0.00219360125858834
248	13.6648837358257	0.29	-3.30506737662546	-3.41457903822546	-3.19555571502545	0.455789218607793	-14.8144287879274	-15.1591782722532	-14.4696793036015	2	1.14	3.57	-6.15012948388508	-6.01026346146436	-5.87039743904363	-7.27794622394222	-7.11243143398504	-6.94691664402785	-7.05732743904371	-6.89655812884167	-6.73731716179171	-3.30506737662546	2.87223399266962	-0.241525208805937	-10.6894864194514	-0.708213194141811	-0.694222019891418	-0.723110575803404	-1.02142267333704	-1.00486615687492	-1.03905155388762	-0.958054326482739	-0.942505126904083	-0.975028504685801	0.00188809968602084	0.00224855119593857	0.00219360125858834
248	13.6648837358257	0.29	-3.30320786851417	-3.41257888028471	-3.19383685674362	0.459750101061497	-14.8492516763998	-15.1920653739706	-14.5064379788291	2.02	1.14	3.56	-6.10948024024524	-5.97161791146785	-5.83375558269046	-7.21614592361207	-7.05331133822896	-6.89047675284585	-6.99482278406281	-6.83694352641278	-6.67872830066189	-3.30320786851417	2.87706462463577	-0.0692823351830045	-10.5274405782728	-0.708213194141811	-0.694222019891418	-0.723110575803404	-1.02142267333704	-1.00486615687492	-1.03905155388762	-0.958054326482739	-0.942505126904083	-0.975028504685801	0.00188809968602084	0.00224855119593857	0.00219360125858834
248	13.6648837358257	0.29	-3.29058721731594	-3.40045378211069	-3.18072065252118	0.453465233888834	-14.645159719853	-14.987571091112	-14.302748348594	1.98	1.13	3.56	-6.13105299052942	-5.99098077676066	-5.8509085629919	-7.26844588375215	-7.10238838805471	-6.93633089235727	-7.03791110254239	-6.87889103743217	-6.71831706137669	-3.29058721731594	2.84725946620162	-0.0419377490428584	-10.3625740756234	-0.708213194141811	-0.694222019891418	-0.723110575803404	-1.02142267333704	-1.00486615687492	-1.03905155388762	-0.958054326482739	-0.942505126904083	-0.975028504685801	0.00188809968602084	0.00224855119593857	0.00219360125858834
248	13.6648837358257	0.29	-3.28936240398081	-3.39923644385779	-3.17948836410383	0.476243768968872	-15.32494125301	-15.6672089670934	-14.9826735389265	1.96	1.12	3.46	-6.45086700760384	-6.30994059823593	-6.16901418886802	-7.65849274901991	-7.49118440379789	-7.32387605857586	-7.44105509525478	-7.2796338200501	-7.11663767290989	-3.28936240398081	2.82691818651438	-0.0498711843368571	-10.1998897285372	-0.708213194141811	-0.694222019891418	-0.723110575803404	-1.02142267333704	-1.00486615687492	-1.03905155388762	-0.958054326482739	-0.942505126904083	-0.975028504685801	0.00188809968602084	0.00224855119593857	0.00219360125858834
248	13.6648837358257	0.29	-3.27821949038656	-3.38621475227098	-3.17022422850213	0.467148696518011	-15.097800717986	-15.4412054711626	-14.7543959648094	2.01	1.12	3.53	-6.23774048072571	-6.09901622541004	-5.96029197009437	-7.37478756638137	-7.21077594768407	-7.04676432898677	-7.14531957043499	-6.98771481727679	-6.82800135343859	-3.27821949038656	2.87817109459044	0.0751010938133868	-10.2437247381081	-0.708213194141811	-0.694222019891418	-0.723110575803404	-1.02142267333704	-1.00486615687492	-1.03905155388762	-0.958054326482739	-0.942505126904083	-0.975028504685801	0.00188809968602084	0.00224855119593857	0.00219360125858834
248	13.6648837358257	0.29	-3.27741867585808	-3.38630466752291	-3.16853268419325	0.461317119982743	-14.8533861415498	-15.1952155630485	-14.5115567200511	2.02	1.15	3.59	-6.12301844957255	-5.98527589200507	-5.84753333443759	-7.23525276991989	-7.07248954629355	-6.90972632266721	-7.01981133035394	-6.86112143756291	-6.70283507704734	-3.27741867585808	2.88063065525315	-0.144863115487056	-10.6536967522372	-0.708213194141811	-0.694222019891418	-0.723110575803404	-1.02142267333704	-1.00486615687492	-1.03905155388762	-0.958054326482739	-0.942505126904083	-0.975028504685801	0.00188809968602084	0.00224855119593857	0.00219360125858834
248	13.6648837358257	0.29	-3.27365112178356	-3.38246151439321	-3.16484072917392	0.459711734820434	-15.0449340836908	-15.3922921829873	-14.6975759843943	2	1.13	3.56	-6.2495059181334	-6.10847321998436	-5.96744052183532	-7.39677776928857	-7.22985456926651	-7.06293136924446	-7.16893380527579	-7.00891530720137	-6.84577640501811	-3.27365112178356	2.88966371274279	0.0782420538875533	-10.4202420910816	-0.708213194141811	-0.694222019891418	-0.723110575803404	-1.02142267333704	-1.00486615687492	-1.03905155388762	-0.958054326482739	-0.942505126904083	-0.975028504685801	0.00188809968602084	0.00224855119593857	0.00219360125858834
248	13.6648837358257	0.29	-3.27167202719387	-3.37947292178333	-3.1638711326044	0.462063207355983	-15.0804648381352	-15.4269996161565	-14.7339300601138	1.98	1.13	3.49	-6.30711930564266	-6.16544326733863	-6.0237672290346	-7.47621906792313	-7.3082816867341	-7.14034430554507	-7.25767969044695	-7.09450214116186	-6.93319162077441	-3.27167202719387	2.84917536390177	0.147417089770503	-10.0846380454852	-0.708213194141811	-0.694222019891418	-0.723110575803404	-1.02142267333704	-1.00486615687492	-1.03905155388762	-0.958054326482739	-0.942505126904083	-0.975028504685801	0.00188809968602084	0.00224855119593857	0.00219360125858834
248	13.6648837358257	0.29	-3.26687093827091	-3.37479684236948	-3.15894503417234	0.457389693554166	-14.6733172633865	-15.013683370774	-14.332951155999	1.97	1.11	3.54	-6.1567677549673	-6.01719140830434	-5.87761506164138	-7.30283500050158	-7.13727685859667	-6.97171871669177	-7.06880338548213	-6.90587567507674	-6.74679347273809	-3.26687093827091	2.85821900114267	-0.0384909345846221	-10.2871912220455	-0.708213194141811	-0.694222019891418	-0.723110575803404	-1.02142267333704	-1.00486615687492	-1.03905155388762	-0.958054326482739	-0.942505126904083	-0.975028504685801	0.00188809968602084	0.00224855119593857	0.00219360125858834
248	13.6648837358257	0.29	-3.26541352314863	-3.37402169233187	-3.15680535396538	0.455299919572958	-14.7298400219341	-15.0729593089968	-14.3867207348715	2.03	1.15	3.61	-6.03033477834103	-5.89306086102484	-5.75578694370865	-7.11479341110323	-6.95283298961131	-6.79087256811938	-6.89245808343995	-6.73627159126189	-6.578306387359	-3.26541352314863	2.89891356249983	-0.181441389525516	-10.7786354256876	-0.708213194141811	-0.694222019891418	-0.723110575803404	-1.02142267333704	-1.00486615687492	-1.03905155388762	-0.958054326482739	-0.942505126904083	-0.975028504685801	0.00188809968602084	0.00224855119593857	0.00219360125858834
248	13.6648837358257	0.29	-3.26414631264359	-3.37171018430915	-3.15658244097803	0.459923657293965	-14.7432456980755	-15.0834932220613	-14.4029981740897	1.98	1.11	3.57	-6.17253892118147	-6.03330120921922	-5.89406349725697	-7.31821002983198	-7.15312871836121	-6.98804740689044	-7.07002894067899	-6.90929529444547	-6.75134637649513	-3.26414631264359	2.88060630898164	0.197118618011365	-10.0965499923492	-0.708213194141811	-0.694222019891418	-0.723110575803404	-1.02142267333704	-1.00486615687492	-1.03905155388762	-0.958054326482739	-0.942505126904083	-0.975028504685801	0.00188809968602084	0.00224855119593857	0.00219360125858834
248	13.6648837358257	0.29	-3.26192139361707	-3.37102763266822	-3.15281515456592	0.45513688087282	-14.8946499551481	-15.2417224204774	-14.5475774898187	2.06	1.16	3.63	-6.02049030481535	-5.88339645446571	-5.74630260411607	-7.08398643471397	-6.9226754904238	-6.76136454613363	-6.87169391953466	-6.71338594309952	-6.55774105414747	-3.26192139361707	2.92133202356901	0.36270325149727	-10.3809416270221	-0.708213194141811	-0.694222019891418	-0.723110575803404	-1.02142267333704	-1.00486615687492	-1.03905155388762	-0.958054326482739	-0.942505126904083	-0.975028504685801	0.00188809968602084	0.00224855119593857	0.00219360125858834
248	13.6648837358257	0.29	-3.2427820478078	-3.35056815047747	-3.13499594513814	0.46112639174652	-14.8921924701137	-15.2350465137971	-14.5493384264302	1.98	1.12	3.6	-6.22811233121471	-6.08795302842964	-5.94779372564458	-7.38243018668481	-7.21629376961358	-7.05015735254235	-7.13120465636517	-6.97053451025287	-6.80874936524341	-3.2427820478078	2.88660286107161	-0.0965894908829896	-10.5018027757648	-0.708213194141811	-0.694222019891418	-0.723110575803404	-1.02142267333704	-1.00486615687492	-1.03905155388762	-0.958054326482739	-0.942505126904083	-0.975028504685801	0.00188809968602084	0.00224855119593857	0.00219360125858834
248	13.6648837358257	0.29	-3.23853163262856	-3.34549190516674	-3.13157136009037	0.457549974028175	-14.728971378706	-15.0705181512153	-14.3874246061967	2	1.14	3.6	-6.10440923777715	-5.96606354505984	-5.82771785234253	-7.22134783594441	-7.05768869550969	-6.89402955507497	-6.99531096718283	-6.83685296968323	-6.67809695340835	-3.23853163262856	2.90792448701184	-0.163670155479332	-10.68352932728	-0.708213194141811	-0.694222019891418	-0.723110575803404	-1.02142267333704	-1.00486615687492	-1.03905155388762	-0.958054326482739	-0.942505126904083	-0.975028504685801	0.00188809968602084	0.00224855119593857	0.00219360125858834
248	13.6648837358257	0.29	-3.22788777834178	-3.33421585477216	-3.12155970191139	0.468633149326172	-14.9663643901767	-15.3057662428576	-14.6269625374958	1.99	1.13	3.5	-6.22468005558363	-6.08664920435482	-5.948618353126	-7.3700425498164	-7.20661354821957	-7.04318454662274	-7.15744450694376	-6.99843940710376	-6.8412134407601	-3.22788777834178	2.85710756079668	0.0822730800335217	-10.177340461066	-0.708213194141811	-0.694222019891418	-0.723110575803404	-1.02142267333704	-1.00486615687492	-1.03905155388762	-0.958054326482739	-0.942505126904083	-0.975028504685801	0.00188809968602084	0.00224855119593857	0.00219360125858834
248	13.6648837358257	0.29	-3.22693374604113	-3.33427242290895	-3.11959506917331	0.450257329187543	-14.6373107415831	-14.9817620106683	-14.2928594724978	1.99	1.11	3.48	-6.09527911037388	-5.95514027867291	-5.81500144697194	-7.21744028070923	-7.05150142368648	-6.88556256666373	-6.99281155634886	-6.83232771974395	-6.67202581473567	-3.22693374604113	2.86148959542406	0.0155889641483434	-10.2261092604917	-0.708213194141811	-0.694222019891418	-0.723110575803404	-1.02142267333704	-1.00486615687492	-1.03905155388762	-0.958054326482739	-0.942505126904083	-0.975028504685801	0.00188809968602084	0.00224855119593857	0.00219360125858834
248	13.6648837358257	0.29	-3.22606792592654	-3.33323878921652	-3.11889706263655	0.455619425023553	-14.7710710277176	-15.1149291984767	-14.4272128569586	2.02	1.14	3.6	-6.07217339884784	-5.93403405263973	-5.79589470643163	-7.17049038414836	-7.00736479655468	-6.844239208961	-6.94564279708465	-6.78618196560418	-6.62939994931218	-3.22606792592654	2.90387679741263	-0.159526221669625	-10.7009301749394	-0.708213194141811	-0.694222019891418	-0.723110575803404	-1.02142267333704	-1.00486615687492	-1.03905155388762	-0.958054326482739	-0.942505126904083	-0.975028504685801	0.00188809968602084	0.00224855119593857	0.00219360125858834
248	13.6648837358257	0.29	-3.22153610477601	-3.32788708126876	-3.11518512828325	0.462098320612665	-14.9247844344269	-15.2677176012652	-14.5818512675886	2.03	1.15	3.56	-6.10302920119064	-5.96594707890293	-5.82886495661522	-7.19924717541087	-7.03754254494858	-6.87583791448628	-6.99171929714629	-6.83429186083082	-6.67619879129342	-3.22153610477601	2.91560841238927	0.205184044675692	-10.4149250236589	-0.708213194141811	-0.694222019891418	-0.723110575803404	-1.02142267333704	-1.00486615687492	-1.03905155388762	-0.958054326482739	-0.942505126904083	-0.975028504685801	0.00188809968602084	0.00224855119593857	0.00219360125858834
248	13.6648837358257	0.29	-3.21734037670471	-3.32381081788453	-3.11086993552489	0.464332140345707	-15.0458090648658	-15.389973615761	-14.7016445139707	2.01	1.14	3.53	-6.21735942319914	-6.07832119174644	-5.93928296029373	-7.3507716066645	-7.18638698379875	-7.022002360933	-7.13451045827189	-6.97567163403959	-6.81632559290155	-3.21734037670471	2.90812726408476	0.0869289347902002	-10.3864841587605	-0.708213194141811	-0.694222019891418	-0.723110575803404	-1.02142267333704	-1.00486615687492	-1.03905155388762	-0.958054326482739	-0.942505126904083	-0.975028504685801	0.00188809968602084	0.00224855119593857	0.00219360125858834
248	13.6648837358257	0.29	-3.20990126546281	-3.31565869513498	-3.10414383579065	0.462053162335412	-14.9834197181083	-15.3277314485486	-14.6391079876681	1.95	1.11	3.51	-6.3369731969544	-6.19462374266491	-6.05227428837543	-7.5300684746728	-7.36091813983356	-7.19176780499432	-7.29504793648125	-7.13186053546294	-6.96966778389904	-3.20990126546281	2.85944567918656	-0.118563824741669	-10.3349047873153	-0.708213194141811	-0.694222019891418	-0.723110575803404	-1.02142267333704	-1.00486615687492	-1.03905155388762	-0.958054326482739	-0.942505126904083	-0.975028504685801	0.00188809968602084	0.00224855119593857	0.00219360125858834
248	13.6648837358257	0.29	-3.20611853931946	-3.3142265609021	-3.09801051773682	0.455022514842944	-14.9514294459495	-15.2999053237264	-14.6029535681726	2.03	1.13	3.55	-6.13530676410003	-5.99556691834198	-5.85582707258394	-7.2422205862798	-7.07726929263068	-6.91231799898156	-7.01383544518866	-6.85526740038059	-6.69323649853467	-3.20611853931946	2.90514118124528	-0.0903697207888137	-10.577451196155	-0.708213194141811	-0.694222019891418	-0.723110575803404	-1.02142267333704	-1.00486615687492	-1.03905155388762	-0.958054326482739	-0.942505126904083	-0.975028504685801	0.00188809968602084	0.00224855119593857	0.00219360125858834
248	13.6648837358257	0.29	-3.19711008271825	-3.30378279360825	-3.09043737182826	0.459767445288066	-14.9986321615362	-15.3448824065489	-14.6523819165236	2	1.12	3.51	-6.2105409942996	-6.07040298059807	-5.93026496689654	-7.34562105851257	-7.17987048292038	-7.01411990732818	-7.11990697503079	-6.9579203566938	-6.79636083543809	-3.19711008271825	2.88306653655438	0.041747646518473	-10.4015979244336	-0.708213194141811	-0.694222019891418	-0.723110575803404	-1.02142267333704	-1.00486615687492	-1.03905155388762	-0.958054326482739	-0.942505126904083	-0.975028504685801	0.00188809968602084	0.00224855119593857	0.00219360125858834
248	13.6648837358257	0.29	-3.19480693015762	-3.30052306781996	-3.08909079249529	0.454900222493411	-14.633151669659	-14.9742934955697	-14.2920098437483	2.01	1.12	3.56	-6.04758454015986	-5.90980949033932	-5.77203444051878	-7.14957699918286	-6.98669654323935	-6.82381608729583	-6.91659096376676	-6.75972762405289	-6.60164381020562	-3.19480693015762	2.86869452754854	0.160295147081633	-10.196365520886	-0.708213194141811	-0.694222019891418	-0.723110575803404	-1.02142267333704	-1.00486615687492	-1.03905155388762	-0.958054326482739	-0.942505126904083	-0.975028504685801	0.00188809968602084	0.00224855119593857	0.00219360125858834
248	13.6648837358257	0.29	-3.17573532157818	-3.28212122143424	-3.06934942172212	0.464166210945534	-14.9914069504889	-15.334441488083	-14.6483724128949	1.97	1.13	3.53	-6.29876204604483	-6.15785747331819	-6.01695290059156	-7.47398332753123	-7.30678881857323	-7.13959430961523	-7.24852150024896	-7.08654238274754	-6.92390408313766	-3.17573532157818	2.86246684796317	0.033311010065406	-10.3208121172897	-0.708213194141811	-0.694222019891418	-0.723110575803404	-1.02142267333704	-1.00486615687492	-1.03905155388762	-0.958054326482739	-0.942505126904083	-0.975028504685801	0.00188809968602084	0.00224855119593857	0.00219360125858834
248	13.6648837358257	0.29	-3.17540440311317	-3.28062031807179	-3.07018848815456	0.464796692643627	-14.9908622308676	-15.333449847397	-14.6482746143382	1.97	1.12	3.56	-6.30048245336223	-6.15971391867731	-6.0189453839924	-7.47657886728936	-7.30953339745508	-7.14248792762081	-7.23227939284685	-7.07042773306985	-6.91070000954386	-3.17540440311317	2.89778134083943	0.0491136950481526	-10.267096542734	-0.708213194141811	-0.694222019891418	-0.723110575803404	-1.02142267333704	-1.00486615687492	-1.03905155388762	-0.958054326482739	-0.942505126904083	-0.975028504685801	0.00188809968602084	0.00224855119593857	0.00219360125858834
248	13.6648837358257	0.29	-3.16677996729439	-3.2725334821993	-3.06102645238949	0.460520757191122	-14.8501586166527	-15.192461868503	-14.5078553648023	2	1.14	3.54	-6.17144274304402	-6.03239319743141	-5.8933436518188	-7.30517203690092	-7.14057829526766	-6.9759845536344	-7.09329423277156	-6.93396464548117	-6.77339874339806	-3.16677996729439	2.90882930331735	-0.176660660236814	-10.6349075455033	-0.708213194141811	-0.694222019891418	-0.723110575803404	-1.02142267333704	-1.00486615687492	-1.03905155388762	-0.958054326482739	-0.942505126904083	-0.975028504685801	0.00188809968602084	0.00224855119593857	0.00219360125858834
248	13.6648837358257	0.29	-3.16390640573014	-3.26886682855081	-3.05894598290947	0.461297945911952	-14.6682858254035	-15.0058684514778	-14.3307031993293	1.97	1.13	3.53	-6.16303210569583	-6.02438417808349	-5.88573625047115	-7.31272965740467	-7.14821732081447	-6.98370498422427	-7.0948253064125	-6.9354667412399	-6.77594335677684	-3.16390640573014	2.89092670683817	0.153427805389682	-10.2053341973392	-0.708213194141811	-0.694222019891418	-0.723110575803404	-1.02142267333704	-1.00486615687492	-1.03905155388762	-0.958054326482739	-0.942505126904083	-0.975028504685801	0.00188809968602084	0.00224855119593857	0.00219360125858834
248	13.6648837358257	0.29	-3.16181986244763	-3.26653871114957	-3.05710101374569	0.464929901666007	-14.8742997506123	-15.2141325544697	-14.5344669467549	2.01	1.12	3.58	-6.13160604261378	-5.99464648437736	-5.85768692614094	-7.24564542241946	-7.08380195281369	-6.92195848320793	-6.99824017111936	-6.84724158050349	-6.69158471822737	-3.16181986244763	2.88697941619424	-0.0756897378279111	-10.4162357535472	-0.708213194141811	-0.694222019891418	-0.723110575803404	-1.02142267333704	-1.00486615687492	-1.03905155388762	-0.958054326482739	-0.942505126904083	-0.975028504685801	0.00188809968602084	0.00224855119593857	0.00219360125858834
248	13.6648837358257	0.29	-3.15870425463537	-3.26440411354006	-3.05300439573068	0.47255880119035	-15.3361809800189	-15.6812400835485	-14.9911218764892	2	1.13	3.55	-6.3461627080694	-6.20651806241429	-6.06687341675918	-7.50589900365316	-7.34073484778375	-7.17557069191435	-7.27742232929944	-7.11805192638469	-6.9572326271748	-3.15870425463537	2.85344383362014	0.00976291336647903	-10.3358833358656	-0.708213194141811	-0.694222019891418	-0.723110575803404	-1.02142267333704	-1.00486615687492	-1.03905155388762	-0.958054326482739	-0.942505126904083	-0.975028504685801	0.00188809968602084	0.00224855119593857	0.00219360125858834
248	13.6648837358257	0.29	-3.15288873116725	-3.25687621642359	-3.0489012459109	0.471422057784761	-15.0945827087555	-15.4349813733047	-14.7541840442063	1.99	1.13	3.56	-6.288576725227	-6.14989025276485	-6.01120378030271	-7.44861884268769	-7.28434913315813	-7.12007942362856	-7.21894767050502	-7.05907338978346	-6.89965418007473	-3.15288873116725	2.91806209674028	0.0479887587830599	-10.4785895402587	-0.708213194141811	-0.694222019891418	-0.723110575803404	-1.02142267333704	-1.00486615687492	-1.03905155388762	-0.958054326482739	-0.942505126904083	-0.975028504685801	0.00188809968602084	0.00224855119593857	0.00219360125858834
248	13.6648837358257	0.29	-3.1383563584786	-3.24221075491855	-3.03450196203865	0.46860354607597	-14.8282973123269	-15.1645881180039	-14.49200650665	2	1.11	3.58	-6.15708334538031	-6.02054349987141	-5.88400365436251	-7.2873958209633	-7.12579009894508	-6.96418437692687	-7.03553530932323	-6.88002643703789	-6.7227304676038	-3.1383563584786	2.91583732986561	-0.0849308112079291	-10.5074993302715	-0.708213194141811	-0.694222019891418	-0.723110575803404	-1.02142267333704	-1.00486615687492	-1.03905155388762	-0.958054326482739	-0.942505126904083	-0.975028504685801	0.00188809968602084	0.00224855119593857	0.00219360125858834
248	13.6648837358257	0.29	-3.13643225220489	-3.24103945706101	-3.03182504734877	0.459553259129289	-14.7251360786562	-15.0652191472518	-14.3850530100607	2	1.13	3.54	-6.11424103351732	-5.97621782705168	-5.83819462058604	-7.23604844043696	-7.07270149313559	-6.90935454583422	-7.01469723301217	-6.85890984693421	-6.6990565018015	-3.13643225220489	2.8934024819819	-0.00743986303110944	-10.4281766915632	-0.708213194141811	-0.694222019891418	-0.723110575803404	-1.02142267333704	-1.00486615687492	-1.03905155388762	-0.958054326482739	-0.942505126904083	-0.975028504685801	0.00188809968602084	0.00224855119593857	0.00219360125858834
248	13.6648837358257	0.29	-3.13381971299965	-3.23862637212736	-3.02901305387195	0.464723788695547	-14.8931354466386	-15.233539581303	-14.5527313119743	2.01	1.13	3.6	-6.15470827936601	-6.01717700275316	-5.87964572614031	-7.27683851881909	-7.11423245436044	-6.9516263899018	-7.04020200742742	-6.88034627338927	-6.72349803811811	-3.13381971299965	2.90803774890553	0.164600102906267	-10.3685454042226	-0.708213194141811	-0.694222019891418	-0.723110575803404	-1.02142267333704	-1.00486615687492	-1.03905155388762	-0.958054326482739	-0.942505126904083	-0.975028504685801	0.00188809968602084	0.00224855119593857	0.00219360125858834
248	13.6648837358257	0.29	-3.1175511414342	-3.22216293614293	-3.01293934672548	0.456509640943509	-14.8585798305449	-15.2038550541677	-14.5133046069221	2.03	1.15	3.63	-6.07939366447109	-5.94133236360279	-5.80327106273449	-7.17184226215336	-7.00897176437301	-6.84610126659266	-6.94350752709288	-6.78598782076537	-6.62686273968429	-3.1175511414342	2.95418673519971	-0.0090034458826919	-10.6947467697643	-0.708213194141811	-0.694222019891418	-0.723110575803404	-1.02142267333704	-1.00486615687492	-1.03905155388762	-0.958054326482739	-0.942505126904083	-0.975028504685801	0.00188809968602084	0.00224855119593857	0.00219360125858834
248	13.6648837358257	0.29	-3.11568784131704	-3.21876660571002	-3.01260907692406	0.463551549612199	-14.6502936608259	-14.9859373430204	-14.3146499786314	1.96	1.12	3.56	-6.16601004720852	-6.02790842104249	-5.88980679487647	-7.31917502379721	-7.15524568128215	-6.99131633876709	-7.08111648190716	-6.92305209369141	-6.76432188377398	-3.11568784131704	2.89074011409959	0.194013430006702	-10.1109201745986	-0.708213194141811	-0.694222019891418	-0.723110575803404	-1.02142267333704	-1.00486615687492	-1.03905155388762	-0.958054326482739	-0.942505126904083	-0.975028504685801	0.00188809968602084	0.00224855119593857	0.00219360125858834
248	13.6648837358257	0.29	-3.09973806356947	-3.20316629778388	-2.99630982935505	0.462394694521235	-14.8079984829531	-15.1480454306596	-14.4679515352467	2.06	1.15	3.69	-5.98553163748966	-5.8511669913678	-5.71680234524594	-7.04335879418988	-6.88524779098957	-6.72713678778927	-6.80792282474469	-6.65678829546231	-6.50260193329304	-3.09973806356947	2.9933833307863	0.365403625965168	-10.5051262595296	-0.708213194141811	-0.694222019891418	-0.723110575803404	-1.02142267333704	-1.00486615687492	-1.03905155388762	-0.958054326482739	-0.942505126904083	-0.975028504685801	0.00188809968602084	0.00224855119593857	0.00219360125858834
248	13.6648837358257	0.29	-3.09790013499007	-3.20059567486246	-2.99520459511769	0.462427940856693	-14.8344341629439	-15.1750653936145	-14.4938029322733	1.98	1.12	3.53	-6.21663880709659	-6.07709533413159	-5.93755186116659	-7.37221408925038	-7.20673168157356	-7.04124927389674	-7.14481669766275	-6.98388830753291	-6.82372341836648	-3.09790013499007	2.90383345639628	-0.0618982511625371	-10.4109544232197	-0.708213194141811	-0.694222019891418	-0.723110575803404	-1.02142267333704	-1.00486615687492	-1.03905155388762	-0.958054326482739	-0.942505126904083	-0.975028504685801	0.00188809968602084	0.00224855119593857	0.00219360125858834
248	13.6648837358257	0.29	-3.05999566778004	-3.16275701559553	-2.95723431996455	0.456399805944032	-14.6501787259114	-14.9906866059408	-14.3096708458821	1.99	1.12	3.55	-6.10320925586025	-5.96457712380935	-5.82594499175846	-7.22793687495493	-7.06375697266137	-6.89957707036781	-6.99530710741043	-6.83553452286723	-6.67895477848461	-3.05999566778004	2.90716734811206	0.00558452594791451	-10.4037718253881	-0.708213194141811	-0.694222019891418	-0.723110575803404	-1.02142267333704	-1.00486615687492	-1.03905155388762	-0.958054326482739	-0.942505126904083	-0.975028504685801	0.00188809968602084	0.00224855119593857	0.00219360125858834
248	13.6648837358257	0.29	-3.03136465670935	-3.13297299337213	-2.92975632004656	0.468413540366151	-14.911718731884	-15.2500305008325	-14.5734069629354	2.03	1.14	3.56	-6.1050390283021	-5.96960280389246	-5.83416657948281	-7.20390487416809	-7.04409104289847	-6.88427721162884	-6.98564861799669	-6.83178563679627	-6.67663515117018	-3.03136465670935	2.93958491072472	-0.0227333162592621	-10.5639092404983	-0.708213194141811	-0.694222019891418	-0.723110575803404	-1.02142267333704	-1.00486615687492	-1.03905155388762	-0.958054326482739	-0.942505126904083	-0.975028504685801	0.00188809968602084	0.00224855119593857	0.00219360125858834
248	13.6648837358257	0.3	-3.67868984641953	-3.7972160693033	-3.56016362353576	0.439609588401753	-14.5919350454404	-14.942801481384	-14.2410686094968	1.98	1.13	3.54	-6.10947916069452	-5.96602472336861	-5.82257028604271	-7.24202617996944	-7.07197882185244	-6.90193146373544	-7.01931359970121	-6.85448557978324	-6.69005354673069	-3.67868984641953	2.81925372943201	-0.0143718178096607	-10.3240866191755	-0.708213194141811	-0.694222019891418	-0.723110575803404	-1.02142267333704	-1.00486615687492	-1.03905155388762	-0.958054326482739	-0.942505126904083	-0.975028504685801	0.00188809968602084	0.00224855119593857	0.00219360125858834
248	13.6648837358257	0.3	-3.60268196161684	-3.7185493599108	-3.48681456332288	0.448342761677427	-14.6941327625213	-15.0412616100429	-14.3470039149997	1.99	1.12	3.55	-6.12911070253866	-5.98766039141026	-5.84621008028185	-7.25997985024429	-7.09243084379909	-6.92488183735388	-7.02882784559594	-6.86475005925822	-6.7036577189904	-3.60268196161684	2.82374453930718	-0.0546953749586489	-10.3098241259011	-0.708213194141811	-0.694222019891418	-0.723110575803404	-1.02142267333704	-1.00486615687492	-1.03905155388762	-0.958054326482739	-0.942505126904083	-0.975028504685801	0.00188809968602084	0.00224855119593857	0.00219360125858834
248	13.6648837358257	0.3	-3.58664172710596	-3.70194889518684	-3.47133455902507	0.451813111652927	-14.904939673797	-15.2545886793234	-14.5552906682707	2.01	1.15	3.51	-6.15971237821091	-6.01852618482051	-5.87733999143012	-7.28186339875852	-7.11495648640068	-6.94804957404284	-7.08341367795442	-6.92060057630002	-6.76004040110855	-3.58664172710596	2.8546853105669	-0.310312627272023	-10.8050977422678	-0.708213194141811	-0.694222019891418	-0.723110575803404	-1.02142267333704	-1.00486615687492	-1.03905155388762	-0.958054326482739	-0.942505126904083	-0.975028504685801	0.00188809968602084	0.00224855119593857	0.00219360125858834
248	13.6648837358257	0.3	-3.58627825953731	-3.70163878605936	-3.47091773301525	0.454392078656939	-14.9486369740493	-15.297490985025	-14.5997829630736	2	1.12	3.49	-6.20501117431278	-6.06350803249514	-5.9220048906775	-7.34257649665063	-7.17513156961914	-7.00768664258764	-7.12491397877954	-6.96238398647516	-6.80109706596776	-3.58627825953731	2.81828661348196	0.124880013635836	-10.1512969788185	-0.708213194141811	-0.694222019891418	-0.723110575803404	-1.02142267333704	-1.00486615687492	-1.03905155388762	-0.958054326482739	-0.942505126904083	-0.975028504685801	0.00188809968602084	0.00224855119593857	0.00219360125858834
248	13.6648837358257	0.3	-3.57906076264742	-3.69507479648511	-3.46304672880973	0.446606052517312	-14.9085045228615	-15.2619367517173	-14.5550722940058	2.02	1.12	3.52	-6.14528371815746	-6.0029727286158	-5.86066173907413	-7.26038977288268	-7.09225542784272	-6.92412108280276	-7.03518857708262	-6.87324437951137	-6.71030026031657	-3.57906076264742	2.84083013441355	0.0233663946751585	-10.3435553472149	-0.708213194141811	-0.694222019891418	-0.723110575803404	-1.02142267333704	-1.00486615687492	-1.03905155388762	-0.958054326482739	-0.942505126904083	-0.975028504685801	0.00188809968602084	0.00224855119593857	0.00219360125858834
248	13.6648837358257	0.3	-3.57044095577444	-3.68539647385038	-3.4554854376985	0.447729963354354	-14.8733133329039	-15.2251106766146	-14.5215159891933	2.02	1.14	3.54	-6.11616558868335	-5.97484308183957	-5.83352057499579	-7.22237108143371	-7.0554881591543	-6.88860523687489	-7.0105565739284	-6.8493298721281	-6.68653579493693	-3.57044095577444	2.84173028394908	0.00611455422539593	-10.442973140765	-0.708213194141811	-0.694222019891418	-0.723110575803404	-1.02142267333704	-1.00486615687492	-1.03905155388762	-0.958054326482739	-0.942505126904083	-0.975028504685801	0.00188809968602084	0.00224855119593857	0.00219360125858834
248	13.6648837358257	0.3	-3.56118743868258	-3.67580161786319	-3.44657325950198	0.461230419791498	-15.1357483210035	-15.4841366738571	-14.7873599681499	1.97	1.14	3.44	-6.36939688478234	-6.22608739739538	-6.08277791000842	-7.56018218326484	-7.39008038982435	-7.21997859638387	-7.3606700816583	-7.1985568689865	-7.03248730547518	-3.56118743868258	2.80618952115208	-0.121490910563405	-10.2922424302738	-0.708213194141811	-0.694222019891418	-0.723110575803404	-1.02142267333704	-1.00486615687492	-1.03905155388762	-0.958054326482739	-0.942505126904083	-0.975028504685801	0.00188809968602084	0.00224855119593857	0.00219360125858834
248	13.6648837358257	0.3	-3.55729632658726	-3.6720629541938	-3.44252969898071	0.456725201315554	-14.9049452302749	-15.251147446904	-14.5587430136457	2.01	1.14	3.5	-6.16792873871246	-6.02791628333577	-5.88790382795908	-7.29402752696181	-7.12845254273327	-6.96287755850473	-7.09147989280305	-6.92967578113818	-6.76872768159955	-3.55729632658726	2.83653282436061	0.106843730230617	-10.2605798163001	-0.708213194141811	-0.694222019891418	-0.723110575803404	-1.02142267333704	-1.00486615687492	-1.03905155388762	-0.958054326482739	-0.942505126904083	-0.975028504685801	0.00188809968602084	0.00224855119593857	0.00219360125858834
248	13.6648837358257	0.3	-3.55407578647053	-3.66871421617671	-3.43943735676435	0.450019472420618	-14.8540941460031	-15.203814849701	-14.5043734423051	1.99	1.13	3.52	-6.19529692225465	-6.05279166152324	-5.91028640079183	-7.33836454197119	-7.16956624779432	-7.00076795361746	-7.11690963866164	-6.95406802830351	-6.78976330854165	-3.55407578647053	2.8413971103177	0.0610376500016255	-10.253492117182	-0.708213194141811	-0.694222019891418	-0.723110575803404	-1.02142267333704	-1.00486615687492	-1.03905155388762	-0.958054326482739	-0.942505126904083	-0.975028504685801	0.00188809968602084	0.00224855119593857	0.00219360125858834
248	13.6648837358257	0.3	-3.55407092335664	-3.66875900878857	-3.43938283792472	0.458679090645737	-14.8449443121928	-15.1883983848486	-14.5014902395369	1.96	1.12	3.46	-6.27029796060752	-6.1285081999778	-5.98671843934809	-7.44846274445565	-7.28003123510304	-7.11159972575043	-7.23511054835299	-7.06895377171424	-6.9053777784271	-3.55407092335664	2.80713168704331	-0.0499818577219121	-10.1533083606056	-0.708213194141811	-0.694222019891418	-0.723110575803404	-1.02142267333704	-1.00486615687492	-1.03905155388762	-0.958054326482739	-0.942505126904083	-0.975028504685801	0.00188809968602084	0.00224855119593857	0.00219360125858834
248	13.6648837358257	0.3	-3.54384471146117	-3.65851527736195	-3.42917414556039	0.447765512752717	-14.8925621617716	-15.2447894761935	-14.5403348473497	1.99	1.15	3.51	-6.19586007325517	-6.0527061676178	-5.90955226198044	-7.33488670976465	-7.16541585866475	-6.99594500756485	-7.12984294098619	-6.9648261371727	-6.79987695134549	-3.54384471146117	2.83804537727585	-0.218025014774916	-10.626158245317	-0.708213194141811	-0.694222019891418	-0.723110575803404	-1.02142267333704	-1.00486615687492	-1.03905155388762	-0.958054326482739	-0.942505126904083	-0.975028504685801	0.00188809968602084	0.00224855119593857	0.00219360125858834
248	13.6648837358257	0.3	-3.54219884008634	-3.65791342417454	-3.42648425599813	0.446531040938095	-14.9309824193721	-15.2850012466236	-14.5769635921206	1.97	1.1	3.53	-6.273193667693	-6.12789903346136	-5.98260439922972	-7.44227625940183	-7.2699042804321	-7.09753230146237	-7.19412535060142	-7.02700466076033	-6.8611933027627	-3.54219884008634	2.81590589509979	0.00602428497607613	-10.1698083006646	-0.708213194141811	-0.694222019891418	-0.723110575803404	-1.02142267333704	-1.00486615687492	-1.03905155388762	-0.958054326482739	-0.942505126904083	-0.975028504685801	0.00188809968602084	0.00224855119593857	0.00219360125858834
248	13.6648837358257	0.3	-3.5298834648755	-3.64372660579778	-3.41604032395322	0.455468239027862	-14.7790745746116	-15.1232239355897	-14.4349252136334	2.02	1.13	3.58	-6.07683941858525	-5.93855274032272	-5.80026606206018	-7.1763379528903	-7.01303070232194	-6.84972345175359	-6.94417348894729	-6.78676751274069	-6.62799080563706	-3.5298834648755	2.86629669141094	-0.131932047560148	-10.5795264972454	-0.708213194141811	-0.694222019891418	-0.723110575803404	-1.02142267333704	-1.00486615687492	-1.03905155388762	-0.958054326482739	-0.942505126904083	-0.975028504685801	0.00188809968602084	0.00224855119593857	0.00219360125858834
248	13.6648837358257	0.3	-3.52924178187969	-3.64301039919469	-3.41547316456469	0.455805062078262	-14.8206093770109	-15.1654916765158	-14.4757270775059	1.95	1.13	3.45	-6.28177232595943	-6.13891694540502	-5.9960615648506	-7.46759853039193	-7.29777597482457	-7.12795341925721	-7.26377424990811	-7.09970101994229	-6.9345466711749	-3.52924178187969	2.80624805106201	0.301026840624566	-9.83330140303825	-0.708213194141811	-0.694222019891418	-0.723110575803404	-1.02142267333704	-1.00486615687492	-1.03905155388762	-0.958054326482739	-0.942505126904083	-0.975028504685801	0.00188809968602084	0.00224855119593857	0.00219360125858834
248	13.6648837358257	0.3	-3.52839027671736	-3.64267637282301	-3.4141041806117	0.456089407730594	-14.9136616808325	-15.2605104995952	-14.5668128620697	1.98	1.12	3.47	-6.24732377333881	-6.10533134973879	-5.96333892613877	-7.40748335601403	-7.23912222208562	-7.0707610881572	-7.19432767094438	-7.03104384001292	-6.86846265110761	-3.52839027671736	2.83201396997109	0.161501035716442	-10.0914102495091	-0.708213194141811	-0.694222019891418	-0.723110575803404	-1.02142267333704	-1.00486615687492	-1.03905155388762	-0.958054326482739	-0.942505126904083	-0.975028504685801	0.00188809968602084	0.00224855119593857	0.00219360125858834
248	13.6648837358257	0.3	-3.52100036180315	-3.63445787964149	-3.4075428439648	0.458523053135036	-14.9942251143858	-15.3412419878827	-14.6472082408889	2	1.12	3.54	-6.2196173689146	-6.07893044308341	-5.93824351725223	-7.35905647217663	-7.19259558388097	-7.02613469558531	-7.12816960107787	-6.96721350260083	-6.80689044531774	-3.52100036180315	2.85621388337969	0.133801952042685	-10.2442226091253	-0.708213194141811	-0.694222019891418	-0.723110575803404	-1.02142267333704	-1.00486615687492	-1.03905155388762	-0.958054326482739	-0.942505126904083	-0.975028504685801	0.00188809968602084	0.00224855119593857	0.00219360125858834
248	13.6648837358257	0.3	-3.51985194893351	-3.63464367542702	-3.40506022244001	0.457595486536115	-14.8997688206927	-15.2452444998474	-14.554293141538	2	1.13	3.59	-6.18200870357128	-6.0419169093447	-5.90182511511813	-7.31489343539188	-7.14912910294307	-6.98336477049426	-7.08174356484333	-6.92051685849794	-6.75911398819335	-3.51985194893351	2.85617807095555	0.148556165552049	-10.2358669690987	-0.708213194141811	-0.694222019891418	-0.723110575803404	-1.02142267333704	-1.00486615687492	-1.03905155388762	-0.958054326482739	-0.942505126904083	-0.975028504685801	0.00188809968602084	0.00224855119593857	0.00219360125858834
248	13.6648837358257	0.3	-3.51741540238302	-3.63058170996212	-3.40424909480391	0.452356471137468	-14.8619545473884	-15.2102130056255	-14.5136960891513	2.01	1.17	3.57	-6.14263667544164	-6.00199267674755	-5.86134867805346	-7.26189164043963	-7.09562078113943	-6.92934992183923	-7.06156393495005	-6.90074386548799	-6.73925252342596	-3.51741540238302	2.85884094193925	0.00254073350762448	-10.5687554031604	-0.708213194141811	-0.694222019891418	-0.723110575803404	-1.02142267333704	-1.00486615687492	-1.03905155388762	-0.958054326482739	-0.942505126904083	-0.975028504685801	0.00188809968602084	0.00224855119593857	0.00219360125858834
248	13.6648837358257	0.3	-3.5137837591117	-3.62702006122155	-3.40054745700185	0.451420336253529	-14.7967971677909	-15.1441846623983	-14.4494096731835	2.02	1.14	3.56	-6.10138626136318	-5.96142855916811	-5.82147085697304	-7.20941965882849	-7.04404514123744	-6.87867062364639	-6.98723984616807	-6.82808942231508	-6.66679604509116	-3.5137837591117	2.86564292331006	-0.186674665100091	-10.5726282239382	-0.708213194141811	-0.694222019891418	-0.723110575803404	-1.02142267333704	-1.00486615687492	-1.03905155388762	-0.958054326482739	-0.942505126904083	-0.975028504685801	0.00188809968602084	0.00224855119593857	0.00219360125858834
248	13.6648837358257	0.3	-3.51010091957536	-3.62316199305885	-3.39703984609187	0.450377172917687	-14.7868093367139	-15.1346944433724	-14.4389242300553	2	1.13	3.54	-6.13377191026177	-5.99278142623156	-5.85179094220135	-7.25694476903956	-7.09013710639144	-6.92332944374333	-7.03887461194301	-6.87722607213035	-6.71571000926157	-3.51010091957536	2.85579414626572	-0.356814093610574	-10.7580819710922	-0.708213194141811	-0.694222019891418	-0.723110575803404	-1.02142267333704	-1.00486615687492	-1.03905155388762	-0.958054326482739	-0.942505126904083	-0.975028504685801	0.00188809968602084	0.00224855119593857	0.00219360125858834
248	13.6648837358257	0.3	-3.50532906386128	-3.61989907245193	-3.39075905527062	0.453957352541399	-14.8834920998093	-15.2311305168283	-14.5358536827903	2	1.13	3.58	-6.17243259100888	-6.03155173566304	-5.8906708803172	-7.30257653000407	-7.13590103981338	-6.96922554962268	-7.06945869663629	-6.90741457230835	-6.74767642859659	-3.50532906386128	2.85856545577787	-0.0163197871551916	-10.3622820473632	-0.708213194141811	-0.694222019891418	-0.723110575803404	-1.02142267333704	-1.00486615687492	-1.03905155388762	-0.958054326482739	-0.942505126904083	-0.975028504685801	0.00188809968602084	0.00224855119593857	0.00219360125858834
248	13.6648837358257	0.3	-3.50085695804621	-3.61431764092978	-3.38739627516264	0.457645011800189	-14.8655998145676	-15.2102488426317	-14.5209507865034	1.99	1.13	3.55	-6.19570246479063	-6.05531404282875	-5.91492562086686	-7.33827407684827	-7.1719961247634	-7.00571817267853	-7.11275252802082	-6.95407402958324	-6.79195287418133	-3.50085695804621	2.83168840840747	-0.184215617603626	-10.4376802727151	-0.708213194141811	-0.694222019891418	-0.723110575803404	-1.02142267333704	-1.00486615687492	-1.03905155388762	-0.958054326482739	-0.942505126904083	-0.975028504685801	0.00188809968602084	0.00224855119593857	0.00219360125858834
248	13.6648837358257	0.3	-3.49660473382709	-3.6093451321912	-3.38386433546298	0.45361118368839	-14.7918578944391	-15.1375973293013	-14.4461184595769	2	1.13	3.54	-6.14773579271398	-6.00732284259931	-5.86690989248463	-7.27674562748832	-7.1105463379872	-6.94434704848608	-7.05482772898558	-6.89480155489536	-6.73307513849973	-3.49660473382709	2.86617805844288	0.147477318396863	-10.2388597048269	-0.708213194141811	-0.694222019891418	-0.723110575803404	-1.02142267333704	-1.00486615687492	-1.03905155388762	-0.958054326482739	-0.942505126904083	-0.975028504685801	0.00188809968602084	0.00224855119593857	0.00219360125858834
248	13.6648837358257	0.3	-3.49552501563146	-3.60845473197625	-3.38259529928667	0.457345629366099	-14.9887993215421	-15.3365142999137	-14.6410843431705	2.02	1.14	3.55	-6.17351479458643	-6.03354664267799	-5.89357849076955	-7.29328746628515	-7.12793142487935	-6.96257538347356	-7.07371098085779	-6.91521102236972	-6.75517773765604	-3.49552501563146	2.85240283486634	0.0940687713287138	-10.3260186818487	-0.708213194141811	-0.694222019891418	-0.723110575803404	-1.02142267333704	-1.00486615687492	-1.03905155388762	-0.958054326482739	-0.942505126904083	-0.975028504685801	0.00188809968602084	0.00224855119593857	0.00219360125858834
248	13.6648837358257	0.3	-3.48674243876946	-3.59968132134394	-3.37380355619498	0.462583303984608	-15.0230965020532	-15.3679520564234	-14.678240947683	1.97	1.11	3.49	-6.31899340158206	-6.17719571998054	-6.03539803837903	-7.49967489781782	-7.33138282253105	-7.16309074724428	-7.26889942407417	-7.10593098225614	-6.94219416696211	-3.48674243876946	2.84433179008549	-0.10514206275496	-10.3304339311339	-0.708213194141811	-0.694222019891418	-0.723110575803404	-1.02142267333704	-1.00486615687492	-1.03905155388762	-0.958054326482739	-0.942505126904083	-0.975028504685801	0.00188809968602084	0.00224855119593857	0.00219360125858834
248	13.6648837358257	0.3	-3.48241776251058	-3.59478968038931	-3.37004584463185	0.456321802351091	-14.94655652399	-15.2940076039128	-14.5991054440672	1.98	1.12	3.49	-6.24745262946456	-6.10552225914627	-5.96359188882798	-7.40412365209163	-7.23591589220121	-7.06770813231079	-7.17700941577838	-7.01441242441971	-6.85164777076426	-3.48241776251058	2.83298049633718	0.0596066173204004	-10.1815676602138	-0.708213194141811	-0.694222019891418	-0.723110575803404	-1.02142267333704	-1.00486615687492	-1.03905155388762	-0.958054326482739	-0.942505126904083	-0.975028504685801	0.00188809968602084	0.00224855119593857	0.00219360125858834
248	13.6648837358257	0.3	-3.47260734881944	-3.58639972022836	-3.35881497741053	0.452780788857882	-14.8573931723948	-15.205246735382	-14.5095396094077	1.94	1.1	3.46	-6.32396968346059	-6.17929492579976	-6.03462016813892	-7.52456417909786	-7.35242317374777	-7.18028216839769	-7.28771696987883	-7.12205865996968	-6.95736596183814	-3.47260734881944	2.79905941270472	-0.169275403645761	-10.166250635841	-0.708213194141811	-0.694222019891418	-0.723110575803404	-1.02142267333704	-1.00486615687492	-1.03905155388762	-0.958054326482739	-0.942505126904083	-0.975028504685801	0.00188809968602084	0.00224855119593857	0.00219360125858834
248	13.6648837358257	0.3	-3.46990573566482	-3.58169646562055	-3.35811500570908	0.458671226686271	-14.7855159702768	-15.1276005202857	-14.4434314202679	2.01	1.12	3.58	-6.10049590418548	-5.96254372905925	-5.82459155393301	-7.20983996011312	-7.04680188576128	-6.88376381140944	-6.97183534411426	-6.81557355243712	-6.65739436468135	-3.46990573566482	2.86671592236106	-0.078351324871347	-10.4759751766453	-0.708213194141811	-0.694222019891418	-0.723110575803404	-1.02142267333704	-1.00486615687492	-1.03905155388762	-0.958054326482739	-0.942505126904083	-0.975028504685801	0.00188809968602084	0.00224855119593857	0.00219360125858834
248	13.6648837358257	0.3	-3.46986442010393	-3.5831948347282	-3.35653400547967	0.458474241410151	-14.9021306808565	-15.247050083112	-14.5572112786009	1.96	1.11	3.44	-6.27666215679975	-6.13467124396861	-5.99268033113746	-7.4513609210573	-7.28279592383676	-7.11423092661621	-7.2375416189096	-7.07363851688202	-6.91038806005403	-3.46986442010393	2.79636403859893	0.224813592186867	-9.85491912382732	-0.708213194141811	-0.694222019891418	-0.723110575803404	-1.02142267333704	-1.00486615687492	-1.03905155388762	-0.958054326482739	-0.942505126904083	-0.975028504685801	0.00188809968602084	0.00224855119593857	0.00219360125858834
248	13.6648837358257	0.3	-3.46875704851051	-3.58046303366106	-3.35705106335997	0.464606183005709	-15.2436719325819	-15.5921704577596	-14.8951734074043	2.01	1.13	3.52	-6.29910597182478	-6.15831549322747	-6.01752501463017	-7.44743606619952	-7.28097941460913	-7.11452276301873	-7.22828677521925	-7.06777753460506	-6.90540134430381	-3.46875704851051	2.84614840255454	-0.0646389029266105	-10.4161223605646	-0.708213194141811	-0.694222019891418	-0.723110575803404	-1.02142267333704	-1.00486615687492	-1.03905155388762	-0.958054326482739	-0.942505126904083	-0.975028504685801	0.00188809968602084	0.00224855119593857	0.00219360125858834
248	13.6648837358257	0.3	-3.46660906834299	-3.57821311455855	-3.35500502212743	0.466159946498369	-14.884152667697	-15.2233710540443	-14.5449342813497	1.98	1.1	3.55	-6.21554837349207	-6.07704893850922	-5.93854950352636	-7.36552460875465	-7.20140055479098	-7.0372765008273	-7.11065807797367	-6.95197656686908	-6.79646666634361	-3.46660906834299	2.82661194496474	-0.0495876925442832	-10.2046889467665	-0.708213194141811	-0.694222019891418	-0.723110575803404	-1.02142267333704	-1.00486615687492	-1.03905155388762	-0.958054326482739	-0.942505126904083	-0.975028504685801	0.00188809968602084	0.00224855119593857	0.00219360125858834
248	13.6648837358257	0.3	-3.46576103560428	-3.57728272863361	-3.35423934257495	0.455696458305382	-14.9090907915032	-15.2561080550858	-14.5620735279206	1.99	1.11	3.5	-6.20071842288129	-6.05967613794302	-5.91863385300476	-7.34070451656044	-7.1737319712096	-7.00675942585877	-7.11235569954889	-6.95006128020648	-6.78813346683745	-3.46576103560428	2.84676891503164	0.271967305081646	-9.98985142332391	-0.708213194141811	-0.694222019891418	-0.723110575803404	-1.02142267333704	-1.00486615687492	-1.03905155388762	-0.958054326482739	-0.942505126904083	-0.975028504685801	0.00188809968602084	0.00224855119593857	0.00219360125858834
248	13.6648837358257	0.3	-3.46343717652557	-3.57585542638543	-3.35101892666571	0.466378378754037	-15.1255826884414	-15.4701521520336	-14.7810132248492	2.02	1.14	3.54	-6.22699826562572	-6.08830322041285	-5.94960817519997	-7.35639312904631	-7.19254287020346	-7.02869261136061	-7.13921310235482	-6.97904752991011	-6.8198722820316	-3.46343717652557	2.87493072867434	0.187246416342632	-10.1964404743513	-0.708213194141811	-0.694222019891418	-0.723110575803404	-1.02142267333704	-1.00486615687492	-1.03905155388762	-0.958054326482739	-0.942505126904083	-0.975028504685801	0.00188809968602084	0.00224855119593857	0.00219360125858834
248	13.6648837358257	0.3	-3.45919882907484	-3.57135940012779	-3.3470382580219	0.46129756390922	-15.0215881480555	-15.3673021007855	-14.6758741953255	2.03	1.13	3.56	-6.16691717822633	-6.02818174504096	-5.88944631185559	-7.28069230035866	-7.11690057574364	-6.95310885112863	-7.0548860633662	-6.89707851390309	-6.73741835588588	-3.45919882907484	2.8804599910333	0.0573658039889775	-10.426573394046	-0.708213194141811	-0.694222019891418	-0.723110575803404	-1.02142267333704	-1.00486615687492	-1.03905155388762	-0.958054326482739	-0.942505126904083	-0.975028504685801	0.00188809968602084	0.00224855119593857	0.00219360125858834
248	13.6648837358257	0.3	-3.4539292418859	-3.56585201608307	-3.34200646768872	0.453516339033284	-15.1051136865492	-15.4582426079537	-14.7519847651448	1.95	1.12	3.5	-6.40154937531434	-6.25531203879726	-6.10907470228018	-7.60959558957673	-7.43576158069085	-7.26192757180496	-7.38097170328911	-7.2123596947328	-7.04477541061667	-3.4539292418859	2.82026951846203	0.118696324458414	-10.0994551545849	-0.708213194141811	-0.694222019891418	-0.723110575803404	-1.02142267333704	-1.00486615687492	-1.03905155388762	-0.958054326482739	-0.942505126904083	-0.975028504685801	0.00188809968602084	0.00224855119593857	0.00219360125858834
248	13.6648837358257	0.3	-3.45041391577444	-3.5625505235015	-3.33827730804738	0.466786601154729	-15.0663758014304	-15.4093151354011	-14.7234364674598	2.03	1.14	3.6	-6.17196510212017	-6.03460600583246	-5.89724690954475	-7.28367361886309	-7.12157308695989	-6.95947255505669	-7.05328302785953	-6.89558977515715	-6.74051272179931	-3.45041391577444	2.87908127732948	0.150750682659912	-10.3702564741166	-0.708213194141811	-0.694222019891418	-0.723110575803404	-1.02142267333704	-1.00486615687492	-1.03905155388762	-0.958054326482739	-0.942505126904083	-0.975028504685801	0.00188809968602084	0.00224855119593857	0.00219360125858834
248	13.6648837358257	0.3	-3.44988896417533	-3.56087983317314	-3.33889809517751	0.458415467694884	-15.0436056685226	-15.3918408168085	-14.6953705202367	2.01	1.15	3.55	-6.21897130277664	-6.07826919835758	-5.93756709393851	-7.35289591320551	-7.18653915125994	-7.02018238931437	-7.14292120501415	-6.9827417646937	-6.82041212440235	-3.44988896417533	2.88058609929187	0.121154928697274	-10.3700888120131	-0.708213194141811	-0.694222019891418	-0.723110575803404	-1.02142267333704	-1.00486615687492	-1.03905155388762	-0.958054326482739	-0.942505126904083	-0.975028504685801	0.00188809968602084	0.00224855119593857	0.00219360125858834
248	13.6648837358257	0.3	-3.44929620551159	-3.56110945715205	-3.33748295387113	0.464121564302444	-14.9251819585114	-15.2667317850804	-14.5836321319424	2.03	1.14	3.54	-6.12416411801941	-5.98715331427725	-5.85014251053509	-7.22961314034445	-7.06787104982977	-6.90612895931508	-7.01399232981552	-6.85650987145488	-6.70032456018961	-3.44929620551159	2.86823762857611	0.0280372803028875	-10.4201317591116	-0.708213194141811	-0.694222019891418	-0.723110575803404	-1.02142267333704	-1.00486615687492	-1.03905155388762	-0.958054326482739	-0.942505126904083	-0.975028504685801	0.00188809968602084	0.00224855119593857	0.00219360125858834
248	13.6648837358257	0.3	-3.44854246718426	-3.5597708830111	-3.33731405135742	0.464406354535885	-15.0362669659243	-15.3801619384553	-14.6923719933932	2	1.14	3.56	-6.22624870650166	-6.08703199106901	-5.94781527563637	-7.36456475730485	-7.199895698224	-7.03522663914315	-7.14251711267134	-6.98234624344307	-6.82337746011762	-3.44854246718426	2.8862508392117	-0.0572372384413285	-10.5479967480149	-0.708213194141811	-0.694222019891418	-0.723110575803404	-1.02142267333704	-1.00486615687492	-1.03905155388762	-0.958054326482739	-0.942505126904083	-0.975028504685801	0.00188809968602084	0.00224855119593857	0.00219360125858834
248	13.6648837358257	0.3	-3.44475128014802	-3.55580669931639	-3.33369586097965	0.466759498333016	-14.8381759770651	-15.1759394389322	-14.5004125151979	1.97	1.11	3.55	-6.21851716218421	-6.0801146670483	-5.9417121719124	-7.37483614201546	-7.21069802087616	-7.04655989973687	-7.13144045430586	-6.97328810161611	-6.81471093542135	-3.44475128014802	2.86172952768086	-0.036161659531523	-10.2865223557811	-0.708213194141811	-0.694222019891418	-0.723110575803404	-1.02142267333704	-1.00486615687492	-1.03905155388762	-0.958054326482739	-0.942505126904083	-0.975028504685801	0.00188809968602084	0.00224855119593857	0.00219360125858834
248	13.6648837358257	0.3	-3.43897482740582	-3.55044862895002	-3.32750102586162	0.458575636089554	-14.9360776127344	-15.281712154737	-14.5904430707317	2.01	1.15	3.62	-6.16006018725249	-6.02073485773634	-5.88140952822018	-7.27957892313961	-7.11493284804052	-6.95028677294143	-7.0527930177319	-6.89386297317712	-6.73451550034805	-3.43897482740582	2.88879347675077	-0.00868480802714531	-10.5540806974415	-0.708213194141811	-0.694222019891418	-0.723110575803404	-1.02142267333704	-1.00486615687492	-1.03905155388762	-0.958054326482739	-0.942505126904083	-0.975028504685801	0.00188809968602084	0.00224855119593857	0.00219360125858834
248	13.6648837358257	0.3	-3.43793130300985	-3.54955527137032	-3.32630733464937	0.478056904110231	-15.1512355490262	-15.4883962896611	-14.8140748083913	1.97	1.11	3.52	-6.34951033432949	-6.21129036843022	-6.07307040253095	-7.53095588998144	-7.36701750552458	-7.20307912106771	-7.28971720768804	-7.13145408268642	-6.97323236062532	-3.43793130300985	2.84051541995827	-0.0340711940444852	-10.2086112063038	-0.708213194141811	-0.694222019891418	-0.723110575803404	-1.02142267333704	-1.00486615687492	-1.03905155388762	-0.958054326482739	-0.942505126904083	-0.975028504685801	0.00188809968602084	0.00224855119593857	0.00219360125858834
248	13.6648837358257	0.3	-3.43604391991147	-3.5488314770044	-3.32325636281855	0.465313518149164	-14.9764798377798	-15.3183834438149	-14.6345762317447	1.96	1.12	3.48	-6.30474310076495	-6.16402235113866	-6.02330160151237	-7.48436205713326	-7.31731242127632	-7.15026278541938	-7.26496558873728	-7.105387446519	-6.94350589141949	-3.43604391991147	2.81181663116682	0.0121358644970187	-10.1798241232054	-0.708213194141811	-0.694222019891418	-0.723110575803404	-1.02142267333704	-1.00486615687492	-1.03905155388762	-0.958054326482739	-0.942505126904083	-0.975028504685801	0.00188809968602084	0.00224855119593857	0.00219360125858834
248	13.6648837358257	0.3	-3.43576853455876	-3.54696383906234	-3.32457323005518	0.469819383748957	-15.0871590157606	-15.4284863689033	-14.745831662618	2.01	1.13	3.55	-6.21915571049026	-6.08156813989603	-5.94398056930179	-7.34939678354033	-7.1868046736379	-7.02421256373546	-7.11891195253684	-6.96116897387188	-6.80585339539684	-3.43576853455876	2.86473228794321	0.0886317776355954	-10.3054076837402	-0.708213194141811	-0.694222019891418	-0.723110575803404	-1.02142267333704	-1.00486615687492	-1.03905155388762	-0.958054326482739	-0.942505126904083	-0.975028504685801	0.00188809968602084	0.00224855119593857	0.00219360125858834
248	13.6648837358257	0.3	-3.43436267305426	-3.54740388036885	-3.32132146573966	0.452237822088334	-14.7369999936749	-15.082413115239	-14.3915868721107	2.01	1.13	3.5	-6.09164997997414	-5.95214075031824	-5.81263152066234	-7.20177390593554	-7.03684093488895	-6.87190796384236	-6.98788407697198	-6.82919934884703	-6.66896624566867	-3.43436267305426	2.85169217602706	0.0128484615060863	-10.3360168553295	-0.708213194141811	-0.694222019891418	-0.723110575803404	-1.02142267333704	-1.00486615687492	-1.03905155388762	-0.958054326482739	-0.942505126904083	-0.975028504685801	0.00188809968602084	0.00224855119593857	0.00219360125858834
248	13.6648837358257	0.3	-3.43405415569708	-3.54470296869813	-3.32340534269603	0.464032720155788	-15.1005248029131	-15.4461489246872	-14.754900681139	2.01	1.12	3.54	-6.23005829137945	-6.09065406602474	-5.95124984067004	-7.36324277518795	-7.19848233360524	-7.03372189202253	-7.13340018586092	-6.97509895656145	-6.81430786320415	-3.43405415569708	2.86359201461618	-0.0919355405115713	-10.4527471176408	-0.708213194141811	-0.694222019891418	-0.723110575803404	-1.02142267333704	-1.00486615687492	-1.03905155388762	-0.958054326482739	-0.942505126904083	-0.975028504685801	0.00188809968602084	0.00224855119593857	0.00219360125858834
248	13.6648837358257	0.3	-3.42835382283778	-3.5392472646957	-3.31746038097987	0.456869642091913	-14.6772593669726	-15.0180738368237	-14.3364448971215	1.99	1.14	3.58	-6.11733785202223	-5.97851330770384	-5.83968876338546	-7.24543618842198	-7.08101100845368	-6.91658582848539	-7.01988765549838	-6.86157481199515	-6.70310491078995	-3.42835382283778	2.86272929049153	0.134152628939067	-10.261180291215	-0.708213194141811	-0.694222019891418	-0.723110575803404	-1.02142267333704	-1.00486615687492	-1.03905155388762	-0.958054326482739	-0.942505126904083	-0.975028504685801	0.00188809968602084	0.00224855119593857	0.00219360125858834
248	13.6648837358257	0.3	-3.4259715525798	-3.53695929645942	-3.31498380870018	0.44416058709332	-14.4801006916639	-14.8250802878711	-14.1351210954567	1.98	1.12	3.58	-6.06769948356769	-5.92650412562683	-5.78530876768597	-7.19414727040998	-7.02673947414787	-6.85933167788576	-6.95723769892768	-6.79476115709372	-6.63360705427986	-3.4259715525798	2.87648861049123	-0.153632436780822	-10.5014408722479	-0.708213194141811	-0.694222019891418	-0.723110575803404	-1.02142267333704	-1.00486615687492	-1.03905155388762	-0.958054326482739	-0.942505126904083	-0.975028504685801	0.00188809968602084	0.00224855119593857	0.00219360125858834
248	13.6648837358257	0.3	-3.42550845543138	-3.53582840823229	-3.31518850263047	0.463109289277254	-14.8161128962367	-15.1558575608231	-14.4763682316503	1.99	1.12	3.54	-6.15876809772372	-6.02070869770434	-5.88264929768495	-7.29073248356838	-7.1272981511805	-6.96386381879261	-7.05797145264207	-6.90081982265969	-6.74146714580125	-3.42550845543138	2.86928316831452	-0.134622822814875	-10.4376651825642	-0.708213194141811	-0.694222019891418	-0.723110575803404	-1.02142267333704	-1.00486615687492	-1.03905155388762	-0.958054326482739	-0.942505126904083	-0.975028504685801	0.00188809968602084	0.00224855119593857	0.00219360125858834
248	13.6648837358257	0.3	-3.42537834876543	-3.53658176109092	-3.31417493643993	0.451225208483141	-14.8918428841625	-15.241599560284	-14.5420862080411	2.01	1.14	3.58	-6.15696201896418	-6.01567510467139	-5.8743881903786	-7.27924764346742	-7.11220707463643	-6.94516650580545	-7.05978921755179	-6.89600280924849	-6.73524901490163	-3.42537834876543	2.88064762959525	-0.208178896847194	-10.7575194398298	-0.708213194141811	-0.694222019891418	-0.723110575803404	-1.02142267333704	-1.00486615687492	-1.03905155388762	-0.958054326482739	-0.942505126904083	-0.975028504685801	0.00188809968602084	0.00224855119593857	0.00219360125858834
248	13.6648837358257	0.3	-3.42442334038067	-3.53496215025725	-3.31388453050409	0.456846142012771	-14.8813183960874	-15.2268875981193	-14.5357491940555	2.02	1.13	3.57	-6.11700360534533	-5.97818022196483	-5.83935683858433	-7.22339209283922	-7.05945958690843	-6.89552708097765	-6.99424665948685	-6.83649863304691	-6.67962495276298	-3.42442334038067	2.90903567790999	-0.095209948426142	-10.5871864865899	-0.708213194141811	-0.694222019891418	-0.723110575803404	-1.02142267333704	-1.00486615687492	-1.03905155388762	-0.958054326482739	-0.942505126904083	-0.975028504685801	0.00188809968602084	0.00224855119593857	0.00219360125858834
248	13.6648837358257	0.3	-3.41849773478496	-3.52962075069762	-3.30737471887229	0.458124325144039	-14.6805207049041	-15.0205503479086	-14.3404910618996	1.98	1.13	3.53	-6.12928275765385	-5.99053032983425	-5.85177790201465	-7.26240625639592	-7.09800259943804	-6.93359894248016	-7.04011854372954	-6.88214055528951	-6.72414396565869	-3.41849773478496	2.84134501117404	-0.0511557746388601	-10.3764373407668	-0.708213194141811	-0.694222019891418	-0.723110575803404	-1.02142267333704	-1.00486615687492	-1.03905155388762	-0.958054326482739	-0.942505126904083	-0.975028504685801	0.00188809968602084	0.00224855119593857	0.00219360125858834
248	13.6648837358257	0.3	-3.41740499984214	-3.52775895953361	-3.30705104015066	0.462728151263901	-14.9376263612958	-15.2804200693651	-14.5948326532266	2	1.14	3.51	-6.20241792333791	-6.06327581668871	-5.92413371003951	-7.34061821945902	-7.17594226634083	-7.01126631322264	-7.13437262264782	-6.97318034496981	-6.81328462094206	-3.41740499984214	2.8595053317966	-0.0347479931650638	-10.3724433569507	-0.708213194141811	-0.694222019891418	-0.723110575803404	-1.02142267333704	-1.00486615687492	-1.03905155388762	-0.958054326482739	-0.942505126904083	-0.975028504685801	0.00188809968602084	0.00224855119593857	0.00219360125858834
248	13.6648837358257	0.3	-3.41578704630281	-3.52711258362232	-3.30446150898329	0.458727078661764	-14.8831138341039	-15.2274177270226	-14.5388099411853	2.04	1.13	3.52	-6.07244812147332	-5.93514529276984	-5.79784246406635	-7.15954430753878	-6.99766137894251	-6.83577845034624	-6.94758580606948	-6.79108173536322	-6.63548679910599	-3.41578704630281	2.86658602741189	0.245602879267817	-10.1445444155594	-0.708213194141811	-0.694222019891418	-0.723110575803404	-1.02142267333704	-1.00486615687492	-1.03905155388762	-0.958054326482739	-0.942505126904083	-0.975028504685801	0.00188809968602084	0.00224855119593857	0.00219360125858834
248	13.6648837358257	0.3	-3.41057349513986	-3.52094279814314	-3.30020419213658	0.461594434983626	-15.0418859070335	-15.3878602920486	-14.6959115220183	1.99	1.14	3.55	-6.27646623184505	-6.13534872080598	-5.99423120976691	-7.4361027175137	-7.26891241192387	-7.10172210633404	-7.21117872759351	-7.04944773288369	-6.88694838566298	-3.41057349513986	2.85284894194622	-0.160098045024741	-10.5506169968443	-0.708213194141811	-0.694222019891418	-0.723110575803404	-1.02142267333704	-1.00486615687492	-1.03905155388762	-0.958054326482739	-0.942505126904083	-0.975028504685801	0.00188809968602084	0.00224855119593857	0.00219360125858834
248	13.6648837358257	0.3	-3.4092680009828	-3.52063579910543	-3.29790020286017	0.464924025695722	-15.1983713921616	-15.5456123546956	-14.8511304296277	1.98	1.13	3.49	-6.36082953466896	-6.21874825026939	-6.07666696586983	-7.54123642517378	-7.372788496895	-7.20434056861622	-7.32579098929332	-7.16482220162534	-6.99985444542508	-3.4092680009828	2.83092746547245	0.212024519379659	-10.0878221735707	-0.708213194141811	-0.694222019891418	-0.723110575803404	-1.02142267333704	-1.00486615687492	-1.03905155388762	-0.958054326482739	-0.942505126904083	-0.975028504685801	0.00188809968602084	0.00224855119593857	0.00219360125858834
248	13.6648837358257	0.3	-3.40888255772746	-3.51868000995834	-3.29908510549658	0.457755632281661	-14.6880622888541	-15.0285193531826	-14.3476052245256	1.97	1.12	3.5	-6.15809815884092	-6.01859219875698	-5.87908623867305	-7.30317927189148	-7.13773256907665	-6.97228586626182	-7.08082539224858	-6.91902265313183	-6.76348087787624	-3.40888255772746	2.85329445251977	0.0914892082595234	-10.1571040134775	-0.708213194141811	-0.694222019891418	-0.723110575803404	-1.02142267333704	-1.00486615687492	-1.03905155388762	-0.958054326482739	-0.942505126904083	-0.975028504685801	0.00188809968602084	0.00224855119593857	0.00219360125858834
248	13.6648837358257	0.3	-3.40845942406703	-3.51957381255351	-3.29734503558056	0.446915944714031	-14.7467958461104	-15.0961753955124	-14.3974162967085	2.03	1.14	3.54	-6.05742336596765	-5.91723290111866	-5.77704243626967	-7.15124895699615	-6.98574345160839	-6.82023794622063	-6.94563832194469	-6.78330220221978	-6.62355622929751	-3.40845942406703	2.85859029648692	-0.0449076109616076	-10.5272898470599	-0.708213194141811	-0.694222019891418	-0.723110575803404	-1.02142267333704	-1.00486615687492	-1.03905155388762	-0.958054326482739	-0.942505126904083	-0.975028504685801	0.00188809968602084	0.00224855119593857	0.00219360125858834
248	13.6648837358257	0.3	-3.40765169247916	-3.51793970962782	-3.29736367533051	0.464264384805289	-14.9820652128077	-15.3248183400728	-14.6393120855425	1.99	1.13	3.54	-6.23433252182067	-6.09489615651789	-5.95545979121511	-7.38196071776509	-7.21685663201246	-7.05175254625984	-7.15371196756331	-6.99465832005395	-6.833586714213	-3.40765169247916	2.86171173728839	-0.20647744338649	-10.5773449014522	-0.708213194141811	-0.694222019891418	-0.723110575803404	-1.02142267333704	-1.00486615687492	-1.03905155388762	-0.958054326482739	-0.942505126904083	-0.975028504685801	0.00188809968602084	0.00224855119593857	0.00219360125858834
248	13.6648837358257	0.3	-3.40713535291237	-3.51747323236192	-3.29679747346283	0.453886201185709	-14.7204351391129	-15.0643143338524	-14.3765559443735	2.01	1.15	3.57	-6.09122240684068	-5.95217560989911	-5.81312881295754	-7.20302412749554	-7.0385977831059	-6.87417143871625	-6.99192000727527	-6.8342614413239	-6.67232069882881	-3.40713535291237	2.88649532581809	0.326700976822116	-10.2405400333579	-0.708213194141811	-0.694222019891418	-0.723110575803404	-1.02142267333704	-1.00486615687492	-1.03905155388762	-0.958054326482739	-0.942505126904083	-0.975028504685801	0.00188809968602084	0.00224855119593857	0.00219360125858834
248	13.6648837358257	0.3	-3.40688518835043	-3.51703573863301	-3.29673463806785	0.456993742629157	-15.0024894268031	-15.3507688267827	-14.6542100268235	2.01	1.15	3.49	-6.20298327548395	-6.06224952347148	-5.92151577145901	-7.33414743771114	-7.16774974794126	-7.00135205817139	-7.13284282773293	-6.97203119049379	-6.81129304686983	-3.40688518835043	2.84395622207225	0.122779872808854	-10.2745881113967	-0.708213194141811	-0.694222019891418	-0.723110575803404	-1.02142267333704	-1.00486615687492	-1.03905155388762	-0.958054326482739	-0.942505126904083	-0.975028504685801	0.00188809968602084	0.00224855119593857	0.00219360125858834
248	13.6648837358257	0.3	-3.40597108707686	-3.51789122670213	-3.29405094745158	0.456177536556347	-14.928086143421	-15.275208770561	-14.580963516281	1.99	1.13	3.47	-6.22615065429019	-6.08466402686996	-5.94317739944973	-7.37536511731237	-7.2077630796517	-7.04016104199103	-7.1651536120253	-7.00102107135441	-6.83794947014393	-3.40597108707686	2.83421471158973	-0.213695648690624	-10.476310802293	-0.708213194141811	-0.694222019891418	-0.723110575803404	-1.02142267333704	-1.00486615687492	-1.03905155388762	-0.958054326482739	-0.942505126904083	-0.975028504685801	0.00188809968602084	0.00224855119593857	0.00219360125858834
248	13.6648837358257	0.3	-3.40569798091911	-3.51606004479699	-3.29533591704123	0.454802175913199	-14.8201242128389	-15.1656932329616	-14.4745551927162	2.01	1.16	3.54	-6.11785336882962	-5.97845053630195	-5.83904770377428	-7.23086147171217	-7.0660973771839	-6.90133328265564	-7.02948243604027	-6.86826408017103	-6.7098783477157	-3.40569798091911	2.8743019392233	0.210475930768209	-10.3083783080838	-0.708213194141811	-0.694222019891418	-0.723110575803404	-1.02142267333704	-1.00486615687492	-1.03905155388762	-0.958054326482739	-0.942505126904083	-0.975028504685801	0.00188809968602084	0.00224855119593857	0.00219360125858834
248	13.6648837358257	0.3	-3.40531411621742	-3.51538253685102	-3.29524569558382	0.458019832743026	-14.6761522553895	-15.0161522670258	-14.3361522437533	1.99	1.12	3.51	-6.11103584548862	-5.97266802518233	-5.83430020487604	-7.23655196972393	-7.07269989163097	-6.90884781353801	-7.01793761451196	-6.85773221699928	-6.70065872501578	-3.40531411621742	2.84995712781921	0.118044288639715	-10.1725785620239	-0.708213194141811	-0.694222019891418	-0.723110575803404	-1.02142267333704	-1.00486615687492	-1.03905155388762	-0.958054326482739	-0.942505126904083	-0.975028504685801	0.00188809968602084	0.00224855119593857	0.00219360125858834
248	13.6648837358257	0.3	-3.40192216965712	-3.51240488809078	-3.29143945122345	0.455802442972427	-14.8314957349932	-15.1766331871191	-14.4863582828674	1.99	1.12	3.47	-6.17071113584518	-6.03038070201498	-5.89005026818479	-7.30577005382455	-7.13962682356355	-6.97348359330255	-7.0926322311959	-6.93123632930516	-6.77022538516902	-3.40192216965712	2.86102160807063	-0.0435817367458608	-10.3671520350277	-0.708213194141811	-0.694222019891418	-0.723110575803404	-1.02142267333704	-1.00486615687492	-1.03905155388762	-0.958054326482739	-0.942505126904083	-0.975028504685801	0.00188809968602084	0.00224855119593857	0.00219360125858834
248	13.6648837358257	0.3	-3.39706200847175	-3.50690857935354	-3.28721543758996	0.460258942379267	-15.0581318318472	-15.4054119120669	-14.7108517516274	2	1.15	3.55	-6.23906636114553	-6.09842075694083	-5.95777515273614	-7.38038943588777	-7.21401529088096	-7.04764114587414	-7.16793570309771	-7.0056435340819	-6.84450836519838	-3.39706200847175	2.86649858572619	-0.164588819349501	-10.6131476688123	-0.708213194141811	-0.694222019891418	-0.723110575803404	-1.02142267333704	-1.00486615687492	-1.03905155388762	-0.958054326482739	-0.942505126904083	-0.975028504685801	0.00188809968602084	0.00224855119593857	0.00219360125858834
248	13.6648837358257	0.3	-3.39623494127886	-3.50728662392823	-3.2851832586295	0.46127262028636	-14.9661589938201	-15.3106145608618	-14.6217034267784	1.96	1.12	3.41	-6.30240768389133	-6.16061720227133	-6.01882672065133	-7.48181473032633	-7.31349015228989	-7.14516557425346	-7.27857265932241	-7.11631453622973	-6.95214848957365	-3.39623494127886	2.79334237134243	-0.0277850011068192	-10.0923897312666	-0.708213194141811	-0.694222019891418	-0.723110575803404	-1.02142267333704	-1.00486615687492	-1.03905155388762	-0.958054326482739	-0.942505126904083	-0.975028504685801	0.00188809968602084	0.00224855119593857	0.00219360125858834
248	13.6648837358257	0.3	-3.39497058197351	-3.50533660590197	-3.28460455804505	0.461957988027989	-14.7915302548098	-15.1314975402032	-14.4515629694165	1.99	1.14	3.52	-6.14898610787363	-6.01083361441017	-5.87268112094672	-7.27918263474292	-7.11563742359373	-6.95209221244454	-7.07361100699797	-6.9137455287298	-6.75518339487679	-3.39497058197351	2.85433309076278	0.191983641263066	-10.1883532340448	-0.708213194141811	-0.694222019891418	-0.723110575803404	-1.02142267333704	-1.00486615687492	-1.03905155388762	-0.958054326482739	-0.942505126904083	-0.975028504685801	0.00188809968602084	0.00224855119593857	0.00219360125858834
248	13.6648837358257	0.3	-3.39410630736605	-3.50481248511087	-3.28340012962123	0.466105005811124	-15.002078303028	-15.3440220266669	-14.660134579389	2.01	1.13	3.59	-6.20420248740807	-6.06594094834956	-5.92767940929105	-7.3365955326916	-7.17309845279158	-7.00960137289155	-7.09887058956351	-6.93823365390487	-6.78131431408109	-3.39410630736605	2.86095380961421	0.0572222507606969	-10.3412300387569	-0.708213194141811	-0.694222019891418	-0.723110575803404	-1.02142267333704	-1.00486615687492	-1.03905155388762	-0.958054326482739	-0.942505126904083	-0.975028504685801	0.00188809968602084	0.00224855119593857	0.00219360125858834
248	13.6648837358257	0.3	-3.39311193435292	-3.50480980205995	-3.28141406664589	0.452833335420788	-14.8885706008141	-15.237117154448	-14.5400240471802	1.98	1.12	3.51	-6.22066264087065	-6.07836600412386	-5.93606936737707	-7.37145642778933	-7.20283557207722	-7.03421471636512	-7.14953569284218	-6.98527771620228	-6.82201759968375	-3.39311193435292	2.84891870411446	-0.022005276717871	-10.3035086092716	-0.708213194141811	-0.694222019891418	-0.723110575803404	-1.02142267333704	-1.00486615687492	-1.03905155388762	-0.958054326482739	-0.942505126904083	-0.975028504685801	0.00188809968602084	0.00224855119593857	0.00219360125858834
248	13.6648837358257	0.3	-3.3921676200387	-3.5029957754376	-3.2813394646398	0.453496831088549	-14.8362256692378	-15.18308214924	-14.4893691892356	1.98	1.12	3.47	-6.20547020282956	-6.06370665771037	-5.92194311259118	-7.35522967233196	-7.18719995025865	-7.01917022818534	-7.13999280442949	-6.9758730000143	-6.8135959360974	-3.3921676200387	2.84305595839729	-0.264964865266689	-10.5487901160629	-0.708213194141811	-0.694222019891418	-0.723110575803404	-1.02142267333704	-1.00486615687492	-1.03905155388762	-0.958054326482739	-0.942505126904083	-0.975028504685801	0.00188809968602084	0.00224855119593857	0.00219360125858834
248	13.6648837358257	0.3	-3.39126615522817	-3.5006196357358	-3.28191267472054	0.45465641452043	-14.857459125079	-15.2040005487409	-14.510917701417	2	1.15	3.56	-6.17223925274096	-6.03155676782721	-5.89087428291345	-7.30511702414652	-7.13861310661184	-6.97210918907715	-7.09278907535517	-6.93110105733939	-6.769561199355	-3.39126615522817	2.88726915512874	0.13068091604983	-10.3399231146011	-0.708213194141811	-0.694222019891418	-0.723110575803404	-1.02142267333704	-1.00486615687492	-1.03905155388762	-0.958054326482739	-0.942505126904083	-0.975028504685801	0.00188809968602084	0.00224855119593857	0.00219360125858834
248	13.6648837358257	0.3	-3.39117196831448	-3.50226296157558	-3.28008097505338	0.464417466833329	-15.0103389077534	-15.3536332102743	-14.6670446052326	1.98	1.13	3.47	-6.28617889972227	-6.14562523588606	-6.00507157204984	-7.45374402667351	-7.28708459031981	-7.1204251539661	-7.24154386956842	-7.07950744818378	-6.91978972045471	-3.39117196831448	2.84332158063252	0.0682428161962707	-10.1700597584867	-0.708213194141811	-0.694222019891418	-0.723110575803404	-1.02142267333704	-1.00486615687492	-1.03905155388762	-0.958054326482739	-0.942505126904083	-0.975028504685801	0.00188809968602084	0.00224855119593857	0.00219360125858834
248	13.6648837358257	0.3	-3.39084653784047	-3.49991272839081	-3.28178034729012	0.463674134559681	-14.9017458755861	-15.2430662842355	-14.5604254669366	2.01	1.13	3.57	-6.14863459085263	-6.01095530559252	-5.87327602033241	-7.26713299362818	-7.10440846321921	-6.94168393281023	-7.03535346254531	-6.8779296260663	-6.72033295677974	-3.39084653784047	2.88710422939018	-0.130505040588243	-10.5319683262906	-0.708213194141811	-0.694222019891418	-0.723110575803404	-1.02142267333704	-1.00486615687492	-1.03905155388762	-0.958054326482739	-0.942505126904083	-0.975028504685801	0.00188809968602084	0.00224855119593857	0.00219360125858834
248	13.6648837358257	0.3	-3.39076399653544	-3.50106752786813	-3.28046046520276	0.455359145824265	-14.8967697564161	-15.2437360996507	-14.5498034131815	1.99	1.13	3.53	-6.20201164281875	-6.0608461643337	-5.91968068584865	-7.34386101324107	-7.17670562663965	-7.00955024003823	-7.12394949533775	-6.96357946698048	-6.7998408702202	-3.39076399653544	2.85986300267798	0.0125137843364575	-10.4001381346678	-0.708213194141811	-0.694222019891418	-0.723110575803404	-1.02142267333704	-1.00486615687492	-1.03905155388762	-0.958054326482739	-0.942505126904083	-0.975028504685801	0.00188809968602084	0.00224855119593857	0.00219360125858834
248	13.6648837358257	0.3	-3.38996729638338	-3.50020840529156	-3.2797261874752	0.461156386344844	-14.981386803089	-15.3262734987471	-14.6365001074309	2.02	1.15	3.54	-6.15753119138233	-6.0189684425066	-5.88040569363088	-7.27140225971407	-7.10777410193921	-6.94414594416435	-7.06530673881135	-6.90576644058525	-6.74879732751141	-3.38996729638338	2.87398029269486	-0.092360743997012	-10.5378472593584	-0.708213194141811	-0.694222019891418	-0.723110575803404	-1.02142267333704	-1.00486615687492	-1.03905155388762	-0.958054326482739	-0.942505126904083	-0.975028504685801	0.00188809968602084	0.00224855119593857	0.00219360125858834
248	13.6648837358257	0.3	-3.3898883563268	-3.49929766888185	-3.28047904377175	0.458931051034008	-14.7838140243143	-15.1256802857708	-14.4419477628577	2.03	1.14	3.56	-6.05442023880593	-5.91757997951031	-5.78073972021469	-7.14396404829744	-6.98249823419656	-6.82103242009568	-6.92449890345736	-6.76980645788916	-6.61302751939928	-3.3898883563268	2.8877817629315	0.199326199062389	-10.3588363237554	-0.708213194141811	-0.694222019891418	-0.723110575803404	-1.02142267333704	-1.00486615687492	-1.03905155388762	-0.958054326482739	-0.942505126904083	-0.975028504685801	0.00188809968602084	0.00224855119593857	0.00219360125858834
248	13.6648837358257	0.3	-3.38887483311393	-3.49850698786814	-3.27924267835972	0.46802309885559	-14.9675506697039	-15.3073954849831	-14.6277058544247	1.99	1.11	3.51	-6.22557343373094	-6.08735731096407	-5.94914118819721	-7.3711596345911	-7.20750995382937	-7.04386027306763	-7.14104842461062	-6.98377310904322	-6.82427699877625	-3.38887483311393	2.8801872450007	-0.0640426717325035	-10.3950659004144	-0.708213194141811	-0.694222019891418	-0.723110575803404	-1.02142267333704	-1.00486615687492	-1.03905155388762	-0.958054326482739	-0.942505126904083	-0.975028504685801	0.00188809968602084	0.00224855119593857	0.00219360125858834
248	13.6648837358257	0.3	-3.38689982673837	-3.49604703542838	-3.27775261804836	0.459619961268532	-14.7802833642208	-15.1215942472108	-14.4389724812309	2	1.16	3.54	-6.11943312933321	-5.98131084601933	-5.84318856270546	-7.23767363338177	-7.07431144165663	-6.91094924993149	-7.0402597120497	-6.88161429495696	-6.72352734760283	-3.38689982673837	2.88573478194291	-0.00912481349198072	-10.5887203335626	-0.708213194141811	-0.694222019891418	-0.723110575803404	-1.02142267333704	-1.00486615687492	-1.03905155388762	-0.958054326482739	-0.942505126904083	-0.975028504685801	0.00188809968602084	0.00224855119593857	0.00219360125858834
248	13.6648837358257	0.3	-3.38602090110415	-3.4962116156498	-3.27583018655851	0.46666206886084	-15.1344939524154	-15.4790699776089	-14.789917927222	2.03	1.13	3.55	-6.1886193783627	-6.05085594232189	-5.91309250628109	-7.30048893623688	-7.13797442707991	-6.97545991792295	-7.08035436303374	-6.9223002952756	-6.76342528493259	-3.38602090110415	2.87049710348313	0.126642210643684	-10.3273900056077	-0.708213194141811	-0.694222019891418	-0.723110575803404	-1.02142267333704	-1.00486615687492	-1.03905155388762	-0.958054326482739	-0.942505126904083	-0.975028504685801	0.00188809968602084	0.00224855119593857	0.00219360125858834
248	13.6648837358257	0.3	-3.38562187927377	-3.49470964226344	-3.27653411628409	0.467901504061601	-14.7720336615727	-15.1075210906622	-14.4365462324832	1.98	1.12	3.59	-6.1642217335944	-6.02733502072266	-5.89044830785092	-7.30366237834555	-7.14147250619219	-6.97928263403882	-7.06212155756597	-6.90581336777067	-6.74863818544306	-3.38562187927377	2.86591667865052	-0.0451129249135248	-10.431370338331	-0.708213194141811	-0.694222019891418	-0.723110575803404	-1.02142267333704	-1.00486615687492	-1.03905155388762	-0.958054326482739	-0.942505126904083	-0.975028504685801	0.00188809968602084	0.00224855119593857	0.00219360125858834
248	13.6648837358257	0.3	-3.38254381395296	-3.49131781468626	-3.27376981321965	0.461796563004379	-14.8118958818761	-15.152441819335	-14.4713499444172	2	1.13	3.58	-6.14055063754523	-6.00254386620701	-5.86453709486879	-7.26485885961489	-7.10158364626299	-6.9383084329111	-7.03438364915685	-6.89232477955519	-6.71982665512768	-3.38254381395296	2.88999372674517	0.166311416358216	-10.2459752688842	-0.708213194141811	-0.694222019891418	-0.723110575803404	-1.02142267333704	-1.00486615687492	-1.03905155388762	-0.958054326482739	-0.942505126904083	-0.975028504685801	0.00188809968602084	0.00224855119593857	0.00219360125858834
248	13.6648837358257	0.3	-3.38226101940972	-3.49238907885092	-3.27213295996852	0.462340392884801	-14.9410073698228	-15.2841461745699	-14.5978685650756	1.99	1.13	3.55	-6.2193565091307	-6.07972799900885	-5.940099488887	-7.36463169555438	-7.19929102892163	-7.03395036228888	-7.13615463941001	-6.97530847058621	-6.81468825902465	-3.38226101940972	2.87163230395609	0.00199313495778233	-10.3940251367416	-0.708213194141811	-0.694222019891418	-0.723110575803404	-1.02142267333704	-1.00486615687492	-1.03905155388762	-0.958054326482739	-0.942505126904083	-0.975028504685801	0.00188809968602084	0.00224855119593857	0.00219360125858834
248	13.6648837358257	0.3	-3.38137289032707	-3.4901856873255	-3.27256009332863	0.463566508700248	-14.8876313227504	-15.2287022402763	-14.5465604052245	2.04	1.13	3.59	-6.07544942655197	-5.93938010970527	-5.80331079285857	-7.16370713559362	-7.00326456293883	-6.84282199028404	-6.9356594742851	-6.7791156475178	-6.62484731920994	-3.38137289032707	2.90709406521672	0.0494751351396335	-10.5005693551583	-0.708213194141811	-0.694222019891418	-0.723110575803404	-1.02142267333704	-1.00486615687492	-1.03905155388762	-0.958054326482739	-0.942505126904083	-0.975028504685801	0.00188809968602084	0.00224855119593857	0.00219360125858834
248	13.6648837358257	0.3	-3.37887992022178	-3.48870024061574	-3.26905959982783	0.460750793554089	-14.9087668280369	-15.2522619719773	-14.5652716840964	1.99	1.12	3.51	-6.2105485804303	-6.07068124255586	-5.93081390468142	-7.35527426954908	-7.18962664308016	-7.02397901661124	-7.13036664514993	-6.97225381234605	-6.81082610516563	-3.37887992022178	2.87895298741204	0.136932776972974	-10.2191084777922	-0.708213194141811	-0.694222019891418	-0.723110575803404	-1.02142267333704	-1.00486615687492	-1.03905155388762	-0.958054326482739	-0.942505126904083	-0.975028504685801	0.00188809968602084	0.00224855119593857	0.00219360125858834
248	13.6648837358257	0.3	-3.37751949539049	-3.48862684491826	-3.26641214586273	0.456853394907474	-14.8800370207686	-15.2255714172176	-14.5345026243196	2.03	1.13	3.58	-6.09704069534951	-5.9586723399648	-5.8203039845801	-7.1949188131982	-7.03163483117262	-6.86835084914703	-6.96269765473066	-6.80367772672892	-6.64570110906206	-3.37751949539049	2.88958921072787	0.0878364728652509	-10.4001797646479	-0.708213194141811	-0.694222019891418	-0.723110575803404	-1.02142267333704	-1.00486615687492	-1.03905155388762	-0.958054326482739	-0.942505126904083	-0.975028504685801	0.00188809968602084	0.00224855119593857	0.00219360125858834
248	13.6648837358257	0.3	-3.37688133622426	-3.48599680268575	-3.26776586976276	0.465971047692912	-14.8812344045001	-15.2205150300827	-14.5419537789176	1.99	1.12	3.63	-6.19945644630856	-6.0612643117311	-5.92307217715364	-7.34261016296343	-7.17893597949622	-7.01526179602901	-7.09251849553548	-6.93132510016307	-6.7753540820422	-3.37688133622426	2.88577379638515	-0.0696962295888322	-10.4019037063129	-0.708213194141811	-0.694222019891418	-0.723110575803404	-1.02142267333704	-1.00486615687492	-1.03905155388762	-0.958054326482739	-0.942505126904083	-0.975028504685801	0.00188809968602084	0.00224855119593857	0.00219360125858834
248	13.6648837358257	0.3	-3.3764952764079	-3.48606060843324	-3.26692994438256	0.462779800155125	-14.7917457844621	-15.1311565178094	-14.4523350511148	1.97	1.1	3.52	-6.20893529553956	-6.06966112442881	-5.93038695331805	-7.36575185995122	-7.2005288489079	-7.03530583786457	-7.1258702860567	-6.96541124847431	-6.80577709540955	-3.3764952764079	2.86416151844888	-0.185629427769449	-10.4062990325957	-0.708213194141811	-0.694222019891418	-0.723110575803404	-1.02142267333704	-1.00486615687492	-1.03905155388762	-0.958054326482739	-0.942505126904083	-0.975028504685801	0.00188809968602084	0.00224855119593857	0.00219360125858834
248	13.6648837358257	0.3	-3.37521235698819	-3.48518405315159	-3.2652406608248	0.459746712991737	-14.8860734655801	-15.2297395844927	-14.5424073466676	1.98	1.12	3.49	-6.21975573995078	-6.07940407445615	-5.93905240896152	-7.37092570780316	-7.20459735945945	-7.03826901111573	-7.15396097938041	-6.9926923936184	-6.83119134827066	-3.37521235698819	2.85634934169404	0.296171829199268	-10.0114410716215	-0.708213194141811	-0.694222019891418	-0.723110575803404	-1.02142267333704	-1.00486615687492	-1.03905155388762	-0.958054326482739	-0.942505126904083	-0.975028504685801	0.00188809968602084	0.00224855119593857	0.00219360125858834
248	13.6648837358257	0.3	-3.37515850125678	-3.48510025446993	-3.26521674804364	0.463359232249867	-15.0127700308346	-15.3568512122595	-14.6686888494097	1.99	1.12	3.48	-6.24840051967806	-6.108400658827	-5.96840079797594	-7.39888498087101	-7.23310769682643	-7.06733041278186	-7.18165720917193	-7.02074182389567	-6.85699786313342	-3.37515850125678	2.86075544969953	-0.1275067458936	-10.4240874607124	-0.708213194141811	-0.694222019891418	-0.723110575803404	-1.02142267333704	-1.00486615687492	-1.03905155388762	-0.958054326482739	-0.942505126904083	-0.975028504685801	0.00188809968602084	0.00224855119593857	0.00219360125858834
248	13.6648837358257	0.3	-3.37441712233384	-3.48530820686239	-3.26352603780529	0.465885771508774	-14.8958928296909	-15.2355658533361	-14.5562198060458	2.01	1.13	3.51	-6.16310145399241	-6.02569669160539	-5.88829192921837	-7.28869525652275	-7.12619566969782	-6.96369608287289	-7.07422196434749	-6.91629773315821	-6.75814148166099	-3.37441712233384	2.8720575270543	-0.268851711098327	-10.6514350172027	-0.708213194141811	-0.694222019891418	-0.723110575803404	-1.02142267333704	-1.00486615687492	-1.03905155388762	-0.958054326482739	-0.942505126904083	-0.975028504685801	0.00188809968602084	0.00224855119593857	0.00219360125858834
248	13.6648837358257	0.3	-3.37145240941335	-3.47994459802038	-3.26296022080633	0.467927823599931	-15.0740097692294	-15.4163372782589	-14.7316822601998	2.01	1.12	3.57	-6.21737707347095	-6.07931709412291	-5.94125711477487	-7.34808790360303	-7.18491992259899	-7.02175194159496	-7.10869581885465	-6.95041211707302	-6.79216665893327	-3.37145240941335	2.88550451213466	-0.090123368871983	-10.5366141330921	-0.708213194141811	-0.694222019891418	-0.723110575803404	-1.02142267333704	-1.00486615687492	-1.03905155388762	-0.958054326482739	-0.942505126904083	-0.975028504685801	0.00188809968602084	0.00224855119593857	0.00219360125858834
248	13.6648837358257	0.3	-3.36696783107244	-3.47594635076497	-3.25798931137991	0.46927141184355	-15.1651145610311	-15.5085831733185	-14.8216459487437	2	1.12	3.58	-6.29901664285764	-6.15951231284124	-6.02000798282484	-7.45596641360206	-7.29083911546517	-7.12571181732829	-7.20918909752573	-7.04903251562887	-6.88805038947398	-3.36696783107244	2.88785230476556	-0.00776511566725703	-10.3720625345168	-0.708213194141811	-0.694222019891418	-0.723110575803404	-1.02142267333704	-1.00486615687492	-1.03905155388762	-0.958054326482739	-0.942505126904083	-0.975028504685801	0.00188809968602084	0.00224855119593857	0.00219360125858834
248	13.6648837358257	0.3	-3.36679962593324	-3.47570253451814	-3.25789671734834	0.463594337034129	-14.826145778529	-15.1657890769404	-14.4865024801177	1.97	1.12	3.55	-6.213466186812	-6.07431337784508	-5.93516056887816	-7.36861455623031	-7.20359178425959	-7.03856901228888	-7.1319589093404	-6.97335586222681	-6.81719622039232	-3.36679962593324	2.87486688841161	-0.167663351487982	-10.4411604065955	-0.708213194141811	-0.694222019891418	-0.723110575803404	-1.02142267333704	-1.00486615687492	-1.03905155388762	-0.958054326482739	-0.942505126904083	-0.975028504685801	0.00188809968602084	0.00224855119593857	0.00219360125858834
248	13.6648837358257	0.3	-3.36629668299379	-3.47602355246881	-3.25656981351877	0.457960143011381	-14.7932702589579	-15.1360247304447	-14.4505157874712	1.97	1.12	3.55	-6.22427630120441	-6.08332789685121	-5.942379492498	-7.38742885978664	-7.22014092787747	-7.0528529959683	-7.15442051659548	-6.99282610065029	-6.82982770568803	-3.36629668299379	2.86741356977403	0.00084575386465855	-10.3085249962119	-0.708213194141811	-0.694222019891418	-0.723110575803404	-1.02142267333704	-1.00486615687492	-1.03905155388762	-0.958054326482739	-0.942505126904083	-0.975028504685801	0.00188809968602084	0.00224855119593857	0.00219360125858834
248	13.6648837358257	0.3	-3.3615261617392	-3.47129338307633	-3.25175894040207	0.457094857559299	-14.7700370024592	-15.1128502222885	-14.4272237826299	1.98	1.12	3.56	-6.18385635939083	-6.0435844928439	-5.90331262629698	-7.33144772424638	-7.16514440201453	-6.99884107978268	-7.09641987296466	-6.93504335092815	-6.77479358223751	-3.3615261617392	2.8568988687441	0.129541606940311	-10.1332906549231	-0.708213194141811	-0.694222019891418	-0.723110575803404	-1.02142267333704	-1.00486615687492	-1.03905155388762	-0.958054326482739	-0.942505126904083	-0.975028504685801	0.00188809968602084	0.00224855119593857	0.00219360125858834
248	13.6648837358257	0.3	-3.36105891815013	-3.47094348149868	-3.25117435480158	0.465912243562218	-15.3695409146993	-15.719995956833	-15.0190858725656	2.03	1.14	3.56	-6.30784641773748	-6.16722191705877	-6.02659741638006	-7.44692061690697	-7.28090207048171	-7.11488352405645	-7.22473623087609	-7.06318902548488	-6.90319948750331	-3.36105891815013	2.88450031514992	-0.106359700570392	-10.6479635060544	-0.708213194141811	-0.694222019891418	-0.723110575803404	-1.02142267333704	-1.00486615687492	-1.03905155388762	-0.958054326482739	-0.942505126904083	-0.975028504685801	0.00188809968602084	0.00224855119593857	0.00219360125858834
248	13.6648837358257	0.3	-3.36093398216331	-3.47067437192159	-3.25119359240503	0.479671285493955	-15.5476426600986	-15.8925073693686	-15.2027779508286	1.97	1.14	3.53	-6.52662592121216	-6.38499924780433	-6.2433725743965	-7.74400624228125	-7.57596262277807	-7.40791900327489	-7.51575828993374	-7.35290221025076	-7.18916714442333	-3.36093398216331	2.85649186063878	-0.0487305815949861	-10.3531552509596	-0.708213194141811	-0.694222019891418	-0.723110575803404	-1.02142267333704	-1.00486615687492	-1.03905155388762	-0.958054326482739	-0.942505126904083	-0.975028504685801	0.00188809968602084	0.00224855119593857	0.00219360125858834
248	13.6648837358257	0.3	-3.36051892938043	-3.4688558270195	-3.25218203174136	0.462596388261399	-14.9287750296722	-15.2714564142166	-14.5860936451278	1.98	1.11	3.47	-6.2411832639208	-6.1011352381094	-5.96108721229801	-7.39745460523609	-7.2314606150449	-7.0654666248537	-7.17342769287635	-7.01312413656305	-6.85032455424224	-3.36051892938043	2.85882753051106	0.252610860823536	-10.0272055064264	-0.708213194141811	-0.694222019891418	-0.723110575803404	-1.02142267333704	-1.00486615687492	-1.03905155388762	-0.958054326482739	-0.942505126904083	-0.975028504685801	0.00188809968602084	0.00224855119593857	0.00219360125858834
248	13.6648837358257	0.3	-3.35935417987378	-3.46785097935393	-3.25085738039364	0.455398330256601	-14.8317607012708	-15.1771856048573	-14.4863357976842	2.04	1.16	3.58	-6.04966267339112	-5.9119754762985	-5.77428827920588	-7.13198987149774	-6.96966946652398	-6.80734906155022	-6.92375200499182	-6.76787631394074	-6.60780517679377	-3.35935417987378	2.91239782945399	0.0370863757994023	-10.6548434813723	-0.708213194141811	-0.694222019891418	-0.723110575803404	-1.02142267333704	-1.00486615687492	-1.03905155388762	-0.958054326482739	-0.942505126904083	-0.975028504685801	0.00188809968602084	0.00224855119593857	0.00219360125858834
248	13.6648837358257	0.3	-3.3584303896376	-3.46731003612118	-3.24955074315402	0.460239607702279	-15.0971980125885	-15.4453926114091	-14.7490034137679	2.01	1.14	3.51	-6.23543800420072	-6.09486884620213	-5.95429968820355	-7.37104832138183	-7.20487842996354	-7.03870853854525	-7.16005447308339	-6.99949880543357	-6.83851920926572	-3.3584303896376	2.87017145443409	-0.2622145043424	-10.6257138295246	-0.708213194141811	-0.694222019891418	-0.723110575803404	-1.02142267333704	-1.00486615687492	-1.03905155388762	-0.958054326482739	-0.942505126904083	-0.975028504685801	0.00188809968602084	0.00224855119593857	0.00219360125858834
248	13.6648837358257	0.3	-3.35820671244806	-3.46669368586573	-3.2497197390304	0.461900967223782	-14.8351541258383	-15.1761631723588	-14.4941450793177	2.01	1.11	3.56	-6.13026154121148	-5.99251429776475	-5.85476705431802	-7.24761220470185	-7.08475804325098	-6.9219038818001	-7.00659960358752	-6.85049382628188	-6.69263010824046	-3.35820671244806	2.9030310020324	0.142640637933603	-10.3355597747355	-0.708213194141811	-0.694222019891418	-0.723110575803404	-1.02142267333704	-1.00486615687492	-1.03905155388762	-0.958054326482739	-0.942505126904083	-0.975028504685801	0.00188809968602084	0.00224855119593857	0.00219360125858834
248	13.6648837358257	0.3	-3.35800768489788	-3.46671860153996	-3.2492967682558	0.463119259398507	-15.2446592595095	-15.5942238074249	-14.8950947115941	2.04	1.14	3.53	-6.22984218764963	-6.09019227657979	-5.95054236550996	-7.34790778647431	-7.18319499953329	-7.01848221259227	-7.13282973475583	-6.97183277357998	-6.81285977839394	-3.35800768489788	2.89668202958931	0.300590201182087	-10.226179760912	-0.708213194141811	-0.694222019891418	-0.723110575803404	-1.02142267333704	-1.00486615687492	-1.03905155388762	-0.958054326482739	-0.942505126904083	-0.975028504685801	0.00188809968602084	0.00224855119593857	0.00219360125858834
248	13.6648837358257	0.3	-3.35770740069131	-3.46784368290263	-3.24757111847999	0.469516670773472	-15.0386235558514	-15.3790596646563	-14.6981874470466	1.98	1.12	3.55	-6.2969106696527	-6.15752010790107	-6.01812954614944	-7.46655242331412	-7.30127027287015	-7.13598812242619	-7.22764961175442	-7.06692994596967	-6.90597103729596	-3.35770740069131	2.89495165762205	-0.0815342572515367	-10.4385488094998	-0.708213194141811	-0.694222019891418	-0.723110575803404	-1.02142267333704	-1.00486615687492	-1.03905155388762	-0.958054326482739	-0.942505126904083	-0.975028504685801	0.00188809968602084	0.00224855119593857	0.00219360125858834
248	13.6648837358257	0.3	-3.35579442738234	-3.46406512342117	-3.24752373134351	0.464340940097901	-14.9629576672179	-15.3052209837494	-14.6206943506864	1.99	1.13	3.5	-6.23586010427342	-6.09641055545728	-5.95696100664114	-7.38621654426009	-7.22104212608327	-7.05586770790645	-7.17216475564684	-7.01110123610439	-6.85020239280192	-3.35579442738234	2.8584397104367	-0.306672037573311	-10.624773240942	-0.708213194141811	-0.694222019891418	-0.723110575803404	-1.02142267333704	-1.00486615687492	-1.03905155388762	-0.958054326482739	-0.942505126904083	-0.975028504685801	0.00188809968602084	0.00224855119593857	0.00219360125858834
248	13.6648837358257	0.3	-3.35027321541818	-3.45818890440982	-3.24235752642654	0.466942183990502	-14.8201642222009	-15.1573938992513	-14.4829345451506	1.97	1.1	3.47	-6.23470555133092	-6.09599254079926	-5.9572795302676	-7.40023521889843	-7.23559089088574	-7.07094656287305	-7.17186515499347	-7.01110132801834	-6.85241099037226	-3.35027321541818	2.83087070908304	0.0449330294460786	-10.0699242141857	-0.708213194141811	-0.694222019891418	-0.723110575803404	-1.02142267333704	-1.00486615687492	-1.03905155388762	-0.958054326482739	-0.942505126904083	-0.975028504685801	0.00188809968602084	0.00224855119593857	0.00219360125858834
248	13.6648837358257	0.3	-3.34874154077889	-3.45699604936655	-3.24048703219123	0.469439403662267	-15.117379215571	-15.4596512382479	-14.775107192894	2.01	1.1	3.55	-6.25167008337537	-6.11325999044571	-5.97484989751604	-7.392909140781	-7.22923235880923	-7.06555557683746	-7.1413099915387	-6.98228860429119	-6.82511792155855	-3.34874154077889	2.89168052405556	-0.0755369083955408	-10.449099754863	-0.708213194141811	-0.694222019891418	-0.723110575803404	-1.02142267333704	-1.00486615687492	-1.03905155388762	-0.958054326482739	-0.942505126904083	-0.975028504685801	0.00188809968602084	0.00224855119593857	0.00219360125858834
248	13.6648837358257	0.3	-3.3483834558994	-3.45700777620636	-3.23975913559244	0.466452849327467	-14.860048507883	-15.1985183059468	-14.5215787098193	2.02	1.12	3.57	-6.11429529181976	-5.97813042027997	-5.84196554874017	-7.22239589140911	-7.0615537073427	-6.90071152327629	-6.98728168528437	-6.83108441588821	-6.67779073864221	-3.3483834558994	2.88940799250879	-0.174193772397184	-10.5332302283517	-0.708213194141811	-0.694222019891418	-0.723110575803404	-1.02142267333704	-1.00486615687492	-1.03905155388762	-0.958054326482739	-0.942505126904083	-0.975028504685801	0.00188809968602084	0.00224855119593857	0.00219360125858834
248	13.6648837358257	0.3	-3.34633520084593	-3.45645074927043	-3.23621965242144	0.460496621977417	-14.8864874192605	-15.2296447352965	-14.5433301032245	2.01	1.14	3.55	-6.15004664791442	-6.01147260118677	-5.87289855445913	-7.27054034421186	-7.10671911567928	-6.94289788714669	-7.04980374029179	-6.89250975664583	-6.73312013473477	-3.34633520084593	2.86593192761891	0.225076276857345	-10.2118372875846	-0.708213194141811	-0.694222019891418	-0.723110575803404	-1.02142267333704	-1.00486615687492	-1.03905155388762	-0.958054326482739	-0.942505126904083	-0.975028504685801	0.00188809968602084	0.00224855119593857	0.00219360125858834
248	13.6648837358257	0.3	-3.3439966126093	-3.45237261921101	-3.23562060600759	0.456426405662185	-14.9847945334358	-15.3330610765602	-14.6365279903114	1.99	1.12	3.59	-6.25348526590925	-6.11144711154705	-5.96940895718485	-7.40871347702135	-7.24043611748056	-7.07215875793976	-7.15877496162905	-6.99490638309504	-6.83389789257416	-3.3439966126093	2.87987509153945	-0.272868034712637	-10.6752096944202	-0.708213194141811	-0.694222019891418	-0.723110575803404	-1.02142267333704	-1.00486615687492	-1.03905155388762	-0.958054326482739	-0.942505126904083	-0.975028504685801	0.00188809968602084	0.00224855119593857	0.00219360125858834
248	13.6648837358257	0.3	-3.3432130731909	-3.45188522332225	-3.23454092305955	0.459680095911771	-15.0127411231217	-15.3593780271083	-14.666104219135	2	1.13	3.56	-6.22488420267757	-6.08439839759592	-5.94391259251426	-7.36475440596135	-7.19854353066425	-7.03233265536715	-7.13578600344163	-6.97585180462635	-6.81410478650631	-3.3432130731909	2.89218746668483	0.125867520601012	-10.3464080797454	-0.708213194141811	-0.694222019891418	-0.723110575803404	-1.02142267333704	-1.00486615687492	-1.03905155388762	-0.958054326482739	-0.942505126904083	-0.975028504685801	0.00188809968602084	0.00224855119593857	0.00219360125858834
248	13.6648837358257	0.3	-3.33906819352554	-3.44654837063029	-3.2315880164208	0.471404944592026	-15.1705081622101	-15.5126307731515	-14.8283855512687	2.02	1.15	3.55	-6.25043906901052	-6.11258904440211	-5.97473901979371	-7.38569614397488	-7.22280864375991	-7.05992114354494	-7.17136445138622	-7.01256938465641	-6.85613552605375	-3.33906819352554	2.91482686143712	-0.30509229570529	-10.8694988214291	-0.708213194141811	-0.694222019891418	-0.723110575803404	-1.02142267333704	-1.00486615687492	-1.03905155388762	-0.958054326482739	-0.942505126904083	-0.975028504685801	0.00188809968602084	0.00224855119593857	0.00219360125858834
248	13.6648837358257	0.3	-3.3381761042279	-3.44573453587801	-3.23061767257779	0.46175976210132	-14.8858089446785	-15.2280795843806	-14.5435383049763	2.01	1.12	3.51	-6.15275018240869	-6.01445922265953	-5.87616826291037	-7.27458660098628	-7.11108092742504	-6.9475752538638	-7.05393862612496	-6.89417408217208	-6.73703420039964	-3.3381761042279	2.86412421352202	-0.0305505166222106	-10.3329315772792	-0.708213194141811	-0.694222019891418	-0.723110575803404	-1.02142267333704	-1.00486615687492	-1.03905155388762	-0.958054326482739	-0.942505126904083	-0.975028504685801	0.00188809968602084	0.00224855119593857	0.00219360125858834
248	13.6648837358257	0.3	-3.33303554437721	-3.44027374449043	-3.22579734426399	0.470991894300602	-14.9318874032214	-15.2689079051037	-14.5948669013391	1.96	1.1	3.58	-6.28802781361393	-6.14923633600697	-6.01044485840002	-7.46547207420922	-7.30069164846593	-7.13591122272264	-7.20701891617349	-7.04729941117562	-6.8863056725473	-3.33303554437721	2.86797574139086	0.11631644843671	-10.1544642488534	-0.708213194141811	-0.694222019891418	-0.723110575803404	-1.02142267333704	-1.00486615687492	-1.03905155388762	-0.958054326482739	-0.942505126904083	-0.975028504685801	0.00188809968602084	0.00224855119593857	0.00219360125858834
248	13.6648837358257	0.3	-3.33286246044827	-3.44112023041935	-3.22460469047719	0.460797075230133	-14.9959246836524	-15.3413957504681	-14.6504536168368	2	1.12	3.58	-6.22881549422525	-6.08854953871581	-5.94828358320638	-7.3722824482628	-7.20626689637341	-7.04025134448401	-7.1288559635072	-6.96612420171729	-6.80889339719714	-3.33286246044827	2.91730647912301	-0.0684765188402367	-10.497753787084	-0.708213194141811	-0.694222019891418	-0.723110575803404	-1.02142267333704	-1.00486615687492	-1.03905155388762	-0.958054326482739	-0.942505126904083	-0.975028504685801	0.00188809968602084	0.00224855119593857	0.00219360125858834
248	13.6648837358257	0.3	-3.33118150588664	-3.43903775305524	-3.22332525871803	0.463280620264638	-15.1326390469627	-15.4795223634911	-14.7857557304342	2.05	1.15	3.58	-6.16045268484082	-6.02240202614127	-5.88435136744172	-7.26016971234475	-7.09747530296701	-6.93478089358927	-7.0427607169199	-6.88303473197202	-6.72218979995231	-3.33118150588664	2.91925815887028	-0.314856834577556	-10.9962455294363	-0.708213194141811	-0.694222019891418	-0.723110575803404	-1.02142267333704	-1.00486615687492	-1.03905155388762	-0.958054326482739	-0.942505126904083	-0.975028504685801	0.00188809968602084	0.00224855119593857	0.00219360125858834
248	13.6648837358257	0.3	-3.33037803911348	-3.43913764338299	-3.22161843484397	0.456148147690988	-14.7941161955885	-15.1381439981769	-14.450088393	1.97	1.11	3.48	-6.20216853762363	-6.06121873469278	-5.92026893176193	-7.3552239813428	-7.18806996667945	-7.02091595201609	-7.13363137131049	-6.97242823545426	-6.80907125130866	-3.33037803911348	2.82668075669975	0.167147692757739	-10.0245379329528	-0.708213194141811	-0.694222019891418	-0.723110575803404	-1.02142267333704	-1.00486615687492	-1.03905155388762	-0.958054326482739	-0.942505126904083	-0.975028504685801	0.00188809968602084	0.00224855119593857	0.00219360125858834
248	13.6648837358257	0.3	-3.32995577142153	-3.43732002015847	-3.22259152268459	0.451123455506583	-14.5778463881298	-14.9202987528493	-14.2353940234103	2	1.13	3.57	-6.05408443775	-5.91513041502822	-5.77617639230645	-7.16451109609829	-7.00007043659411	-6.83562977708992	-6.93771584793136	-6.78027150105917	-6.61838200004863	-3.32995577142153	2.89448173331754	-0.0536632420525784	-10.5476182201775	-0.708213194141811	-0.694222019891418	-0.723110575803404	-1.02142267333704	-1.00486615687492	-1.03905155388762	-0.958054326482739	-0.942505126904083	-0.975028504685801	0.00188809968602084	0.00224855119593857	0.00219360125858834
248	13.6648837358257	0.3	-3.32945909238358	-3.43789476362382	-3.22102342114333	0.455956326818435	-14.8393039907795	-15.1845160500171	-14.4940919315418	2.03	1.15	3.56	-6.07234225539407	-5.93429071871846	-5.79623918204284	-7.16369516746051	-7.0008322910696	-6.83796941467868	-6.95204444159016	-6.7946736706084	-6.63801594733958	-3.32945909238358	2.89938155179509	0.131851913866279	-10.4418858382114	-0.708213194141811	-0.694222019891418	-0.723110575803404	-1.02142267333704	-1.00486615687492	-1.03905155388762	-0.958054326482739	-0.942505126904083	-0.975028504685801	0.00188809968602084	0.00224855119593857	0.00219360125858834
248	13.6648837358257	0.3	-3.32944096725638	-3.43757980600787	-3.22130212850489	0.462519130269737	-14.926273135428	-15.2689503340031	-14.583595936853	1.98	1.11	3.58	-6.25160217270432	-6.11129904300082	-5.97099591329732	-7.41276972246741	-7.24640680251475	-7.08004388256208	-7.15893105768169	-6.99893099040085	-6.83786564489565	-3.32944096725638	2.88996193712321	0.131887547084995	-10.2318119428808	-0.708213194141811	-0.694222019891418	-0.723110575803404	-1.02142267333704	-1.00486615687492	-1.03905155388762	-0.958054326482739	-0.942505126904083	-0.975028504685801	0.00188809968602084	0.00224855119593857	0.00219360125858834
248	13.6648837358257	0.3	-3.32906330971753	-3.43783616579359	-3.22029045364147	0.452373415761613	-14.7303030749675	-15.075464754898	-14.3851413950369	2.03	1.15	3.59	-6.03107908725809	-5.89299396528029	-5.75490884330249	-7.11560661942152	-6.9526905982961	-6.78977457717067	-6.90123130113754	-6.74219583536032	-6.58519495935795	-3.32906330971753	2.90086429091608	0.120226481984467	-10.4674773492006	-0.708213194141811	-0.694222019891418	-0.723110575803404	-1.02142267333704	-1.00486615687492	-1.03905155388762	-0.958054326482739	-0.942505126904083	-0.975028504685801	0.00188809968602084	0.00224855119593857	0.00219360125858834
248	13.6648837358257	0.3	-3.32897433100908	-3.43655010709817	-3.22139855491999	0.465809754868639	-15.1444857651164	-15.4898802400692	-14.7990912901636	2.02	1.13	3.62	-6.2236906209359	-6.08491431531115	-5.9461380096864	-7.3496380364927	-7.18575527359433	-7.02187251069597	-7.1069650597639	-6.94945498217672	-6.79125661935249	-3.32897433100908	2.92036913425936	-0.218498959885613	-10.7466591442451	-0.708213194141811	-0.694222019891418	-0.723110575803404	-1.02142267333704	-1.00486615687492	-1.03905155388762	-0.958054326482739	-0.942505126904083	-0.975028504685801	0.00188809968602084	0.00224855119593857	0.00219360125858834
248	13.6648837358257	0.3	-3.32699315735985	-3.43473847312892	-3.21924784159079	0.457361792936424	-15.0476803033841	-15.3967498543752	-14.6986107523931	1.99	1.14	3.55	-6.25674985473379	-6.11489908212838	-5.97304830952298	-7.4067466956287	-7.23882361005536	-7.07090052448202	-7.18752978582281	-7.0253565389028	-6.86121595895092	-3.32699315735985	2.9066391989066	-0.105264512137706	-10.6710337099344	-0.708213194141811	-0.694222019891418	-0.723110575803404	-1.02142267333704	-1.00486615687492	-1.03905155388762	-0.958054326482739	-0.942505126904083	-0.975028504685801	0.00188809968602084	0.00224855119593857	0.00219360125858834
248	13.6648837358257	0.3	-3.32606485990334	-3.43373379778623	-3.21839592202046	0.458365085211834	-14.7835580307456	-15.1258082222401	-14.4413078392511	1.97	1.12	3.5	-6.2099872050339	-6.06947442853472	-5.92896165203554	-7.3678443467246	-7.20113284929464	-7.03442135186469	-7.14089673882319	-6.97980528905956	-6.81807639195624	-3.32606485990334	2.84837270252953	0.208426867727553	-10.0309668731219	-0.708213194141811	-0.694222019891418	-0.723110575803404	-1.02142267333704	-1.00486615687492	-1.03905155388762	-0.958054326482739	-0.942505126904083	-0.975028504685801	0.00188809968602084	0.00224855119593857	0.00219360125858834
248	13.6648837358257	0.3	-3.32500719580906	-3.43385050910584	-3.21616388251227	0.454673760204661	-14.704757025888	-15.0477247667835	-14.3617892849925	2.05	1.13	3.59	-5.9793270518127	-5.84304623043814	-5.70676540906358	-7.04439447280201	-6.88383863490904	-6.72328279701607	-6.81401436973938	-6.65939698174479	-6.50337257441129	-3.32500719580906	2.91172617468716	-0.211818327805251	-10.7625501732232	-0.708213194141811	-0.694222019891418	-0.723110575803404	-1.02142267333704	-1.00486615687492	-1.03905155388762	-0.958054326482739	-0.942505126904083	-0.975028504685801	0.00188809968602084	0.00224855119593857	0.00219360125858834
248	13.6648837358257	0.3	-3.32450320759451	-3.43233060701938	-3.21667580816963	0.464445981750276	-14.8667213188652	-15.2067115232421	-14.5267311144883	1.97	1.13	3.58	-6.23494888487966	-6.09554849299284	-5.95614810110603	-7.39531603763466	-7.22997226773252	-7.06462849783038	-7.15595014960889	-6.99122590943213	-6.83436528113014	-3.32450320759451	2.886429241894	0.114863495151134	-10.2333529681162	-0.708213194141811	-0.694222019891418	-0.723110575803404	-1.02142267333704	-1.00486615687492	-1.03905155388762	-0.958054326482739	-0.942505126904083	-0.975028504685801	0.00188809968602084	0.00224855119593857	0.00219360125858834
248	13.6648837358257	0.3	-3.32418311953992	-3.4313101535961	-3.21705608548374	0.47034617072136	-15.1795030415378	-15.5225566353443	-14.8364494477312	2	1.13	3.54	-6.29521127816612	-6.15608504377834	-6.01695880939057	-7.44903339710109	-7.2844073153742	-7.1197812336473	-7.22361740076088	-7.06353891778563	-6.90399875232887	-3.32418311953992	2.87969283278339	-0.083063084378581	-10.468907239666	-0.708213194141811	-0.694222019891418	-0.723110575803404	-1.02142267333704	-1.00486615687492	-1.03905155388762	-0.958054326482739	-0.942505126904083	-0.975028504685801	0.00188809968602084	0.00224855119593857	0.00219360125858834
248	13.6648837358257	0.3	-3.32410130355384	-3.43180747036626	-3.21639513674141	0.456699846898154	-14.7563186545084	-15.0990861834234	-14.4135511255933	2	1.13	3.57	-6.110055168524	-5.97134952195654	-5.83264387538908	-7.22651318770084	-7.06246259298739	-6.89841199827394	-6.9982537112271	-6.83928484293864	-6.68133398552497	-3.32410130355384	2.8917588101865	0.0547847905180934	-10.4162258987924	-0.708213194141811	-0.694222019891418	-0.723110575803404	-1.02142267333704	-1.00486615687492	-1.03905155388762	-0.958054326482739	-0.942505126904083	-0.975028504685801	0.00188809968602084	0.00224855119593857	0.00219360125858834
248	13.6648837358257	0.3	-3.32332868908012	-3.43180340481632	-3.21485397334392	0.45755126036346	-14.9278375474412	-15.2739948853614	-14.5816802095209	2.03	1.17	3.63	-6.12575486057472	-5.98692575848298	-5.84809665639123	-7.23115700874735	-7.06727597572237	-6.90339494269738	-7.01694875179112	-6.85702522080316	-6.70012544061173	-3.32332868908012	2.9065438443053	0.0774522885798269	-10.620498756998	-0.708213194141811	-0.694222019891418	-0.723110575803404	-1.02142267333704	-1.00486615687492	-1.03905155388762	-0.958054326482739	-0.942505126904083	-0.975028504685801	0.00188809968602084	0.00224855119593857	0.00219360125858834
248	13.6648837358257	0.3	-3.32328970289586	-3.43092017281863	-3.21565923297309	0.471207629296591	-14.9332807527832	-15.2701868195809	-14.5963746859855	1.95	1.09	3.51	-6.30996953275036	-6.17075270180982	-6.03153587086928	-7.49713775641064	-7.33172843800507	-7.1663191195995	-7.2454826992071	-7.08607900941907	-6.92773016244536	-3.32328970289586	2.84969456811852	0.177631527266081	-9.95376665793749	-0.708213194141811	-0.694222019891418	-0.723110575803404	-1.02142267333704	-1.00486615687492	-1.03905155388762	-0.958054326482739	-0.942505126904083	-0.975028504685801	0.00188809968602084	0.00224855119593857	0.00219360125858834
248	13.6648837358257	0.3	-3.32326092032915	-3.43187663417392	-3.21464520648437	0.456088273026326	-14.5512107910785	-14.8896308200003	-14.2127907621566	1.97	1.12	3.58	-6.10661427341729	-5.96781965829165	-5.82902504316602	-7.24353202304461	-7.07889689230364	-6.91426176156268	-7.00513229393849	-6.84575531885638	-6.68745654250553	-3.32326092032915	2.85765730122698	0.0771910699188994	-10.23206169832	-0.708213194141811	-0.694222019891418	-0.723110575803404	-1.02142267333704	-1.00486615687492	-1.03905155388762	-0.958054326482739	-0.942505126904083	-0.975028504685801	0.00188809968602084	0.00224855119593857	0.00219360125858834
248	13.6648837358257	0.3	-3.31607583180303	-3.423304077853	-3.20884758575307	0.466744755250959	-15.0507109415541	-15.3933225133728	-14.7080993697354	1.96	1.09	3.55	-6.35528477856842	-6.21383421742743	-6.07238365628643	-7.54951967536474	-7.3814888425016	-7.21345800963846	-7.2857962022713	-7.12414901236985	-6.96196439769118	-3.31607583180303	2.85663672007229	-0.221426142191295	-10.42521203775	-0.708213194141811	-0.694222019891418	-0.723110575803404	-1.02142267333704	-1.00486615687492	-1.03905155388762	-0.958054326482739	-0.942505126904083	-0.975028504685801	0.00188809968602084	0.00224855119593857	0.00219360125858834
248	13.6648837358257	0.3	-3.31527281021094	-3.42229116827864	-3.20825445214324	0.453528625826722	-14.5442705919523	-14.8842796368928	-14.2042615470117	2	1.12	3.52	-6.02773984258326	-5.89004516625193	-5.7523504899206	-7.13033501027676	-6.9674532010059	-6.80457139173504	-6.91240595343592	-6.75400862836394	-6.59690047253506	-3.31527281021094	2.88505020681027	-0.17335377747513	-10.5272038168739	-0.708213194141811	-0.694222019891418	-0.723110575803404	-1.02142267333704	-1.00486615687492	-1.03905155388762	-0.958054326482739	-0.942505126904083	-0.975028504685801	0.00188809968602084	0.00224855119593857	0.00219360125858834
248	13.6648837358257	0.3	-3.31324851271449	-3.42091503880597	-3.205581986623	0.477272860210232	-15.0977919022862	-15.4342916615508	-14.7612921430217	2.04	1.13	3.59	-6.16080813893229	-6.02648966801794	-5.8921711971036	-7.26519366341003	-7.1067972839482	-6.94840090448637	-7.02918674623444	-6.87417390763531	-6.72081714595551	-3.31324851271449	2.88707906274776	-0.0917816989081686	-10.5531370226342	-0.708213194141811	-0.694222019891418	-0.723110575803404	-1.02142267333704	-1.00486615687492	-1.03905155388762	-0.958054326482739	-0.942505126904083	-0.975028504685801	0.00188809968602084	0.00224855119593857	0.00219360125858834
248	13.6648837358257	0.3	-3.31128309994463	-3.41987140923096	-3.2026947906583	0.458874651334961	-14.7493276638439	-15.0904351864672	-14.4082201412207	2.03	1.16	3.58	-6.04819066822248	-5.91147603344239	-5.77476139866231	-7.13860059285687	-6.97723809183305	-6.81587559080922	-6.93308130287266	-6.77721158894346	-6.61897829441749	-3.31128309994463	2.92668455844798	-0.172099616683448	-10.8054225296206	-0.708213194141811	-0.694222019891418	-0.723110575803404	-1.02142267333704	-1.00486615687492	-1.03905155388762	-0.958054326482739	-0.942505126904083	-0.975028504685801	0.00188809968602084	0.00224855119593857	0.00219360125858834
248	13.6648837358257	0.3	-3.31124836918999	-3.4197193272237	-3.20277741115627	0.462069875479761	-14.8808005983719	-15.2227426948919	-14.5388585018518	1.99	1.11	3.5	-6.20278975871742	-6.06345908901617	-5.92412841931493	-7.34718317823584	-7.18214647822475	-7.01710977821365	-7.11575133279168	-6.95666038681241	-6.79519523514901	-3.31124836918999	2.87201530368762	0.0362516015744765	-10.3030002425335	-0.708213194141811	-0.694222019891418	-0.723110575803404	-1.02142267333704	-1.00486615687492	-1.03905155388762	-0.958054326482739	-0.942505126904083	-0.975028504685801	0.00188809968602084	0.00224855119593857	0.00219360125858834
248	13.6648837358257	0.3	-3.31037249131001	-3.41915170778628	-3.20159327483374	0.466641978172908	-14.8913838914851	-15.2304385696105	-14.5523292133598	1.97	1.13	3.53	-6.24079040725394	-6.10186012149045	-5.96292983572696	-7.40123588823229	-7.23647217244399	-7.0717084566557	-7.17848720240835	-7.02079114406546	-6.85902731269962	-3.31037249131001	2.85980979479658	0.252863503770301	-10.0736541428066	-0.708213194141811	-0.694222019891418	-0.723110575803404	-1.02142267333704	-1.00486615687492	-1.03905155388762	-0.958054326482739	-0.942505126904083	-0.975028504685801	0.00188809968602084	0.00224855119593857	0.00219360125858834
248	13.6648837358257	0.3	-3.3071756498316	-3.41436245636935	-3.19998884329385	0.467781069540223	-15.0894042128906	-15.4321823372655	-14.7466260885157	1.99	1.09	3.5	-6.28948584040445	-6.14978439620558	-6.0100829520067	-7.45022387100628	-7.28474022722442	-7.11925658344257	-7.20147138941691	-7.04077447380802	-6.88090736296186	-3.3071756498316	2.88997599547878	0.100297272305357	-10.1796391198622	-0.708213194141811	-0.694222019891418	-0.723110575803404	-1.02142267333704	-1.00486615687492	-1.03905155388762	-0.958054326482739	-0.942505126904083	-0.975028504685801	0.00188809968602084	0.00224855119593857	0.00219360125858834
248	13.6648837358257	0.3	-3.30638375453871	-3.41342943835331	-3.19933807072412	0.480209188192418	-15.3027252151744	-15.6417918173432	-14.9636586130056	1.95	1.12	3.56	-6.46290527740099	-6.32280909416721	-6.18271291093343	-7.67868460339186	-7.51223401205288	-7.34578342071391	-7.43055257785199	-7.2688243237267	-7.1084854826061	-3.30638375453871	2.86572369918343	0.0522526820519287	-10.2566308894862	-0.708213194141811	-0.694222019891418	-0.723110575803404	-1.02142267333704	-1.00486615687492	-1.03905155388762	-0.958054326482739	-0.942505126904083	-0.975028504685801	0.00188809968602084	0.00224855119593857	0.00219360125858834
248	13.6648837358257	0.3	-3.30515494913034	-3.41284076295054	-3.19746913531014	0.463675159280044	-14.8144190556297	-15.1537385682753	-14.475099542984	2.02	1.13	3.61	-6.08958024151252	-5.95322356685717	-5.81686689220182	-7.19150535312945	-7.03047458962392	-6.8694438261184	-6.95493338453594	-6.79717511017806	-6.64275730788448	-3.30515494913034	2.90644522126745	-0.0319318746844739	-10.511908533302	-0.708213194141811	-0.694222019891418	-0.723110575803404	-1.02142267333704	-1.00486615687492	-1.03905155388762	-0.958054326482739	-0.942505126904083	-0.975028504685801	0.00188809968602084	0.00224855119593857	0.00219360125858834
248	13.6648837358257	0.3	-3.30393609272146	-3.41116373890143	-3.19670844654149	0.460380436350555	-15.0641403446121	-15.4114740537166	-14.7168066355076	2.02	1.14	3.54	-6.20563782935792	-6.06577922808997	-5.92592062682203	-7.33173168168923	-7.16649391466682	-7.00125614764441	-7.11941921609339	-6.95928482918963	-6.79694108068069	-3.30393609272146	2.90107980159118	-0.148067098439815	-10.6957410544764	-0.708213194141811	-0.694222019891418	-0.723110575803404	-1.02142267333704	-1.00486615687492	-1.03905155388762	-0.958054326482739	-0.942505126904083	-0.975028504685801	0.00188809968602084	0.00224855119593857	0.00219360125858834
248	13.6648837358257	0.3	-3.30154781085271	-3.40923133837556	-3.19386428332986	0.461919457282886	-15.0088856701301	-15.3538753734152	-14.663895966845	2	1.14	3.53	-6.21466062535911	-6.07502200820108	-5.93538339104305	-7.35061622423714	-7.18545356344381	-7.02029090265048	-7.13352302935744	-6.97386924736935	-6.81380384627072	-3.30154781085271	2.8788698206122	0.176703702838386	-10.2634817214802	-0.708213194141811	-0.694222019891418	-0.723110575803404	-1.02142267333704	-1.00486615687492	-1.03905155388762	-0.958054326482739	-0.942505126904083	-0.975028504685801	0.00188809968602084	0.00224855119593857	0.00219360125858834
248	13.6648837358257	0.3	-3.29991450425945	-3.40605285371626	-3.19377615480264	0.470533870637777	-15.0313891508047	-15.3709674528033	-14.6918108488061	1.99	1.11	3.56	-6.25619916198654	-6.11798603422371	-5.97977290646089	-7.40864827390705	-7.24497502375652	-7.081301773606	-7.16523500214464	-7.00712829046894	-6.84906779921529	-3.29991450425945	2.87194570316204	0.0887478757895343	-10.1996971215086	-0.708213194141811	-0.694222019891418	-0.723110575803404	-1.02142267333704	-1.00486615687492	-1.03905155388762	-0.958054326482739	-0.942505126904083	-0.975028504685801	0.00188809968602084	0.00224855119593857	0.00219360125858834
248	13.6648837358257	0.3	-3.29867450533923	-3.40491029748665	-3.19243871319182	0.456731504407779	-14.9335745175018	-15.2804373106514	-14.5867117243522	2.02	1.14	3.6	-6.14051386726418	-6.00112546181008	-5.86173705635599	-7.25166043791296	-7.08704923318563	-6.92243802845829	-7.0217454011548	-6.86408197836096	-6.70483624857151	-3.29867450533923	2.9255198095378	0.0134336748736377	-10.5926346565483	-0.708213194141811	-0.694222019891418	-0.723110575803404	-1.02142267333704	-1.00486615687492	-1.03905155388762	-0.958054326482739	-0.942505126904083	-0.975028504685801	0.00188809968602084	0.00224855119593857	0.00219360125858834
248	13.6648837358257	0.3	-3.2971860530115	-3.40360938155631	-3.19076272446669	0.461406387792036	-14.8134882930975	-15.1543382977761	-14.4726382884189	2.01	1.13	3.6	-6.11617594195086	-5.9786114665204	-5.84104699108995	-7.22961778084496	-7.06700987240284	-6.90440196396072	-6.99237552318135	-6.83393747108784	-6.67846659887271	-3.2971860530115	2.91010430715594	0.0767703265086969	-10.48593213522	-0.708213194141811	-0.694222019891418	-0.723110575803404	-1.02142267333704	-1.00486615687492	-1.03905155388762	-0.958054326482739	-0.942505126904083	-0.975028504685801	0.00188809968602084	0.00224855119593857	0.00219360125858834
248	13.6648837358257	0.3	-3.2944148793926	-3.40176762998868	-3.18706212879653	0.466610886192544	-14.9706842003271	-15.3115657201794	-14.6298026804748	1.99	1.1	3.54	-6.22688416113753	-6.08825498528549	-5.94962580943346	-7.37261251392308	-7.20847597785897	-7.04433944179487	-7.12083600748832	-6.96062451937856	-6.80304137570782	-3.2944148793926	2.87370755962276	-0.0342236556254811	-10.286346558277	-0.708213194141811	-0.694222019891418	-0.723110575803404	-1.02142267333704	-1.00486615687492	-1.03905155388762	-0.958054326482739	-0.942505126904083	-0.975028504685801	0.00188809968602084	0.00224855119593857	0.00219360125858834
248	13.6648837358257	0.3	-3.2942645125096	-3.40194375048272	-3.18658527453648	0.469820704946642	-15.0739702696767	-15.4149983401627	-14.7329421991906	1.98	1.11	3.54	-6.29558128132287	-6.15630329441813	-6.0170253075134	-7.46082833815453	-7.29577143472565	-7.13071453129678	-7.22024234329162	-7.05905261315534	-6.89944573146131	-3.2942645125096	2.86122844959967	-0.00224283201045367	-10.2427466070056	-0.708213194141811	-0.694222019891418	-0.723110575803404	-1.02142267333704	-1.00486615687492	-1.03905155388762	-0.958054326482739	-0.942505126904083	-0.975028504685801	0.00188809968602084	0.00224855119593857	0.00219360125858834
248	13.6648837358257	0.3	-3.28725688011463	-3.39339431248529	-3.18111944774398	0.4806665969043	-15.0892250261263	-15.4232548620864	-14.7551951901662	2	1.13	3.64	-6.24421694491635	-6.10898253554813	-5.9737481261799	-7.38595175398418	-7.2259901716299	-7.06602858927561	-7.13944106463993	-6.9838314538907	-6.8299076414667	-3.28725688011463	2.92511572042477	-0.0344549219710904	-10.5167438426741	-0.708213194141811	-0.694222019891418	-0.723110575803404	-1.02142267333704	-1.00486615687492	-1.03905155388762	-0.958054326482739	-0.942505126904083	-0.975028504685801	0.00188809968602084	0.00224855119593857	0.00219360125858834
248	13.6648837358257	0.3	-3.28710905076454	-3.39324118790713	-3.18097691362195	0.463598248138016	-14.7883516453937	-15.1271264765336	-14.4495768142537	1.99	1.12	3.59	-6.16943448114983	-6.03126884025149	-5.89310319935315	-7.30911976709599	-7.14543066072666	-6.98174155435733	-7.06753544740036	-6.9071736913235	-6.74943890035153	-3.28710905076454	2.91667011899555	-0.06908735193086	-10.5447161966165	-0.708213194141811	-0.694222019891418	-0.723110575803404	-1.02142267333704	-1.00486615687492	-1.03905155388762	-0.958054326482739	-0.942505126904083	-0.975028504685801	0.00188809968602084	0.00224855119593857	0.00219360125858834
248	13.6648837358257	0.3	-3.28617969398178	-3.39317333193566	-3.1791860560279	0.466543267064919	-15.1467982555418	-15.4917367362209	-14.8018597748628	1.98	1.12	3.49	-6.33579794053744	-6.19472528014369	-6.05365261974993	-7.51078620046248	-7.34355129163298	-7.17631638280348	-7.28327643029515	-7.12141267062117	-6.95962837959598	-3.28617969398178	2.86755853912992	0.161985308586768	-10.1262422293295	-0.708213194141811	-0.694222019891418	-0.723110575803404	-1.02142267333704	-1.00486615687492	-1.03905155388762	-0.958054326482739	-0.942505126904083	-0.975028504685801	0.00188809968602084	0.00224855119593857	0.00219360125858834
248	13.6648837358257	0.3	-3.27960432534555	-3.38602347780972	-3.17318517288138	0.463085560080427	-14.8733384721565	-15.2144116374934	-14.5322653068196	1.99	1.13	3.48	-6.1947961407045	-6.05592263191104	-5.91704912311759	-7.33653076842978	-7.17206211650944	-7.0075934645891	-7.12773695251677	-6.96754652159625	-6.80838639777166	-3.27960432534555	2.88593906604912	0.108640410050992	-10.2844290153621	-0.708213194141811	-0.694222019891418	-0.723110575803404	-1.02142267333704	-1.00486615687492	-1.03905155388762	-0.958054326482739	-0.942505126904083	-0.975028504685801	0.00188809968602084	0.00224855119593857	0.00219360125858834
248	13.6648837358257	0.3	-3.27846601768117	-3.38480692325531	-3.17212511210703	0.462742112433672	-14.9374435564729	-15.2802234446615	-14.5946636682842	2	1.12	3.59	-6.20413317076964	-6.06495640530636	-5.92577963984308	-7.34310863888731	-7.17838133844494	-7.01365403800258	-7.10060332460587	-6.94033985152508	-6.77872862443327	-3.27846601768117	2.90830234242146	0.0984964992181824	-10.3689874454576	-0.708213194141811	-0.694222019891418	-0.723110575803404	-1.02142267333704	-1.00486615687492	-1.03905155388762	-0.958054326482739	-0.942505126904083	-0.975028504685801	0.00188809968602084	0.00224855119593857	0.00219360125858834
248	13.6648837358257	0.3	-3.27556460104642	-3.38232433483969	-3.16880486725315	0.465793450619245	-15.0670108057565	-15.4106495970712	-14.7233720144419	2	1.13	3.57	-6.25657712147302	-6.11706304153453	-5.97754896159604	-7.40504906958495	-7.23992545841794	-7.07480184725093	-7.17218097373373	-7.01557527084153	-6.85445907143875	-3.27556460104642	2.88810510416816	0.224709034994695	-10.17522314865	-0.708213194141811	-0.694222019891418	-0.723110575803404	-1.02142267333704	-1.00486615687492	-1.03905155388762	-0.958054326482739	-0.942505126904083	-0.975028504685801	0.00188809968602084	0.00224855119593857	0.00219360125858834
248	13.6648837358257	0.3	-3.26668084127935	-3.37325883201726	-3.16010285054145	0.461470525787097	-14.8747743517602	-15.2169903504454	-14.532558353075	2	1.14	3.51	-6.16904602007501	-6.03030989709171	-5.89157377410841	-7.29916985424562	-7.13501829446161	-6.97086673467761	-7.09486588945519	-6.93398462228019	-6.77525460385949	-3.26668084127935	2.90496564672393	-0.0424590128129308	-10.5161104598997	-0.708213194141811	-0.694222019891418	-0.723110575803404	-1.02142267333704	-1.00486615687492	-1.03905155388762	-0.958054326482739	-0.942505126904083	-0.975028504685801	0.00188809968602084	0.00224855119593857	0.00219360125858834
248	13.6648837358257	0.3	-3.26374107470695	-3.36967667583021	-3.15780547358369	0.469278990346514	-15.0257476545896	-15.3660546239473	-14.685440685232	2.04	1.13	3.57	-6.13639235855002	-6.00049169065357	-5.86459102275713	-7.23710972764583	-7.07683183337844	-6.91655393911104	-7.01078222473594	-6.85413370706691	-6.69910163320746	-3.26374107470695	2.90180678179795	0.133955132080142	-10.3389226142737	-0.708213194141811	-0.694222019891418	-0.723110575803404	-1.02142267333704	-1.00486615687492	-1.03905155388762	-0.958054326482739	-0.942505126904083	-0.975028504685801	0.00188809968602084	0.00224855119593857	0.00219360125858834
248	13.6648837358257	0.3	-3.26057621144483	-3.36781013099512	-3.15334229189454	0.45602783654574	-14.6271313111436	-14.9673584785863	-14.286904143701	2.03	1.15	3.63	-5.99220173664161	-5.85599134076452	-5.71978094488744	-7.07083942986227	-6.91011022209287	-6.74938101432347	-6.84681326369442	-6.69065473958616	-6.53600408935547	-3.26057621144483	2.92404136425248	0.126652495760122	-10.5286493518252	-0.708213194141811	-0.694222019891418	-0.723110575803404	-1.02142267333704	-1.00486615687492	-1.03905155388762	-0.958054326482739	-0.942505126904083	-0.975028504685801	0.00188809968602084	0.00224855119593857	0.00219360125858834
248	13.6648837358257	0.3	-3.25869179302807	-3.36488219199295	-3.15250139406319	0.463023055751948	-14.860650404511	-15.2014754462773	-14.5198253627448	2	1.12	3.56	-6.17453461974814	-6.03609831946269	-5.89766201917725	-7.30868573564651	-7.14482117329458	-6.98095661094264	-7.0736427772914	-6.9170901751315	-6.75704293535672	-3.25869179302807	2.9038080748911	0.13345129262456	-10.2841414051194	-0.708213194141811	-0.694222019891418	-0.723110575803404	-1.02142267333704	-1.00486615687492	-1.03905155388762	-0.958054326482739	-0.942505126904083	-0.975028504685801	0.00188809968602084	0.00224855119593857	0.00219360125858834
248	13.6648837358257	0.3	-3.25790875857931	-3.36415181050307	-3.15166570665555	0.479657784352007	-15.1236659020778	-15.4591353894663	-14.7881964146893	2.02	1.13	3.58	-6.22341022488858	-6.08835970716208	-5.95330918943557	-7.35236905931038	-7.19281967848935	-7.03327029766833	-7.11995980710917	-6.96545511055451	-6.81133856251253	-3.25790875857931	2.90069119156177	-0.57350966015365	-11.0597979691082	-0.708213194141811	-0.694222019891418	-0.723110575803404	-1.02142267333704	-1.00486615687492	-1.03905155388762	-0.958054326482739	-0.942505126904083	-0.975028504685801	0.00188809968602084	0.00224855119593857	0.00219360125858834
248	13.6648837358257	0.3	-3.25313966221845	-3.35942927452877	-3.14685004990813	0.473509752574412	-15.1055254729057	-15.4447472357375	-14.766303710074	2.01	1.14	3.58	-6.23995712509048	-6.10290539975892	-5.96585367442736	-7.37760857369985	-7.21556996292465	-7.05353135214945	-7.15275506869188	-6.99538397640729	-6.83888063399299	-3.25313966221845	2.9002684503061	0.136535579106525	-10.333564606838	-0.708213194141811	-0.694222019891418	-0.723110575803404	-1.02142267333704	-1.00486615687492	-1.03905155388762	-0.958054326482739	-0.942505126904083	-0.975028504685801	0.00188809968602084	0.00224855119593857	0.00219360125858834
248	13.6648837358257	0.3	-3.25290899594338	-3.35836063964065	-3.14745735224611	0.469726769434209	-14.8824636596037	-15.2192226468941	-14.5457046723133	2.03	1.14	3.55	-6.10043101261777	-5.96544547376941	-5.83045993492104	-7.20041633319806	-7.04109118442432	-6.88176603565057	-6.98093127574739	-6.82910891011417	-6.67880324721335	-3.25290899594338	2.90683526290249	0.0788224317997627	-10.4258312549606	-0.708213194141811	-0.694222019891418	-0.723110575803404	-1.02142267333704	-1.00486615687492	-1.03905155388762	-0.958054326482739	-0.942505126904083	-0.975028504685801	0.00188809968602084	0.00224855119593857	0.00219360125858834
248	13.6648837358257	0.3	-3.25080919419847	-3.35773305116297	-3.14388533723397	0.458600163828949	-14.652261182999	-14.9913112048167	-14.3132111611813	2.01	1.12	3.56	-6.05663320671824	-5.91965375289836	-5.78267429907848	-7.16082904130317	-6.99887661369253	-6.83692418608189	-6.93261719128383	-6.77621717254113	-6.61901743109405	-3.25080919419847	2.91719743821636	0.0331383720256174	-10.4844428932289	-0.708213194141811	-0.694222019891418	-0.723110575803404	-1.02142267333704	-1.00486615687492	-1.03905155388762	-0.958054326482739	-0.942505126904083	-0.975028504685801	0.00188809968602084	0.00224855119593857	0.00219360125858834
248	13.6648837358257	0.3	-3.2478410204245	-3.3531927238	-3.142489317049	0.467662067814202	-14.853116780994	-15.190607937615	-14.515625624373	2.01	1.13	3.58	-6.13075765176094	-5.99455003588716	-5.85834242001339	-7.24683970568476	-7.08583599048371	-6.92483227528267	-7.01425203221596	-6.85882308206772	-6.70393496581818	-3.2478410204245	2.91486848182897	0.399719319218997	-10.0902149766748	-0.708213194141811	-0.694222019891418	-0.723110575803404	-1.02142267333704	-1.00486615687492	-1.03905155388762	-0.958054326482739	-0.942505126904083	-0.975028504685801	0.00188809968602084	0.00224855119593857	0.00219360125858834
248	13.6648837358257	0.3	-3.24699139344389	-3.35357797459475	-3.14040481229303	0.466227204957071	-14.7323892128107	-15.068103453169	-14.3966749724524	1.99	1.11	3.54	-6.13526977969703	-5.99857723309448	-5.86188468649192	-7.2660450636764	-7.1041590767277	-6.94227308977899	-7.02470189484182	-6.86758870769354	-6.71061997111188	-3.24699139344389	2.88108828337587	0.218253338542523	-10.0945435140181	-0.708213194141811	-0.694222019891418	-0.723110575803404	-1.02142267333704	-1.00486615687492	-1.03905155388762	-0.958054326482739	-0.942505126904083	-0.975028504685801	0.00188809968602084	0.00224855119593857	0.00219360125858834
248	13.6648837358257	0.3	-3.24552349548447	-3.35223532291696	-3.13881166805198	0.471640418627708	-15.2843454251414	-15.6288724530149	-14.9398183972679	2	1.13	3.5	-6.32653104994923	-6.18706731410129	-6.04760357825334	-7.48307867263974	-7.31811969289384	-7.15316071314794	-7.26454897550845	-7.10433708939976	-6.94381034875766	-3.24552349548447	2.88199894798102	-0.227510581642241	-10.6305179021784	-0.708213194141811	-0.694222019891418	-0.723110575803404	-1.02142267333704	-1.00486615687492	-1.03905155388762	-0.958054326482739	-0.942505126904083	-0.975028504685801	0.00188809968602084	0.00224855119593857	0.00219360125858834
248	13.6648837358257	0.3	-3.24343028164736	-3.34881207194406	-3.13804849135066	0.457136427881835	-14.7423027579732	-15.0844436069299	-14.4001619090165	1.96	1.12	3.49	-6.20730322837451	-6.06651102869989	-5.92571882902527	-7.36838979910034	-7.20126218027656	-7.03413456145278	-7.14999885903368	-6.9895020325092	-6.82663881068137	-3.24343028164736	2.87717721270085	-0.0562509751744526	-10.3835223278661	-0.708213194141811	-0.694222019891418	-0.723110575803404	-1.02142267333704	-1.00486615687492	-1.03905155388762	-0.958054326482739	-0.942505126904083	-0.975028504685801	0.00188809968602084	0.00224855119593857	0.00219360125858834
248	13.6648837358257	0.3	-3.22832931985212	-3.33257546096091	-3.12408317874334	0.459107386741913	-14.7817586299851	-15.1234560183124	-14.4400612416578	1.99	1.11	3.54	-6.14495358104454	-6.00611530310773	-5.86727702517092	-7.27421259316799	-7.10985998472891	-6.94550737628984	-7.03978614056825	-6.87861875820171	-6.7199726915265	-3.22832931985212	2.8958594038018	0.0124790867740338	-10.3798603105101	-0.708213194141811	-0.694222019891418	-0.723110575803404	-1.02142267333704	-1.00486615687492	-1.03905155388762	-0.958054326482739	-0.942505126904083	-0.975028504685801	0.00188809968602084	0.00224855119593857	0.00219360125858834
248	13.6648837358257	0.3	-3.22656686918435	-3.3316110292661	-3.1215227091026	0.466147965601777	-14.8983241505763	-15.2378736867272	-14.5587746144255	2.06	1.15	3.64	-6.04055385098811	-5.9059506051308	-5.77134735927349	-7.11296107889294	-6.95446110149119	-6.79596112408943	-6.88694293267635	-6.73289202268279	-6.57831242009996	-3.22656686918435	2.94281376214903	-0.00426730900689104	-10.7038375871647	-0.708213194141811	-0.694222019891418	-0.723110575803404	-1.02142267333704	-1.00486615687492	-1.03905155388762	-0.958054326482739	-0.942505126904083	-0.975028504685801	0.00188809968602084	0.00224855119593857	0.00219360125858834
248	13.6648837358257	0.3	-3.22634971895534	-3.3319974127681	-3.12070202514258	0.473374811898197	-15.0346452608016	-15.372366671107	-14.6969238504962	2.02	1.13	3.62	-6.19318911416066	-6.0571285708057	-5.92106802745074	-7.31786158168587	-7.15709267819414	-6.9963237747024	-7.0737819765306	-6.91573487404718	-6.76066689917351	-3.22634971895534	2.8914960915118	-0.0719583995704775	-10.4698574916492	-0.708213194141811	-0.694222019891418	-0.723110575803404	-1.02142267333704	-1.00486615687492	-1.03905155388762	-0.958054326482739	-0.942505126904083	-0.975028504685801	0.00188809968602084	0.00224855119593857	0.00219360125858834
248	13.6648837358257	0.3	-3.22542924628241	-3.33015167778969	-3.12070681477514	0.469220505430767	-15.0168956352305	-15.3570420573764	-14.6767492130845	2.05	1.16	3.59	-6.10728980806444	-5.97201813468748	-5.83674646131053	-7.19641269766188	-7.03701780753592	-6.87762291740995	-6.98644608044304	-6.83317203651188	-6.67853628769516	-3.22542924628241	2.95284897350648	0.0181552595843099	-10.6928099252592	-0.708213194141811	-0.694222019891418	-0.723110575803404	-1.02142267333704	-1.00486615687492	-1.03905155388762	-0.958054326482739	-0.942505126904083	-0.975028504685801	0.00188809968602084	0.00224855119593857	0.00219360125858834
248	13.6648837358257	0.3	-3.22542238702935	-3.33115264432417	-3.11969212973452	0.459402352634955	-14.8550836351605	-15.1982721437087	-14.5118951266124	2	1.14	3.51	-6.16072557165149	-6.02161171709502	-5.88249786253856	-7.28913779861254	-7.12454354039331	-6.95994928217408	-7.08665343434854	-6.92557518792604	-6.76633454738184	-3.22542238702935	2.90699495546153	-0.311026554193718	-10.8487389489845	-0.708213194141811	-0.694222019891418	-0.723110575803404	-1.02142267333704	-1.00486615687492	-1.03905155388762	-0.958054326482739	-0.942505126904083	-0.975028504685801	0.00188809968602084	0.00224855119593857	0.00219360125858834
248	13.6648837358257	0.3	-3.22537785791399	-3.33154414710562	-3.11921156872235	0.46311690318771	-14.8694473652088	-15.2104098089031	-14.5284849215145	2.03	1.14	3.57	-6.09995332569081	-5.96321440685305	-5.8264754880153	-7.20062374028642	-7.03921176668042	-6.87779979307442	-6.98900958543218	-6.83075989007157	-6.67221123825292	-3.22537785791399	2.90271981387287	-0.0214161073169697	-10.5857271856276	-0.708213194141811	-0.694222019891418	-0.723110575803404	-1.02142267333704	-1.00486615687492	-1.03905155388762	-0.958054326482739	-0.942505126904083	-0.975028504685801	0.00188809968602084	0.00224855119593857	0.00219360125858834
248	13.6648837358257	0.3	-3.22437068441308	-3.32920004744005	-3.1195413213861	0.458936716876705	-14.8287265459603	-15.171627468751	-14.4858256231695	1.96	1.12	3.53	-6.26092488631685	-6.11941884647613	-5.97791280663541	-7.43668697068908	-7.26860699179376	-7.10052701289845	-7.20463970414441	-7.04146619809858	-6.87865536995228	-3.22437068441308	2.88795635516749	-0.0618318648935338	-10.4102857238534	-0.708213194141811	-0.694222019891418	-0.723110575803404	-1.02142267333704	-1.00486615687492	-1.03905155388762	-0.958054326482739	-0.942505126904083	-0.975028504685801	0.00188809968602084	0.00224855119593857	0.00219360125858834
248	13.6648837358257	0.3	-3.2138372990951	-3.31901675733902	-3.10865784085119	0.464855092934279	-14.7687407365324	-15.1062125739147	-14.4312688991501	1.96	1.12	3.48	-6.22583287674146	-6.08674816243144	-5.94766344812143	-7.39288748182308	-7.22773084114665	-7.06257420047023	-7.17587306982575	-7.0155800112132	-6.8554776954699	-3.2138372990951	2.87012553891067	0.0965546530007261	-10.1433002247733	-0.708213194141811	-0.694222019891418	-0.723110575803404	-1.02142267333704	-1.00486615687492	-1.03905155388762	-0.958054326482739	-0.942505126904083	-0.975028504685801	0.00188809968602084	0.00224855119593857	0.00219360125858834
248	13.6648837358257	0.3	-3.2132658348184	-3.317619015798	-3.1089126538388	0.450600296638136	-14.7638982716362	-15.111087854151	-14.4167086891214	2.01	1.12	3.5	-6.10508886481113	-5.9648194629886	-5.82455006116606	-7.21813524061783	-7.05229268944524	-6.88645013827265	-7.00256280126719	-6.84043022480482	-6.68071200283354	-3.2132658348184	2.919512160602	-0.122700334896685	-10.5861356047022	-0.708213194141811	-0.694222019891418	-0.723110575803404	-1.02142267333704	-1.00486615687492	-1.03905155388762	-0.958054326482739	-0.942505126904083	-0.975028504685801	0.00188809968602084	0.00224855119593857	0.00219360125858834
248	13.6648837358257	0.3	-3.21287237416437	-3.31691193539144	-3.10883281293729	0.468674698462322	-15.0063303896102	-15.3466101874937	-14.6660505917266	2.03	1.14	3.58	-6.13568482870101	-5.99963852480198	-5.86359222090295	-7.23804991587036	-7.07756091325982	-6.91707191064928	-7.01549466094869	-6.85964004756575	-6.70472777946851	-3.21287237416437	2.91418532447523	-0.104290641949724	-10.6797638850671	-0.708213194141811	-0.694222019891418	-0.723110575803404	-1.02142267333704	-1.00486615687492	-1.03905155388762	-0.958054326482739	-0.942505126904083	-0.975028504685801	0.00188809968602084	0.00224855119593857	0.00219360125858834
248	13.6648837358257	0.3	-3.20610914524976	-3.31134721169527	-3.10087107880425	0.469449474721388	-15.0917973265497	-15.4334832424786	-14.7501114106208	2.01	1.13	3.54	-6.24359177326333	-6.10536326449339	-5.96713475572346	-7.38399530373431	-7.22051910338915	-7.05704290304399	-7.16234087585104	-7.0026568729974	-6.84347586034466	-3.20610914524976	2.90082211062966	0.122926911150434	-10.3393693329193	-0.708213194141811	-0.694222019891418	-0.723110575803404	-1.02142267333704	-1.00486615687492	-1.03905155388762	-0.958054326482739	-0.942505126904083	-0.975028504685801	0.00188809968602084	0.00224855119593857	0.00219360125858834
248	13.6648837358257	0.3	-3.20593035708507	-3.30990882101448	-3.10195189315565	0.47415771458002	-15.1308588249468	-15.4702082283411	-14.7915094215525	1.99	1.12	3.51	-6.28985853606348	-6.15188626638599	-6.01391399670849	-7.44677773409659	-7.28342766511393	-7.12007759613126	-7.21477819387064	-7.05557484912317	-6.89819529193536	-3.20593035708507	2.88913823851305	0.0639351432514651	-10.2817525750999	-0.708213194141811	-0.694222019891418	-0.723110575803404	-1.02142267333704	-1.00486615687492	-1.03905155388762	-0.958054326482739	-0.942505126904083	-0.975028504685801	0.00188809968602084	0.00224855119593857	0.00219360125858834
248	13.6648837358257	0.3	-3.20398144832659	-3.30772861797997	-3.10023427867321	0.465178723148653	-14.7321855596262	-15.0686032038844	-14.395767915368	1.98	1.12	3.53	-6.14979524255837	-6.01249654272675	-5.87519784289513	-7.28694430844632	-7.12425791974	-6.96157153103369	-7.05895406098436	-6.90121445902441	-6.74429067424495	-3.20398144832659	2.90217297189355	0.0459310370290912	-10.3146729428146	-0.708213194141811	-0.694222019891418	-0.723110575803404	-1.02142267333704	-1.00486615687492	-1.03905155388762	-0.958054326482739	-0.942505126904083	-0.975028504685801	0.00188809968602084	0.00224855119593857	0.00219360125858834
248	13.6648837358257	0.3	-3.18940997131975	-3.29396962653057	-3.08485031610893	0.469697525964818	-14.9560353733409	-15.2944790012974	-14.6175917453845	1.99	1.12	3.5	-6.21455111734331	-6.07703252477823	-5.93951393221314	-7.35662769912871	-7.19383668363828	-7.03104566814786	-7.1340777224403	-6.97716189218769	-6.81731720941469	-3.18940997131975	2.90262219796039	0.135705550258561	-10.2599375658277	-0.708213194141811	-0.694222019891418	-0.723110575803404	-1.02142267333704	-1.00486615687492	-1.03905155388762	-0.958054326482739	-0.942505126904083	-0.975028504685801	0.00188809968602084	0.00224855119593857	0.00219360125858834
248	13.6648837358257	0.3	-3.18910608820863	-3.29393226055215	-3.0842799158651	0.468885875162604	-14.9389650645606	-15.2775737004721	-14.6003564286492	2.02	1.13	3.63	-6.13692621711323	-6.0009087934171	-5.86489136972096	-7.24680700432615	-7.08619043768032	-6.92557387103448	-7.0068805928323	-6.85002539077392	-6.69505784327629	-3.18910608820863	2.91315547313614	-0.209033756042809	-10.7277161805393	-0.708213194141811	-0.694222019891418	-0.723110575803404	-1.02142267333704	-1.00486615687492	-1.03905155388762	-0.958054326482739	-0.942505126904083	-0.975028504685801	0.00188809968602084	0.00224855119593857	0.00219360125858834
248	13.6648837358257	0.3	-3.18851725619255	-3.29226948957378	-3.08476502281133	0.45943486114344	-14.7957469850968	-15.1375423023222	-14.4539516678714	2.03	1.14	3.6	-6.07502738620978	-5.93785743674554	-5.8006874872813	-7.17228588799034	-7.01034059453669	-6.84839530108304	-6.94691102857488	-6.78855926449213	-6.63305893530049	-3.18851725619255	2.93397289066322	-0.0981871332698838	-10.7219108559554	-0.708213194141811	-0.694222019891418	-0.723110575803404	-1.02142267333704	-1.00486615687492	-1.03905155388762	-0.958054326482739	-0.942505126904083	-0.975028504685801	0.00188809968602084	0.00224855119593857	0.00219360125858834
248	13.6648837358257	0.3	-3.18665896035443	-3.29132954132517	-3.08198837938369	0.474939890657162	-15.2227300697154	-15.5636048749089	-14.8818552645218	2	1.13	3.49	-6.31734220816346	-6.17897948231321	-6.04061675646296	-7.47662646832892	-7.31287304414598	-7.14911961996305	-7.26051769206292	-7.10200584366851	-6.94203914838805	-3.18665896035443	2.88645114295657	-0.0448014999212566	-10.3908100049808	-0.708213194141811	-0.694222019891418	-0.723110575803404	-1.02142267333704	-1.00486615687492	-1.03905155388762	-0.958054326482739	-0.942505126904083	-0.975028504685801	0.00188809968602084	0.00224855119593857	0.00219360125858834
248	13.6648837358257	0.3	-3.17584542128983	-3.28008906789262	-3.07160177468705	0.455967231759534	-14.8411099688284	-15.1863564524449	-14.4958634852119	2	1.14	3.53	-6.15249911700334	-6.0126282604058	-5.87275740380825	-7.27853579205764	-7.11306562836473	-6.94759546467183	-7.07091646659267	-6.90949237277015	-6.74855746618429	-3.17584542128983	2.90989196316789	-0.0249917419459527	-10.587171283193	-0.708213194141811	-0.694222019891418	-0.723110575803404	-1.02142267333704	-1.00486615687492	-1.03905155388762	-0.958054326482739	-0.942505126904083	-0.975028504685801	0.00188809968602084	0.00224855119593857	0.00219360125858834
248	13.6648837358257	0.3	-3.16964421590308	-3.27358924550827	-3.06569918629789	0.480024652181177	-15.1240330341468	-15.4592642030626	-14.7888018652309	1.95	1.13	3.52	-6.40323187125725	-6.26437902051061	-6.12552616976396	-7.61192699036676	-7.44686381859063	-7.2818006468145	-7.38126928136761	-7.22021195831191	-7.06095540058701	-3.16964421590308	2.880259984497	-0.169573484822044	-10.4318173087439	-0.708213194141811	-0.694222019891418	-0.723110575803404	-1.02142267333704	-1.00486615687492	-1.03905155388762	-0.958054326482739	-0.942505126904083	-0.975028504685801	0.00188809968602084	0.00224855119593857	0.00219360125858834
248	13.6648837358257	0.3	-3.16720636658533	-3.26928638101003	-3.06512635216064	0.467028712686455	-14.6355354899187	-14.968506099148	-14.3025648806894	2	1.11	3.56	-6.06721686154999	-5.9322531663532	-5.79728947115641	-7.17840675773925	-7.01872492605958	-6.85904309437991	-6.94212551493089	-6.78735710069303	-6.63440884839361	-3.16720636658533	2.90800331141251	0.0420824494451543	-10.3431903939214	-0.708213194141811	-0.694222019891418	-0.723110575803404	-1.02142267333704	-1.00486615687492	-1.03905155388762	-0.958054326482739	-0.942505126904083	-0.975028504685801	0.00188809968602084	0.00224855119593857	0.00219360125858834
248	13.6648837358257	0.3	-3.16182917973722	-3.26544642295593	-3.0582119365185	0.470503350173558	-15.1651615790301	-15.5077829574886	-14.8225402005716	2.01	1.13	3.58	-6.26828237450502	-6.1297940068507	-5.99130563919638	-7.41182673987676	-7.24807346183092	-7.08432018378508	-7.17205530623047	-7.01350323766891	-6.85515258872219	-3.16182917973722	2.90512644156491	-0.141896926556683	-10.6085423346843	-0.708213194141811	-0.694222019891418	-0.723110575803404	-1.02142267333704	-1.00486615687492	-1.03905155388762	-0.958054326482739	-0.942505126904083	-0.975028504685801	0.00188809968602084	0.00224855119593857	0.00219360125858834
248	13.6648837358257	0.3	-3.15884267922778	-3.26245929468345	-3.0552260637721	0.4773608753823	-15.3253583526996	-15.6668698699398	-14.9838468354594	2.06	1.14	3.62	-6.20628871507489	-6.07100201817173	-5.93571532126856	-7.30704411330907	-7.14776279276494	-6.98848147222081	-7.07226726261559	-6.91736454491985	-6.7656519717602	-3.15884267922778	2.93795899676948	0.0660900249208162	-10.5832044796327	-0.708213194141811	-0.694222019891418	-0.723110575803404	-1.02142267333704	-1.00486615687492	-1.03905155388762	-0.958054326482739	-0.942505126904083	-0.975028504685801	0.00188809968602084	0.00224855119593857	0.00219360125858834
248	13.6648837358257	0.3	-3.12483338819151	-3.22587268224659	-3.02379409413642	0.465101357491161	-14.5692905368572	-14.9020401169971	-14.2365409567174	2.02	1.14	3.6	-6.00005390441462	-5.86607792516375	-5.73210194591288	-7.08872679704034	-6.93044170003869	-6.77215660303704	-6.86258874040232	-6.70541737526654	-6.55633515388262	-3.12483338819151	2.95979805248834	0.134859174781608	-10.5048327228499	-0.708213194141811	-0.694222019891418	-0.723110575803404	-1.02142267333704	-1.00486615687492	-1.03905155388762	-0.958054326482739	-0.942505126904083	-0.975028504685801	0.00188809968602084	0.00224855119593857	0.00219360125858834
248	13.6648837358257	0.3	-3.10862358274579	-3.21074202781308	-3.00650513767849	0.460456027483525	-14.8512036582384	-15.1935755976862	-14.5088317187907	2.03	1.14	3.53	-6.09588410281229	-5.95851948778077	-5.82115487274925	-7.19649774283995	-7.03433190678603	-6.8721660707321	-6.98882856076857	-6.82970401104426	-6.67301946329862	-3.10862358274579	2.92338559317955	-0.147277262102205	-10.6607742155589	-0.708213194141811	-0.694222019891418	-0.723110575803404	-1.02142267333704	-1.00486615687492	-1.03905155388762	-0.958054326482739	-0.942505126904083	-0.975028504685801	0.00188809968602084	0.00224855119593857	0.00219360125858834
248	13.6648837358257	0.31	-3.79795561975965	-3.91783474788318	-3.67807649163613	0.448853333007777	-14.9498888407577	-15.302695274962	-14.5970824065535	2.01	1.12	3.55	-6.18795515708413	-6.04529072086819	-5.90262628465225	-7.31750080418664	-7.14879448679456	-6.98008816940249	-7.08132358892846	-6.91785427737301	-6.7572506032884	-3.79795561975965	2.80452133485863	-0.00425509040353352	-10.2853684013149	-0.708213194141811	-0.694222019891418	-0.723110575803404	-1.02142267333704	-1.00486615687492	-1.03905155388762	-0.958054326482739	-0.942505126904083	-0.975028504685801	0.00188809968602084	0.00224855119593857	0.00219360125858834
248	13.6648837358257	0.31	-3.74915433280086	-3.86766037026468	-3.63064829533704	0.453271551548653	-14.8765098126116	-15.2244662102191	-14.528553415004	1.97	1.11	3.47	-6.25869313543683	-6.11565020131571	-5.9726072671946	-7.42776847912335	-7.25800623415718	-7.08824398919101	-7.20170095747572	-7.03705346098207	-6.87211944442095	-3.74915433280086	2.7951649503719	0.0645401104978667	-10.1032302437456	-0.708213194141811	-0.694222019891418	-0.723110575803404	-1.02142267333704	-1.00486615687492	-1.03905155388762	-0.958054326482739	-0.942505126904083	-0.975028504685801	0.00188809968602084	0.00224855119593857	0.00219360125858834
248	13.6648837358257	0.31	-3.73553397918852	-3.85333178452241	-3.61773617385462	0.454488999146479	-14.838222835139	-15.1844324504874	-14.4920132197906	1.95	1.09	3.51	-6.27899259435213	-6.13582967944211	-5.9926667645321	-7.46150339272051	-7.29137887684296	-7.12125436096542	-7.21067920130508	-7.04659444507067	-6.8825895797461	-3.73553397918852	2.80126442636541	0.109416773450292	-9.96050127636129	-0.708213194141811	-0.694222019891418	-0.723110575803404	-1.02142267333704	-1.00486615687492	-1.03905155388762	-0.958054326482739	-0.942505126904083	-0.975028504685801	0.00188809968602084	0.00224855119593857	0.00219360125858834
248	13.6648837358257	0.31	-3.72472599686355	-3.84180248159008	-3.60764951213702	0.445355885743581	-14.845104601529	-15.1979252843875	-14.4922839186705	1.97	1.11	3.49	-6.2352030252649	-6.09045243938097	-5.94570185349704	-7.39661985946906	-7.22490691702267	-7.05319397457629	-7.17167021569011	-7.00464026031464	-6.83805682499038	-3.72472599686355	2.81565664915111	0.0528018558121325	-10.1716519268396	-0.708213194141811	-0.694222019891418	-0.723110575803404	-1.02142267333704	-1.00486615687492	-1.03905155388762	-0.958054326482739	-0.942505126904083	-0.975028504685801	0.00188809968602084	0.00224855119593857	0.00219360125858834
248	13.6648837358257	0.31	-3.69762011517658	-3.81458308422198	-3.58065714613118	0.459201573791602	-15.1215522999547	-15.4710381279594	-14.7720664719501	1.97	1.12	3.48	-6.35386086636514	-6.21032917136564	-6.06679747636614	-7.53909970926341	-7.36879384597814	-7.19848798269287	-7.31140246933347	-7.14882469777119	-6.98223505416635	-3.69762011517658	2.79971204149565	-0.0930324983196411	-10.2529571840924	-0.708213194141811	-0.694222019891418	-0.723110575803404	-1.02142267333704	-1.00486615687492	-1.03905155388762	-0.958054326482739	-0.942505126904083	-0.975028504685801	0.00188809968602084	0.00224855119593857	0.00219360125858834
248	13.6648837358257	0.31	-3.69459847931235	-3.8114479455581	-3.57774901306659	0.445712544579098	-14.797607642866	-15.14904568588	-14.446169599852	1.98	1.13	3.45	-6.20023949777334	-6.05640205213499	-5.91256460649663	-7.35127875854879	-7.18073870776771	-7.01019865698662	-7.14866059390622	-6.98269067911098	-6.81457653337853	-3.69459847931235	2.8142339760392	0.192667045298368	-10.0579674483512	-0.708213194141811	-0.694222019891418	-0.723110575803404	-1.02142267333704	-1.00486615687492	-1.03905155388762	-0.958054326482739	-0.942505126904083	-0.975028504685801	0.00188809968602084	0.00224855119593857	0.00219360125858834
248	13.6648837358257	0.31	-3.69387097165043	-3.81061336494364	-3.57712857835721	0.464028363675152	-15.0080401698454	-15.3515504916138	-14.664529848077	2	1.13	3.55	-6.22052403609598	-6.08133195811176	-5.94213988012755	-7.35929193643816	-7.19461848912387	-7.02994504180958	-7.13105273865836	-6.97184387909698	-6.81208975962871	-3.69387097165043	2.82224785201926	-0.0562644694645697	-10.259300681243	-0.708213194141811	-0.694222019891418	-0.723110575803404	-1.02142267333704	-1.00486615687492	-1.03905155388762	-0.958054326482739	-0.942505126904083	-0.975028504685801	0.00188809968602084	0.00224855119593857	0.00219360125858834
248	13.6648837358257	0.31	-3.67852896413156	-3.79430963672724	-3.56274829153587	0.439923783044967	-14.5905575299231	-14.9411672081196	-14.2399478517266	1.97	1.12	3.51	-6.13348126548219	-5.98955289209874	-5.84562451871529	-7.27689158342159	-7.10613192450099	-6.9353722655804	-7.05398265913408	-6.88838897109862	-6.7232123259254	-3.67852896413156	2.84404039158821	-0.15122449053964	-10.4540389465998	-0.708213194141811	-0.694222019891418	-0.723110575803404	-1.02142267333704	-1.00486615687492	-1.03905155388762	-0.958054326482739	-0.942505126904083	-0.975028504685801	0.00188809968602084	0.00224855119593857	0.00219360125858834
248	13.6648837358257	0.31	-3.67521116735118	-3.79254310187128	-3.55787923283107	0.450446639108217	-14.7035767364204	-15.0494551186291	-14.3576983542117	1.94	1.11	3.46	-6.24375965791133	-6.10026067589801	-5.9567616938847	-7.4250600358656	-7.25441148196356	-7.08376292806151	-7.20024435710889	-7.03642508826699	-6.86990679074594	-3.67521116735118	2.77258574543835	0.192787344301758	-9.8238841338583	-0.708213194141811	-0.694222019891418	-0.723110575803404	-1.02142267333704	-1.00486615687492	-1.03905155388762	-0.958054326482739	-0.942505126904083	-0.975028504685801	0.00188809968602084	0.00224855119593857	0.00219360125858834
248	13.6648837358257	0.31	-3.67207940602369	-3.7884505989096	-3.55570821313778	0.451968332624671	-15.1496578503876	-15.5049362601269	-14.7943794406483	1.99	1.13	3.51	-6.3028726812809	-6.15844934761307	-6.01402601394525	-7.46190161782718	-7.29092042216563	-7.11993922650408	-7.24179260704671	-7.07822027289656	-6.90972962296618	-3.67207940602369	2.84590666560303	-0.244779775565653	-10.5939652946937	-0.708213194141811	-0.694222019891418	-0.723110575803404	-1.02142267333704	-1.00486615687492	-1.03905155388762	-0.958054326482739	-0.942505126904083	-0.975028504685801	0.00188809968602084	0.00224855119593857	0.00219360125858834
248	13.6648837358257	0.31	-3.66967770379507	-3.78504635559139	-3.55430905199875	0.456541725125186	-15.1446658167603	-15.4965661901289	-14.7927654433916	2.01	1.15	3.51	-6.26448684569764	-6.12223112059588	-5.97997539549412	-7.40752709468628	-7.23931489087437	-7.07110268706246	-7.20554205947265	-7.04314938331212	-6.87932505619238	-3.66967770379507	2.8403050174868	-0.0501424914186992	-10.4632592995868	-0.708213194141811	-0.694222019891418	-0.723110575803404	-1.02142267333704	-1.00486615687492	-1.03905155388762	-0.958054326482739	-0.942505126904083	-0.975028504685801	0.00188809968602084	0.00224855119593857	0.00219360125858834
248	13.6648837358257	0.31	-3.66849505124484	-3.78416398509467	-3.55282611739501	0.448409937977486	-14.7084101192733	-15.0558290671003	-14.3609911714463	2.01	1.15	3.56	-6.07899369893048	-5.93871862106416	-5.79844354319784	-7.1863223872686	-7.02049528127506	-6.85466817528152	-6.97367411702955	-6.81374248872743	-6.65126072128765	-3.66849505124484	2.86321729609155	0.341450185891249	-10.1766938279727	-0.708213194141811	-0.694222019891418	-0.723110575803404	-1.02142267333704	-1.00486615687492	-1.03905155388762	-0.958054326482739	-0.942505126904083	-0.975028504685801	0.00188809968602084	0.00224855119593857	0.00219360125858834
248	13.6648837358257	0.31	-3.66740655997215	-3.78325540585471	-3.55155771408959	0.454872828647689	-14.6710223354435	-15.0130659310824	-14.3289787398046	1.97	1.12	3.55	-6.16971153137777	-6.02914661772623	-5.88858170407469	-7.32162495184896	-7.15481592456924	-6.98800689728951	-7.08777116484103	-6.92484156515664	-6.76469472436099	-3.66740655997215	2.83144624323558	0.0100051400656966	-10.2129190177565	-0.708213194141811	-0.694222019891418	-0.723110575803404	-1.02142267333704	-1.00486615687492	-1.03905155388762	-0.958054326482739	-0.942505126904083	-0.975028504685801	0.00188809968602084	0.00224855119593857	0.00219360125858834
248	13.6648837358257	0.31	-3.66523516428754	-3.78163958985448	-3.5488307387206	0.450340886971176	-14.698783976548	-15.0446234824544	-14.3529444706417	2	1.12	3.56	-6.11063032462812	-5.97016171305333	-5.82969310147855	-7.23299354212282	-7.06672451480227	-6.90045548748172	-6.99682098075906	-6.83780649215914	-6.67529874172126	-3.66523516428754	2.84104308846103	-0.272921166764815	-10.6781610171777	-0.708213194141811	-0.694222019891418	-0.723110575803404	-1.02142267333704	-1.00486615687492	-1.03905155388762	-0.958054326482739	-0.942505126904083	-0.975028504685801	0.00188809968602084	0.00224855119593857	0.00219360125858834
248	13.6648837358257	0.31	-3.66232953316982	-3.7787828048221	-3.54587626151754	0.450951189538232	-15.0676600556896	-15.4217419258111	-14.713578185568	1.96	1.12	3.46	-6.35354376876624	-6.20766694950897	-6.0617901302517	-7.54392916292896	-7.37072119725787	-7.19751323158678	-7.32603495356386	-7.15803953941931	-6.99095281553128	-3.66232953316982	2.79112342795679	-0.0648418842065285	-10.2340533588831	-0.708213194141811	-0.694222019891418	-0.723110575803404	-1.02142267333704	-1.00486615687492	-1.03905155388762	-0.958054326482739	-0.942505126904083	-0.975028504685801	0.00188809968602084	0.00224855119593857	0.00219360125858834
248	13.6648837358257	0.31	-3.66210574954198	-3.77727704742065	-3.54693445166332	0.461538067019591	-14.9168058621855	-15.2599422261392	-14.5736694982318	2	1.12	3.55	-6.19651203453009	-6.0571767357973	-5.91784143706452	-7.33424577268392	-7.16932729596316	-7.0044088192424	-7.09873183746364	-6.93895821883523	-6.77954210434108	-3.66210574954198	2.85741312152675	-0.163073448013375	-10.4828050625298	-0.708213194141811	-0.694222019891418	-0.723110575803404	-1.02142267333704	-1.00486615687492	-1.03905155388762	-0.958054326482739	-0.942505126904083	-0.975028504685801	0.00188809968602084	0.00224855119593857	0.00219360125858834
248	13.6648837358257	0.31	-3.66045273986989	-3.77677462522533	-3.54413085451446	0.45757515282196	-14.9243570398835	-15.2704170124805	-14.5782970672864	2.01	1.12	3.49	-6.16416109289552	-6.02446815476895	-5.88477521664238	-7.28662794649864	-7.12149753352895	-6.95636712055926	-7.07015672017301	-6.91002944305552	-6.75080938285681	-3.66045273986989	2.83218803456419	0.122920790471716	-10.1976416252182	-0.708213194141811	-0.694222019891418	-0.723110575803404	-1.02142267333704	-1.00486615687492	-1.03905155388762	-0.958054326482739	-0.942505126904083	-0.975028504685801	0.00188809968602084	0.00224855119593857	0.00219360125858834
248	13.6648837358257	0.31	-3.65629219141592	-3.7712202563204	-3.54136412651145	0.459814957550066	-14.8217675185403	-15.1639020384764	-14.4796329986042	2.01	1.13	3.59	-6.11673073703236	-5.97872241114217	-5.84071408525199	-7.22943284150955	-7.06631924921886	-6.90320565692817	-6.99858377855269	-6.84112917034162	-6.68506234437226	-3.65629219141592	2.86194225235323	-0.0479879886862772	-10.4649771978777	-0.708213194141811	-0.694222019891418	-0.723110575803404	-1.02142267333704	-1.00486615687492	-1.03905155388762	-0.958054326482739	-0.942505126904083	-0.975028504685801	0.00188809968602084	0.00224855119593857	0.00219360125858834
248	13.6648837358257	0.31	-3.65586352068494	-3.77080926905738	-3.5409177723125	0.459043303529759	-15.0114915503958	-15.3585442575849	-14.6644388432067	2	1.14	3.49	-6.23270667189385	-6.09186795128867	-5.95102923068349	-7.37610063196195	-7.20942495945755	-7.04274928695314	-7.16841062543742	-7.00838077238265	-6.84570313728181	-3.65586352068494	2.82396622268633	-0.266965333681803	-10.6220490179195	-0.708213194141811	-0.694222019891418	-0.723110575803404	-1.02142267333704	-1.00486615687492	-1.03905155388762	-0.958054326482739	-0.942505126904083	-0.975028504685801	0.00188809968602084	0.00224855119593857	0.00219360125858834
248	13.6648837358257	0.31	-3.65352033924061	-3.76896892788803	-3.53807175059319	0.461911948132212	-14.9111429388667	-15.2538911348096	-14.5683947429239	1.99	1.12	3.53	-6.19883179746631	-6.05954678508763	-5.92026177270895	-7.33821795532822	-7.17333143926513	-7.00844492320203	-7.11041439377106	-6.95025228997358	-6.79061822873772	-3.65352033924061	2.81463170323334	0.148438020062763	-10.0998827149624	-0.708213194141811	-0.694222019891418	-0.723110575803404	-1.02142267333704	-1.00486615687492	-1.03905155388762	-0.958054326482739	-0.942505126904083	-0.975028504685801	0.00188809968602084	0.00224855119593857	0.00219360125858834
248	13.6648837358257	0.31	-3.65230659115365	-3.76800357408432	-3.53660960822298	0.468978327737995	-15.2916770242598	-15.6382159467867	-14.9451381017329	2	1.13	3.6	-6.34207024067369	-6.20153156316267	-6.06099288565164	-7.50446891020269	-7.33817177124976	-7.17187463229684	-7.25886926994497	-7.10021588320253	-6.93722878253535	-3.65230659115365	2.85475900555208	0.0452967181145004	-10.3676193441214	-0.708213194141811	-0.694222019891418	-0.723110575803404	-1.02142267333704	-1.00486615687492	-1.03905155388762	-0.958054326482739	-0.942505126904083	-0.975028504685801	0.00188809968602084	0.00224855119593857	0.00219360125858834
248	13.6648837358257	0.31	-3.65196298708087	-3.76666024140266	-3.53726573275907	0.455099803516587	-14.9354804844548	-15.2835303936814	-14.5874305752283	1.97	1.13	3.51	-6.2848533008487	-6.14172912963191	-5.99860495841511	-7.45930506621839	-7.28943525313753	-7.11956544005668	-7.24148536935258	-7.07666889339721	-6.91192989051814	-3.65196298708087	2.8411954825925	-0.0669070106751307	-10.3349127350007	-0.708213194141811	-0.694222019891418	-0.723110575803404	-1.02142267333704	-1.00486615687492	-1.03905155388762	-0.958054326482739	-0.942505126904083	-0.975028504685801	0.00188809968602084	0.00224855119593857	0.00219360125858834
248	13.6648837358257	0.31	-3.64923015072185	-3.76504775341277	-3.53341254803092	0.459913167937974	-15.0293284794371	-15.3761856017205	-14.6824713571537	1.96	1.12	3.53	-6.34453820203823	-6.20141764405475	-6.05829708607127	-7.53579223626601	-7.36579928242809	-7.19580632859018	-7.30298436228807	-7.1388471591515	-6.97196077176412	-3.64923015072185	2.82645309881852	0.0526830661446472	-10.180905486117	-0.708213194141811	-0.694222019891418	-0.723110575803404	-1.02142267333704	-1.00486615687492	-1.03905155388762	-0.958054326482739	-0.942505126904083	-0.975028504685801	0.00188809968602084	0.00224855119593857	0.00219360125858834
248	13.6648837358257	0.31	-3.64678963245022	-3.76160168492519	-3.53197757997524	0.452299364676521	-14.7715994890866	-15.1177805664897	-14.4254184116834	2	1.13	3.49	-6.13163549714836	-5.99122757329269	-5.85081964943702	-7.25562563247655	-7.08947953135821	-6.92333343023987	-7.04650269097045	-6.88432845439206	-6.72142063828247	-3.64678963245022	2.82747964581838	-0.0168727642064777	-10.3099071994195	-0.708213194141811	-0.694222019891418	-0.723110575803404	-1.02142267333704	-1.00486615687492	-1.03905155388762	-0.958054326482739	-0.942505126904083	-0.975028504685801	0.00188809968602084	0.00224855119593857	0.00219360125858834
248	13.6648837358257	0.31	-3.64653672707421	-3.76170496295956	-3.53136849118885	0.463516963096166	-15.0635824950527	-15.4087187792645	-14.718446210841	2	1.14	3.53	-6.24849538386398	-6.10853679875416	-5.96857821364435	-7.39361463890444	-7.22800679571382	-7.06239895252319	-7.17790465143307	-7.01684231780428	-6.8557835858548	-3.64653672707421	2.84862955728223	-0.10291051544237	-10.4751831295228	-0.708213194141811	-0.694222019891418	-0.723110575803404	-1.02142267333704	-1.00486615687492	-1.03905155388762	-0.958054326482739	-0.942505126904083	-0.975028504685801	0.00188809968602084	0.00224855119593857	0.00219360125858834
248	13.6648837358257	0.31	-3.64489738699591	-3.7616846268223	-3.52811014716953	0.461682856257561	-15.0914917267034	-15.4385453391321	-14.7444381142747	2	1.13	3.53	-6.25688967262572	-6.11623677329144	-5.97558387395717	-7.40260018057604	-7.23619207167719	-7.06978396277833	-7.18156467274294	-7.01845525598026	-6.85735855522213	-3.64489738699591	2.83188357195646	-0.00156630604190298	-10.3538774329803	-0.708213194141811	-0.694222019891418	-0.723110575803404	-1.02142267333704	-1.00486615687492	-1.03905155388762	-0.958054326482739	-0.942505126904083	-0.975028504685801	0.00188809968602084	0.00224855119593857	0.00219360125858834
248	13.6648837358257	0.31	-3.64111577270509	-3.75617555511018	-3.5260559903	0.467420269558211	-15.2275813723823	-15.5737491522917	-14.881413592473	1.94	1.11	3.43	-6.4662003732119	-6.32247196165506	-6.17874355009821	-7.69088442202975	-7.5199341672209	-7.34898391241205	-7.46954045113296	-7.30351733617453	-7.13556062398271	-3.64111577270509	2.7800582014965	-0.108606715222539	-10.1849137785103	-0.708213194141811	-0.694222019891418	-0.723110575803404	-1.02142267333704	-1.00486615687492	-1.03905155388762	-0.958054326482739	-0.942505126904083	-0.975028504685801	0.00188809968602084	0.00224855119593857	0.00219360125858834
248	13.6648837358257	0.31	-3.64068504782809	-3.75655885694574	-3.52481123871045	0.45760500625647	-14.8277449584763	-15.1715440525496	-14.4839458644029	1.98	1.1	3.51	-6.20952500798132	-6.06881229838662	-5.92809958879191	-7.36230810828599	-7.19547242899386	-7.02863674970174	-7.1219726156322	-6.96314035764123	-6.79964628300437	-3.64068504782809	2.82364862968608	0.146433617314737	-10.0319403163126	-0.708213194141811	-0.694222019891418	-0.723110575803404	-1.02142267333704	-1.00486615687492	-1.03905155388762	-0.958054326482739	-0.942505126904083	-0.975028504685801	0.00188809968602084	0.00224855119593857	0.00219360125858834
248	13.6648837358257	0.31	-3.63781251895004	-3.75210172675284	-3.52352331114724	0.44913411142644	-14.7287544126293	-15.0761450491953	-14.3813637760633	1.98	1.13	3.55	-6.17507271382793	-6.03278418888349	-5.89049566393906	-7.3226511614232	-7.15391966938613	-6.98518817734907	-7.09813094900255	-6.9345008255867	-6.7707643170375	-3.63781251895004	2.85528962262546	-0.0498829462847462	-10.409203322966	-0.708213194141811	-0.694222019891418	-0.723110575803404	-1.02142267333704	-1.00486615687492	-1.03905155388762	-0.958054326482739	-0.942505126904083	-0.975028504685801	0.00188809968602084	0.00224855119593857	0.00219360125858834
248	13.6648837358257	0.31	-3.63422880564579	-3.7496169862174	-3.51884062507418	0.461387328268115	-15.1282107184529	-15.4763156572488	-14.7801057796569	1.97	1.12	3.48	-6.36146191882606	-6.2183751298933	-6.07528834096054	-7.54953430482559	-7.37972449767759	-7.20991469052959	-7.32881045023249	-7.16371996551757	-6.99857339324981	-3.63422880564579	2.83389787359624	-0.0379096604793753	-10.2820843361259	-0.708213194141811	-0.694222019891418	-0.723110575803404	-1.02142267333704	-1.00486615687492	-1.03905155388762	-0.958054326482739	-0.942505126904083	-0.975028504685801	0.00188809968602084	0.00224855119593857	0.00219360125858834
248	13.6648837358257	0.31	-3.63286248028486	-3.74714219246941	-3.51858276810032	0.464775091660863	-14.8874652762086	-15.2277047241521	-14.547225828265	2.03	1.14	3.51	-6.10889809896429	-5.97240424421817	-5.83591038947206	-7.21168988469926	-7.05055585763747	-6.88942183057569	-7.00355760625599	-6.84892138284441	-6.68975210212519	-3.63286248028486	2.84205125990932	-0.278877580207853	-10.6168400142552	-0.708213194141811	-0.694222019891418	-0.723110575803404	-1.02142267333704	-1.00486615687492	-1.03905155388762	-0.958054326482739	-0.942505126904083	-0.975028504685801	0.00188809968602084	0.00224855119593857	0.00219360125858834
248	13.6648837358257	0.31	-3.63221137581016	-3.74671709042326	-3.51770566119706	0.455535297794173	-14.8755902975049	-15.221940322994	-14.5292402720157	2.01	1.12	3.53	-6.14191739600872	-6.00216824435514	-5.86241909270155	-7.25965299937107	-7.0944716264303	-6.92929025348953	-7.03097254869866	-6.87065304563338	-6.71062810311095	-3.63221137581016	2.85562807900929	0.0575972159591399	-10.2959606356934	-0.708213194141811	-0.694222019891418	-0.723110575803404	-1.02142267333704	-1.00486615687492	-1.03905155388762	-0.958054326482739	-0.942505126904083	-0.975028504685801	0.00188809968602084	0.00224855119593857	0.00219360125858834
248	13.6648837358257	0.31	-3.63091921270705	-3.74496194535198	-3.51687648006212	0.466516665688519	-15.0848415831259	-15.4283874820548	-14.741295684197	1.98	1.11	3.53	-6.3139710202486	-6.1733770111543	-6.03278300206	-7.48596889631662	-7.31927785897845	-7.15258682164028	-7.24296926742274	-7.0813348803703	-6.92086628640245	-3.63091921270705	2.84018375613816	-0.270697494186325	-10.4779806468719	-0.708213194141811	-0.694222019891418	-0.723110575803404	-1.02142267333704	-1.00486615687492	-1.03905155388762	-0.958054326482739	-0.942505126904083	-0.975028504685801	0.00188809968602084	0.00224855119593857	0.00219360125858834
248	13.6648837358257	0.31	-3.63069533450622	-3.74531622084371	-3.51607444816872	0.462708037346154	-15.2802031932049	-15.6308726556744	-14.9295337307354	1.97	1.12	3.42	-6.41606790222193	-6.27212718106052	-6.12818645989911	-7.61201695046907	-7.44124581368543	-7.2704746769018	-7.40436917155198	-7.23620327547528	-7.07285720741526	-3.63069533450622	2.80862447457752	0.175645217663539	-9.97139256567647	-0.708213194141811	-0.694222019891418	-0.723110575803404	-1.02142267333704	-1.00486615687492	-1.03905155388762	-0.958054326482739	-0.942505126904083	-0.975028504685801	0.00188809968602084	0.00224855119593857	0.00219360125858834
248	13.6648837358257	0.31	-3.62879876640526	-3.74350227487662	-3.51409525793391	0.45932224150816	-14.9654296850678	-15.3112232230885	-14.6196361470472	2.03	1.14	3.59	-6.12655233411826	-5.98818832644781	-5.84982431877736	-7.22853915728435	-7.06528752849555	-6.90203589970675	-7.0044307303752	-6.84517241157297	-6.68835524513269	-3.62879876640526	2.84787511528634	-0.095344139959115	-10.5460272672083	-0.708213194141811	-0.694222019891418	-0.723110575803404	-1.02142267333704	-1.00486615687492	-1.03905155388762	-0.958054326482739	-0.942505126904083	-0.975028504685801	0.00188809968602084	0.00224855119593857	0.00219360125858834
248	13.6648837358257	0.31	-3.62771286311086	-3.74178876930135	-3.51363695692036	0.467900580866239	-14.8933916682051	-15.23163588423	-14.5551474521802	1.98	1.14	3.54	-6.21708932226617	-6.07902834708594	-5.94096737190571	-7.36687716704143	-7.20328320964532	-7.0396892522492	-7.14953693634046	-6.9906915491989	-6.83086980696261	-3.62771286311086	2.82084985738388	0.117321923279015	-10.1556289738047	-0.708213194141811	-0.694222019891418	-0.723110575803404	-1.02142267333704	-1.00486615687492	-1.03905155388762	-0.958054326482739	-0.942505126904083	-0.975028504685801	0.00188809968602084	0.00224855119593857	0.00219360125858834
248	13.6648837358257	0.31	-3.62663122709377	-3.74209611494196	-3.51116633924558	0.458143121295492	-14.898444008557	-15.2435081189564	-14.5533798981576	1.96	1.11	3.44	-6.2861240182941	-6.14382634145319	-6.00152866461229	-7.46545016767077	-7.29645633103321	-7.12746249439564	-7.24966385232986	-7.08441276534117	-6.92094799758482	-3.62663122709377	2.81617692148693	-0.0242024088139421	-10.1581076148649	-0.708213194141811	-0.694222019891418	-0.723110575803404	-1.02142267333704	-1.00486615687492	-1.03905155388762	-0.958054326482739	-0.942505126904083	-0.975028504685801	0.00188809968602084	0.00224855119593857	0.00219360125858834
248	13.6648837358257	0.31	-3.62611671680399	-3.74002890425223	-3.51220452935574	0.465108500406752	-14.9630543821575	-15.3047922708084	-14.6213164935066	1.99	1.12	3.56	-6.23574653353104	-6.09650969732807	-5.95727286112509	-7.38609776478638	-7.22117494774679	-7.05625213070721	-7.14712014857693	-6.98590527193152	-6.82684485385113	-3.62611671680399	2.85486265969256	-0.0969908470084154	-10.3925057378062	-0.708213194141811	-0.694222019891418	-0.723110575803404	-1.02142267333704	-1.00486615687492	-1.03905155388762	-0.958054326482739	-0.942505126904083	-0.975028504685801	0.00188809968602084	0.00224855119593857	0.00219360125858834
248	13.6648837358257	0.31	-3.62485337020806	-3.73902182462812	-3.510684915788	0.470948711541241	-15.1700968606278	-15.5125235470488	-14.8276701742068	1.99	1.12	3.51	-6.30728626189294	-6.16805790691779	-6.02882955194264	-7.4674683686509	-7.30262991140856	-7.13779145416622	-7.23630517957063	-7.07611479006298	-6.91834664618995	-3.62485337020806	2.83268992247547	-0.140005187531672	-10.366778136376	-0.708213194141811	-0.694222019891418	-0.723110575803404	-1.02142267333704	-1.00486615687492	-1.03905155388762	-0.958054326482739	-0.942505126904083	-0.975028504685801	0.00188809968602084	0.00224855119593857	0.00219360125858834
248	13.6648837358257	0.31	-3.62479383390159	-3.73877078087701	-3.51081688692617	0.46236642152865	-14.6956317343238	-15.0331175133969	-14.3581459552506	2.02	1.13	3.53	-6.05020466722037	-5.91438067503451	-5.77855668284864	-7.14731122790921	-6.98685775604088	-6.82640428417255	-6.92992028122114	-6.77454149378754	-6.61948316050581	-3.62479383390159	2.8574056358783	0.00243242154542286	-10.416088339128	-0.708213194141811	-0.694222019891418	-0.723110575803404	-1.02142267333704	-1.00486615687492	-1.03905155388762	-0.958054326482739	-0.942505126904083	-0.975028504685801	0.00188809968602084	0.00224855119593857	0.00219360125858834
248	13.6648837358257	0.31	-3.62456962958726	-3.73860662478953	-3.510532634385	0.456534119665733	-14.8980771572909	-15.2442531198812	-14.5519011947006	2	1.15	3.58	-6.18469677384364	-6.04425084040383	-5.90380490696402	-7.3188658573154	-7.15266450830204	-6.98646315928868	-7.09888580088615	-6.93876779702615	-6.77618748815729	-3.62456962958726	2.86778474773728	0.152915447823545	-10.3289701772834	-0.708213194141811	-0.694222019891418	-0.723110575803404	-1.02142267333704	-1.00486615687492	-1.03905155388762	-0.958054326482739	-0.942505126904083	-0.975028504685801	0.00188809968602084	0.00224855119593857	0.00219360125858834
248	13.6648837358257	0.31	-3.62158213310352	-3.73622270710751	-3.50694155909953	0.468926585536278	-15.1032220060759	-15.4455257324343	-14.7609182797175	1.97	1.1	3.5	-6.32887499043595	-6.18861446901301	-6.04835394759008	-7.5056866536119	-7.33934563324672	-7.17300461288155	-7.26518714800161	-7.10532300246137	-6.94483263958118	-3.62158213310352	2.84328002206107	0.0455966842549161	-10.161816050861	-0.708213194141811	-0.694222019891418	-0.723110575803404	-1.02142267333704	-1.00486615687492	-1.03905155388762	-0.958054326482739	-0.942505126904083	-0.975028504685801	0.00188809968602084	0.00224855119593857	0.00219360125858834
248	13.6648837358257	0.31	-3.62113718124309	-3.73584063556265	-3.50643372692353	0.455938422163512	-14.7660572048985	-15.1095776950886	-14.4225367147084	1.95	1.14	3.48	-6.24613285817076	-6.10412527433678	-5.9621176905028	-7.4219548972236	-7.25321466927587	-7.08447444132815	-7.21943045382837	-7.05435155278483	-6.8912390265833	-3.62113718124309	2.82926662328967	0.0244153127717755	-10.2236044061482	-0.708213194141811	-0.694222019891418	-0.723110575803404	-1.02142267333704	-1.00486615687492	-1.03905155388762	-0.958054326482739	-0.942505126904083	-0.975028504685801	0.00188809968602084	0.00224855119593857	0.00219360125858834
248	13.6648837358257	0.31	-3.61977737596876	-3.73390041147927	-3.50565434045824	0.460705883236552	-14.9671277938896	-15.3119987307514	-14.6222568570278	1.98	1.12	3.46	-6.26098409691698	-6.1199684470891	-5.97895279726122	-7.42176025363899	-7.25460053420302	-7.08744081476706	-7.21057669068128	-7.04744450191534	-6.8855728787087	-3.61977737596876	2.81749326945058	0.217886529734143	-9.96785360046152	-0.708213194141811	-0.694222019891418	-0.723110575803404	-1.02142267333704	-1.00486615687492	-1.03905155388762	-0.958054326482739	-0.942505126904083	-0.975028504685801	0.00188809968602084	0.00224855119593857	0.00219360125858834
248	13.6648837358257	0.31	-3.61864493211933	-3.73351636670449	-3.50377349753418	0.452741350388051	-14.6273714354872	-14.9698667967542	-14.2848760742201	2.01	1.13	3.58	-6.03590962666633	-5.89781413949683	-5.75971865232733	-7.13326058713116	-6.97005882355026	-6.80685705996935	-6.9051660178524	-6.74690602843183	-6.59102322637624	-3.61864493211933	2.84654751832243	0.340337004977204	-10.0511990904039	-0.708213194141811	-0.694222019891418	-0.723110575803404	-1.02142267333704	-1.00486615687492	-1.03905155388762	-0.958054326482739	-0.942505126904083	-0.975028504685801	0.00188809968602084	0.00224855119593857	0.00219360125858834
248	13.6648837358257	0.31	-3.617846101914	-3.73243197923497	-3.50326022459303	0.474406893314052	-15.3513185953139	-15.6954403967732	-15.0071967938545	2.01	1.12	3.6	-6.34611724897426	-6.20697892314313	-6.067840597312	-7.50436727159325	-7.33983436783069	-7.17530146406813	-7.25080713158519	-7.09299174283462	-6.93316830153369	-3.617846101914	2.86084956224126	0.167865623979776	-10.1948865776526	-0.708213194141811	-0.694222019891418	-0.723110575803404	-1.02142267333704	-1.00486615687492	-1.03905155388762	-0.958054326482739	-0.942505126904083	-0.975028504685801	0.00188809968602084	0.00224855119593857	0.00219360125858834
248	13.6648837358257	0.31	-3.6177373970258	-3.73325825688355	-3.50221653716806	0.456919282644603	-15.0135204241551	-15.3621082015904	-14.6649326467198	1.99	1.13	3.52	-6.24679368098284	-6.10504517245944	-5.96329666393604	-7.39601955930615	-7.2281935040399	-7.06036744877364	-7.17655890037674	-7.01282693475011	-6.8510414548164	-3.6177373970258	2.83820743753123	-0.0820510802854698	-10.4363858491716	-0.708213194141811	-0.694222019891418	-0.723110575803404	-1.02142267333704	-1.00486615687492	-1.03905155388762	-0.958054326482739	-0.942505126904083	-0.975028504685801	0.00188809968602084	0.00224855119593857	0.00219360125858834
248	13.6648837358257	0.31	-3.61595154592645	-3.72980049376461	-3.50210259808828	0.454059091896818	-14.9994146458606	-15.3496888134323	-14.6491404782888	1.98	1.15	3.56	-6.26689339699228	-6.1238852295582	-5.98087706212412	-7.42631006859866	-7.25684444561276	-7.08737882262685	-7.20835064465872	-7.04201312905858	-6.87805954839313	-3.61595154592645	2.87973574097052	-0.244342980206894	-10.7274017081248	-0.708213194141811	-0.694222019891418	-0.723110575803404	-1.02142267333704	-1.00486615687492	-1.03905155388762	-0.958054326482739	-0.942505126904083	-0.975028504685801	0.00188809968602084	0.00224855119593857	0.00219360125858834
248	13.6648837358257	0.31	-3.61591796417863	-3.73049614934926	-3.501339779008	0.451070710648223	-14.8541870964279	-15.2031682273762	-14.5052059654796	1.98	1.12	3.53	-6.21230407180582	-6.06970373558974	-5.92710339937366	-7.36297401789659	-7.19396062795846	-7.02494723802033	-7.134665816953	-6.97216741175456	-6.80832402658669	-3.61591796417863	2.81725547837433	0.0056357059381907	-10.2212690310988	-0.708213194141811	-0.694222019891418	-0.723110575803404	-1.02142267333704	-1.00486615687492	-1.03905155388762	-0.958054326482739	-0.942505126904083	-0.975028504685801	0.00188809968602084	0.00224855119593857	0.00219360125858834
248	13.6648837358257	0.31	-3.61295231057949	-3.72746235068534	-3.49844227047365	0.456521326780158	-15.0186171355318	-15.3676029963451	-14.6696312747186	1.99	1.14	3.5	-6.25687281140781	-6.11478427979962	-5.97269574819144	-7.40997187899957	-7.24169739823574	-7.07342291747191	-7.20212968153939	-7.03916603525147	-6.87624989357718	-3.61295231057949	2.83158587586665	0.304006840251438	-10.0504565654517	-0.708213194141811	-0.694222019891418	-0.723110575803404	-1.02142267333704	-1.00486615687492	-1.03905155388762	-0.958054326482739	-0.942505126904083	-0.975028504685801	0.00188809968602084	0.00224855119593857	0.00219360125858834
248	13.6648837358257	0.31	-3.6124055596846	-3.72594009840911	-3.49887102096008	0.461910869089329	-14.8120300335734	-15.1525007549123	-14.4715593122345	1.95	1.11	3.49	-6.25967567058096	-6.11902322479777	-5.97837077901458	-7.43694526358899	-7.26984003393699	-7.10273480428499	-7.20468873341734	-7.04279573639596	-6.88081990442697	-3.6124055596846	2.8129809637048	-0.141441306504181	-10.3016882967154	-0.708213194141811	-0.694222019891418	-0.723110575803404	-1.02142267333704	-1.00486615687492	-1.03905155388762	-0.958054326482739	-0.942505126904083	-0.975028504685801	0.00188809968602084	0.00224855119593857	0.00219360125858834
248	13.6648837358257	0.31	-3.6104904985605	-3.72551351274918	-3.49546748437183	0.454589103799423	-14.9654162979563	-15.31452314301	-14.6163094529025	2.03	1.15	3.56	-6.12183887846259	-5.98228664841074	-5.8427344183589	-7.22146054057074	-7.05684155227728	-6.89222256398382	-7.01366494558058	-6.85354046480867	-6.69288059921236	-3.6104904985605	2.85995754872753	0.0545257701844282	-10.4655906954139	-0.708213194141811	-0.694222019891418	-0.723110575803404	-1.02142267333704	-1.00486615687492	-1.03905155388762	-0.958054326482739	-0.942505126904083	-0.975028504685801	0.00188809968602084	0.00224855119593857	0.00219360125858834
248	13.6648837358257	0.31	-3.61002964539202	-3.72424805203432	-3.49581123874971	0.46243170244675	-15.1734188318801	-15.5218312599453	-14.825006403815	2.01	1.12	3.64	-6.27870536430337	-6.13776973986272	-5.99683411542208	-7.42536228034983	-7.25868810009145	-7.09201391983308	-7.16529815841127	-7.00370278695134	-6.8428677209169	-3.61002964539202	2.87977336047846	0.0578305830993467	-10.4171181174303	-0.708213194141811	-0.694222019891418	-0.723110575803404	-1.02142267333704	-1.00486615687492	-1.03905155388762	-0.958054326482739	-0.942505126904083	-0.975028504685801	0.00188809968602084	0.00224855119593857	0.00219360125858834
248	13.6648837358257	0.31	-3.60898993019251	-3.72252001587129	-3.49545984451372	0.457468319582298	-15.13801991268	-15.4891097671855	-14.7869300581744	1.97	1.12	3.5	-6.35733820169643	-6.21323715406845	-6.06913610644047	-7.54219972122277	-7.37124155496418	-7.2002833887056	-7.30961695993093	-7.14417375505608	-6.97540957592682	-3.60898993019251	2.84536104217808	0.387033954811979	-9.90773295943548	-0.708213194141811	-0.694222019891418	-0.723110575803404	-1.02142267333704	-1.00486615687492	-1.03905155388762	-0.958054326482739	-0.942505126904083	-0.975028504685801	0.00188809968602084	0.00224855119593857	0.00219360125858834
248	13.6648837358257	0.31	-3.60848313602869	-3.72379612167075	-3.49317015038664	0.454716346692656	-15.0175901953648	-15.3678242504962	-14.6673561402334	1.98	1.14	3.51	-6.28332102017081	-6.14012358605676	-5.99692615194271	-7.44811164746803	-7.27836853335871	-7.10862541924938	-7.23498982929004	-7.06893865634765	-6.90377062043116	-3.60848313602869	2.82186400069468	0.0123163055513941	-10.3267524916546	-0.708213194141811	-0.694222019891418	-0.723110575803404	-1.02142267333704	-1.00486615687492	-1.03905155388762	-0.958054326482739	-0.942505126904083	-0.975028504685801	0.00188809968602084	0.00224855119593857	0.00219360125858834
248	13.6648837358257	0.31	-3.60843738613617	-3.72207860310664	-3.4947961691657	0.457506935844067	-14.8229609812473	-15.1667170603367	-14.4792049021579	2.06	1.14	3.58	-5.99843154905046	-5.86247613419141	-5.72652071933237	-7.05990807188682	-6.89989412108462	-6.73988017028242	-6.84343422614283	-6.68975126512396	-6.53283528797328	-3.60843738613617	2.89747980376471	0.0481125860148459	-10.5679701425325	-0.708213194141811	-0.694222019891418	-0.723110575803404	-1.02142267333704	-1.00486615687492	-1.03905155388762	-0.958054326482739	-0.942505126904083	-0.975028504685801	0.00188809968602084	0.00224855119593857	0.00219360125858834
248	13.6648837358257	0.31	-3.60751282903134	-3.72275568615265	-3.49226997191004	0.459786469318696	-15.0125665305858	-15.3591251848172	-14.6660078763544	2	1.14	3.51	-6.21666734828528	-6.07639634690327	-5.93612534552126	-7.35295955216903	-7.18704959724943	-7.02113964232983	-7.14011539437738	-6.9797755333581	-6.81929783653085	-3.60751282903134	2.83998430344988	-0.146617806717397	-10.5102323920307	-0.708213194141811	-0.694222019891418	-0.723110575803404	-1.02142267333704	-1.00486615687492	-1.03905155388762	-0.958054326482739	-0.942505126904083	-0.975028504685801	0.00188809968602084	0.00224855119593857	0.00219360125858834
248	13.6648837358257	0.31	-3.60745006526219	-3.72138282504022	-3.49351730548416	0.455331625626167	-14.8396655480792	-15.1853210328775	-14.4940100632808	2	1.12	3.49	-6.15035699806781	-6.01035965291801	-5.87036230776821	-7.27556114921761	-7.1099513731208	-6.94434159702398	-7.05994797032909	-6.90001793480071	-6.73541162185137	-3.60745006526219	2.83621879154932	-0.365415035044315	-10.6014717559248	-0.708213194141811	-0.694222019891418	-0.723110575803404	-1.02142267333704	-1.00486615687492	-1.03905155388762	-0.958054326482739	-0.942505126904083	-0.975028504685801	0.00188809968602084	0.00224855119593857	0.00219360125858834
248	13.6648837358257	0.31	-3.60722086976647	-3.72154918045917	-3.49289255907377	0.445103321695771	-14.6340051300164	-14.9819865177152	-14.2860237423175	1.98	1.13	3.5	-6.11348367272258	-5.97148791471059	-5.82949215669861	-7.24367019209021	-7.07542398505379	-6.90717777801737	-7.03010226947587	-6.86566109243967	-6.70252970378652	-3.60722086976647	2.83129840362769	-0.012853740689314	-10.3070415442831	-0.708213194141811	-0.694222019891418	-0.723110575803404	-1.02142267333704	-1.00486615687492	-1.03905155388762	-0.958054326482739	-0.942505126904083	-0.975028504685801	0.00188809968602084	0.00224855119593857	0.00219360125858834
248	13.6648837358257	0.31	-3.6066455042057	-3.72019099362364	-3.49310001478777	0.459999404065163	-15.0636378741583	-15.4112264704963	-14.7160492778203	1.98	1.12	3.48	-6.3006200062916	-6.1585142713432	-6.0164085363948	-7.46850193578744	-7.30005550424756	-7.13160907270768	-7.24629563941706	-7.08258099356514	-6.91948248754088	-3.6066455042057	2.81247808536869	0.184191443969835	-9.99785918822446	-0.708213194141811	-0.694222019891418	-0.723110575803404	-1.02142267333704	-1.00486615687492	-1.03905155388762	-0.958054326482739	-0.942505126904083	-0.975028504685801	0.00188809968602084	0.00224855119593857	0.00219360125858834
248	13.6648837358257	0.31	-3.6065219254887	-3.72151049105419	-3.49153335992322	0.462198467933064	-15.0131863136928	-15.3580812426028	-14.6682913847828	2	1.15	3.52	-6.22347646683957	-6.08371646429123	-5.94395646174289	-7.36286318294217	-7.19751608430782	-7.03216898567347	-7.15505691122952	-6.99497363060515	-6.83247367118019	-3.6065219254887	2.86584291205642	-0.242635013361869	-10.6827997227098	-0.708213194141811	-0.694222019891418	-0.723110575803404	-1.02142267333704	-1.00486615687492	-1.03905155388762	-0.958054326482739	-0.942505126904083	-0.975028504685801	0.00188809968602084	0.00224855119593857	0.00219360125858834
248	13.6648837358257	0.31	-3.60620413803032	-3.72070780793556	-3.49170046812507	0.458910070283013	-15.1287727243053	-15.4786307155037	-14.778914733107	2.03	1.13	3.55	-6.20822749501393	-6.06790513444929	-5.92758277388464	-7.32861342994922	-7.16296738412017	-6.99732133829112	-7.10098480390491	-6.93991010928998	-6.77900386620021	-3.60620413803032	2.86062142406089	-0.0243132078242238	-10.4994494280717	-0.708213194141811	-0.694222019891418	-0.723110575803404	-1.02142267333704	-1.00486615687492	-1.03905155388762	-0.958054326482739	-0.942505126904083	-0.975028504685801	0.00188809968602084	0.00224855119593857	0.00219360125858834
248	13.6648837358257	0.31	-3.60585309307541	-3.7202427553835	-3.49146343076733	0.453345947896729	-14.8568058368885	-15.2042492096179	-14.5093624641591	2.03	1.15	3.59	-6.08655034998806	-5.94746215479133	-5.8083739595946	-7.18204778421551	-7.01792557924185	-6.85380337426819	-6.96538308853626	-6.80610066770799	-6.64819689788341	-3.60585309307541	2.89752418098854	0.0122134507675987	-10.6012446895165	-0.708213194141811	-0.694222019891418	-0.723110575803404	-1.02142267333704	-1.00486615687492	-1.03905155388762	-0.958054326482739	-0.942505126904083	-0.975028504685801	0.00188809968602084	0.00224855119593857	0.00219360125858834
248	13.6648837358257	0.31	-3.6052991761755	-3.71985197480388	-3.49074637754712	0.45816699872154	-14.9465036084686	-15.2926641834436	-14.6003430334935	2.03	1.14	3.53	-6.11674664738406	-5.97828963877939	-5.83983263017473	-7.21637091427415	-7.05302311071596	-6.88967530715778	-7.00604812789656	-6.84848767096795	-6.68940711192553	-3.6052991761755	2.85935699898112	0.231709994576008	-10.2334832603603	-0.708213194141811	-0.694222019891418	-0.723110575803404	-1.02142267333704	-1.00486615687492	-1.03905155388762	-0.958054326482739	-0.942505126904083	-0.975028504685801	0.00188809968602084	0.00224855119593857	0.00219360125858834
248	13.6648837358257	0.31	-3.60406377863403	-3.718139244572	-3.48998831269606	0.455654647736135	-14.7714618035832	-15.1153046560577	-14.4276189511087	1.98	1.13	3.52	-6.17515834601992	-6.03468588393651	-5.8942134218531	-7.31862663627411	-7.15214256492568	-6.98565849357725	-7.0991493707105	-6.93793491899151	-6.77501704526436	-3.60406377863403	2.81498484476917	0.16952991045139	-10.0649632273893	-0.708213194141811	-0.694222019891418	-0.723110575803404	-1.02142267333704	-1.00486615687492	-1.03905155388762	-0.958054326482739	-0.942505126904083	-0.975028504685801	0.00188809968602084	0.00224855119593857	0.00219360125858834
248	13.6648837358257	0.31	-3.60266112279355	-3.71639813374092	-3.48892411184618	0.456396357909339	-14.8563875046362	-15.2016906071748	-14.5110844020976	2.01	1.15	3.55	-6.14662380910839	-6.00700458344011	-5.86738535777182	-7.26850033301162	-7.10339792561182	-6.93829551821201	-7.05434942328583	-6.89435104290713	-6.73449470663909	-3.60266112279355	2.87889932566558	0.0311481634682527	-10.5094703971143	-0.708213194141811	-0.694222019891418	-0.723110575803404	-1.02142267333704	-1.00486615687492	-1.03905155388762	-0.958054326482739	-0.942505126904083	-0.975028504685801	0.00188809968602084	0.00224855119593857	0.00219360125858834
248	13.6648837358257	0.31	-3.60137076810424	-3.71549355906512	-3.48724797714335	0.453149492082402	-14.6752625651034	-15.0185964038161	-14.3319287263907	2.02	1.12	3.51	-6.03440884317732	-5.89645875138554	-5.75850865959377	-7.12613185889636	-6.96322434473837	-6.80031683058037	-6.9081063314458	-6.75244419641239	-6.59413214062803	-3.60137076810424	2.83515147249304	-0.258543772524512	-10.5779523842407	-0.708213194141811	-0.694222019891418	-0.723110575803404	-1.02142267333704	-1.00486615687492	-1.03905155388762	-0.958054326482739	-0.942505126904083	-0.975028504685801	0.00188809968602084	0.00224855119593857	0.00219360125858834
248	13.6648837358257	0.31	-3.60077552071059	-3.71405033355506	-3.48750070786612	0.466873798136853	-15.2469374515405	-15.5939259261608	-14.8999489769202	1.99	1.13	3.49	-6.35483362318545	-6.21342894832576	-6.07202427346608	-7.52748435099825	-7.35998642103188	-7.1924884910655	-7.30950666044311	-7.14749505713279	-6.9852914911401	-3.60077552071059	2.85145823165476	-0.0151972756279925	-10.3608275093717	-0.708213194141811	-0.694222019891418	-0.723110575803404	-1.02142267333704	-1.00486615687492	-1.03905155388762	-0.958054326482739	-0.942505126904083	-0.975028504685801	0.00188809968602084	0.00224855119593857	0.00219360125858834
248	13.6648837358257	0.31	-3.60043914362247	-3.71416906935384	-3.4867092178911	0.462750738854125	-15.0191234404836	-15.3637717142732	-14.6744751666941	2.01	1.12	3.61	-6.21552361598261	-6.07609369442524	-5.93666377286788	-7.35083453856336	-7.18593672038798	-7.0210389022126	-7.10589726673651	-6.9459621025551	-6.78838606313801	-3.60043914362247	2.86652840733059	0.134920156071627	-10.2680327152546	-0.708213194141811	-0.694222019891418	-0.723110575803404	-1.02142267333704	-1.00486615687492	-1.03905155388762	-0.958054326482739	-0.942505126904083	-0.975028504685801	0.00188809968602084	0.00224855119593857	0.00219360125858834
248	13.6648837358257	0.31	-3.59809853314901	-3.71161547150436	-3.48458159479366	0.468372475145397	-15.2071732637419	-15.5522166510737	-14.8621298764102	2.02	1.13	3.6	-6.24943899939311	-6.11078817876396	-5.9721373581348	-7.3802223696388	-7.21648385037724	-7.05274533111569	-7.13805232926148	-6.97758489844617	-6.818819458101	-3.59809853314901	2.90043199866292	-0.281024274045371	-10.793832780775	-0.708213194141811	-0.694222019891418	-0.723110575803404	-1.02142267333704	-1.00486615687492	-1.03905155388762	-0.958054326482739	-0.942505126904083	-0.975028504685801	0.00188809968602084	0.00224855119593857	0.00219360125858834
248	13.6648837358257	0.31	-3.59762437374711	-3.71275074107305	-3.48249800642117	0.455045079937904	-14.9727781003827	-15.3217356781129	-14.6238205226524	1.99	1.13	3.5	-6.23451552334786	-6.09252237837689	-5.95052923340591	-7.38254702435103	-7.21440708373208	-7.04626714311312	-7.16504615803797	-7.00103448678243	-6.83894837035476	-3.59762437374711	2.84361968942371	0.19039560798379	-10.1404947834603	-0.708213194141811	-0.694222019891418	-0.723110575803404	-1.02142267333704	-1.00486615687492	-1.03905155388762	-0.958054326482739	-0.942505126904083	-0.975028504685801	0.00188809968602084	0.00224855119593857	0.00219360125858834
248	13.6648837358257	0.31	-3.59690975315957	-3.71100957259509	-3.48280993372404	0.449508744870771	-14.5650901503104	-14.9083606518483	-14.2218196487726	1.98	1.11	3.5	-6.10629702784798	-5.96569728705564	-5.8250975462633	-7.24108055384262	-7.07435200390742	-6.90762345397222	-7.01188723415382	-6.85232044541845	-6.69054258628624	-3.59690975315957	2.83575219200469	0.0363461242920211	-10.1885616979143	-0.708213194141811	-0.694222019891418	-0.723110575803404	-1.02142267333704	-1.00486615687492	-1.03905155388762	-0.958054326482739	-0.942505126904083	-0.975028504685801	0.00188809968602084	0.00224855119593857	0.00219360125858834
248	13.6648837358257	0.31	-3.59659391427546	-3.71082642741958	-3.48236140113133	0.451079774670466	-14.782541589409	-15.1298331393277	-14.4352500394903	1.99	1.14	3.49	-6.14988770765717	-6.00872263239494	-5.86755755713271	-7.28065525326192	-7.11353443811185	-6.94641362296178	-7.08003883503587	-6.91888225455768	-6.75379421092554	-3.59659391427546	2.83739521122031	0.135434926370665	-10.2171476961936	-0.708213194141811	-0.694222019891418	-0.723110575803404	-1.02142267333704	-1.00486615687492	-1.03905155388762	-0.958054326482739	-0.942505126904083	-0.975028504685801	0.00188809968602084	0.00224855119593857	0.00219360125858834
248	13.6648837358257	0.31	-3.59643127605059	-3.70943455876591	-3.48342799333526	0.467516977969184	-15.1774945807789	-15.5224567287423	-14.8325324328155	2	1.12	3.58	-6.29679134957978	-6.15685508129525	-6.01691881301072	-7.451318253688	-7.28572444370871	-7.12013063372943	-7.20644661280753	-7.04998230159979	-6.88701412497741	-3.59643127605059	2.85154050886048	-0.00629142197019032	-10.3941441395085	-0.708213194141811	-0.694222019891418	-0.723110575803404	-1.02142267333704	-1.00486615687492	-1.03905155388762	-0.958054326482739	-0.942505126904083	-0.975028504685801	0.00188809968602084	0.00224855119593857	0.00219360125858834
248	13.6648837358257	0.31	-3.59637888864551	-3.70998658379494	-3.48277119349607	0.461362560146756	-14.9338725852948	-15.2775228667689	-14.5902223038207	2	1.1	3.53	-6.19830203365165	-6.05887836810707	-5.9194547025625	-7.33499363825922	-7.17000140421835	-7.00500917017749	-7.0902979625655	-6.93167636465623	-6.7741355895996	-3.59637888864551	2.85190085131531	-0.161416198222563	-10.4369523815311	-0.708213194141811	-0.694222019891418	-0.723110575803404	-1.02142267333704	-1.00486615687492	-1.03905155388762	-0.958054326482739	-0.942505126904083	-0.975028504685801	0.00188809968602084	0.00224855119593857	0.00219360125858834
248	13.6648837358257	0.31	-3.59571184026171	-3.71009543254371	-3.4813282479797	0.460730806977618	-14.9351902045476	-15.2793079785673	-14.5910724305279	2.01	1.12	3.52	-6.17636031242097	-6.03725745742027	-5.89815460241957	-7.30324419481908	-7.13876186754559	-6.9742795402721	-7.08020760863066	-6.91846701039227	-6.75898705610888	-3.59571184026171	2.8342878850847	-0.0862110523519678	-10.3582619643934	-0.708213194141811	-0.694222019891418	-0.723110575803404	-1.02142267333704	-1.00486615687492	-1.03905155388762	-0.958054326482739	-0.942505126904083	-0.975028504685801	0.00188809968602084	0.00224855119593857	0.00219360125858834
248	13.6648837358257	0.31	-3.59411686159763	-3.70919818162741	-3.47903554156784	0.459635072082962	-15.0577916885474	-15.4055003023035	-14.7100830747914	1.92	1.1	3.41	-6.46134627787367	-6.31551097793593	-6.16967567799819	-7.70246838996199	-7.52862044255237	-7.35477249514275	-7.47759594020466	-7.30995730851424	-7.14148786643214	-3.59411686159763	2.76973588113104	-0.0915866268880835	-9.98736817171909	-0.708213194141811	-0.694222019891418	-0.723110575803404	-1.02142267333704	-1.00486615687492	-1.03905155388762	-0.958054326482739	-0.942505126904083	-0.975028504685801	0.00188809968602084	0.00224855119593857	0.00219360125858834
248	13.6648837358257	0.31	-3.59408985412725	-3.70949052683729	-3.47868918141721	0.463288276906901	-15.2235683827673	-15.5725306866603	-14.8746060788742	1.96	1.13	3.46	-6.42950394572472	-6.28542623896434	-6.14134853220396	-7.63774613791722	-7.46659312865578	-7.29544011939434	-7.42746839185895	-7.26168976858303	-7.09729022579436	-3.59408985412725	2.80735462735595	-0.00249148222888637	-10.1789713966311	-0.708213194141811	-0.694222019891418	-0.723110575803404	-1.02142267333704	-1.00486615687492	-1.03905155388762	-0.958054326482739	-0.942505126904083	-0.975028504685801	0.00188809968602084	0.00224855119593857	0.00219360125858834
248	13.6648837358257	0.31	-3.59231383869435	-3.70576223413926	-3.47886544324943	0.465443189430528	-14.8832681576919	-15.2229552684725	-14.5435810469113	2.01	1.11	3.53	-6.15293708875135	-6.01563960704479	-5.87834212533823	-7.27538321029816	-7.11303931195889	-6.95069541361963	-7.04127642793142	-6.88511749479614	-6.72729032064314	-3.59231383869435	2.84768966936121	-0.169148742321948	-10.4399552055464	-0.708213194141811	-0.694222019891418	-0.723110575803404	-1.02142267333704	-1.00486615687492	-1.03905155388762	-0.958054326482739	-0.942505126904083	-0.975028504685801	0.00188809968602084	0.00224855119593857	0.00219360125858834
248	13.6648837358257	0.31	-3.59104756716506	-3.70400503849739	-3.47809009583272	0.45972023620538	-14.9544348870259	-15.2996976280641	-14.6091721459877	2	1.13	3.47	-6.20643489351222	-6.06637652271942	-5.92631815192663	-7.34439666655406	-7.17865832413644	-7.01291998171882	-7.13840573902554	-6.97783942448847	-6.81744726300529	-3.59104756716506	2.82657179126698	-0.0506802840288117	-10.3333853352585	-0.708213194141811	-0.694222019891418	-0.723110575803404	-1.02142267333704	-1.00486615687492	-1.03905155388762	-0.958054326482739	-0.942505126904083	-0.975028504685801	0.00188809968602084	0.00224855119593857	0.00219360125858834
248	13.6648837358257	0.31	-3.59013098184558	-3.70336405611652	-3.47689790757464	0.458291106702245	-15.0584233924341	-15.4070888627585	-14.7097579221097	2	1.16	3.51	-6.24496882566636	-6.10364394514172	-5.96231906461707	-7.38870833208149	-7.22150040015856	-7.05429246823562	-7.19278250260379	-7.03056789262951	-6.87005326727667	-3.59013098184558	2.87377421107142	0.0865919224229416	-10.3956174292602	-0.708213194141811	-0.694222019891418	-0.723110575803404	-1.02142267333704	-1.00486615687492	-1.03905155388762	-0.958054326482739	-0.942505126904083	-0.975028504685801	0.00188809968602084	0.00224855119593857	0.00219360125858834
248	13.6648837358257	0.31	-3.59010691031763	-3.70498406591508	-3.47522975472017	0.446197381967102	-14.6984029905426	-15.0471426279125	-14.3496633531726	2.02	1.14	3.58	-6.05489290998979	-5.91456187107037	-5.77423083215095	-7.15260711747776	-6.98683493905953	-6.8210627606413	-6.93583009919019	-6.77512707904679	-6.6153375485315	-3.59010691031763	2.87453122935588	-0.00435471431598681	-10.6000512325103	-0.708213194141811	-0.694222019891418	-0.723110575803404	-1.02142267333704	-1.00486615687492	-1.03905155388762	-0.958054326482739	-0.942505126904083	-0.975028504685801	0.00188809968602084	0.00224855119593857	0.00219360125858834
248	13.6648837358257	0.31	-3.59001718519607	-3.70410097724638	-3.47593339314576	0.454006881186849	-14.902839506768	-15.2508950535552	-14.5547839599808	1.99	1.11	3.52	-6.20979604577398	-6.06807623519506	-5.92635642461615	-7.35433258693379	-7.18649219193983	-7.01865179694587	-7.11713907588847	-6.95476546000825	-6.79079218204134	-3.59001718519607	2.8386787354325	-0.128184874174285	-10.4091361868192	-0.708213194141811	-0.694222019891418	-0.723110575803404	-1.02142267333704	-1.00486615687492	-1.03905155388762	-0.958054326482739	-0.942505126904083	-0.975028504685801	0.00188809968602084	0.00224855119593857	0.00219360125858834
248	13.6648837358257	0.31	-3.58862779944033	-3.70198855222538	-3.47526704665529	0.46080918592896	-15.0747171225507	-15.4219949193902	-14.7274393257112	2.02	1.15	3.61	-6.19366148944099	-6.05419048535459	-5.91471948126819	-7.31347974140659	-7.14879228397313	-6.98410482653968	-7.08418961928897	-6.92491310624292	-6.76651747668947	-3.58862779944033	2.88474001123155	0.205413712485849	-10.3907588812128	-0.708213194141811	-0.694222019891418	-0.723110575803404	-1.02142267333704	-1.00486615687492	-1.03905155388762	-0.958054326482739	-0.942505126904083	-0.975028504685801	0.00188809968602084	0.00224855119593857	0.00219360125858834
248	13.6648837358257	0.31	-3.58796982942884	-3.70189273953462	-3.47404691932306	0.441362546718671	-14.5139093406951	-14.8616607190122	-14.1661579623779	1.99	1.13	3.48	-6.05998010445367	-5.91818125210855	-5.77638239976344	-7.17913963371059	-7.01115331307278	-6.84316699243498	-6.97243383950743	-6.80962536804036	-6.64780774319477	-3.58796982942884	2.8424852048538	-0.37357812055637	-10.714867749246	-0.708213194141811	-0.694222019891418	-0.723110575803404	-1.02142267333704	-1.00486615687492	-1.03905155388762	-0.958054326482739	-0.942505126904083	-0.975028504685801	0.00188809968602084	0.00224855119593857	0.00219360125858834
248	13.6648837358257	0.31	-3.58763297123296	-3.70040265540609	-3.47486328705984	0.468084241113149	-14.9449101242459	-15.2841992135648	-14.6056210349269	1.99	1.12	3.54	-6.23404959907069	-6.09566190981833	-5.95727422056596	-7.38581440473081	-7.22185905396333	-7.05790370319585	-7.15036410560772	-6.9928611412214	-6.83315012596803	-3.58763297123296	2.85550341281149	0.0512210080172834	-10.254666203512	-0.708213194141811	-0.694222019891418	-0.723110575803404	-1.02142267333704	-1.00486615687492	-1.03905155388762	-0.958054326482739	-0.942505126904083	-0.975028504685801	0.00188809968602084	0.00224855119593857	0.00219360125858834
248	13.6648837358257	0.31	-3.58760666300189	-3.70068006700305	-3.47453325900072	0.478022958466901	-15.2947037440697	-15.6350802377242	-14.9543272504153	2.01	1.13	3.6	-6.30994755951334	-6.17257967954119	-6.03521179956903	-7.45860108224146	-7.29622695653564	-7.13385283082982	-7.21505031322741	-7.05752417303799	-6.89902511776233	-3.58760666300189	2.87024159777639	-0.0507375335634368	-10.4738914426884	-0.708213194141811	-0.694222019891418	-0.723110575803404	-1.02142267333704	-1.00486615687492	-1.03905155388762	-0.958054326482739	-0.942505126904083	-0.975028504685801	0.00188809968602084	0.00224855119593857	0.00219360125858834
248	13.6648837358257	0.31	-3.58602096858885	-3.70008152114523	-3.47196041603248	0.462377820112928	-15.0563945930023	-15.4021573783643	-14.7106318076403	1.96	1.13	3.48	-6.35674684400446	-6.21404433547721	-6.07134182694996	-7.55068400396617	-7.38117881917517	-7.21167363438418	-7.33486927668367	-7.16801104088248	-7.00511315460936	-3.58602096858885	2.81409528511906	0.173752558224212	-10.0053614557635	-0.708213194141811	-0.694222019891418	-0.723110575803404	-1.02142267333704	-1.00486615687492	-1.03905155388762	-0.958054326482739	-0.942505126904083	-0.975028504685801	0.00188809968602084	0.00224855119593857	0.00219360125858834
248	13.6648837358257	0.31	-3.58586072344885	-3.69848542282724	-3.47323602407045	0.472805754496492	-15.0947675226616	-15.4342266968463	-14.7553083484769	1.96	1.11	3.51	-6.35403669395203	-6.21428650813229	-6.07453632231255	-7.54330008667747	-7.37739333486242	-7.21148658304736	-7.30799045702226	-7.14794327460973	-6.9893795318149	-3.58586072344885	2.82789093578303	-0.0745072453686291	-10.185890609992	-0.708213194141811	-0.694222019891418	-0.723110575803404	-1.02142267333704	-1.00486615687492	-1.03905155388762	-0.958054326482739	-0.942505126904083	-0.975028504685801	0.00188809968602084	0.00224855119593857	0.00219360125858834
248	13.6648837358257	0.31	-3.58515165985448	-3.69816433172639	-3.47213898798256	0.465371318267389	-14.9532963170317	-15.2946310067133	-14.6119616273501	2.03	1.13	3.57	-6.12183755879965	-5.98521474504907	-5.84859193129849	-7.22346096765659	-7.06225290668801	-6.90104484571943	-6.99900178786775	-6.84371993003075	-6.68640324485604	-3.58515165985448	2.88198506410212	-0.0817536160779782	-10.5779726185355	-0.708213194141811	-0.694222019891418	-0.723110575803404	-1.02142267333704	-1.00486615687492	-1.03905155388762	-0.958054326482739	-0.942505126904083	-0.975028504685801	0.00188809968602084	0.00224855119593857	0.00219360125858834
248	13.6648837358257	0.31	-3.58431212371379	-3.69758981086845	-3.47103443655913	0.456824958997669	-14.8282814649196	-15.1726337584179	-14.4839291714213	2	1.13	3.58	-6.1505083008468	-6.01091871651364	-5.87132913218047	-7.27709401326081	-7.11193587042494	-6.94677772758908	-7.04555302780607	-6.88579089791306	-6.72592986950111	-3.58431212371379	2.86182963280719	0.0929614887459624	-10.3152182295374	-0.708213194141811	-0.694222019891418	-0.723110575803404	-1.02142267333704	-1.00486615687492	-1.03905155388762	-0.958054326482739	-0.942505126904083	-0.975028504685801	0.00188809968602084	0.00224855119593857	0.00219360125858834
248	13.6648837358257	0.31	-3.58384753893812	-3.69652845834629	-3.47116661952995	0.45175234706978	-14.7008903010587	-15.0457949009734	-14.3559857011439	2.01	1.12	3.59	-6.06803622561836	-5.92893466133147	-5.78983309704458	-7.17161243612559	-7.00721287237336	-6.84281330862114	-6.93354622779594	-6.77822885026689	-6.6196992129902	-3.58384753893812	2.87287371844237	-0.0100234731799244	-10.4419100104483	-0.708213194141811	-0.694222019891418	-0.723110575803404	-1.02142267333704	-1.00486615687492	-1.03905155388762	-0.958054326482739	-0.942505126904083	-0.975028504685801	0.00188809968602084	0.00224855119593857	0.00219360125858834
248	13.6648837358257	0.31	-3.58247294755546	-3.6963704425928	-3.46857545251812	0.451039854408693	-14.9459258889499	-15.2970841915272	-14.5947675863725	2.01	1.14	3.56	-6.18045110463636	-6.03857330021999	-5.89669549580361	-7.3072924576371	-7.13954699819319	-6.97180153874927	-7.086211589685	-6.92360572914237	-6.76128965608076	-3.58247294755546	2.86368566686681	-0.0244290063958304	-10.5142162182037	-0.708213194141811	-0.694222019891418	-0.723110575803404	-1.02142267333704	-1.00486615687492	-1.03905155388762	-0.958054326482739	-0.942505126904083	-0.975028504685801	0.00188809968602084	0.00224855119593857	0.00219360125858834
248	13.6648837358257	0.31	-3.58222044629014	-3.69615119093247	-3.4682897016478	0.444013569223833	-14.7236520699479	-15.074538593829	-14.3727655460669	1.98	1.13	3.51	-6.16845031379451	-6.02486873251637	-5.88128715123823	-7.31325266047121	-7.1430237816021	-6.972794902733	-7.09340732475585	-6.92961713748518	-6.76437156014141	-3.58222044629014	2.85564344793284	-0.0140127847087286	-10.3232085804435	-0.708213194141811	-0.694222019891418	-0.723110575803404	-1.02142267333704	-1.00486615687492	-1.03905155388762	-0.958054326482739	-0.942505126904083	-0.975028504685801	0.00188809968602084	0.00224855119593857	0.00219360125858834
248	13.6648837358257	0.31	-3.582046053979	-3.69487214112096	-3.46921996683704	0.468790055224015	-14.9490886446895	-15.2879919374322	-14.6101853519468	1.99	1.1	3.48	-6.21970847727567	-6.08183035100014	-5.94395222472461	-7.36473655851803	-7.2014755180832	-7.03821447764836	-7.13302888657207	-6.97523506159629	-6.8166218787257	-3.582046053979	2.82506584676916	-0.0297272295891454	-10.1353594921551	-0.708213194141811	-0.694222019891418	-0.723110575803404	-1.02142267333704	-1.00486615687492	-1.03905155388762	-0.958054326482739	-0.942505126904083	-0.975028504685801	0.00188809968602084	0.00224855119593857	0.00219360125858834
248	13.6648837358257	0.31	-3.57900232135192	-3.69155746870863	-3.4664471739952	0.459682541750232	-15.1127466576861	-15.4616909228156	-14.7638023925566	1.97	1.14	3.45	-6.34018217386578	-6.19709496429144	-6.0540077547171	-7.52031279790779	-7.35059203218368	-7.18087126645958	-7.32137396369955	-7.15443218234108	-6.99223294237954	-3.57900232135192	2.8405135923318	-0.0224201721813666	-10.3484893755226	-0.708213194141811	-0.694222019891418	-0.723110575803404	-1.02142267333704	-1.00486615687492	-1.03905155388762	-0.958054326482739	-0.942505126904083	-0.975028504685801	0.00188809968602084	0.00224855119593857	0.00219360125858834
248	13.6648837358257	0.31	-3.57899674337582	-3.692082483011	-3.46591100374064	0.455469181527623	-14.8854106700245	-15.232035542268	-14.5387857977809	2.02	1.12	3.55	-6.1250643738317	-5.98568053047265	-5.84629668711359	-7.23442885057978	-7.06979996896189	-6.90517108734401	-7.00610653638277	-6.84686364417377	-6.68737839162349	-3.57899674337582	2.86880053897343	0.0308351350852807	-10.4084451109889	-0.708213194141811	-0.694222019891418	-0.723110575803404	-1.02142267333704	-1.00486615687492	-1.03905155388762	-0.958054326482739	-0.942505126904083	-0.975028504685801	0.00188809968602084	0.00224855119593857	0.00219360125858834
248	13.6648837358257	0.31	-3.57863134872337	-3.69106857615845	-3.46619412128829	0.466005668379604	-15.1183782286867	-15.4630415731614	-14.773714884212	1.99	1.12	3.52	-6.29343790907346	-6.15316037391181	-6.01288283875015	-7.45268583639186	-7.28656925360076	-7.12045267080966	-7.22037268184904	-7.05868196234613	-6.8980333157194	-3.57863134872337	2.84694640650416	0.0321059320705967	-10.2923706603952	-0.708213194141811	-0.694222019891418	-0.723110575803404	-1.02142267333704	-1.00486615687492	-1.03905155388762	-0.958054326482739	-0.942505126904083	-0.975028504685801	0.00188809968602084	0.00224855119593857	0.00219360125858834
248	13.6648837358257	0.31	-3.57719144954433	-3.69030990555222	-3.46407299353643	0.454705474004784	-14.8586210396726	-15.2051552793794	-14.5120867999658	2	1.14	3.59	-6.15814062848301	-6.01779305941919	-5.87744549035537	-7.28470496525023	-7.11868234658979	-6.95265972792934	-7.06132283932934	-6.89715265814249	-6.73682834387595	-3.57719144954433	2.86515903141525	0.0957896799020114	-10.4082494222567	-0.708213194141811	-0.694222019891418	-0.723110575803404	-1.02142267333704	-1.00486615687492	-1.03905155388762	-0.958054326482739	-0.942505126904083	-0.975028504685801	0.00188809968602084	0.00224855119593857	0.00219360125858834
248	13.6648837358257	0.31	-3.57559725106423	-3.68911227684723	-3.46208222528123	0.45985393695154	-14.7837423739963	-15.1249723744183	-14.4425123735742	1.99	1.12	3.49	-6.15075200133548	-6.01198671594816	-5.87322143056083	-7.28240835085875	-7.11811210336015	-6.95381585586154	-7.06702498645029	-6.90850508337743	-6.74849138458727	-3.57559725106423	2.83135743274754	0.0024129032346363	-10.2322373829431	-0.708213194141811	-0.694222019891418	-0.723110575803404	-1.02142267333704	-1.00486615687492	-1.03905155388762	-0.958054326482739	-0.942505126904083	-0.975028504685801	0.00188809968602084	0.00224855119593857	0.00219360125858834
248	13.6648837358257	0.31	-3.57477530993232	-3.68738088398085	-3.46216973588379	0.456649613648653	-14.8985587727918	-15.2446653633669	-14.5524521822168	2.02	1.15	3.58	-6.13126127499845	-5.992060453909	-5.85285963281955	-7.24203148659815	-7.0776123427915	-6.91319319898485	-7.02776265551233	-6.86780520948607	-6.7076895257458	-3.57477530993232	2.89418448382549	0.187995851861158	-10.3763316309252	-0.708213194141811	-0.694222019891418	-0.723110575803404	-1.02142267333704	-1.00486615687492	-1.03905155388762	-0.958054326482739	-0.942505126904083	-0.975028504685801	0.00188809968602084	0.00224855119593857	0.00219360125858834
248	13.6648837358257	0.31	-3.57420366597362	-3.68695195222439	-3.46145537972285	0.459538576174765	-14.7930217400662	-15.134682755056	-14.4513607250765	1.98	1.11	3.53	-6.19250273753957	-6.05270880826624	-5.91291487899291	-7.34162433346226	-7.1758893218971	-7.01015431033194	-7.10500908210717	-6.94287878460158	-6.78357775499168	-3.57420366597362	2.8429432229256	0.148718623597908	-10.075726543839	-0.708213194141811	-0.694222019891418	-0.723110575803404	-1.02142267333704	-1.00486615687492	-1.03905155388762	-0.958054326482739	-0.942505126904083	-0.975028504685801	0.00188809968602084	0.00224855119593857	0.00219360125858834
248	13.6648837358257	0.31	-3.5737772066892	-3.68784606783917	-3.45970834553924	0.450871424757971	-14.9146840714353	-15.2652275503483	-14.5641405925224	2.01	1.15	3.55	-6.1734263058885	-6.03166265860967	-5.88989901133084	-7.30047858966108	-7.13283384580722	-6.96518910195336	-7.08970068407606	-6.92658474919423	-6.76472307292278	-3.5737772066892	2.84873765336249	-0.188168104026284	-10.6866606472355	-0.708213194141811	-0.694222019891418	-0.723110575803404	-1.02142267333704	-1.00486615687492	-1.03905155388762	-0.958054326482739	-0.942505126904083	-0.975028504685801	0.00188809968602084	0.00224855119593857	0.00219360125858834
248	13.6648837358257	0.31	-3.57224347696057	-3.68601743362594	-3.45846952029521	0.459380770346128	-14.9836249433292	-15.3297981095764	-14.637451777082	2.02	1.12	3.54	-6.16630658160615	-6.02706078996901	-5.88781499833187	-7.28362998102996	-7.11915310832209	-6.95467623561422	-7.05548775868292	-6.89663310017492	-6.73648861891123	-3.57224347696057	2.85563739065123	0.145087849299799	-10.215635283737	-0.708213194141811	-0.694222019891418	-0.723110575803404	-1.02142267333704	-1.00486615687492	-1.03905155388762	-0.958054326482739	-0.942505126904083	-0.975028504685801	0.00188809968602084	0.00224855119593857	0.00219360125858834
248	13.6648837358257	0.31	-3.57185342478182	-3.68579090708599	-3.45791594247765	0.464396007534221	-15.1239934316969	-15.4699019938353	-14.7780848695584	2.02	1.15	3.58	-6.21463908654115	-6.07567913246442	-5.93671917838768	-7.33868973461674	-7.17459589516687	-7.01050205571701	-7.11875980661926	-6.96071125261511	-6.79988349169143	-3.57185342478182	2.88260404661611	-0.0500084451698928	-10.5597357249762	-0.708213194141811	-0.694222019891418	-0.723110575803404	-1.02142267333704	-1.00486615687492	-1.03905155388762	-0.958054326482739	-0.942505126904083	-0.975028504685801	0.00188809968602084	0.00224855119593857	0.00219360125858834
248	13.6648837358257	0.31	-3.57162300345084	-3.68429773859041	-3.45894826831127	0.455373057332973	-14.7794135642214	-15.1236368652473	-14.4351902631955	2.04	1.15	3.64	-6.04211010575938	-5.90458795389221	-5.76706580202505	-7.12655035888499	-6.96434567813788	-6.80214099739077	-6.90378699046365	-6.74618883250222	-6.58908452352024	-3.57162300345084	2.89653264484706	-0.0943101047919564	-10.7474050611279	-0.708213194141811	-0.694222019891418	-0.723110575803404	-1.02142267333704	-1.00486615687492	-1.03905155388762	-0.958054326482739	-0.942505126904083	-0.975028504685801	0.00188809968602084	0.00224855119593857	0.00219360125858834
248	13.6648837358257	0.31	-3.57145622262163	-3.68366546634169	-3.45924697890157	0.464457424781482	-15.1760957536288	-15.5231531243788	-14.8290383828788	2.02	1.14	3.48	-6.25141298127006	-6.11164762977426	-5.97188227827847	-7.38601793060584	-7.22088576043595	-7.05575359026606	-7.18286953666473	-7.02279077866116	-6.86097902907204	-3.57145622262163	2.85991119469749	-0.0223035413296134	-10.401031425477	-0.708213194141811	-0.694222019891418	-0.723110575803404	-1.02142267333704	-1.00486615687492	-1.03905155388762	-0.958054326482739	-0.942505126904083	-0.975028504685801	0.00188809968602084	0.00224855119593857	0.00219360125858834
248	13.6648837358257	0.31	-3.57059170183873	-3.68409059877498	-3.45709280490249	0.453447924184226	-15.0144437638351	-15.3655014455186	-14.6633860821517	2.02	1.15	3.52	-6.1793912037529	-6.03820982038598	-5.89702843701906	-7.29876198595696	-7.13200618751884	-6.96525038908072	-7.09529368195398	-6.93235794261984	-6.7709680946391	-3.57059170183873	2.84012739602517	0.146969530391681	-10.3015363725145	-0.708213194141811	-0.694222019891418	-0.723110575803404	-1.02142267333704	-1.00486615687492	-1.03905155388762	-0.958054326482739	-0.942505126904083	-0.975028504685801	0.00188809968602084	0.00224855119593857	0.00219360125858834
248	13.6648837358257	0.31	-3.57035280534712	-3.68307982706681	-3.45762578362743	0.465924204583938	-14.9897354298466	-15.3315219632077	-14.6479488964855	1.98	1.13	3.49	-6.27944589662296	-6.13945783479936	-5.99946977297576	-7.44636216749492	-7.28035997166028	-7.11435777582564	-7.23374818414268	-7.07010819511485	-6.91604424966498	-3.57035280534712	2.83356938412404	-0.0730069210235055	-10.3700896355359	-0.708213194141811	-0.694222019891418	-0.723110575803404	-1.02142267333704	-1.00486615687492	-1.03905155388762	-0.958054326482739	-0.942505126904083	-0.975028504685801	0.00188809968602084	0.00224855119593857	0.00219360125858834
248	13.6648837358257	0.31	-3.57016166479801	-3.68304737800253	-3.4572759515935	0.468560083204862	-15.0200874921185	-15.3607576344504	-14.6794173497866	2	1.13	3.46	-6.23867605913656	-6.10031500224037	-5.96195394534418	-7.38446619062805	-7.22069385542992	-7.05692152023179	-7.18333336788039	-7.02073181621154	-6.86140823220994	-3.57016166479801	2.83094334500886	-0.0822515366821254	-10.3111776432188	-0.708213194141811	-0.694222019891418	-0.723110575803404	-1.02142267333704	-1.00486615687492	-1.03905155388762	-0.958054326482739	-0.942505126904083	-0.975028504685801	0.00188809968602084	0.00224855119593857	0.00219360125858834
248	13.6648837358257	0.31	-3.56962457700667	-3.68223690567702	-3.45701224833632	0.463916048217988	-14.9016653952152	-15.2428179911813	-14.5605127992492	2.01	1.14	3.54	-6.14401787164965	-6.00650736356724	-5.86899685548483	-7.26052858615166	-7.09802922568666	-6.93552986522167	-7.04097590073854	-6.88415903984502	-6.72624887288547	-3.56962457700667	2.85477094534336	-0.201471677506147	-10.5501484961491	-0.708213194141811	-0.694222019891418	-0.723110575803404	-1.02142267333704	-1.00486615687492	-1.03905155388762	-0.958054326482739	-0.942505126904083	-0.975028504685801	0.00188809968602084	0.00224855119593857	0.00219360125858834
248	13.6648837358257	0.31	-3.56878265480547	-3.68111546030132	-3.45644984930962	0.470932115598501	-15.2904198903974	-15.6355740607854	-14.9452657200094	1.96	1.1	3.52	-6.43810634775122	-6.29598561417987	-6.15386488060852	-7.64341239908147	-7.47468462130482	-7.30595684352817	-7.39033103505231	-7.22884185918833	-7.06366209551347	-3.56878265480547	2.85430417363112	0.146780305226068	-10.097688084989	-0.708213194141811	-0.694222019891418	-0.723110575803404	-1.02142267333704	-1.00486615687492	-1.03905155388762	-0.958054326482739	-0.942505126904083	-0.975028504685801	0.00188809968602084	0.00224855119593857	0.00219360125858834
248	13.6648837358257	0.31	-3.56829469538003	-3.68198948062129	-3.45459991013877	0.450260097063736	-14.9152680114135	-15.2662583238685	-14.5642776989586	2.01	1.13	3.5	-6.16436403497417	-6.02263762023514	-5.8809112054961	-7.28734707218014	-7.11980187730857	-6.95225668243699	-7.07298734246712	-6.91129441461086	-6.74807851501099	-3.56829469538003	2.84912990474231	-0.0402147806621861	-10.446058827278	-0.708213194141811	-0.694222019891418	-0.723110575803404	-1.02142267333704	-1.00486615687492	-1.03905155388762	-0.958054326482739	-0.942505126904083	-0.975028504685801	0.00188809968602084	0.00224855119593857	0.00219360125858834
248	13.6648837358257	0.31	-3.5673953524932	-3.68024194490612	-3.45454876008028	0.460638625169537	-14.8600515097331	-15.2025015551413	-14.5176014643249	1.98	1.12	3.46	-6.22156083174364	-6.08141456820849	-5.94126830467333	-7.37641389617876	-7.21025352681233	-7.0440931574459	-7.16303464034839	-7.00208927995683	-6.84076868548691	-3.5673953524932	2.8133255894678	-0.0272730195662366	-10.2282075517979	-0.708213194141811	-0.694222019891418	-0.723110575803404	-1.02142267333704	-1.00486615687492	-1.03905155388762	-0.958054326482739	-0.942505126904083	-0.975028504685801	0.00188809968602084	0.00224855119593857	0.00219360125858834
248	13.6648837358257	0.31	-3.5638688429146	-3.67787518482612	-3.44986250100309	0.458126448592425	-14.8888290160163	-15.2336820130245	-14.5439760190082	2	1.16	3.56	-6.18736034706482	-6.04729376582528	-5.90722718458574	-7.32380164306764	-7.15800883316484	-6.99221602326205	-7.11947603217545	-6.95798552850242	-6.79689497053622	-3.5638688429146	2.86015649539632	-0.00905756071999934	-10.4907955526142	-0.708213194141811	-0.694222019891418	-0.723110575803404	-1.02142267333704	-1.00486615687492	-1.03905155388762	-0.958054326482739	-0.942505126904083	-0.975028504685801	0.00188809968602084	0.00224855119593857	0.00219360125858834
248	13.6648837358257	0.31	-3.56291720512266	-3.67538944421206	-3.45044496603327	0.45828102975653	-14.8574548313187	-15.2014740209268	-14.5134356417106	2	1.13	3.55	-6.17229324429337	-6.03261025585408	-5.89292726741479	-7.30545785714537	-7.14013062057138	-6.97480338399738	-7.08231161549276	-6.91956523684206	-6.75924424343865	-3.56291720512266	2.8537248490052	-0.0970097778203062	-10.4519260973863	-0.708213194141811	-0.694222019891418	-0.723110575803404	-1.02142267333704	-1.00486615687492	-1.03905155388762	-0.958054326482739	-0.942505126904083	-0.975028504685801	0.00188809968602084	0.00224855119593857	0.00219360125858834
248	13.6648837358257	0.31	-3.56289543079323	-3.67714612347943	-3.44864473810703	0.46038779214425	-14.8017280679314	-15.1430062877183	-14.4604498481445	2	1.12	3.53	-6.13064538858043	-5.99247891723342	-5.85431244588641	-7.25158567121388	-7.08815654746641	-6.92472742371894	-7.02889697626686	-6.86994008029068	-6.71187530158448	-3.56289543079323	2.8440943020263	-0.19302797201241	-10.4731785227665	-0.708213194141811	-0.694222019891418	-0.723110575803404	-1.02142267333704	-1.00486615687492	-1.03905155388762	-0.958054326482739	-0.942505126904083	-0.975028504685801	0.00188809968602084	0.00224855119593857	0.00219360125858834
248	13.6648837358257	0.31	-3.56170567431801	-3.67457374104215	-3.44883760759386	0.456703803105217	-14.8568905798798	-15.201991495137	-14.5117896646227	2.03	1.15	3.54	-6.08538892305618	-5.94724430643053	-5.80909968980487	-7.18061242396124	-7.01760510216341	-6.85459778036558	-6.97436755421219	-6.81759672366495	-6.6584053155966	-3.56170567431801	2.86911923765544	0.20286892239369	-10.290612388951	-0.708213194141811	-0.694222019891418	-0.723110575803404	-1.02142267333704	-1.00486615687492	-1.03905155388762	-0.958054326482739	-0.942505126904083	-0.975028504685801	0.00188809968602084	0.00224855119593857	0.00219360125858834
248	13.6648837358257	0.31	-3.56054829273881	-3.67484146426748	-3.44625512121015	0.459632480790652	-15.093752144704	-15.442292961383	-14.7452113280249	1.98	1.13	3.54	-6.30110268545265	-6.15888342556305	-6.01666416567346	-7.46591930193666	-7.29740950761634	-7.12889971329601	-7.24063434348828	-7.07611377355549	-6.9163392265651	-3.56054829273881	2.84186641018837	0.251767324497198	-10.0073403757027	-0.708213194141811	-0.694222019891418	-0.723110575803404	-1.02142267333704	-1.00486615687492	-1.03905155388762	-0.958054326482739	-0.942505126904083	-0.975028504685801	0.00188809968602084	0.00224855119593857	0.00219360125858834
248	13.6648837358257	0.31	-3.56043361134505	-3.67232848817293	-3.44853873451718	0.470742945783355	-15.1527800524372	-15.4949571234483	-14.8106029814261	2.02	1.14	3.53	-6.22273737267241	-6.08531988704219	-5.94790240141197	-7.34775524300732	-7.18549384741082	-7.02323245181431	-7.13164903928018	-6.96753674423356	-6.8162395052609	-3.56043361134505	2.84730389726993	0.0305021241702868	-10.3337054695323	-0.708213194141811	-0.694222019891418	-0.723110575803404	-1.02142267333704	-1.00486615687492	-1.03905155388762	-0.958054326482739	-0.942505126904083	-0.975028504685801	0.00188809968602084	0.00224855119593857	0.00219360125858834
248	13.6648837358257	0.31	-3.56036980808659	-3.67288905116365	-3.44785056500952	0.454305191789653	-14.7829387538697	-15.1279863502625	-14.4378911574769	2.03	1.15	3.56	-6.05743654939619	-5.91927513959066	-5.78111372978512	-7.14805059565126	-6.98501384906661	-6.82197710248197	-6.94167299373072	-6.78469018278555	-6.6248010690889	-3.56036980808659	2.88219975919015	-0.0152391813409375	-10.5853027581495	-0.708213194141811	-0.694222019891418	-0.723110575803404	-1.02142267333704	-1.00486615687492	-1.03905155388762	-0.958054326482739	-0.942505126904083	-0.975028504685801	0.00188809968602084	0.00224855119593857	0.00219360125858834
248	13.6648837358257	0.31	-3.56022159218268	-3.67274452462525	-3.44769865974011	0.452916940237889	-14.7046649063774	-15.0488480930636	-14.3604817196913	2.02	1.13	3.54	-6.04482604448186	-5.90657443358865	-5.76832282269545	-7.13799402893374	-6.97474050173803	-6.81148697454232	-6.92098731051551	-6.76178740955801	-6.60470999552923	-3.56022159218268	2.8626820851898	0.253459300871157	-10.1443931947634	-0.708213194141811	-0.694222019891418	-0.723110575803404	-1.02142267333704	-1.00486615687492	-1.03905155388762	-0.958054326482739	-0.942505126904083	-0.975028504685801	0.00188809968602084	0.00224855119593857	0.00219360125858834
248	13.6648837358257	0.31	-3.55931288850987	-3.6728138359833	-3.44581194103644	0.456071715647714	-14.8940068152826	-15.2404108707857	-14.5476027597794	2	1.13	3.54	-6.18846588680162	-6.04780631412303	-5.90714674144443	-7.32469273835523	-7.15820751092974	-6.99172228350425	-7.10517729923414	-6.94314493580754	-6.78274651281534	-3.55931288850987	2.83733639069424	-0.00660861388852025	-10.4316925802042	-0.708213194141811	-0.694222019891418	-0.723110575803404	-1.02142267333704	-1.00486615687492	-1.03905155388762	-0.958054326482739	-0.942505126904083	-0.975028504685801	0.00188809968602084	0.00224855119593857	0.00219360125858834
248	13.6648837358257	0.31	-3.55920807179607	-3.67162148433515	-3.446794659257	0.454455361850355	-14.6911498720873	-15.0339511932682	-14.3483485509063	2	1.12	3.57	-6.08878221346472	-5.94994694918014	-5.81111168489556	-7.20265303239406	-7.03841949566298	-6.87418595893191	-6.96639242735188	-6.80952748123053	-6.6485262674592	-3.55920807179607	2.87903919542068	-0.0972998567445949	-10.544063348531	-0.708213194141811	-0.694222019891418	-0.723110575803404	-1.02142267333704	-1.00486615687492	-1.03905155388762	-0.958054326482739	-0.942505126904083	-0.975028504685801	0.00188809968602084	0.00224855119593857	0.00219360125858834
248	13.6648837358257	0.31	-3.55848262581956	-3.67033755690386	-3.44662769473526	0.456257251254251	-15.0105930771935	-15.3595781642807	-14.6616079901062	1.99	1.13	3.54	-6.24458160546887	-6.10269842143222	-5.96081523739556	-7.3930965013008	-7.2251179019698	-7.0571393026388	-7.16840460522384	-7.00496915450973	-6.84310830943949	-3.55848262581956	2.86190109180084	0.178500560278256	-10.2136452749074	-0.708213194141811	-0.694222019891418	-0.723110575803404	-1.02142267333704	-1.00486615687492	-1.03905155388762	-0.958054326482739	-0.942505126904083	-0.975028504685801	0.00188809968602084	0.00224855119593857	0.00219360125858834
248	13.6648837358257	0.31	-3.55647213314722	-3.6683126953141	-3.44463157098033	0.464912539028949	-14.8859673746574	-15.226078617137	-14.5458561321778	2.02	1.12	3.56	-6.11217296050609	-5.97564281429312	-5.83911266808015	-7.21654861187403	-7.0553495680154	-6.89415052415677	-6.9800321534399	-6.82447558549406	-6.66838634265588	-3.55647213314722	2.8824108391822	0.158971549026731	-10.2797474601142	-0.708213194141811	-0.694222019891418	-0.723110575803404	-1.02142267333704	-1.00486615687492	-1.03905155388762	-0.958054326482739	-0.942505126904083	-0.975028504685801	0.00188809968602084	0.00224855119593857	0.00219360125858834
248	13.6648837358257	0.31	-3.55419836702686	-3.66631263563318	-3.44208409842055	0.458279063532839	-14.8880808671641	-15.2328105570937	-14.5433511772345	1.96	1.11	3.47	-6.27140777825979	-6.12948121449674	-5.9875546507337	-7.44528179240116	-7.27678959760143	-7.10829740280171	-7.22272625099011	-7.05965920699632	-6.89499105060532	-3.55419836702686	2.81982661712175	-0.111340127790475	-10.2495164736934	-0.708213194141811	-0.694222019891418	-0.723110575803404	-1.02142267333704	-1.00486615687492	-1.03905155388762	-0.958054326482739	-0.942505126904083	-0.975028504685801	0.00188809968602084	0.00224855119593857	0.00219360125858834
248	13.6648837358257	0.31	-3.55390308140607	-3.66760374638295	-3.44020241642918	0.463563985424386	-15.1149010234381	-15.4611803746536	-14.7686216722226	1.97	1.11	3.51	-6.35713742025083	-6.21475854825467	-6.07237967625851	-7.54489656955959	-7.3759158173928	-7.20693506522602	-7.30683238614953	-7.14157048965434	-6.97889375065066	-3.55390308140607	2.83393608324273	0.0602381427506549	-10.0961433438119	-0.708213194141811	-0.694222019891418	-0.723110575803404	-1.02142267333704	-1.00486615687492	-1.03905155388762	-0.958054326482739	-0.942505126904083	-0.975028504685801	0.00188809968602084	0.00224855119593857	0.00219360125858834
248	13.6648837358257	0.31	-3.5532714485417	-3.66607142021858	-3.44047147686483	0.453060200434964	-14.8549793416457	-15.2025803496876	-14.5073783336038	1.98	1.13	3.44	-6.20588562175096	-6.06399049287847	-5.92209536400599	-7.35377084684751	-7.18562977470868	-7.01748870256986	-7.15345973481539	-6.98917134436334	-6.82563413564039	-3.5532714485417	2.79358286377614	-0.141095474420119	-10.3413424680311	-0.708213194141811	-0.694222019891418	-0.723110575803404	-1.02142267333704	-1.00486615687492	-1.03905155388762	-0.958054326482739	-0.942505126904083	-0.975028504685801	0.00188809968602084	0.00224855119593857	0.00219360125858834
248	13.6648837358257	0.31	-3.5521476410834	-3.66513200279459	-3.43916327937221	0.450587564221111	-14.8904030462648	-15.2405765349789	-14.5402295575508	2	1.14	3.55	-6.18126026080999	-6.03923719067156	-5.89721412053312	-7.31430096227686	-7.14624470275238	-6.97818844322789	-7.0977873052043	-6.93337091129565	-6.77273412547655	-3.5521476410834	2.85867545224086	0.037636767189158	-10.404306010684	-0.708213194141811	-0.694222019891418	-0.723110575803404	-1.02142267333704	-1.00486615687492	-1.03905155388762	-0.958054326482739	-0.942505126904083	-0.975028504685801	0.00188809968602084	0.00224855119593857	0.00219360125858834
248	13.6648837358257	0.31	-3.55115650073198	-3.6635864750099	-3.43872652645406	0.4557243627791	-14.9814913349002	-15.3301741467659	-14.6328085230345	2	1.15	3.49	-6.22311982134989	-6.0815757725275	-5.94003172370511	-7.36524896058264	-7.1977273334256	-7.03020570626856	-7.17050582781649	-7.00613040018158	-6.84223766307076	-3.55115650073198	2.8522563098993	-0.254953246415901	-10.670029341583	-0.708213194141811	-0.694222019891418	-0.723110575803404	-1.02142267333704	-1.00486615687492	-1.03905155388762	-0.958054326482739	-0.942505126904083	-0.975028504685801	0.00188809968602084	0.00224855119593857	0.00219360125858834
248	13.6648837358257	0.31	-3.54978265819589	-3.66350235061244	-3.43606296577933	0.460829081607917	-14.974148494108	-15.3190956701916	-14.6292013180243	2.03	1.14	3.56	-6.141368560549	-6.00308051875731	-5.86479247696561	-7.24896375772326	-7.08573548161652	-6.92250720550978	-7.03250225828011	-6.87284738363161	-6.71541236272896	-3.54978265819589	2.86495871089664	0.190039248198209	-10.284712142823	-0.708213194141811	-0.694222019891418	-0.723110575803404	-1.02142267333704	-1.00486615687492	-1.03905155388762	-0.958054326482739	-0.942505126904083	-0.975028504685801	0.00188809968602084	0.00224855119593857	0.00219360125858834
248	13.6648837358257	0.31	-3.54936484585165	-3.66224154078323	-3.43648815092006	0.453040810902018	-14.5308324150078	-14.8708618082248	-14.1908030217908	1.98	1.1	3.54	-6.073187398676	-5.93432105369237	-5.79545470870875	-7.19722897134239	-7.03266087626295	-6.86809278118351	-6.94983800097131	-6.7917498181232	-6.632534971901	-3.54936484585165	2.82589878916982	-0.0788398120758953	-10.2762122046423	-0.708213194141811	-0.694222019891418	-0.723110575803404	-1.02142267333704	-1.00486615687492	-1.03905155388762	-0.958054326482739	-0.942505126904083	-0.975028504685801	0.00188809968602084	0.00224855119593857	0.00219360125858834
248	13.6648837358257	0.31	-3.54894885928747	-3.6626255521177	-3.43527216645725	0.464257522980324	-15.0803519145903	-15.4253583610084	-14.7353454681721	1.99	1.12	3.53	-6.27650472781013	-6.13612325067428	-5.99574177353842	-7.43222302154611	-7.26599253317495	-7.09976204480378	-7.19688947673743	-7.03560101736143	-6.87416088563661	-3.54894885928747	2.86025666995011	-0.11875126690072	-10.4173733467113	-0.708213194141811	-0.694222019891418	-0.723110575803404	-1.02142267333704	-1.00486615687492	-1.03905155388762	-0.958054326482739	-0.942505126904083	-0.975028504685801	0.00188809968602084	0.00224855119593857	0.00219360125858834
248	13.6648837358257	0.31	-3.54884743621585	-3.66053088700357	-3.43716398542813	0.469240743504939	-15.1010755275707	-15.4431148039346	-14.7590362512068	1.99	1.12	3.53	-6.28435200975349	-6.14516407771246	-6.00597614567142	-7.44167532241931	-7.27685460622761	-7.11203389003591	-7.21265963062029	-7.05098446964008	-6.89114484802084	-3.54884743621585	2.8401027415719	0.194213903276661	-10.0896958825511	-0.708213194141811	-0.694222019891418	-0.723110575803404	-1.02142267333704	-1.00486615687492	-1.03905155388762	-0.958054326482739	-0.942505126904083	-0.975028504685801	0.00188809968602084	0.00224855119593857	0.00219360125858834
248	13.6648837358257	0.31	-3.54870867480916	-3.66045104831431	-3.43696630130401	0.46594008462872	-15.0054198416727	-15.3475530841043	-14.6632865992412	2	1.12	3.6	-6.21753224710516	-6.07892875402926	-5.94032526095335	-7.35540152890298	-7.19143223942218	-7.02746294994138	-7.10757971673237	-6.94901012004099	-6.78884186837821	-3.54870867480916	2.86439493107726	-0.131926334694844	-10.5359749670948	-0.708213194141811	-0.694222019891418	-0.723110575803404	-1.02142267333704	-1.00486615687492	-1.03905155388762	-0.958054326482739	-0.942505126904083	-0.975028504685801	0.00188809968602084	0.00224855119593857	0.00219360125858834
248	13.6648837358257	0.31	-3.54870816499138	-3.66246934133729	-3.43494698864548	0.452625490886755	-14.8102567423118	-15.157115396811	-14.4633980878126	1.94	1.11	3.5	-6.28799501837126	-6.14409920215092	-6.00020338593057	-7.47755093843329	-7.30643307137529	-7.13531520431728	-7.23955240109473	-7.07563815620852	-6.91018064157103	-3.54870816499138	2.80941591759977	-0.0206242534868966	-10.1892059373454	-0.708213194141811	-0.694222019891418	-0.723110575803404	-1.02142267333704	-1.00486615687492	-1.03905155388762	-0.958054326482739	-0.942505126904083	-0.975028504685801	0.00188809968602084	0.00224855119593857	0.00219360125858834
248	13.6648837358257	0.31	-3.54792085519141	-3.6593796659582	-3.43646204442463	0.46635499730684	-14.8715795527491	-15.2103785938436	-14.5327805116546	2.01	1.12	3.57	-6.13764457475892	-6.00093344139181	-5.86422230802471	-7.2547024018349	-7.09310969709036	-6.93151699234583	-7.0169727247413	-6.86137314502908	-6.70574386239893	-3.54792085519141	2.87055723666332	-0.0948114042303204	-10.4702945676759	-0.708213194141811	-0.694222019891418	-0.723110575803404	-1.02142267333704	-1.00486615687492	-1.03905155388762	-0.958054326482739	-0.942505126904083	-0.975028504685801	0.00188809968602084	0.00224855119593857	0.00219360125858834
248	13.6648837358257	0.31	-3.54667739787888	-3.65892372765675	-3.434431068101	0.464318786228035	-15.1240393981244	-15.4700027117976	-14.7780760844512	2.03	1.15	3.61	-6.20717776367952	-6.06836358066433	-5.92954939764914	-7.32798329575437	-7.16410398488602	-7.00022467401768	-7.1002232834513	-6.9414349932103	-6.78317505875911	-3.54667739787888	2.88890245797027	-0.289392138198363	-10.8821459432746	-0.708213194141811	-0.694222019891418	-0.723110575803404	-1.02142267333704	-1.00486615687492	-1.03905155388762	-0.958054326482739	-0.942505126904083	-0.975028504685801	0.00188809968602084	0.00224855119593857	0.00219360125858834
248	13.6648837358257	0.31	-3.54662260815906	-3.65986860153493	-3.43337661478318	0.469336361498047	-15.0192811831567	-15.3594025220462	-14.6791598442672	1.99	1.11	3.49	-6.25664779379487	-6.11809947321201	-5.97955115262915	-7.41050735164642	-7.24640775996798	-7.08230816828955	-7.1828589566399	-7.02287302471811	-6.86436530086683	-3.54662260815906	2.83292012554985	0.0191153836249779	-10.1792197796668	-0.708213194141811	-0.694222019891418	-0.723110575803404	-1.02142267333704	-1.00486615687492	-1.03905155388762	-0.958054326482739	-0.942505126904083	-0.975028504685801	0.00188809968602084	0.00224855119593857	0.00219360125858834
248	13.6648837358257	0.31	-3.54629699979014	-3.65849678104351	-3.43409721853677	0.463457872694618	-15.0442215945507	-15.3889552393644	-14.699487949737	2	1.12	3.5	-6.22905875741591	-6.0895193217751	-5.94997988613429	-7.36769701858534	-7.20265052858043	-7.03760403857551	-7.14249060688267	-6.9835666397364	-6.82321335710657	-3.54629699979014	2.86883382504608	0.0568197962835274	-10.2833372456584	-0.708213194141811	-0.694222019891418	-0.723110575803404	-1.02142267333704	-1.00486615687492	-1.03905155388762	-0.958054326482739	-0.942505126904083	-0.975028504685801	0.00188809968602084	0.00224855119593857	0.00219360125858834
248	13.6648837358257	0.31	-3.54447941444423	-3.65819448798812	-3.43076434090033	0.461694555602739	-15.1863264927661	-15.5355527664408	-14.8371002190913	2.01	1.11	3.5	-6.2796724193137	-6.13851061890242	-5.99734881849114	-7.42533689822821	-7.25842151551009	-7.09150613279196	-7.19276869013302	-7.03003083385053	-6.86801533325446	-3.54447941444423	2.84192564941377	0.0377643383226957	-10.2443886998547	-0.708213194141811	-0.694222019891418	-0.723110575803404	-1.02142267333704	-1.00486615687492	-1.03905155388762	-0.958054326482739	-0.942505126904083	-0.975028504685801	0.00188809968602084	0.00224855119593857	0.00219360125858834
248	13.6648837358257	0.31	-3.54355837687168	-3.65570436674266	-3.43141238700071	0.456421426140321	-14.8521434779402	-15.1973304982381	-14.5069564576423	2	1.13	3.51	-6.17298842134853	-6.03277725204179	-5.89256608273506	-7.30689078837884	-7.1409245445589	-6.97495830073896	-7.09203072863419	-6.92783565212529	-6.76876935107138	-3.54355837687168	2.85124328444852	0.047391480591542	-10.2938256373909	-0.708213194141811	-0.694222019891418	-0.723110575803404	-1.02142267333704	-1.00486615687492	-1.03905155388762	-0.958054326482739	-0.942505126904083	-0.975028504685801	0.00188809968602084	0.00224855119593857	0.00219360125858834
248	13.6648837358257	0.31	-3.54313757625696	-3.65545436403432	-3.43082078847959	0.469310633749066	-15.0865037560715	-15.4281650399349	-14.744842472208	1.99	1.12	3.59	-6.28688013986543	-6.14765531730735	-6.00843049474926	-7.44688772762533	-7.28197419349982	-7.11706065937432	-7.19457611009076	-7.03365991103806	-6.87483772598352	-3.54313757625696	2.85852894312947	-0.0389855291929731	-10.3736497403194	-0.708213194141811	-0.694222019891418	-0.723110575803404	-1.02142267333704	-1.00486615687492	-1.03905155388762	-0.958054326482739	-0.942505126904083	-0.975028504685801	0.00188809968602084	0.00224855119593857	0.00219360125858834
248	13.6648837358257	0.31	-3.54304613038474	-3.65554090563059	-3.4305513551389	0.46663654536481	-14.9276507903698	-15.2675349214235	-14.587766659316	2.02	1.15	3.58	-6.14645553848391	-6.00962384230572	-5.87279214612753	-7.26149961692683	-7.09984493592242	-6.93819025491802	-7.0432410611459	-6.88576790424178	-6.7306418120861	-3.54304613038474	2.88580930219091	-0.197208621684427	-10.6803320229386	-0.708213194141811	-0.694222019891418	-0.723110575803404	-1.02142267333704	-1.00486615687492	-1.03905155388762	-0.958054326482739	-0.942505126904083	-0.975028504685801	0.00188809968602084	0.00224855119593857	0.00219360125858834
248	13.6648837358257	0.31	-3.5412608380432	-3.65345378051942	-3.42906789556699	0.467129678644352	-15.0301403674681	-15.3720192221075	-14.6882615128287	2.01	1.15	3.56	-6.20330863252057	-6.06534497142842	-5.92738131033628	-7.33242919605537	-7.16935351555748	-7.00627783505958	-7.11657788094354	-6.95894182640992	-6.80142007960093	-3.5412608380432	2.87427639250519	0.0408645068922482	-10.4364780529019	-0.708213194141811	-0.694222019891418	-0.723110575803404	-1.02142267333704	-1.00486615687492	-1.03905155388762	-0.958054326482739	-0.942505126904083	-0.975028504685801	0.00188809968602084	0.00224855119593857	0.00219360125858834
248	13.6648837358257	0.31	-3.54033025138817	-3.65302715994097	-3.42763334283536	0.462624736391547	-14.9780216048142	-15.3218138140693	-14.6342293955592	1.96	1.12	3.53	-6.31902506124206	-6.17723821978158	-6.0354513783211	-7.50468315093662	-7.33629240872237	-7.16790166650812	-7.26634544179776	-7.10244798677995	-6.93869144208619	-3.54033025138817	2.85345013528543	0.0280573267072752	-10.1707580637841	-0.708213194141811	-0.694222019891418	-0.723110575803404	-1.02142267333704	-1.00486615687492	-1.03905155388762	-0.958054326482739	-0.942505126904083	-0.975028504685801	0.00188809968602084	0.00224855119593857	0.00219360125858834
248	13.6648837358257	0.31	-3.53985210969701	-3.65359700978641	-3.42610720960761	0.459519172326488	-14.8624944009374	-15.2057733724665	-14.5192154294083	2.02	1.13	3.55	-6.10521305538474	-5.96738440259071	-5.82955574979667	-7.20863234894955	-7.04589337880551	-6.88315440866148	-6.98627463733222	-6.82761084220564	-6.66811142200603	-3.53985210969701	2.84649496518315	-0.0931813152317374	-10.4497689642275	-0.708213194141811	-0.694222019891418	-0.723110575803404	-1.02142267333704	-1.00486615687492	-1.03905155388762	-0.958054326482739	-0.942505126904083	-0.975028504685801	0.00188809968602084	0.00224855119593857	0.00219360125858834
248	13.6648837358257	0.31	-3.53974096020597	-3.65109501855457	-3.42838690185738	0.465770636422587	-14.9076053162534	-15.2476240757916	-14.5675865567151	2.03	1.13	3.54	-6.11595746326139	-5.97957291838344	-5.84318837350549	-7.21978833277436	-7.0587885953178	-6.89778885786124	-7.00034232106214	-6.84265221172097	-6.68781655554775	-3.53974096020597	2.88539926490136	0.135006722466369	-10.323677157272	-0.708213194141811	-0.694222019891418	-0.723110575803404	-1.02142267333704	-1.00486615687492	-1.03905155388762	-0.958054326482739	-0.942505126904083	-0.975028504685801	0.00188809968602084	0.00224855119593857	0.00219360125858834
248	13.6648837358257	0.31	-3.53868387063691	-3.65208203353147	-3.42528570774235	0.465328046415357	-14.8660831174998	-15.2054565270871	-14.5267097079126	2.01	1.12	3.5	-6.14185837448489	-6.0047770961926	-5.86769581790031	-7.26126265437136	-7.09919718395732	-6.93713171354329	-7.04530804088896	-6.88601579619989	-6.7324932467658	-3.53868387063691	2.82133777448649	0.0183407188650045	-10.2853679052427	-0.708213194141811	-0.694222019891418	-0.723110575803404	-1.02142267333704	-1.00486615687492	-1.03905155388762	-0.958054326482739	-0.942505126904083	-0.975028504685801	0.00188809968602084	0.00224855119593857	0.00219360125858834
248	13.6648837358257	0.31	-3.53857973815663	-3.65182322417702	-3.42533625213624	0.450169316777122	-14.8902534898542	-15.2407194155753	-14.5397875641331	1.98	1.14	3.46	-6.24256677854703	-6.09901666878756	-5.95546655902809	-7.40271057830478	-7.23248253690278	-7.06225449550078	-7.2096952585119	-7.04262551734663	-6.87747519657568	-3.53857973815663	2.83648287919648	-0.0700405269943568	-10.4387691858313	-0.708213194141811	-0.694222019891418	-0.723110575803404	-1.02142267333704	-1.00486615687492	-1.03905155388762	-0.958054326482739	-0.942505126904083	-0.975028504685801	0.00188809968602084	0.00224855119593857	0.00219360125858834
248	13.6648837358257	0.31	-3.53825816199305	-3.65154691727477	-3.42496940671133	0.452675301164578	-14.7903587307798	-15.1367165522269	-14.4440009093328	1.99	1.09	3.55	-6.17338297736266	-6.03212384288523	-5.89086470840781	-7.31380729169971	-7.14645300774412	-6.97909872378852	-7.05806749006459	-6.89693037453216	-6.73536219027516	-3.53825816199305	2.85073504660968	-0.0923579553075879	-10.3747962431198	-0.708213194141811	-0.694222019891418	-0.723110575803404	-1.02142267333704	-1.00486615687492	-1.03905155388762	-0.958054326482739	-0.942505126904083	-0.975028504685801	0.00188809968602084	0.00224855119593857	0.00219360125858834
248	13.6648837358257	0.31	-3.53820666636133	-3.65051004867676	-3.4259032840459	0.457133929177096	-14.7590064528036	-15.1015366872276	-14.4164762183796	2.04	1.12	3.56	-6.03568331937836	-5.89878307769341	-5.76188283600846	-7.11957402030513	-6.9580891721945	-6.79660432408387	-6.89373853186451	-6.73748373977868	-6.58159477683527	-3.53820666636133	2.85375275168833	-0.0939380285976332	-10.5349904588407	-0.708213194141811	-0.694222019891418	-0.723110575803404	-1.02142267333704	-1.00486615687492	-1.03905155388762	-0.958054326482739	-0.942505126904083	-0.975028504685801	0.00188809968602084	0.00224855119593857	0.00219360125858834
248	13.6648837358257	0.31	-3.53808971689577	-3.6506030112196	-3.42557642257193	0.460319717611372	-14.7914943315958	-15.1325833253055	-14.450405337886	1.99	1.13	3.54	-6.15462753549174	-6.01590200082188	-5.87717646615202	-7.28719754636837	-7.12294384132526	-6.95869013628216	-7.06418220298588	-6.90310325359423	-6.74610418145163	-3.53808971689577	2.84296862313308	0.127246234480049	-10.1645666829959	-0.708213194141811	-0.694222019891418	-0.723110575803404	-1.02142267333704	-1.00486615687492	-1.03905155388762	-0.958054326482739	-0.942505126904083	-0.975028504685801	0.00188809968602084	0.00224855119593857	0.00219360125858834
248	13.6648837358257	0.31	-3.53790870482815	-3.65052581947971	-3.42529159017658	0.453444194435734	-14.7487549572773	-15.0936030758707	-14.403906838684	2	1.12	3.51	-6.11594406278695	-5.97621123737258	-5.83647841195821	-7.23555195893933	-7.07023911299509	-6.90492626705085	-7.01526272484181	-6.85496805887405	-6.69615606076119	-3.53790870482815	2.85200539267554	-0.0171650252269389	-10.2723469792271	-0.708213194141811	-0.694222019891418	-0.723110575803404	-1.02142267333704	-1.00486615687492	-1.03905155388762	-0.958054326482739	-0.942505126904083	-0.975028504685801	0.00188809968602084	0.00224855119593857	0.00219360125858834
248	13.6648837358257	0.31	-3.53774815117615	-3.6498982919258	-3.42559801042651	0.454519980366301	-14.7858648374449	-15.130831267087	-14.4408984078029	1.97	1.14	3.51	-6.20822368327168	-6.06668296282917	-5.92514224238666	-7.36475736328819	-7.19684893790511	-7.02894051252203	-7.15827746954214	-6.9951630863061	-6.83289103399144	-3.53774815117615	2.84602785732488	0.0669219936474337	-10.2786098448876	-0.708213194141811	-0.694222019891418	-0.723110575803404	-1.02142267333704	-1.00486615687492	-1.03905155388762	-0.958054326482739	-0.942505126904083	-0.975028504685801	0.00188809968602084	0.00224855119593857	0.00219360125858834
248	13.6648837358257	0.31	-3.5358281375074	-3.64818614329201	-3.42347013172278	0.47246258352191	-15.0819898286776	-15.4213952189407	-14.7425844384146	2	1.13	3.55	-6.25644095089315	-6.11874460419765	-5.98104825750215	-7.40373504281285	-7.24078820525798	-7.07784136770312	-7.17566948204825	-7.01685204920434	-6.86034313806703	-3.5358281375074	2.8485062055191	0.0909655548300263	-10.1968385943007	-0.708213194141811	-0.694222019891418	-0.723110575803404	-1.02142267333704	-1.00486615687492	-1.03905155388762	-0.958054326482739	-0.942505126904083	-0.975028504685801	0.00188809968602084	0.00224855119593857	0.00219360125858834
248	13.6648837358257	0.31	-3.53491161649403	-3.6469221381401	-3.42290109484797	0.457061052306443	-14.8295569323521	-15.173775057156	-14.4853388075482	2.01	1.12	3.55	-6.12525775626269	-5.98630586519674	-5.8473539741308	-7.24066793203827	-7.07641288485947	-6.91215783768066	-7.01161448871535	-6.85436670353568	-6.69499919647768	-3.53491161649403	2.8685967229544	0.0784379278586675	-10.3581044691275	-0.708213194141811	-0.694222019891418	-0.723110575803404	-1.02142267333704	-1.00486615687492	-1.03905155388762	-0.958054326482739	-0.942505126904083	-0.975028504685801	0.00188809968602084	0.00224855119593857	0.00219360125858834
248	13.6648837358257	0.31	-3.53444279310237	-3.64568529998716	-3.42320028621759	0.473576078336268	-15.1137495099557	-15.4531108121484	-14.7743882077631	1.99	1.1	3.52	-6.2788448120036	-6.14095691502481	-6.00306901804603	-7.4326951953026	-7.26946792339977	-7.10624065149694	-7.1875494433874	-7.0282176444754	-6.87134850956599	-3.53444279310237	2.85148286057273	-0.188123736524675	-10.4076007407868	-0.708213194141811	-0.694222019891418	-0.723110575803404	-1.02142267333704	-1.00486615687492	-1.03905155388762	-0.958054326482739	-0.942505126904083	-0.975028504685801	0.00188809968602084	0.00224855119593857	0.00219360125858834
248	13.6648837358257	0.31	-3.53402989118203	-3.64693770337678	-3.42112207898728	0.453731553436046	-14.6976844328899	-15.041139282683	-14.3542295830967	2	1.12	3.56	-6.10963729031481	-5.97012760834202	-5.83061792636923	-7.23192644656465	-7.06679000545214	-6.90165356433963	-6.99676250682002	-6.83764251886677	-6.67756604321196	-3.53402989118203	2.83394291616786	0.00471065635172594	-10.2746559171229	-0.708213194141811	-0.694222019891418	-0.723110575803404	-1.02142267333704	-1.00486615687492	-1.03905155388762	-0.958054326482739	-0.942505126904083	-0.975028504685801	0.00188809968602084	0.00224855119593857	0.00219360125858834
248	13.6648837358257	0.31	-3.53391436898209	-3.64566437505454	-3.42216436290964	0.460340480693372	-15.0179036344399	-15.3641991110908	-14.6716081577891	2.01	1.11	3.52	-6.19619379323	-6.05653705827537	-5.91688032332074	-7.32301248280565	-7.15795824991545	-6.99290401702525	-7.09223927108672	-6.93359428425907	-6.77355866398428	-3.53391436898209	2.87552356619108	0.105153386364852	-10.3485122596298	-0.708213194141811	-0.694222019891418	-0.723110575803404	-1.02142267333704	-1.00486615687492	-1.03905155388762	-0.958054326482739	-0.942505126904083	-0.975028504685801	0.00188809968602084	0.00224855119593857	0.00219360125858834
248	13.6648837358257	0.31	-3.53364847830331	-3.64550628096146	-3.42179067564517	0.460734247188793	-14.8974369843918	-15.2406825200952	-14.5541914486885	1.98	1.11	3.53	-6.22713949284338	-6.08689394752071	-5.94664840219804	-7.3804296788611	-7.21421011910705	-7.047990559353	-7.14426532874155	-6.98427210606278	-6.82216582786523	-3.53364847830331	2.84963928384482	-0.0279754695731226	-10.350040997002	-0.708213194141811	-0.694222019891418	-0.723110575803404	-1.02142267333704	-1.00486615687492	-1.03905155388762	-0.958054326482739	-0.942505126904083	-0.975028504685801	0.00188809968602084	0.00224855119593857	0.00219360125858834
248	13.6648837358257	0.31	-3.53358139833558	-3.64608154144417	-3.42108125522699	0.456762253702344	-14.7161969294033	-15.0579895048374	-14.3744043539692	2	1.13	3.56	-6.10008347530765	-5.96162121640392	-5.82315895750019	-7.2164221474966	-7.05262076415652	-6.88881938081645	-6.99190588137069	-6.83217924820491	-6.67355326061366	-3.53358139833558	2.85493916828216	-0.0368912239585162	-10.4359927462161	-0.708213194141811	-0.694222019891418	-0.723110575803404	-1.02142267333704	-1.00486615687492	-1.03905155388762	-0.958054326482739	-0.942505126904083	-0.975028504685801	0.00188809968602084	0.00224855119593857	0.00219360125858834
248	13.6648837358257	0.31	-3.53280437003237	-3.64530143773364	-3.42030730233109	0.46222510040442	-15.1155982658276	-15.4628272821685	-14.7683692494867	1.98	1.13	3.51	-6.31878212909549	-6.1768892874359	-6.03499644577631	-7.48927175230726	-7.32109471610236	-7.15291767989746	-7.26868371038703	-7.10683408993571	-6.94216747141863	-3.53280437003237	2.82939240999699	-0.043496144097434	-10.3052950057608	-0.708213194141811	-0.694222019891418	-0.723110575803404	-1.02142267333704	-1.00486615687492	-1.03905155388762	-0.958054326482739	-0.942505126904083	-0.975028504685801	0.00188809968602084	0.00224855119593857	0.00219360125858834
248	13.6648837358257	0.31	-3.5324893652998	-3.64373516290517	-3.42124356769443	0.456965330380006	-14.8265648088235	-15.1707798637393	-14.4823497539076	2	1.14	3.53	-6.16006063596963	-6.02029289633196	-5.8805251566943	-7.29103853206143	-7.12560964500033	-6.96018075793924	-7.07769472631528	-6.91668718486351	-6.75619354463268	-3.5324893652998	2.87781709017767	-0.227529336099499	-10.6815300432755	-0.708213194141811	-0.694222019891418	-0.723110575803404	-1.02142267333704	-1.00486615687492	-1.03905155388762	-0.958054326482739	-0.942505126904083	-0.975028504685801	0.00188809968602084	0.00224855119593857	0.00219360125858834
248	13.6648837358257	0.31	-3.53175101721447	-3.64284526321135	-3.42065677121759	0.459935257337944	-14.8922425823022	-15.2359206606915	-14.5485645039129	2.02	1.13	3.64	-6.13472360824613	-5.99634207764581	-5.85796054704549	-7.24789198036055	-7.08440060733114	-6.92090923430174	-7.00620766351365	-6.84851156731558	-6.69024771566619	-3.53175101721447	2.90952519989413	0.230693256802065	-10.2757793443889	-0.708213194141811	-0.694222019891418	-0.723110575803404	-1.02142267333704	-1.00486615687492	-1.03905155388762	-0.958054326482739	-0.942505126904083	-0.975028504685801	0.00188809968602084	0.00224855119593857	0.00219360125858834
248	13.6648837358257	0.31	-3.53112990293771	-3.64300685767819	-3.41925294819723	0.457564459012832	-14.8598271720177	-15.2043982749917	-14.5152560690437	1.99	1.12	3.53	-6.18914235076724	-6.04888033133733	-5.90861831190742	-7.32942919968261	-7.16332532251318	-6.99722144534374	-7.10244038202867	-6.94128890767964	-6.78082720456131	-3.53112990293771	2.84508960949349	0.00677260787297984	-10.3081235623642	-0.708213194141811	-0.694222019891418	-0.723110575803404	-1.02142267333704	-1.00486615687492	-1.03905155388762	-0.958054326482739	-0.942505126904083	-0.975028504685801	0.00188809968602084	0.00224855119593857	0.00219360125858834
248	13.6648837358257	0.31	-3.52974137770061	-3.64199840429218	-3.41748435110905	0.461072574823481	-15.0605282224076	-15.407295308613	-14.7137611362021	2	1.13	3.57	-6.23958905256077	-6.09915660990703	-5.9587241672533	-7.38094637001607	-7.2148257618949	-7.04870515377374	-7.15105196149471	-6.98840676204326	-6.82885956893442	-3.52974137770061	2.85903769090645	0.0312786644498962	-10.3684737677651	-0.708213194141811	-0.694222019891418	-0.723110575803404	-1.02142267333704	-1.00486615687492	-1.03905155388762	-0.958054326482739	-0.942505126904083	-0.975028504685801	0.00188809968602084	0.00224855119593857	0.00219360125858834
248	13.6648837358257	0.31	-3.5296492463901	-3.64175257147727	-3.41754592130293	0.456818137060308	-14.9526298368914	-15.2998746049792	-14.6053850688036	2.02	1.14	3.55	-6.16243108890975	-6.02256903058746	-5.88270697226516	-7.28112377763732	-7.11587195676545	-6.95062013589358	-7.06110481297606	-6.90072532213775	-6.73915821782429	-3.5296492463901	2.88951411969277	0.107480700130186	-10.3581583346179	-0.708213194141811	-0.694222019891418	-0.723110575803404	-1.02142267333704	-1.00486615687492	-1.03905155388762	-0.958054326482739	-0.942505126904083	-0.975028504685801	0.00188809968602084	0.00224855119593857	0.00219360125858834
248	13.6648837358257	0.31	-3.52858649699548	-3.63993687301532	-3.41723612097565	0.470698378324761	-15.261919716721	-15.6065921846509	-14.9172472487911	1.97	1.11	3.5	-6.39862063113681	-6.2573067338947	-6.1159928366526	-7.58937433717648	-7.42176257722986	-7.25415081728324	-7.3540103259572	-7.19041397275383	-7.0283377417336	-3.52858649699548	2.8522489965227	0.0870827101378604	-10.1584019951737	-0.708213194141811	-0.694222019891418	-0.723110575803404	-1.02142267333704	-1.00486615687492	-1.03905155388762	-0.958054326482739	-0.942505126904083	-0.975028504685801	0.00188809968602084	0.00224855119593857	0.00219360125858834
248	13.6648837358257	0.31	-3.52841947931213	-3.64013919763577	-3.41669976098849	0.458813471012675	-14.930017890309	-15.2753467738989	-14.5846890067191	2	1.13	3.55	-6.19441003336795	-6.05437336297457	-5.91433669258119	-7.32961724131822	-7.16391700704198	-6.99821677276575	-7.10355017169451	-6.94138129983618	-6.78334825076162	-3.52841947931213	2.87003499515292	-0.105927628963058	-10.5510456684146	-0.708213194141811	-0.694222019891418	-0.723110575803404	-1.02142267333704	-1.00486615687492	-1.03905155388762	-0.958054326482739	-0.942505126904083	-0.975028504685801	0.00188809968602084	0.00224855119593857	0.00219360125858834
248	13.6648837358257	0.31	-3.52798480679804	-3.63956304845549	-3.4164065651406	0.45982885337373	-14.8148664863976	-15.1568321424159	-14.4729008303794	1.98	1.12	3.47	-6.20908633438834	-6.06899807177102	-5.92890980915371	-7.36323619381673	-7.19710821458091	-7.03098023534508	-7.14627631668132	-6.9847505952167	-6.82297390834619	-3.52798480679804	2.82640284964601	0.117991901153603	-10.0197038032445	-0.708213194141811	-0.694222019891418	-0.723110575803404	-1.02142267333704	-1.00486615687492	-1.03905155388762	-0.958054326482739	-0.942505126904083	-0.975028504685801	0.00188809968602084	0.00224855119593857	0.00219360125858834
248	13.6648837358257	0.31	-3.52780130072073	-3.63889597193677	-3.4167066295047	0.467429770154102	-14.9923690306946	-15.3331832376789	-14.6515548237103	2.01	1.12	3.54	-6.19206777779827	-6.05443525645087	-5.91680273510347	-7.32027094484513	-7.15756159100092	-6.9948522371567	-7.08822405450118	-6.93203616203765	-6.77349027064046	-3.52780130072073	2.86943564356245	-0.0652010195379007	-10.4208609407147	-0.708213194141811	-0.694222019891418	-0.723110575803404	-1.02142267333704	-1.00486615687492	-1.03905155388762	-0.958054326482739	-0.942505126904083	-0.975028504685801	0.00188809968602084	0.00224855119593857	0.00219360125858834
248	13.6648837358257	0.31	-3.52764863504612	-3.63886078702475	-3.41643648306749	0.464749225676105	-14.9557832290668	-15.2976017922985	-14.6139646658352	2	1.12	3.53	-6.1940927567273	-6.05568832475326	-5.91728389277922	-7.32685354115288	-7.16313803956972	-6.99942253798655	-7.09900854331621	-6.94167268998223	-6.78165654621551	-3.52764863504612	2.86228208905276	0.0862324626374091	-10.2947325121885	-0.708213194141811	-0.694222019891418	-0.723110575803404	-1.02142267333704	-1.00486615687492	-1.03905155388762	-0.958054326482739	-0.942505126904083	-0.975028504685801	0.00188809968602084	0.00224855119593857	0.00219360125858834
248	13.6648837358257	0.31	-3.52685846360397	-3.63763266164479	-3.41608426556315	0.46365211836718	-14.8966009927643	-15.2378186633486	-14.55538332218	1.96	1.11	3.5	-6.26945700352946	-6.12906620601208	-5.98867540849469	-7.44191892191811	-7.27527340031718	-7.10862787871624	-7.21224590346071	-7.05050771887017	-6.88845921823777	-3.52685846360397	2.84045923766475	0.0850304790472599	-10.1079818467057	-0.708213194141811	-0.694222019891418	-0.723110575803404	-1.02142267333704	-1.00486615687492	-1.03905155388762	-0.958054326482739	-0.942505126904083	-0.975028504685801	0.00188809968602084	0.00224855119593857	0.00219360125858834
248	13.6648837358257	0.31	-3.52547405561193	-3.63631643678734	-3.41463167443652	0.460892266345971	-14.7943025457348	-15.1350634282085	-14.4535416632611	2.02	1.13	3.55	-6.0758096692239	-5.93901485006457	-5.80222003090524	-7.17365870343088	-7.01214618107237	-6.85063365871385	-6.9551956705766	-6.79762852891435	-6.64326573796315	-3.52547405561193	2.88887603557638	-0.0888745398581546	-10.6460875604027	-0.708213194141811	-0.694222019891418	-0.723110575803404	-1.02142267333704	-1.00486615687492	-1.03905155388762	-0.958054326482739	-0.942505126904083	-0.975028504685801	0.00188809968602084	0.00224855119593857	0.00219360125858834
248	13.6648837358257	0.31	-3.52486842552977	-3.63603546120668	-3.41370138985287	0.468068705292681	-15.1516869782873	-15.4956811825506	-14.807692774024	1.98	1.13	3.54	-6.34712939038586	-6.20622718039069	-6.06532497039553	-7.52673945866264	-7.35965066015952	-7.1925618616564	-7.29769000961051	-7.13773676502174	-6.9766227412198	-3.52486842552977	2.88728315352338	-0.212472947720395	-10.6274335727183	-0.708213194141811	-0.694222019891418	-0.723110575803404	-1.02142267333704	-1.00486615687492	-1.03905155388762	-0.958054326482739	-0.942505126904083	-0.975028504685801	0.00188809968602084	0.00224855119593857	0.00219360125858834
248	13.6648837358257	0.31	-3.52486112685713	-3.6370150036377	-3.41270725007656	0.457705085588885	-14.8351549845863	-15.1790565498797	-14.4912534192929	1.99	1.12	3.56	-6.18956200579473	-6.04932930718935	-5.90909660858397	-7.33269424511101	-7.1665623764784	-7.0004305078458	-7.099166430725	-6.93714548821931	-6.77654000205692	-3.52486112685713	2.85511562386653	0.15859630677628	-10.148360263783	-0.708213194141811	-0.694222019891418	-0.723110575803404	-1.02142267333704	-1.00486615687492	-1.03905155388762	-0.958054326482739	-0.942505126904083	-0.975028504685801	0.00188809968602084	0.00224855119593857	0.00219360125858834
248	13.6648837358257	0.31	-3.52485322672875	-3.63653106467568	-3.41317538878182	0.467937250481784	-14.9889693629238	-15.3293591784804	-14.6485795473673	1.99	1.12	3.63	-6.23766315467457	-6.09915527668681	-5.96064739869904	-7.38628598788002	-7.22227283535425	-7.05825968282847	-7.12984373293448	-6.97172219808123	-6.81245833517167	-3.52485322672875	2.88375656118017	-0.132697892830107	-10.5732587022548	-0.708213194141811	-0.694222019891418	-0.723110575803404	-1.02142267333704	-1.00486615687492	-1.03905155388762	-0.958054326482739	-0.942505126904083	-0.975028504685801	0.00188809968602084	0.00224855119593857	0.00219360125858834
248	13.6648837358257	0.31	-3.52482156905729	-3.63724090363485	-3.41240223447972	0.452644000577386	-14.8530996215574	-15.200948669348	-14.5052505737667	1.98	1.14	3.49	-6.20692741399405	-6.06489195044321	-5.92285648689236	-7.35544656310949	-7.1871291022255	-7.0188116413415	-7.15356838407167	-6.9914356867942	-6.82705603650297	-3.52482156905729	2.8400468527707	-0.0376565090511967	-10.3281426549233	-0.708213194141811	-0.694222019891418	-0.723110575803404	-1.02142267333704	-1.00486615687492	-1.03905155388762	-0.958054326482739	-0.942505126904083	-0.975028504685801	0.00188809968602084	0.00224855119593857	0.00219360125858834
248	13.6648837358257	0.31	-3.52478509189049	-3.6358075702814	-3.41376261349958	0.477126812727559	-15.1977723876516	-15.5365996745795	-14.8589451007236	2.02	1.14	3.57	-6.25426152866323	-6.11786653169604	-5.98147153472885	-7.38873230982529	-7.22759640011455	-7.06646049040381	-7.16051869784049	-7.00345546790864	-6.84731810955438	-3.52478509189049	2.88742739997992	0.199679012412979	-10.2889314183115	-0.708213194141811	-0.694222019891418	-0.723110575803404	-1.02142267333704	-1.00486615687492	-1.03905155388762	-0.958054326482739	-0.942505126904083	-0.975028504685801	0.00188809968602084	0.00224855119593857	0.00219360125858834
248	13.6648837358257	0.31	-3.52404484400199	-3.63474030946665	-3.41334937853733	0.465269459499912	-14.926304101177	-15.2670924001465	-14.5855158022075	2.02	1.13	3.67	-6.1393814722614	-6.00233970203953	-5.86529793181766	-7.25139481681311	-7.08953095694976	-6.92766709708641	-6.99271164166838	-6.838829685331	-6.68203003670204	-3.52404484400199	2.92638180580503	-0.118523835305184	-10.730711790029	-0.708213194141811	-0.694222019891418	-0.723110575803404	-1.02142267333704	-1.00486615687492	-1.03905155388762	-0.958054326482739	-0.942505126904083	-0.975028504685801	0.00188809968602084	0.00224855119593857	0.00219360125858834
248	13.6648837358257	0.31	-3.52296764484271	-3.63365969517699	-3.41227559450844	0.472532187402647	-15.2390423163895	-15.5819341374636	-14.8961504953154	2.04	1.14	3.56	-6.21221770900437	-6.07551332915286	-5.93880894930135	-7.32393318076708	-7.16276469143686	-7.00159620210664	-7.10001881763638	-6.94395292337651	-6.78846628216501	-3.52296764484271	2.90052514033002	-0.457367162335393	-10.9940665168556	-0.708213194141811	-0.694222019891418	-0.723110575803404	-1.02142267333704	-1.00486615687492	-1.03905155388762	-0.958054326482739	-0.942505126904083	-0.975028504685801	0.00188809968602084	0.00224855119593857	0.00219360125858834
248	13.6648837358257	0.31	-3.52278950867649	-3.63368448782776	-3.41189452952521	0.459279485413637	-14.851323443243	-15.1945099658505	-14.5081369206354	2.03	1.14	3.6	-6.09229766644272	-5.95469569997354	-5.81709373350436	-7.19126380177772	-7.02884034601426	-6.86641689025081	-6.96168625273145	-6.80334391383095	-6.64671769613747	-3.52278950867649	2.90515925784401	-0.276144407807777	-10.8548334691027	-0.708213194141811	-0.694222019891418	-0.723110575803404	-1.02142267333704	-1.00486615687492	-1.03905155388762	-0.958054326482739	-0.942505126904083	-0.975028504685801	0.00188809968602084	0.00224855119593857	0.00219360125858834
248	13.6648837358257	0.31	-3.52237271812843	-3.63512596434945	-3.40961947190742	0.44781117818028	-14.7515299257131	-15.100389440834	-14.4026704105922	1.97	1.12	3.5	-6.19394794541799	-6.05085112759159	-5.9077543097652	-7.34735820857149	-7.17761451870807	-7.00787082884464	-7.12870599410199	-6.96482443121735	-6.80167797204046	-3.52237271812843	2.8551642392353	0.0578583374529665	-10.2242081787239	-0.708213194141811	-0.694222019891418	-0.723110575803404	-1.02142267333704	-1.00486615687492	-1.03905155388762	-0.958054326482739	-0.942505126904083	-0.975028504685801	0.00188809968602084	0.00224855119593857	0.00219360125858834
248	13.6648837358257	0.31	-3.52145948393087	-3.63303056290556	-3.40988840495619	0.466112004122177	-14.8978886464165	-15.2374527910945	-14.5583245017385	2.01	1.12	3.62	-6.14653409321257	-6.00955958568098	-5.87258507814938	-7.26469206736754	-7.10279959216022	-6.9409071169529	-7.01571609168018	-6.86145286503622	-6.70530187878751	-3.52145948393087	2.87310224583813	-0.1192367143291	-10.5299500531732	-0.708213194141811	-0.694222019891418	-0.723110575803404	-1.02142267333704	-1.00486615687492	-1.03905155388762	-0.958054326482739	-0.942505126904083	-0.975028504685801	0.00188809968602084	0.00224855119593857	0.00219360125858834
248	13.6648837358257	0.31	-3.52134220685349	-3.6322929957587	-3.41039141794828	0.455431996689461	-14.8002437458165	-15.1449112397162	-14.4555762519169	2.04	1.14	3.58	-6.03605542549783	-5.89868703398886	-5.76131864247989	-7.11576217494081	-6.95382184546622	-6.79188151599163	-6.89941496575069	-6.74398207550257	-6.58653833097809	-3.52134220685349	2.88858147109608	-0.0628444551396092	-10.6637783494526	-0.708213194141811	-0.694222019891418	-0.723110575803404	-1.02142267333704	-1.00486615687492	-1.03905155388762	-0.958054326482739	-0.942505126904083	-0.975028504685801	0.00188809968602084	0.00224855119593857	0.00219360125858834
248	13.6648837358257	0.31	-3.52131965764728	-3.63324035372229	-3.40939896157228	0.467109649681503	-15.0755002527729	-15.4184246694936	-14.7325758360522	1.98	1.12	3.49	-6.30846819393253	-6.16816022978067	-6.02785226562882	-7.47907534966622	-7.31273166625679	-7.14638798284736	-7.25562488276941	-7.09518797931482	-6.93208743154479	-3.52131965764728	2.8396481954376	-0.0324541359023494	-10.2317946746619	-0.708213194141811	-0.694222019891418	-0.723110575803404	-1.02142267333704	-1.00486615687492	-1.03905155388762	-0.958054326482739	-0.942505126904083	-0.975028504685801	0.00188809968602084	0.00224855119593857	0.00219360125858834
248	13.6648837358257	0.31	-3.52091761135247	-3.6319522977768	-3.40988292492815	0.465132333807856	-14.9630102356713	-15.3047307473002	-14.6212897240424	2.02	1.13	3.57	-6.1563285816212	-6.01887149156175	-5.8814144015023	-7.27187064281093	-7.10950598592215	-6.94714132903337	-7.04014249005836	-6.88431136355504	-6.72758951226714	-3.52091761135247	2.86239092943024	-0.0396679959257412	-10.4610437951467	-0.708213194141811	-0.694222019891418	-0.723110575803404	-1.02142267333704	-1.00486615687492	-1.03905155388762	-0.958054326482739	-0.942505126904083	-0.975028504685801	0.00188809968602084	0.00224855119593857	0.00219360125858834
248	13.6648837358257	0.31	-3.52022329094783	-3.63185726318191	-3.40858931871374	0.467962442471353	-15.1123303833578	-15.4555042857887	-14.7691564809268	1.99	1.13	3.56	-6.30237097487392	-6.16243317653214	-6.02249537819037	-7.46635870096805	-7.30057572779669	-7.13479275462534	-7.23256027589494	-7.07324981285003	-6.91182380560203	-3.52022329094783	2.85878564397763	-0.172931662746456	-10.4978730524075	-0.708213194141811	-0.694222019891418	-0.723110575803404	-1.02142267333704	-1.00486615687492	-1.03905155388762	-0.958054326482739	-0.942505126904083	-0.975028504685801	0.00188809968602084	0.00224855119593857	0.00219360125858834
248	13.6648837358257	0.31	-3.51993463808504	-3.63060869568372	-3.40926058048636	0.463603061950056	-15.0665598934482	-15.4117046400388	-14.7214151468576	1.99	1.13	3.57	-6.26296364481839	-6.1227047279377	-5.98244581105702	-7.41413767329175	-7.24809824233951	-7.08205881138728	-7.17938336057974	-7.01872159170616	-6.85894869213661	-3.51993463808504	2.88078783276096	0.0133645905576927	-10.4086218085138	-0.708213194141811	-0.694222019891418	-0.723110575803404	-1.02142267333704	-1.00486615687492	-1.03905155388762	-0.958054326482739	-0.942505126904083	-0.975028504685801	0.00188809968602084	0.00224855119593857	0.00219360125858834
248	13.6648837358257	0.31	-3.51952578105573	-3.6301913891243	-3.40886017298715	0.471122837979313	-15.1300669107052	-15.47147070592	-14.7886631154904	2	1.13	3.59	-6.28003030227617	-6.14145096356853	-6.00287162486089	-7.4324895196172	-7.26847924689499	-7.10446897417279	-7.19062997109975	-7.03290315901228	-6.87451999465938	-3.51952578105573	2.89411031094269	0.114949486638385	-10.3527822658691	-0.708213194141811	-0.694222019891418	-0.723110575803404	-1.02142267333704	-1.00486615687492	-1.03905155388762	-0.958054326482739	-0.942505126904083	-0.975028504685801	0.00188809968602084	0.00224855119593857	0.00219360125858834
248	13.6648837358257	0.31	-3.51946238905893	-3.63041356033405	-3.40851121778382	0.453824085943009	-14.8047891462611	-15.1506822438296	-14.4588960486927	2.02	1.14	3.5	-6.09532938873517	-5.95617180302129	-5.81701421730741	-7.20006333368878	-7.03568445166235	-6.87130556963591	-6.99747440607855	-6.8378358477758	-6.67766380381071	-3.51946238905893	2.88118403171847	0.173182748149253	-10.2811991972792	-0.708213194141811	-0.694222019891418	-0.723110575803404	-1.02142267333704	-1.00486615687492	-1.03905155388762	-0.958054326482739	-0.942505126904083	-0.975028504685801	0.00188809968602084	0.00224855119593857	0.00219360125858834
248	13.6648837358257	0.31	-3.51690005511695	-3.62891982463528	-3.40488028559861	0.467923660004129	-15.1636483408251	-15.5080144019117	-14.8192822797386	1.98	1.13	3.53	-6.34442886765974	-6.20354648759629	-6.06266410753284	-7.52152890636511	-7.3545082152756	-7.18748752418609	-7.29228533693843	-7.13098113381771	-6.96742353024481	-3.51690005511695	2.86227769862399	0.0825366672217611	-10.2185022853407	-0.708213194141811	-0.694222019891418	-0.723110575803404	-1.02142267333704	-1.00486615687492	-1.03905155388762	-0.958054326482739	-0.942505126904083	-0.975028504685801	0.00188809968602084	0.00224855119593857	0.00219360125858834
248	13.6648837358257	0.31	-3.51669419512162	-3.62757793631467	-3.40581045392857	0.459675399284058	-14.9893647539623	-15.3354651812098	-14.6432643267147	1.99	1.11	3.53	-6.25609610408118	-6.11490459088359	-5.97371307768599	-7.41222732745325	-7.2449435173716	-7.07765970728995	-7.17332351621245	-7.01257755466246	-6.84906875311934	-3.51669419512162	2.8695895900167	0.045620891291918	-10.259591690292	-0.708213194141811	-0.694222019891418	-0.723110575803404	-1.02142267333704	-1.00486615687492	-1.03905155388762	-0.958054326482739	-0.942505126904083	-0.975028504685801	0.00188809968602084	0.00224855119593857	0.00219360125858834
248	13.6648837358257	0.31	-3.51567113096548	-3.62800867536453	-3.40333358656643	0.458872303769955	-15.0209848871557	-15.368376665255	-14.6735931090563	1.97	1.12	3.45	-6.3204342274276	-6.17756507914662	-6.03469593086564	-7.50171509249213	-7.33214388783344	-7.16257268317475	-7.29011624696486	-7.12703607760856	-6.95932142204546	-3.51567113096548	2.80685822158627	0.128826534975759	-10.0183208164831	-0.708213194141811	-0.694222019891418	-0.723110575803404	-1.02142267333704	-1.00486615687492	-1.03905155388762	-0.958054326482739	-0.942505126904083	-0.975028504685801	0.00188809968602084	0.00224855119593857	0.00219360125858834
248	13.6648837358257	0.31	-3.51450572433225	-3.62649821384812	-3.40251323481639	0.457179364355748	-14.8994247270029	-15.2451821663573	-14.5536672876486	2.02	1.12	3.49	-6.12403017099056	-5.9851384891894	-5.84624680738824	-7.23160788745386	-7.06759658222339	-6.9035852769929	-7.01718006929112	-6.85747577846436	-6.6980823796708	-3.51450572433225	2.85293763025764	0.389522611859106	-9.96663318136353	-0.708213194141811	-0.694222019891418	-0.723110575803404	-1.02142267333704	-1.00486615687492	-1.03905155388762	-0.958054326482739	-0.942505126904083	-0.975028504685801	0.00188809968602084	0.00224855119593857	0.00219360125858834
248	13.6648837358257	0.31	-3.51336838333009	-3.625333030945	-3.40140373571519	0.464663316974205	-15.1126818353398	-15.4581460084626	-14.767217662217	2.01	1.14	3.49	-6.24951800422869	-6.10985154173279	-5.9701850792369	-7.38997047881757	-7.22481677671972	-7.05966307462188	-7.18546726973587	-7.02550438797717	-6.86558511459279	-3.51336838333009	2.87352119204851	-0.164561136084018	-10.5854140312612	-0.708213194141811	-0.694222019891418	-0.723110575803404	-1.02142267333704	-1.00486615687492	-1.03905155388762	-0.958054326482739	-0.942505126904083	-0.975028504685801	0.00188809968602084	0.00224855119593857	0.00219360125858834
248	13.6648837358257	0.31	-3.51243876318761	-3.62380882624256	-3.40106870013265	0.458207734658301	-14.9810167108396	-15.3279481428527	-14.6340852788264	2.03	1.14	3.5	-6.14388366996239	-6.00482354659316	-5.86576342322393	-7.25167161796259	-7.08753791947523	-6.92340422098787	-7.04564842436477	-6.88631822516273	-6.72830435547402	-3.51243876318761	2.88026163031776	0.0292819499888982	-10.5000946333085	-0.708213194141811	-0.694222019891418	-0.723110575803404	-1.02142267333704	-1.00486615687492	-1.03905155388762	-0.958054326482739	-0.942505126904083	-0.975028504685801	0.00188809968602084	0.00224855119593857	0.00219360125858834
248	13.6648837358257	0.31	-3.51194093060613	-3.62300404411228	-3.40087781709998	0.467367470874265	-14.9782618428148	-15.3187979667863	-14.6377257188433	2	1.12	3.56	-6.21656126752458	-6.07836741686711	-5.94017356620964	-7.35698928852839	-7.19344377915833	-7.02989826978827	-7.11443467537099	-6.9579318563318	-6.79931056341155	-3.51194093060613	2.89099319206047	0.221128061505633	-10.2061413020755	-0.708213194141811	-0.694222019891418	-0.723110575803404	-1.02142267333704	-1.00486615687492	-1.03905155388762	-0.958054326482739	-0.942505126904083	-0.975028504685801	0.00188809968602084	0.00224855119593857	0.00219360125858834
248	13.6648837358257	0.31	-3.51159810129007	-3.62317802696851	-3.40001817561163	0.463751742195878	-14.8817693749562	-15.2225790442203	-14.5409597056921	1.98	1.11	3.55	-6.22362057967599	-6.08428347620467	-5.94494637273336	-7.37726248561638	-7.2120971492766	-7.04693181293682	-7.1337744435621	-6.97219652202773	-6.81424949889514	-3.51159810129007	2.84402497563441	-0.0193457012615426	-10.2646407769239	-0.708213194141811	-0.694222019891418	-0.723110575803404	-1.02142267333704	-1.00486615687492	-1.03905155388762	-0.958054326482739	-0.942505126904083	-0.975028504685801	0.00188809968602084	0.00224855119593857	0.00219360125858834
248	13.6648837358257	0.31	-3.51110917461838	-3.62259238616735	-3.39962596306942	0.455651140561345	-14.8160323801293	-15.1609151629541	-14.4711495973044	1.98	1.12	3.53	-6.18981663762649	-6.04900975596961	-5.90820287431273	-7.33497225456209	-7.16811520036013	-7.00125814615818	-7.1057710222932	-6.94255904723868	-6.78136173175877	-3.51110917461838	2.83823777244644	0.1651005931161	-10.1137760843052	-0.708213194141811	-0.694222019891418	-0.723110575803404	-1.02142267333704	-1.00486615687492	-1.03905155388762	-0.958054326482739	-0.942505126904083	-0.975028504685801	0.00188809968602084	0.00224855119593857	0.00219360125858834
248	13.6648837358257	0.31	-3.51101093288948	-3.62151895244348	-3.40050291333549	0.466438082779789	-15.1140765468055	-15.4583425968776	-14.7698104967334	2.01	1.13	3.52	-6.23853999371025	-6.09960417259024	-5.96066835147024	-7.37417411388397	-7.20994707732938	-7.04572004077479	-7.154234187527	-6.99541516052974	-6.83645989443648	-3.51101093288948	2.87539519892697	0.112743545763266	-10.2831104658109	-0.708213194141811	-0.694222019891418	-0.723110575803404	-1.02142267333704	-1.00486615687492	-1.03905155388762	-0.958054326482739	-0.942505126904083	-0.975028504685801	0.00188809968602084	0.00224855119593857	0.00219360125858834
248	13.6648837358257	0.31	-3.50950426314137	-3.62046175729137	-3.39854676899136	0.465756270387904	-14.9066581133934	-15.2466650837224	-14.5666511430643	2.01	1.11	3.59	-6.15237282117266	-6.01517234934653	-5.87797187752041	-7.27213309874382	-7.1099615071757	-6.94778991560758	-7.0248541578994	-6.87257586776858	-6.7112126731663	-3.50950426314137	2.87920132214711	0.0670651970258738	-10.3101388504798	-0.708213194141811	-0.694222019891418	-0.723110575803404	-1.02142267333704	-1.00486615687492	-1.03905155388762	-0.958054326482739	-0.942505126904083	-0.975028504685801	0.00188809968602084	0.00224855119593857	0.00219360125858834
248	13.6648837358257	0.31	-3.50828317046441	-3.61859542894963	-3.3979709119792	0.469510920292477	-15.1892880553793	-15.5331387938072	-14.8454373169513	1.99	1.12	3.47	-6.3360941975006	-6.19583467252755	-6.0555751475545	-7.50684327758108	-7.34066735920916	-7.17449144083725	-7.28863697847027	-7.1265227401805	-6.96571750400521	-3.50828317046441	2.86536550504254	-0.0776328619420432	-10.3982828019282	-0.708213194141811	-0.694222019891418	-0.723110575803404	-1.02142267333704	-1.00486615687492	-1.03905155388762	-0.958054326482739	-0.942505126904083	-0.975028504685801	0.00188809968602084	0.00224855119593857	0.00219360125858834
248	13.6648837358257	0.31	-3.50765765845332	-3.61794778496397	-3.39736753194266	0.466305754348732	-14.8273304556234	-15.1651548503587	-14.4895060608881	1.97	1.12	3.52	-6.21943822097724	-6.08089179838363	-5.94234537579003	-7.37731573882287	-7.21297602394155	-7.04863630906023	-7.14882001644005	-6.98904732527694	-6.83058161618145	-3.50765765845332	2.84232302706262	-0.11311502743047	-10.3517169426347	-0.708213194141811	-0.694222019891418	-0.723110575803404	-1.02142267333704	-1.00486615687492	-1.03905155388762	-0.958054326482739	-0.942505126904083	-0.975028504685801	0.00188809968602084	0.00224855119593857	0.00219360125858834
248	13.6648837358257	0.31	-3.50732337124	-3.61868997267123	-3.39595676980876	0.470662959198537	-15.0646320512575	-15.4048731941906	-14.7243909083244	2.01	1.15	3.59	-6.21708386756432	-6.07976967522105	-5.94245548287777	-7.34884341570583	-7.18653251243018	-7.02422160915453	-7.12394950863143	-6.96667391839317	-6.81050212264817	-3.50732337124	2.87438085719219	0.148603740780403	-10.2815833446735	-0.708213194141811	-0.694222019891418	-0.723110575803404	-1.02142267333704	-1.00486615687492	-1.03905155388762	-0.958054326482739	-0.942505126904083	-0.975028504685801	0.00188809968602084	0.00224855119593857	0.00219360125858834
248	13.6648837358257	0.31	-3.50712399979967	-3.6178322961444	-3.39641570345494	0.463393422774105	-15.0207591401101	-15.3649997584728	-14.6765185217473	1.92	1.09	3.48	-6.43122205184728	-6.28713562875865	-6.14304920567003	-7.66305279215895	-7.49136817952077	-7.3196835668826	-7.41439525506359	-7.24757537143101	-7.08044145354796	-3.50712399979967	2.81845985187551	-0.148668993530296	-10.1658323173586	-0.708213194141811	-0.694222019891418	-0.723110575803404	-1.02142267333704	-1.00486615687492	-1.03905155388762	-0.958054326482739	-0.942505126904083	-0.975028504685801	0.00188809968602084	0.00224855119593857	0.00219360125858834
248	13.6648837358257	0.31	-3.50639504600611	-3.61861050454534	-3.39417958746688	0.464764432033474	-15.1305887018455	-15.4763919230295	-14.7847854806615	1.99	1.14	3.5	-6.29567539870594	-6.15500534826854	-6.01433529783115	-7.4545136394753	-7.28795060322556	-7.12138756697582	-7.24215092337871	-7.08022125066671	-6.91764459103352	-3.50639504600611	2.84527655633102	0.0778621977569731	-10.252696441795	-0.708213194141811	-0.694222019891418	-0.723110575803404	-1.02142267333704	-1.00486615687492	-1.03905155388762	-0.958054326482739	-0.942505126904083	-0.975028504685801	0.00188809968602084	0.00224855119593857	0.00219360125858834
248	13.6648837358257	0.31	-3.50601004746053	-3.61645968631921	-3.39556040860185	0.475947195556187	-15.2295398954941	-15.569879186213	-14.8892006047751	1.99	1.11	3.52	-6.32959586176374	-6.19123832280237	-6.052880783841	-7.49362197828468	-7.3298201941794	-7.16601841007412	-7.25393902194418	-7.09489027668914	-6.93786586949721	-3.50601004746053	2.85476523659787	0.0202526109227089	-10.2308629944108	-0.708213194141811	-0.694222019891418	-0.723110575803404	-1.02142267333704	-1.00486615687492	-1.03905155388762	-0.958054326482739	-0.942505126904083	-0.975028504685801	0.00188809968602084	0.00224855119593857	0.00219360125858834
248	13.6648837358257	0.31	-3.50484516580929	-3.61602088359386	-3.39366944802472	0.452101803078198	-14.5983607737868	-14.9406183545523	-14.2561031930214	2.01	1.14	3.58	-6.03356936465299	-5.89535320752201	-5.75713705039102	-7.13290226424793	-6.96950274390249	-6.80610322355705	-6.91274815361773	-6.75501927838194	-6.59474292978444	-3.50484516580929	2.87411626814471	-0.110246998639804	-10.6059089164034	-0.708213194141811	-0.694222019891418	-0.723110575803404	-1.02142267333704	-1.00486615687492	-1.03905155388762	-0.958054326482739	-0.942505126904083	-0.975028504685801	0.00188809968602084	0.00224855119593857	0.00219360125858834
248	13.6648837358257	0.31	-3.50460470356495	-3.61709664678926	-3.39211276034064	0.459388139476799	-14.906264592215	-15.2506453594932	-14.5618838249368	1.97	1.13	3.52	-6.25330881296602	-6.11210040923796	-5.9708920055099	-7.41718287372844	-7.24969257617803	-7.08220227862762	-7.19347714902398	-7.03146325019872	-6.86759059225879	-3.50460470356495	2.83737963277695	0.0452013362957655	-10.1867379831476	-0.708213194141811	-0.694222019891418	-0.723110575803404	-1.02142267333704	-1.00486615687492	-1.03905155388762	-0.958054326482739	-0.942505126904083	-0.975028504685801	0.00188809968602084	0.00224855119593857	0.00219360125858834
248	13.6648837358257	0.31	-3.50392748304014	-3.61459787864181	-3.39325708743847	0.461582087439672	-14.9904367378509	-15.3352363196205	-14.6456371560812	1.98	1.1	3.52	-6.26430322908301	-6.12345576586508	-5.98260830264716	-7.42409636442169	-7.2571719513825	-7.09024753834331	-7.17727463098876	-7.01656520940593	-6.85424426871576	-3.50392748304014	2.86078567442017	-0.0915438042960113	-10.3499209290776	-0.708213194141811	-0.694222019891418	-0.723110575803404	-1.02142267333704	-1.00486615687492	-1.03905155388762	-0.958054326482739	-0.942505126904083	-0.975028504685801	0.00188809968602084	0.00224855119593857	0.00219360125858834
248	13.6648837358257	0.31	-3.50289044957108	-3.61499474936193	-3.39078614978024	0.451788102081594	-14.5515350426649	-14.8929109056608	-14.2101591796691	1.96	1.11	3.46	-6.13065749327782	-5.99013033201586	-5.8496031707539	-7.27797399600386	-7.11114800278564	-6.94432200956742	-7.063055976959	-6.90130161048146	-6.73982227802898	-3.50289044957108	2.80930844934823	0.117659413005594	-10.0144109966529	-0.708213194141811	-0.694222019891418	-0.723110575803404	-1.02142267333704	-1.00486615687492	-1.03905155388762	-0.958054326482739	-0.942505126904083	-0.975028504685801	0.00188809968602084	0.00224855119593857	0.00219360125858834
248	13.6648837358257	0.31	-3.50263039782233	-3.61337492874462	-3.39188586690003	0.465561900333011	-15.0399203803747	-15.3831009529155	-14.6967398078339	1.98	1.15	3.51	-6.28466428533595	-6.14446012921231	-6.00425597308867	-7.44843623083119	-7.28226956404182	-7.11610289725246	-7.24437327607848	-7.08076455962734	-6.92183276681753	-3.50263039782233	2.87417939774581	0.250499339492675	-10.2000671801864	-0.708213194141811	-0.694222019891418	-0.723110575803404	-1.02142267333704	-1.00486615687492	-1.03905155388762	-0.958054326482739	-0.942505126904083	-0.975028504685801	0.00188809968602084	0.00224855119593857	0.00219360125858834
248	13.6648837358257	0.31	-3.50262812219279	-3.61278793985792	-3.39246830452766	0.453964295625155	-14.7864863408892	-15.1318541269383	-14.4411185548401	1.97	1.13	3.48	-6.21146994362136	-6.06970003198046	-5.92793012033956	-7.36934356524521	-7.20114647251532	-7.03294937978542	-7.15834909337668	-6.99575570885541	-6.83058449286206	-3.50262812219279	2.84683179199216	-0.00506248835548144	-10.3165269397016	-0.708213194141811	-0.694222019891418	-0.723110575803404	-1.02142267333704	-1.00486615687492	-1.03905155388762	-0.958054326482739	-0.942505126904083	-0.975028504685801	0.00188809968602084	0.00224855119593857	0.00219360125858834
248	13.6648837358257	0.31	-3.50250287987131	-3.61263646774668	-3.39236929199594	0.457402081147143	-14.7788175600834	-15.1216223246907	-14.4360127954761	2	1.14	3.54	-6.12394264406897	-5.98511384174259	-5.84628503941622	-7.24415704774483	-7.07993316367946	-6.91570927961409	-7.0298243491392	-6.87006122165525	-6.70986610832075	-3.50250287987131	2.89935952570728	-0.268096495071677	-10.7367094452417	-0.708213194141811	-0.694222019891418	-0.723110575803404	-1.02142267333704	-1.00486615687492	-1.03905155388762	-0.958054326482739	-0.942505126904083	-0.975028504685801	0.00188809968602084	0.00224855119593857	0.00219360125858834
248	13.6648837358257	0.31	-3.50226310043953	-3.61370515336561	-3.39082104751344	0.465987902860591	-15.1800598950959	-15.5261417895601	-14.8339780006316	2.03	1.15	3.59	-6.21420665555741	-6.07569031060212	-5.93717396564682	-7.33237743552722	-7.16893676184225	-7.00549608815728	-7.11353520007321	-6.95590249875705	-6.79634226066065	-3.50226310043953	2.90075807043364	0.19995020721208	-10.4439690090479	-0.708213194141811	-0.694222019891418	-0.723110575803404	-1.02142267333704	-1.00486615687492	-1.03905155388762	-0.958054326482739	-0.942505126904083	-0.975028504685801	0.00188809968602084	0.00224855119593857	0.00219360125858834
248	13.6648837358257	0.31	-3.50131355209864	-3.61301044415553	-3.38961666004175	0.4597797911016	-14.795364151519	-15.136913373618	-14.45381492942	2	1.12	3.55	-6.14446515330842	-6.00582147863531	-5.8671778039622	-7.27210686945117	-7.10801909389378	-6.94393131833639	-7.04288879065156	-6.88399689992202	-6.72424562220109	-3.50131355209864	2.88523307411938	-0.0962496945841341	-10.5453056992708	-0.708213194141811	-0.694222019891418	-0.723110575803404	-1.02142267333704	-1.00486615687492	-1.03905155388762	-0.958054326482739	-0.942505126904083	-0.975028504685801	0.00188809968602084	0.00224855119593857	0.00219360125858834
248	13.6648837358257	0.31	-3.50050573101285	-3.61269659218649	-3.38831486983922	0.450189800989158	-14.6660293277216	-15.0112034959039	-14.3208551595393	2	1.12	3.51	-6.0928694798756	-5.95276737845959	-5.81266527704358	-7.21089696178081	-7.04508644823269	-6.87927593468458	-6.9932597456697	-6.83312282705446	-6.67048715442648	-3.50050573101285	2.85113466099374	0.0307947069047959	-10.2896588620447	-0.708213194141811	-0.694222019891418	-0.723110575803404	-1.02142267333704	-1.00486615687492	-1.03905155388762	-0.958054326482739	-0.942505126904083	-0.975028504685801	0.00188809968602084	0.00224855119593857	0.00219360125858834
248	13.6648837358257	0.31	-3.49941141189603	-3.61008914362947	-3.38873368016259	0.453673325741782	-14.67540343663	-15.0183779093441	-14.3324289639158	2.01	1.13	3.62	-6.06223725392487	-5.92379403201478	-5.78535081010468	-7.16609737491312	-7.00244531585487	-6.83879325679661	-6.92943805118133	-6.77024862806137	-6.61337540084201	-3.49941141189603	2.90951218128314	0.09862020018375	-10.4222461696061	-0.708213194141811	-0.694222019891418	-0.723110575803404	-1.02142267333704	-1.00486615687492	-1.03905155388762	-0.958054326482739	-0.942505126904083	-0.975028504685801	0.00188809968602084	0.00224855119593857	0.00219360125858834
248	13.6648837358257	0.31	-3.49939575100275	-3.6102100789393	-3.38858142306621	0.460926740238844	-14.7515161563588	-15.0912679591774	-14.4117643535402	1.98	1.13	3.54	-6.17356545680455	-6.03457912381768	-5.89559279083081	-7.31886896193325	-7.15409825272998	-6.98932754352671	-7.09597020457284	-6.93464810366183	-6.77579196489107	-3.49939575100275	2.86819280517434	0.0994401497228488	-10.2576775023744	-0.708213194141811	-0.694222019891418	-0.723110575803404	-1.02142267333704	-1.00486615687492	-1.03905155388762	-0.958054326482739	-0.942505126904083	-0.975028504685801	0.00188809968602084	0.00224855119593857	0.00219360125858834
248	13.6648837358257	0.31	-3.49842308085203	-3.61055452447578	-3.38629163722827	0.45523747504098	-14.9711670945113	-15.3199518016926	-14.6223823873299	1.97	1.12	3.51	-6.30060767864589	-6.15716365005446	-6.01371962146303	-7.47820613525334	-7.30795207891628	-7.13769802257922	-7.25038810104332	-7.08681483013857	-6.92072074640281	-3.49842308085203	2.85291667968284	0.0223686024116385	-10.2587012994288	-0.708213194141811	-0.694222019891418	-0.723110575803404	-1.02142267333704	-1.00486615687492	-1.03905155388762	-0.958054326482739	-0.942505126904083	-0.975028504685801	0.00188809968602084	0.00224855119593857	0.00219360125858834
248	13.6648837358257	0.31	-3.49794523267316	-3.60990535865809	-3.38598510668824	0.464590359551188	-15.1010559993663	-15.446305041561	-14.7558069571717	1.96	1.14	3.43	-6.36202549912642	-6.21982429281324	-6.07762308650005	-7.55357208822173	-7.38473795464804	-7.21590382107435	-7.35748219402198	-7.1919007922776	-7.02888221317575	-3.49794523267316	2.81550369567552	0.0732561836976517	-10.0786640567529	-0.708213194141811	-0.694222019891418	-0.723110575803404	-1.02142267333704	-1.00486615687492	-1.03905155388762	-0.958054326482739	-0.942505126904083	-0.975028504685801	0.00188809968602084	0.00224855119593857	0.00219360125858834
248	13.6648837358257	0.31	-3.49779613786977	-3.60887733556931	-3.38671494017022	0.464998632910452	-15.0211912590619	-15.3643326849354	-14.6780498331884	2	1.13	3.52	-6.23945186009015	-6.10010220841021	-5.96075255673027	-7.38521099133944	-7.22027237136087	-7.05533375138229	-7.16288462134245	-7.00200680581126	-6.84182408841588	-3.49779613786977	2.86090190767742	-0.216676408350155	-10.5929217221391	-0.708213194141811	-0.694222019891418	-0.723110575803404	-1.02142267333704	-1.00486615687492	-1.03905155388762	-0.958054326482739	-0.942505126904083	-0.975028504685801	0.00188809968602084	0.00224855119593857	0.00219360125858834
248	13.6648837358257	0.31	-3.49627534910981	-3.60618089693202	-3.38636980128759	0.464886158662359	-14.9095970481097	-15.2502662385621	-14.5689278576573	1.99	1.12	3.56	-6.20226357346375	-6.06371385390532	-5.92516413434688	-7.34354113137504	-7.17949689941577	-7.01545266745649	-7.10299452985466	-6.94454845965787	-6.78348151743411	-3.49627534910981	2.86713156015361	-0.0371038871647066	-10.404798718276	-0.708213194141811	-0.694222019891418	-0.723110575803404	-1.02142267333704	-1.00486615687492	-1.03905155388762	-0.958054326482739	-0.942505126904083	-0.975028504685801	0.00188809968602084	0.00224855119593857	0.00219360125858834
248	13.6648837358257	0.31	-3.49606415118291	-3.60778150464129	-3.38434679772454	0.466041996383219	-15.0839358176624	-15.4277888566498	-14.740082778675	2.01	1.14	3.5	-6.2423290596478	-6.10320064419804	-5.96407222874827	-7.38276776171392	-7.21822136076228	-7.05367495981064	-7.17194751694807	-7.01310056042608	-6.85349653779401	-3.49606415118291	2.85148188444499	0.142468886368097	-10.208735121403	-0.708213194141811	-0.694222019891418	-0.723110575803404	-1.02142267333704	-1.00486615687492	-1.03905155388762	-0.958054326482739	-0.942505126904083	-0.975028504685801	0.00188809968602084	0.00224855119593857	0.00219360125858834
248	13.6648837358257	0.31	-3.4953682408339	-3.60542368100926	-3.38531280065853	0.465515973169707	-14.9201049217277	-15.26058296997	-14.5796268734855	2	1.11	3.47	-6.19355147154005	-6.05536747680882	-5.9171834820776	-7.32991589770906	-7.16637853720699	-7.00284117670493	-7.11111958786721	-6.95228518095734	-6.79376502520171	-3.4953682408339	2.8480413785975	-0.096449521507493	-10.3715989227701	-0.708213194141811	-0.694222019891418	-0.723110575803404	-1.02142267333704	-1.00486615687492	-1.03905155388762	-0.958054326482739	-0.942505126904083	-0.975028504685801	0.00188809968602084	0.00224855119593857	0.00219360125858834
248	13.6648837358257	0.31	-3.49523282886001	-3.60681769070087	-3.38364796701915	0.449507636697671	-14.8059971641544	-15.1549461511103	-14.4570481771986	1.98	1.12	3.5	-6.20308180356758	-6.0602532451698	-5.91742468677202	-7.35475947260802	-7.18541305318295	-7.01606663375787	-7.1279209511381	-6.9628189067869	-6.8011626270472	-3.49523282886001	2.86627672726582	-0.0315785099382573	-10.3926671250847	-0.708213194141811	-0.694222019891418	-0.723110575803404	-1.02142267333704	-1.00486615687492	-1.03905155388762	-0.958054326482739	-0.942505126904083	-0.975028504685801	0.00188809968602084	0.00224855119593857	0.00219360125858834
248	13.6648837358257	0.31	-3.49499731978915	-3.60707223362205	-3.38292240595624	0.459558124624436	-14.8889919947816	-15.2328560149	-14.5451279746632	1.96	1.14	3.5	-6.2765928909002	-6.13490610137102	-5.99321931184185	-7.45278768788711	-7.28454966785075	-7.1163116478144	-7.24642925483934	-7.08197625317175	-6.91712489344064	-3.49499731978915	2.83725252424484	-0.0658159151204426	-10.3846548519196	-0.708213194141811	-0.694222019891418	-0.723110575803404	-1.02142267333704	-1.00486615687492	-1.03905155388762	-0.958054326482739	-0.942505126904083	-0.975028504685801	0.00188809968602084	0.00224855119593857	0.00219360125858834
248	13.6648837358257	0.31	-3.49477313636872	-3.6047264155203	-3.38481985721715	0.470838387649725	-15.2338953370217	-15.5778382530447	-14.8899524209987	1.96	1.12	3.5	-6.40914768349134	-6.26764018369104	-6.12613268389073	-7.60767934689119	-7.43970947994087	-7.27173961299056	-7.3820026281126	-7.21814315235216	-7.05599027720389	-3.49477313636872	2.85338690568426	-0.0589273932954501	-10.2631203861012	-0.708213194141811	-0.694222019891418	-0.723110575803404	-1.02142267333704	-1.00486615687492	-1.03905155388762	-0.958054326482739	-0.942505126904083	-0.975028504685801	0.00188809968602084	0.00224855119593857	0.00219360125858834
248	13.6648837358257	0.31	-3.49336735513929	-3.60445993578244	-3.38227477449614	0.458220964003634	-14.9701537616923	-15.3168243916834	-14.6234831317012	2.02	1.14	3.54	-6.16381360484874	-6.02430602214767	-5.88479843944659	-7.28137643078056	-7.11657468794465	-6.95177294510873	-7.06581396202975	-6.90529173569694	-6.74517677780239	-3.49336735513929	2.87155500542373	-0.178692327797055	-10.6679885773499	-0.708213194141811	-0.694222019891418	-0.723110575803404	-1.02142267333704	-1.00486615687492	-1.03905155388762	-0.958054326482739	-0.942505126904083	-0.975028504685801	0.00188809968602084	0.00224855119593857	0.00219360125858834
248	13.6648837358257	0.31	-3.49326299094723	-3.60384884346942	-3.38267713842504	0.460161303651569	-15.1183017883819	-15.4670380735002	-14.7695655032636	2	1.14	3.57	-6.28068274991073	-6.13907179894507	-5.9974608479794	-7.43389060754471	-7.26627820611843	-7.09866580469215	-7.20677374260008	-7.04354012844916	-6.88035144631712	-3.49326299094723	2.88554249162377	-0.0381848938518555	-10.5530660125858	-0.708213194141811	-0.694222019891418	-0.723110575803404	-1.02142267333704	-1.00486615687492	-1.03905155388762	-0.958054326482739	-0.942505126904083	-0.975028504685801	0.00188809968602084	0.00224855119593857	0.00219360125858834
248	13.6648837358257	0.31	-3.49296719434435	-3.60363529763322	-3.38229909105549	0.46817358759743	-15.0775494015401	-15.419788343479	-14.7353104596012	2.02	1.14	3.57	-6.18983866948471	-6.05245650898879	-5.91507434849287	-7.30822336019401	-7.14601888795793	-6.98381441572186	-7.08819007945698	-6.92956039545513	-6.77267508465447	-3.49296719434435	2.89164450582714	0.147849333047717	-10.3538398812533	-0.708213194141811	-0.694222019891418	-0.723110575803404	-1.02142267333704	-1.00486615687492	-1.03905155388762	-0.958054326482739	-0.942505126904083	-0.975028504685801	0.00188809968602084	0.00224855119593857	0.00219360125858834
248	13.6648837358257	0.31	-3.49274958457092	-3.60294987111218	-3.38254929802965	0.466714839374568	-15.142067091421	-15.4867789933859	-14.7973551894561	2.01	1.15	3.56	-6.24890663144935	-6.10981557248558	-5.97072451352182	-7.38614552283837	-7.22174127373955	-7.05733702464073	-7.16802085830738	-7.0087330892682	-6.84899076574556	-3.49274958457092	2.87479230986855	-0.0484991038762062	-10.5291857541928	-0.708213194141811	-0.694222019891418	-0.723110575803404	-1.02142267333704	-1.00486615687492	-1.03905155388762	-0.958054326482739	-0.942505126904083	-0.975028504685801	0.00188809968602084	0.00224855119593857	0.00219360125858834
248	13.6648837358257	0.31	-3.4925042476228	-3.6036247621903	-3.38138373305529	0.459977325621939	-14.8352376587938	-15.177571207134	-14.4929041104536	1.97	1.11	3.5	-6.23252360373022	-6.09194762544877	-5.95137164716733	-7.39491702351942	-7.22812299898188	-7.06132897444435	-7.16610392028203	-7.0053338159279	-6.84367673245795	-3.4925042476228	2.85073600217523	0.00471456142243845	-10.2592343307041	-0.708213194141811	-0.694222019891418	-0.723110575803404	-1.02142267333704	-1.00486615687492	-1.03905155388762	-0.958054326482739	-0.942505126904083	-0.975028504685801	0.00188809968602084	0.00224855119593857	0.00219360125858834
248	13.6648837358257	0.31	-3.49236771634942	-3.60304600887835	-3.3816894238205	0.467185775417728	-15.0480254723308	-15.3902725789969	-14.7057783656647	1.99	1.12	3.5	-6.27092670739003	-6.13147456249116	-5.99202241759228	-7.42785863825484	-7.26267877450526	-7.09749891075568	-7.2079343084844	-7.04601361649394	-6.884676748747	-3.49236771634942	2.84702913736337	-0.0644461001053618	-10.3380321474613	-0.708213194141811	-0.694222019891418	-0.723110575803404	-1.02142267333704	-1.00486615687492	-1.03905155388762	-0.958054326482739	-0.942505126904083	-0.975028504685801	0.00188809968602084	0.00224855119593857	0.00219360125858834
248	13.6648837358257	0.31	-3.49138173119611	-3.60212874004078	-3.38063472235144	0.460365736863423	-14.9095542736969	-15.2533338640587	-14.565774683335	2.01	1.14	3.61	-6.1561824323646	-6.01743441218405	-5.8786863920035	-7.27692079712235	-7.11291357922326	-6.94890636132417	-7.04243429425555	-6.8851420532886	-6.72654996744822	-3.49138173119611	2.88178755649182	0.0903596948646319	-10.4034795691392	-0.708213194141811	-0.694222019891418	-0.723110575803404	-1.02142267333704	-1.00486615687492	-1.03905155388762	-0.958054326482739	-0.942505126904083	-0.975028504685801	0.00188809968602084	0.00224855119593857	0.00219360125858834
248	13.6648837358257	0.31	-3.49117118126447	-3.60114887414375	-3.38119348838519	0.46016731655457	-14.6943036030947	-15.0332553520342	-14.3553518541552	2.02	1.14	3.53	-6.05418192105897	-5.9176795133976	-5.78117710573623	-7.15300507323895	-6.99172772359162	-6.8304503739443	-6.93898810532503	-6.78349531620042	-6.62711175744622	-3.49117118126447	2.89426199151437	-0.0805127892832371	-10.5544337866929	-0.708213194141811	-0.694222019891418	-0.723110575803404	-1.02142267333704	-1.00486615687492	-1.03905155388762	-0.958054326482739	-0.942505126904083	-0.975028504685801	0.00188809968602084	0.00224855119593857	0.00219360125858834
248	13.6648837358257	0.31	-3.49084444761986	-3.60138427036576	-3.38030462487397	0.454061468506493	-14.7275652044258	-15.071489353139	-14.3836410557125	2.01	1.13	3.53	-6.08042544207364	-5.94167305370772	-5.8029206653418	-7.18677039079223	-7.02277174203652	-6.85877309328081	-6.96879720765031	-6.81147051802836	-6.65069775927692	-3.49084444761986	2.87265935759472	0.164690975964888	-10.3001772418276	-0.708213194141811	-0.694222019891418	-0.723110575803404	-1.02142267333704	-1.00486615687492	-1.03905155388762	-0.958054326482739	-0.942505126904083	-0.975028504685801	0.00188809968602084	0.00224855119593857	0.00219360125858834
248	13.6648837358257	0.31	-3.49006615478792	-3.60033311958052	-3.37979918999533	0.464817759594456	-14.8698338492927	-15.2096412035786	-14.5300264950068	1.97	1.12	3.52	-6.23379043592051	-6.09451773337283	-5.95524503082516	-7.39332938529603	-7.2281507552314	-7.06297212516677	-7.1637570818883	-7.00437814527816	-6.84347357604127	-3.49006615478792	2.85046304676122	0.0190343339420339	-10.2497263655216	-0.708213194141811	-0.694222019891418	-0.723110575803404	-1.02142267333704	-1.00486615687492	-1.03905155388762	-0.958054326482739	-0.942505126904083	-0.975028504685801	0.00188809968602084	0.00224855119593857	0.00219360125858834
248	13.6648837358257	0.31	-3.48979880290944	-3.60060568294517	-3.37899192287371	0.469801355871575	-15.1123901998815	-15.4543007484804	-14.7704796512826	2.02	1.14	3.58	-6.20246161824886	-6.06523851840932	-5.92801541856979	-7.32281590090232	-7.16080611199535	-6.99879632308839	-7.09409077538961	-6.93685441196935	-6.77925208667292	-3.48979880290944	2.9014152258233	-0.0651158131898688	-10.5327925726888	-0.708213194141811	-0.694222019891418	-0.723110575803404	-1.02142267333704	-1.00486615687492	-1.03905155388762	-0.958054326482739	-0.942505126904083	-0.975028504685801	0.00188809968602084	0.00224855119593857	0.00219360125858834
248	13.6648837358257	0.31	-3.48960295293801	-3.59980255468595	-3.37940335119007	0.459132743039256	-14.9450562566507	-15.290510820593	-14.5996016927084	1.98	1.14	3.55	-6.24218628949541	-6.10115818598822	-5.96013008248103	-7.39689089909192	-7.22977485241065	-7.06265880572937	-7.18026240750381	-7.01758937614928	-6.85514570297891	-3.48960295293801	2.88106668344731	0.00972366150592924	-10.4678868270003	-0.708213194141811	-0.694222019891418	-0.723110575803404	-1.02142267333704	-1.00486615687492	-1.03905155388762	-0.958054326482739	-0.942505126904083	-0.975028504685801	0.00188809968602084	0.00224855119593857	0.00219360125858834
248	13.6648837358257	0.31	-3.48958840985719	-3.60069744851955	-3.37847937119482	0.467789062534532	-15.0554758368419	-15.3974777379234	-14.7134739357603	2.01	1.13	3.51	-6.21789065786981	-6.07978164664708	-5.94167263542434	-7.35076275698733	-7.18749089648661	-7.0242190359859	-7.13282037064885	-6.97195400060076	-6.81424586586945	-3.48958840985719	2.85882574423288	-0.0493476092859065	-10.3983814177264	-0.708213194141811	-0.694222019891418	-0.723110575803404	-1.02142267333704	-1.00486615687492	-1.03905155388762	-0.958054326482739	-0.942505126904083	-0.975028504685801	0.00188809968602084	0.00224855119593857	0.00219360125858834
248	13.6648837358257	0.31	-3.48911092730733	-3.60049246325907	-3.37772939135559	0.460744067468507	-14.9857078665622	-15.3309803907904	-14.6404353423339	2.01	1.14	3.58	-6.19688382150898	-6.05732238024024	-5.9177609389715	-7.32741939707379	-7.16239690491625	-6.99737441275871	-7.10071424863462	-6.93890014237546	-6.78012139790225	-3.48911092730733	2.88691455504318	0.162305789675068	-10.3433713864191	-0.708213194141811	-0.694222019891418	-0.723110575803404	-1.02142267333704	-1.00486615687492	-1.03905155388762	-0.958054326482739	-0.942505126904083	-0.975028504685801	0.00188809968602084	0.00224855119593857	0.00219360125858834
248	13.6648837358257	0.31	-3.48881652376025	-3.59983425783892	-3.37779878968159	0.459490897592718	-14.9452020193784	-15.2904109381422	-14.5999931006146	2	1.14	3.53	-6.20444159004618	-6.06436500338686	-5.92428841672755	-7.34249251263497	-7.17672235043511	-7.01095218823525	-7.12644474372255	-6.96631479528238	-6.80664393153819	-3.48881652376025	2.86007479465103	-0.173758763165029	-10.5964760636817	-0.708213194141811	-0.694222019891418	-0.723110575803404	-1.02142267333704	-1.00486615687492	-1.03905155388762	-0.958054326482739	-0.942505126904083	-0.975028504685801	0.00188809968602084	0.00224855119593857	0.00219360125858834
248	13.6648837358257	0.31	-3.48828564325396	-3.59786579899821	-3.37870548750971	0.461865516362977	-14.8329869331723	-15.1739704801818	-14.4920033861627	1.99	1.12	3.6	-6.17073238805308	-6.03206609632191	-5.89339980459073	-7.30607892554661	-7.14189956919301	-6.97772021283942	-7.05636619306147	-6.89764843266393	-6.74066803501042	-3.48828564325396	2.89984840793431	-0.166563438306644	-10.6082579755013	-0.708213194141811	-0.694222019891418	-0.723110575803404	-1.02142267333704	-1.00486615687492	-1.03905155388762	-0.958054326482739	-0.942505126904083	-0.975028504685801	0.00188809968602084	0.00224855119593857	0.00219360125858834
248	13.6648837358257	0.31	-3.48815318712766	-3.59810714178962	-3.37819923246571	0.457486307472896	-14.658457027834	-14.9984122585928	-14.3185017970752	1.99	1.12	3.58	-6.09835531905358	-5.9601295019475	-5.82190368484141	-7.2201325285098	-7.05648041803841	-6.89282830756703	-6.98397893931284	-6.82667304017158	-6.66774736052599	-3.48815318712766	2.87910207220762	0.0642024982153064	-10.3410079388337	-0.708213194141811	-0.694222019891418	-0.723110575803404	-1.02142267333704	-1.00486615687492	-1.03905155388762	-0.958054326482739	-0.942505126904083	-0.975028504685801	0.00188809968602084	0.00224855119593857	0.00219360125858834
248	13.6648837358257	0.31	-3.48808247586499	-3.59843746066337	-3.3777274910666	0.460441300965227	-14.8501774832901	-15.1925359126703	-14.5078190539098	2.01	1.12	3.54	-6.14374683929902	-6.00529967481623	-5.86685251033344	-7.26530868411442	-7.10158751969831	-6.93786635528221	-7.03672394000017	-6.8772583723432	-6.72014586515201	-3.48808247586499	2.88070996043987	-0.35587000613391	-10.7508060548004	-0.708213194141811	-0.694222019891418	-0.723110575803404	-1.02142267333704	-1.00486615687492	-1.03905155388762	-0.958054326482739	-0.942505126904083	-0.975028504685801	0.00188809968602084	0.00224855119593857	0.00219360125858834
248	13.6648837358257	0.31	-3.48781516132928	-3.59831598432002	-3.37731433833854	0.463577087070134	-14.8701397562948	-15.2108027017188	-14.5294768108708	1.99	1.11	3.54	-6.19515186437704	-6.05640450680142	-5.91765714922579	-7.3374220469357	-7.17309227056922	-7.00876249420274	-7.10049391022495	-6.94209785952311	-6.78279909964475	-3.48781516132928	2.86478034955766	-0.0336422023643502	-10.331147632766	-0.708213194141811	-0.694222019891418	-0.723110575803404	-1.02142267333704	-1.00486615687492	-1.03905155388762	-0.958054326482739	-0.942505126904083	-0.975028504685801	0.00188809968602084	0.00224855119593857	0.00219360125858834
248	13.6648837358257	0.31	-3.48626460840334	-3.59609807261598	-3.3764311441907	0.459915670819765	-14.976191043859	-15.3218200827257	-14.6305620049924	2.02	1.15	3.61	-6.15331092267659	-6.01450476723489	-5.87569861179319	-7.26580363253619	-7.10190190855374	-6.9380001845713	-7.03899077271858	-6.88046625727849	-6.72284001901279	-3.48626460840334	2.93621428592582	-0.0434059814685415	-10.7890037371698	-0.708213194141811	-0.694222019891418	-0.723110575803404	-1.02142267333704	-1.00486615687492	-1.03905155388762	-0.958054326482739	-0.942505126904083	-0.975028504685801	0.00188809968602084	0.00224855119593857	0.00219360125858834
248	13.6648837358257	0.31	-3.48575755187063	-3.59536103346603	-3.37615407027523	0.468922152474855	-15.1044241403099	-15.4467581591126	-14.7620901215072	2	1.13	3.48	-6.25518139575563	-6.11655286519332	-5.97792433463102	-7.39929140799565	-7.23530689176903	-7.07132237554242	-7.18718636388814	-7.02868212385777	-6.86794918295981	-3.48575755187063	2.85885556256366	-0.177842651017715	-10.5325053455179	-0.708213194141811	-0.694222019891418	-0.723110575803404	-1.02142267333704	-1.00486615687492	-1.03905155388762	-0.958054326482739	-0.942505126904083	-0.975028504685801	0.00188809968602084	0.00224855119593857	0.00219360125858834
248	13.6648837358257	0.31	-3.48470164442455	-3.59526832407871	-3.37413496477039	0.459397329184513	-14.8707746441029	-15.2143291276141	-14.5272201605917	2.01	1.12	3.55	-6.14025462161534	-6.00160164602489	-5.86294867043443	-7.25804605866953	-7.09415225539556	-6.93025845212159	-7.03038842566324	-6.87013608517834	-6.71148580624321	-3.48470164442455	2.89285640808346	0.189854125618489	-10.2767901430026	-0.708213194141811	-0.694222019891418	-0.723110575803404	-1.02142267333704	-1.00486615687492	-1.03905155388762	-0.958054326482739	-0.942505126904083	-0.975028504685801	0.00188809968602084	0.00224855119593857	0.00219360125858834
248	13.6648837358257	0.31	-3.48438484277365	-3.59385718773438	-3.37491249781292	0.468071142182329	-14.8052116863394	-15.1413380923961	-14.4690852802827	1.96	1.11	3.51	-6.23850193970131	-6.10001185227485	-5.96152176484839	-7.40745898491198	-7.24301892344468	-7.07857886197738	-7.17433525382126	-7.01513472330123	-6.85583190438962	-3.48438484277365	2.82602471416558	0.0779642675927592	-10.1060047615543	-0.708213194141811	-0.694222019891418	-0.723110575803404	-1.02142267333704	-1.00486615687492	-1.03905155388762	-0.958054326482739	-0.942505126904083	-0.975028504685801	0.00188809968602084	0.00224855119593857	0.00219360125858834
248	13.6648837358257	0.31	-3.48433780703315	-3.59458186472446	-3.37409374934184	0.465194544613208	-15.1463361482771	-15.4922001537404	-14.8004721428138	2.01	1.13	3.62	-6.25324836135538	-6.11364433455785	-5.97404030776033	-7.3918258006664	-7.22680298571856	-7.06178017077072	-7.14625242035002	-6.98690592009441	-6.82731879495695	-3.48433780703315	2.91370778164028	-0.289345751927344	-10.8405446140889	-0.708213194141811	-0.694222019891418	-0.723110575803404	-1.02142267333704	-1.00486615687492	-1.03905155388762	-0.958054326482739	-0.942505126904083	-0.975028504685801	0.00188809968602084	0.00224855119593857	0.00219360125858834
248	13.6648837358257	0.31	-3.48317622236964	-3.59286687469596	-3.37348557004333	0.46898098043335	-15.0528513713449	-15.3939762267165	-14.7117265159733	2.02	1.14	3.57	-6.19975477110948	-6.06237048400348	-5.92498619689749	-7.32507620062964	-7.16275520423957	-7.0004342078495	-7.09993173232504	-6.94139910290964	-6.78527011441183	-3.48317622236964	2.90480713647544	0.0402869325226552	-10.4886499462494	-0.708213194141811	-0.694222019891418	-0.723110575803404	-1.02142267333704	-1.00486615687492	-1.03905155388762	-0.958054326482739	-0.942505126904083	-0.975028504685801	0.00188809968602084	0.00224855119593857	0.00219360125858834
248	13.6648837358257	0.31	-3.48309696603634	-3.59347825963556	-3.37271567243713	0.455655256628871	-14.7551926676117	-15.0986563935265	-14.4117289416969	1.98	1.12	3.51	-6.17076513262245	-6.03039277570833	-5.89002041879421	-7.31404279827363	-7.14766319961792	-6.9812836009622	-7.08860070088896	-6.92731717737967	-6.76709904239394	-3.48309696603634	2.86756737840072	-0.0113167470800874	-10.2952096123048	-0.708213194141811	-0.694222019891418	-0.723110575803404	-1.02142267333704	-1.00486615687492	-1.03905155388762	-0.958054326482739	-0.942505126904083	-0.975028504685801	0.00188809968602084	0.00224855119593857	0.00219360125858834
248	13.6648837358257	0.31	-3.48255264326145	-3.59248148376646	-3.37262380275644	0.468501188424276	-14.9151544664952	-15.2534846339894	-14.576824299001	1.94	1.1	3.43	-6.34188630557513	-6.20121999177997	-6.06055367798481	-7.54531480352671	-7.37795582408504	-7.21059684464337	-7.32020577817065	-7.15785209133436	-6.99608578619153	-3.48255264326145	2.81729704329264	-0.0403315775941566	-10.0269886274295	-0.708213194141811	-0.694222019891418	-0.723110575803404	-1.02142267333704	-1.00486615687492	-1.03905155388762	-0.958054326482739	-0.942505126904083	-0.975028504685801	0.00188809968602084	0.00224855119593857	0.00219360125858834
248	13.6648837358257	0.31	-3.48251651283368	-3.59208003704334	-3.37295298862403	0.46471026461793	-15.151579092577	-15.4978997443656	-14.8052584407885	1.94	1.12	3.47	-6.45386589081448	-6.30964589463884	-6.16542589846319	-7.68128792634825	-7.50963959430921	-7.33799126227017	-7.45843065738532	-7.29284859264664	-7.12457131052265	-3.48251651283368	2.85702895308731	0.218062353815928	-10.0951107825715	-0.708213194141811	-0.694222019891418	-0.723110575803404	-1.02142267333704	-1.00486615687492	-1.03905155388762	-0.958054326482739	-0.942505126904083	-0.975028504685801	0.00188809968602084	0.00224855119593857	0.00219360125858834
248	13.6648837358257	0.31	-3.47962693547437	-3.59049386983588	-3.36876000111287	0.462976948537929	-15.0284879229748	-15.373194233767	-14.6837816121825	2	1.13	3.6	-6.23970595868701	-6.09979580151726	-5.95988564434751	-7.3846541956485	-7.21907137235552	-7.05348854906254	-7.14092267731244	-6.98074700412987	-6.82123406949285	-3.47962693547437	2.86516482404278	-0.0893080081131987	-10.5125575874904	-0.708213194141811	-0.694222019891418	-0.723110575803404	-1.02142267333704	-1.00486615687492	-1.03905155388762	-0.958054326482739	-0.942505126904083	-0.975028504685801	0.00188809968602084	0.00224855119593857	0.00219360125858834
248	13.6648837358257	0.31	-3.47950603257537	-3.58903266284552	-3.36997940230522	0.471048821211689	-15.0732304478997	-15.413402273539	-14.7330586222605	2.05	1.13	3.61	-6.12562388035732	-5.99043214127334	-5.85524040218937	-7.21699802490997	-7.05771979741679	-6.89844156992361	-6.98429732492429	-6.82903011475032	-6.67590995745267	-3.47950603257537	2.92865698516537	-0.154113799149328	-10.8603586262108	-0.708213194141811	-0.694222019891418	-0.723110575803404	-1.02142267333704	-1.00486615687492	-1.03905155388762	-0.958054326482739	-0.942505126904083	-0.975028504685801	0.00188809968602084	0.00224855119593857	0.00219360125858834
248	13.6648837358257	0.31	-3.479500409679	-3.59011899068363	-3.36888182867437	0.467819163416336	-15.0574010554247	-15.39942601313	-14.7153760977194	2.05	1.11	3.53	-6.1157005912328	-5.97986940932569	-5.84403822741858	-7.20421726131869	-7.04420986221165	-6.88420246310462	-6.97310644277142	-6.81849410418416	-6.663099564414	-3.479500409679	2.87789862593815	-0.0593762618025476	-10.5167737408532	-0.708213194141811	-0.694222019891418	-0.723110575803404	-1.02142267333704	-1.00486615687492	-1.03905155388762	-0.958054326482739	-0.942505126904083	-0.975028504685801	0.00188809968602084	0.00224855119593857	0.00219360125858834
248	13.6648837358257	0.31	-3.47903160022887	-3.58840432813943	-3.36965887231831	0.463652889705735	-14.8796968246304	-15.2205267641487	-14.5388668851122	2.01	1.13	3.49	-6.14568033298667	-6.00806145233634	-5.870442571686	-7.2652042394866	-7.10251610392451	-6.93982796836243	-7.05219647915657	-6.89590510503258	-6.73805985087528	-3.47903160022887	2.86424227801036	-0.213143612246892	-10.5948459741634	-0.708213194141811	-0.694222019891418	-0.723110575803404	-1.02142267333704	-1.00486615687492	-1.03905155388762	-0.958054326482739	-0.942505126904083	-0.975028504685801	0.00188809968602084	0.00224855119593857	0.00219360125858834
248	13.6648837358257	0.31	-3.47900070801221	-3.59049592671186	-3.36750548931256	0.451111294044432	-14.8990209750615	-15.2490267392023	-14.5490152109207	2.03	1.16	3.58	-6.10904769110029	-5.96882878127314	-5.82860987144598	-7.20974703293748	-7.04426414260732	-6.87878125227717	-7.00540080618691	-6.84452481103323	-6.68418524427688	-3.47900070801221	2.8929703650533	0.171055000280302	-10.4892356129209	-0.708213194141811	-0.694222019891418	-0.723110575803404	-1.02142267333704	-1.00486615687492	-1.03905155388762	-0.958054326482739	-0.942505126904083	-0.975028504685801	0.00188809968602084	0.00224855119593857	0.00219360125858834
248	13.6648837358257	0.31	-3.47802225004359	-3.58981928524732	-3.36622521483986	0.463103359089474	-14.8563583984424	-15.1970299853941	-14.5156868114908	1.95	1.13	3.47	-6.28385200969643	-6.14298699604772	-6.002121982399	-7.46718611290451	-7.29979431690285	-7.13240252090118	-7.25370681531394	-7.09204384966517	-6.92886654311365	-3.47802225004359	2.80506226301258	-0.152349104890512	-10.2520567907213	-0.708213194141811	-0.694222019891418	-0.723110575803404	-1.02142267333704	-1.00486615687492	-1.03905155388762	-0.958054326482739	-0.942505126904083	-0.975028504685801	0.00188809968602084	0.00224855119593857	0.00219360125858834
248	13.6648837358257	0.31	-3.47797838495488	-3.58778294558377	-3.368173824326	0.460009280499452	-14.8773145948506	-15.2205970169314	-14.5340321727698	2	1.13	3.56	-6.15937951394394	-6.02046205126429	-5.88154458858463	-7.28488946249962	-7.12058746458876	-6.9562854666779	-7.06132112631489	-6.90054120061715	-6.74255436606975	-3.47797838495488	2.87161446294228	-0.105242807066332	-10.5365543565534	-0.708213194141811	-0.694222019891418	-0.723110575803404	-1.02142267333704	-1.00486615687492	-1.03905155388762	-0.958054326482739	-0.942505126904083	-0.975028504685801	0.00188809968602084	0.00224855119593857	0.00219360125858834
248	13.6648837358257	0.31	-3.4778128646364	-3.58927728518925	-3.36634844408355	0.463554195622639	-14.8474503478599	-15.1876091534089	-14.5072915423109	1.97	1.11	3.5	-6.23660864624605	-6.09692653259965	-5.95724441895327	-7.39975433055523	-7.23402109571803	-7.06828786088084	-7.16758733717141	-7.00549118050136	-6.84603704570924	-3.4778128646364	2.83335515817666	0.321842711872301	-9.84372166928072	-0.708213194141811	-0.694222019891418	-0.723110575803404	-1.02142267333704	-1.00486615687492	-1.03905155388762	-0.958054326482739	-0.942505126904083	-0.975028504685801	0.00188809968602084	0.00224855119593857	0.00219360125858834
248	13.6648837358257	0.31	-3.47667718337138	-3.58640797494499	-3.36694639179778	0.439940582362841	-14.3358343379497	-14.6803112989762	-13.9913573769232	2.01	1.13	3.58	-5.92389229963651	-5.7848867720787	-5.64588124452089	-7.00208231478639	-6.83777680466936	-6.67347129455234	-6.78160728150341	-6.62205360250369	-6.46345192930586	-3.47667718337138	2.88705273956496	0.0449263043050879	-10.3967545089567	-0.708213194141811	-0.694222019891418	-0.723110575803404	-1.02142267333704	-1.00486615687492	-1.03905155388762	-0.958054326482739	-0.942505126904083	-0.975028504685801	0.00188809968602084	0.00224855119593857	0.00219360125858834
248	13.6648837358257	0.31	-3.47662095026964	-3.58600156061289	-3.36724033992639	0.465097186846656	-14.8816131932589	-15.2214987928052	-14.5417275937127	1.99	1.12	3.53	-6.2067461664963	-6.06815379325194	-5.92956142000757	-7.35302050339041	-7.18883261254669	-7.02464472170298	-7.12194663219057	-6.96420362563699	-6.80537713826507	-3.47662095026964	2.8596325274238	0.0406879260723484	-10.2548472891121	-0.708213194141811	-0.694222019891418	-0.723110575803404	-1.02142267333704	-1.00486615687492	-1.03905155388762	-0.958054326482739	-0.942505126904083	-0.975028504685801	0.00188809968602084	0.00224855119593857	0.00219360125858834
248	13.6648837358257	0.31	-3.47635566585741	-3.58597263030245	-3.36673870141238	0.466749126235145	-15.1014957728895	-15.4452603825764	-14.7577311632026	1.98	1.13	3.52	-6.31503817535958	-6.17448459583175	-6.03393101630392	-7.4857230816618	-7.31911360991119	-7.15250413816057	-7.25911425126466	-7.09889091912053	-6.93649923091919	-3.47635566585741	2.87682626632106	-0.0929998443690032	-10.4367996890276	-0.708213194141811	-0.694222019891418	-0.723110575803404	-1.02142267333704	-1.00486615687492	-1.03905155388762	-0.958054326482739	-0.942505126904083	-0.975028504685801	0.00188809968602084	0.00224855119593857	0.00219360125858834
248	13.6648837358257	0.31	-3.47620304773893	-3.58740066501981	-3.36500543045805	0.481635240322881	-15.2004631110523	-15.5363032447623	-14.8646229773423	2	1.12	3.54	-6.30165225357682	-6.16543273583867	-6.02921321810053	-7.45687674342458	-7.29568534267004	-7.13449394191549	-7.2206227670968	-7.0660311837335	-6.90984192796194	-3.47620304773893	2.86735175753468	0.0126127173674432	-10.3101338656462	-0.708213194141811	-0.694222019891418	-0.723110575803404	-1.02142267333704	-1.00486615687492	-1.03905155388762	-0.958054326482739	-0.942505126904083	-0.975028504685801	0.00188809968602084	0.00224855119593857	0.00219360125858834
248	13.6648837358257	0.31	-3.4761097349421	-3.58607495588522	-3.36614451399899	0.457800563343227	-14.8124305400475	-15.1557392835465	-14.4691217965485	1.99	1.13	3.58	-6.16938543799148	-6.02963613752831	-5.88988683706515	-7.30604523122834	-7.14054824283645	-6.97505125444455	-7.07291651677953	-6.91239192171806	-6.752154757953	-3.4761097349421	2.86638747673659	-0.341137857778886	-10.7377594817145	-0.708213194141811	-0.694222019891418	-0.723110575803404	-1.02142267333704	-1.00486615687492	-1.03905155388762	-0.958054326482739	-0.942505126904083	-0.975028504685801	0.00188809968602084	0.00224855119593857	0.00219360125858834
248	13.6648837358257	0.31	-3.47606882714691	-3.58555057558099	-3.36658707871283	0.466173659261693	-15.0547774742771	-15.3978750449014	-14.7116799036528	2.03	1.13	3.61	-6.16801091149813	-6.03057444359927	-5.89313797570041	-7.27916550229589	-7.11697013490089	-6.9547747675059	-7.03977577893734	-6.88235607881016	-6.72475306272972	-3.47606882714691	2.91333638115686	0.128947948640131	-10.4007804173654	-0.708213194141811	-0.694222019891418	-0.723110575803404	-1.02142267333704	-1.00486615687492	-1.03905155388762	-0.958054326482739	-0.942505126904083	-0.975028504685801	0.00188809968602084	0.00224855119593857	0.00219360125858834
248	13.6648837358257	0.31	-3.47599923859802	-3.58585367211199	-3.36614480508406	0.470238986551989	-15.1289578675548	-15.4709427135246	-14.7869730215849	2	1.13	3.56	-6.26200462651465	-6.12358315296157	-5.98516167940849	-7.40660375156526	-7.24288093970812	-7.07915812785097	-7.17821409195385	-7.01882959663869	-6.86053517592044	-3.47599923859802	2.88232824022454	-0.311147022615791	-10.7674880348845	-0.708213194141811	-0.694222019891418	-0.723110575803404	-1.02142267333704	-1.00486615687492	-1.03905155388762	-0.958054326482739	-0.942505126904083	-0.975028504685801	0.00188809968602084	0.00224855119593857	0.00219360125858834
248	13.6648837358257	0.31	-3.47546195489334	-3.58486036889249	-3.36606354089418	0.471645793505269	-14.9777898398145	-15.315403105148	-14.640176574481	1.98	1.13	3.5	-6.25485551039227	-6.11697326344421	-5.97909101649616	-7.41255160849743	-7.24914906950994	-7.08574653052244	-7.19684091525086	-7.04142462333435	-6.88031798392184	-3.47546195489334	2.8558493404655	-0.101788105832752	-10.3876302510444	-0.708213194141811	-0.694222019891418	-0.723110575803404	-1.02142267333704	-1.00486615687492	-1.03905155388762	-0.958054326482739	-0.942505126904083	-0.975028504685801	0.00188809968602084	0.00224855119593857	0.00219360125858834
248	13.6648837358257	0.31	-3.47500761759704	-3.58498478887046	-3.36503044632361	0.462979716213684	-14.7669714468603	-15.1056775058756	-14.4282653878449	2.02	1.15	3.59	-6.06964594627049	-5.93354970978723	-5.79745347330396	-7.16780676922001	-7.00708709400905	-6.84636741879809	-6.95245532225538	-6.79559966419164	-6.64110338208301	-3.47500761759704	2.90352216643246	-0.145245869639344	-10.6492021519959	-0.708213194141811	-0.694222019891418	-0.723110575803404	-1.02142267333704	-1.00486615687492	-1.03905155388762	-0.958054326482739	-0.942505126904083	-0.975028504685801	0.00188809968602084	0.00224855119593857	0.00219360125858834
248	13.6648837358257	0.31	-3.47393152316294	-3.58386796304312	-3.36399508328276	0.473838704062927	-15.1943388354004	-15.5353300251522	-14.8533476456486	2.01	1.13	3.53	-6.26149800076135	-6.12406186973283	-5.98662573870431	-7.39924971156096	-7.23684061189389	-7.07443151222682	-7.17410704067776	-7.01671011595136	-6.86113724422325	-3.47393152316294	2.86406637634635	0.15899978804056	-10.2416628395953	-0.708213194141811	-0.694222019891418	-0.723110575803404	-1.02142267333704	-1.00486615687492	-1.03905155388762	-0.958054326482739	-0.942505126904083	-0.975028504685801	0.00188809968602084	0.00224855119593857	0.00219360125858834
248	13.6648837358257	0.31	-3.47232196557196	-3.5828437700507	-3.36180016109323	0.460900086855548	-14.8571680110709	-15.1993715041879	-14.5149645179539	2	1.12	3.54	-6.17444601791114	-6.03543257286117	-5.89641912781121	-7.30877745462159	-7.14422531016634	-6.97967316571108	-7.07798866716385	-6.91989075910032	-6.76069383701032	-3.47232196557196	2.86477013434586	0.0149360307446652	-10.3146154570397	-0.708213194141811	-0.694222019891418	-0.723110575803404	-1.02142267333704	-1.00486615687492	-1.03905155388762	-0.958054326482739	-0.942505126904083	-0.975028504685801	0.00188809968602084	0.00224855119593857	0.00219360125858834
248	13.6648837358257	0.31	-3.47154565212745	-3.58115618903424	-3.36193511522065	0.467952865645927	-15.0267420673711	-15.367978975565	-14.6855051591772	2	1.11	3.56	-6.2194593332436	-6.0813599073602	-5.94326048147679	-7.35605965300944	-7.19272268746089	-7.02938572191233	-7.11109793925958	-6.95385438790405	-6.79386083138742	-3.47154565212745	2.87269283678149	0.120714492227873	-10.1796299323338	-0.708213194141811	-0.694222019891418	-0.723110575803404	-1.02142267333704	-1.00486615687492	-1.03905155388762	-0.958054326482739	-0.942505126904083	-0.975028504685801	0.00188809968602084	0.00224855119593857	0.00219360125858834
248	13.6648837358257	0.31	-3.47146090505624	-3.58271864918012	-3.36020316093235	0.466634961104905	-15.2891971361838	-15.6373143379576	-14.94107993441	1.98	1.14	3.52	-6.38371776656111	-6.24160372333218	-6.09948968010325	-7.56459121263989	-7.396188616862	-7.22778602108411	-7.34791635433873	-7.18289362244636	-7.02031150950539	-3.47146090505624	2.85860689830689	0.0251519875827299	-10.3905436210151	-0.708213194141811	-0.694222019891418	-0.723110575803404	-1.02142267333704	-1.00486615687492	-1.03905155388762	-0.958054326482739	-0.942505126904083	-0.975028504685801	0.00188809968602084	0.00224855119593857	0.00219360125858834
248	13.6648837358257	0.31	-3.47102712634376	-3.581017037165	-3.36103721552252	0.452801682217895	-14.8411321447439	-15.1885903410733	-14.4936739484145	2.03	1.14	3.52	-6.09389175467755	-5.95448628055787	-5.81508080643819	-7.19414764852479	-7.02957243055184	-6.8649972125789	-6.98377192544179	-6.82196568351366	-6.66341311983214	-3.47102712634376	2.88568728895963	0.146755085593639	-10.3921038490027	-0.708213194141811	-0.694222019891418	-0.723110575803404	-1.02142267333704	-1.00486615687492	-1.03905155388762	-0.958054326482739	-0.942505126904083	-0.975028504685801	0.00188809968602084	0.00224855119593857	0.00219360125858834
248	13.6648837358257	0.31	-3.47058524674016	-3.58173599608261	-3.35943449739771	0.457173236898814	-14.7551926350143	-15.097607238239	-14.4127780317896	2.01	1.12	3.51	-6.09421740796107	-5.95600020554064	-5.8177830031202	-7.20390044107542	-7.04051556344043	-6.87713068580543	-6.98603478540689	-6.82760723160608	-6.66957108058404	-3.47058524674016	2.8537941800448	-0.180229086456828	-10.5130220017947	-0.708213194141811	-0.694222019891418	-0.723110575803404	-1.02142267333704	-1.00486615687492	-1.03905155388762	-0.958054326482739	-0.942505126904083	-0.975028504685801	0.00188809968602084	0.00224855119593857	0.00219360125858834
248	13.6648837358257	0.31	-3.47024400396799	-3.57964805632884	-3.36083995160713	0.454541789013889	-14.7713197768948	-15.115931701557	-14.4267078522327	1.98	1.15	3.55	-6.1751932137174	-6.03441160259641	-5.89362999147541	-7.31861074890524	-7.15176158698597	-6.9849124250667	-7.10955688125979	-6.94565106935766	-6.78473965147638	-3.47024400396799	2.88287797327746	0.156406594242006	-10.3348200882571	-0.708213194141811	-0.694222019891418	-0.723110575803404	-1.02142267333704	-1.00486615687492	-1.03905155388762	-0.958054326482739	-0.942505126904083	-0.975028504685801	0.00188809968602084	0.00224855119593857	0.00219360125858834
248	13.6648837358257	0.31	-3.47005357553784	-3.58024367072455	-3.35986348035112	0.465826534880368	-15.1697720797534	-15.5157315848572	-14.8238125746496	2.04	1.16	3.53	-6.18033261934459	-6.0425276565124	-5.90472269368022	-7.28496736096917	-7.1225319843893	-6.96009660780944	-7.08692553269746	-6.92888856705016	-6.77086565900443	-3.47005357553784	2.89018864608117	0.0213886368268121	-10.5866950690568	-0.708213194141811	-0.694222019891418	-0.723110575803404	-1.02142267333704	-1.00486615687492	-1.03905155388762	-0.958054326482739	-0.942505126904083	-0.975028504685801	0.00188809968602084	0.00224855119593857	0.00219360125858834
248	13.6648837358257	0.31	-3.46998544217513	-3.58071792818523	-3.35925295616503	0.463937530179362	-14.6117418045619	-14.9462425621654	-14.2772410469585	1.98	1.12	3.56	-6.12192308218954	-5.98491286704916	-5.84790265190878	-7.25963907249292	-7.09716648049687	-6.93469388850082	-7.02538806833093	-6.87063857630991	-6.71291859660986	-3.46998544217513	2.86577583914108	-0.21496171988725	-10.4357808613559	-0.708213194141811	-0.694222019891418	-0.723110575803404	-1.02142267333704	-1.00486615687492	-1.03905155388762	-0.958054326482739	-0.942505126904083	-0.975028504685801	0.00188809968602084	0.00224855119593857	0.00219360125858834
248	13.6648837358257	0.31	-3.46997921432552	-3.58105373063264	-3.3589046980184	0.468091423424362	-14.8763552630511	-15.2140831040227	-14.5386274220796	1.99	1.12	3.57	-6.19607358577268	-6.05853085379755	-5.92098812182243	-7.3384070240875	-7.17550635215938	-7.01260568023126	-7.09960187354486	-6.94201468559641	-6.78249740805476	-3.46997921432552	2.88574132747487	0.22339198964766	-10.2352102198372	-0.708213194141811	-0.694222019891418	-0.723110575803404	-1.02142267333704	-1.00486615687492	-1.03905155388762	-0.958054326482739	-0.942505126904083	-0.975028504685801	0.00188809968602084	0.00224855119593857	0.00219360125858834
248	13.6648837358257	0.31	-3.46919257971199	-3.57971938686848	-3.35866577255549	0.472637504338452	-15.3290044559614	-15.6738476417184	-14.9841612702044	2.03	1.16	3.52	-6.28824104087841	-6.14989230080435	-6.0115435607303	-7.42350010581063	-7.26017432362417	-7.0968485414377	-7.22697033318187	-7.06903931097291	-6.90830801650671	-3.46919257971199	2.88703176720632	-0.0794302901739703	-10.6805382049176	-0.708213194141811	-0.694222019891418	-0.723110575803404	-1.02142267333704	-1.00486615687492	-1.03905155388762	-0.958054326482739	-0.942505126904083	-0.975028504685801	0.00188809968602084	0.00224855119593857	0.00219360125858834
248	13.6648837358257	0.31	-3.46854034889156	-3.57773205171601	-3.35934864606711	0.458651810993473	-14.849249574048	-15.19282212721	-14.505677020886	2.02	1.15	3.57	-6.11879802554814	-5.98042669188031	-5.84205535821247	-7.229439124177	-7.06595160112002	-6.90246407806304	-7.01586442286024	-6.85871527775621	-6.69872230477631	-3.46854034889156	2.924049757717	0.0960335691956585	-10.545646159481	-0.708213194141811	-0.694222019891418	-0.723110575803404	-1.02142267333704	-1.00486615687492	-1.03905155388762	-0.958054326482739	-0.942505126904083	-0.975028504685801	0.00188809968602084	0.00224855119593857	0.00219360125858834
248	13.6648837358257	0.31	-3.46829573101985	-3.57740880415388	-3.35918265788582	0.477726552424809	-15.2354160354758	-15.5746745601503	-14.8961575108013	2	1.13	3.49	-6.32354061831786	-6.18579680527031	-6.04805299222276	-7.48439967957239	-7.3213692172947	-7.158338755017	-7.26640778685726	-7.10843315507254	-6.95231242624445	-3.46829573101985	2.85134140980925	-0.248138402245791	-10.55205333216	-0.708213194141811	-0.694222019891418	-0.723110575803404	-1.02142267333704	-1.00486615687492	-1.03905155388762	-0.958054326482739	-0.942505126904083	-0.975028504685801	0.00188809968602084	0.00224855119593857	0.00219360125858834
248	13.6648837358257	0.31	-3.46791095514852	-3.5790814002952	-3.35674051000184	0.456062725397498	-14.7904066205459	-15.1344073813452	-14.4464058597465	1.97	1.1	3.52	-6.21761356844088	-6.07628898638053	-5.93496440432017	-7.37795909461785	-7.21026018988087	-7.0425612851439	-7.13575389471212	-6.97321563851543	-6.81066455674588	-3.46791095514852	2.85109302719538	-0.102625666287191	-10.3231130539841	-0.708213194141811	-0.694222019891418	-0.723110575803404	-1.02142267333704	-1.00486615687492	-1.03905155388762	-0.958054326482739	-0.942505126904083	-0.975028504685801	0.00188809968602084	0.00224855119593857	0.00219360125858834
248	13.6648837358257	0.31	-3.46758438238219	-3.57876752291357	-3.35640124185081	0.461382126974379	-14.9201425669188	-15.2634633842264	-14.5768217496112	1.97	1.13	3.51	-6.25950682526377	-6.11871184675234	-5.97791686824091	-7.42477923579936	-7.25777380515787	-7.09076837451639	-7.20665868970975	-7.04418945991036	-6.88439130224213	-3.46758438238219	2.85237639689715	0.0138708244626478	-10.2594607372624	-0.708213194141811	-0.694222019891418	-0.723110575803404	-1.02142267333704	-1.00486615687492	-1.03905155388762	-0.958054326482739	-0.942505126904083	-0.975028504685801	0.00188809968602084	0.00224855119593857	0.00219360125858834
248	13.6648837358257	0.31	-3.4674900499949	-3.57705096516647	-3.35792913482333	0.463556215796642	-14.9697641667409	-15.3127238194297	-14.6268045140522	2.02	1.14	3.57	-6.15659373586992	-6.01870427385791	-5.8808148118459	-7.27143654805827	-7.10857790955099	-6.94571927104371	-7.05105036179456	-6.8924344721696	-6.73359083299291	-3.4674900499949	2.89689817508898	-0.0779698397141814	-10.6378001226893	-0.708213194141811	-0.694222019891418	-0.723110575803404	-1.02142267333704	-1.00486615687492	-1.03905155388762	-0.958054326482739	-0.942505126904083	-0.975028504685801	0.00188809968602084	0.00224855119593857	0.00219360125858834
248	13.6648837358257	0.31	-3.46720768764153	-3.57795909254775	-3.3564562827353	0.470798387366156	-15.0232023457431	-15.3624155745889	-14.6839891168973	1.94	1.11	3.49	-6.38362864243765	-6.24267351249472	-6.10171838255178	-7.59404068235484	-7.42635878055102	-7.2586768787472	-7.35696001372517	-7.19411156849597	-7.03196656191327	-3.46720768764153	2.85792440954053	-0.293170131916971	-10.4078328697682	-0.708213194141811	-0.694222019891418	-0.723110575803404	-1.02142267333704	-1.00486615687492	-1.03905155388762	-0.958054326482739	-0.942505126904083	-0.975028504685801	0.00188809968602084	0.00224855119593857	0.00219360125858834
248	13.6648837358257	0.31	-3.46666641044823	-3.57750960939064	-3.35582321150581	0.464492540512207	-14.9211073205222	-15.2623093552742	-14.5799052857703	1.98	1.14	3.51	-6.23237048930462	-6.09304049390363	-5.95371049850264	-7.38569782499187	-7.22058420638476	-7.05547058777765	-7.17692968243527	-7.01776743065562	-6.85733109836436	-3.46666641044823	2.85811253684225	-0.0820148068825173	-10.4588419421267	-0.708213194141811	-0.694222019891418	-0.723110575803404	-1.02142267333704	-1.00486615687492	-1.03905155388762	-0.958054326482739	-0.942505126904083	-0.975028504685801	0.00188809968602084	0.00224855119593857	0.00219360125858834
248	13.6648837358257	0.31	-3.46603486230259	-3.57561334767133	-3.35645637693385	0.467507898598352	-15.1370618777682	-15.4811113237445	-14.7930124317918	2.01	1.14	3.6	-6.26054494509738	-6.12141171526477	-5.98227848543216	-7.40345429810391	-7.238921255462	-7.07438821282008	-7.17403615357778	-7.01527967943635	-6.85515258872219	-3.46603486230259	2.88960302439879	-0.156806116260433	-10.6824961194618	-0.708213194141811	-0.694222019891418	-0.723110575803404	-1.02142267333704	-1.00486615687492	-1.03905155388762	-0.958054326482739	-0.942505126904083	-0.975028504685801	0.00188809968602084	0.00224855119593857	0.00219360125858834
248	13.6648837358257	0.31	-3.46557940944306	-3.57659474854733	-3.3545640703388	0.467026247005464	-15.1657182018775	-15.5107526178354	-14.8206837859196	2.03	1.13	3.53	-6.20346831894885	-6.06547307648197	-5.9274778340151	-7.3185546721649	-7.15575449739693	-6.99295432262895	-7.0977498816025	-6.93914493650859	-6.78231829643753	-3.46557940944306	2.88377181209338	0.041377045029091	-10.471493453505	-0.708213194141811	-0.694222019891418	-0.723110575803404	-1.02142267333704	-1.00486615687492	-1.03905155388762	-0.958054326482739	-0.942505126904083	-0.975028504685801	0.00188809968602084	0.00224855119593857	0.00219360125858834
248	13.6648837358257	0.31	-3.46475761436779	-3.57562580201846	-3.35388942671712	0.455783572432016	-14.7612213292422	-15.1047365219815	-14.417706136503	2	1.12	3.57	-6.11569002365968	-5.97660567523998	-5.83752132682027	-7.23403337232932	-7.06951541701367	-6.90499746169802	-6.99871981660762	-6.84003195562399	-6.67980763732173	-3.46475761436779	2.88599065099336	-0.00833395230210081	-10.4313679367731	-0.708213194141811	-0.694222019891418	-0.723110575803404	-1.02142267333704	-1.00486615687492	-1.03905155388762	-0.958054326482739	-0.942505126904083	-0.975028504685801	0.00188809968602084	0.00224855119593857	0.00219360125858834
248	13.6648837358257	0.31	-3.46284212814197	-3.5724752252869	-3.35320903099705	0.455906212710591	-14.9700123371627	-15.318300291416	-14.6217243829094	2.02	1.14	3.54	-6.16110799857731	-6.02102459115379	-5.88094118373027	-7.27734404562986	-7.11188108813253	-6.9464181306352	-7.06697853685662	-6.90467296110204	-6.74401288924272	-3.46284212814197	2.87599244844229	-0.247430850321031	-10.8035389273874	-0.708213194141811	-0.694222019891418	-0.723110575803404	-1.02142267333704	-1.00486615687492	-1.03905155388762	-0.958054326482739	-0.942505126904083	-0.975028504685801	0.00188809968602084	0.00224855119593857	0.00219360125858834
248	13.6648837358257	0.31	-3.46243317353176	-3.57366864345726	-3.35119770360627	0.45369197867746	-14.7500044169745	-15.0947093958612	-14.4052994380879	2	1.12	3.52	-6.10789398724409	-5.96841323192115	-5.8289324765982	-7.22385749335705	-7.05889243312139	-6.89392737288573	-6.99654741676274	-6.83659878367616	-6.67728060148071	-3.46243317353176	2.85011560001449	0.313596960407571	-9.98232240460428	-0.708213194141811	-0.694222019891418	-0.723110575803404	-1.02142267333704	-1.00486615687492	-1.03905155388762	-0.958054326482739	-0.942505126904083	-0.975028504685801	0.00188809968602084	0.00224855119593857	0.00219360125858834
248	13.6648837358257	0.31	-3.46230990636083	-3.57316082029713	-3.35145899242453	0.457318021666319	-14.7897937071539	-15.1329111732131	-14.4466762410947	1.99	1.12	3.54	-6.16805254287117	-6.02820063104761	-5.88834871922406	-7.3065181156419	-7.14085309898653	-6.97518808233115	-7.07868815108	-6.9185629034609	-6.75679391867013	-3.46230990636083	2.87016579421471	-0.203027908872038	-10.5577558196923	-0.708213194141811	-0.694222019891418	-0.723110575803404	-1.02142267333704	-1.00486615687492	-1.03905155388762	-0.958054326482739	-0.942505126904083	-0.975028504685801	0.00188809968602084	0.00224855119593857	0.00219360125858834
248	13.6648837358257	0.31	-3.46199599344658	-3.57163632412699	-3.35235566276618	0.472850074216044	-15.1141123788382	-15.4539763745256	-14.7742483831508	1.97	1.11	3.52	-6.34451926564614	-6.20499053749999	-6.06546180935383	-7.52740818073848	-7.36186534830003	-7.19632251586157	-7.29324477863694	-7.12983064481267	-6.9700396610974	-3.46199599344658	2.86214422935822	-0.0192208952276292	-10.2643449896615	-0.708213194141811	-0.694222019891418	-0.723110575803404	-1.02142267333704	-1.00486615687492	-1.03905155388762	-0.958054326482739	-0.942505126904083	-0.975028504685801	0.00188809968602084	0.00224855119593857	0.00219360125858834
248	13.6648837358257	0.31	-3.46192910143941	-3.57097155520267	-3.35288664767615	0.468165219650388	-14.8512503732344	-15.1883583135789	-14.5141424328898	2	1.12	3.54	-6.1467202742948	-6.01029287583865	-5.87386547738249	-7.27001581683444	-7.10865670166963	-6.94729758650482	-7.04309925551875	-6.88623791809126	-6.729753587296	-3.46192910143941	2.87718927881168	-0.0168752767342979	-10.3841797080324	-0.708213194141811	-0.694222019891418	-0.723110575803404	-1.02142267333704	-1.00486615687492	-1.03905155388762	-0.958054326482739	-0.942505126904083	-0.975028504685801	0.00188809968602084	0.00224855119593857	0.00219360125858834
248	13.6648837358257	0.31	-3.46144291609938	-3.57151073890536	-3.3513750932934	0.474674610525468	-15.2377581400861	-15.5791510033787	-14.8963652767935	2.02	1.14	3.58	-6.27266101513099	-6.13520540513305	-5.99774979513511	-7.41079168823738	-7.24839571472357	-7.08599974120976	-7.18218813345275	-7.02386049897528	-6.86855847056985	-3.46144291609938	2.89383561424714	-0.0434527808327071	-10.4538121293259	-0.708213194141811	-0.694222019891418	-0.723110575803404	-1.02142267333704	-1.00486615687492	-1.03905155388762	-0.958054326482739	-0.942505126904083	-0.975028504685801	0.00188809968602084	0.00224855119593857	0.00219360125858834
248	13.6648837358257	0.31	-3.46097810924404	-3.57117867283058	-3.3507775456575	0.473001232110919	-15.191799873861	-15.5333072296412	-14.8502925180808	2	1.13	3.56	-6.31041186267613	-6.17167437186063	-6.03293688104512	-7.4698019438943	-7.30557469516047	-7.14134744642663	-7.23426269107407	-7.07546491128288	-6.91682306094365	-3.46097810924404	2.87840720292802	0.106894338046359	-10.3216145141835	-0.708213194141811	-0.694222019891418	-0.723110575803404	-1.02142267333704	-1.00486615687492	-1.03905155388762	-0.958054326482739	-0.942505126904083	-0.975028504685801	0.00188809968602084	0.00224855119593857	0.00219360125858834
248	13.6648837358257	0.31	-3.46049647816728	-3.56920711346244	-3.35178584287212	0.478562923611233	-15.3009599233297	-15.6411074168904	-14.9608124297689	1.98	1.13	3.49	-6.38592446781783	-6.24704963345342	-6.10817479908901	-7.56737614669473	-7.40280825770049	-7.23824036870626	-7.35164263269801	-7.19149188636507	-7.03127939783131	-3.46049647816728	2.8605031954892	0.0067690660164574	-10.3315180590012	-0.708213194141811	-0.694222019891418	-0.723110575803404	-1.02142267333704	-1.00486615687492	-1.03905155388762	-0.958054326482739	-0.942505126904083	-0.975028504685801	0.00188809968602084	0.00224855119593857	0.00219360125858834
248	13.6648837358257	0.31	-3.45976882893604	-3.568604333661	-3.35093332421109	0.471033100870134	-15.0076722435625	-15.3463752400234	-14.6689692471016	1.99	1.11	3.62	-6.25327708314116	-6.11526379644422	-5.97725050974728	-7.40701382766088	-7.24353693236686	-7.08006003707284	-7.14632008743058	-6.98861369832735	-6.83050067115927	-3.45976882893604	2.88930390589426	0.072431040320279	-10.2881347842802	-0.708213194141811	-0.694222019891418	-0.723110575803404	-1.02142267333704	-1.00486615687492	-1.03905155388762	-0.958054326482739	-0.942505126904083	-0.975028504685801	0.00188809968602084	0.00224855119593857	0.00219360125858834
248	13.6648837358257	0.31	-3.45976710520165	-3.56961496350359	-3.34991924689971	0.469613345807782	-15.1213386711592	-15.4635808142823	-14.7790965280361	2	1.15	3.57	-6.25942620522071	-6.1208917050345	-5.98235720484829	-7.4036565828959	-7.23979781523341	-7.07593904757091	-7.18604193468037	-7.02728381920041	-6.8692370586652	-3.45976710520165	2.89459687043832	-0.171147564602771	-10.6740490153552	-0.708213194141811	-0.694222019891418	-0.723110575803404	-1.02142267333704	-1.00486615687492	-1.03905155388762	-0.958054326482739	-0.942505126904083	-0.975028504685801	0.00188809968602084	0.00224855119593857	0.00219360125858834
248	13.6648837358257	0.31	-3.45949588640867	-3.5686779205433	-3.35031385227404	0.462984428980764	-14.8402676320274	-15.1806516399622	-14.4998836240926	1.99	1.12	3.49	-6.19088602819758	-6.05207258007139	-5.9132591319452	-7.33443654521736	-7.16998214850142	-7.00552775178548	-7.11157979602867	-6.95413888256241	-6.79313371743336	-3.45949588640867	2.85617034499835	-0.18873283139272	-10.4680689144771	-0.708213194141811	-0.694222019891418	-0.723110575803404	-1.02142267333704	-1.00486615687492	-1.03905155388762	-0.958054326482739	-0.942505126904083	-0.975028504685801	0.00188809968602084	0.00224855119593857	0.00219360125858834
248	13.6648837358257	0.31	-3.45936153610433	-3.56820125943193	-3.35052181277672	0.480528165481329	-15.4250287714576	-15.7665869816607	-15.0834705612545	2.02	1.14	3.58	-6.33306494013529	-6.19586908864448	-6.05867323715368	-7.47834321904992	-7.31633672213626	-7.1543302252226	-7.24795325029214	-7.09193338837459	-6.93484614786162	-3.45936153610433	2.91658618993718	-0.100664023299073	-10.6343190509041	-0.708213194141811	-0.694222019891418	-0.723110575803404	-1.02142267333704	-1.00486615687492	-1.03905155388762	-0.958054326482739	-0.942505126904083	-0.975028504685801	0.00188809968602084	0.00224855119593857	0.00219360125858834
248	13.6648837358257	0.31	-3.45922969183368	-3.56878512724333	-3.34967425642403	0.455330508602186	-14.758789812436	-15.1025622593104	-14.4150173655617	2.03	1.15	3.56	-6.05226649270542	-5.91450162700852	-5.77673676131162	-7.14321330617577	-6.98061573666099	-6.81801816714622	-6.9323346464089	-6.77419372140284	-6.61652588307623	-3.45922969183368	2.91027994895373	-0.244166700969496	-10.7490950591215	-0.708213194141811	-0.694222019891418	-0.723110575803404	-1.02142267333704	-1.00486615687492	-1.03905155388762	-0.958054326482739	-0.942505126904083	-0.975028504685801	0.00188809968602084	0.00224855119593857	0.00219360125858834
248	13.6648837358257	0.31	-3.45902098754927	-3.56864121524323	-3.34940075985531	0.463043955668188	-14.8992877664919	-15.2409845841475	-14.5575909488362	1.95	1.12	3.46	-6.30737712041333	-6.16596823190617	-6.024559343399	-7.49654745003871	-7.32847783531403	-7.16040822058934	-7.28031691066743	-7.11533787049461	-6.95313776010662	-3.45902098754927	2.83100326404149	-0.0852815501319783	-10.2474146498366	-0.708213194141811	-0.694222019891418	-0.723110575803404	-1.02142267333704	-1.00486615687492	-1.03905155388762	-0.958054326482739	-0.942505126904083	-0.975028504685801	0.00188809968602084	0.00224855119593857	0.00219360125858834
248	13.6648837358257	0.31	-3.45891979870019	-3.56869074922803	-3.34914884817235	0.453297108782359	-14.8448399206912	-15.1920376669531	-14.4976421744293	1.99	1.13	3.52	-6.184159410979	-6.04282707248126	-5.90149473398352	-7.32354071083722	-7.15616903330438	-6.98879735577154	-7.10864067442911	-6.94557928829624	-6.78284779792483	-3.45891979870019	2.86886498904751	-0.0997637795577865	-10.5186997591873	-0.708213194141811	-0.694222019891418	-0.723110575803404	-1.02142267333704	-1.00486615687492	-1.03905155388762	-0.958054326482739	-0.942505126904083	-0.975028504685801	0.00188809968602084	0.00224855119593857	0.00219360125858834
248	13.6648837358257	0.31	-3.45827322123212	-3.56781028319329	-3.34873615927095	0.47363165158545	-15.0036854437898	-15.3405378413502	-14.6668330462293	1.97	1.1	3.51	-6.30074971978693	-6.16239585817604	-6.02404199656516	-7.47620742050938	-7.3120424857266	-7.14787755094383	-7.22805316437594	-7.06936111529609	-6.91039167437556	-3.45827322123212	2.86692003719093	0.187134175428763	-9.97812881401376	-0.708213194141811	-0.694222019891418	-0.723110575803404	-1.02142267333704	-1.00486615687492	-1.03905155388762	-0.958054326482739	-0.942505126904083	-0.975028504685801	0.00188809968602084	0.00224855119593857	0.00219360125858834
248	13.6648837358257	0.31	-3.4581979811484	-3.56845008060358	-3.34794588169321	0.450691882896217	-14.6449389369688	-14.9892673597013	-14.3006105142363	1.99	1.14	3.55	-6.10284938548461	-5.96265677615616	-5.82246416682772	-7.22756678799622	-7.06153754770155	-6.89550830740689	-7.00937677669632	-6.84845824633961	-6.68803608319855	-3.4581979811484	2.874923830248	0.119742726409248	-10.2936855802261	-0.708213194141811	-0.694222019891418	-0.723110575803404	-1.02142267333704	-1.00486615687492	-1.03905155388762	-0.958054326482739	-0.942505126904083	-0.975028504685801	0.00188809968602084	0.00224855119593857	0.00219360125858834
248	13.6648837358257	0.31	-3.45788580347868	-3.56795565118518	-3.34781595577218	0.457814115921092	-14.9544742272834	-15.3010656653826	-14.6078827891843	2	1.12	3.55	-6.19877832988697	-6.0583669662083	-5.91795560252963	-7.33323563059623	-7.1671271556239	-7.00101868065158	-7.10054570367106	-6.93926052980202	-6.77875890620052	-3.45788580347868	2.88852651560078	0.0305134293490178	-10.3898777198712	-0.708213194141811	-0.694222019891418	-0.723110575803404	-1.02142267333704	-1.00486615687492	-1.03905155388762	-0.958054326482739	-0.942505126904083	-0.975028504685801	0.00188809968602084	0.00224855119593857	0.00219360125858834
248	13.6648837358257	0.31	-3.45737839513848	-3.5672398119766	-3.34751697830036	0.461562369472192	-15.1329733543332	-15.48106527267	-14.7848814359964	2.01	1.12	3.54	-6.24241416225353	-6.10205341300794	-5.96169266376236	-7.37740688305358	-7.21152581033394	-7.04564473761429	-7.14813626362082	-6.98682666383195	-6.8250376955053	-3.45737839513848	2.88643920899589	-0.226791938291874	-10.6525212488485	-0.708213194141811	-0.694222019891418	-0.723110575803404	-1.02142267333704	-1.00486615687492	-1.03905155388762	-0.958054326482739	-0.942505126904083	-0.975028504685801	0.00188809968602084	0.00224855119593857	0.00219360125858834
248	13.6648837358257	0.31	-3.45702773060951	-3.56781531821767	-3.34624014300135	0.46116979526193	-14.9742093913819	-15.3189215550826	-14.6294972276811	2.02	1.13	3.53	-6.15500789578981	-6.01650558139881	-5.87800326700782	-7.26853144844583	-7.1049722061381	-6.94141296383037	-7.05169886328831	-6.89159106673838	-6.7360167662613	-3.45702773060951	2.88924532764226	0.134356973868059	-10.3733399772206	-0.708213194141811	-0.694222019891418	-0.723110575803404	-1.02142267333704	-1.00486615687492	-1.03905155388762	-0.958054326482739	-0.942505126904083	-0.975028504685801	0.00188809968602084	0.00224855119593857	0.00219360125858834
248	13.6648837358257	0.31	-3.45688613088587	-3.56614797604544	-3.34762428572629	0.465361863153029	-14.9297509359844	-15.2705546375589	-14.5889472344099	1.95	1.12	3.5	-6.32548966173003	-6.18431926273964	-6.04314886374925	-7.51962078787459	-7.35180012518294	-7.18397946249129	-7.2948618671196	-7.13120550649699	-6.96848895586153	-3.45688613088587	2.86774641705258	0.110030600868004	-10.1693635026636	-0.708213194141811	-0.694222019891418	-0.723110575803404	-1.02142267333704	-1.00486615687492	-1.03905155388762	-0.958054326482739	-0.942505126904083	-0.975028504685801	0.00188809968602084	0.00224855119593857	0.00219360125858834
248	13.6648837358257	0.31	-3.45535692414242	-3.56530526361277	-3.34540858467206	0.467157316788467	-15.0111610327003	-15.3525892239873	-14.6697328414132	2.02	1.13	3.63	-6.1621410042272	-6.02510036392649	-5.88805972362579	-7.27533865141733	-7.11354146655727	-6.9517442816972	-7.03415563104447	-6.87935938164507	-6.72279177592135	-3.45535692414242	2.92503974472282	0.0568509407729981	-10.5497933972267	-0.708213194141811	-0.694222019891418	-0.723110575803404	-1.02142267333704	-1.00486615687492	-1.03905155388762	-0.958054326482739	-0.942505126904083	-0.975028504685801	0.00188809968602084	0.00224855119593857	0.00219360125858834
248	13.6648837358257	0.31	-3.45493981560108	-3.56455695387279	-3.34532267732938	0.460658308642561	-14.9735535205096	-15.3186055523864	-14.6285014886328	1.97	1.12	3.51	-6.27738421616374	-6.13598595564639	-5.99458769512904	-7.44475527322755	-7.27706194598127	-7.109368618735	-7.21846431102229	-7.05422848036975	-6.8913338357648	-3.45493981560108	2.85785342398097	-0.0236968264651091	-10.3215063547592	-0.708213194141811	-0.694222019891418	-0.723110575803404	-1.02142267333704	-1.00486615687492	-1.03905155388762	-0.958054326482739	-0.942505126904083	-0.975028504685801	0.00188809968602084	0.00224855119593857	0.00219360125858834
248	13.6648837358257	0.31	-3.45475690053191	-3.56451142623268	-3.34500237483114	0.457542530227516	-14.9223060809579	-15.2683412369773	-14.5762709249385	2	1.13	3.54	-6.18243317295725	-6.04231715155195	-5.90220113014666	-7.3131097838285	-7.14736859126821	-6.98162739870793	-7.08983360102219	-6.92880738732998	-6.76742909917374	-3.45475690053191	2.86641748098675	-0.0436366814372446	-10.4514007358862	-0.708213194141811	-0.694222019891418	-0.723110575803404	-1.02142267333704	-1.00486615687492	-1.03905155388762	-0.958054326482739	-0.942505126904083	-0.975028504685801	0.00188809968602084	0.00224855119593857	0.00219360125858834
248	13.6648837358257	0.31	-3.45422729452426	-3.56439319827464	-3.34406139077387	0.472851521267608	-15.1959912729353	-15.5376954492723	-14.8542870965984	2.04	1.16	3.59	-6.20148595117265	-6.06510320020877	-5.92872044924489	-7.31301350288281	-7.15218609680434	-6.99135869072587	-7.10240961898456	-6.94698382025139	-6.79059119930304	-3.45422729452426	2.89406788444974	0.0810470610234751	-10.5227331804174	-0.708213194141811	-0.694222019891418	-0.723110575803404	-1.02142267333704	-1.00486615687492	-1.03905155388762	-0.958054326482739	-0.942505126904083	-0.975028504685801	0.00188809968602084	0.00224855119593857	0.00219360125858834
248	13.6648837358257	0.31	-3.45393282546986	-3.56401928518188	-3.34384636575783	0.461901313015126	-14.8881147130287	-15.2303409027977	-14.5458885232596	2.01	1.12	3.57	-6.14655125241039	-6.00843807236029	-5.87032489231019	-7.2654468352795	-7.10219203991569	-6.93893724455189	-7.02905883867506	-6.87024286716669	-6.71099353667522	-3.45393282546986	2.88581632891987	0.0069402887096652	-10.4535959663213	-0.708213194141811	-0.694222019891418	-0.723110575803404	-1.02142267333704	-1.00486615687492	-1.03905155388762	-0.958054326482739	-0.942505126904083	-0.975028504685801	0.00188809968602084	0.00224855119593857	0.00219360125858834
248	13.6648837358257	0.31	-3.45384491594878	-3.56384961869366	-3.34384021320391	0.455481571983091	-14.6281457539932	-14.9687713915169	-14.2875201164695	2.02	1.11	3.6	-6.01569107910702	-5.87879950962739	-5.74190794014775	-7.10435727618241	-6.94269228958455	-6.7810273029867	-6.85635646224433	-6.70003970563411	-6.54539852712929	-3.45384491594878	2.90168091346998	-0.15909144711626	-10.5983450665927	-0.708213194141811	-0.694222019891418	-0.723110575803404	-1.02142267333704	-1.00486615687492	-1.03905155388762	-0.958054326482739	-0.942505126904083	-0.975028504685801	0.00188809968602084	0.00224855119593857	0.00219360125858834
248	13.6648837358257	0.31	-3.45256220045468	-3.56181390962136	-3.34331049128801	0.470577058925684	-14.9835979103165	-15.3220672082496	-14.6451286123835	2.02	1.11	3.54	-6.16843492437156	-6.03217225107682	-5.89590957778208	-7.2874728328385	-7.12649025914838	-6.96550768545826	-7.04759741199787	-6.89133693236651	-6.73783804178237	-3.45256220045468	2.87828665587757	0.0632154409519424	-10.3135079745205	-0.708213194141811	-0.694222019891418	-0.723110575803404	-1.02142267333704	-1.00486615687492	-1.03905155388762	-0.958054326482739	-0.942505126904083	-0.975028504685801	0.00188809968602084	0.00224855119593857	0.00219360125858834
248	13.6648837358257	0.31	-3.4523577115414	-3.56180791653518	-3.34290750654761	0.45627516723639	-14.9182712468718	-15.2650973968025	-14.5714450969411	2.03	1.17	3.57	-6.11229996007811	-5.97342724886832	-5.83455453765853	-7.21278244554015	-7.04890654610445	-6.88503064666876	-7.01388328966505	-6.8509296610369	-6.69524834668263	-3.4523577115414	2.92887952415579	0.00578179937864477	-10.7567743745708	-0.708213194141811	-0.694222019891418	-0.723110575803404	-1.02142267333704	-1.00486615687492	-1.03905155388762	-0.958054326482739	-0.942505126904083	-0.975028504685801	0.00188809968602084	0.00224855119593857	0.00219360125858834
248	13.6648837358257	0.31	-3.45223914407576	-3.56165060282286	-3.34282768532866	0.461914732243007	-14.9366162366049	-15.2799480399942	-14.5932844332156	2.05	1.15	3.61	-6.07761639694861	-5.94105578873116	-5.80449518051372	-7.16169388144712	-7.0007746643658	-6.83985544728448	-6.94417034172646	-6.79024823915749	-6.63292045627021	-3.45223914407576	2.9024468244593	-0.172027807446095	-10.789328743234	-0.708213194141811	-0.694222019891418	-0.723110575803404	-1.02142267333704	-1.00486615687492	-1.03905155388762	-0.958054326482739	-0.942505126904083	-0.975028504685801	0.00188809968602084	0.00224855119593857	0.00219360125858834
248	13.6648837358257	0.31	-3.45203362040904	-3.56158635558049	-3.34248088523758	0.469645085031348	-15.2314363341496	-15.5761483606061	-14.886724307693	2.04	1.13	3.62	-6.21508911360088	-6.07754445792876	-5.93999980225664	-7.32861723875317	-7.16642935757683	-7.00424147640049	-7.08603432651646	-6.92870018295173	-6.77363297338924	-3.45203362040904	2.92455222607412	-0.247958249187355	-10.8735943993612	-0.708213194141811	-0.694222019891418	-0.723110575803404	-1.02142267333704	-1.00486615687492	-1.03905155388762	-0.958054326482739	-0.942505126904083	-0.975028504685801	0.00188809968602084	0.00224855119593857	0.00219360125858834
248	13.6648837358257	0.31	-3.45005336628201	-3.56062007221625	-3.33948666034778	0.45660482979561	-14.8358931830788	-15.180575102064	-14.4912112640937	2.01	1.13	3.55	-6.12871348369141	-5.98955823362571	-5.85040298356	-7.24493392290005	-7.08043437590158	-6.91593482890311	-7.02166209866296	-6.86157694135345	-6.70142931717072	-3.45005336628201	2.87055026472687	0.220896301489811	-10.1620256701161	-0.708213194141811	-0.694222019891418	-0.723110575803404	-1.02142267333704	-1.00486615687492	-1.03905155388762	-0.958054326482739	-0.942505126904083	-0.975028504685801	0.00188809968602084	0.00224855119593857	0.00219360125858834
248	13.6648837358257	0.31	-3.44995878763824	-3.5598434212747	-3.34007415400178	0.468176527121877	-14.9372138288681	-15.2762653513493	-14.5981623063869	2.01	1.12	3.56	-6.17016258311893	-6.03321791963949	-5.89627325616006	-7.29464981013004	-7.13274753446203	-6.97084525879402	-7.05814465521086	-6.90079958626881	-6.74613596566486	-3.44995878763824	2.89125339590929	-0.008823931216452	-10.4366414402035	-0.708213194141811	-0.694222019891418	-0.723110575803404	-1.02142267333704	-1.00486615687492	-1.03905155388762	-0.958054326482739	-0.942505126904083	-0.975028504685801	0.00188809968602084	0.00224855119593857	0.00219360125858834
248	13.6648837358257	0.31	-3.4498836025192	-3.55858310742406	-3.34118409761434	0.458404384338021	-14.8954530271019	-15.2402663778219	-14.5506396763819	1.96	1.11	3.46	-6.2872899756268	-6.14503908120681	-6.00278818678683	-7.46749003438359	-7.29853693367068	-7.12958383295777	-7.24399994899403	-7.08200303017099	-6.91771711097681	-3.4498836025192	2.84548169554052	0.113398520566433	-10.0888904665034	-0.708213194141811	-0.694222019891418	-0.723110575803404	-1.02142267333704	-1.00486615687492	-1.03905155388762	-0.958054326482739	-0.942505126904083	-0.975028504685801	0.00188809968602084	0.00224855119593857	0.00219360125858834
248	13.6648837358257	0.31	-3.44915002308373	-3.55989667628079	-3.33840336988666	0.458034680328938	-14.8440580879462	-15.1879376622731	-14.5001785136193	1.99	1.11	3.54	-6.17837350026661	-6.03848509036211	-5.89859668045762	-7.31563014464274	-7.14999239737166	-6.98435465010058	-7.08044420789227	-5.49243747199969	-6.76082398706711	-3.44915002308373	2.86558120170189	0.0992750519052962	-10.2998459796998	-0.708213194141811	-0.694222019891418	-0.723110575803404	-1.02142267333704	-1.00486615687492	-1.03905155388762	-0.958054326482739	-0.942505126904083	-0.975028504685801	0.00188809968602084	0.00224855119593857	0.00219360125858834
248	13.6648837358257	0.31	-3.44891692795379	-3.55902012355648	-3.3388137323511	0.462460956909211	-15.0129202600494	-15.3576270324002	-14.6682134876985	1.97	1.13	3.5	-6.31603552983703	-6.17427012448176	-6.03250471912649	-7.4965000782297	-7.32823877455025	-7.15997747087081	-7.27529457482241	-7.1126913535814	-6.94990736067428	-3.44891692795379	2.85531447686559	-0.103132160322143	-10.3940774145719	-0.708213194141811	-0.694222019891418	-0.723110575803404	-1.02142267333704	-1.00486615687492	-1.03905155388762	-0.958054326482739	-0.942505126904083	-0.975028504685801	0.00188809968602084	0.00224855119593857	0.00219360125858834
248	13.6648837358257	0.31	-3.44743878515125	-3.55680663816157	-3.33807093214093	0.460265078468231	-14.8599554338127	-15.2026608131502	-14.5172500544752	1.98	1.12	3.53	-6.2258423847765	-6.08549657936821	-5.94515077395992	-7.38258353268311	-7.21616193575642	-7.04974033882973	-7.15093450988206	-6.98954874882388	-6.82701695925679	-3.44743878515125	2.86983271277594	0.221553507660992	-10.0547091341189	-0.708213194141811	-0.694222019891418	-0.723110575803404	-1.02142267333704	-1.00486615687492	-1.03905155388762	-0.958054326482739	-0.942505126904083	-0.975028504685801	0.00188809968602084	0.00224855119593857	0.00219360125858834
248	13.6648837358257	0.31	-3.44733863973997	-3.55807585918844	-3.33660142029151	0.463134705609006	-14.8484145538274	-15.1888825178295	-14.5079465898252	2.06	1.16	3.61	-6.01284790842228	-5.8780662954345	-5.74328468244672	-7.07827847153218	-6.91961458977434	-6.7609507080165	-6.86925025625286	-6.71443554634656	-6.5611427928321	-3.44733863973997	2.91336248412945	-0.0790371132972375	-10.7578016806301	-0.708213194141811	-0.694222019891418	-0.723110575803404	-1.02142267333704	-1.00486615687492	-1.03905155388762	-0.958054326482739	-0.942505126904083	-0.975028504685801	0.00188809968602084	0.00224855119593857	0.00219360125858834
248	13.6648837358257	0.31	-3.44711174443046	-3.555442185117	-3.33878130374391	0.468663266251586	-15.0974592691301	-15.4398133412074	-14.7551051970528	2.04	1.14	3.64	-6.15754369271598	-6.02100964851421	-5.88447560431245	-7.25997296014836	-7.0989942455	-6.93801553085164	-7.02641659246654	-6.86882183976881	-6.71347934509394	-3.44711174443046	2.94145964274536	0.0737464303612594	-10.6190981012138	-0.708213194141811	-0.694222019891418	-0.723110575803404	-1.02142267333704	-1.00486615687492	-1.03905155388762	-0.958054326482739	-0.942505126904083	-0.975028504685801	0.00188809968602084	0.00224855119593857	0.00219360125858834
248	13.6648837358257	0.31	-3.44628829958433	-3.55480680602989	-3.33776979313876	0.468092726926353	-15.0450617771583	-15.386618754035	-14.7035048002815	2.01	1.14	3.61	-6.22196701851177	-6.08384984806377	-5.94573267761577	-7.35774048674539	-7.19441106151758	-7.03108163628976	-7.12535927217831	-6.96506102984301	-6.80791226614965	-3.44628829958433	2.92765476662343	-0.179149837914592	-10.766385646615	-0.708213194141811	-0.694222019891418	-0.723110575803404	-1.02142267333704	-1.00486615687492	-1.03905155388762	-0.958054326482739	-0.942505126904083	-0.975028504685801	0.00188809968602084	0.00224855119593857	0.00219360125858834
248	13.6648837358257	0.31	-3.44603429592441	-3.55469717472778	-3.33737141712105	0.4700045144619	-15.4083755430693	-15.7568404863239	-15.0599105998146	2.02	1.17	3.54	-6.34244275334872	-6.20217865941062	-6.06191456547251	-7.49278793013933	-7.32708377624114	-7.16137962234295	-7.29394611927161	-7.13251001166799	-6.97056509991457	-3.44603429592441	2.89178898529955	0.147707770984575	-10.4998824663544	-0.708213194141811	-0.694222019891418	-0.723110575803404	-1.02142267333704	-1.00486615687492	-1.03905155388762	-0.958054326482739	-0.942505126904083	-0.975028504685801	0.00188809968602084	0.00224855119593857	0.00219360125858834
248	13.6648837358257	0.31	-3.44588881375872	-3.5541784970982	-3.33759913041924	0.46941700225144	-14.9697161765724	-15.3086602081462	-14.6307721449986	2.01	1.12	3.53	-6.1907420895501	-6.05367489661905	-5.91660770368801	-7.32089212603269	-7.15880265130556	-6.99671317657843	-7.09305449479644	-6.93688802414614	-6.7779481218662	-3.44588881375872	2.8993150250541	0.0960504198479037	-10.3053035766854	-0.708213194141811	-0.694222019891418	-0.723110575803404	-1.02142267333704	-1.00486615687492	-1.03905155388762	-0.958054326482739	-0.942505126904083	-0.975028504685801	0.00188809968602084	0.00224855119593857	0.00219360125858834
248	13.6648837358257	0.31	-3.44517506713641	-3.5546663224225	-3.33568381185031	0.46064871240148	-14.8329655173048	-15.1747844266532	-14.4911466079563	2.05	1.14	3.59	-6.01795708907454	-5.88239987317892	-5.74684265728329	-7.08695315948086	-6.92731632171975	-6.76767948395865	-6.86646896489948	-6.7117757856366	-6.5577298242133	-3.44517506713641	2.91403690270923	0.1231595286758	-10.4602234518979	-0.708213194141811	-0.694222019891418	-0.723110575803404	-1.02142267333704	-1.00486615687492	-1.03905155388762	-0.958054326482739	-0.942505126904083	-0.975028504685801	0.00188809968602084	0.00224855119593857	0.00219360125858834
248	13.6648837358257	0.31	-3.44442769356096	-3.55465059344871	-3.33420479367321	0.464579941742719	-14.8306322441432	-15.1697058030052	-14.4915586852813	2.01	1.13	3.56	-6.12832042273495	-5.99134008557039	-5.85435974840583	-7.24548733437012	-7.08353606068971	-6.92158478700931	-7.01875976465016	-6.86144116242265	-6.70499433056974	-3.44442769356096	2.88569607054007	-0.20753446153994	-10.6834243149284	-0.708213194141811	-0.694222019891418	-0.723110575803404	-1.02142267333704	-1.00486615687492	-1.03905155388762	-0.958054326482739	-0.942505126904083	-0.975028504685801	0.00188809968602084	0.00224855119593857	0.00219360125858834
248	13.6648837358257	0.31	-3.44414495220309	-3.55249918235939	-3.3357907220468	0.471124546599508	-15.0062940116102	-15.344903760802	-14.6676842624184	1.98	1.12	3.5	-6.27369981599858	-6.13526063421457	-5.99682145243055	-7.43664221594975	-7.27254085729514	-7.10843949864053	-7.20972316026712	-7.04875716206148	-6.89089082730583	-3.44414495220309	2.85576471800913	0.1659056491147	-10.104914327116	-0.708213194141811	-0.694222019891418	-0.723110575803404	-1.02142267333704	-1.00486615687492	-1.03905155388762	-0.958054326482739	-0.942505126904083	-0.975028504685801	0.00188809968602084	0.00224855119593857	0.00219360125858834
248	13.6648837358257	0.31	-3.44388297882766	-3.55435155812197	-3.33341439953335	0.462280626463955	-15.0244834238194	-15.3695808436067	-14.679386004032	2.01	1.11	3.57	-6.21872284446449	-6.079092152526	-5.93946146058752	-7.35483495009973	-7.18969482103128	-7.02455469196283	-7.10717662137489	-6.94738575622183	-6.78793538154567	-3.44388297882766	2.84974058848533	0.250884482127472	-10.0644100898183	-0.708213194141811	-0.694222019891418	-0.723110575803404	-1.02142267333704	-1.00486615687492	-1.03905155388762	-0.958054326482739	-0.942505126904083	-0.975028504685801	0.00188809968602084	0.00224855119593857	0.00219360125858834
248	13.6648837358257	0.31	-3.44379884530181	-3.55371795996208	-3.33387973064154	0.463207865487406	-14.9896199398452	-15.3332751230024	-14.645964756688	2	1.14	3.49	-6.21438366274578	-6.07510453687747	-5.93582541100916	-7.35235114840151	-7.1875674632285	-7.02278377805548	-7.15287262804181	-6.98666282575001	-6.82752002701526	-3.44379884530181	2.86677658498393	-0.50072784721046	-10.9124550035049	-0.708213194141811	-0.694222019891418	-0.723110575803404	-1.02142267333704	-1.00486615687492	-1.03905155388762	-0.958054326482739	-0.942505126904083	-0.975028504685801	0.00188809968602084	0.00224855119593857	0.00219360125858834
248	13.6648837358257	0.31	-3.4437059406592	-3.55239021502905	-3.33502166628935	0.47411709197774	-15.1896824366216	-15.53037886768	-14.8489860055632	2	1.13	3.54	-6.28869833706216	-6.15074052562082	-6.01278271417949	-7.43885052020573	-7.27566133821577	-7.11247215622581	-7.21548803514643	-7.05753789963704	-6.90108942853674	-3.4437059406592	2.90101471012842	0.0104154332661774	-10.4548528737246	-0.708213194141811	-0.694222019891418	-0.723110575803404	-1.02142267333704	-1.00486615687492	-1.03905155388762	-0.958054326482739	-0.942505126904083	-0.975028504685801	0.00188809968602084	0.00224855119593857	0.00219360125858834
248	13.6648837358257	0.31	-3.4434263423626	-3.55316600408144	-3.33368668064376	0.464415969737997	-14.9464586539326	-15.2882930103596	-14.6046242975057	2.02	1.12	3.57	-6.15533037792398	-6.01770197186797	-5.88007356581197	-7.27211589847743	-7.10951703565253	-6.94691817282764	-7.03657874365242	-6.88024155415298	-6.72270754012569	-3.4434263423626	2.87828823657225	-0.0215518980427949	-10.4389973191258	-0.708213194141811	-0.694222019891418	-0.723110575803404	-1.02142267333704	-1.00486615687492	-1.03905155388762	-0.958054326482739	-0.942505126904083	-0.975028504685801	0.00188809968602084	0.00224855119593857	0.00219360125858834
248	13.6648837358257	0.31	-3.44337401621371	-3.55324950438172	-3.3334985280457	0.458507276996373	-14.8094262949531	-15.1521771906805	-14.4666753992256	2.03	1.14	3.59	-6.0603297753266	-5.92324165704783	-5.78615353876905	-7.14975521129652	-6.98802366789752	-6.82629212449852	-6.92484543393945	-6.76903493472709	-6.61094317273998	-3.44337401621371	2.91024727755415	-0.0227054362863514	-10.5608183250372	-0.708213194141811	-0.694222019891418	-0.723110575803404	-1.02142267333704	-1.00486615687492	-1.03905155388762	-0.958054326482739	-0.942505126904083	-0.975028504685801	0.00188809968602084	0.00224855119593857	0.00219360125858834
248	13.6648837358257	0.31	-3.44324846735054	-3.55181117156242	-3.33468576313866	0.46382433419123	-14.8947912914228	-15.2358493966787	-14.5537331861669	2.01	1.15	3.56	-6.15216792925179	-6.01445018982441	-5.87673245039702	-7.27295022877561	-7.11014351153493	-6.94733679429425	-7.0563086488103	-6.89988089454251	-6.74156949720344	-3.44324846735054	2.91543121303055	-0.130849346665584	-10.7132467766739	-0.708213194141811	-0.694222019891418	-0.723110575803404	-1.02142267333704	-1.00486615687492	-1.03905155388762	-0.958054326482739	-0.942505126904083	-0.975028504685801	0.00188809968602084	0.00224855119593857	0.00219360125858834
248	13.6648837358257	0.31	-3.44212640747423	-3.55076089457387	-3.3334919203746	0.45781572512603	-14.7313793449094	-15.0727991316898	-14.389959558129	2.01	1.14	3.57	-6.09049243687073	-5.95253434355201	-5.81457625023328	-7.2011001488056	-7.03798525183729	-6.87487035486899	-6.9780892464258	-6.82166738032828	-6.66366254332239	-3.44212640747423	2.89208492337258	-0.0485907736433248	-10.5394190005878	-0.708213194141811	-0.694222019891418	-0.723110575803404	-1.02142267333704	-1.00486615687492	-1.03905155388762	-0.958054326482739	-0.942505126904083	-0.975028504685801	0.00188809968602084	0.00224855119593857	0.00219360125858834
248	13.6648837358257	0.31	-3.44124681574183	-3.55101848091469	-3.33147515056898	0.457725296039576	-14.9466498849038	-15.2931219665011	-14.6001778033065	1.99	1.13	3.44	-6.22174130466108	-6.08078515027301	-5.93982899588494	-7.36712967127805	-7.20022426385399	-7.03331885642992	-7.16776458039762	-7.00590225118855	-6.8425330040969	-3.44124681574183	2.83893333084533	-0.219751590006805	-10.4788698923889	-0.708213194141811	-0.694222019891418	-0.723110575803404	-1.02142267333704	-1.00486615687492	-1.03905155388762	-0.958054326482739	-0.942505126904083	-0.975028504685801	0.00188809968602084	0.00224855119593857	0.00219360125858834
248	13.6648837358257	0.31	-3.44041044026222	-3.54852881660777	-3.33229206391667	0.474362593059514	-15.0514630972305	-15.3888931818894	-14.7140330125716	1.97	1.12	3.54	-6.31322886813135	-6.1747995914923	-6.03637031485325	-7.48909571895389	-7.32488337615595	-7.16067103335801	-7.25074960706443	-7.091003350327	-6.93425392614444	-3.44041044026222	2.87819661645498	-0.0207237407106118	-10.3545265741402	-0.708213194141811	-0.694222019891418	-0.723110575803404	-1.02142267333704	-1.00486615687492	-1.03905155388762	-0.958054326482739	-0.942505126904083	-0.975028504685801	0.00188809968602084	0.00224855119593857	0.00219360125858834
248	13.6648837358257	0.31	-3.44037747522628	-3.54966052018258	-3.33109443026998	0.463520964597614	-14.7711669334018	-15.1096006793259	-14.4327331874778	2.03	1.12	3.66	-6.05038743026199	-5.91486728477481	-5.77934713928762	-7.1398111212717	-6.97988942153621	-6.81996772180071	-6.88648145395538	-6.7325899556672	-6.57875659461857	-3.44037747522628	2.91559059971429	-0.0909303863391898	-10.6843938723905	-0.708213194141811	-0.694222019891418	-0.723110575803404	-1.02142267333704	-1.00486615687492	-1.03905155388762	-0.958054326482739	-0.942505126904083	-0.975028504685801	0.00188809968602084	0.00224855119593857	0.00219360125858834
248	13.6648837358257	0.31	-3.43937474931687	-3.54806695077301	-3.33068254786074	0.452682830206326	-14.7484706286283	-15.0938422747487	-14.4030989825079	1.97	1.13	3.48	-6.18408788536191	-6.04258590237818	-5.90108391939446	-7.33380008139153	-7.16599081451815	-6.99818154764478	-7.12721259654233	-6.96527273655756	-6.80123061596238	-3.43937474931687	2.86727206755284	-0.183522162091605	-10.5174574526328	-0.708213194141811	-0.694222019891418	-0.723110575803404	-1.02142267333704	-1.00486615687492	-1.03905155388762	-0.958054326482739	-0.942505126904083	-0.975028504685801	0.00188809968602084	0.00224855119593857	0.00219360125858834
248	13.6648837358257	0.31	-3.43922303726536	-3.54742255716455	-3.33102351736617	0.464486073544186	-14.9411815298534	-15.2828470444486	-14.5995160152582	1.96	1.12	3.52	-6.2886438762161	-6.14805405418722	-6.00746423215835	-7.46486626930844	-7.29798065121188	-7.13109503311532	-7.23132266747178	-7.06873310202131	-6.90664809204526	-3.43922303726536	2.85494419001817	-0.00886250889322989	-10.2206227859234	-0.708213194141811	-0.694222019891418	-0.723110575803404	-1.02142267333704	-1.00486615687492	-1.03905155388762	-0.958054326482739	-0.942505126904083	-0.975028504685801	0.00188809968602084	0.00224855119593857	0.00219360125858834
248	13.6648837358257	0.31	-3.43866080988233	-3.54718291924327	-3.33013870052138	0.458458061741053	-14.8841574749149	-15.228672101298	-14.5396428485317	2.03	1.15	3.63	-6.10742067138563	-5.96925394635726	-5.8310872213289	-7.20947471200815	-7.04637648057308	-6.88327824913801	-6.9842727803802	-6.82792337711638	-6.66870169950415	-3.43866080988233	2.93431938557757	-0.153489140049293	-10.8461050786975	-0.708213194141811	-0.694222019891418	-0.723110575803404	-1.02142267333704	-1.00486615687492	-1.03905155388762	-0.958054326482739	-0.942505126904083	-0.975028504685801	0.00188809968602084	0.00224855119593857	0.00219360125858834
248	13.6648837358257	0.31	-3.43853068651689	-3.54865851513188	-3.3284028579019	0.464959149003065	-14.9970214326512	-15.3396379152853	-14.6544049500172	2	1.13	3.56	-6.22563469815792	-6.08658284607204	-5.94753099398615	-7.36788523586747	-7.20332079582624	-7.03875635578501	-7.13612361755987	-6.97501611301074	-6.8172864145269	-3.43853068651689	2.89363379063847	0.0181769965368675	-10.4151251112256	-0.708213194141811	-0.694222019891418	-0.723110575803404	-1.02142267333704	-1.00486615687492	-1.03905155388762	-0.958054326482739	-0.942505126904083	-0.975028504685801	0.00188809968602084	0.00224855119593857	0.00219360125858834
248	13.6648837358257	0.31	-3.43851250046518	-3.54861846550945	-3.32840653542091	0.463250308495042	-14.9432801948703	-15.2858437450485	-14.600716644692	1.99	1.11	3.54	-6.2295556413977	-6.08994812400165	-5.9503406066056	-7.37915895460283	-7.21378824095562	-7.04841752730841	-7.13963447584746	-6.98077653230682	-6.82052018175199	-3.43851250046518	2.89922640822147	0.377621597841448	-10.0540910845295	-0.708213194141811	-0.694222019891418	-0.723110575803404	-1.02142267333704	-1.00486615687492	-1.03905155388762	-0.958054326482739	-0.942505126904083	-0.975028504685801	0.00188809968602084	0.00224855119593857	0.00219360125858834
248	13.6648837358257	0.31	-3.43809442635412	-3.54761475504631	-3.32857409766192	0.464911820886309	-15.0141530781848	-15.3571935739984	-14.6711125823711	2.01	1.15	3.61	-6.19505201807413	-6.05667037264969	-5.91828872722524	-7.32209128951738	-7.15853446422596	-6.99497763893454	-7.09807378696508	-6.93887996147101	-6.78155450019666	-3.43809442635412	2.89518370879392	-0.189930421004756	-10.8235473942498	-0.708213194141811	-0.694222019891418	-0.723110575803404	-1.02142267333704	-1.00486615687492	-1.03905155388762	-0.958054326482739	-0.942505126904083	-0.975028504685801	0.00188809968602084	0.00224855119593857	0.00219360125858834
248	13.6648837358257	0.31	-3.43774936190899	-3.54579070868957	-3.32970801512841	0.461048315869576	-14.8935125373524	-15.2364508446604	-14.5505742300443	2.03	1.14	3.57	-6.09405526792856	-5.95689176315098	-5.81972825837341	-7.18954810377778	-7.02772751431398	-6.86590692485019	-6.97248156586071	-6.81599345681122	-6.65816925548715	-3.43774936190899	2.92423989478649	-0.0367842189002495	-10.6306070695448	-0.708213194141811	-0.694222019891418	-0.723110575803404	-1.02142267333704	-1.00486615687492	-1.03905155388762	-0.958054326482739	-0.942505126904083	-0.975028504685801	0.00188809968602084	0.00224855119593857	0.00219360125858834
248	13.6648837358257	0.31	-3.43675146511682	-3.54635378536539	-3.32714914486825	0.470275522948186	-14.9161158555854	-15.2532647568826	-14.5789669542881	1.98	1.1	3.49	-6.2334765344382	-6.09569555454012	-5.95791457464205	-7.38824971257215	-7.22494432760665	-7.06163894264115	-7.1465943526004	-6.98963779722646	-6.83189216499494	-3.43675146511682	2.82541107650377	0.154886200914586	-9.95843345356347	-0.708213194141811	-0.694222019891418	-0.723110575803404	-1.02142267333704	-1.00486615687492	-1.03905155388762	-0.958054326482739	-0.942505126904083	-0.975028504685801	0.00188809968602084	0.00224855119593857	0.00219360125858834
248	13.6648837358257	0.31	-3.43639889864623	-3.5455829766211	-3.32721482067135	0.462883473365774	-14.9634187564638	-15.3066971095945	-14.6201404033331	2.03	1.13	3.59	-6.13086060519961	-5.99336577422738	-5.85587094325515	-7.23516467591196	-7.0729039741555	-6.91064327239903	-7.00542685799946	-6.84917667838287	-6.69276888174935	-3.43639889864623	2.91329089064022	-0.175838700620115	-10.7537603499542	-0.708213194141811	-0.694222019891418	-0.723110575803404	-1.02142267333704	-1.00486615687492	-1.03905155388762	-0.958054326482739	-0.942505126904083	-0.975028504685801	0.00188809968602084	0.00224855119593857	0.00219360125858834
248	13.6648837358257	0.31	-3.43623499243842	-3.54510972840169	-3.32736025647515	0.470862482203919	-15.0231824126878	-15.3623515621895	-14.6840132631861	2.02	1.14	3.52	-6.17819692874841	-6.0417950381072	-5.90539314746599	-7.29736973895159	-7.13625881280593	-6.97514788666026	-7.08486077807017	-6.92741868316488	-6.77109516014024	-3.43623499243842	2.87887070942065	-0.275346898028295	-10.6851025084138	-0.708213194141811	-0.694222019891418	-0.723110575803404	-1.02142267333704	-1.00486615687492	-1.03905155388762	-0.958054326482739	-0.942505126904083	-0.975028504685801	0.00188809968602084	0.00224855119593857	0.00219360125858834
[truncated: 1,368 more rows]
