# Supplementary material for: Re-expressing coefficients from regression models for inclusion in a meta-analysis
Source: BMC Med Res Methodol. 2024 Jan 8;24:6. doi: 10.1186/s12874-023-02132-y (PMC10773134; doi:10.1186/s12874-023-02132-y)
Supplement: Supplementary file 2 — Additional file 2. [file 12874_2023_2132_MOESM2_ESM.zip › Supp_Files_R1/simdata/simdata_scenario_249.csv]

ex_no	errsd	rsquare	beta	b_low_ci	b_hi_ci	lrsquare	lbeta	lb_low_ci	lb_hi_ci	x_median	x_25	x_75	rbl	rb	rbu	altl	alt	altu	dzl	dz	dzu	observed_beta	xlog	error	ylog	RelBias_rb	RelBias_rbl	RelBias_rbu	RelBias_alt	RelBias_altl	RelBias_altu	RelBias_dz	RelBias_dzl	RelBias_dzu	MC_SE_RelBias_rb	MC_SE_RelBias_alt	MC_SE_RelBias_dz
249	14.590010676409	0.06	-0.183825157141611	-0.30025088339391	-0.0673994308893118	0.364450347206464	-12.6384696063656	-15.2442361795637	-10.0327030331676	3.59	2.21	5.87	-3.74867948598505	-3.10790066419611	-2.46712184240716	-4.07777349409968	-3.38074113781522	-2.68370878153076	-4.03047176161521	-3.34259905880604	-2.6536671672215	-0.183825157141611	6.75370354692344	-0.301809286050374	-19.8131634695361	-0.800538891130115	-0.713714472154445	-0.953188392223294	-0.937230566378327	-0.843799419038286	-1.10155605159189	-0.878694833058696	-0.79012110157447	-1.03794795578812	0.0126868129918495	0.0137793878856004	0.0134651238450276
249	14.590010676409	0.11	-0.83667316205506	-1.2073400565383	-0.466006267571819	0.296962238365824	-11.6039599386641	-14.3915595451827	-8.81636033214549	3.8	2.28	6.87	-3.36527061933005	-2.71342833463387	-2.06158604993769	-3.63779964576514	-2.93316934984125	-2.22853905391736	-3.54429836769126	-2.85761420460821	-2.16995336328682	-0.83667316205506	5.53743528258904	-0.966295843951074	-21.4598195998343	-0.800538891130115	-0.713714472154445	-0.953188392223294	-0.937230566378327	-0.843799419038286	-1.10155605159189	-0.878694833058696	-0.79012110157447	-1.03794795578812	0.0126868129918495	0.0137793878856004	0.0134651238450276
249	14.590010676409	0.12	-1.06317390866368	-1.50536364459972	-0.620984172727627	0.259172335162792	-12.3588594157566	-15.621191209869	-9.09652762164422	4.09	2.58	6.39	-3.41415995197927	-2.70114630200292	-1.98813265202656	-3.66151109514582	-2.89684059724916	-2.13217009935249	-3.64496142607078	-2.88345120302746	-2.12332875911032	-1.06317390866368	5.73063898343139	1.04191028632886	-20.3039479429863	-0.800538891130115	-0.713714472154445	-0.953188392223294	-0.937230566378327	-0.843799419038286	-1.10155605159189	-0.878694833058696	-0.79012110157447	-1.03794795578812	0.0126868129918495	0.0137793878856004	0.0134651238450276
249	14.590010676409	0.12	-0.791181507436419	-1.1319502948021	-0.450412720070738	0.396363644182235	-13.753628264337	-16.4036139709561	-11.103642557718	4.8	2.6	8.16	-3.10553249466148	-2.60383715259448	-2.10214181052747	-3.28055732707764	-2.75058691678315	-2.22061650648865	-3.17963530840641	-2.66625678329722	-2.15251254615817	-0.791181507436419	6.63615074102057	-0.910837566723055	-23.6102464694999	-0.800538891130115	-0.713714472154445	-0.953188392223294	-0.937230566378327	-0.843799419038286	-1.10155605159189	-0.878694833058696	-0.79012110157447	-1.03794795578812	0.0126868129918495	0.0137793878856004	0.0134651238450276
249	14.590010676409	0.12	-0.586244696076572	-0.836570252406643	-0.3359191397465	0.416714768611969	-15.1436039918621	-17.9408827650203	-12.346325218704	3.99	2.26	7.06	-4.01659170376359	-3.39033897916036	-2.76408625455713	-4.31948434097134	-3.64600567126249	-2.97252700155365	-4.18869636679876	-3.53490094740416	-2.88316349524008	-0.586244696076572	6.51972227351072	0.996487506818214	-20.1704235839822	-0.800538891130115	-0.713714472154445	-0.953188392223294	-0.937230566378327	-0.843799419038286	-1.10155605159189	-0.878694833058696	-0.79012110157447	-1.03794795578812	0.0126868129918495	0.0137793878856004	0.0134651238450276
249	14.590010676409	0.13	-0.614954261925819	-0.867452490026755	-0.362456033824883	0.439156829059984	-14.526023792687	-17.0889913597483	-11.9630562256256	4.23	2.37	6.94	-3.62496510659025	-3.08130118843747	-2.53763727028468	-3.87465007137112	-3.29353897724144	-2.71242788311175	-3.78744881478939	-3.21864261344991	-2.6518834016606	-0.614954261925819	6.78053896039902	-1.66050815651744	-23.4422805728605	-0.800538891130115	-0.713714472154445	-0.953188392223294	-0.937230566378327	-0.843799419038286	-1.10155605159189	-0.878694833058696	-0.79012110157447	-1.03794795578812	0.0126868129918495	0.0137793878856004	0.0134651238450276
249	14.590010676409	0.15	-1.37768459824371	-1.88761915231841	-0.867750044169007	0.341477647877049	-14.4046082219755	-17.5277451973069	-11.281471246644	4.53	2.61	6.72	-3.49727063630411	-2.87411830758013	-2.25096597885615	-3.71389092664048	-3.05214065900645	-2.39039039137243	-3.68349510279878	-3.02809277096934	-2.3714284606227	-1.37768459824371	5.65040661761239	0.318494063115426	-21.2685678524189	-0.800538891130115	-0.713714472154445	-0.953188392223294	-0.937230566378327	-0.843799419038286	-1.10155605159189	-0.878694833058696	-0.79012110157447	-1.03794795578812	0.0126868129918495	0.0137793878856004	0.0134651238450276
249	14.590010676409	0.15	-1.01961909733347	-1.39139712404426	-0.647841070622676	0.358901078227378	-12.2032834295191	-14.7497460257424	-9.65682083329578	4.3	2.4	6.97	-3.08593665205504	-2.55316664740153	-2.02039664274803	-3.29354140015576	-2.72492957660488	-2.15631775305401	-3.22210137131629	-2.66624928486754	-2.10984837706199	-1.01961909733347	5.96597097100998	-0.858322449872316	-21.6736286644564	-0.800538891130115	-0.713714472154445	-0.953188392223294	-0.937230566378327	-0.843799419038286	-1.10155605159189	-0.878694833058696	-0.79012110157447	-1.03794795578812	0.0126868129918495	0.0137793878856004	0.0134651238450276
249	14.590010676409	0.15	-0.981637267992557	-1.34339382225767	-0.619880713727448	0.37845020100744	-14.4034797623374	-17.2854300379106	-11.5215294867643	4.04	2.55	7.03	-3.8216886014421	-3.18450939942485	-2.5473301974076	-4.10395018187426	-3.41971031444539	-2.73547044701652	-4.04099716759949	-3.36634238713838	-2.69173333658252	-0.981637267992557	5.8200725991142	-0.601037891368012	-21.7086961881952	-0.800538891130115	-0.713714472154445	-0.953188392223294	-0.937230566378327	-0.843799419038286	-1.10155605159189	-0.878694833058696	-0.79012110157447	-1.03794795578812	0.0126868129918495	0.0137793878856004	0.0134651238450276
249	14.590010676409	0.15	-0.885971986283043	-1.21017538348732	-0.561768589078767	0.345540997045934	-13.896647387002	-16.8826276419277	-10.9106671320762	4.18	2.32	7.53	-3.62281305254312	-2.98205685797329	-2.34130066340346	-3.87729599523076	-3.19153015771924	-2.50576432020771	-3.74247251765158	-3.08137874180844	-2.4198247562276	-0.885971986283043	6.63941781164302	0.908437276735414	-21.2550268372717	-0.800538891130115	-0.713714472154445	-0.953188392223294	-0.937230566378327	-0.843799419038286	-1.10155605159189	-0.878694833058696	-0.79012110157447	-1.03794795578812	0.0126868129918495	0.0137793878856004	0.0134651238450276
249	14.590010676409	0.15	-0.839577294066986	-1.14917846223656	-0.529976125897409	0.378707493808999	-14.6822498530013	-17.6183724134729	-11.7461272925297	4.19	2.41	6.9	-3.77448188467009	-3.1454600229687	-2.51643816126731	-4.038881061366	-3.36579676475585	-2.69271246814569	-3.95739311735085	-3.29767572194749	-2.63843297012263	-0.839577294066986	5.79760813958707	1.50658286020692	-19.5950545096576	-0.800538891130115	-0.713714472154445	-0.953188392223294	-0.937230566378327	-0.843799419038286	-1.10155605159189	-0.878694833058696	-0.79012110157447	-1.03794795578812	0.0126868129918495	0.0137793878856004	0.0134651238450276
249	14.590010676409	0.15	-0.634640381983475	-0.867514112043273	-0.401766651923676	0.475455977190394	-14.5934036280429	-16.9865974418112	-12.2002098142745	4.2	2.14	8.13	-3.62561827005485	-3.11481513571887	-2.60401200138289	-3.87799169870439	-3.33163238366344	-2.7852730686225	-3.66447015813087	-3.14764345444882	-2.63255269783061	-0.634640381983475	6.76795480673382	-0.979868084582074	-22.3750572066547	-0.800538891130115	-0.713714472154445	-0.953188392223294	-0.937230566378327	-0.843799419038286	-1.10155605159189	-0.878694833058696	-0.79012110157447	-1.03794795578812	0.0126868129918495	0.0137793878856004	0.0134651238450276
249	14.590010676409	0.16	-1.37157123783662	-1.85575704958079	-0.887385426092445	0.257324329867348	-11.2202337265839	-14.196327001095	-8.24414045207287	4.24	2.49	6.83	-3.00487165379742	-2.3749355922411	-1.74499953068478	-3.21108466044323	-2.53791846322238	-1.86475226600154	-3.1618100601574	-2.49946623234062	-1.83559378448845	-1.37157123783662	5.74934330033945	1.62719943362622	-19.8420061973456	-0.800538891130115	-0.713714472154445	-0.953188392223294	-0.937230566378327	-0.843799419038286	-1.10155605159189	-0.878694833058696	-0.79012110157447	-1.03794795578812	0.0126868129918495	0.0137793878856004	0.0134651238450276
249	14.590010676409	0.16	-1.11189975174631	-1.51198130696992	-0.711818196522693	0.335628397764093	-11.8410350366441	-14.4421006535151	-9.23996941977306	4.07	2.68	7.88	-3.17094553713994	-2.59984874121657	-2.0287519452932	-3.40244444608857	-2.78965400276199	-2.1768635594354	-3.3247257582258	-2.72681797980017	-2.12683603481515	-1.11189975174631	5.84767991771939	0.760297297530023	-20.4987831799556	-0.800538891130115	-0.713714472154445	-0.953188392223294	-0.937230566378327	-0.843799419038286	-1.10155605159189	-0.878694833058696	-0.79012110157447	-1.03794795578812	0.0126868129918495	0.0137793878856004	0.0134651238450276
249	14.590010676409	0.17	-1.30531832387436	-1.75931048797669	-0.851326159772024	0.233731845311864	-10.3203739773316	-13.2378838959924	-7.40286405867081	3.89	2.42	6.84	-3.02560886587645	-2.3587920282658	-1.69197519065515	-3.26167725657898	-2.54283308009996	-1.82398890362094	-3.20123622183876	-2.49611943110762	-1.78999679585469	-1.30531832387436	5.50944287265499	0.476475828834019	-20.5436985010645	-0.800538891130115	-0.713714472154445	-0.953188392223294	-0.937230566378327	-0.843799419038286	-1.10155605159189	-0.878694833058696	-0.79012110157447	-1.03794795578812	0.0126868129918495	0.0137793878856004	0.0134651238450276
249	14.590010676409	0.17	-1.27187613342094	-1.71579398053687	-0.827958286305013	0.295463400981293	-12.1169240106847	-15.0382349087804	-9.19561311258901	4.39	2.46	7.37	-3.08571979028345	-2.48629127314003	-1.88686275599661	-3.28645542889539	-2.64803222838186	-2.00960902786833	-3.20251907319217	-2.58145110963583	-1.95967093528293	-1.27187613342094	6.03945662389948	-0.829019111387318	-22.8985036536295	-0.800538891130115	-0.713714472154445	-0.953188392223294	-0.937230566378327	-0.843799419038286	-1.10155605159189	-0.878694833058696	-0.79012110157447	-1.03794795578812	0.0126868129918495	0.0137793878856004	0.0134651238450276
249	14.590010676409	0.17	-1.13583637486067	-1.52134267931786	-0.750330070403482	0.447920331317894	-15.7599773987936	-18.4917311045838	-13.0282236930034	3.88	2.16	7.6	-4.24355944476122	-3.61666523061737	-2.98977101647351	-4.57685904405944	-3.90072701597746	-3.22459498789548	-4.37083715481123	-3.7246821392258	-3.07889982275201	-1.13583637486067	6.00448166708725	-3.41224459623888	-24.23479615988	-0.800538891130115	-0.713714472154445	-0.953188392223294	-0.937230566378327	-0.843799419038286	-1.10155605159189	-0.878694833058696	-0.79012110157447	-1.03794795578812	0.0126868129918495	0.0137793878856004	0.0134651238450276
249	14.590010676409	0.17	-0.820593414316641	-1.10110121260935	-0.540085616023928	0.365721275007183	-12.9270763877826	-15.5850504362628	-10.2691023393024	3.73	2.19	6.49	-3.70031479867756	-3.06923947772719	-2.43816415677682	-4.0074469053694	-3.32399131318536	-2.64053572100131	-3.91039453695993	-3.24486900100176	-2.57659497445154	-0.820593414316641	5.96402096150778	-1.09740606559861	-21.0229285768602	-0.800538891130115	-0.713714472154445	-0.953188392223294	-0.937230566378327	-0.843799419038286	-1.10155605159189	-0.878694833058696	-0.79012110157447	-1.03794795578812	0.0126868129918495	0.0137793878856004	0.0134651238450276
249	14.590010676409	0.17	-0.792943685870012	-1.06542889473224	-0.52045847700778	0.490054217359151	-16.7152424422881	-19.3774264997485	-14.0530583848277	4.14	2.37	6.77	-4.19349905968114	-3.61737166000795	-3.04124426033476	-4.49231007013047	-3.875130268157	-3.25795046618353	-4.40524265056635	-3.79750537097539	-3.19429525846944	-0.792943685870012	6.12689851022843	0.0297083514058539	-20.4065060660097	-0.800538891130115	-0.713714472154445	-0.953188392223294	-0.937230566378327	-0.843799419038286	-1.10155605159189	-0.878694833058696	-0.79012110157447	-1.03794795578812	0.0126868129918495	0.0137793878856004	0.0134651238450276
249	14.590010676409	0.18	-1.50359628342337	-2.00836330970797	-0.998829257138774	0.383614554926314	-13.9272317359484	-16.6835471426987	-11.170916329198	3.89	2.22	6.89	-3.81612012769658	-3.18565284085325	-2.55518555400991	-4.11424851042466	-3.43452695843768	-2.7548054064507	-3.99429161071477	-3.33352359595342	-2.67383043879046	-1.50359628342337	5.49161407900604	-1.39151726650795	-21.4410109645855	-0.800538891130115	-0.713714472154445	-0.953188392223294	-0.937230566378327	-0.843799419038286	-1.10155605159189	-0.878694833058696	-0.79012110157447	-1.03794795578812	0.0126868129918495	0.0137793878856004	0.0134651238450276
249	14.590010676409	0.18	-1.45093729526218	-1.942351816765	-0.95952277375935	0.259987941095597	-10.8341960758553	-13.6880053746407	-7.98038677706993	4.46	2.22	6.75	-2.76701907604833	-2.19012386356011	-1.61322865107188	-2.9423907470157	-2.32893233253769	-1.71547391805969	-2.86315529661541	-2.2661247240751	-1.66880378653456	-1.45093729526218	5.47783972362168	0.816251665995151	-19.8211250940435	-0.800538891130115	-0.713714472154445	-0.953188392223294	-0.937230566378327	-0.843799419038286	-1.10155605159189	-0.878694833058696	-0.79012110157447	-1.03794795578812	0.0126868129918495	0.0137793878856004	0.0134651238450276
249	14.590010676409	0.18	-1.40863014334807	-1.8853371873995	-0.931923099296639	0.342681486902566	-13.5736899699577	-16.5088108893512	-10.6385690505642	3.92	2.29	6.08	-3.74938035008431	-3.08277360450738	-2.41616685893044	-4.03889424643024	-3.32081448445525	-2.60273472248025	-3.99096947055308	-3.28051290524553	-2.57107279475471	-1.40863014334807	5.42282170359217	2.62524017633392	-17.594872911801	-0.800538891130115	-0.713714472154445	-0.953188392223294	-0.937230566378327	-0.843799419038286	-1.10155605159189	-0.878694833058696	-0.79012110157447	-1.03794795578812	0.0126868129918495	0.0137793878856004	0.0134651238450276
249	14.590010676409	0.18	-1.27333943753187	-1.69336239508903	-0.853316479974718	0.384122035847096	-14.7059969964884	-17.613315793864	-11.7986781991129	4.04	2.64	6.32	-3.89816325090138	-3.2547180627709	-2.61127287464043	-4.18656365776619	-3.49551403592988	-2.80446441409358	-4.18251083890024	-3.48929900009731	-2.80006342137357	-1.27333943753187	5.71110397810197	-1.76638994498074	-22.671023766031	-0.800538891130115	-0.713714472154445	-0.953188392223294	-0.937230566378327	-0.843799419038286	-1.10155605159189	-0.878694833058696	-0.79012110157447	-1.03794795578812	0.0126868129918495	0.0137793878856004	0.0134651238450276
249	14.590010676409	0.18	-1.06607129828257	-1.42153480831347	-0.710607788251661	0.386719923743484	-14.3174002173366	-17.1324156546985	-11.5023847799748	4.37	2.48	7.07	-3.5326745996162	-2.95222326493426	-2.3717719302523	-3.76444518811901	-3.14591178738686	-2.5273783866547	-3.68993270980472	-3.08258434698668	-2.47758150760249	-1.06607129828257	6.15755138360508	1.03525646840913	-20.6785348787906	-0.800538891130115	-0.713714472154445	-0.953188392223294	-0.937230566378327	-0.843799419038286	-1.10155605159189	-0.878694833058696	-0.79012110157447	-1.03794795578812	0.0126868129918495	0.0137793878856004	0.0134651238450276
249	14.590010676409	0.18	-1.04447034570939	-1.38791739040024	-0.701023301018528	0.405720577884825	-13.0736280504438	-15.5440060728413	-10.6032500280463	3.6	2.19	6.5	-3.80812256595505	-3.20290520760826	-2.59768784926147	-4.1404559702961	-3.48242152384825	-2.8243870774004	-4.04250629289392	-3.39958295510904	-2.75501993529352	-1.04447034570939	5.8017311620038	0.412198280326786	-19.985741203062	-0.800538891130115	-0.713714472154445	-0.953188392223294	-0.937230566378327	-0.843799419038286	-1.10155605159189	-0.878694833058696	-0.79012110157447	-1.03794795578812	0.0126868129918495	0.0137793878856004	0.0134651238450276
249	14.590010676409	0.18	-1.03938219977797	-1.38179747059834	-0.69696692895761	0.457856018172146	-15.9237918747791	-18.6291502975095	-13.2184334520487	4.06	2.17	6.45	-4.10104146876988	-3.50548091435283	-2.90992035993578	-4.40176276176486	-3.76253092498089	-3.12329908819692	-4.29625481952378	-3.67030223114427	-3.04652165732735	-1.03938219977797	5.82261822439755	-0.343232275231406	-21.0469522878249	-0.800538891130115	-0.713714472154445	-0.953188392223294	-0.937230566378327	-0.843799419038286	-1.10155605159189	-0.878694833058696	-0.79012110157447	-1.03794795578812	0.0126868129918495	0.0137793878856004	0.0134651238450276
249	14.590010676409	0.18	-1.02402188157611	-1.36514564211412	-0.682898121038097	0.298073044114546	-12.3022139961783	-15.2497108335303	-9.35471715882628	4.15	2.63	7.29	-3.29057371141986	-2.65456456256714	-2.01855541371441	-3.52389200884083	-2.84278659873753	-2.16168118863423	-3.46676770711305	-2.79521765079442	-2.12571009137208	-1.02402188157611	6.01323825251409	-0.952035012251687	-22.7635209123922	-0.800538891130115	-0.713714472154445	-0.953188392223294	-0.937230566378327	-0.843799419038286	-1.10155605159189	-0.878694833058696	-0.79012110157447	-1.03794795578812	0.0126868129918495	0.0137793878856004	0.0134651238450276
249	14.590010676409	0.18	-0.987130388675524	-1.31789531522593	-0.656365462125115	0.418899033289632	-14.3590289100928	-16.9995014258138	-11.7185563943717	4.03	2.34	6.4	-3.76474753241603	-3.17998259496449	-2.59521765751296	-4.04357739029674	-3.41550279582324	-2.78742820134974	-3.9841275500885	-3.36317503174516	-2.74592612742375	-0.987130388675524	5.641653774262	0.519946917235241	-19.4076224346798	-0.800538891130115	-0.713714472154445	-0.953188392223294	-0.937230566378327	-0.843799419038286	-1.10155605159189	-0.878694833058696	-0.79012110157447	-1.03794795578812	0.0126868129918495	0.0137793878856004	0.0134651238450276
249	14.590010676409	0.18	-0.789896752509821	-1.05665180931146	-0.523141695708186	0.360291970334229	-12.779758810201	-15.4384734592599	-10.1210441611421	3.23	1.88	5.59	-4.16806489206032	-3.45026755179918	-2.73247021153804	-4.59124737593749	-3.80057226883765	-3.00989716173781	-4.48003283008513	-3.70852008935999	-2.93623472905324	-0.789896752509821	5.15341260800118	-0.233998560180373	-18.4123128176732	-0.800538891130115	-0.713714472154445	-0.953188392223294	-0.937230566378327	-0.843799419038286	-1.10155605159189	-0.878694833058696	-0.79012110157447	-1.03794795578812	0.0126868129918495	0.0137793878856004	0.0134651238450276
249	14.590010676409	0.19	-1.69882942390802	-2.24842739036451	-1.14923145745153	0.296406875851447	-12.7575743225375	-15.8263859078268	-9.68876273724829	3.83	2.39	6.79	-3.66818281936187	-2.95690470453658	-2.24562658971128	-3.96100225176957	-3.19294505473283	-2.42488785769609	-3.88545141693133	-3.13208696579302	-2.37929806179138	-1.69882942390802	5.26385539171199	0.224458986045826	-20.0325717289614	-0.800538891130115	-0.713714472154445	-0.953188392223294	-0.937230566378327	-0.843799419038286	-1.10155605159189	-0.878694833058696	-0.79012110157447	-1.03794795578812	0.0126868129918495	0.0137793878856004	0.0134651238450276
249	14.590010676409	0.19	-1.6255297198536	-2.14917970511766	-1.10187973458956	0.260823215422572	-11.485004982453	-14.5036892157912	-8.46632074911474	4.21	2.32	7.01	-3.09032482308011	-2.44712882787299	-1.80393283266586	-3.30480708953032	-2.61697043590651	-1.9291337822827	-3.2185028505692	-2.54824282420259	-1.87858618397372	-1.6255297198536	5.38094568251876	-0.0881313073936816	-20.8482241823746	-0.800538891130115	-0.713714472154445	-0.953188392223294	-0.937230566378327	-0.843799419038286	-1.10155605159189	-0.878694833058696	-0.79012110157447	-1.03794795578812	0.0126868129918495	0.0137793878856004	0.0134651238450276
249	14.590010676409	0.19	-1.57693205113311	-2.0827620501286	-1.07110205213762	0.317993279578844	-13.1346606823905	-16.1378981644709	-10.1314232003101	4.09	2.46	7.13	-3.52742454006367	-2.87097637773406	-2.21452821540444	-3.7830220410006	-3.07900758550712	-2.37499313001363	-3.70346442626519	-3.01436599225942	-2.32428899344336	-1.57693205113311	5.57928897344615	3.11459682975714	-18.2622938663318	-0.800538891130115	-0.713714472154445	-0.953188392223294	-0.937230566378327	-0.843799419038286	-1.10155605159189	-0.878694833058696	-0.79012110157447	-1.03794795578812	0.0126868129918495	0.0137793878856004	0.0134651238450276
249	14.590010676409	0.19	-1.56482836779733	-2.06623994455862	-1.06341679103605	0.359989591877593	-15.2361235004755	-18.407943198863	-12.064303802088	4.54	2.55	7.72	-3.66515958820495	-3.03362649110585	-2.40209339400675	-3.89133409629295	-3.22082952083385	-2.55032494537475	-3.78823072720796	-3.13201764230986	-2.48409321188424	-1.56482836779733	6.06679463628191	-2.35577806051213	-24.7779746855836	-0.800538891130115	-0.713714472154445	-0.953188392223294	-0.937230566378327	-0.843799419038286	-1.10155605159189	-0.878694833058696	-0.79012110157447	-1.03794795578812	0.0126868129918495	0.0137793878856004	0.0134651238450276
249	14.590010676409	0.19	-1.55539411821724	-2.05077971604667	-1.06000852038781	0.348987367720791	-12.8856393586468	-15.6334151189672	-10.1378635983264	4.07	2.17	7.03	-3.43500440009151	-2.83125776153946	-2.2275111229874	-3.68608562525272	-3.03820820023338	-2.39033077521405	-3.55834486493622	-2.93243875404626	-2.3056515772303	-1.55539411821724	5.54306220091328	0.422236874329044	-20.3777776901474	-0.800538891130115	-0.713714472154445	-0.953188392223294	-0.937230566378327	-0.843799419038286	-1.10155605159189	-0.878694833058696	-0.79012110157447	-1.03794795578812	0.0126868129918495	0.0137793878856004	0.0134651238450276
249	14.590010676409	0.19	-1.52775075270654	-2.01585191796497	-1.03964958744812	0.305978318307246	-11.5656841432903	-14.2852399903604	-8.84612829622032	5.26	2.41	9.06	-2.4843946289176	-2.01142743032231	-1.53846023172701	-2.60366688363317	-2.10799320212797	-1.61231952062277	-2.46294572185736	-1.99440132927295	-1.52522347948356	-1.52775075270654	6.36945633478426	-0.754683873039889	-23.5799336498069	-0.800538891130115	-0.713714472154445	-0.953188392223294	-0.937230566378327	-0.843799419038286	-1.10155605159189	-0.878694833058696	-0.79012110157447	-1.03794795578812	0.0126868129918495	0.0137793878856004	0.0134651238450276
249	14.590010676409	0.19	-1.40683967399337	-1.8644600143536	-0.949219333633141	0.308016298186252	-13.0058836640849	-16.0494755023709	-9.96229182579902	3.93	2.33	6.39	-3.63512993861385	-2.94577084954957	-2.25641176048529	-3.91456502058286	-3.17221439701728	-2.4298637734517	-3.85415650321779	-3.12255899225616	-2.39286322979569	-1.40683967399337	5.47859326238935	1.77963307138847	-18.6400991809172	-0.800538891130115	-0.713714472154445	-0.953188392223294	-0.937230566378327	-0.843799419038286	-1.10155605159189	-0.878694833058696	-0.79012110157447	-1.03794795578812	0.0126868129918495	0.0137793878856004	0.0134651238450276
249	14.590010676409	0.19	-1.28908959708236	-1.70279205613498	-0.875387138029739	0.336097463079263	-12.8296404073136	-15.6449067774506	-10.0143740371767	3.71	2.26	6.26	-3.73020252258872	-3.05896082936367	-2.38771913613861	-4.04192003817562	-3.31458546749863	-2.58725089682164	-3.97632977290575	-3.25928933819881	-2.54450315582559	-1.28908959708236	5.5431962896945	-0.816058015452923	-20.8470134058059	-0.800538891130115	-0.713714472154445	-0.953188392223294	-0.937230566378327	-0.843799419038286	-1.10155605159189	-0.878694833058696	-0.79012110157447	-1.03794795578812	0.0126868129918495	0.0137793878856004	0.0134651238450276
249	14.590010676409	0.19	-1.24133205633859	-1.64786033965845	-0.834803773018721	0.307387680863564	-12.6129002295682	-15.5688857248166	-9.65691473431979	3.82	2.32	6.79	-3.62382443679204	-2.93578724120718	-2.24775004562232	-3.9151036612137	-3.17176275426014	-2.42842184730657	-3.82758617718675	-3.10107683653321	-2.37406975714041	-1.24133205633859	5.36538404329372	0.892169276827203	-19.3555011787577	-0.800538891130115	-0.713714472154445	-0.953188392223294	-0.937230566378327	-0.843799419038286	-1.10155605159189	-0.878694833058696	-0.79012110157447	-1.03794795578812	0.0126868129918495	0.0137793878856004	0.0134651238450276
249	14.590010676409	0.19	-1.221106124585	-1.61927931660561	-0.82293293256439	0.455295840248504	-14.8835577319511	-17.4252661227275	-12.3418493411747	4.11	2.2	6.37	-3.79685272024775	-3.24303091060497	-2.68920910096219	-4.07052446563904	-3.47678396742759	-2.88304346921613	-3.98474287395415	-3.40346247501764	-2.82335677308354	-1.221106124585	5.7514494017239	0.331194265948488	-19.9969766033929	-0.800538891130115	-0.713714472154445	-0.953188392223294	-0.937230566378327	-0.843799419038286	-1.10155605159189	-0.878694833058696	-0.79012110157447	-1.03794795578812	0.0126868129918495	0.0137793878856004	0.0134651238450276
249	14.590010676409	0.19	-1.19013474395793	-1.56924186170177	-0.811027626214095	0.298110824188431	-12.099613324975	-14.9983072005343	-9.20091944941562	4.02	2.45	7.46	-3.33100998713081	-2.68723211806709	-2.04345424900336	-3.57888488255384	-2.88720071102139	-2.19551653948894	-3.48340216281267	-2.80936951044459	-2.13571139415475	-1.19013474395793	6.07399798999398	-0.236497504514945	-21.4920515439815	-0.800538891130115	-0.713714472154445	-0.953188392223294	-0.937230566378327	-0.843799419038286	-1.10155605159189	-0.878694833058696	-0.79012110157447	-1.03794795578812	0.0126868129918495	0.0137793878856004	0.0134651238450276
249	14.590010676409	0.19	-1.12942419533222	-1.49024277213102	-0.768605618533413	0.366547137876769	-12.992055211296	-15.658640961816	-10.325469460776	4.28	2.31	7.24	-3.28486067888291	-2.72546585655366	-2.16607103422441	-3.50686356578497	-2.90966279744605	-2.31246202910712	-3.39948536418628	-2.82028964813871	-2.24209121473628	-1.12942419533222	6.39196346651397	0.99522676771003	-20.5155692859125	-0.800538891130115	-0.713714472154445	-0.953188392223294	-0.937230566378327	-0.843799419038286	-1.10155605159189	-0.878694833058696	-0.79012110157447	-1.03794795578812	0.0126868129918495	0.0137793878856004	0.0134651238450276
249	14.590010676409	0.19	-1.00577987628747	-1.33140823384803	-0.680151518726915	0.385170605727277	-14.6994374329114	-17.5990296041913	-11.7998452616314	3.76	2.21	6.55	-4.15480458606532	-3.47026463574421	-2.78572468542309	-4.49651414612467	-3.75567459363892	-3.01483504115316	-4.38855110167787	-3.66738243682545	-2.94399313409092	-1.00577987628747	6.21880567960933	-0.4992871040165	-21.5577548360486	-0.800538891130115	-0.713714472154445	-0.953188392223294	-0.937230566378327	-0.843799419038286	-1.10155605159189	-0.878694833058696	-0.79012110157447	-1.03794795578812	0.0126868129918495	0.0137793878856004	0.0134651238450276
249	14.590010676409	0.19	-0.93262604889531	-1.23334325081607	-0.631908846974547	0.416178670011043	-15.3332810604782	-18.1687221455619	-12.4978399753945	4.09	2.23	6.74	-3.9759371850681	-3.35544579574891	-2.73495440642972	-4.26459523810901	-3.5990553915249	-2.93351554494079	-4.1525186223282	-3.50607161458201	-2.85854954810409	-0.93262604889531	5.8614861142201	0.909873572818699	-20.0748305726873	-0.800538891130115	-0.713714472154445	-0.953188392223294	-0.937230566378327	-0.843799419038286	-1.10155605159189	-0.878694833058696	-0.79012110157447	-1.03794795578812	0.0126868129918495	0.0137793878856004	0.0134651238450276
249	14.590010676409	0.19	-0.928575579286611	-1.23086742015581	-0.626283738417414	0.39986167724719	-14.2123846429156	-16.9308462426784	-11.4939230431527	4.13	2.4	7.73	-3.66937230891874	-3.08020815409438	-2.49104399927002	-3.93147874737622	-3.30023008727762	-2.66898142717902	-3.79820890647114	-3.18836453258505	-2.57765751189829	-0.928575579286611	6.21314258367099	-2.10784932779079	-23.7932808928239	-0.800538891130115	-0.713714472154445	-0.953188392223294	-0.937230566378327	-0.843799419038286	-1.10155605159189	-0.878694833058696	-0.79012110157447	-1.03794795578812	0.0126868129918495	0.0137793878856004	0.0134651238450276
249	14.590010676409	0.2	-1.93713945726576	-2.54568819109743	-1.32859072343409	0.309561795674466	-13.8265992455689	-17.0505586561286	-10.6026398350092	3.92	2.29	6.71	-3.87366287453831	-3.14122166075938	-2.40878044698046	-4.17293142069664	-3.38390381200069	-2.59487620330474	-4.0787903071253	-3.30834490238709	-2.5372170208533	-1.93713945726576	5.33137073506276	1.34878144763212	-19.2034281016815	-0.800538891130115	-0.713714472154445	-0.953188392223294	-0.937230566378327	-0.843799419038286	-1.10155605159189	-0.878694833058696	-0.79012110157447	-1.03794795578812	0.0126868129918495	0.0137793878856004	0.0134651238450276
249	14.590010676409	0.2	-1.82515672315957	-2.40107148945703	-1.24924195686212	0.290932942242207	-13.3405126729825	-16.5921731051454	-10.0888522408197	4.08	2.09	7.24	-3.63717139071027	-2.92437468703439	-2.21157798335851	-3.90199467602738	-3.13729908045084	-2.37260348487429	-3.73240014149332	-3.00161912692289	-2.27017302675031	-1.82515672315957	5.33704419632803	-0.946172727076788	-21.4882583945522	-0.800538891130115	-0.713714472154445	-0.953188392223294	-0.937230566378327	-0.843799419038286	-1.10155605159189	-0.878694833058696	-0.79012110157447	-1.03794795578812	0.0126868129918495	0.0137793878856004	0.0134651238450276
249	14.590010676409	0.2	-1.70697937091495	-2.23807868904418	-1.17588005278571	0.41071243013246	-13.7132299976181	-16.2778317715427	-11.1486282236935	4.09	2.26	6.36	-3.56159732468118	-3.00046123818772	-2.43932515169425	-3.82010708138685	-3.21824231616461	-2.61637755094237	-3.75055862624206	-3.16117196672945	-2.56819550445604	-1.70697937091495	5.35177342676776	0.867248402994621	-19.1280920812198	-0.800538891130115	-0.713714472154445	-0.953188392223294	-0.937230566378327	-0.843799419038286	-1.10155605159189	-0.878694833058696	-0.79012110157447	-1.03794795578812	0.0126868129918495	0.0137793878856004	0.0134651238450276
249	14.590010676409	0.2	-1.69435880805575	-2.22193736800121	-1.1667802481103	0.333538706145477	-13.4628476976321	-16.4340809060151	-10.4916144892491	3.57	2.03	6.27	-4.05836958563123	-3.32462837103702	-2.5908871564428	-4.41704241573357	-3.61845421457288	-2.81986601341219	-4.29089856423985	-3.51437212538384	-2.73935584653251	-1.69435880805575	5.03400108394117	0.533388391377186	-18.4680393323482	-0.800538891130115	-0.713714472154445	-0.953188392223294	-0.937230566378327	-0.843799419038286	-1.10155605159189	-0.878694833058696	-0.79012110157447	-1.03794795578812	0.0126868129918495	0.0137793878856004	0.0134651238450276
249	14.590010676409	0.2	-1.63735896529579	-2.15588781364663	-1.11883011694496	0.280728085971591	-12.4169614538185	-15.5201232031808	-9.31379970445619	3.89	2.19	6.64	-3.55254446478969	-2.84223308699181	-2.13192170919393	-3.83040687636666	-3.06453846490976	-2.29867005345286	-3.72833171209294	-2.98188365710175	-2.23714501218636	-1.63735896529579	5.54018296950158	-1.0113581951127	-21.7825025912007	-0.800538891130115	-0.713714472154445	-0.953188392223294	-0.937230566378327	-0.843799419038286	-1.10155605159189	-0.878694833058696	-0.79012110157447	-1.03794795578812	0.0126868129918495	0.0137793878856004	0.0134651238450276
249	14.590010676409	0.2	-1.63273845765731	-2.14018402758158	-1.12529288773305	0.314848708463463	-12.6590642376302	-15.5746736763852	-9.74345479887523	3.59	2.24	6.64	-3.82852465221648	-3.11181733337015	-2.39511001452382	-4.16443169930888	-3.38484192286526	-2.60525214642164	-4.06530165748253	-3.30332620956935	-2.54334846991737	-1.63273845765731	5.18350370099584	-0.0796041296493929	-19.8494312361164	-0.800538891130115	-0.713714472154445	-0.953188392223294	-0.937230566378327	-0.843799419038286	-1.10155605159189	-0.878694833058696	-0.79012110157447	-1.03794795578812	0.0126868129918495	0.0137793878856004	0.0134651238450276
249	14.590010676409	0.2	-1.59089730400865	-2.08557947531609	-1.09621513270121	0.357846184869424	-13.2676107334073	-16.0425246845846	-10.49269678223	3.53	1.93	6.06	-4.00083529572017	-3.30880122398055	-2.61676715224092	-4.35996102515401	-3.60580811511269	-2.85165520507136	-4.22491497513259	-3.49522889502339	-2.7641825979681	-1.59089730400865	4.9794989478723	0.275491149620655	-18.5660559044837	-0.800538891130115	-0.713714472154445	-0.953188392223294	-0.937230566378327	-0.843799419038286	-1.10155605159189	-0.878694833058696	-0.79012110157447	-1.03794795578812	0.0126868129918495	0.0137793878856004	0.0134651238450276
249	14.590010676409	0.2	-1.58690798633899	-2.08047893110339	-1.09333704157459	0.381041463707238	-14.2000067951441	-17.02565879225	-11.3743547980383	4.04	2.25	6.65	-3.76462808347665	-3.13983411854187	-2.51504015360709	-4.04272122554805	-3.37177371954541	-2.70082621354277	-3.94676424969426	-3.29422207784464	-2.63788070797675	-1.58690798633899	5.48190919072174	-1.01619270217882	-21.5926965605907	-0.800538891130115	-0.713714472154445	-0.953188392223294	-0.937230566378327	-0.843799419038286	-1.10155605159189	-0.878694833058696	-0.79012110157447	-1.03794795578812	0.0126868129918495	0.0137793878856004	0.0134651238450276
249	14.590010676409	0.2	-1.57050834528904	-2.06616265887877	-1.07485403169931	0.325307982236456	-12.6301738307435	-15.4700553104434	-9.79029235104355	4.05	1.97	6.56	-3.41067072475429	-2.78456432563587	-2.15845792651745	-3.66139114389773	-2.98925929363387	-2.31712744337002	-3.52271465427807	-2.87546832274287	-2.22951173208617	-1.57050834528904	5.15818833566867	0.452929247763083	-18.7251175927081	-0.800538891130115	-0.713714472154445	-0.953188392223294	-0.937230566378327	-0.843799419038286	-1.10155605159189	-0.878694833058696	-0.79012110157447	-1.03794795578812	0.0126868129918495	0.0137793878856004	0.0134651238450276
249	14.590010676409	0.2	-1.45353361212605	-1.91096542233191	-0.996101801920192	0.331529077548879	-13.4758054631408	-16.463393021633	-10.4882179046485	4.26	2.53	6.58	-3.47432093013843	-2.84384105448634	-2.21336117883424	-3.71153551738497	-3.03800866176833	-2.3644818061517	-3.67436364908795	-3.00900606583354	-2.34192916215005	-1.45353361212605	5.8727193458445	-2.75634963049247	-24.0725294153315	-0.800538891130115	-0.713714472154445	-0.953188392223294	-0.937230566378327	-0.843799419038286	-1.10155605159189	-0.878694833058696	-0.79012110157447	-1.03794795578812	0.0126868129918495	0.0137793878856004	0.0134651238450276
249	14.590010676409	0.2	-1.42692173995258	-1.87245893072982	-0.981384549175351	0.391421613214049	-15.4326981507033	-18.4371357231295	-12.4282605782772	3.96	2.43	6.92	-4.15584368625575	-3.4786249954776	-2.80140630469945	-4.47277839430957	-3.74391336544604	-3.01504833658251	-4.38523441149868	-3.67170611620562	-2.95534950340573	-1.42692173995258	5.71212862280919	2.3856428808988	-18.6089322630564	-0.800538891130115	-0.713714472154445	-0.953188392223294	-0.937230566378327	-0.843799419038286	-1.10155605159189	-0.878694833058696	-0.79012110157447	-1.03794795578812	0.0126868129918495	0.0137793878856004	0.0134651238450276
249	14.590010676409	0.2	-1.28071580595247	-1.68273569248063	-0.87869591942431	0.391993257822566	-13.7735867879725	-16.4518139504933	-11.0953596254516	4.19	2.39	7.08	-3.51795531327271	-2.94525959078924	-2.37256386830577	-3.76360213139266	-3.15091702034356	-2.53823190929446	-3.67441519739671	-3.07617323057954	-2.47660243776343	-1.28071580595247	6.26346469174126	-0.53346797867002	-22.2439454465572	-0.800538891130115	-0.713714472154445	-0.953188392223294	-0.937230566378327	-0.843799419038286	-1.10155605159189	-0.878694833058696	-0.79012110157447	-1.03794795578812	0.0126868129918495	0.0137793878856004	0.0134651238450276
249	14.590010676409	0.2	-1.26132164567161	-1.65972423646208	-0.862919054881145	0.377204670383379	-13.5327366645796	-16.2476454026792	-10.81782792648	4.61	2.29	8.04	-3.19252582086086	-2.65906906249053	-2.12561230412021	-3.3849581080739	-2.81934677683476	-2.25373544559561	-3.23329403135025	-2.69313877672313	-2.15264359275002	-1.26132164567161	6.41305958482268	-1.18359081722919	-23.1607048499751	-0.800538891130115	-0.713714472154445	-0.953188392223294	-0.937230566378327	-0.843799419038286	-1.10155605159189	-0.878694833058696	-0.79012110157447	-1.03794795578812	0.0126868129918495	0.0137793878856004	0.0134651238450276
249	14.590010676409	0.2	-1.26032992875699	-1.65176410097438	-0.868895756539601	0.466089960708924	-15.5088866109875	-18.100470381496	-12.917302840479	4.32	2.17	7.5	-3.77112579472328	-3.23118466611361	-2.69124353750394	-4.02300341514705	-3.44699902743491	-2.87099463972277	-3.85079492405345	-3.30070050274958	-2.74834931165038	-1.26032992875699	6.13401309814217	-0.527920051980268	-21.967511751032	-0.800538891130115	-0.713714472154445	-0.953188392223294	-0.937230566378327	-0.843799419038286	-1.10155605159189	-0.878694833058696	-0.79012110157447	-1.03794795578812	0.0126868129918495	0.0137793878856004	0.0134651238450276
249	14.590010676409	0.2	-1.21855729631903	-1.60246253352231	-0.834652059115761	0.283462138172845	-12.2283203464529	-15.2637789280269	-9.19286176487889	3.6	2.21	6.38	-3.73739185464437	-2.99414876711155	-2.25090567957874	-4.06326475285837	-3.25521637103701	-2.44716798921565	-3.97956453301739	-3.18755667636041	-2.39635675880962	-1.21855729631903	5.65960242692107	-1.65371773719957	-22.2994975043863	-0.800538891130115	-0.713714472154445	-0.953188392223294	-0.937230566378327	-0.843799419038286	-1.10155605159189	-0.878694833058696	-0.79012110157447	-1.03794795578812	0.0126868129918495	0.0137793878856004	0.0134651238450276
249	14.590010676409	0.2	-1.14041901586684	-1.50024315627192	-0.780594875461764	0.430075426976453	-14.785845488922	-17.4433132325499	-12.1283777452941	3.6	2.17	6.38	-4.27909799323387	-3.6271825722792	-2.97526715132453	-4.65331958384281	-3.94439195467091	-3.23546432549902	-4.54843044686342	-3.85237088989814	-3.16166549074536	-1.14041901586684	5.4203500775992	0.427837707062887	-18.9499403145084	-0.800538891130115	-0.713714472154445	-0.953188392223294	-0.937230566378327	-0.843799419038286	-1.10155605159189	-0.878694833058696	-0.79012110157447	-1.03794795578812	0.0126868129918495	0.0137793878856004	0.0134651238450276
249	14.590010676409	0.2	-1.11647387610734	-1.46379146007283	-0.76915629214185	0.369591115157418	-14.4473867693291	-17.393335350929	-11.5014381877292	3.61	2.38	5.98	-4.25626768940402	-3.53537399595611	-2.81448030250821	-4.62702917462155	-3.84333876913129	-3.05964836364103	-4.59975846002773	-3.82118324949324	-3.04098421044154	-1.11647387610734	5.69335397644044	-1.99886099375518	-22.2098874873143	-0.800538891130115	-0.713714472154445	-0.953188392223294	-0.937230566378327	-0.843799419038286	-1.10155605159189	-0.878694833058696	-0.79012110157447	-1.03794795578812	0.0126868129918495	0.0137793878856004	0.0134651238450276
249	14.590010676409	0.2	-1.09079663365496	-1.43531699235282	-0.746276274957104	0.316615614972277	-11.6353233972748	-14.304210979551	-8.96643581499858	4.29	2.38	7.2	-2.99496381005796	-2.43616180878314	-1.87735980750832	-3.19670763373503	-2.60026415845075	-2.00382068316647	-3.1133251086731	-2.53164613999926	-1.95157279559642	-1.09079663365496	6.16976229670414	1.83356676722732	-19.9703204804173	-0.800538891130115	-0.713714472154445	-0.953188392223294	-0.937230566378327	-0.843799419038286	-1.10155605159189	-0.878694833058696	-0.79012110157447	-1.03794795578812	0.0126868129918495	0.0137793878856004	0.0134651238450276
249	14.590010676409	0.2	-1.00630571181273	-1.31601447873856	-0.696596944886911	0.39430037137033	-15.1097874745561	-18.0336629867421	-12.1859119623701	3.89	2.23	6.45	-4.12519918163102	-3.45636285709019	-2.78752653254935	-4.44750710760156	-3.72641360974982	-3.00532011189808	-4.35191369201192	-3.64839356396625	-2.94131930448229	-1.00630571181273	5.77251579648986	0.659989043081701	-19.8784354679286	-0.800538891130115	-0.713714472154445	-0.953188392223294	-0.937230566378327	-0.843799419038286	-1.10155605159189	-0.878694833058696	-0.79012110157447	-1.03794795578812	0.0126868129918495	0.0137793878856004	0.0134651238450276
249	14.590010676409	0.2	-0.808721677633372	-1.06484237405106	-0.552600981215682	0.380713717466887	-14.5151527521281	-17.4055234094006	-11.6247820948556	4.44	2.51	6.91	-3.53621346721209	-2.94898794097705	-2.36176241474201	-3.76231328611634	-3.13754150132854	-2.51276971654074	-3.70427184694328	-3.08754333913233	-2.4735875849485	-0.808721677633372	6.53502056251317	-0.461705075672606	-22.2590767157371	-0.800538891130115	-0.713714472154445	-0.953188392223294	-0.937230566378327	-0.843799419038286	-1.10155605159189	-0.878694833058696	-0.79012110157447	-1.03794795578812	0.0126868129918495	0.0137793878856004	0.0134651238450276
249	14.590010676409	0.2	-0.748395979987442	-0.981448706992656	-0.515343252982228	0.425362221966759	-14.3263288401338	-16.9261172672513	-11.7265404130163	3.61	2.04	7.65	-4.13506495774057	-3.49993441641361	-2.86480387508664	-4.4943190406018	-3.80400841324149	-3.11369778588119	-4.253858527136	-3.6008854997141	-2.94680274581465	-0.748395979987442	6.13651278842658	1.33701601208463	-18.752646181518	-0.800538891130115	-0.713714472154445	-0.953188392223294	-0.937230566378327	-0.843799419038286	-1.10155605159189	-0.878694833058696	-0.79012110157447	-1.03794795578812	0.0126868129918495	0.0137793878856004	0.0134651238450276
249	14.590010676409	0.21	-1.87025200262208	-2.44245585118751	-1.29804815405664	0.21126844087382	-9.83223798990039	-12.7983335528728	-6.86614242692798	3.96	2.4	6.32	-2.88006727248895	-2.21259328279331	-1.54511929309768	-3.09911072536186	-2.38087201610485	-1.66263330684784	-3.06507089730152	-2.3542474234508	-1.64473705088635	-1.87025200262208	5.02584480993525	-0.949333721778385	-21.2498573105522	-0.800538891130115	-0.713714472154445	-0.953188392223294	-0.937230566378327	-0.843799419038286	-1.10155605159189	-0.878694833058696	-0.79012110157447	-1.03794795578812	0.0126868129918495	0.0137793878856004	0.0134651238450276
249	14.590010676409	0.21	-1.8623900511594	-2.41919808190603	-1.30558202041277	0.31771225244671	-13.4458560583704	-16.5222413311198	-10.3694707856209	3.96	2.72	6.12	-3.72052630051506	-3.02777692781202	-2.33502755510897	-4.00379895279807	-3.25830517343788	-2.51281139407769	-4.02130790433434	-3.27355288725963	-2.52533182430403	-1.8623900511594	5.03161311122076	-0.381350271854652	-20.6817792160446	-0.800538891130115	-0.713714472154445	-0.953188392223294	-0.937230566378327	-0.843799419038286	-1.10155605159189	-0.878694833058696	-0.79012110157447	-1.03794795578812	0.0126868129918495	0.0137793878856004	0.0134651238450276
249	14.590010676409	0.21	-1.81951065713954	-2.36541868870514	-1.27360262557394	0.368423740975626	-13.9771892643549	-16.8344140030518	-11.119964525658	3.89	2.66	6.9	-3.85134379394317	-3.19767359411997	-2.54400339429678	-4.15231551474875	-3.44756282128022	-2.74281012781169	-4.11397517155799	-3.4157040231413	-2.71778731668337	-1.81951065713954	5.32760336050472	0.686018046280338	-20.1646321584856	-0.800538891130115	-0.713714472154445	-0.953188392223294	-0.937230566378327	-0.843799419038286	-1.10155605159189	-0.878694833058696	-0.79012110157447	-1.03794795578812	0.0126868129918495	0.0137793878856004	0.0134651238450276
249	14.590010676409	0.21	-1.80621783463514	-2.35985687383757	-1.2525787954327	0.312488678943693	-12.5125771247286	-15.4102877409068	-9.61486650855046	4.11	2.27	6.39	-3.35425841550269	-2.72353234578719	-2.09280627607169	-3.59560017470827	-2.919492825322	-2.24338547593573	-3.53223439134294	-2.86768196376489	-2.20230655103282	-1.80621783463514	5.3843542900089	0.138738875654226	-20.4565280299425	-0.800538891130115	-0.713714472154445	-0.953188392223294	-0.937230566378327	-0.843799419038286	-1.10155605159189	-0.878694833058696	-0.79012110157447	-1.03794795578812	0.0126868129918495	0.0137793878856004	0.0134651238450276
249	14.590010676409	0.21	-1.78352482752134	-2.32990481224723	-1.23714484279545	0.3938979725352	-15.3085899179533	-18.2734325489095	-12.3437472869971	3.55	1.99	6.13	-4.53790283611184	-3.80163351464578	-3.06536419317973	-4.94251860291198	-4.14060085598699	-3.33868310906199	-4.80083406565561	-4.02174447384144	-3.24317289359006	-1.78352482752134	5.00905256163933	0.162147640951421	-18.6334044661562	-0.800538891130115	-0.713714472154445	-0.953188392223294	-0.937230566378327	-0.843799419038286	-1.10155605159189	-0.878694833058696	-0.79012110157447	-1.03794795578812	0.0126868129918495	0.0137793878856004	0.0134651238450276
249	14.590010676409	0.21	-1.76141056413577	-2.29395223699398	-1.22886889127756	0.305610663069788	-12.2181712891242	-15.0936419507499	-9.34270062749853	3.73	2.12	7.22	-3.58134481597366	-2.89906733906651	-2.21678986215936	-3.87829554175071	-3.13944635718636	-2.40059717262201	-3.72220989741523	-3.01155602368904	-2.30284823241813	-1.76141056413577	5.38983463488792	-1.90165456464435	-22.2542881471198	-0.800538891130115	-0.713714472154445	-0.953188392223294	-0.937230566378327	-0.843799419038286	-1.10155605159189	-0.878694833058696	-0.79012110157447	-1.03794795578812	0.0126868129918495	0.0137793878856004	0.0134651238450276
249	14.590010676409	0.21	-1.71942800734292	-2.24147258238233	-1.19738343230351	0.26533755414469	-12.8617023472196	-16.2031024037107	-9.52030229072837	3.95	2.57	6.91	-3.65933442670989	-2.90470732163597	-2.15008021656204	-3.93929393506451	-3.12693364447315	-2.3145733538818	-3.88919862051994	-3.08586062626566	-2.28387333102958	-1.71942800734292	5.54355796529212	0.654463137681259	-20.8377920365002	-0.800538891130115	-0.713714472154445	-0.953188392223294	-0.937230566378327	-0.843799419038286	-1.10155605159189	-0.878694833058696	-0.79012110157447	-1.03794795578812	0.0126868129918495	0.0137793878856004	0.0134651238450276
249	14.590010676409	0.21	-1.67101536134407	-2.17104774081471	-1.17098298187342	0.332612506615173	-12.5956037139197	-15.3812386093748	-9.80996881846453	4	2.29	6.99	-3.43390091552637	-2.81200079026627	-2.19010066500617	-3.69165257467888	-3.02307207247833	-2.35449157027777	-3.59102419211032	-2.93912571825123	-2.28940645528398	-1.67101536134407	5.57567278708214	0.445484064824845	-20.5596420887992	-0.800538891130115	-0.713714472154445	-0.953188392223294	-0.937230566378327	-0.843799419038286	-1.10155605159189	-0.878694833058696	-0.79012110157447	-1.03794795578812	0.0126868129918495	0.0137793878856004	0.0134651238450276
249	14.590010676409	0.21	-1.63026321260298	-2.13084396792789	-1.12968245727808	0.386629442060375	-14.7861369228918	-17.6938676552699	-11.8784061905137	4.78	2.41	8.05	-3.36119651354677	-2.80883257648007	-2.25646863941337	-3.55180976418513	-2.96812130171346	-2.38443283924179	-3.4158803807285	-2.8532345591803	-2.29277940610482	-1.63026321260298	6.158948691655	-1.06249622795685	-23.5401743275645	-0.800538891130115	-0.713714472154445	-0.953188392223294	-0.937230566378327	-0.843799419038286	-1.10155605159189	-0.878694833058696	-0.79012110157447	-1.03794795578812	0.0126868129918495	0.0137793878856004	0.0134651238450276
249	14.590010676409	0.21	-1.59361288158508	-2.0709540291922	-1.11627173397796	0.339728563524261	-13.0486761997038	-15.8888645351707	-10.2084878642369	3.61	2.1	6.65	-3.88167778175063	-3.18781473487491	-2.49395168799918	-4.2189196199196	-3.46477345256798	-2.71062728521636	-4.08327439751412	-3.3535234897159	-2.62333629565522	-1.59361288158508	5.53693299368308	-1.23815895040142	-20.8530349904295	-0.800538891130115	-0.713714472154445	-0.953188392223294	-0.937230566378327	-0.843799419038286	-1.10155605159189	-0.878694833058696	-0.79012110157447	-1.03794795578812	0.0126868129918495	0.0137793878856004	0.0134651238450276
249	14.590010676409	0.21	-1.54935602588871	-2.02151684955617	-1.07719520222125	0.383911196761308	-13.6064955253642	-16.2976461960087	-10.9153448547196	3.77	2.43	7.34	-3.83646407637105	-3.20296751202925	-2.56947094768745	-4.15052167908098	-3.46516631758596	-2.77981095609093	-4.04124391702673	-3.37350510644468	-2.70653648643258	-1.54935602588871	5.65711043311565	-2.82593405471743	-23.5083838081181	-0.800538891130115	-0.713714472154445	-0.953188392223294	-0.937230566378327	-0.843799419038286	-1.10155605159189	-0.878694833058696	-0.79012110157447	-1.03794795578812	0.0126868129918495	0.0137793878856004	0.0134651238450276
249	14.590010676409	0.21	-1.51254277277263	-1.97327810856174	-1.05180743698353	0.368701780941234	-14.0544892541889	-16.9257999829838	-11.1831785253941	3.93	2.47	7.11	-3.83676604786443	-3.18589297077594	-2.53501989368745	-4.13210039036297	-3.4311264809918	-2.73015257162063	-4.04632594072612	-3.36072960186787	-2.67337527268183	-1.51254277277263	5.70977705254493	-0.348819264971531	-21.4535612733825	-0.800538891130115	-0.713714472154445	-0.953188392223294	-0.937230566378327	-0.843799419038286	-1.10155605159189	-0.878694833058696	-0.79012110157447	-1.03794795578812	0.0126868129918495	0.0137793878856004	0.0134651238450276
249	14.590010676409	0.21	-1.43356502954689	-1.8731473401526	-0.993982718941188	0.452248474092933	-15.2624645148718	-17.8849516820112	-12.6399773477323	4.32	2.57	7.76	-3.72753423941333	-3.18096241290029	-2.63439058638726	-3.97665107663894	-3.39355101564375	-2.81045095464855	-3.86849562866613	-3.3055443584655	-2.73663643792621	-1.43356502954689	6.16055526725452	1.33217554373445	-20.5347614334011	-0.800538891130115	-0.713714472154445	-0.953188392223294	-0.937230566378327	-0.843799419038286	-1.10155605159189	-0.878694833058696	-0.79012110157447	-1.03794795578812	0.0126868129918495	0.0137793878856004	0.0134651238450276
249	14.590010676409	0.21	-1.40799152919479	-1.83578187657499	-0.980201181814591	0.410230174296832	-14.5795146064881	-17.3088443032458	-11.8501849097303	3.61	2.15	6.49	-4.23470367157749	-3.5669581950272	-2.89921271847692	-4.60346375974051	-3.87757067714737	-3.15167759455422	-4.48363420150475	-3.77509736138661	-3.06929756069882	-1.40799152919479	5.65559518313425	0.95825217433065	-18.8995479227515	-0.800538891130115	-0.713714472154445	-0.953188392223294	-0.937230566378327	-0.843799419038286	-1.10155605159189	-0.878694833058696	-0.79012110157447	-1.03794795578812	0.0126868129918495	0.0137793878856004	0.0134651238450276
249	14.590010676409	0.21	-1.3312792649346	-1.73634689598961	-0.926211633879581	0.387651662073488	-13.7247771387846	-16.4179808807613	-11.0315733968078	5.18	2.36	8.05	-2.89853892585334	-2.42306292560284	-1.94758692535235	-3.04181264487396	-2.5428340398272	-2.04385543478043	-2.91694093671235	-2.43920320746127	-1.95952312425051	-1.3312792649346	6.47802246901005	0.481682340257235	-21.5937184418083	-0.800538891130115	-0.713714472154445	-0.953188392223294	-0.937230566378327	-0.843799419038286	-1.10155605159189	-0.878694833058696	-0.79012110157447	-1.03794795578812	0.0126868129918495	0.0137793878856004	0.0134651238450276
249	14.590010676409	0.21	-1.2912482400934	-1.68422010562333	-0.898276374563465	0.351334056110075	-13.3773984081279	-16.2153667525061	-10.5394300637497	3.9	2.4	7.42	-3.69960815656264	-3.052113036953	-2.40461791734336	-3.98743145748281	-3.28956230506508	-2.59169315264736	-3.87246094251226	-3.19371672899164	-2.51641979154223	-1.2912482400934	5.9215649132044	0.365543696509911	-20.7334597225166	-0.800538891130115	-0.713714472154445	-0.953188392223294	-0.937230566378327	-0.843799419038286	-1.10155605159189	-0.878694833058696	-0.79012110157447	-1.03794795578812	0.0126868129918495	0.0137793878856004	0.0134651238450276
249	14.590010676409	0.21	-1.24347469524784	-1.616959720455	-0.869989670040677	0.333381792651298	-11.2036343526462	-13.6771350377642	-8.73013366752825	4.24	2.22	6.86	-2.89570708964634	-2.37202040743075	-1.84833372521517	-3.09451408716311	-2.53487329297845	-1.97523249879379	-3.005165658452	-2.46111216519876	-1.91790766245742	-1.24347469524784	5.99250565081395	0.497554569792997	-20.3285166343786	-0.800538891130115	-0.713714472154445	-0.953188392223294	-0.937230566378327	-0.843799419038286	-1.10155605159189	-0.878694833058696	-0.79012110157447	-1.03794795578812	0.0126868129918495	0.0137793878856004	0.0134651238450276
249	14.590010676409	0.21	-1.21832523026238	-1.59149968769147	-0.845150772833289	0.451914745832279	-15.1851130279103	-17.7960674646906	-12.57415859113	4.13	2.45	6.3	-3.86236996500125	-3.29570140091451	-2.72903283682777	-4.13892271120036	-3.53167964259879	-2.92443657399722	-4.10438088357315	-3.50169506985918	-2.89887630275193	-1.21832523026238	5.89387803983819	-0.374620346651101	-20.9527841996381	-0.800538891130115	-0.713714472154445	-0.953188392223294	-0.937230566378327	-0.843799419038286	-1.10155605159189	-0.878694833058696	-0.79012110157447	-1.03794795578812	0.0126868129918495	0.0137793878856004	0.0134651238450276
249	14.590010676409	0.21	-1.10378561132615	-1.43897204691917	-0.768599175733123	0.423535878765742	-13.5610140539364	-16.0311375430378	-11.090890564835	4.47	2.33	8.12	-3.2365083738859	-2.73781791380181	-2.23912745371771	-3.44117296321957	-2.9109471982862	-2.38072143335283	-3.29173314897678	-2.78297302302369	-2.27567294091032	-1.10378561132615	6.51117334854379	0.358038646329477	-21.3932544803662	-0.800538891130115	-0.713714472154445	-0.953188392223294	-0.937230566378327	-0.843799419038286	-1.10155605159189	-0.878694833058696	-0.79012110157447	-1.03794795578812	0.0126868129918495	0.0137793878856004	0.0134651238450276
249	14.590010676409	0.21	-1.02112978440365	-1.33167069952684	-0.71058886928047	0.381420406579159	-13.3761019538895	-16.0356685149367	-10.7165353928423	4.96	2.68	7.65	-2.94618105885374	-2.45754757159879	-1.96891408434383	-3.10326373000939	-2.58857758276484	-2.07389143552028	-3.04295391919566	-2.53741621651318	-2.03345135358848	-1.02112978440365	6.72368610372961	0.516527341982875	-22.1106287431862	-0.800538891130115	-0.713714472154445	-0.953188392223294	-0.937230566378327	-0.843799419038286	-1.10155605159189	-0.878694833058696	-0.79012110157447	-1.03794795578812	0.0126868129918495	0.0137793878856004	0.0134651238450276
249	14.590010676409	0.21	-0.696354799155936	-0.907791927924626	-0.484917670387246	0.44432619419799	-15.2350247102294	-17.8950614100221	-12.5749880104367	3.84	2.02	6.54	-4.1394099097939	-3.52410147227321	-2.90879303475252	-4.46877686275948	-3.80450920892134	-3.1402415550832	-4.3152887740665	-3.67356999472704	-3.03133828247099	-0.696354799155936	6.35896083900258	-0.31055066394015	-20.2848602209878	-0.800538891130115	-0.713714472154445	-0.953188392223294	-0.937230566378327	-0.843799419038286	-1.10155605159189	-0.878694833058696	-0.79012110157447	-1.03794795578812	0.0126868129918495	0.0137793878856004	0.0134651238450276
249	14.590010676409	0.22	-2.4455979515045	-3.16587916803685	-1.72531673497216	0.314876260709224	-14.7987488205545	-18.2069483235773	-11.3905493175318	3.69	2.31	6.51	-4.36737988793303	-3.54984024872345	-2.73230060951387	-4.73590065419825	-3.8493767859945	-2.96285291779075	-4.64892114612778	-3.77963611390718	-2.90820358225903	-2.4455979515045	5.01396262455504	0.695563190507904	-19.3190795524778	-0.800538891130115	-0.713714472154445	-0.953188392223294	-0.937230566378327	-0.843799419038286	-1.10155605159189	-0.878694833058696	-0.79012110157447	-1.03794795578812	0.0126868129918495	0.0137793878856004	0.0134651238450276
249	14.590010676409	0.22	-2.02718367886605	-2.62602190753301	-1.42834545019909	0.278268163309754	-12.3864088787456	-15.500899622094	-9.27191813539721	3.5	2.02	5.97	-3.89077860717221	-3.10903082143828	-2.32728303570436	-4.24359114240281	-3.39095512424999	-2.53831910609717	-4.1428398597593	-3.31046263121327	-2.47796263572244	-2.02718367886605	4.80761162966664	0.825436605740444	-18.3379487667176	-0.800538891130115	-0.713714472154445	-0.953188392223294	-0.937230566378327	-0.843799419038286	-1.10155605159189	-0.878694833058696	-0.79012110157447	-1.03794795578812	0.0126868129918495	0.0137793878856004	0.0134651238450276
249	14.590010676409	0.22	-1.94360878260388	-2.5191639186039	-1.36805364660387	0.271394543499899	-12.188364422009	-15.3063675470364	-9.07036129698152	3.94	2.12	6.64	-3.46487717958927	-2.75905995413741	-2.05324272868555	-3.7309791482198	-2.9709552818248	-2.2109314154298	-3.61743792764539	-2.88045045789336	-2.14317781731254	-1.94360878260388	5.00470637870956	0.327140555667439	-19.8116417242079	-0.800538891130115	-0.713714472154445	-0.953188392223294	-0.937230566378327	-0.843799419038286	-1.10155605159189	-0.878694833058696	-0.79012110157447	-1.03794795578812	0.0126868129918495	0.0137793878856004	0.0134651238450276
249	14.590010676409	0.22	-1.89189903151069	-2.45614349435994	-1.32765456866145	0.353151302208055	-15.6352795423517	-18.9390666949283	-12.3314923897751	4.02	2.05	6.55	-4.20450621412457	-3.47105963848772	-2.73761306285086	-4.51716947582546	-3.72918099040343	-2.94119250498141	-4.36759407863683	-3.60756527765428	-2.84412708999586	-1.89189903151069	5.17588758219362	2.04553801995303	-17.6400022832286	-0.800538891130115	-0.713714472154445	-0.953188392223294	-0.937230566378327	-0.843799419038286	-1.10155605159189	-0.878694833058696	-0.79012110157447	-1.03794795578812	0.0126868129918495	0.0137793878856004	0.0134651238450276
249	14.590010676409	0.22	-1.81858322614513	-2.35878942199815	-1.27837703029211	0.361963347488544	-14.2270386314034	-17.1761453479097	-11.2779319148971	4.58	2.58	7.35	-3.3924062245023	-2.80993747035805	-2.22746871621379	-3.59877273964799	-2.98087130468096	-2.36296986971392	-3.52810279529519	-2.92204860315676	-2.31717031095751	-1.81858322614513	5.73875537774953	-2.2002715199262	-24.0672866105154	-0.800538891130115	-0.713714472154445	-0.953188392223294	-0.937230566378327	-0.843799419038286	-1.10155605159189	-0.878694833058696	-0.79012110157447	-1.03794795578812	0.0126868129918495	0.0137793878856004	0.0134651238450276
249	14.590010676409	0.22	-1.80248451957372	-2.32485124693824	-1.2801177922092	0.319936507591233	-12.3755989132619	-15.1926486709711	-9.55854915555272	4.16	2.37	6.95	-3.27121902512611	-2.66466338353131	-2.05810774193652	-3.50232407045728	-2.85291649263628	-2.20350891481529	-3.42406200702027	-2.78905916324487	-2.15348431665172	-1.80248451957372	5.60208749535941	1.65563628730468	-19.365676171368	-0.800538891130115	-0.713714472154445	-0.953188392223294	-0.937230566378327	-0.843799419038286	-1.10155605159189	-0.878694833058696	-0.79012110157447	-1.03794795578812	0.0126868129918495	0.0137793878856004	0.0134651238450276
249	14.590010676409	0.22	-1.79927950814784	-2.32574912429905	-1.27280989199662	0.377724440806347	-15.6775600819843	-18.8192821584368	-12.5358380055318	4.13	2.39	7.08	-4.07913647596654	-3.39815868884827	-2.71718090173	-4.37057155830415	-3.64094111672624	-2.91131067514834	-4.26818936077452	-3.55522964080414	-2.84167358471087	-1.79927950814784	5.64643336728379	0.805332268714258	-20.7598600037621	-0.800538891130115	-0.713714472154445	-0.953188392223294	-0.937230566378327	-0.843799419038286	-1.10155605159189	-0.878694833058696	-0.79012110157447	-1.03794795578812	0.0126868129918495	0.0137793878856004	0.0134651238450276
249	14.590010676409	0.22	-1.77201389354026	-2.29668251687036	-1.24734527021016	0.336082114287163	-13.4761749920748	-16.4334150967439	-10.5189348874057	3.34	2.08	5.75	-4.29936093062649	-3.52567861969799	-2.75199630876949	-4.71525691123155	-3.86673292765159	-3.01820894407164	-4.63991581068066	-3.80301802158357	-2.97008083885857	-1.77201389354026	4.80836374861396	-0.748586955822518	-19.4014677558133	-0.800538891130115	-0.713714472154445	-0.953188392223294	-0.937230566378327	-0.843799419038286	-1.10155605159189	-0.878694833058696	-0.79012110157447	-1.03794795578812	0.0126868129918495	0.0137793878856004	0.0134651238450276
249	14.590010676409	0.22	-1.75266847793239	-2.2631768317536	-1.24216012411118	0.281810384073479	-12.4717869417246	-15.5803179898317	-9.36325589361751	3.95	2.12	7.5	-3.51374571088245	-2.81269534435208	-2.11164497782171	-3.78194496168939	-3.02738441014505	-2.2728238586007	-3.60792638190755	-2.8878919126863	-2.16889881755591	-1.75266847793239	5.74766208995223	0.953588312108772	-20.278175034296	-0.800538891130115	-0.713714472154445	-0.953188392223294	-0.937230566378327	-0.843799419038286	-1.10155605159189	-0.878694833058696	-0.79012110157447	-1.03794795578812	0.0126868129918495	0.0137793878856004	0.0134651238450276
249	14.590010676409	0.22	-1.74754724803761	-2.26651295734178	-1.22858153873345	0.400373779339464	-16.0459630170707	-19.111868361075	-12.9800576730665	3.58	2.04	5.88	-4.71007372597711	-3.95448877037233	-3.19890381476754	-5.12500705180517	-4.30285893884563	-3.48071082588609	-5.01596222637453	-4.21275525533129	-3.40842052143729	-1.74754724803761	4.8570973935417	-1.99521916084398	-20.8824349642944	-0.800538891130115	-0.713714472154445	-0.953188392223294	-0.937230566378327	-0.843799419038286	-1.10155605159189	-0.878694833058696	-0.79012110157447	-1.03794795578812	0.0126868129918495	0.0137793878856004	0.0134651238450276
249	14.590010676409	0.22	-1.70774060755167	-2.20625304474846	-1.20922817035488	0.363040040070122	-12.4834937889912	-15.0651619234083	-9.90182565457421	3.42	1.67	6.65	-3.86387868143708	-3.20173827313388	-2.53959786483067	-4.22629152763472	-3.50204560056653	-2.77779967349834	-3.96685923790227	-3.28731829728074	-2.6073383880407	-1.70774060755167	5.07642488573047	-2.50166021096761	-20.7439530426721	-0.800538891130115	-0.713714472154445	-0.953188392223294	-0.937230566378327	-0.843799419038286	-1.10155605159189	-0.878694833058696	-0.79012110157447	-1.03794795578812	0.0126868129918495	0.0137793878856004	0.0134651238450276
249	14.590010676409	0.22	-1.70347278363633	-2.20250532729597	-1.20444023997669	0.352736913443874	-13.155631313069	-15.9379836187151	-10.373279007423	3.85	2.09	6.9	-3.68218594756639	-3.03937323009073	-2.39656051261507	-3.97458677715175	-3.28072857350717	-2.58687036986259	-3.82751873449644	-3.15862095258214	-2.49069439740192	-1.70347278363633	5.56482836549719	-0.721477893691963	-21.0129133167802	-0.800538891130115	-0.713714472154445	-0.953188392223294	-0.937230566378327	-0.843799419038286	-1.10155605159189	-0.878694833058696	-0.79012110157447	-1.03794795578812	0.0126868129918495	0.0137793878856004	0.0134651238450276
249	14.590010676409	0.22	-1.68778573458805	-2.1804972809506	-1.19507418822549	0.310669996215213	-12.5986946413688	-15.5287440675328	-9.66864521520468	3.57	2.11	5.93	-3.83547634201354	-3.11177742559704	-2.38807850918054	-4.17454509898523	-3.38686881179912	-2.599192524613	-4.09904202570418	-3.32707976756625	-2.55233442690055	-1.68778573458805	5.06917654964053	0.885174145804448	-18.7865211496991	-0.800538891130115	-0.713714472154445	-0.953188392223294	-0.937230566378327	-0.843799419038286	-1.10155605159189	-0.878694833058696	-0.79012110157447	-1.03794795578812	0.0126868129918495	0.0137793878856004	0.0134651238450276
249	14.590010676409	0.22	-1.66276616643439	-2.1557147436798	-1.16981758918897	0.313368209131816	-12.0527869195478	-14.8383142639519	-9.26725957514363	3.78	2.19	6.84	-3.48318093976491	-2.82929967127111	-2.17541840277732	-3.76703120136412	-3.05986405070501	-2.3526969000459	-3.6534217537846	-2.9668807033356	-2.28087572621882	-1.66276616643439	5.40064936678751	0.295828426042345	-19.9116838483045	-0.800538891130115	-0.713714472154445	-0.953188392223294	-0.937230566378327	-0.843799419038286	-1.10155605159189	-0.878694833058696	-0.79012110157447	-1.03794795578812	0.0126868129918495	0.0137793878856004	0.0134651238450276
249	14.590010676409	0.22	-1.60497474220089	-2.07546844143648	-1.13448104296531	0.397253728393536	-14.9472685384372	-17.8218894060021	-12.0726476708724	4.07	2.26	6.97	-3.91442929976484	-3.2830428124308	-2.65165632509677	-4.20037923095382	-3.52286982025579	-2.84536040955776	-4.07940326694363	-3.42360540582466	-2.76697132030874	-1.60497474220089	5.40833559468386	-0.956709872762398	-21.4465607809493	-0.800538891130115	-0.713714472154445	-0.953188392223294	-0.937230566378327	-0.843799419038286	-1.10155605159189	-0.878694833058696	-0.79012110157447	-1.03794795578812	0.0126868129918495	0.0137793878856004	0.0134651238450276
249	14.590010676409	0.22	-1.58775469670434	-2.05963864022713	-1.11587075318155	0.445746864599694	-15.6092304229001	-18.326776297065	-12.8916845487352	3.91	2.19	6.51	-4.170413880174	-3.55201319420928	-2.93361250824457	-4.49347512288845	-3.82717000828825	-3.16086489368805	-4.38399163031416	-3.73493713368486	-3.085307774404	-1.58775469670434	5.59265192940761	-0.79535320742271	-21.0064923321782	-0.800538891130115	-0.713714472154445	-0.953188392223294	-0.937230566378327	-0.843799419038286	-1.10155605159189	-0.878694833058696	-0.79012110157447	-1.03794795578812	0.0126868129918495	0.0137793878856004	0.0134651238450276
249	14.590010676409	0.22	-1.58721395190932	-2.05299732540925	-1.12143057840939	0.37069897551318	-14.1882495183839	-17.0744919394234	-11.3020070973444	4.15	2.66	7.17	-3.68523640910702	-3.06229045597062	-2.43934450283422	-3.94664753228074	-3.27951309753608	-2.61237866279142	-3.89412093367848	-3.23566636449663	-2.57755531589094	-1.58721395190932	5.91642425892591	1.94642832001047	-19.2556269451465	-0.800538891130115	-0.713714472154445	-0.953188392223294	-0.937230566378327	-0.843799419038286	-1.10155605159189	-0.878694833058696	-0.79012110157447	-1.03794795578812	0.0126868129918495	0.0137793878856004	0.0134651238450276
249	14.590010676409	0.22	-1.58414170497908	-2.05085565668236	-1.1174277532758	0.35860742321761	-13.5170750007558	-16.3394876644657	-10.694662337046	3.95	2.22	6.65	-3.68379821891857	-3.04747479451654	-2.41115137011451	-3.96483144164688	-3.27996354981479	-2.5950956579827	-3.86489784368573	-3.1975834597469	-2.52964410507645	-1.58414170497908	5.55805850954931	-0.428956829339533	-21.1076325292692	-0.800538891130115	-0.713714472154445	-0.953188392223294	-0.937230566378327	-0.843799419038286	-1.10155605159189	-0.878694833058696	-0.79012110157447	-1.03794795578812	0.0126868129918495	0.0137793878856004	0.0134651238450276
249	14.590010676409	0.22	-1.54524210414049	-2.00383306347155	-1.08665114480944	0.34941992950161	-13.4972683563134	-16.3727320337193	-10.6218046789074	3.65	2.04	6.72	-3.96089261806858	-3.26526021964507	-2.56962782122156	-4.29968584211312	-3.54455282962685	-2.78941981714059	-4.14337106164898	-3.41375890515652	-2.68775642537973	-1.54524210414049	5.19975587285899	0.933885440570836	-18.8202165971099	-0.800538891130115	-0.713714472154445	-0.953188392223294	-0.937230566378327	-0.843799419038286	-1.10155605159189	-0.878694833058696	-0.79012110157447	-1.03794795578812	0.0126868129918495	0.0137793878856004	0.0134651238450276
249	14.590010676409	0.22	-1.52195097759623	-1.96931779924102	-1.07458415595144	0.361724618207401	-13.9063096722744	-16.7904233312794	-11.0221960132694	4.52	2.36	7.89	-3.35292985489159	-2.77699257199036	-2.20105528908913	-3.56091377398667	-2.94925081281751	-2.33758785164836	-3.42209309763262	-2.83461329018839	-2.24689342826285	-1.52195097759623	6.18819173611235	0.0787187604212529	-21.9671450458186	-0.800538891130115	-0.713714472154445	-0.953188392223294	-0.937230566378327	-0.843799419038286	-1.10155605159189	-0.878694833058696	-0.79012110157447	-1.03794795578812	0.0126868129918495	0.0137793878856004	0.0134651238450276
249	14.590010676409	0.22	-1.47860501038576	-1.91475975706832	-1.04245026370319	0.348189943385526	-12.8250535064837	-15.5647159981452	-10.0853910148221	3.72	2.3	7.08	-3.70937923656519	-3.05646355452019	-2.40354787247518	-4.01912796617685	-3.31169108525755	-2.60425420433824	-3.90493830798988	-3.2179504710083	-2.53008051848328	-1.47860501038576	5.7630075050596	0.589374877060143	-20.2923877279314	-0.800538891130115	-0.713714472154445	-0.953188392223294	-0.937230566378327	-0.843799419038286	-1.10155605159189	-0.878694833058696	-0.79012110157447	-1.03794795578812	0.0126868129918495	0.0137793878856004	0.0134651238450276
249	14.590010676409	0.22	-1.47498535583128	-1.90875796249643	-1.04121274916613	0.337262514076324	-12.3155589996639	-15.0109782275684	-9.62013977175943	4.01	2.22	7.07	-3.34140302529664	-2.7414100184437	-2.14141701159076	-3.59099128330382	-2.9461814111212	-2.30137153893857	-3.47289837124725	-2.84963891515094	-2.22596084767221	-1.47498535583128	5.69464794485626	-0.166082645816735	-21.0451335867094	-0.800538891130115	-0.713714472154445	-0.953188392223294	-0.937230566378327	-0.843799419038286	-1.10155605159189	-0.878694833058696	-0.79012110157447	-1.03794795578812	0.0126868129918495	0.0137793878856004	0.0134651238450276
249	14.590010676409	0.22	-1.45774327437925	-1.88210964828456	-1.03337690047394	0.452228517020844	-15.770241428473	-18.4800869912719	-13.0603958656741	3.82	2.41	7.4	-4.2980587140751	-3.66780868654619	-3.03755865901728	-4.64309124644103	-3.96224703733199	-3.28140282822295	-4.51206261060131	-3.85081116987458	-3.1906732081434	-1.45774327437925	5.94601596538954	-2.00592424024419	-22.9689943187111	-0.800538891130115	-0.713714472154445	-0.953188392223294	-0.937230566378327	-0.843799419038286	-1.10155605159189	-0.878694833058696	-0.79012110157447	-1.03794795578812	0.0126868129918495	0.0137793878856004	0.0134651238450276
249	14.590010676409	0.22	-1.43702745089067	-1.85988081675232	-1.01417408502901	0.330448654100145	-13.2629453406647	-16.2105239173464	-10.3153667639829	3.85	2.26	8.05	-3.74297399295806	-3.06238464180733	-2.38179529065661	-4.03992019456914	-3.30533676730103	-2.57075334003292	-3.85024629263964	-3.1497760164404	-2.45020703788422	-1.43702745089067	5.94871403372248	-1.50345622871384	-22.6645957876034	-0.800538891130115	-0.713714472154445	-0.953188392223294	-0.937230566378327	-0.843799419038286	-1.10155605159189	-0.878694833058696	-0.79012110157447	-1.03794795578812	0.0126868129918495	0.0137793878856004	0.0134651238450276
249	14.590010676409	0.22	-1.3923804965247	-1.80298950077612	-0.981771492273282	0.383795560504791	-13.7401971614351	-16.4584563462491	-11.0219379766211	3.8	2.25	7.17	-3.84637930497963	-3.2111158480624	-2.57585239114518	-4.15758023600434	-3.47091920137483	-2.78425816674532	-4.02109981157814	-3.35695542802434	-2.69305672668786	-1.3923804965247	5.50750234381683	-0.316285306481297	-20.5623526216514	-0.800538891130115	-0.713714472154445	-0.953188392223294	-0.937230566378327	-0.843799419038286	-1.10155605159189	-0.878694833058696	-0.79012110157447	-1.03794795578812	0.0126868129918495	0.0137793878856004	0.0134651238450276
249	14.590010676409	0.22	-1.34826345409984	-1.73935014872811	-0.957176759471581	0.382682957269212	-13.2353591547137	-15.8599146799403	-10.6108036294872	3.77	2.31	6.92	-3.73023743183776	-3.11294437196277	-2.49565131208777	-4.03517816228897	-3.36742241739181	-2.69966667249464	-3.93378288445963	-3.28395435131031	-2.63260467059433	-1.34826345409984	5.76998438138303	0.453629589551779	-20.2038191675465	-0.800538891130115	-0.713714472154445	-0.953188392223294	-0.937230566378327	-0.843799419038286	-1.10155605159189	-0.878694833058696	-0.79012110157447	-1.03794795578812	0.0126868129918495	0.0137793878856004	0.0134651238450276
249	14.590010676409	0.22	-1.30812803408446	-1.6879087747007	-0.928347293468223	0.36294603675069	-13.6480670579947	-16.4711503450176	-10.8249837709717	4.18	2.31	7.27	-3.5332893067239	-2.92769893925776	-2.32210857179163	-3.78133798456912	-3.13323315623506	-2.48512832790101	-3.66440278993624	-3.03480366471602	-2.4066936425678	-1.30812803408446	6.221337778369	-0.942387081158921	-22.1470330955381	-0.800538891130115	-0.713714472154445	-0.953188392223294	-0.937230566378327	-0.843799419038286	-1.10155605159189	-0.878694833058696	-0.79012110157447	-1.03794795578812	0.0126868129918495	0.0137793878856004	0.0134651238450276
249	14.590010676409	0.22	-1.21929083802086	-1.57311995283394	-0.865461723207781	0.402422618639146	-14.3117002435879	-17.0346057926716	-11.5887946945042	3.91	2.16	7.02	-3.87889385982987	-3.25887002459787	-2.63884618936587	-4.17969391813158	-3.51158853890126	-2.84348315967094	-4.03401046165157	-3.38856937420444	-2.74452050918262	-1.21929083802086	5.86831683659124	-1.20865025381994	-21.795291393119	-0.800538891130115	-0.713714472154445	-0.953188392223294	-0.937230566378327	-0.843799419038286	-1.10155605159189	-0.878694833058696	-0.79012110157447	-1.03794795578812	0.0126868129918495	0.0137793878856004	0.0134651238450276
249	14.590010676409	0.22	-1.20649198110953	-1.55786829415658	-0.855115668062485	0.437199324874898	-14.5990612230556	-17.1851769473978	-12.0129454987133	4.19	2.38	7.71	-3.68124104504431	-3.12726854997932	-2.57329605491433	-3.93905715327655	-3.34628713558325	-2.75351711788996	-3.80409525288486	-3.23095437630918	-2.65919423210213	-1.20649198110953	6.56231056228283	-0.47317226106922	-22.3329799934926	-0.800538891130115	-0.713714472154445	-0.953188392223294	-0.937230566378327	-0.843799419038286	-1.10155605159189	-0.878694833058696	-0.79012110157447	-1.03794795578812	0.0126868129918495	0.0137793878856004	0.0134651238450276
249	14.590010676409	0.22	-1.16070057935259	-1.50514990593714	-0.816251252768038	0.400019236788035	-13.7531769683897	-16.3829406147852	-11.1234133219942	4.03	2.18	7.37	-3.63207561901105	-3.04906060061962	-2.46604558222819	-3.90155751216676	-3.27528568764718	-2.64901386312761	-3.7459203864566	-3.14348449871369	-2.54361359704107	-1.16070057935259	6.4467703010186	-0.232010097673041	-21.7043441025406	-0.800538891130115	-0.713714472154445	-0.953188392223294	-0.937230566378327	-0.843799419038286	-1.10155605159189	-0.878694833058696	-0.79012110157447	-1.03794795578812	0.0126868129918495	0.0137793878856004	0.0134651238450276
249	14.590010676409	0.22	-1.14636173465587	-1.4859255253292	-0.806797943982551	0.341084858474972	-13.108322911031	-15.952889576041	-10.263756246021	4.79	2.73	9.28	-3.02543021972018	-2.48596444398668	-1.94649866825318	-3.19648090785245	-2.62651500966973	-2.05654911148701	-3.0669276770205	-2.5206756655047	-1.97274703273668	-1.14636173465587	7.1453938117223	-0.116283239778137	-24.0069258805403	-0.800538891130115	-0.713714472154445	-0.953188392223294	-0.937230566378327	-0.843799419038286	-1.10155605159189	-0.878694833058696	-0.79012110157447	-1.03794795578812	0.0126868129918495	0.0137793878856004	0.0134651238450276
249	14.590010676409	0.22	-0.844045262130596	-1.09221631573723	-0.595874208523962	0.477824788398603	-14.0843124922992	-16.3830792143661	-11.7855457702324	4.07	2.37	7.18	-3.59824426668485	-3.09336212152194	-2.58847997635904	-3.8610769764989	-3.31931586133984	-2.77755474618078	-3.75857887455139	-3.23196307258563	-2.70371292531347	-0.844045262130596	6.75732840793909	0.443192462753632	-20.7643562399361	-0.800538891130115	-0.713714472154445	-0.953188392223294	-0.937230566378327	-0.843799419038286	-1.10155605159189	-0.878694833058696	-0.79012110157447	-1.03794795578812	0.0126868129918495	0.0137793878856004	0.0134651238450276
249	14.590010676409	0.22	-0.711968562928389	-0.918591687192118	-0.50534543866466	0.541829186333152	-16.1410795463005	-18.4584771414474	-13.8236819511536	4.17	2.31	7.83	-3.97142616786252	-3.47282742755569	-2.97422868724886	-4.25164419750516	-3.71786505834774	-3.18408591919031	-4.08130977342531	-3.5699071052731	-3.05664736728427	-0.711968562928389	6.98112763143839	-0.573144915772497	-22.2660895821848	-0.800538891130115	-0.713714472154445	-0.953188392223294	-0.937230566378327	-0.843799419038286	-1.10155605159189	-0.878694833058696	-0.79012110157447	-1.03794795578812	0.0126868129918495	0.0137793878856004	0.0134651238450276
249	14.590010676409	0.23	-2.13562730131302	-2.74212222312776	-1.52913237949828	0.308670211515021	-14.1661693995694	-17.4762088339305	-10.8561299652082	3.82	2.41	6.54	-4.06087678600855	-3.29173615445048	-2.52259552289241	-4.38638660340504	-3.5555935653043	-2.72480052720356	-4.32415374285772	-3.50640311912067	-2.6854906028144	-2.13562730131302	5.24003283851129	0.801561674815897	-19.9174466209451	-0.800538891130115	-0.713714472154445	-0.953188392223294	-0.937230566378327	-0.843799419038286	-1.10155605159189	-0.878694833058696	-0.79012110157447	-1.03794795578812	0.0126868129918495	0.0137793878856004	0.0134651238450276
249	14.590010676409	0.23	-1.92509995446174	-2.47300591011102	-1.37719399881246	0.364041997837931	-13.2709642065948	-16.0095503916545	-10.5323780215351	3.86	2.04	6.88	-3.68761987279334	-3.05681734603107	-2.42601481926879	-3.9790195252731	-3.29837031055959	-2.61772109584609	-3.8210618385434	-3.16757209871072	-2.51732380721462	-1.92509995446174	5.19267347075662	-0.0771480490756692	-20.0566089109943	-0.800538891130115	-0.713714472154445	-0.953188392223294	-0.937230566378327	-0.843799419038286	-1.10155605159189	-0.878694833058696	-0.79012110157447	-1.03794795578812	0.0126868129918495	0.0137793878856004	0.0134651238450276
249	14.590010676409	0.23	-1.89998986699963	-2.43958216409362	-1.36039756990564	0.376421687231181	-14.1241489654606	-16.9624335189546	-11.2858644119665	3.48	2.26	6.05	-4.28334323801787	-3.56662137519117	-2.84989951236447	-4.6754442246669	-3.89311301560034	-3.11078180653378	-4.61569303376373	-3.84405843380435	-3.07126893582316	-1.89998986699963	4.86434395177746	1.36111764439215	-18.1087185685681	-0.800538891130115	-0.713714472154445	-0.953188392223294	-0.937230566378327	-0.843799419038286	-1.10155605159189	-0.878694833058696	-0.79012110157447	-1.03794795578812	0.0126868129918495	0.0137793878856004	0.0134651238450276
249	14.590010676409	0.23	-1.87195646000664	-2.39934222080641	-1.34457069920686	0.336424748345422	-13.397068031755	-16.3346929703284	-10.4594430931816	3.78	2.11	6.88	-3.83587848343762	-3.14603556353994	-2.45619264364225	-4.14865988689804	-3.40256647898712	-2.65647307107621	-4.00178447373041	-3.28329554744031	-2.56328266664432	-1.87195646000664	5.33656729081369	-0.629983259721578	-21.277313376356	-0.800538891130115	-0.713714472154445	-0.953188392223294	-0.937230566378327	-0.843799419038286	-1.10155605159189	-0.878694833058696	-0.79012110157447	-1.03794795578812	0.0126868129918495	0.0137793878856004	0.0134651238450276
249	14.590010676409	0.23	-1.83880607281304	-2.35796949637639	-1.3196426492497	0.318538746353242	-12.4898224331666	-15.3420303190746	-9.63761454725859	4.16	2.39	7.06	-3.30272869764928	-2.68872464208839	-2.0747205865275	-3.53598170052393	-2.87861401965566	-2.22124633878739	-3.45241059237753	-2.81019074760803	-2.16856021850666	-1.83880607281304	5.50784365057682	0.945498930772658	-20.0487428693486	-0.800538891130115	-0.713714472154445	-0.953188392223294	-0.937230566378327	-0.843799419038286	-1.10155605159189	-0.878694833058696	-0.79012110157447	-1.03794795578812	0.0126868129918495	0.0137793878856004	0.0134651238450276
249	14.590010676409	0.23	-1.79097155541863	-2.29570760204273	-1.28623550879453	0.353612110540722	-12.9065527129997	-15.6310022071571	-10.1821032188423	3.94	2.21	7.08	-3.53915491911831	-2.92228795810403	-2.30542099708975	-3.81106143335422	-3.14680176166468	-2.48254208997514	-3.68413714822238	-3.04198100309685	-2.401193068661	-1.79097155541863	5.42037080944049	0.00888979378618044	-20.1505741892305	-0.800538891130115	-0.713714472154445	-0.953188392223294	-0.937230566378327	-0.843799419038286	-1.10155605159189	-0.878694833058696	-0.79012110157447	-1.03794795578812	0.0126868129918495	0.0137793878856004	0.0134651238450276
249	14.590010676409	0.23	-1.78033454934413	-2.28610896997911	-1.27456012870916	0.38583149289388	-13.8629413028895	-16.5937154389323	-11.1321671668467	4.16	2.18	7.02	-3.57501784075833	-2.98668870546838	-2.39835957017844	-3.82783976240335	-3.19790454032749	-2.56796931825164	-3.69777662374236	-3.08861389925491	-2.4801070922143	-1.78033454934413	5.51152161907128	-0.99437578306541	-21.4465650937061	-0.800538891130115	-0.713714472154445	-0.953188392223294	-0.937230566378327	-0.843799419038286	-1.10155605159189	-0.878694833058696	-0.79012110157447	-1.03794795578812	0.0126868129918495	0.0137793878856004	0.0134651238450276
249	14.590010676409	0.23	-1.77763966560902	-2.2845926274845	-1.27068670373354	0.409061964410839	-14.7452053627523	-17.5122279820723	-11.9781827434323	3.51	1.81	5.42	-4.38517736811781	-3.69229665758035	-2.99941594704289	-4.78133500296701	-4.0258593366326	-3.27038367029818	-4.66177204054384	-3.92647804622834	-3.18774429896178	-1.77763966560902	4.84384201214899	1.27284310940348	-17.2355170864632	-0.800538891130115	-0.713714472154445	-0.953188392223294	-0.937230566378327	-0.843799419038286	-1.10155605159189	-0.878694833058696	-0.79012110157447	-1.03794795578812	0.0126868129918495	0.0137793878856004	0.0134651238450276
249	14.590010676409	0.23	-1.77462686166666	-2.27909033667404	-1.27016338665928	0.347859121853936	-13.6390534170244	-16.554725681835	-10.7233811522139	3.94	2.32	7.41	-3.74646225805294	-3.0866231095885	-2.42678396112405	-4.03406301054917	-3.32357067981473	-2.61307834908028	-3.89984985634951	-3.2129858738464	-2.5267123715964	-1.77462686166666	5.7869789711813	-0.207962296756198	-21.0525108963823	-0.800538891130115	-0.713714472154445	-0.953188392223294	-0.937230566378327	-0.843799419038286	-1.10155605159189	-0.878694833058696	-0.79012110157447	-1.03794795578812	0.0126868129918495	0.0137793878856004	0.0134651238450276
249	14.590010676409	0.23	-1.74373217204933	-2.23953284435	-1.24793149974866	0.359019659061906	-13.6417252723705	-16.4876145571253	-10.7958359876157	3.99	2	6.81	-3.68337402075636	-3.04759528993416	-2.41181655911196	-3.96015923712886	-3.27660524574827	-2.59305125436767	-3.80065104854506	-3.143196143225	-2.4876971280992	-1.74373217204933	5.48217939098178	0.812207949739246	-19.2628472891249	-0.800538891130115	-0.713714472154445	-0.953188392223294	-0.937230566378327	-0.843799419038286	-1.10155605159189	-0.878694833058696	-0.79012110157447	-1.03794795578812	0.0126868129918495	0.0137793878856004	0.0134651238450276
249	14.590010676409	0.23	-1.71804151214889	-2.21131706547264	-1.22476595882514	0.469568258323439	-15.9951921991135	-18.6494329395093	-13.3409514587177	3.62	2.06	6.24	-4.54883896608057	-3.9014351686336	-3.25403137118663	-4.94304401548932	-4.23953582572092	-3.53602763595252	-4.81119324405251	-4.12695893354234	-3.44038751291364	-1.71804151214889	5.17670436618752	-0.818997092694291	-19.8954585045694	-0.800538891130115	-0.713714472154445	-0.953188392223294	-0.937230566378327	-0.843799419038286	-1.10155605159189	-0.878694833058696	-0.79012110157447	-1.03794795578812	0.0126868129918495	0.0137793878856004	0.0134651238450276
249	14.590010676409	0.23	-1.71628868483426	-2.20369293465984	-1.22888443500868	0.341814840340613	-12.3351528012934	-15.0075966013319	-9.66270900125481	3.94	2.16	6.81	-3.39224554052622	-2.78817909312563	-2.18411264572504	-3.65213814078046	-3.00179190677075	-2.35144567276105	-3.53749759790646	-2.90716167055604	-2.27703200003907	-1.71628868483426	5.33177758075786	0.482606036188742	-20.0165697201642	-0.800538891130115	-0.713714472154445	-0.953188392223294	-0.937230566378327	-0.843799419038286	-1.10155605159189	-0.878694833058696	-0.79012110157447	-1.03794795578812	0.0126868129918495	0.0137793878856004	0.0134651238450276
249	14.590010676409	0.23	-1.7016935200133	-2.1824061880902	-1.22098085193641	0.472702121583268	-16.2258719734794	-18.9015123604769	-13.5502315864819	3.59	1.86	6.22	-4.63986705729257	-3.98306164130109	-3.32625622530961	-5.04606309120275	-4.3317578046908	-3.61745251817886	-4.85221365124041	-4.16495708792066	-3.4796236178953	-1.7016935200133	5.21297506449396	-1.66298320799776	-20.4508077977193	-0.800538891130115	-0.713714472154445	-0.953188392223294	-0.937230566378327	-0.843799419038286	-1.10155605159189	-0.878694833058696	-0.79012110157447	-1.03794795578812	0.0126868129918495	0.0137793878856004	0.0134651238450276
249	14.590010676409	0.23	-1.69985888508798	-2.18219114665185	-1.21752662352412	0.30546713527277	-12.0193678895295	-14.8490082690755	-9.18972750998354	3.69	2.21	6.13	-3.56093940184242	-2.88236358465776	-2.20378776747311	-3.86128311729494	-3.12547353139071	-2.38966394548648	-3.79993169438097	-3.07453677636953	-2.35020128236588	-1.69985888508798	5.2948351933899	-0.154135044309167	-20.2747795556784	-0.800538891130115	-0.713714472154445	-0.953188392223294	-0.937230566378327	-0.843799419038286	-1.10155605159189	-0.878694833058696	-0.79012110157447	-1.03794795578812	0.0126868129918495	0.0137793878856004	0.0134651238450276
249	14.590010676409	0.23	-1.68173830583956	-2.16030238877648	-1.20317422290264	0.422025973266691	-15.8568006261737	-18.7540481363907	-12.9595531159567	4.28	2.25	8.05	-3.94101819590822	-3.33218403526324	-2.72334987461826	-4.20815667833137	-3.55805322492064	-2.90794977150991	-4.00971679112998	-3.39149435352392	-2.77127326593014	-1.68173830583956	5.98510470522472	-0.486214785183034	-21.9307762821254	-0.800538891130115	-0.713714472154445	-0.953188392223294	-0.937230566378327	-0.843799419038286	-1.10155605159189	-0.878694833058696	-0.79012110157447	-1.03794795578812	0.0126868129918495	0.0137793878856004	0.0134651238450276
249	14.590010676409	0.23	-1.66598297902484	-2.14714249696051	-1.18482346108918	0.343768653819216	-12.1178195580106	-14.7318178039944	-9.50382131202685	4.03	2.13	7.04	-3.26852905378375	-2.68856469858917	-2.10860034339458	-3.51134716650793	-2.88829742095629	-2.26524767540465	-3.38107179817202	-2.78018781281281	-2.18035443364422	-1.66598297902484	5.31424490632231	0.716571104658672	-19.2786938530747	-0.800538891130115	-0.713714472154445	-0.953188392223294	-0.937230566378327	-0.843799419038286	-1.10155605159189	-0.878694833058696	-0.79012110157447	-1.03794795578812	0.0126868129918495	0.0137793878856004	0.0134651238450276
249	14.590010676409	0.23	-1.65801111628849	-2.13080219790213	-1.18522003467485	0.373560057528299	-13.1622621668029	-15.8234498338467	-10.5010744997591	3.84	2.09	6.16	-3.6588024419702	-3.0434650764171	-2.428127710864	-3.94974524934887	-3.28547712476779	-2.62120900018672	-3.85802943108304	-3.2107232902636	-2.56046042964435	-1.65801111628849	5.22092041982751	0.164809965637745	-19.3320344064028	-0.800538891130115	-0.713714472154445	-0.953188392223294	-0.937230566378327	-0.843799419038286	-1.10155605159189	-0.878694833058696	-0.79012110157447	-1.03794795578812	0.0126868129918495	0.0137793878856004	0.0134651238450276
249	14.590010676409	0.23	-1.65451967111539	-2.1231071684033	-1.18593217382748	0.35440861331559	-13.2256454804935	-16.0125947814443	-10.4386961795427	4.05	2.42	7.93	-3.53700783801458	-2.92140108244769	-2.3057943268808	-3.797841965112	-3.13683772724445	-2.4758334893769	-3.65960047253607	-3.02305575942871	-2.3869487032836	-1.65451967111539	5.97833610326014	0.309357004942383	-21.3984525014891	-0.800538891130115	-0.713714472154445	-0.953188392223294	-0.937230566378327	-0.843799419038286	-1.10155605159189	-0.878694833058696	-0.79012110157447	-1.03794795578812	0.0126868129918495	0.0137793878856004	0.0134651238450276
249	14.590010676409	0.23	-1.64568847250196	-2.11993573798357	-1.17144120702035	0.325562579941106	-12.2521158582145	-15.0053943678784	-9.49883734855057	4.15	2.3	6.92	-3.24031161389886	-2.64576007380338	-2.0512085337079	-3.47036032058159	-2.83359808313573	-2.19683584568988	-3.38105399221838	-2.76104802866921	-2.14044722329082	-1.64568847250196	5.61650248949893	-0.680462606319609	-21.8827061165672	-0.800538891130115	-0.713714472154445	-0.953188392223294	-0.937230566378327	-0.843799419038286	-1.10155605159189	-0.878694833058696	-0.79012110157447	-1.03794795578812	0.0126868129918495	0.0137793878856004	0.0134651238450276
249	14.590010676409	0.23	-1.60977200994788	-2.06481883911104	-1.15472518078472	0.385157808846864	-15.1661174723086	-18.1578471819056	-12.1743877627116	4.12	2.75	6.71	-3.94729465997163	-3.29692908587766	-2.64656351178368	-4.23070135880412	-3.53364102886702	-2.83658069892991	-4.21631220351302	-3.52160019236743	-2.82680037983871	-1.60977200994788	5.7365592166231	1.49245028401156	-20.1573112662589	-0.800538891130115	-0.713714472154445	-0.953188392223294	-0.937230566378327	-0.843799419038286	-1.10155605159189	-0.878694833058696	-0.79012110157447	-1.03794795578812	0.0126868129918495	0.0137793878856004	0.0134651238450276
249	14.590010676409	0.23	-1.59716991765654	-2.04923627906107	-1.145103556252	0.356871978682681	-13.6968160590081	-16.567580622961	-10.8260514950552	4.13	2.67	7.7	-3.592377735277	-2.96990479022466	-2.34743184517232	-3.8491931933856	-3.18222028582264	-2.51524737825967	-3.76935087253024	-3.11614773396889	-2.4626716397339	-1.59716991765654	6.20906324297149	2.14123311703731	-20.2387687279774	-0.800538891130115	-0.713714472154445	-0.953188392223294	-0.937230566378327	-0.843799419038286	-1.10155605159189	-0.878694833058696	-0.79012110157447	-1.03794795578812	0.0126868129918495	0.0137793878856004	0.0134651238450276
249	14.590010676409	0.23	-1.50658181759194	-1.93100421997224	-1.08215941521165	0.429536356565537	-15.5779501452926	-18.3808642713475	-12.7750360192377	3.17	2.06	6.48	-5.04649953261431	-4.27695438945455	-3.50740924629479	-5.5721707475639	-4.72246553944248	-3.87276033132107	-5.40234889933682	-4.57732516305548	-3.7521994368066	-1.50658181759194	5.24425246651464	0.104452662891673	-18.8770164672227	-0.800538891130115	-0.713714472154445	-0.953188392223294	-0.937230566378327	-0.843799419038286	-1.10155605159189	-0.878694833058696	-0.79012110157447	-1.03794795578812	0.0126868129918495	0.0137793878856004	0.0134651238450276
249	14.590010676409	0.23	-1.47222951904908	-1.89873888187149	-1.04572015622668	0.408126019453035	-14.6134120103577	-17.3610187496206	-11.8658052710949	4.36	2.51	6.59	-3.58458820856239	-3.01728056024	-2.44997291191761	-3.8203082347117	-3.21569483021407	-2.61108142571644	-3.78182686824399	-3.18297158997066	-2.58355703906847	-1.47222951904908	5.76121949405905	-0.913192648672877	-22.2824012480458	-0.800538891130115	-0.713714472154445	-0.953188392223294	-0.937230566378327	-0.843799419038286	-1.10155605159189	-0.878694833058696	-0.79012110157447	-1.03794795578812	0.0126868129918495	0.0137793878856004	0.0134651238450276
249	14.590010676409	0.23	-1.4657996715321	-1.88407330465585	-1.04752603840835	0.487890885330835	-17.134566469741	-19.8753736447966	-14.3937592946854	3.4	1.92	7.06	-5.12637995649346	-4.41945392743252	-3.71252789837158	-5.61144567171355	-4.83762924771421	-4.06381282371487	-5.32627034918966	-4.59332160548839	-3.85653009214404	-1.4657996715321	5.56022033188386	0.286651781523569	-19.4376115165463	-0.800538891130115	-0.713714472154445	-0.953188392223294	-0.937230566378327	-0.843799419038286	-1.10155605159189	-0.878694833058696	-0.79012110157447	-1.03794795578812	0.0126868129918495	0.0137793878856004	0.0134651238450276
249	14.590010676409	0.23	-1.46569184779753	-1.88899025356697	-1.04239344202809	0.400330703309566	-13.9486727091442	-16.6140874951561	-11.2832579231324	4.25	2.45	7.36	-3.51252052174483	-2.94900331759152	-2.38548611343822	-3.75309124770986	-3.15097903975296	-2.54886683179606	-3.65742785991173	-3.07049181874549	-2.4839832926965	-1.46569184779753	5.93260495920643	0.728810048569567	-20.6156902937991	-0.800538891130115	-0.713714472154445	-0.953188392223294	-0.937230566378327	-0.843799419038286	-1.10155605159189	-0.878694833058696	-0.79012110157447	-1.03794795578812	0.0126868129918495	0.0137793878856004	0.0134651238450276
249	14.590010676409	0.23	-1.45737418300507	-1.86913199670303	-1.04561636930711	0.405117170796528	-14.5454369329509	-17.2973684647204	-11.7935054011814	3.48	2.14	6.71	-4.37449349998108	-3.6785317632191	-2.98257002645713	-4.77588392021152	-4.01606281916328	-3.25624171811504	-4.63007110971974	-3.89365581648188	-3.15748769389691	-1.45737418300507	5.46298551934795	-0.487369646596399	-20.062051217874	-0.800538891130115	-0.713714472154445	-0.953188392223294	-0.937230566378327	-0.843799419038286	-1.10155605159189	-0.878694833058696	-0.79012110157447	-1.03794795578812	0.0126868129918495	0.0137793878856004	0.0134651238450276
249	14.590010676409	0.23	-1.43581103387086	-1.84081653936132	-1.03080552838041	0.375069055434413	-13.8310261183369	-16.6184323114792	-11.0436199251947	4.11	2.5	6.78	-3.62187158484794	-3.01437581766914	-2.40688005049034	-3.88303054459211	-3.23173063944521	-2.58043073429832	-3.83014818964983	-3.18553590972248	-2.54360977674605	-1.43581103387086	5.80948008030432	-0.0788478722795698	-21.311544359056	-0.800538891130115	-0.713714472154445	-0.953188392223294	-0.937230566378327	-0.843799419038286	-1.10155605159189	-0.878694833058696	-0.79012110157447	-1.03794795578812	0.0126868129918495	0.0137793878856004	0.0134651238450276
249	14.590010676409	0.23	-1.42982368668708	-1.83932309837724	-1.02032427499691	0.360729389728378	-13.5134137454516	-16.3220929664027	-10.7047345245006	4.34	2.79	7.53	-3.38260129568506	-2.80052876420832	-2.21845623273158	-3.60646977059611	-2.98587431592546	-2.3652788612548	-3.55686350668807	-2.94617852494105	-2.33382983293105	-1.42982368668708	6.34559148134204	0.130155661652141	-22.555750728568	-0.800538891130115	-0.713714472154445	-0.953188392223294	-0.937230566378327	-0.843799419038286	-1.10155605159189	-0.878694833058696	-0.79012110157447	-1.03794795578812	0.0126868129918495	0.0137793878856004	0.0134651238450276
249	14.590010676409	0.23	-1.32395789277528	-1.7002224460335	-0.947693339517062	0.38356203178646	-12.5767532212213	-15.0660741235723	-10.0874323188704	3.66	2.17	6.67	-3.64084465501655	-3.0392791358502	-2.43771361668386	-3.95172499896932	-3.29879368059183	-2.64586236221434	-3.83702236455236	-3.20526687499417	-2.56995551264513	-1.32395789277528	5.74998029986645	-1.0548545981921	-21.4442538719591	-0.800538891130115	-0.713714472154445	-0.953188392223294	-0.937230566378327	-0.843799419038286	-1.10155605159189	-0.878694833058696	-0.79012110157447	-1.03794795578812	0.0126868129918495	0.0137793878856004	0.0134651238450276
249	14.590010676409	0.23	-1.31293928647375	-1.69023417602236	-0.935644396925151	0.378081860108073	-12.316233882664	-14.7824837829594	-9.84998398236867	3.72	2.21	6.75	-3.52087157584195	-2.93346357997574	-2.34605558410953	-3.81459925597333	-3.17818692007375	-2.54177458417416	-3.70993290047412	-3.09110837246686	-2.47221855458741	-1.31293928647375	5.63968261771297	-2.62163214084423	-23.0219177283387	-0.800538891130115	-0.713714472154445	-0.953188392223294	-0.937230566378327	-0.843799419038286	-1.10155605159189	-0.878694833058696	-0.79012110157447	-1.03794795578812	0.0126868129918495	0.0137793878856004	0.0134651238450276
249	14.590010676409	0.23	-1.25447232105617	-1.61416912193975	-0.894775520172596	0.399134986287016	-13.0834170394281	-15.5897294596306	-10.5771046192256	3.71	2.13	5.96	-3.72499938188042	-3.12614279233992	-2.52728620279941	-4.03735265866505	-3.3882800022503	-2.73920734583555	-3.96548747653852	-3.3283916744662	-2.69119934789965	-1.25447232105617	5.42377845703765	-1.77358978704373	-21.3534356971759	-0.800538891130115	-0.713714472154445	-0.953188392223294	-0.937230566378327	-0.843799419038286	-1.10155605159189	-0.878694833058696	-0.79012110157447	-1.03794795578812	0.0126868129918495	0.0137793878856004	0.0134651238450276
249	14.590010676409	0.23	-1.24860679856514	-1.60897731305345	-0.888236284076826	0.333548571599015	-13.5476176252386	-16.5374931009546	-10.5577421495227	4.59	2.57	6.92	-3.25763306881315	-2.66867335394781	-2.07971363908248	-3.45486934763611	-2.83025054530363	-2.20563174297115	-3.4104773988472	-2.79282779591614	-2.17629618664684	-1.24860679856514	6.3644901508893	-0.704538303132994	-23.2319618978923	-0.800538891130115	-0.713714472154445	-0.953188392223294	-0.937230566378327	-0.843799419038286	-1.10155605159189	-0.878694833058696	-0.79012110157447	-1.03794795578812	0.0126868129918495	0.0137793878856004	0.0134651238450276
249	14.590010676409	0.23	-1.2422258790443	-1.59848291882326	-0.885968839265338	0.389032000106503	-14.1911340737943	-16.967771248063	-11.4144968995255	4.34	2.5	8.07	-3.52064553466904	-2.94452064908035	-2.36839576349166	-3.75413457046036	-3.13980111127151	-2.52546765208266	-3.62537344686997	-3.03198838108728	-2.43944385342128	-1.2422258790443	6.69933715256622	0.959389562604393	-21.7888119721935	-0.800538891130115	-0.713714472154445	-0.953188392223294	-0.937230566378327	-0.843799419038286	-1.10155605159189	-0.878694833058696	-0.79012110157447	-1.03794795578812	0.0126868129918495	0.0137793878856004	0.0134651238450276
249	14.590010676409	0.23	-1.23117883931968	-1.57973165514527	-0.882626023494091	0.409095243811698	-14.5182024506983	-17.2424391384048	-11.7939657629918	4.1	2.14	7.49	-3.76694132865682	-3.17177960672226	-2.5766178847877	-4.03966186398091	-3.40141138401988	-2.76316090405885	-3.85973207160915	-3.24944189664284	-2.64095059025784	-1.23117883931968	6.26150073335435	1.0790752554317	-20.212343891462	-0.800538891130115	-0.713714472154445	-0.953188392223294	-0.937230566378327	-0.843799419038286	-1.10155605159189	-0.878694833058696	-0.79012110157447	-1.03794795578812	0.0126868129918495	0.0137793878856004	0.0134651238450276
249	14.590010676409	0.23	-1.11893493350508	-1.43456955211497	-0.803300314895182	0.430947907646502	-14.2986937458481	-16.8640368000122	-11.733350691684	3.86	2.11	6.64	-3.88668029302615	-3.29544176504428	-2.70420323706242	-4.19409901592481	-3.55609621110577	-2.91809340628673	-4.06405093948251	-3.44725268321975	-2.82734549999047	-1.11893493350508	5.99714341146261	-0.145239757727847	-20.9195677768688	-0.800538891130115	-0.713714472154445	-0.953188392223294	-0.937230566378327	-0.843799419038286	-1.10155605159189	-0.878694833058696	-0.79012110157447	-1.03794795578812	0.0126868129918495	0.0137793878856004	0.0134651238450276
249	14.590010676409	0.23	-1.10793850942335	-1.42455178796464	-0.791325230882048	0.373333262513736	-13.5443161322093	-16.2840761429987	-10.8045561214199	4.8	2.7	7.55	-3.08340228694347	-2.56462663097379	-2.04585097500412	-3.25723153692572	-2.70920949180724	-2.16118744668877	-3.20075992160911	-2.66198365681847	-2.12330907704698	-1.10793850942335	6.7429483311526	0.0781449571768966	-22.6401158448273	-0.800538891130115	-0.713714472154445	-0.953188392223294	-0.937230566378327	-0.843799419038286	-1.10155605159189	-0.878694833058696	-0.79012110157447	-1.03794795578812	0.0126868129918495	0.0137793878856004	0.0134651238450276
249	14.590010676409	0.23	-1.07891234394723	-1.38328259522752	-0.774542092666946	0.427659611163643	-14.3427887075435	-16.9333694982071	-11.75220791688	3.89	2.2	7.54	-3.87750500701917	-3.28429820385166	-2.69109140068415	-4.18097255227801	-3.54133924235881	-2.90170593243961	-4.00531680274409	-3.39371012565881	-2.78054481808668	-1.07891234394723	6.59015883433232	-0.730845761986762	-22.5758631430049	-0.800538891130115	-0.713714472154445	-0.953188392223294	-0.937230566378327	-0.843799419038286	-1.10155605159189	-0.878694833058696	-0.79012110157447	-1.03794795578812	0.0126868129918495	0.0137793878856004	0.0134651238450276
249	14.590010676409	0.23	-1.02122956687023	-1.31209389346725	-0.730365240273213	0.437877933429178	-14.6562450917958	-17.2489134517048	-12.0635767318869	3.58	2.2	6.14	-4.2484502295673	-3.60986957231678	-2.97128891506626	-4.62236777890564	-3.92758391777804	-3.23280005665045	-4.54322146372803	-3.8594715570609	-3.17699709832457	-1.02122956687023	5.69623397713825	2.69419952038286	-16.9750781620261	-0.800538891130115	-0.713714472154445	-0.953188392223294	-0.937230566378327	-0.843799419038286	-1.10155605159189	-0.878694833058696	-0.79012110157447	-1.03794795578812	0.0126868129918495	0.0137793878856004	0.0134651238450276
249	14.590010676409	0.23	-0.891766628054317	-1.14330790796194	-0.640225348146694	0.441764847033816	-15.211133988796	-17.8808192684147	-12.5414487091773	3.86	2.41	7.41	-4.12165812508246	-3.50627636550109	-2.89089460591972	-4.44774497405975	-3.78367700790563	-3.11960904175152	-4.32170842589866	-3.6756363805128	-3.03133565909887	-0.891766628054317	6.43399124839445	-2.85710355826859	-24.3136008929531	-0.800538891130115	-0.713714472154445	-0.953188392223294	-0.937230566378327	-0.843799419038286	-1.10155605159189	-0.878694833058696	-0.79012110157447	-1.03794795578812	0.0126868129918495	0.0137793878856004	0.0134651238450276
249	14.590010676409	0.23	-0.87987349893185	-1.13313874797257	-0.626608249891134	0.456036810820716	-14.3042116898151	-16.7433374669865	-11.8650859126438	3.54	2.08	6.61	-4.16518712787882	-3.55841351954755	-2.95163991121628	-4.53759428579471	-3.87656937301073	-3.21554446022676	-4.39066344033769	-3.74998093584187	-3.11272600185668	-0.87987349893185	6.26024623866872	0.135022936642598	-19.8748472140082	-0.800538891130115	-0.713714472154445	-0.953188392223294	-0.937230566378327	-0.843799419038286	-1.10155605159189	-0.878694833058696	-0.79012110157447	-1.03794795578812	0.0126868129918495	0.0137793878856004	0.0134651238450276
249	14.590010676409	0.24	-2.48105239856585	-3.16517240807596	-1.79693238905573	0.383612505850248	-15.7932916657433	-18.9189294511348	-12.6676538803519	4.11	2.41	6.85	-4.12347845083539	-3.44222954156344	-2.76098063229149	-4.42083410647439	-3.69045841783758	-2.96008272920078	-4.33565988370751	-3.62005936791627	-2.90415598105569	-2.48105239856585	5.05599681259984	0.190119737735357	-20.0643251221779	-0.800538891130115	-0.713714472154445	-0.953188392223294	-0.937230566378327	-0.843799419038286	-1.10155605159189	-0.878694833058696	-0.79012110157447	-1.03794795578812	0.0126868129918495	0.0137793878856004	0.0134651238450276
249	14.590010676409	0.24	-2.3214123425676	-2.97208007959624	-1.67074460553896	0.360608497641536	-15.4321690769007	-18.6404906103778	-12.2238475434236	4.28	2.56	6.57	-3.91632486051072	-3.24226377249017	-2.56820268446961	-4.1816931576057	-3.46195801305586	-2.74222286850603	-4.1476147452403	-3.43220646341524	-2.7196338328506	-2.3214123425676	5.24881835954998	0.949283007303345	-20.2041714751579	-0.800538891130115	-0.713714472154445	-0.953188392223294	-0.937230566378327	-0.843799419038286	-1.10155605159189	-0.878694833058696	-0.79012110157447	-1.03794795578812	0.0126868129918495	0.0137793878856004	0.0134651238450276
249	14.590010676409	0.24	-2.24011038226741	-2.86080002344996	-1.61942074108486	0.332869456085946	-13.5397519188685	-16.5324617332187	-10.5470421045183	3.84	2.33	5.99	-3.83047775427584	-3.1370838390891	-2.44368992390236	-4.13607640599636	-3.38736295648894	-2.63864950698151	-4.101410962427	-3.36007070690134	-2.61756335658143	-2.24011038226741	4.87810610884106	1.55972651115327	-17.699745535757	-0.800538891130115	-0.713714472154445	-0.953188392223294	-0.937230566378327	-0.843799419038286	-1.10155605159189	-0.878694833058696	-0.79012110157447	-1.03794795578812	0.0126868129918495	0.0137793878856004	0.0134651238450276
249	14.590010676409	0.24	-2.22357346859339	-2.8480700435746	-1.59907689361219	0.354239142765717	-14.579208640585	-17.6525230834821	-11.5058941976879	3.86	2.17	6.61	-4.07010389453675	-3.36149646068633	-2.6528890268359	-4.39225019248458	-3.62755690249185	-2.86286361249913	-4.27265906433214	-3.53002427016421	-2.78667882631592	-2.22357346859339	5.12256317255683	0.0489945495139877	-20.0514208309383	-0.800538891130115	-0.713714472154445	-0.953188392223294	-0.937230566378327	-0.843799419038286	-1.10155605159189	-0.878694833058696	-0.79012110157447	-1.03794795578812	0.0126868129918495	0.0137793878856004	0.0134651238450276
249	14.590010676409	0.24	-2.17533061118157	-2.77808146542268	-1.57257975694047	0.388655886577998	-15.132965092804	-18.096224926247	-12.169705259361	4.21	2.43	7.2	-3.85543251522872	-3.22410480132764	-2.59277708742655	-4.12297421359011	-3.447836502203	-2.77269879081589	-5.03396987915031	-3.36522362452455	-2.70707363622593	-2.17533061118157	5.33997465292191	0.855475658616846	-19.9000647622721	-0.800538891130115	-0.713714472154445	-0.953188392223294	-0.937230566378327	-0.843799419038286	-1.10155605159189	-0.878694833058696	-0.79012110157447	-1.03794795578812	0.0126868129918495	0.0137793878856004	0.0134651238450276
249	14.590010676409	0.24	-2.16992979400061	-2.77315322901587	-1.56670635898536	0.325102928738814	-13.6707437360458	-16.7460327350698	-10.5954547370218	3.93	2.41	7.07	-3.79615010809748	-3.0990143237139	-2.40187853933033	-4.08837501768763	-3.33757422118323	-2.58677342467882	-3.99642770287604	-3.2601196273777	-2.52710713003494	-2.16992979400061	5.15136971923505	-1.58034621851277	-22.4425546811717	-0.800538891130115	-0.713714472154445	-0.953188392223294	-0.937230566378327	-0.843799419038286	-1.10155605159189	-0.878694833058696	-0.79012110157447	-1.03794795578812	0.0126868129918495	0.0137793878856004	0.0134651238450276
249	14.590010676409	0.24	-2.06129979326437	-2.6396353400838	-1.48296424644495	0.326182920298404	-13.6635909254142	-16.7297219670824	-10.597459883746	3.53	2.06	5.53	-4.16847457532449	-3.40449957819331	-2.64052458106213	-4.54211918978651	-3.70966467140516	-2.87721015302382	-4.48365308300268	-3.66095452308653	-2.84044411692633	-2.06129979326437	4.7292876027018	-1.51504300623629	-20.3462069842158	-0.800538891130115	-0.713714472154445	-0.953188392223294	-0.937230566378327	-0.843799419038286	-1.10155605159189	-0.878694833058696	-0.79012110157447	-1.03794795578812	0.0126868129918495	0.0137793878856004	0.0134651238450276
249	14.590010676409	0.24	-2.03474670036074	-2.60266942312915	-1.46682397759233	0.413648242650921	-14.844772423806	-17.6042224245602	-12.0853224230518	3.52	2.1	5.55	-4.40625605974399	-3.71557839195786	-3.02490072417172	-4.80403973881397	-4.05100974741834	-3.29797975602271	-4.7505355814501	-4.00515728145515	-3.26130517310865	-2.03474670036074	4.70389032671811	1.28906586755501	-16.9980646064241	-0.800538891130115	-0.713714472154445	-0.953188392223294	-0.937230566378327	-0.843799419038286	-1.10155605159189	-0.878694833058696	-0.79012110157447	-1.03794795578812	0.0126868129918495	0.0137793878856004	0.0134651238450276
249	14.590010676409	0.24	-1.98830639311673	-2.53616914659704	-1.44044363963642	0.376196447118809	-14.6769739164762	-17.6277656701538	-11.7261821627985	4.26	2.19	6.73	-3.71428755074363	-3.09253608883948	-2.47078462693533	-3.96721588373465	-3.3031255994734	-2.63903531521214	-3.85610058039721	-3.21081937790798	-2.56474707457096	-1.98830639311673	5.23865376926405	1.20305694071011	-18.9271881791057	-0.800538891130115	-0.713714472154445	-0.953188392223294	-0.937230566378327	-0.843799419038286	-1.10155605159189	-0.878694833058696	-0.79012110157447	-1.03794795578812	0.0126868129918495	0.0137793878856004	0.0134651238450276
249	14.590010676409	0.24	-1.98395352524418	-2.53804165158465	-1.42986539890371	0.430647122170509	-16.9541514827764	-19.9977790298636	-13.9105239356891	4.02	2.31	6.98	-4.44613928285534	-3.76944453693997	-3.0927497910246	-4.77758843364854	-4.05044769749064	-3.32330696133273	-4.65164173467612	-3.94436845901245	-3.23522151156926	-1.98395352524418	5.35201781238964	-0.194220731487582	-20.5949529815093	-0.800538891130115	-0.713714472154445	-0.953188392223294	-0.937230566378327	-0.843799419038286	-1.10155605159189	-0.878694833058696	-0.79012110157447	-1.03794795578812	0.0126868129918495	0.0137793878856004	0.0134651238450276
249	14.590010676409	0.24	-1.93027143419399	-2.46036712826598	-1.40017574012201	0.405143191569886	-14.6411828967651	-17.4110795990236	-11.8712861945066	4.39	2.3	7.03	-3.57261354258236	-3.00425301021204	-2.43589247784173	-3.80502379654043	-3.19968954336502	-2.59435529018962	-3.69957048977053	-3.11262580749887	-2.52182589574051	-1.93027143419399	5.65764649494542	1.52965074342932	-19.2302537711936	-0.800538891130115	-0.713714472154445	-0.953188392223294	-0.937230566378327	-0.843799419038286	-1.10155605159189	-0.878694833058696	-0.79012110157447	-1.03794795578812	0.0126868129918495	0.0137793878856004	0.0134651238450276
249	14.590010676409	0.24	-1.9285489793789	-2.46863221295848	-1.38846574579932	0.325597939824319	-13.3067186573276	-16.2967452872731	-10.3166920273821	4.12	2.49	7.33	-3.54185526576943	-2.89201743757844	-2.24217960938745	-3.79604873603507	-3.09957305274757	-2.40309736946008	-3.7079746658759	-3.02710502062845	-2.34779967856195	-1.9285489793789	5.5008464804074	1.28266660222004	-19.6608551141916	-0.800538891130115	-0.713714472154445	-0.953188392223294	-0.937230566378327	-0.843799419038286	-1.10155605159189	-0.878694833058696	-0.79012110157447	-1.03794795578812	0.0126868129918495	0.0137793878856004	0.0134651238450276
249	14.590010676409	0.24	-1.90367816473265	-2.43349444063419	-1.37386188883112	0.412918033893374	-16.0091510412238	-18.9895280754536	-13.0287740069939	4.26	2.67	7.86	-4.00450624868466	-3.37600519222939	-2.74750413577411	-4.27758044270526	-3.60622081423777	-2.93486118577028	-4.17948144732606	-3.52343286592215	-2.86723213299458	-1.90367816473265	5.8282016885518	-1.27590281996427	-22.9285044405175	-0.800538891130115	-0.713714472154445	-0.953188392223294	-0.937230566378327	-0.843799419038286	-1.10155605159189	-0.878694833058696	-0.79012110157447	-1.03794795578812	0.0126868129918495	0.0137793878856004	0.0134651238450276
249	14.590010676409	0.24	-1.89192385721684	-2.41085303660028	-1.3729946778334	0.372034169245598	-14.5694080955064	-17.524724345738	-11.6140918452748	3.68	2.46	6.28	-4.21344509716523	-3.50290252203255	-2.79235994689987	-4.57029382178566	-3.79957336231429	-3.02885290284292	-4.53621985860111	-3.76904369796758	-3.00663371768489	-1.89192385721684	5.17188777949948	0.321361862909479	-19.5633578666384	-0.800538891130115	-0.713714472154445	-0.953188392223294	-0.937230566378327	-0.843799419038286	-1.10155605159189	-0.878694833058696	-0.79012110157447	-1.03794795578812	0.0126868129918495	0.0137793878856004	0.0134651238450276
249	14.590010676409	0.24	-1.85512347582749	-2.37696944781178	-1.33327750384319	0.354693648231238	-14.3560496912393	-17.3793179103928	-11.3327814720858	3.75	2.34	6.64	-4.10958602539406	-3.39469140821111	-2.67979679102815	-4.44846125493067	-3.67461664229917	-2.90077202966768	-4.36244795553411	-3.60418294398113	-2.84458121913168	-1.85512347582749	5.45775840002013	0.588460374891909	-20.0806064642033	-0.800538891130115	-0.713714472154445	-0.953188392223294	-0.937230566378327	-0.843799419038286	-1.10155605159189	-0.878694833058696	-0.79012110157447	-1.03794795578812	0.0126868129918495	0.0137793878856004	0.0134651238450276
249	14.590010676409	0.24	-1.84487045921726	-2.36265589128106	-1.32708502715346	0.29664567341075	-12.6881876979841	-15.7385619647163	-9.6378134312519	3.84	2.45	6.83	-3.63966354234583	-2.93424102445475	-2.22881850656366	-3.92914789717126	-3.16761887929875	-2.40608986142623	-3.86226859593529	-3.11343572940829	-2.3652952520702	-1.84487045921726	5.62704599312316	-0.573576588769709	-21.6586424069196	-0.800538891130115	-0.713714472154445	-0.953188392223294	-0.937230566378327	-0.843799419038286	-1.10155605159189	-0.878694833058696	-0.79012110157447	-1.03794795578812	0.0126868129918495	0.0137793878856004	0.0134651238450276
249	14.590010676409	0.24	-1.81143285320866	-2.3079593035294	-1.31490640288792	0.423729718958769	-14.3223883423796	-16.9301599688786	-11.7146167158807	3.84	2.27	6.61	-3.91873584226453	-3.31512854262962	-2.7115212429947	-4.23087143953189	-3.57918554195872	-2.92749964438554	-4.13631839318378	-3.50074871969122	-2.86286926818557	-1.81143285320866	5.09565831867771	3.32681967095418	-16.3918623941181	-0.800538891130115	-0.713714472154445	-0.953188392223294	-0.937230566378327	-0.843799419038286	-1.10155605159189	-0.878694833058696	-0.79012110157447	-1.03794795578812	0.0126868129918495	0.0137793878856004	0.0134651238450276
249	14.590010676409	0.24	-1.8071463429112	-2.30842680285794	-1.30586588296445	0.34912764701473	-14.0988193391916	-17.1043696255124	-11.0932690528708	4.06	2.33	6.18	-3.76921724893205	-3.10689690449588	-2.4445765600597	-4.04607766367029	-3.33510788537563	-2.62413810708098	-3.99937639817549	-3.29504424265577	-2.59357210659865	-1.8071463429112	5.27201846665409	-1.8613267955345	-22.2894610481348	-0.800538891130115	-0.713714472154445	-0.953188392223294	-0.937230566378327	-0.843799419038286	-1.10155605159189	-0.878694833058696	-0.79012110157447	-1.03794795578812	0.0126868129918495	0.0137793878856004	0.0134651238450276
249	14.590010676409	0.24	-1.8046960440214	-2.30277789101881	-1.30661419702399	0.316248806529782	-11.886899229237	-14.6158056528817	-9.15799280559225	3.98	2.27	7.64	-3.27419891469901	-2.66287562108016	-2.05155232746131	-3.52136022582998	-2.86388962390392	-2.20641902197786	-3.38165737326787	-2.75150994123919	-2.11953506287501	-1.8046960440214	5.80197716937197	0.359926310961838	-20.8502009459832	-0.800538891130115	-0.713714472154445	-0.953188392223294	-0.937230566378327	-0.843799419038286	-1.10155605159189	-0.878694833058696	-0.79012110157447	-1.03794795578812	0.0126868129918495	0.0137793878856004	0.0134651238450276
249	14.590010676409	0.24	-1.77304755914399	-2.26843733697861	-1.27765778130937	0.423304540278464	-14.941179415891	-17.6639882136209	-12.2183706181612	4.77	2.66	7.28	-3.3630288300388	-2.84463602006241	-2.32624321008602	-3.55452528727712	-3.0066143281604	-2.45870336904368	-3.50049198802586	-2.96095655095993	-2.42128995545575	-1.77304755914399	6.06897449651829	-1.80830210219792	-23.8179808645799	-0.800538891130115	-0.713714472154445	-0.953188392223294	-0.937230566378327	-0.843799419038286	-1.10155605159189	-0.878694833058696	-0.79012110157447	-1.03794795578812	0.0126868129918495	0.0137793878856004	0.0134651238450276
249	14.590010676409	0.24	-1.7432287408756	-2.22929483603566	-1.25716264571555	0.436277994595251	-14.4452997959197	-17.0089741631196	-11.8816254287199	3.74	2.09	6.35	-4.02644852882494	-3.41956284687827	-2.8126771649316	-4.35905898544945	-3.7020406562465	-3.04502232704355	-4.2421763860535	-3.60197545955223	-2.96234623124681	-1.7432287408756	5.05219900430054	0.520884508202639	-18.7457788261061	-0.800538891130115	-0.713714472154445	-0.953188392223294	-0.937230566378327	-0.843799419038286	-1.10155605159189	-0.878694833058696	-0.79012110157447	-1.03794795578812	0.0126868129918495	0.0137793878856004	0.0134651238450276
249	14.590010676409	0.24	-1.69334577184215	-2.16927449116799	-1.2174170525163	0.419921709794329	-13.8781603124602	-16.4248527779008	-11.3314678470195	3.93	1.92	6.73	-3.72532515278037	-3.14770916886927	-2.57009318495816	-4.01234937690646	-3.39022995428178	-2.76811053165709	-3.83427918884972	-3.2394542222708	-2.64527470535493	-1.69334577184215	5.54229683283121	1.05600682171497	-18.8964240072267	-0.800538891130115	-0.713714472154445	-0.953188392223294	-0.937230566378327	-0.843799419038286	-1.10155605159189	-0.878694833058696	-0.79012110157447	-1.03794795578812	0.0126868129918495	0.0137793878856004	0.0134651238450276
249	14.590010676409	0.24	-1.6793608133338	-2.14837993594922	-1.21034169071837	0.334241821482971	-12.205787541153	-14.8953344801419	-9.51624060216415	3.81	2.32	7.94	-3.4739657092986	-2.84669588517664	-2.21942606105468	-3.75410487554342	-3.07625227074815	-2.39839966595287	-3.5997233130034	-2.94923321634606	-2.29936267053164	-1.6793608133338	5.91970812023523	0.811297023450934	-20.6707450993744	-0.800538891130115	-0.713714472154445	-0.953188392223294	-0.937230566378327	-0.843799419038286	-1.10155605159189	-0.878694833058696	-0.79012110157447	-1.03794795578812	0.0126868129918495	0.0137793878856004	0.0134651238450276
249	14.590010676409	0.24	-1.65346982326062	-2.10912370486264	-1.1978159416586	0.394556567308778	-14.9910859028674	-17.8904362854644	-12.0917355202704	4.01	2.3	7.18	-3.98476017054083	-3.33898408433092	-2.69320799812101	-4.28270201093101	-3.5886410324388	-2.8945800539466	-4.15534913680901	-3.48035222546902	-2.80795694429142	-1.65346982326062	5.64177164528855	-0.317840343283625	-21.1172200555507	-0.800538891130115	-0.713714472154445	-0.953188392223294	-0.937230566378327	-0.843799419038286	-1.10155605159189	-0.878694833058696	-0.79012110157447	-1.03794795578812	0.0126868129918495	0.0137793878856004	0.0134651238450276
249	14.590010676409	0.24	-1.6490428912032	-2.10653714550265	-1.19154863690375	0.38631758816268	-14.0695731137659	-16.8382098681203	-11.3009363594114	3.82	2.22	6.88	-3.91382949700854	-3.27029480534217	-2.62676011367579	-4.22770910036419	-3.53256449213905	-2.83741988391391	-4.10506720968596	-3.4294603033934	-2.75552531966039	-1.6490428912032	5.40620334845362	-1.65142899020321	-22.2451495643606	-0.800538891130115	-0.713714472154445	-0.953188392223294	-0.937230566378327	-0.843799419038286	-1.10155605159189	-0.878694833058696	-0.79012110157447	-1.03794795578812	0.0126868129918495	0.0137793878856004	0.0134651238450276
249	14.590010676409	0.24	-1.64207835694073	-2.10414228016925	-1.1800144337122	0.335253189351228	-12.3417577881327	-15.0550973844385	-9.62841819182686	4.25	2.45	7.18	-3.18123159814455	-2.60788680735051	-2.03454201655647	-3.39891501920028	-2.78633773254605	-2.17376044589181	-3.32373063866578	-2.72297973776305	-2.12457194699507	-1.64207835694073	5.90418183254996	0.929647152238088	-20.5637878156308	-0.800538891130115	-0.713714472154445	-0.953188392223294	-0.937230566378327	-0.843799419038286	-1.10155605159189	-0.878694833058696	-0.79012110157447	-1.03794795578812	0.0126868129918495	0.0137793878856004	0.0134651238450276
249	14.590010676409	0.24	-1.62850204303659	-2.08196175071619	-1.17504233535698	0.409740213276137	-14.2712430887204	-16.9455704581848	-11.596915719256	4.15	2.24	7.59	-3.65496066436183	-3.0781396382926	-2.50131861222336	-3.91393103976848	-3.29623965382913	-2.67854826788978	-3.7565715291107	-3.16329895749663	-2.5717622757937	-1.62850204303659	6.12464119556803	1.15965412351674	-20.2440734755363	-0.800538891130115	-0.713714472154445	-0.953188392223294	-0.937230566378327	-0.843799419038286	-1.10155605159189	-0.878694833058696	-0.79012110157447	-1.03794795578812	0.0126868129918495	0.0137793878856004	0.0134651238450276
249	14.590010676409	0.24	-1.60008269812161	-2.04631799406621	-1.15384740217701	0.368058072584982	-14.8522433774523	-17.8907342088662	-11.8137525460384	4.17	2.41	6.58	-3.84460427715392	-3.19165204444133	-2.53869981172873	-4.11531763217904	-3.41638852464498	-2.71745941711092	-4.0543327670252	-3.36693354424237	-2.67733647137871	-1.60008269812161	5.66147608846254	0.0215106535960791	-21.0829571949677	-0.800538891130115	-0.713714472154445	-0.953188392223294	-0.937230566378327	-0.843799419038286	-1.10155605159189	-0.878694833058696	-0.79012110157447	-1.03794795578812	0.0126868129918495	0.0137793878856004	0.0134651238450276
249	14.590010676409	0.24	-1.59546579681205	-2.03906899787531	-1.15186259574879	0.412160976583356	-13.3144520386642	-15.7970393451564	-10.8318647321719	4.15	2.52	6.66	-3.41219229884147	-2.87594844305771	-2.33970458727395	-3.65455531318594	-3.08022284283154	-2.50589037247715	-3.61479674618796	-3.04494466598622	-2.47760808846808	-1.59546579681205	5.79115299920853	0.247197821475358	-20.692410612123	-0.800538891130115	-0.713714472154445	-0.953188392223294	-0.937230566378327	-0.843799419038286	-1.10155605159189	-0.878694833058696	-0.79012110157447	-1.03794795578812	0.0126868129918495	0.0137793878856004	0.0134651238450276
249	14.590010676409	0.24	-1.58743583942128	-2.0251369478379	-1.14973473100465	0.352100523039094	-12.9138984842716	-15.6489361348538	-10.1788608336893	3.94	2.35	7.13	-3.54152257219758	-2.92255413294541	-2.30358569369325	-3.81339693749801	-3.14691174573839	-2.48042655397877	-3.71193180402759	-3.06256150912749	-2.41354213121323	-1.58743583942128	5.59845970622698	-0.342368406173626	-21.2729206073554	-0.800538891130115	-0.713714472154445	-0.953188392223294	-0.937230566378327	-0.843799419038286	-1.10155605159189	-0.878694833058696	-0.79012110157447	-1.03794795578812	0.0126868129918495	0.0137793878856004	0.0134651238450276
249	14.590010676409	0.24	-1.57389797564633	-2.00851527478609	-1.13928067650658	0.297860145281032	-11.3391186641124	-14.0572496148102	-8.62098771341452	3.96	2.19	8.49	-3.16309090870649	-2.55147088811812	-1.93985086752975	-3.40362505520102	-2.74549498988827	-2.08736492457553	-3.20578184321852	-2.58584516683334	-1.96659577969384	-1.57389797564633	6.20561626097943	-0.341779920943656	-22.2959472324294	-0.800538891130115	-0.713714472154445	-0.953188392223294	-0.937230566378327	-0.843799419038286	-1.10155605159189	-0.878694833058696	-0.79012110157447	-1.03794795578812	0.0126868129918495	0.0137793878856004	0.0134651238450276
249	14.590010676409	0.24	-1.56562480596815	-2.00226330304342	-1.12898630889287	0.34277174128641	-12.9602471110193	-15.7621582169281	-10.1583360051105	3.99	2.47	6.13	-3.52133915783452	-2.89537923799234	-2.26941931815016	-3.78595256986349	-3.1129544685913	-2.43995636731911	-3.76483956202914	-3.09796439436908	-2.4271574662026	-1.56562480596815	5.69282287570381	1.0389027439591	-19.6594469339464	-0.800538891130115	-0.713714472154445	-0.953188392223294	-0.937230566378327	-0.843799419038286	-1.10155605159189	-0.878694833058696	-0.79012110157447	-1.03794795578812	0.0126868129918495	0.0137793878856004	0.0134651238450276
249	14.590010676409	0.24	-1.55112861239302	-1.97755988742366	-1.12469733736237	0.37945036112776	-13.791715637351	-16.5454023820207	-11.0380288926814	4.37	2.5	7.78	-3.40701921287713	-2.83998171033023	-2.27294420778332	-3.63002225461144	-3.02586987834517	-2.4217175020789	-3.52269409784401	-2.9345315696555	-2.3500217890299	-1.55112861239302	6.01867080282148	-0.882242328698734	-22.7898468632481	-0.800538891130115	-0.713714472154445	-0.953188392223294	-0.937230566378327	-0.843799419038286	-1.10155605159189	-0.878694833058696	-0.79012110157447	-1.03794795578812	0.0126868129918495	0.0137793878856004	0.0134651238450276
249	14.590010676409	0.24	-1.54040301808381	-1.97159229453821	-1.10921374162941	0.365502121739282	-12.5412274183878	-15.1210844585795	-9.96137037819615	3.87	2.2	6.72	-3.47501336205877	-2.8821301127505	-2.28924686344222	-3.74858822870041	-3.10902948811648	-2.46947074753255	-3.64526510690034	-3.02428145798761	-2.40218397324622	-1.54040301808381	5.46909994775288	-0.0656155825369536	-20.0527436745815	-0.800538891130115	-0.713714472154445	-0.953188392223294	-0.937230566378327	-0.843799419038286	-1.10155605159189	-0.878694833058696	-0.79012110157447	-1.03794795578812	0.0126868129918495	0.0137793878856004	0.0134651238450276
249	14.590010676409	0.24	-1.52988737037155	-1.95546703453312	-1.10430770620999	0.373100426822112	-12.326292385386	-14.8209103232279	-9.83167444754402	4.27	1.96	8.01	-3.12001426969439	-2.59486140163444	-2.06970853357448	-3.33214328258877	-2.7712853984966	-2.21042751440442	-3.11437341823366	-2.59022266416141	-2.06605951652114	-1.52988737037155	5.96243351992031	-0.153918220221718	-20.9318681050371	-0.800538891130115	-0.713714472154445	-0.953188392223294	-0.937230566378327	-0.843799419038286	-1.10155605159189	-0.878694833058696	-0.79012110157447	-1.03794795578812	0.0126868129918495	0.0137793878856004	0.0134651238450276
249	14.590010676409	0.24	-1.51524641752267	-1.94140229577059	-1.08909053927476	0.367464947013196	-12.0767716292823	-14.5506062071771	-9.60293705138753	3.53	2.09	6.86	-3.63248809215122	-3.01490731797548	-2.39732654379975	-3.95907726510293	-3.28597113498597	-2.61286500486902	-3.814595738313	-3.16610214091118	-2.51818806401421	-1.51524641752267	5.61787843089926	0.477201996617421	-18.8086588200247	-0.800538891130115	-0.713714472154445	-0.953188392223294	-0.937230566378327	-0.843799419038286	-1.10155605159189	-0.878694833058696	-0.79012110157447	-1.03794795578812	0.0126868129918495	0.0137793878856004	0.0134651238450276
249	14.590010676409	0.24	-1.50993898143098	-1.92445828674484	-1.09541967611712	0.325184290007662	-11.1985380144394	-13.7172273558148	-8.67984867306404	3.91	2.16	7.33	-3.12532719831267	-2.5514700988775	-1.97761299944233	-3.36792197706887	-2.74952082600598	-2.13111967494309	-3.23044876538163	-2.63839747703163	-2.04404117095452	-1.50993898143098	5.83900075054098	0.197055758775673	-21.1369986365931	-0.800538891130115	-0.713714472154445	-0.953188392223294	-0.937230566378327	-0.843799419038286	-1.10155605159189	-0.878694833058696	-0.79012110157447	-1.03794795578812	0.0126868129918495	0.0137793878856004	0.0134651238450276
249	14.590010676409	0.24	-1.50870061023296	-1.93160531979223	-1.0857959006737	0.460602673888051	-14.6147986744295	-17.0840737110728	-12.1455236377862	3.63	1.78	5.89	-4.15765359845816	-3.55672021363971	-2.95578682882126	-4.51666871074523	-3.86384447895779	-3.21102024717036	-4.34798645222219	-3.7182034200656	-3.09081078622975	-1.50870061023296	5.20061070346098	-0.498698419396549	-18.8932971547142	-0.800538891130115	-0.713714472154445	-0.953188392223294	-0.937230566378327	-0.843799419038286	-1.10155605159189	-0.878694833058696	-0.79012110157447	-1.03794795578812	0.0126868129918495	0.0137793878856004	0.0134651238450276
249	14.590010676409	0.24	-1.4877884339107	-1.90632294549512	-1.06925392232627	0.392428885787832	-13.9360769133501	-16.6434248401785	-11.2287289865216	4.23	2.37	7.14	-3.53216851505463	-2.95759872558699	-2.38302893611935	-3.77566349573949	-3.16148493358951	-2.54730637143953	-3.67831200441775	-3.08023930460618	-2.48192072158816	-1.4877884339107	6.00286073227509	1.45264969327406	-19.9366407685869	-0.800538891130115	-0.713714472154445	-0.953188392223294	-0.937230566378327	-0.843799419038286	-1.10155605159189	-0.878694833058696	-0.79012110157447	-1.03794795578812	0.0126868129918495	0.0137793878856004	0.0134651238450276
249	14.590010676409	0.24	-1.47866355125979	-1.8930025300908	-1.06432457242878	0.303843506317264	-12.8683443357031	-15.9094856040691	-9.82720306733713	3.93	2.43	6.58	-3.60741854700624	-2.9178507200764	-2.22828289314656	-3.88522969917521	-3.14255751798157	-2.39988533678792	-3.83230289816851	-3.10021885998269	-2.36679981946988	-1.47866355125979	5.7848195219965	1.32559488666158	-19.8038524323262	-0.800538891130115	-0.713714472154445	-0.953188392223294	-0.937230566378327	-0.843799419038286	-1.10155605159189	-0.878694833058696	-0.79012110157447	-1.03794795578812	0.0126868129918495	0.0137793878856004	0.0134651238450276
249	14.590010676409	0.24	-1.46244875827975	-1.86480641080275	-1.06009110575676	0.339797290776008	-12.5711209250927	-15.3069449604595	-9.83529688972589	4.52	2.34	6.99	-3.05824792609537	-2.51164452457172	-1.96504112304808	-3.24812340900021	-2.66758339169858	-2.08704337439694	-3.16804432570411	-2.60137012769216	-2.03538913553491	-1.46244875827975	6.11920417346152	-0.378667083467172	-22.2505601736452	-0.800538891130115	-0.713714472154445	-0.953188392223294	-0.937230566378327	-0.843799419038286	-1.10155605159189	-0.878694833058696	-0.79012110157447	-1.03794795578812	0.0126868129918495	0.0137793878856004	0.0134651238450276
249	14.590010676409	0.24	-1.43923385015077	-1.84407845585017	-1.03438924445137	0.361320543796279	-13.1240054881718	-15.848255808875	-10.3997551674687	3.58	1.96	5.44	-3.90475888651349	-3.23354681263367	-2.56233473875385	-4.24860780908214	-3.51828951248117	-2.78797121588021	-4.17712531690353	-3.46119697755054	-2.74204344782246	-1.43923385015077	4.95232530123974	-2.5941711500837	-21.2854402854783	-0.800538891130115	-0.713714472154445	-0.953188392223294	-0.937230566378327	-0.843799419038286	-1.10155605159189	-0.878694833058696	-0.79012110157447	-1.03794795578812	0.0126868129918495	0.0137793878856004	0.0134651238450276
249	14.590010676409	0.24	-1.4390635830078	-1.83530820897679	-1.04281895703881	0.372011744190109	-14.8918612489503	-17.9127301508268	-11.8709923470739	4.35	2.45	7.7	-3.70902578728429	-3.08352199401982	-2.45801820075535	-3.95413009937457	-3.28729101060378	-2.620451921833	-3.83106141005565	-3.18605175049776	-2.53940131975335	-1.4390635830078	6.28715514497271	1.02767890410753	-21.4316209057193	-0.800538891130115	-0.713714472154445	-0.953188392223294	-0.937230566378327	-0.843799419038286	-1.10155605159189	-0.878694833058696	-0.79012110157447	-1.03794795578812	0.0126868129918495	0.0137793878856004	0.0134651238450276
249	14.590010676409	0.24	-1.42747810493411	-1.82805711628039	-1.02689909358784	0.341928032475009	-12.0900247267451	-14.7087020812117	-9.47134737227848	4.32	2.09	6.97	-3.063690723689	-2.51824371722187	-1.97279671075474	-3.26822828965002	-2.68636624879287	-2.10450420793572	-3.14352992760976	-2.58350179406062	-2.02481479024073	-1.42747810493411	5.98499460506917	0.396870618781438	-20.5386102587811	-0.800538891130115	-0.713714472154445	-0.953188392223294	-0.937230566378327	-0.843799419038286	-1.10155605159189	-0.878694833058696	-0.79012110157447	-1.03794795578812	0.0126868129918495	0.0137793878856004	0.0134651238450276
249	14.590010676409	0.24	-1.39750381077079	-1.78407777896729	-1.01092984257429	0.378416019100286	-15.405403581759	-18.4880498472748	-12.3227573162432	3.83	2.13	6.37	-4.29224599960601	-3.57656878050165	-2.86089156139728	-4.63581367024817	-3.86285092857079	-3.08988818689342	-4.52104642996335	-3.76763609365125	-3.01354265480414	-1.39750381077079	5.70629146789135	-0.0636124261253446	-20.7600730807165	-0.800538891130115	-0.713714472154445	-0.953188392223294	-0.937230566378327	-0.843799419038286	-1.10155605159189	-0.878694833058696	-0.79012110157447	-1.03794795578812	0.0126868129918495	0.0137793878856004	0.0134651238450276
249	14.590010676409	0.24	-1.39340801807864	-1.78440301577097	-1.00241302038631	0.375707837956646	-15.2893564069863	-18.3664696520156	-12.212243161957	3.91	2.23	7.16	-4.17884223253386	-3.47872016083203	-2.77859808913021	-4.50247951113712	-3.74813533930154	-2.99379116746595	-4.35256899864717	-3.6235380753491	-2.89285427142846	-1.39340801807864	5.81969951557964	-1.37226311495288	-22.482891429056	-0.800538891130115	-0.713714472154445	-0.953188392223294	-0.937230566378327	-0.843799419038286	-1.10155605159189	-0.878694833058696	-0.79012110157447	-1.03794795578812	0.0126868129918495	0.0137793878856004	0.0134651238450276
249	14.590010676409	0.24	-1.39295067558837	-1.78489483722919	-1.00100651394756	0.416339558083849	-15.6825849824739	-18.5816596599383	-12.7835103050094	3.76	2.23	7.3	-4.38031494132169	-3.69690665820243	-3.01349837508318	-4.73971376427807	-4.00023277044236	-3.26075177660665	-4.56897563945894	-3.85676229526921	-3.14373286423943	-1.39295067558837	5.74085382537163	-2.82841811996951	-23.6388531795346	-0.800538891130115	-0.713714472154445	-0.953188392223294	-0.937230566378327	-0.843799419038286	-1.10155605159189	-0.878694833058696	-0.79012110157447	-1.03794795578812	0.0126868129918495	0.0137793878856004	0.0134651238450276
249	14.590010676409	0.24	-1.3470908389595	-1.71875598358256	-0.975425694336437	0.487531725315837	-13.771779993244	-15.9762672317229	-11.5672927547651	4.3	2.22	7.38	-3.34304500145708	-2.881754517486	-2.42046403351492	-3.5680038947696	-3.07567242967965	-2.58334096458971	-3.43162203580968	-2.95962642276895	-2.48536709537108	-1.3470908389595	6.06029485938794	-1.71657259409005	-22.715410636868	-0.800538891130115	-0.713714472154445	-0.953188392223294	-0.937230566378327	-0.843799419038286	-1.10155605159189	-0.878694833058696	-0.79012110157447	-1.03794795578812	0.0126868129918495	0.0137793878856004	0.0134651238450276
249	14.590010676409	0.24	-1.33689233660776	-1.70735593659616	-0.966428736619363	0.352079302123678	-14.4756136036578	-17.5415498728974	-11.4096773344181	4.1	2.44	7.09	-3.82687689175706	-3.1580100729544	-2.48914325415175	-4.1032807509542	-3.38610368459585	-2.66892661823749	-4.01499816835919	-3.31134905729928	-2.61107273769966	-1.33689233660776	5.91678258411821	1.89477319560446	-19.4306241122259	-0.800538891130115	-0.713714472154445	-0.953188392223294	-0.937230566378327	-0.843799419038286	-1.10155605159189	-0.878694833058696	-0.79012110157447	-1.03794795578812	0.0126868129918495	0.0137793878856004	0.0134651238450276
249	14.590010676409	0.24	-1.31076170714766	-1.67604966956629	-0.945473744729024	0.432095070069993	-14.9996430283161	-17.6844591612396	-12.3148268953926	4.16	2.4	7.93	-3.81281291197637	-3.23395994709013	-2.65510698220389	-4.08278637653449	-3.46294662734808	-2.84310687816168	-3.93147726795827	-3.33452492155925	-2.74058318126387	-1.31076170714766	6.46865925227752	1.13464678803429	-20.6384184683303	-0.800538891130115	-0.713714472154445	-0.953188392223294	-0.937230566378327	-0.843799419038286	-1.10155605159189	-0.878694833058696	-0.79012110157447	-1.03794795578812	0.0126868129918495	0.0137793878856004	0.0134651238450276
249	14.590010676409	0.24	-1.28093012436843	-1.63866590115216	-0.923194347584699	0.444903623931815	-15.7701170410309	-18.5203634258365	-13.0198706562253	4.16	2.54	7.4	-3.98998930991465	-3.39748184001817	-2.80497437012169	-4.27214407250873	-3.63773704060379	-3.00333000869885	-4.17870721224169	-3.55709689232607	-2.93609188342035	-1.28093012436843	6.17233333634733	-0.61150621002303	-22.3812908448739	-0.800538891130115	-0.713714472154445	-0.953188392223294	-0.937230566378327	-0.843799419038286	-1.10155605159189	-0.878694833058696	-0.79012110157447	-1.03794795578812	0.0126868129918495	0.0137793878856004	0.0134651238450276
249	14.590010676409	0.24	-1.27733301102305	-1.63193818700435	-0.922727835041758	0.422980876143215	-14.5603681805824	-17.2155395454884	-11.9051968156764	3.99	2.3	7.78	-3.85297975734316	-3.25873050397364	-2.66448125060411	-4.14338174082671	-3.50434347408819	-2.86530520734966	-3.97749232093861	-3.36271234506667	-2.74960260218736	-1.27733301102305	6.47063042788804	0.92543337934299	-20.8190631833993	-0.800538891130115	-0.713714472154445	-0.953188392223294	-0.937230566378327	-0.843799419038286	-1.10155605159189	-0.878694833058696	-0.79012110157447	-1.03794795578812	0.0126868129918495	0.0137793878856004	0.0134651238450276
249	14.590010676409	0.24	-1.17530525691363	-1.49818026532713	-0.852430248500134	0.394957746627501	-14.2535495744837	-17.0079433376675	-11.4991558112998	4.22	2.69	7.74	-3.61567693307446	-3.03012712282246	-2.44457731257046	-3.86565201633911	-3.23961936835501	-2.61358672037091	-3.78688169241292	-3.17408223621676	-2.55974609648908	-1.17530525691363	6.44555234380667	-0.973827504226556	-23.4479174945137	-0.800538891130115	-0.713714472154445	-0.953188392223294	-0.937230566378327	-0.843799419038286	-1.10155605159189	-0.878694833058696	-0.79012110157447	-1.03794795578812	0.0126868129918495	0.0137793878856004	0.0134651238450276
249	14.590010676409	0.24	-1.1665599193749	-1.49071985514075	-0.842399983609055	0.426021269897597	-13.4783345393576	-15.9209435303676	-11.0357255483477	4.24	2.43	8.15	-3.37043770691418	-2.85334137836778	-2.33624504982139	-3.60179953571078	-3.04920741621976	-2.49661529672875	-3.46557403054641	-2.93099800477256	-2.40023723931761	-1.1665599193749	6.5714366797642	0.522585611872562	-21.1599445137911	-0.800538891130115	-0.713714472154445	-0.953188392223294	-0.937230566378327	-0.843799419038286	-1.10155605159189	-0.878694833058696	-0.79012110157447	-1.03794795578812	0.0126868129918495	0.0137793878856004	0.0134651238450276
249	14.590010676409	0.24	-1.15514571280725	-1.47642993493388	-0.833861490680617	0.388002056377836	-12.7111231815713	-15.2035783574544	-10.2186680056882	4.09	2.43	7.73	-3.32360308648025	-2.77873585057607	-2.2338686146719	-3.56448054613386	-2.98012416780862	-2.39576778948339	-3.44805492047044	-2.88395290863726	-2.31794331185069	-1.15514571280725	6.33383912288574	-0.643136925469288	-22.4291415710551	-0.800538891130115	-0.713714472154445	-0.953188392223294	-0.937230566378327	-0.843799419038286	-1.10155605159189	-0.878694833058696	-0.79012110157447	-1.03794795578812	0.0126868129918495	0.0137793878856004	0.0134651238450276
249	14.590010676409	0.24	-1.02139900929212	-1.30910829629291	-0.733689722291338	0.488361189953897	-16.0168473919852	-18.5764566224404	-13.45723816153	4.35	2.43	7.84	-3.84710327526669	-3.31701934946613	-2.78693542366556	-4.10140592807606	-3.53628219728524	-2.97115846649443	-3.96371623075648	-3.41602197808336	-2.87105588500274	-1.02139900929212	6.75222495389568	-0.470778977937076	-22.0331710829004	-0.800538891130115	-0.713714472154445	-0.953188392223294	-0.937230566378327	-0.843799419038286	-1.10155605159189	-0.878694833058696	-0.79012110157447	-1.03794795578812	0.0126868129918495	0.0137793878856004	0.0134651238450276
249	14.590010676409	0.24	-0.957258492694718	-1.2256610448292	-0.688855940560231	0.478650735819852	-15.4091740717232	-17.9200187030501	-12.8983294403963	4.29	2.46	6.7	-3.75528082470936	-3.22911358939048	-2.7029463540716	-4.00861681457124	-3.44695367265722	-2.88529053074321	-3.94893739304922	-3.39644516734621	-2.84181657094081	-0.957258492694718	6.54909301234892	-0.586052669383339	-22.3473601850003	-0.800538891130115	-0.713714472154445	-0.953188392223294	-0.937230566378327	-0.843799419038286	-1.10155605159189	-0.878694833058696	-0.79012110157447	-1.03794795578812	0.0126868129918495	0.0137793878856004	0.0134651238450276
249	14.590010676409	0.24	-0.944194014120256	-1.20462594167279	-0.683762086567721	0.503168860707982	-15.3283856239822	-17.7064817469855	-12.9502895009788	4.1	2.3	7.12	-3.86176895547916	-3.34310816717641	-2.82444737887366	-4.14056093673149	-3.58445656481827	-3.02835219290504	-4.01939271016704	-3.47904892146542	-2.93990177028973	-0.944194014120256	6.72630064986617	0.432652118369414	-21.488158224244	-0.800538891130115	-0.713714472154445	-0.953188392223294	-0.937230566378327	-0.843799419038286	-1.10155605159189	-0.878694833058696	-0.79012110157447	-1.03794795578812	0.0126868129918495	0.0137793878856004	0.0134651238450276
249	14.590010676409	0.25	-2.5962412929822	-3.29536187219406	-1.89712071377035	0.289738562767876	-12.9660986053428	-16.1356715327949	-9.79652567789068	3.84	2.32	6.56	-3.73377512893393	-3.00033973755217	-2.26690434617041	-4.03104010472351	-3.23921216254971	-2.44738422037591	-3.95564826060296	-3.17725763889147	-2.40208580278152	-2.5962412929822	4.91477113948339	1.6154359151166	-18.2667516763337	-0.800538891130115	-0.713714472154445	-0.953188392223294	-0.937230566378327	-0.843799419038286	-1.10155605159189	-0.878694833058696	-0.79012110157447	-1.03794795578812	0.0126868129918495	0.0137793878856004	0.0134651238450276
249	14.590010676409	0.25	-2.57063667352586	-3.27047814361224	-1.87079520343947	0.345629258215386	-13.8603980642583	-16.8380083195729	-10.8827878089436	4.19	2.2	6.59	-3.60427702180864	-2.96690162565462	-2.32952622950061	-3.85639494080529	-3.17443535827334	-2.49247577574139	-3.76114075540987	-3.09566038025322	-2.43083168884435	-2.57063667352586	4.77900650140134	-1.07447651541495	-20.2944044515159	-0.800538891130115	-0.713714472154445	-0.953188392223294	-0.937230566378327	-0.843799419038286	-1.10155605159189	-0.878694833058696	-0.79012110157447	-1.03794795578812	0.0126868129918495	0.0137793878856004	0.0134651238450276
249	14.590010676409	0.25	-2.32554947062656	-2.951465375978	-1.69963356527512	0.344967399243744	-14.5077071821706	-17.6289436557182	-11.386470708623	4.07	2.49	7.16	-3.86929830943352	-3.18423202036392	-2.49916573129432	-4.15161549344894	-3.41656443449936	-2.68151337554978	-4.06771478611599	-3.34736742022346	-2.62642442663568	-2.32554947062656	5.24189055636719	0.837419974891127	-19.8525587468087	-0.800538891130115	-0.713714472154445	-0.953188392223294	-0.937230566378327	-0.843799419038286	-1.10155605159189	-0.878694833058696	-0.79012110157447	-1.03794795578812	0.0126868129918495	0.0137793878856004	0.0134651238450276
249	14.590010676409	0.25	-2.29078582077352	-2.90981162790167	-1.67176001364537	0.319371942353589	-13.8606560464905	-17.019846383835	-10.701465709146	4.11	2.06	6.24	-3.70929706079055	-3.02078465189362	-2.3322722429967	-3.97675267381899	-3.23859568122297	-2.50043868862695	-3.87128873537883	-3.15287124307864	-2.4342250455329	-2.29078582077352	5.12934094355703	-0.765894106042864	-20.9860871313876	-0.800538891130115	-0.713714472154445	-0.953188392223294	-0.937230566378327	-0.843799419038286	-1.10155605159189	-0.878694833058696	-0.79012110157447	-1.03794795578812	0.0126868129918495	0.0137793878856004	0.0134651238450276
249	14.590010676409	0.25	-2.28880640618643	-2.91146739054069	-1.66614542183218	0.34185298350355	-13.8313292162475	-16.8276696257226	-10.8349888067723	3.59	2.2	6.93	-4.13751226846514	-3.40078546787769	-2.66405866729023	-4.50066561360298	-3.69927560847951	-2.89788560335604	-4.35975483132836	-3.58499763289175	-2.80868891838747	-2.28880640618643	4.97594572246542	0.196437023051981	-19.0398762281488	-0.800538891130115	-0.713714472154445	-0.953188392223294	-0.937230566378327	-0.843799419038286	-1.10155605159189	-0.878694833058696	-0.79012110157447	-1.03794795578812	0.0126868129918495	0.0137793878856004	0.0134651238450276
249	14.590010676409	0.25	-2.24699265940519	-2.86282639505111	-1.63115892375928	0.351467115186521	-14.2220448445906	-17.2383213976246	-11.2057682915565	4.05	2.61	6.85	-3.8052169512812	-3.13939883566475	-2.4735807200483	-4.0855178281951	-3.37065404604718	-2.65579026389925	-4.04204556298218	-3.33524241454	-2.6279626869753	-2.24699265940519	5.33673514961464	1.74011673281415	-18.8783027532739	-0.800538891130115	-0.713714472154445	-0.953188392223294	-0.937230566378327	-0.843799419038286	-1.10155605159189	-0.878694833058696	-0.79012110157447	-1.03794795578812	0.0126868129918495	0.0137793878856004	0.0134651238450276
249	14.590010676409	0.25	-2.21349077407455	-2.80450107546557	-1.62248047268352	0.332169209934185	-13.0541008973732	-15.9440218180832	-10.1641799766631	3.89	2.32	7.11	-3.65020745091978	-2.98859201927376	-2.32697658762773	-3.93578967150912	-3.22241126291283	-2.50903285431654	-3.82734924789986	-3.13219009391198	-2.43877088328009	-2.21349077407455	5.235189850021	0.704848415643442	-19.7235982051659	-0.800538891130115	-0.713714472154445	-0.953188392223294	-0.937230566378327	-0.843799419038286	-1.10155605159189	-0.878694833058696	-0.79012110157447	-1.03794795578812	0.0126868129918495	0.0137793878856004	0.0134651238450276
249	14.590010676409	0.25	-2.11325796114481	-2.68039509170103	-1.54612083058859	0.37363666572135	-14.7839876826264	-17.7725717257611	-11.7954036394917	3.85	2.39	6.78	-4.1027653058517	-3.41285620800166	-2.72294711015162	-4.42814118640856	-3.68351782549868	-2.9388944645888	-4.34336240859643	-3.61319906688871	-2.88378921378903	-2.11325796114481	5.22563194122334	-0.0596016066831547	-20.652295898504	-0.800538891130115	-0.713714472154445	-0.953188392223294	-0.937230566378327	-0.843799419038286	-1.10155605159189	-0.878694833058696	-0.79012110157447	-1.03794795578812	0.0126868129918495	0.0137793878856004	0.0134651238450276
249	14.590010676409	0.25	-2.07295124396906	-2.63227640762245	-1.51362608031566	0.315746444162799	-13.5310854435208	-16.6410640053452	-10.4211068816964	4.22	2.52	6.69	-3.53535781703228	-2.87464964261404	-2.21394146819581	-3.779506524304	-3.07317042337408	-2.36683432244416	-3.73436109795506	-3.03723742592873	-2.33905761767822	-2.07295124396906	5.38765475707818	1.52671986832399	-19.9860367675015	-0.800538891130115	-0.713714472154445	-0.953188392223294	-0.937230566378327	-0.843799419038286	-1.10155605159189	-0.878694833058696	-0.79012110157447	-1.03794795578812	0.0126868129918495	0.0137793878856004	0.0134651238450276
249	14.590010676409	0.25	-2.0667149939026	-2.63224717433995	-1.50118281346525	0.362992338749195	-14.659557133873	-17.6915621138942	-11.6275521538517	4.27	2.25	6.82	-3.72187651542493	-3.0840160451542	-2.44615557488347	-3.97464099512785	-3.29346139021554	-2.61228178530322	-3.87084434157564	-3.20659101447866	-2.54289952653069	-2.0667149939026	5.46782976208355	-1.48401153296342	-22.1855677627339	-0.800538891130115	-0.713714472154445	-0.953188392223294	-0.937230566378327	-0.843799419038286	-1.10155605159189	-0.878694833058696	-0.79012110157447	-1.03794795578812	0.0126868129918495	0.0137793878856004	0.0134651238450276
249	14.590010676409	0.25	-2.05556317445507	-2.60527919194306	-1.50584715696707	0.455331417292747	-15.9491452945955	-18.6726318144449	-13.2256587747461	3.5	1.72	5.51	-4.69790739959533	-4.01269668042928	-3.32748596126324	-5.12548421176869	-4.37790951007858	-3.63033480838848	-4.956409619578	-4.23249858743514	-3.50951365138928	-2.05556317445507	4.60328599533583	-1.94638998027713	-19.7880200431766	-0.800538891130115	-0.713714472154445	-0.953188392223294	-0.937230566378327	-0.843799419038286	-1.10155605159189	-0.878694833058696	-0.79012110157447	-1.03794795578812	0.0126868129918495	0.0137793878856004	0.0134651238450276
249	14.590010676409	0.25	-2.04827722929731	-2.60880838480513	-1.4877460737895	0.398495317438194	-16.2963056195041	-19.4222591478603	-13.1703520911478	4.05	2.37	6.54	-4.28119847786595	-3.59215260603426	-2.90310673420257	-4.59581237347942	-3.85613035218768	-3.11644833089594	-4.52321811180959	-3.79682165985073	-3.06702139975848	-2.04827722929731	5.42189052304788	0.867879814379685	-19.7426610518228	-0.800538891130115	-0.713714472154445	-0.953188392223294	-0.937230566378327	-0.843799419038286	-1.10155605159189	-0.878694833058696	-0.79012110157447	-1.03794795578812	0.0126868129918495	0.0137793878856004	0.0134651238450276
249	14.590010676409	0.25	-2.0358486699665	-2.58404597201843	-1.48765136791457	0.406857507572937	-14.8053973801078	-17.5964233771028	-12.0143713831129	3.72	2.14	6.44	-4.18610037684751	-3.52212936822682	-2.85815835960612	-4.53465587786815	-3.81539934650821	-3.09614281514826	-5.8623607105412	-3.71714611795499	-3.0163506411564	-2.0358486699665	5.24302691423767	0.592213277451521	-19.5334710012097	-0.800538891130115	-0.713714472154445	-0.953188392223294	-0.937230566378327	-0.843799419038286	-1.10155605159189	-0.878694833058696	-0.79012110157447	-1.03794795578812	0.0126868129918495	0.0137793878856004	0.0134651238450276
249	14.590010676409	0.25	-2.03518635702978	-2.58283907204137	-1.48753364201819	0.357820880941641	-14.3732813647081	-17.3796112802567	-11.3669514491595	4.22	2.39	7.12	-3.69698924457948	-3.05748303329461	-2.41797682200974	-3.95285682478013	-3.2690905694487	-2.58532431411727	-3.85721529743968	-3.18917929292698	-2.52153875386157	-2.03518635702978	5.536739874652	-0.269148558549895	-21.3976484182723	-0.800538891130115	-0.713714472154445	-0.953188392223294	-0.937230566378327	-0.843799419038286	-1.10155605159189	-0.878694833058696	-0.79012110157447	-1.03794795578812	0.0126868129918495	0.0137793878856004	0.0134651238450276
249	14.590010676409	0.25	-1.98345738784503	-2.52456743892516	-1.44234733676489	0.361741516268911	-14.72836918373	-17.7828629562318	-11.6738754112282	3.62	2.27	6.27	-4.3415684883719	-3.5958340167482	-2.85009954512451	-4.71837696892496	-3.90791955813742	-3.09746214734988	-4.64280200173065	-3.84544142827695	-3.04920253170408	-1.98345738784503	5.08739304723888	-0.18701519736587	-20.007730120004	-0.800538891130115	-0.713714472154445	-0.953188392223294	-0.937230566378327	-0.843799419038286	-1.10155605159189	-0.878694833058696	-0.79012110157447	-1.03794795578812	0.0126868129918495	0.0137793878856004	0.0134651238450276
249	14.590010676409	0.25	-1.97890223845277	-2.51088680415633	-1.44691767274921	0.369775048908449	-13.3350396569442	-16.05309795944	-10.6169813544484	3.55	2.07	6.25	-3.98813173250662	-3.31287424673192	-2.63761676095721	-4.34395504872062	-3.60845071705357	-2.87294638538653	-4.23070147332603	-3.51384580238376	-2.79735018585747	-1.97890223845277	5.00667692070613	1.08465654438048	-18.4080201938329	-0.800538891130115	-0.713714472154445	-0.953188392223294	-0.937230566378327	-0.843799419038286	-1.10155605159189	-0.878694833058696	-0.79012110157447	-1.03794795578812	0.0126868129918495	0.0137793878856004	0.0134651238450276
249	14.590010676409	0.25	-1.94942493200127	-2.47725586424801	-1.42159399975454	0.330589016095306	-12.231251692495	-14.9486829820579	-9.51382040293213	3.9	2.27	6.28	-3.40975833211105	-2.78991884573974	-2.17007935936843	-3.67492331694169	-3.00688108070003	-2.33883884445837	-3.61448641000968	-2.95802884770593	-2.30037938430908	-1.94942493200127	5.20184251246493	1.51613129538229	-18.3884991785695	-0.800538891130115	-0.713714472154445	-0.953188392223294	-0.937230566378327	-0.843799419038286	-1.10155605159189	-0.878694833058696	-0.79012110157447	-1.03794795578812	0.0126868129918495	0.0137793878856004	0.0134651238450276
249	14.590010676409	0.25	-1.91345765909739	-2.42918742057628	-1.3977278976185	0.352046419658867	-13.2616584780057	-16.0706813934016	-10.4526355626099	4.34	2.58	6.8	-3.33324641613101	-2.75062236078652	-2.16799830544202	-3.55416279900899	-2.93292437712335	-2.31168595523772	-3.51624783659312	-2.90129123094322	-2.28700414964912	-1.91345765909739	5.70820967800684	0.350874511918034	-20.9284542916602	-0.800538891130115	-0.713714472154445	-0.953188392223294	-0.937230566378327	-0.843799419038286	-1.10155605159189	-0.878694833058696	-0.79012110157447	-1.03794795578812	0.0126868129918495	0.0137793878856004	0.0134651238450276
249	14.590010676409	0.25	-1.90890577181556	-2.41864356982171	-1.39916797380941	0.376899117352385	-14.351753157624	-17.232844588191	-11.470661727057	4.61	2.55	7.98	-3.38226470918779	-2.81679719048065	-2.2513296717735	-3.58572059838936	-2.98623809069551	-2.38675558300165	-3.47707412074328	-2.89538973397133	-2.31483309947889	-1.90890577181556	6.02423064994311	0.934241640536274	-21.1983898938465	-0.800538891130115	-0.713714472154445	-0.953188392223294	-0.937230566378327	-0.843799419038286	-1.10155605159189	-0.878694833058696	-0.79012110157447	-1.03794795578812	0.0126868129918495	0.0137793878856004	0.0134651238450276
249	14.590010676409	0.25	-1.89406158021712	-2.40378776656996	-1.38433539386428	0.379586019868403	-14.8418315038462	-17.8043334313676	-11.8793295763247	4.15	2.37	6.88	-3.84122440396101	-3.20207468545887	-2.56292496695673	-4.11351669469097	-3.42905966719879	-2.74460263970661	-4.02317187902447	-3.35559981238916	-2.68455946716286	-1.89406158021712	5.54027176068124	0.0719893011209103	-20.8409138959397	-0.800538891130115	-0.713714472154445	-0.953188392223294	-0.937230566378327	-0.843799419038286	-1.10155605159189	-0.878694833058696	-0.79012110157447	-1.03794795578812	0.0126868129918495	0.0137793878856004	0.0134651238450276
249	14.590010676409	0.25	-1.8621966756964	-2.36218701263182	-1.36220633876098	0.324150357973454	-12.7810931056857	-15.6625043814305	-9.89968182994094	3.82	2.03	7.19	-3.63937902194239	-2.96984703043236	-2.30031503892232	-3.93109551789852	-3.20789680871048	-2.48469809952245	-3.74859188372715	-3.05963105142054	-2.37025607185204	-1.8621966756964	5.55942530610164	0.46212563617811	-19.8231841821165	-0.800538891130115	-0.713714472154445	-0.953188392223294	-0.937230566378327	-0.843799419038286	-1.10155605159189	-0.878694833058696	-0.79012110157447	-1.03794795578812	0.0126868129918495	0.0137793878856004	0.0134651238450276
249	14.590010676409	0.25	-1.8460212650185	-2.34900992009346	-1.34303260994353	0.371277903426703	-15.0546167135099	-18.1133032750825	-11.9959301519373	4.1	2.44	6.75	-3.95208442055989	-3.28471926226785	-2.61735410397582	-4.2375890323934	-3.52201239625991	-2.80643576012643	-4.16913725981667	-3.46480240864874	-2.76208077750726	-1.8460212650185	5.37167708276068	-0.0963394464099761	-21.1920096463967	-0.800538891130115	-0.713714472154445	-0.953188392223294	-0.937230566378327	-0.843799419038286	-1.10155605159189	-0.878694833058696	-0.79012110157447	-1.03794795578812	0.0126868129918495	0.0137793878856004	0.0134651238450276
249	14.590010676409	0.25	-1.81144241744273	-2.30298873396732	-1.31989610091814	0.393514282826134	-14.7065318123192	-17.5570628038356	-11.8560008208027	3.66	2.1	6.27	-4.24294876394275	-3.55407175289778	-2.86519474185281	-4.60525938940592	-3.85755832117225	-3.10985725293858	-4.49090613949852	-3.76358834494542	-3.03426390365448	-1.81144241744273	5.29255316261996	1.13397002819463	-18.6067965689919	-0.800538891130115	-0.713714472154445	-0.953188392223294	-0.937230566378327	-0.843799419038286	-1.10155605159189	-0.878694833058696	-0.79012110157447	-1.03794795578812	0.0126868129918495	0.0137793878856004	0.0134651238450276
249	14.590010676409	0.25	-1.78374670466712	-2.26583726392362	-1.30165614541062	0.454305885354064	-16.2967040374756	-19.0853006370917	-13.5081074378595	3.86	2.58	6.7	-4.39902479294085	-3.75627329468145	-3.11352179642204	-4.74702011920121	-4.05342223387437	-3.35982434854753	-4.70169220215023	-4.01699174810768	-3.32817423140052	-1.78374670466712	5.3547854572949	-1.26107041638604	-21.9889043453549	-0.800538891130115	-0.713714472154445	-0.953188392223294	-0.937230566378327	-0.843799419038286	-1.10155605159189	-0.878694833058696	-0.79012110157447	-1.03794795578812	0.0126868129918495	0.0137793878856004	0.0134651238450276
249	14.590010676409	0.25	-1.78340417282688	-2.26344955286853	-1.30335879278523	0.389177715278703	-13.7734051611278	-16.467483617351	-11.0793267049046	4.22	2.38	6.86	-3.49837953877573	-2.92604504213308	-2.35371054549042	-3.73996262454142	-3.12810516240673	-2.51624770027204	-3.66336398791175	-3.06377597754067	-2.46402132189839	-1.78340417282688	5.81780115914856	-0.377042745534807	-21.2626118063064	-0.800538891130115	-0.713714472154445	-0.953188392223294	-0.937230566378327	-0.843799419038286	-1.10155605159189	-0.878694833058696	-0.79012110157447	-1.03794795578812	0.0126868129918495	0.0137793878856004	0.0134651238450276
249	14.590010676409	0.25	-1.77435719339498	-2.25475879395628	-1.29395559283369	0.379947932615781	-14.8211251036884	-17.777222042618	-11.8650281647587	3.74	2.21	6.49	-4.21438693462934	-3.51359485997018	-2.81280278531102	-4.56333270062522	-3.8045159521312	-3.04569920363718	-4.46022118551275	-3.71717135556188	-2.97668048201949	-1.77435719339498	5.48022786455558	-1.33699618740138	-21.6412706102379	-0.800538891130115	-0.713714472154445	-0.953188392223294	-0.937230566378327	-0.843799419038286	-1.10155605159189	-0.878694833058696	-0.79012110157447	-1.03794795578812	0.0126868129918495	0.0137793878856004	0.0134651238450276
249	14.590010676409	0.25	-1.77218075913382	-2.24670074347956	-1.29766077478807	0.412791074446531	-14.5555102092885	-17.2659768701218	-11.8450435484552	3.44	2.14	5.88	-4.40668689210311	-3.7149115007874	-3.02313610947168	-4.81686259202604	-4.06069654571942	-3.30453049941279	-4.74192919151566	-3.9961802268654	-3.25179266938508	-1.77218075913382	5.0656412470484	-0.13938161653476	-18.9501683943144	-0.800538891130115	-0.713714472154445	-0.953188392223294	-0.937230566378327	-0.843799419038286	-1.10155605159189	-0.878694833058696	-0.79012110157447	-1.03794795578812	0.0126868129918495	0.0137793878856004	0.0134651238450276
249	14.590010676409	0.25	-1.77138921132641	-2.25087869248275	-1.29189973017008	0.398301789194129	-13.9353841904104	-16.6095457361982	-11.2612226446226	4.14	2.13	7.37	-3.59288936239141	-3.01442883591007	-2.43596830942873	-3.84871041049387	-3.22906231511065	-2.60941421972742	-3.68315968467128	-3.09122152604887	-2.49810290972961	-1.77138921132641	5.559910267492	-0.409158848467885	-21.0993646266488	-0.800538891130115	-0.713714472154445	-0.953188392223294	-0.937230566378327	-0.843799419038286	-1.10155605159189	-0.878694833058696	-0.79012110157447	-1.03794795578812	0.0126868129918495	0.0137793878856004	0.0134651238450276
249	14.590010676409	0.25	-1.76238713220807	-2.24034615445297	-1.28442810996318	0.380489481035123	-13.0147146860913	-15.607539225321	-10.4218901468617	4.33	2.4	6.85	-3.24566427503483	-2.70647370457267	-2.16728313411052	-3.46174870854417	-2.88666080579535	-2.31157290304652	-3.39286974110713	-2.82883594714995	-2.26511970009129	-1.76238713220807	5.62253692417681	0.190049584973627	-21.0082703053547	-0.800538891130115	-0.713714472154445	-0.953188392223294	-0.937230566378327	-0.843799419038286	-1.10155605159189	-0.878694833058696	-0.79012110157447	-1.03794795578812	0.0126868129918495	0.0137793878856004	0.0134651238450276
249	14.590010676409	0.25	-1.74430721851828	-2.21542428727278	-1.27319014976377	0.351688931619399	-12.8000868381071	-15.5134676247248	-10.0867060514893	3.76	2.03	6.4	-3.65966083798207	-3.01956839420812	-2.37947595043418	-3.96027861610864	-3.26760666380597	-2.57493471150329	-3.83711045457475	-3.16538475313311	-2.49554798612767	-1.74430721851828	5.16472235936979	-1.26834624797044	-20.587391468169	-0.800538891130115	-0.713714472154445	-0.953188392223294	-0.937230566378327	-0.843799419038286	-1.10155605159189	-0.878694833058696	-0.79012110157447	-1.03794795578812	0.0126868129918495	0.0137793878856004	0.0134651238450276
249	14.590010676409	0.25	-1.7369736946354	-2.21088410791523	-1.26306328135557	0.336812984863958	-12.7167361909661	-15.502759320315	-9.93071306161732	4.94	2.48	8.17	-2.85976044847848	-2.34582879352351	-1.83189713856854	-3.01338602680902	-2.4718460986657	-1.93030617052238	-2.903122368455	-2.38159296381	-1.85900610311068	-1.7369736946354	6.05191783252235	0.00271567068239281	-22.5821564319874	-0.800538891130115	-0.713714472154445	-0.953188392223294	-0.937230566378327	-0.843799419038286	-1.10155605159189	-0.878694833058696	-0.79012110157447	-1.03794795578812	0.0126868129918495	0.0137793878856004	0.0134651238450276
249	14.590010676409	0.25	-1.73642823022551	-2.20244225632746	-1.27041420412356	0.34534112523974	-12.4483510249997	-15.1243174973672	-9.7723845526322	3.86	1.88	6.68	-3.48522996292995	-2.86858339154485	-2.25193682015976	-3.76083194154583	-3.09542272982192	-2.430013518098	-3.5871344558715	-2.95130304889465	-2.3171576248482	-1.73642823022551	5.5818577513492	-1.37145172138652	-21.1867996158657	-0.800538891130115	-0.713714472154445	-0.953188392223294	-0.937230566378327	-0.843799419038286	-1.10155605159189	-0.878694833058696	-0.79012110157447	-1.03794795578812	0.0126868129918495	0.0137793878856004	0.0134651238450276
249	14.590010676409	0.25	-1.73325771846584	-2.1965859294989	-1.26992950743277	0.386759335527149	-14.328391967077	-17.1453344864315	-11.5114494477225	4.42	2.87	6.99	-3.49930836595535	-2.92437933600884	-2.34945030606233	-3.72484016603727	-3.11285673405386	-2.50087330207045	-3.71323881340203	-3.10451158438537	-2.49281820877423	-1.73325771846584	5.65309140869847	-0.560599595452693	-22.0013757813049	-0.800538891130115	-0.713714472154445	-0.953188392223294	-0.937230566378327	-0.843799419038286	-1.10155605159189	-0.878694833058696	-0.79012110157447	-1.03794795578812	0.0126868129918495	0.0137793878856004	0.0134651238450276
249	14.590010676409	0.25	-1.73136393891467	-2.19716632162454	-1.2655615562048	0.437202326386074	-14.6630614951478	-17.260498551926	-12.0656244383695	4.11	2.04	7.44	-3.7548436924008	-3.18979801195818	-2.62475233151556	-4.0247495689149	-3.4190872444402	-2.81342491996549	-3.82610255384576	-3.25010050041339	-2.67431669398117	-1.73136393891467	5.61149632746768	0.36793272680504	-19.8979964278751	-0.800538891130115	-0.713714472154445	-0.953188392223294	-0.937230566378327	-0.843799419038286	-1.10155605159189	-0.878694833058696	-0.79012110157447	-1.03794795578812	0.0126868129918495	0.0137793878856004	0.0134651238450276
249	14.590010676409	0.25	-1.72744511787013	-2.19483528981968	-1.26005494592058	0.346172252276436	-13.1415934311428	-15.9613981666534	-10.3217886956321	3.77	2.38	6.29	-3.75490954682154	-3.09155213846728	-2.42819473011302	-4.06197339768845	-3.34436885560955	-2.62676431353065	-4.01667154208431	-3.30739283318924	-2.59729846333104	-1.72744511787013	5.39239476252248	1.99402401142184	-17.7362355233293	-0.800538891130115	-0.713714472154445	-0.953188392223294	-0.937230566378327	-0.843799419038286	-1.10155605159189	-0.878694833058696	-0.79012110157447	-1.03794795578812	0.0126868129918495	0.0137793878856004	0.0134651238450276
249	14.590010676409	0.25	-1.71063739126715	-2.16925375794508	-1.25202102458923	0.386844486048137	-15.593731730632	-18.6588880901336	-12.5285753711305	3.88	2.36	6.94	-4.27391955252015	-3.57182885809489	-2.86973816366962	-4.60857794151016	-3.8515118228089	-3.09444570410765	-4.50223205894799	-3.76196261644639	-3.02352287830043	-1.71063739126715	5.60003443515509	1.08159641914502	-19.7638348792675	-0.800538891130115	-0.713714472154445	-0.953188392223294	-0.937230566378327	-0.843799419038286	-1.10155605159189	-0.878694833058696	-0.79012110157447	-1.03794795578812	0.0126868129918495	0.0137793878856004	0.0134651238450276
249	14.590010676409	0.25	-1.70590165810485	-2.16663810506414	-1.24516521114557	0.360477618382315	-13.7901230010233	-16.6578798325965	-10.9223661694502	3.87	2.4	6.68	-3.83098496862238	-3.17145726006475	-2.51192955150711	-4.13294438855671	-3.42143250205585	-2.70992061555499	-4.06180726105922	-3.3639217090431	-2.66404745688192	-1.70590165810485	5.77541232918831	0.0603456801869208	-20.7291897526023	-0.800538891130115	-0.713714472154445	-0.953188392223294	-0.937230566378327	-0.843799419038286	-1.10155605159189	-0.878694833058696	-0.79012110157447	-1.03794795578812	0.0126868129918495	0.0137793878856004	0.0134651238450276
249	14.590010676409	0.25	-1.69187340323364	-2.15475964727137	-1.22898715919591	0.36968540599218	-14.6593127754535	-17.6478701708028	-11.6707553801042	4.83	2.74	7.81	-3.32050808075051	-2.75820062466656	-2.19589316858261	-3.50553913367891	-2.91189781598749	-2.31825649829607	-3.43653875275202	-2.8543847207764	-2.27395371123499	-1.69187340323364	6.28109575383246	-1.12917587346564	-23.7846407976196	-0.800538891130115	-0.713714472154445	-0.953188392223294	-0.937230566378327	-0.843799419038286	-1.10155605159189	-0.878694833058696	-0.79012110157447	-1.03794795578812	0.0126868129918495	0.0137793878856004	0.0134651238450276
249	14.590010676409	0.25	-1.67377156667958	-2.12094856117908	-1.22659457218007	0.429058262772432	-15.1098799928975	-17.8312289686427	-12.3885310171523	3.67	2.01	6.37	-4.29679870547462	-3.64103410412887	-2.98526950278312	-4.66202028092679	-3.95051665216882	-3.23901302341085	-4.511921411938	-3.82443336023716	-3.13466448801587	-1.67377156667958	5.44800852579345	1.70106359778441	-17.8921362497682	-0.800538891130115	-0.713714472154445	-0.953188392223294	-0.937230566378327	-0.843799419038286	-1.10155605159189	-0.878694833058696	-0.79012110157447	-1.03794795578812	0.0126868129918495	0.0137793878856004	0.0134651238450276
249	14.590010676409	0.25	-1.67165557189913	-2.12168493168003	-1.22162621211822	0.403218927078778	-13.5393059927029	-16.1109978555271	-10.9676141298787	3.91	2.17	6.97	-3.66515578275662	-3.08011124442191	-2.4950667060872	-3.94894504819294	-3.31860110933544	-2.68825717047793	-3.81478355382442	-3.20618889677236	-2.59777115036104	-1.67165557189913	5.53741072214544	-0.512929938502212	-20.8213700738678	-0.800538891130115	-0.713714472154445	-0.953188392223294	-0.937230566378327	-0.843799419038286	-1.10155605159189	-0.878694833058696	-0.79012110157447	-1.03794795578812	0.0126868129918495	0.0137793878856004	0.0134651238450276
249	14.590010676409	0.25	-1.66525179896512	-2.11136095871906	-1.21914263921118	0.396448941500793	-15.078583288632	-17.9833374155486	-12.1738291617155	3.96	2.53	7.27	-4.05090238027409	-3.39658137550533	-2.74226037073657	-4.3595004403636	-3.65533321028694	-2.95116598021028	-4.27187559258853	-3.58028845218436	-2.89167785511596	-1.66525179896512	5.96415679470398	-1.30903144656765	-23.164885305587	-0.800538891130115	-0.713714472154445	-0.953188392223294	-0.937230566378327	-0.843799419038286	-1.10155605159189	-0.878694833058696	-0.79012110157447	-1.03794795578812	0.0126868129918495	0.0137793878856004	0.0134651238450276
249	14.590010676409	0.25	-1.66277742425961	-2.10756155513257	-1.21799329338665	0.399501591959031	-15.1105425379464	-18.0029681093518	-12.2181169665409	4.71	2.72	7.59	-3.46883436854974	-2.91151819881485	-2.35420202907995	-3.67069431647323	-3.08094655703213	-2.49119879759103	-3.60658512032858	-3.02862102619909	-2.44854920386784	-1.66277742425961	6.09969302014165	0.167899198143125	-22.1108123844218	-0.800538891130115	-0.713714472154445	-0.953188392223294	-0.937230566378327	-0.843799419038286	-1.10155605159189	-0.878694833058696	-0.79012110157447	-1.03794795578812	0.0126868129918495	0.0137793878856004	0.0134651238450276
249	14.590010676409	0.25	-1.64961566797985	-2.09497436513793	-1.20425697082178	0.333032729356377	-13.8524174432101	-16.9131109005867	-10.7917239858334	3.97	2.69	6.57	-3.79546212063779	-3.10861354803404	-2.42176497543029	-4.08280187945672	-3.34395465769666	-2.60510743593661	-4.06951358770521	-3.3329398275091	-2.5957452728651	-1.64961566797985	5.62666097953286	1.185291450325	-19.9612316612169	-0.800538891130115	-0.713714472154445	-0.953188392223294	-0.937230566378327	-0.843799419038286	-1.10155605159189	-0.878694833058696	-0.79012110157447	-1.03794795578812	0.0126868129918495	0.0137793878856004	0.0134651238450276
249	14.590010676409	0.25	-1.64706824272553	-2.09040759610512	-1.20372888934595	0.413546744757462	-14.8489804541652	-17.6097902958651	-12.0881706124654	3.95	2.18	6.5	-3.97718672475414	-3.35365537841224	-2.73012403207034	-4.2814843524184	-3.61024614125036	-2.93900793008233	-4.17496782192994	-3.52062643220347	-2.86498152217667	-1.64706824272553	5.30128355782479	0.431907977640106	-19.2480675536774	-0.800538891130115	-0.713714472154445	-0.953188392223294	-0.937230566378327	-0.843799419038286	-1.10155605159189	-0.878694833058696	-0.79012110157447	-1.03794795578812	0.0126868129918495	0.0137793878856004	0.0134651238450276
249	14.590010676409	0.25	-1.64106433603722	-2.07985669017221	-1.20227198190223	0.422459799563342	-14.3263076079388	-16.9415873437269	-11.7110278721506	3.76	2.15	7.19	-3.99206284442701	-3.37580647781869	-2.75955011121036	-4.3193898308359	-3.6526038640689	-2.98581789730191	-4.1541623733392	-3.51234433713925	-2.87110770822404	-1.64106433603722	5.58696854222317	2.09843574033304	-18.0348001341873	-0.800538891130115	-0.713714472154445	-0.953188392223294	-0.937230566378327	-0.843799419038286	-1.10155605159189	-0.878694833058696	-0.79012110157447	-1.03794795578812	0.0126868129918495	0.0137793878856004	0.0134651238450276
249	14.590010676409	0.25	-1.6346196337416	-2.0755017485832	-1.19373751889999	0.424125563955294	-13.7587753409546	-16.2618967562861	-11.2556539256231	4.24	2.14	7.34	-3.44519959424208	-2.91489534906815	-2.38459110389421	-3.68199609081717	-3.11524281447943	-2.54848953814168	-3.52860225191712	-2.9854591561313	-2.44205601647366	-1.6346196337416	5.96387604826732	2.26528055846839	-18.9134977569053	-0.800538891130115	-0.713714472154445	-0.953188392223294	-0.937230566378327	-0.843799419038286	-1.10155605159189	-0.878694833058696	-0.79012110157447	-1.03794795578812	0.0126868129918495	0.0137793878856004	0.0134651238450276
249	14.590010676409	0.25	-1.63032061723939	-2.07017607043846	-1.19046516404033	0.320875855898114	-12.7388664713308	-15.6323586462099	-9.84537429645168	4.42	2.59	8.61	-3.18938627599828	-2.59904258947435	-2.00869890295042	-3.39481677023763	-2.76644865368264	-2.13808053712766	-3.26604115339839	-2.66337105272137	-2.05771205328275	-1.63032061723939	6.25295367401735	1.52445930714301	-21.182396113183	-0.800538891130115	-0.713714472154445	-0.953188392223294	-0.937230566378327	-0.843799419038286	-1.10155605159189	-0.878694833058696	-0.79012110157447	-1.03794795578812	0.0126868129918495	0.0137793878856004	0.0134651238450276
249	14.590010676409	0.25	-1.61521767570502	-2.05091134302866	-1.17952400838138	0.445547473948304	-15.4145206200858	-18.0992509857457	-12.7297902544259	4.42	2.39	7.53	-3.6879059939432	-3.14086494702716	-2.59382390011113	-3.92490976024704	-3.34271304812293	-2.76051633599882	-3.80620424784029	-3.23870024556049	-2.6757916448086	-1.61521767570502	5.84590722139278	1.90126937990342	-19.3531535881348	-0.800538891130115	-0.713714472154445	-0.953188392223294	-0.937230566378327	-0.843799419038286	-1.10155605159189	-0.878694833058696	-0.79012110157447	-1.03794795578812	0.0126868129918495	0.0137793878856004	0.0134651238450276
249	14.590010676409	0.25	-1.61385642347488	-2.04853381037264	-1.17917903657711	0.293061182949026	-11.6220730023338	-14.440331504529	-8.80381450013862	4.11	2.29	6.31	-3.14510736576204	-2.53129004646465	-1.91747272716727	-3.37163921919522	-2.71361063495867	-2.05558205072212	-3.3188195390198	-2.67034294103652	-2.02244895466008	-1.61385642347488	5.46176667053796	0.95902878528904	-19.6064109329267	-0.800538891130115	-0.713714472154445	-0.953188392223294	-0.937230566378327	-0.843799419038286	-1.10155605159189	-0.878694833058696	-0.79012110157447	-1.03794795578812	0.0126868129918495	0.0137793878856004	0.0134651238450276
249	14.590010676409	0.25	-1.61260810121369	-2.04989887676309	-1.17531732566429	0.359850317061186	-12.4897901702987	-15.0906708364181	-9.88890950417919	4.01	2.12	6.77	-3.35836664624917	-2.77955136529489	-2.2007360843406	-3.60912580959443	-2.98709212789	-2.36505844618556	-3.49016065574908	-2.8887722453904	-2.28694935072044	-1.61260810121369	5.60243180242839	-0.385603084250657	-21.062666889999	-0.800538891130115	-0.713714472154445	-0.953188392223294	-0.937230566378327	-0.843799419038286	-1.10155605159189	-0.878694833058696	-0.79012110157447	-1.03794795578812	0.0126868129918495	0.0137793878856004	0.0134651238450276
249	14.590010676409	0.25	-1.61023808653331	-2.04597944690039	-1.17449672616624	0.332027032832536	-12.8822139135779	-15.7349965949657	-10.0294312321902	3.96	2.2	7.2	-3.5424638574475	-2.90020890168846	-2.25795394592942	-3.81208014644743	-3.12094328116671	-2.42980641588599	-3.67567170161603	-3.00845035725997	-2.34176134099616	-1.61023808653331	5.98867153259966	2.74480216649719	-18.6131623431041	-0.800538891130115	-0.713714472154445	-0.953188392223294	-0.937230566378327	-0.843799419038286	-1.10155605159189	-0.878694833058696	-0.79012110157447	-1.03794795578812	0.0126868129918495	0.0137793878856004	0.0134651238450276
249	14.590010676409	0.25	-1.60933617803824	-2.04614169380077	-1.17253066227571	0.389658231053278	-13.9719282986788	-16.7020777945042	-11.2417788028534	4.66	2.29	7.72	-3.24886502734341	-2.71780013077558	-2.18673523420774	-3.44118617691929	-2.8786841444447	-2.3161821119701	-3.30543034115665	-2.7640704898733	-2.22417627029951	-1.60933617803824	6.05028723774771	-0.572560684661767	-22.6385392345605	-0.800538891130115	-0.713714472154445	-0.953188392223294	-0.937230566378327	-0.843799419038286	-1.10155605159189	-0.878694833058696	-0.79012110157447	-1.03794795578812	0.0126868129918495	0.0137793878856004	0.0134651238450276
249	14.590010676409	0.25	-1.60527767655042	-2.03540880798842	-1.17514654511242	0.465532483164336	-14.7032718658723	-17.1629886906498	-12.2435550410948	4.04	2.27	6.93	-3.79380839391692	-3.25009805857286	-2.7063877232288	-4.0739112185934	-3.4900578963289	-2.90620457406439	-3.9637030001999	-3.39385554865498	-2.82773677266088	-1.60527767655042	5.95975773604379	2.7535640126821	-17.9683774423495	-0.800538891130115	-0.713714472154445	-0.953188392223294	-0.937230566378327	-0.843799419038286	-1.10155605159189	-0.878694833058696	-0.79012110157447	-1.03794795578812	0.0126868129918495	0.0137793878856004	0.0134651238450276
249	14.590010676409	0.25	-1.59494398123677	-2.02491746632673	-1.16497049614681	0.422948986234436	-14.3286874036081	-16.9417810844127	-11.7155937228035	3.99	2.19	7.42	-3.78488917351627	-3.20110934938901	-2.61732952526174	-4.06930932273187	-3.44166064615599	-2.81401196958011	-3.90582518893852	-3.303481752326	-2.70126567078325	-1.59494398123677	6.01083280606275	-0.370729963845624	-21.5437643994537	-0.800538891130115	-0.713714472154445	-0.953188392223294	-0.937230566378327	-0.843799419038286	-1.10155605159189	-0.878694833058696	-0.79012110157447	-1.03794795578812	0.0126868129918495	0.0137793878856004	0.0134651238450276
249	14.590010676409	0.25	-1.58939441571096	-2.01981625301081	-1.15897257841111	0.444716131857973	-14.3812281661534	-16.8902100459072	-11.8722462863997	3.71	2.07	6.43	-4.02803199253041	-3.42968186823599	-2.83133174394158	-4.36476050446959	-3.71639053243169	-3.06802056039379	-4.23717315223567	-3.61057321930378	-2.97754709679998	-1.58939441571096	5.26744188578442	-1.83874417567967	-20.8931441826594	-0.800538891130115	-0.713714472154445	-0.953188392223294	-0.937230566378327	-0.843799419038286	-1.10155605159189	-0.878694833058696	-0.79012110157447	-1.03794795578812	0.0126868129918495	0.0137793878856004	0.0134651238450276
249	14.590010676409	0.25	-1.55712933891434	-1.98293865377176	-1.13132002405692	0.412003303162249	-15.0038307949952	-17.8023269434672	-12.2053346465232	3.92	2.24	6.87	-4.04191293917342	-3.40653095632051	-2.7711489734676	-4.3538574342973	-3.66943829630655	-2.98501915831581	-4.23429335227078	-3.56722552587866	-2.90099041813991	-1.55712933891434	5.75694068664202	0.866614509331412	-19.8408268809446	-0.800538891130115	-0.713714472154445	-0.953188392223294	-0.937230566378327	-0.843799419038286	-1.10155605159189	-0.878694833058696	-0.79012110157447	-1.03794795578812	0.0126868129918495	0.0137793878856004	0.0134651238450276
249	14.590010676409	0.25	-1.55298556385274	-1.97736291730389	-1.12860821040159	0.393287544716475	-13.6344857093687	-16.2784804177904	-10.9904910009471	4.23	2.28	6.84	-3.45308220798008	-2.89222327942392	-2.33136435086777	-3.69093328192717	-3.09144194022382	-2.49195059852048	-3.59748053993676	-3.01444882626081	-2.42991790467965	-1.55298556385274	5.97085648457548	-0.50256770442221	-21.2374209066866	-0.800538891130115	-0.713714472154445	-0.953188392223294	-0.937230566378327	-0.843799419038286	-1.10155605159189	-0.878694833058696	-0.79012110157447	-1.03794795578812	0.0126868129918495	0.0137793878856004	0.0134651238450276
249	14.590010676409	0.25	-1.54546033717553	-1.96198940462081	-1.12893126973024	0.408965164132409	-13.5366494954305	-16.0773883369461	-10.995910653915	4.33	2.56	7.3	-3.34405463034071	-2.81558761135779	-2.28712059237488	-3.56676791020639	-3.00310510762872	-2.43944230505104	-3.49716391976014	-2.94320581524347	-2.39107820022911	-1.54546033717553	5.7958720862706	0.101781360910828	-20.8406187677339	-0.800538891130115	-0.713714472154445	-0.953188392223294	-0.937230566378327	-0.843799419038286	-1.10155605159189	-0.878694833058696	-0.79012110157447	-1.03794795578812	0.0126868129918495	0.0137793878856004	0.0134651238450276
249	14.590010676409	0.25	-1.5406086786301	-1.9626166904233	-1.1186006668369	0.370677748958498	-12.7162067382102	-15.3031167806192	-10.1292966958012	3.38	2.03	6.25	-3.96111796784911	-3.29151216158793	-2.62190635532674	-4.33800036556803	-3.60468460574359	-2.87136884591916	-4.21543252347195	-3.50244614990688	-2.79030478909975	-1.5406086786301	5.04754628250175	0.893466553556724	-18.1371699736964	-0.800538891130115	-0.713714472154445	-0.953188392223294	-0.937230566378327	-0.843799419038286	-1.10155605159189	-0.878694833058696	-0.79012110157447	-1.03794795578812	0.0126868129918495	0.0137793878856004	0.0134651238450276
249	14.590010676409	0.25	-1.53915169505403	-1.9534825869779	-1.12482080313017	0.475407557152785	-15.0418176161872	-17.5087869702006	-12.5748482621737	3.84	2.07	7.02	-4.04824575284754	-3.47785225689677	-2.90745876094601	-4.37012395290304	-3.75437816289481	-3.13863237288659	-4.19216605298637	-3.60182504872786	-3.01298766989813	-1.53915169505403	5.71942168965219	-0.737179804881172	-20.62212522828	-0.800538891130115	-0.713714472154445	-0.953188392223294	-0.937230566378327	-0.843799419038286	-1.10155605159189	-0.878694833058696	-0.79012110157447	-1.03794795578812	0.0126868129918495	0.0137793878856004	0.0134651238450276
249	14.590010676409	0.25	-1.53216296243527	-1.94388825887718	-1.12043766599337	0.402311668087682	-13.9644264492232	-16.6218736165003	-11.306979281946	3.82	2.08	6.23	-3.86694728117571	-3.24871323996814	-2.63047919876056	-4.17751113523507	-3.50962522846347	-2.84173932169186	-4.07046376609806	-3.42076685281009	-2.77074803140743	-1.53216296243527	5.77805314423859	0.477872387447414	-19.7664035483302	-0.800538891130115	-0.713714472154445	-0.953188392223294	-0.937230566378327	-0.843799419038286	-1.10155605159189	-0.878694833058696	-0.79012110157447	-1.03794795578812	0.0126868129918495	0.0137793878856004	0.0134651238450276
249	14.590010676409	0.25	-1.51552336727898	-1.92263483547214	-1.10841189908583	0.413673310876978	-14.0665127515486	-16.6811592861361	-11.451866216961	3.84	2.33	7.45	-3.86249426288491	-3.25707727320904	-2.65166028353317	-4.1703309750639	-3.51666289091004	-2.86299480675619	-4.03394942571556	-3.40038874857496	-2.76861408352514	-1.51552336727898	5.85002329026936	1.20913662045215	-19.5533657203577	-0.800538891130115	-0.713714472154445	-0.953188392223294	-0.937230566378327	-0.843799419038286	-1.10155605159189	-0.878694833058696	-0.79012110157447	-1.03794795578812	0.0126868129918495	0.0137793878856004	0.0134651238450276
249	14.590010676409	0.25	-1.50503413595368	-1.91720516060165	-1.09286311130571	0.316080827227265	-11.5713044969675	-14.2287911769861	-8.91381781694888	4.45	2.37	7.7	-2.88610274616411	-2.34707033577204	-1.80803792537997	-3.07011059314389	-2.49671135592266	-1.92331211870144	-2.96260038682678	-2.40977199707055	-1.85648303647774	-1.50503413595368	6.21089854436512	-0.810246542654675	-22.3505589873902	-0.800538891130115	-0.713714472154445	-0.953188392223294	-0.937230566378327	-0.843799419038286	-1.10155605159189	-0.878694833058696	-0.79012110157447	-1.03794795578812	0.0126868129918495	0.0137793878856004	0.0134651238450276
249	14.590010676409	0.25	-1.49852126742205	-1.90729347392655	-1.08974906091756	0.413307781862634	-15.684919267452	-18.6025889449829	-12.7672495899211	4.19	2.33	7.14	-3.98152541391279	-3.357054486514	-2.73258355911521	-4.25997590840852	-3.5918322122953	-2.92368851618209	-4.14194997053816	-3.49061364931489	-2.84241405516786	-1.49852126742205	6.06282913985702	0.15749113773963	-21.2664601441243	-0.800538891130115	-0.713714472154445	-0.953188392223294	-0.937230566378327	-0.843799419038286	-1.10155605159189	-0.878694833058696	-0.79012110157447	-1.03794795578812	0.0126868129918495	0.0137793878856004	0.0134651238450276
249	14.590010676409	0.25	-1.47965381321412	-1.87558448226604	-1.0837231441622	0.394331704847633	-14.7694287956055	-17.6272544655121	-11.911603125699	4.35	2.96	7.31	-3.64706236530284	-3.05578092282383	-2.46449948034482	-3.88774650626863	-3.25744405131503	-2.62714159636143	-3.87168734548785	-3.24355527818223	-2.6151544226019	-1.47965381321412	6.2930105938204	1.72010847369699	-20.9165301606844	-0.800538891130115	-0.713714472154445	-0.953188392223294	-0.937230566378327	-0.843799419038286	-1.10155605159189	-0.878694833058696	-0.79012110157447	-1.03794795578812	0.0126868129918495	0.0137793878856004	0.0134651238450276
249	14.590010676409	0.25	-1.4475450757234	-1.83923748406517	-1.05585266738164	0.369892744271797	-13.4283625633162	-16.1647516786421	-10.6919734479904	3.76	2.13	6.7	-3.81543140124973	-3.16955046449233	-2.52366952773493	-4.12912762394522	-3.43014380343385	-2.73115998292247	-4.00242393763447	-3.32572746386249	-2.64700974672292	-1.4475450757234	5.70809478823388	-0.118415357381966	-20.3858226775725	-0.800538891130115	-0.713714472154445	-0.953188392223294	-0.937230566378327	-0.843799419038286	-1.10155605159189	-0.878694833058696	-0.79012110157447	-1.03794795578812	0.0126868129918495	0.0137793878856004	0.0134651238450276
249	14.590010676409	0.25	-1.44692266442553	-1.83762711223466	-1.05621821661641	0.422440462948237	-14.6624453269294	-17.3391933594968	-11.9856972943621	4.54	2.48	7.63	-3.45168835344001	-2.91883196170678	-2.38597556997355	-3.66461598693494	-3.09888876827108	-2.53316154960722	-3.56209170868658	-3.01053479777761	-2.46208237144276	-1.44692266442553	6.44433579980914	-1.73825332237648	-23.9844321687567	-0.800538891130115	-0.713714472154445	-0.953188392223294	-0.937230566378327	-0.843799419038286	-1.10155605159189	-0.878694833058696	-0.79012110157447	-1.03794795578812	0.0126868129918495	0.0137793878856004	0.0134651238450276
249	14.590010676409	0.25	-1.44533758477475	-1.833243622615	-1.05743154693449	0.308109881616328	-12.246754195777	-15.1120681393698	-9.38144025218425	4.3	2.4	7.15	-3.1586206551581	-2.55973242078292	-1.96084418640774	-3.37075498032008	-2.73164515389042	-2.09253532746075	-3.28677297489016	-2.66473463852775	-2.04050166335025	-1.44533758477475	5.97891396395555	-0.199585094399806	-21.9349383858906	-0.800538891130115	-0.713714472154445	-0.953188392223294	-0.937230566378327	-0.843799419038286	-1.10155605159189	-0.878694833058696	-0.79012110157447	-1.03794795578812	0.0126868129918495	0.0137793878856004	0.0134651238450276
249	14.590010676409	0.25	-1.4350321855707	-1.82502281213474	-1.04504155900667	0.458541875585667	-13.7496392486037	-16.082397320993	-11.4168811762144	4.42	2.38	8.12	-3.28187926327732	-2.80584138215721	-2.3298035010371	-3.49334298205126	-2.98663220514692	-2.47992142824258	-3.35031270028431	-2.86530486688231	-2.37870698127741	-1.4350321855707	6.18578887940609	-0.115731662857459	-22.0423078780826	-0.800538891130115	-0.713714472154445	-0.953188392223294	-0.937230566378327	-0.843799419038286	-1.10155605159189	-0.878694833058696	-0.79012110157447	-1.03794795578812	0.0126868129918495	0.0137793878856004	0.0134651238450276
249	14.590010676409	0.25	-1.41134550139511	-1.79091079950026	-1.03178020328996	0.406215882338583	-14.2507278191882	-16.9407653898851	-11.5606902484913	4.17	2.56	7.77	-3.64328336902674	-3.06476351364708	-2.48624365826741	-3.90015732396294	-3.28084824957169	-2.66153917518044	-3.79576828495133	-3.19291268538373	-2.59111766618184	-1.41134550139511	6.55548717967527	2.13106377483483	-20.3388124432201	-0.800538891130115	-0.713714472154445	-0.953188392223294	-0.937230566378327	-0.843799419038286	-1.10155605159189	-0.878694833058696	-0.79012110157447	-1.03794795578812	0.0126868129918495	0.0137793878856004	0.0134651238450276
249	14.590010676409	0.25	-1.40901766410271	-1.78551927328412	-1.03251605492129	0.403611128936245	-15.1281412686342	-17.9992803575431	-12.2570021797254	4.64	2.72	8.37	-3.51261116658552	-2.95230014168974	-2.39198911679397	-3.72176351328134	-3.12808973908633	-2.53441596489132	-3.61684497574278	-3.03910110413107	-2.46316923706011	-1.40901766410271	6.56974518733651	-1.69291215757522	-24.7328754406344	-0.800538891130115	-0.713714472154445	-0.953188392223294	-0.937230566378327	-0.843799419038286	-1.10155605159189	-0.878694833058696	-0.79012110157447	-1.03794795578812	0.0126868129918495	0.0137793878856004	0.0134651238450276
249	14.590010676409	0.25	-1.40696835613053	-1.79226936727679	-1.02166734498428	0.436306662819284	-15.2384704791766	-17.9427549096401	-12.534186048713	4.09	2.09	6.49	-3.92307454690541	-3.3317991563552	-2.74052376580499	-4.20747990842359	-3.57333969611289	-2.93919948380218	-4.08410847831925	-3.46770177284092	-2.85355697937261	-1.40696835613053	5.35483714756172	0.453746271929235	-19.4003229324646	-0.800538891130115	-0.713714472154445	-0.953188392223294	-0.937230566378327	-0.843799419038286	-1.10155605159189	-0.878694833058696	-0.79012110157447	-1.03794795578812	0.0126868129918495	0.0137793878856004	0.0134651238450276
249	14.590010676409	0.25	-1.40479660797323	-1.78094238383266	-1.0286508321138	0.465540066338427	-14.8570072002855	-17.34240460222	-12.371609798351	3.88	2.07	7.15	-3.98072837265393	-3.41023701449853	-2.83974565634312	-4.29350295599415	-3.678186837106	-3.06287071821785	-4.11132131348094	-3.52111842264498	-2.93199803196374	-1.40479660797323	5.95481025325853	-0.0783366800570023	-20.3846322635095	-0.800538891130115	-0.713714472154445	-0.953188392223294	-0.937230566378327	-0.843799419038286	-1.10155605159189	-0.878694833058696	-0.79012110157447	-1.03794795578812	0.0126868129918495	0.0137793878856004	0.0134651238450276
249	14.590010676409	0.25	-1.37694750412027	-1.75079325221212	-1.00310175602842	0.414983162304016	-13.7118759681644	-16.2537339538628	-11.1700179824659	4.41	2.17	7.47	-3.32215279314809	-2.80261429012202	-2.28307578709594	-3.53680875248496	-2.98370104216369	-2.43059333184242	-3.38624153725938	-2.85687418165854	-2.32769515111884	-1.37694750412027	6.2035571442931	0.0512993811283923	-21.0440422825335	-0.800538891130115	-0.713714472154445	-0.953188392223294	-0.937230566378327	-0.843799419038286	-1.10155605159189	-0.878694833058696	-0.79012110157447	-1.03794795578812	0.0126868129918495	0.0137793878856004	0.0134651238450276
249	14.590010676409	0.25	-1.33526998074504	-1.7010208772755	-0.969519084214593	0.429659403272714	-13.5306656325788	-15.9646041631605	-11.0967271019972	4.53	2.67	8.52	-3.18706555997957	-2.70117053955531	-2.21527551913105	-3.38465634081933	-2.86863693961754	-2.35261753841575	-3.27444486060618	-2.77606937546258	-2.27609667212402	-1.33526998074504	6.3317797806992	0.903377658405798	-21.6123586772862	-0.800538891130115	-0.713714472154445	-0.953188392223294	-0.937230566378327	-0.843799419038286	-1.10155605159189	-0.878694833058696	-0.79012110157447	-1.03794795578812	0.0126868129918495	0.0137793878856004	0.0134651238450276
249	14.590010676409	0.25	-1.3223921591931	-1.67544467408512	-0.969339644301092	0.383850544977445	-13.0340413209639	-15.6123001200814	-10.4557825218464	4.74	2.34	8.49	-2.98928833447877	-2.49562891900572	-2.00196950353267	-3.16126604718542	-2.63920575242952	-2.11714545767363	-3.00561025918748	-2.50786040114824	-2.01254539565414	-1.3223921591931	6.87363267900786	-0.712941094777587	-23.7768265836218	-0.800538891130115	-0.713714472154445	-0.953188392223294	-0.937230566378327	-0.843799419038286	-1.10155605159189	-0.878694833058696	-0.79012110157447	-1.03794795578812	0.0126868129918495	0.0137793878856004	0.0134651238450276
249	14.590010676409	0.25	-1.31167559235891	-1.66223173090612	-0.961119453811687	0.418056312732808	-14.5794767512931	-17.2651333885889	-11.8938201139973	4.38	2.38	8.27	-3.55123971983894	-2.99883098313509	-2.44642224643124	-3.78323085034805	-3.19473501802654	-2.60623918570504	-3.61891441152122	-3.05587965800102	-2.49245660808864	-1.31167559235891	6.73493635398302	-1.12682226012403	-23.909366410443	-0.800538891130115	-0.713714472154445	-0.953188392223294	-0.937230566378327	-0.843799419038286	-1.10155605159189	-0.878694833058696	-0.79012110157447	-1.03794795578812	0.0126868129918495	0.0137793878856004	0.0134651238450276
249	14.590010676409	0.25	-1.3088183956125	-1.66520181476241	-0.952434976462591	0.426188193336071	-14.0061867005816	-16.5435894464709	-11.4687839546922	4.28	2.38	7.91	-3.47139221169772	-2.938961196136	-2.40653018057428	-3.70610446814984	-3.13767403867964	-2.56924360920943	-3.56548147390197	-3.020118794739	-2.47254322166003	-1.3088183956125	6.58531567716422	1.17778835948829	-20.8131674497355	-0.800538891130115	-0.713714472154445	-0.953188392223294	-0.937230566378327	-0.843799419038286	-1.10155605159189	-0.878694833058696	-0.79012110157447	-1.03794795578812	0.0126868129918495	0.0137793878856004	0.0134651238450276
249	14.590010676409	0.25	-1.30542387152087	-1.6611021068524	-0.949745636189349	0.397965782770887	-12.7490954046518	-15.1973273131722	-10.3008634961314	3.97	2.19	7.33	-3.41406915529519	-2.86407553657222	-2.31408191784925	-3.67299205606004	-3.08128693804273	-2.48958182002543	-3.53223007864655	-2.96273594692567	-2.39300329047131	-1.30542387152087	6.08539417360284	0.119404013868254	-21.2469705021597	-0.800538891130115	-0.713714472154445	-0.953188392223294	-0.937230566378327	-0.843799419038286	-1.10155605159189	-0.878694833058696	-0.79012110157447	-1.03794795578812	0.0126868129918495	0.0137793878856004	0.0134651238450276
249	14.590010676409	0.25	-1.23378804828063	-1.56359572844115	-0.903980368120112	0.440232820096326	-15.1886223955982	-17.8626528807529	-12.5145919104436	4.26	2.48	7.27	-3.76713303712265	-3.20319504593248	-2.6392570547423	-4.0240508789549	-3.42165241127079	-2.81925394358668	-3.93202931028887	-3.34363647785399	-2.75382207136212	-1.23378804828063	6.23969895834406	2.0867721253767	-19.7113762757642	-0.800538891130115	-0.713714472154445	-0.953188392223294	-0.937230566378327	-0.843799419038286	-1.10155605159189	-0.878694833058696	-0.79012110157447	-1.03794795578812	0.0126868129918495	0.0137793878856004	0.0134651238450276
249	14.590010676409	0.25	-1.21970661463489	-1.55388248929437	-0.885530739975414	0.434569486987869	-15.388567332628	-18.1291547317608	-12.6479799334952	4.54	2.49	8.1	-3.6066815974249	-3.06145892792723	-2.51623625842957	-3.82892351872819	-3.2501045002504	-2.67128548177261	-3.69409746425341	-3.13542381725066	-2.57717935004856	-1.21970661463489	6.52725098363826	-1.99236851572973	-24.5605050408206	-0.800538891130115	-0.713714472154445	-0.953188392223294	-0.937230566378327	-0.843799419038286	-1.10155605159189	-0.878694833058696	-0.79012110157447	-1.03794795578812	0.0126868129918495	0.0137793878856004	0.0134651238450276
249	14.590010676409	0.25	-1.16305213096899	-1.48119214975982	-0.844912112178159	0.481712347860846	-16.379680812323	-19.0323459984899	-13.7270156261561	3.51	1.92	6.59	-4.77651669076075	-4.11078165537775	-3.44504661999475	-5.20955211181028	-4.48346203738551	-3.75737196296075	-4.99358094659408	-4.29808300364992	-3.60163884714032	-1.16305213096899	5.64210755916969	0.517774847509729	-18.9019200305044	-0.800538891130115	-0.713714472154445	-0.953188392223294	-0.937230566378327	-0.843799419038286	-1.10155605159189	-0.878694833058696	-0.79012110157447	-1.03794795578812	0.0126868129918495	0.0137793878856004	0.0134651238450276
249	14.590010676409	0.25	-1.1330683463211	-1.43579364575917	-0.830343046883027	0.483624880026975	-16.7504884773638	-19.452836474528	-14.0481404801997	4.83	2.71	7.95	-3.6587685060651	-3.15049991719381	-2.64223132832252	-3.86251043252615	-3.32593843465682	-2.7893664367875	-3.77526231255459	-3.25150373529804	-2.72641712392519	-1.1330683463211	6.76977949145665	1.06429753226416	-21.6743517150102	-0.800538891130115	-0.713714472154445	-0.953188392223294	-0.937230566378327	-0.843799419038286	-1.10155605159189	-0.878694833058696	-0.79012110157447	-1.03794795578812	0.0126868129918495	0.0137793878856004	0.0134651238450276
249	14.590010676409	0.25	-1.09910351640314	-1.39247088484483	-0.80573614796146	0.363157454426454	-12.1107665747997	-14.614716550831	-9.60681659876836	4.21	2.45	7.89	-3.11467458391882	-2.58103513065789	-2.04739567739697	-3.33092860467921	-2.76023819335034	-2.18954778202148	-3.21735107964577	-2.66657853381377	-2.11572331945643	-1.09910351640314	6.57538632988064	0.676504276404306	-21.3402155965026	-0.800538891130115	-0.713714472154445	-0.953188392223294	-0.937230566378327	-0.843799419038286	-1.10155605159189	-0.878694833058696	-0.79012110157447	-1.03794795578812	0.0126868129918495	0.0137793878856004	0.0134651238450276
249	14.590010676409	0.25	-1.0806857544054	-1.37220524649641	-0.789166262314394	0.496121253606327	-14.7216319983578	-17.0380158185934	-12.4052481781223	4.02	2.51	8.54	-3.78918409309518	-3.2740299332099	-2.75887577332462	-4.07179433550675	-3.51821822555844	-2.96464211561013	-3.90633543878798	-3.37420268884647	-2.84271076073649	-1.0806857544054	6.97310100031388	-1.50224044548808	-23.5554226266158	-0.800538891130115	-0.713714472154445	-0.953188392223294	-0.937230566378327	-0.843799419038286	-1.10155605159189	-0.878694833058696	-0.79012110157447	-1.03794795578812	0.0126868129918495	0.0137793878856004	0.0134651238450276
249	14.590010676409	0.25	-1.07094907019922	-1.36164237657206	-0.780255763826381	0.433440376348051	-14.1906409219321	-16.7237016424244	-11.6575802014397	3.97	2.48	6.66	-3.75779303701773	-3.18861773472328	-2.61944243242882	-4.0428873882896	-3.43053018056046	-2.81817297283132	-3.98761335033531	-3.38495043171573	-2.7812212635132	-1.07094907019922	5.95644175086447	0.0642494455043403	-21.0229932794442	-0.800538891130115	-0.713714472154445	-0.953188392223294	-0.937230566378327	-0.843799419038286	-1.10155605159189	-0.878694833058696	-0.79012110157447	-1.03794795578812	0.0126868129918495	0.0137793878856004	0.0134651238450276
249	14.590010676409	0.26	-2.59686897488013	-3.2755161033889	-1.91822184637136	0.347448925529449	-14.5549891387339	-17.66927959804	-11.4406986794279	4.01	2.33	6.6	-3.93570113668295	-3.24201600749346	-2.54833087830397	-4.22999958042663	-3.48444301921559	-2.73888645800454	-4.14856637851462	-3.41905404937503	-2.68720078079297	-2.59686897488013	4.94701039163466	-0.706150687279057	-20.8404326051457	-0.800538891130115	-0.713714472154445	-0.953188392223294	-0.937230566378327	-0.843799419038286	-1.10155605159189	-0.878694833058696	-0.79012110157447	-1.03794795578812	0.0126868129918495	0.0137793878856004	0.0134651238450276
249	14.590010676409	0.26	-2.56295615373593	-3.23382905345887	-1.89208325401298	0.323656739548228	-14.1574371272269	-17.3527350651183	-10.9621391893355	3.44	1.99	6.02	-4.42422760690216	-3.60955918166275	-2.79489075642334	-4.83536754282047	-3.94499263186024	-3.05461772090001	-4.70814950773318	-3.84030059627324	-2.97324233947141	-2.56295615373593	4.76384916043714	-0.606286264189014	-19.4359794244365	-0.800538891130115	-0.713714472154445	-0.953188392223294	-0.937230566378327	-0.843799419038286	-1.10155605159189	-0.878694833058696	-0.79012110157447	-1.03794795578812	0.0126868129918495	0.0137793878856004	0.0134651238450276
249	14.590010676409	0.26	-2.55826642315413	-3.22348760942277	-1.89304523688549	0.379479319154897	-14.6831643501946	-17.6146596032307	-11.7516690971586	3.91	2.41	6.41	-4.01185327214043	-3.34418616485215	-2.67651905756387	-4.32307578654014	-3.60361390466346	-2.88415202278679	-4.27194777673315	-3.56002985622999	-2.85024955916086	-2.55826642315413	4.72597425968293	0.831326961400855	-18.7646525321182	-0.800538891130115	-0.713714472154445	-0.953188392223294	-0.937230566378327	-0.843799419038286	-1.10155605159189	-0.878694833058696	-0.79012110157447	-1.03794795578812	0.0126868129918495	0.0137793878856004	0.0134651238450276
249	14.590010676409	0.26	-2.48455678911349	-3.13712980446329	-1.83198377376368	0.364534603434624	-13.7382375272189	-16.570236266456	-10.9062387879819	3.71	1.81	6.78	-3.95362633367716	-3.27791691032668	-2.60220748697621	-4.28439055519047	-3.55215062477615	-2.81991069436184	-4.05477129588026	-3.36240944018654	-2.66841910400952	-2.48455678911349	4.853974262991	0.298128100092948	-18.2257319138496	-0.800538891130115	-0.713714472154445	-0.953188392223294	-0.937230566378327	-0.843799419038286	-1.10155605159189	-0.878694833058696	-0.79012110157447	-1.03794795578812	0.0126868129918495	0.0137793878856004	0.0134651238450276
249	14.590010676409	0.26	-2.36643608166531	-2.99202112618305	-1.74085103714756	0.274636332066014	-12.972799976214	-16.2644836066552	-9.68111634577285	4.41	2.68	6.67	-3.322581805274	-2.6501418801142	-1.97770195495439	-3.53706667511011	-2.8212182807919	-2.1053698864737	-3.51915180161236	-2.80714759998096	-2.09507482441868	-2.36643608166531	5.3707200026359	-1.26489122762625	-22.7125480837726	-0.800538891130115	-0.713714472154445	-0.953188392223294	-0.937230566378327	-0.843799419038286	-1.10155605159189	-0.878694833058696	-0.79012110157447	-1.03794795578812	0.0126868129918495	0.0137793878856004	0.0134651238450276
249	14.590010676409	0.26	-2.31086532442792	-2.91235732359918	-1.70937332525665	0.35007184585609	-14.1415993619037	-17.1500166371034	-11.133182086704	4.03	2.27	6.81	-3.8021481659156	-3.13518390184236	-2.46821963776913	-4.08425017874654	-3.36780021522896	-2.65135025171138	-3.98041075255549	-3.28150944493665	-2.58358406545396	-2.31086532442792	5.20471024843512	0.276030594768005	-19.6688339563915	-0.800538891130115	-0.713714472154445	-0.953188392223294	-0.937230566378327	-0.843799419038286	-1.10155605159189	-0.878694833058696	-0.79012110157447	-1.03794795578812	0.0126868129918495	0.0137793878856004	0.0134651238450276
249	14.590010676409	0.26	-2.28323075923761	-2.88936420419111	-1.67709731428412	0.420673206418288	-15.5977793132993	-18.4556173649321	-12.7399412616665	4.24	2.21	6.61	-3.90836046297277	-3.3031538730375	-2.69794728310223	-4.17680426133794	-3.53002935718574	-2.88325445303355	-4.07290205615409	-3.44409694677735	-2.80907581475133	-2.28323075923761	5.37144766730099	0.508219546955008	-20.0026662792558	-0.800538891130115	-0.713714472154445	-0.953188392223294	-0.937230566378327	-0.843799419038286	-1.10155605159189	-0.878694833058696	-0.79012110157447	-1.03794795578812	0.0126868129918495	0.0137793878856004	0.0134651238450276
249	14.590010676409	0.26	-2.25699262519424	-2.84942210048241	-1.66456314990607	0.325704645882061	-13.9304854497013	-17.0599124084469	-10.8010584909557	3.99	2.46	6.73	-3.81604370015574	-3.11603834578441	-2.41603299141307	-4.10339913528822	-3.35068203047434	-2.59796492566047	-4.04154772904107	-3.30369267007999	-2.55851252012223	-2.25699262519424	5.27058946622681	-0.0176772785459957	-20.6486901230549	-0.800538891130115	-0.713714472154445	-0.953188392223294	-0.937230566378327	-0.843799419038286	-1.10155605159189	-0.878694833058696	-0.79012110157447	-1.03794795578812	0.0126868129918495	0.0137793878856004	0.0134651238450276
249	14.590010676409	0.26	-2.22829001343167	-2.81198180211885	-1.6445982247445	0.369019455901954	-15.4457507353324	-18.5991418200977	-12.2923596505672	4.07	2.47	6.88	-4.08283825403328	-3.39061353338004	-2.6983888127268	-4.38080873078548	-3.63806461230184	-2.89532049381819	-4.30622657287547	-3.57755288185208	-2.84604168833588	-2.22829001343167	5.50037596914079	0.904663374027076	-20.3754371346403	-0.800538891130115	-0.713714472154445	-0.953188392223294	-0.937230566378327	-0.843799419038286	-1.10155605159189	-0.878694833058696	-0.79012110157447	-1.03794795578812	0.0126868129918495	0.0137793878856004	0.0134651238450276
249	14.590010676409	0.26	-2.20526829834393	-2.77968804251828	-1.63084855416958	0.34305608465425	-14.2660083111982	-17.3482700706613	-11.1837465517351	3.74	2.32	5.95	-4.11229662383987	-3.38166615892299	-2.65103569400611	-4.45273607223787	-3.66161983617863	-2.87050360011939	-4.41838628661373	-3.6328835692889	-2.84730974025079	-2.20526829834393	4.85355120248603	0.89079525274305	-18.5275363927807	-0.800538891130115	-0.713714472154445	-0.953188392223294	-0.937230566378327	-0.843799419038286	-1.10155605159189	-0.878694833058696	-0.79012110157447	-1.03794795578812	0.0126868129918495	0.0137793878856004	0.0134651238450276
249	14.590010676409	0.26	-2.19124729682068	-2.76761740862916	-1.6148771850122	0.314501167332937	-12.9233578048073	-15.9022381510837	-9.94447745853091	3.69	2.16	6.44	-3.81664762384434	-3.10169564744235	-2.38674367104036	-4.13898280556686	-3.36364952128707	-2.58831623700728	-4.03811005947649	-3.28080137423693	-2.5247683589812	-2.19124729682068	4.93245757144048	0.159765303878257	-19.3573522997521	-0.800538891130115	-0.713714472154445	-0.953188392223294	-0.937230566378327	-0.843799419038286	-1.10155605159189	-0.878694833058696	-0.79012110157447	-1.03794795578812	0.0126868129918495	0.0137793878856004	0.0134651238450276
249	14.590010676409	0.26	-2.14102485383648	-2.70374248434079	-1.57830722333217	0.360384091188905	-15.1778417804659	-18.3348252348764	-12.0208583260554	4.64	2.34	7.17	-3.5778071967529	-2.96176215795241	-2.34571711915191	-3.7908109461455	-3.13808983850085	-2.48536873085621	-3.68567455361131	-3.04859245569739	-2.41606430649915	-2.14102485383648	5.70228102522757	0.48764685327516	-21.3346787798422	-0.800538891130115	-0.713714472154445	-0.953188392223294	-0.937230566378327	-0.843799419038286	-1.10155605159189	-0.878694833058696	-0.79012110157447	-1.03794795578812	0.0126868129918495	0.0137793878856004	0.0134651238450276
249	14.590010676409	0.26	-2.12421564872576	-2.68389276143184	-1.56453853601968	0.36246447710411	-13.4764752380659	-16.266970234237	-10.6859802418949	3.78	2.31	6.68	-3.82155587235462	-3.16599233557817	-2.51042879880172	-4.1333780737177	-3.42432342703762	-2.71526878035754	-4.04892107797031	-3.35190496576493	-2.65771783383635	-2.12421564872576	5.21462396774883	-0.587133491169197	-20.9882326210406	-0.800538891130115	-0.713714472154445	-0.953188392223294	-0.937230566378327	-0.843799419038286	-1.10155605159189	-0.878694833058696	-0.79012110157447	-1.03794795578812	0.0126868129918495	0.0137793878856004	0.0134651238450276
249	14.590010676409	0.26	-2.04899116163437	-2.59110505083015	-1.50687727243859	0.321709114400854	-13.8216160922099	-16.9550504096752	-10.6881817747446	3.78	2.39	6.57	-3.97642418938071	-3.24154793040512	-2.50667167142952	-4.29998945981675	-3.50531564802789	-2.71064183623902	-4.23368203724092	-3.45216998236799	-2.66906287922868	-2.04899116163437	5.53748272359625	-0.461127952192975	-21.2519861355409	-0.800538891130115	-0.713714472154445	-0.953188392223294	-0.937230566378327	-0.843799419038286	-1.10155605159189	-0.878694833058696	-0.79012110157447	-1.03794795578812	0.0126868129918495	0.0137793878856004	0.0134651238450276
249	14.590010676409	0.26	-2.04231370586341	-2.58053303409483	-1.50409437763199	0.39142883299439	-14.6142391582264	-17.4592960247785	-11.7691822916744	3.85	2.21	7.13	-4.02970661806023	-3.37305101936762	-2.716395420675	-4.34919281405396	-3.64047575799271	-2.93175870193145	-4.20322847609287	-3.51669656336311	-2.83437515915239	-2.04231370586341	5.49444133157004	-0.903585361034581	-21.6930512215192	-0.800538891130115	-0.713714472154445	-0.953188392223294	-0.937230566378327	-0.843799419038286	-1.10155605159189	-0.878694833058696	-0.79012110157447	-1.03794795578812	0.0126868129918495	0.0137793878856004	0.0134651238450276
249	14.590010676409	0.26	-2.02168817074456	-2.55317402448777	-1.49020231700135	0.310505418089553	-13.4467792132611	-16.575267787636	-10.3182906388863	4.31	2.52	7.75	-3.46101320611416	-2.80776642845634	-2.15451965079852	-3.69306029702872	-2.99601593601091	-2.2989715749931	-3.58806087989849	-2.91135993793738	-2.23431487955435	-2.02168817074456	5.66536002099622	0.146339777841619	-21.6158836503832	-0.800538891130115	-0.713714472154445	-0.953188392223294	-0.937230566378327	-0.843799419038286	-1.10155605159189	-0.878694833058696	-0.79012110157447	-1.03794795578812	0.0126868129918495	0.0137793878856004	0.0134651238450276
249	14.590010676409	0.26	-1.99097960883668	-2.5172995699976	-1.46465964767575	0.414189698324296	-14.9756363044636	-17.7563072667477	-12.1949653421795	3.82	2.25	6.26	-4.1265183279289	-3.48029783188616	-2.83407733584342	-4.45736231933776	-3.75933103481652	-3.06129975029527	-4.38197356087126	-3.6963826578572	-3.00952150871475	-1.99097960883668	5.44351141341147	2.06239638357607	-18.1042803743428	-0.800538891130115	-0.713714472154445	-0.953188392223294	-0.937230566378327	-0.843799419038286	-1.10155605159189	-0.878694833058696	-0.79012110157447	-1.03794795578812	0.0126868129918495	0.0137793878856004	0.0134651238450276
249	14.590010676409	0.26	-1.98904180429064	-2.51279175109411	-1.46529185748718	0.341449644777425	-13.8922491492642	-16.904486481193	-10.8800118173354	3.76	2.11	6.54	-3.98997553025676	-3.27899544463907	-2.56801535902138	-4.31801462120463	-3.54858072823914	-2.77914683527364	-4.19195542633627	-3.44417387094877	-2.69789442469717	-1.98904180429064	5.28411810717704	1.24296944273792	-19.0862464593005	-0.800538891130115	-0.713714472154445	-0.953188392223294	-0.937230566378327	-0.843799419038286	-1.10155605159189	-0.878694833058696	-0.79012110157447	-1.03794795578812	0.0126868129918495	0.0137793878856004	0.0134651238450276
249	14.590010676409	0.26	-1.98599736247434	-2.50394786617471	-1.46804685877396	0.363196142256686	-13.0140367565035	-15.7045164585255	-10.3235570544816	4.21	2.26	7.41	-3.34576563988808	-2.77257291755153	-2.19938019521497	-3.57792692510928	-2.96496059833654	-2.3519942715638	-3.44883230044393	-2.85806774261497	-2.26549570673341	-1.98599736247434	5.56030471521735	1.30667862973093	-19.3554763226277	-0.800538891130115	-0.713714472154445	-0.953188392223294	-0.937230566378327	-0.843799419038286	-1.10155605159189	-0.878694833058696	-0.79012110157447	-1.03794795578812	0.0126868129918495	0.0137793878856004	0.0134651238450276
249	14.590010676409	0.26	-1.97917846131619	-2.49470661613289	-1.4636503064995	0.384881819537426	-14.0573621579705	-16.8319908841884	-11.2827334317526	4.36	2.65	7.82	-3.47281299130204	-2.90034555398297	-2.3278781166639	-3.70089333474481	-3.09082854621778	-2.48076375769075	-3.6152485979309	-3.01813527562639	-2.42396368593443	-1.97917846131619	5.87457474830144	-0.5631738153305	-22.5635646356319	-0.800538891130115	-0.713714472154445	-0.953188392223294	-0.937230566378327	-0.843799419038286	-1.10155605159189	-0.878694833058696	-0.79012110157447	-1.03794795578812	0.0126868129918495	0.0137793878856004	0.0134651238450276
249	14.590010676409	0.26	-1.95732027738904	-2.47280460091107	-1.44183595386701	0.410037363849521	-14.7706247418503	-17.5368329371389	-12.0044165465617	3.53	2.18	5.71	-4.37548329301206	-3.68530749063865	-2.99513168826524	-4.76851928046535	-4.01634714309612	-3.26417500572688	-4.72026560587409	-3.97471957862191	-3.23218646467288	-1.95732027738904	4.89777388184644	0.977460233365782	-17.8546043812794	-0.800538891130115	-0.713714472154445	-0.953188392223294	-0.937230566378327	-0.843799419038286	-1.10155605159189	-0.878694833058696	-0.79012110157447	-1.03794795578812	0.0126868129918495	0.0137793878856004	0.0134651238450276
249	14.590010676409	0.26	-1.95288838636223	-2.4695256873949	-1.43625108532957	0.338398507756405	-12.9026345960171	-15.7193818405504	-10.0858873514838	3.72	2.12	6.16	-3.74278801047679	-3.07211991917901	-2.40145182788124	-4.0548637136453	-3.32827495155384	-2.60168618946237	-3.96839643867412	-3.25754597979483	-2.54682355547096	-1.95288838636223	5.14400586034245	-0.840323229396315	-20.2634435978727	-0.800538891130115	-0.713714472154445	-0.953188392223294	-0.937230566378327	-0.843799419038286	-1.10155605159189	-0.878694833058696	-0.79012110157447	-1.03794795578812	0.0126868129918495	0.0137793878856004	0.0134651238450276
249	14.590010676409	0.26	-1.92992624456266	-2.43454045917382	-1.4253120299515	0.299404500853403	-12.0471772088873	-14.9244117765054	-9.16994264126914	4.38	2.57	6.57	-3.07062707666365	-2.47864968408399	-1.88667229150433	-3.27131731852201	-2.64064942946546	-2.00998154040891	-3.24523333688051	-2.62019985692873	-1.9938359491782	-1.92992624456266	5.47519523076546	-0.720102464762315	-21.9322208354212	-0.800538891130115	-0.713714472154445	-0.953188392223294	-0.937230566378327	-0.843799419038286	-1.10155605159189	-0.878694833058696	-0.79012110157447	-1.03794795578812	0.0126868129918495	0.0137793878856004	0.0134651238450276
249	14.590010676409	0.26	-1.92914427066506	-2.43684635537087	-1.42144218595925	0.342553374928295	-14.0653978003851	-17.1077087873345	-11.0230868134357	4.19	2.19	7.78	-3.65833244497903	-3.00776110724893	-2.35718976951882	-3.91379607825241	-3.2177949387917	-2.52179379933099	-3.73201432649515	-3.06859782135832	-2.40476448985801	-1.92914427066506	5.69430185174659	0.191710797794811	-21.155760495857	-0.800538891130115	-0.713714472154445	-0.953188392223294	-0.937230566378327	-0.843799419038286	-1.10155605159189	-0.878694833058696	-0.79012110157447	-1.03794795578812	0.0126868129918495	0.0137793878856004	0.0134651238450276
249	14.590010676409	0.26	-1.92758359072746	-2.4388929224591	-1.41627425899582	0.354922573210898	-13.7380252629569	-16.6296962917834	-10.8463542341303	3.72	2.25	7.08	-3.96333409678126	-3.27416586519512	-2.58499763360899	-4.29430912732735	-3.54758897835785	-2.80086882938836	-4.16122236151461	-3.43774707938712	-2.7136410707574	-1.92758359072746	5.31556367264161	-1.23719008812356	-21.3903770636844	-0.800538891130115	-0.713714472154445	-0.953188392223294	-0.937230566378327	-0.843799419038286	-1.10155605159189	-0.878694833058696	-0.79012110157447	-1.03794795578812	0.0126868129918495	0.0137793878856004	0.0134651238450276
249	14.590010676409	0.26	-1.913885894446	-2.41856420530692	-1.40920758358509	0.425158303782683	-15.6623302009518	-18.5057477241209	-12.8189126777828	3.97	2.39	6.94	-4.15771587462161	-3.51888072186266	-2.88004556910372	-4.47308861854719	-3.78579628373993	-3.09850394893267	-4.37786854618569	-3.70262775973349	-3.03216735367793	-1.913885894446	5.7011520657208	0.828683647012006	-20.0055817480401	-0.800538891130115	-0.713714472154445	-0.953188392223294	-0.937230566378327	-0.843799419038286	-1.10155605159189	-0.878694833058696	-0.79012110157447	-1.03794795578812	0.0126868129918495	0.0137793878856004	0.0134651238450276
249	14.590010676409	0.26	-1.91093587298208	-2.40978789300705	-1.41208385295712	0.38188498623054	-13.8720797120448	-16.6275478355615	-11.1166115885281	4.24	2.47	6.82	-3.52305254450198	-2.93922268096144	-2.3553928174209	-3.76524543351473	-3.14128007964111	-2.51731472576749	-3.70324837520899	-3.08995983597409	-2.47765228728713	-1.91093587298208	5.46295828550409	-1.7797083077211	-22.7789096069074	-0.800538891130115	-0.713714472154445	-0.953188392223294	-0.937230566378327	-0.843799419038286	-1.10155605159189	-0.878694833058696	-0.79012110157447	-1.03794795578812	0.0126868129918495	0.0137793878856004	0.0134651238450276
249	14.590010676409	0.26	-1.88461865983863	-2.38642894717989	-1.38280837249737	0.280549283074222	-11.8363567200978	-14.795727968159	-8.87698547203653	3.67	2.35	6.94	-3.56733762290849	-2.85381569170769	-2.14029376050689	-3.8708288483072	-3.09660404338389	-2.32237923846057	-3.78081636388069	-3.0233380438475	-2.26781141662584	-1.88461865983863	5.20940768760323	0.247039150829437	-20.3248430837895	-0.800538891130115	-0.713714472154445	-0.953188392223294	-0.937230566378327	-0.843799419038286	-1.10155605159189	-0.878694833058696	-0.79012110157447	-1.03794795578812	0.0126868129918495	0.0137793878856004	0.0134651238450276
249	14.590010676409	0.26	-1.87798092708032	-2.37492292369242	-1.38103893046822	0.385604251199812	-15.5640604099856	-18.6313979068643	-12.4967229131069	3.82	2.35	6.78	-4.32949563583093	-3.61671904371788	-2.90394245160483	-4.676562326959	-3.90664720552376	-3.13673208408852	-4.5774611431189	-3.82420600321542	-3.07096462061964	-1.87798092708032	5.32085078564271	0.129568177685116	-19.6807589956612	-0.800538891130115	-0.713714472154445	-0.953188392223294	-0.937230566378327	-0.843799419038286	-1.10155605159189	-0.878694833058696	-0.79012110157447	-1.03794795578812	0.0126868129918495	0.0137793878856004	0.0134651238450276
249	14.590010676409	0.26	-1.87416216380072	-2.37363962621379	-1.37468470138765	0.397566962944902	-15.1761003810825	-18.0928214453762	-12.2593793167888	4.44	2.65	8.06	-3.67140431690381	-3.07954182939837	-2.48767934189293	-3.90565201647758	-3.27602675097359	-2.6464014854696	-3.79910479005319	-3.187405262971	-2.5751613107628	-1.87416216380072	6.19844649820837	-2.05556247109716	-24.1207635460791	-0.800538891130115	-0.713714472154445	-0.953188392223294	-0.937230566378327	-0.843799419038286	-1.10155605159189	-0.878694833058696	-0.79012110157447	-1.03794795578812	0.0126868129918495	0.0137793878856004	0.0134651238450276
249	14.590010676409	0.26	-1.85824825039531	-2.34957143491749	-1.36692506587313	0.413118845839376	-14.7247844252037	-17.4649195834315	-11.984649266976	3.58	2.15	6.49	-4.30072994810831	-3.62597268509553	-2.95121542208275	-4.67912004379093	-3.94499577368991	-3.21087150358889	-4.559697285607	-3.84371268052945	-3.12796253328889	-1.85824825039531	5.38345642319203	-0.485274626425389	-20.1528761281209	-0.800538891130115	-0.713714472154445	-0.953188392223294	-0.937230566378327	-0.843799419038286	-1.10155605159189	-0.878694833058696	-0.79012110157447	-1.03794795578812	0.0126868129918495	0.0137793878856004	0.0134651238450276
249	14.590010676409	0.26	-1.84240109278742	-2.32392338824619	-1.36087879732866	0.388145788365854	-14.6338620230686	-17.5024683720699	-11.7652556740672	4.09	2.33	6.96	-3.82742426175303	-3.20011996934207	-2.57281567693112	-4.10497023549243	-3.43217692259114	-2.75938360968984	-4.00529415349322	-3.34821311982673	-2.6906807378352	-1.84240109278742	5.73467531105504	1.3421160306999	-19.735263230976	-0.800538891130115	-0.713714472154445	-0.953188392223294	-0.937230566378327	-0.843799419038286	-1.10155605159189	-0.878694833058696	-0.79012110157447	-1.03794795578812	0.0126868129918495	0.0137793878856004	0.0134651238450276
249	14.590010676409	0.26	-1.83031369222718	-2.31023549236306	-1.35039189209131	0.326699524547953	-12.7400952390885	-15.595635879574	-9.88455459860304	3.99	2.24	6.99	-3.48690993187686	-2.84846125962825	-2.21001258737963	-3.74928180333957	-3.0627931827575	-2.37630456217544	-3.63603884325039	-2.97241917557582	-2.30517721570338	-1.83031369222718	5.8628313355338	-0.185560070458808	-21.1850469460702	-0.800538891130115	-0.713714472154445	-0.953188392223294	-0.937230566378327	-0.843799419038286	-1.10155605159189	-0.878694833058696	-0.79012110157447	-1.03794795578812	0.0126868129918495	0.0137793878856004	0.0134651238450276
249	14.590010676409	0.26	-1.77682862186028	-2.24259263028028	-1.31106461344029	0.392773729650667	-14.7493017543765	-17.612563046524	-11.8860404622289	3.93	2.31	6.97	-3.99559709549546	-3.34603584354541	-2.69647459159536	-4.30355736422486	-3.60393124013536	-2.90430511604586	-4.19174681722074	-3.51164867286569	-2.82798183029704	-1.77682862186028	5.57531673381967	1.54321149749945	-19.1853927052933	-0.800538891130115	-0.713714472154445	-0.953188392223294	-0.937230566378327	-0.843799419038286	-1.10155605159189	-0.878694833058696	-0.79012110157447	-1.03794795578812	0.0126868129918495	0.0137793878856004	0.0134651238450276
249	14.590010676409	0.26	-1.76883334300452	-2.23848849104867	-1.29917819496038	0.427775753144986	-14.8622491250042	-17.5460175815662	-12.1784806684421	4.27	2.25	7.33	-3.69209907509293	-3.12737041286667	-2.5626417506404	-3.94293914930529	-3.3398429956706	-2.73674684203591	-3.80566084755566	-3.22152119856342	-2.63951983358417	-1.76883334300452	5.49717627486144	-1.13806405180761	-21.5657153627526	-0.800538891130115	-0.713714472154445	-0.953188392223294	-0.937230566378327	-0.843799419038286	-1.10155605159189	-0.878694833058696	-0.79012110157447	-1.03794795578812	0.0126868129918495	0.0137793878856004	0.0134651238450276
249	14.590010676409	0.26	-1.76478584130346	-2.2312913083538	-1.29828037425313	0.340572161067194	-13.6981181351762	-16.6740667987162	-10.7221694716361	4.19	2.61	6.93	-3.57247680803641	-2.93486945580831	-2.29726210358022	-3.82276117453277	-3.14048365065602	-2.45820612677926	-3.77880557072074	-3.10118773425428	-2.43448903628219	-1.76478584130346	5.63136268367157	-0.945368618205687	-22.2659222909087	-0.800538891130115	-0.713714472154445	-0.953188392223294	-0.937230566378327	-0.843799419038286	-1.10155605159189	-0.878694833058696	-0.79012110157447	-1.03794795578812	0.0126868129918495	0.0137793878856004	0.0134651238450276
249	14.590010676409	0.26	-1.74699341430866	-2.20583377371073	-1.28815305490659	0.379140419409623	-14.7537115712268	-17.7014123826057	-11.8060107598478	3.22	2.1	6.32	-4.79282027173496	-3.99470315551721	-3.19658603929946	-5.28158641156573	-4.40207825627081	-3.52257010097589	-5.14566926939507	-4.28847796364292	-3.43257533417645	-1.74699341430866	5.13461575128665	-1.98506487613809	-21.1499273800335	-0.800538891130115	-0.713714472154445	-0.953188392223294	-0.937230566378327	-0.843799419038286	-1.10155605159189	-0.878694833058696	-0.79012110157447	-1.03794795578812	0.0126868129918495	0.0137793878856004	0.0134651238450276
249	14.590010676409	0.26	-1.73995843637023	-2.19883766763999	-1.28107920510047	0.350075168494018	-12.8003393012143	-15.5234033419009	-10.0772752605276	4.12	2.38	6.91	-3.37310542286179	-2.78140643262507	-2.18970744238836	-3.61510647862115	-2.98095646406763	-2.34680644951412	-3.53817249243105	-2.91634149382727	-2.29614950553762	-1.73995843637023	5.66615331353429	-0.322412456979945	-21.460384955288	-0.800538891130115	-0.713714472154445	-0.953188392223294	-0.937230566378327	-0.843799419038286	-1.10155605159189	-0.878694833058696	-0.79012110157447	-1.03794795578812	0.0126868129918495	0.0137793878856004	0.0134651238450276
249	14.590010676409	0.26	-1.73009921325471	-2.19108844249547	-1.26910998401395	0.390322971269184	-15.0862763841851	-18.0300565975307	-12.1424961708395	3.9	2.16	7.1	-4.11232349457366	-3.44090150159666	-2.76947950861966	-4.43208768618681	-3.70845756534757	-2.98482744450834	-4.27132360846043	-3.57335067820357	-2.87687976130258	-1.73009921325471	5.54363462794294	0.116513376457549	-20.1605065070608	-0.800538891130115	-0.713714472154445	-0.953188392223294	-0.937230566378327	-0.843799419038286	-1.10155605159189	-0.878694833058696	-0.79012110157447	-1.03794795578812	0.0126868129918495	0.0137793878856004	0.0134651238450276
249	14.590010676409	0.26	-1.72984823862382	-2.18676175406731	-1.27293472318033	0.344259465266667	-13.7148030542386	-16.6700794657967	-10.7595266426805	3.61	2.18	6.66	-4.07496525344868	-3.35255425857943	-2.63014326371017	-4.42933667564393	-3.64410261462837	-2.85886855361281	-4.30746757305437	-3.5436378349762	-2.78070461578144	-1.72984823862382	5.47104680940345	-0.412848233460429	-20.7033919960476	-0.800538891130115	-0.713714472154445	-0.953188392223294	-0.937230566378327	-0.843799419038286	-1.10155605159189	-0.878694833058696	-0.79012110157447	-1.03794795578812	0.0126868129918495	0.0137793878856004	0.0134651238450276
249	14.590010676409	0.26	-1.72632554404125	-2.18654486548762	-1.26610622259487	0.368520665068472	-14.257589382835	-17.1715267504545	-11.3436520152155	4.11	2.29	7.01	-3.73891286511038	-3.10443475083146	-2.46995663655254	-4.0080876779619	-3.32793170655421	-2.64777573514653	-3.89488788420892	-3.23595603925582	-2.57402819701575	-1.72632554404125	5.54187885898346	1.8956509224393	-18.9527809566752	-0.800538891130115	-0.713714472154445	-0.953188392223294	-0.937230566378327	-0.843799419038286	-1.10155605159189	-0.878694833058696	-0.79012110157447	-1.03794795578812	0.0126868129918495	0.0137793878856004	0.0134651238450276
249	14.590010676409	0.26	-1.72431965871999	-2.17455627683912	-1.27408304060086	0.412474393111724	-15.4280047549481	-18.3028212585088	-12.5531882513873	4.07	2.49	6.09	-4.01824103351088	-3.38709758981628	-2.75595414612167	-4.31155210932921	-3.63433841725431	-2.9571247251794	-4.29604948118387	-3.62245357565345	-2.94759085171471	-1.72431965871999	5.40029670071848	-0.732951830931638	-21.2804726195742	-0.800538891130115	-0.713714472154445	-0.953188392223294	-0.937230566378327	-0.843799419038286	-1.10155605159189	-0.878694833058696	-0.79012110157447	-1.03794795578812	0.0126868129918495	0.0137793878856004	0.0134651238450276
249	14.590010676409	0.26	-1.72257980196262	-2.17124454770001	-1.27391505622523	0.333441551009703	-12.8284790928048	-15.660326790384	-9.99663139522566	3.94	2.09	7.2	-3.54541603537656	-2.90430053560893	-2.2631850358413	-3.81775569999807	-3.12739317859795	-2.43703065719783	-3.65655828308088	-2.994767368044	-2.33355914384776	-1.72257980196262	5.70569815241891	-0.527815765989928	-21.0007192004569	-0.800538891130115	-0.713714472154445	-0.953188392223294	-0.937230566378327	-0.843799419038286	-1.10155605159189	-0.878694833058696	-0.79012110157447	-1.03794795578812	0.0126868129918495	0.0137793878856004	0.0134651238450276
249	14.590010676409	0.26	-1.71718382692731	-2.1672100044623	-1.26715764939232	0.372641995437357	-12.5368035314827	-15.0765133905782	-9.99709367238712	4.52	2.4	6.99	-3.01594457263486	-2.50789447065351	-1.99984436867215	-3.20360367992149	-2.66394151535127	-2.12427935078104	-3.13397806987565	-2.60522898945198	-2.07721612037132	-1.71718382692731	5.8724634422577	-1.44774918009089	-23.078637798186	-0.800538891130115	-0.713714472154445	-0.953188392223294	-0.937230566378327	-0.843799419038286	-1.10155605159189	-0.878694833058696	-0.79012110157447	-1.03794795578812	0.0126868129918495	0.0137793878856004	0.0134651238450276
249	14.590010676409	0.26	-1.70525852162849	-2.15612620684659	-1.2543908364104	0.401403126886974	-16.2693803992554	-19.3713198876696	-13.1674409108411	4.04	2.46	6.7	-4.28430268999519	-3.59825508087617	-2.91220747175715	-4.60090903294969	-3.86416308612379	-3.12741713929789	-4.53560010650874	-3.8093100866478	-3.08232662275573	-1.70525852162849	5.68468590956794	1.12380566396083	-19.8766705180247	-0.800538891130115	-0.713714472154445	-0.953188392223294	-0.937230566378327	-0.843799419038286	-1.10155605159189	-0.878694833058696	-0.79012110157447	-1.03794795578812	0.0126868129918495	0.0137793878856004	0.0134651238450276
249	14.590010676409	0.26	-1.70064145470648	-2.14830481483604	-1.25297809457692	0.392716907451552	-13.4626641104946	-16.0764635915023	-10.8488646294868	3.75	1.99	6.86	-3.79918438628998	-3.18149218547621	-2.56379998466244	-4.11215515099462	-3.44357844951318	-2.77500174803174	-3.93887002661353	-3.29817535196462	-2.65750184759159	-1.70064145470648	5.43793106655149	0.409348298357618	-19.5136207928883	-0.800538891130115	-0.713714472154445	-0.953188392223294	-0.937230566378327	-0.843799419038286	-1.10155605159189	-0.878694833058696	-0.79012110157447	-1.03794795578812	0.0126868129918495	0.0137793878856004	0.0134651238450276
249	14.590010676409	0.26	-1.68663532885217	-2.12694099129152	-1.24632966641281	0.373973038306843	-13.4167468518782	-16.1269950203857	-10.7064986833707	3.63	2.17	6.01	-3.92434880384206	-3.2648360338094	-2.60532326377675	-4.26316486176024	-3.54671181244599	-2.83025876313174	-4.1943258246756	-3.48973259354534	-2.78489764340337	-1.68663532885217	5.24132064435485	-1.78883524193928	-21.3882671913611	-0.800538891130115	-0.713714472154445	-0.953188392223294	-0.937230566378327	-0.843799419038286	-1.10155605159189	-0.878694833058696	-0.79012110157447	-1.03794795578812	0.0126868129918495	0.0137793878856004	0.0134651238450276
249	14.590010676409	0.26	-1.68117453354292	-2.11832039697644	-1.24402867010939	0.38042472152316	-13.5178106195249	-16.2112331832915	-10.8243880557584	4.13	2.42	7.32	-3.51281127892971	-2.92917368307583	-2.34553608722195	-3.76366209371437	-3.13834677741559	-2.51303146111681	-3.66535762637462	-3.05563724186025	-2.44739176443058	-1.68117453354292	5.9248731859612	-0.29698073440053	-22.0198629746722	-0.800538891130115	-0.713714472154445	-0.953188392223294	-0.937230566378327	-0.843799419038286	-1.10155605159189	-0.878694833058696	-0.79012110157447	-1.03794795578812	0.0126868129918495	0.0137793878856004	0.0134651238450276
249	14.590010676409	0.26	-1.67744893671331	-2.11979179220674	-1.23510608121988	0.360081315322395	-12.144180450576	-14.6718236879315	-9.61653721322062	3.9	2.24	6.41	-3.3472799597652	-2.77061479980998	-2.19394963985475	-3.60767204851068	-2.98614686868487	-2.36462168885906	-3.53575423069925	-2.92690725951842	-2.31706967829067	-1.67744893671331	5.26066409180828	1.92771599086107	-17.5278361916079	-0.800538891130115	-0.713714472154445	-0.953188392223294	-0.937230566378327	-0.843799419038286	-1.10155605159189	-0.878694833058696	-0.79012110157447	-1.03794795578812	0.0126868129918495	0.0137793878856004	0.0134651238450276
249	14.590010676409	0.26	-1.6669219701913	-2.1102787788937	-1.22356516148891	0.364437077708622	-13.9361938659855	-16.8096041352973	-11.0627835966737	4.45	2.44	7.19	-3.40865607390884	-2.82598516217957	-2.2433142504503	-3.62587674919677	-3.006074438414	-2.38627212763123	-3.54211415885754	-2.93664641496876	-2.33106988841194	-1.6669219701913	5.93940824264598	-0.320322641459538	-21.8094940796413	-0.800538891130115	-0.713714472154445	-0.953188392223294	-0.937230566378327	-0.843799419038286	-1.10155605159189	-0.878694833058696	-0.79012110157447	-1.03794795578812	0.0126868129918495	0.0137793878856004	0.0134651238450276
249	14.590010676409	0.26	-1.66282096461448	-2.10467281985619	-1.22096910937276	0.382088397470504	-13.2392494652608	-15.8678831998512	-10.6106157306704	3.56	2.23	7.43	-3.92484708436786	-3.27466675980038	-2.6244864352329	-4.27260224589207	-3.56481367342867	-2.85702510096527	-4.10870058908949	-3.42791692423607	-2.74808290685658	-1.66282096461448	5.56236468814764	0.433038011085113	-19.7812184698272	-0.800538891130115	-0.713714472154445	-0.953188392223294	-0.937230566378327	-0.843799419038286	-1.10155605159189	-0.878694833058696	-0.79012110157447	-1.03794795578812	0.0126868129918495	0.0137793878856004	0.0134651238450276
249	14.590010676409	0.26	-1.65374910627198	-2.08607011676552	-1.22142809577844	0.333280673976279	-13.302685972134	-16.240276487097	-10.3650954571711	4.02	2.5	6.2	-3.60767943070094	-2.95511142269479	-2.30254341468864	-3.87624614333034	-3.17509897300009	-2.47395180266985	-3.85904279406674	-3.16220593134216	-2.46452995254855	-1.65374910627198	5.56065210393067	-2.30622978840095	-23.8067184985105	-0.800538891130115	-0.713714472154445	-0.953188392223294	-0.937230566378327	-0.843799419038286	-1.10155605159189	-0.878694833058696	-0.79012110157447	-1.03794795578812	0.0126868129918495	0.0137793878856004	0.0134651238450276
249	14.590010676409	0.26	-1.65215878118749	-2.08214189274556	-1.22217566962943	0.337724803514389	-13.7137901582202	-16.7121291157177	-10.7154512007228	3.75	2.23	6.73	-3.95427421958983	-3.24483412616251	-2.5353940327352	-4.28066919450073	-3.51267026862122	-2.74467134274172	-4.16883264376212	-3.42170417390091	-2.67391929764409	-1.65215878118749	5.69959080567026	-2.14216164585099	-23.0311230338497	-0.800538891130115	-0.713714472154445	-0.953188392223294	-0.937230566378327	-0.843799419038286	-1.10155605159189	-0.878694833058696	-0.79012110157447	-1.03794795578812	0.0126868129918495	0.0137793878856004	0.0134651238450276
249	14.590010676409	0.26	-1.64958377909286	-2.08363213613428	-1.21553542205143	0.407363890741071	-13.8869730715251	-16.5021184977351	-11.2718276453152	4.06	2.42	7.05	-3.63686840841271	-3.06052181477424	-2.48417522113578	-3.90405236634107	-3.28536424512062	-2.66667612390017	-3.81711847211709	-3.21230460598894	-2.6082789679313	-1.64958377909286	6.00107807664375	-1.10931946751132	-22.3771570989976	-0.800538891130115	-0.713714472154445	-0.953188392223294	-0.937230566378327	-0.843799419038286	-1.10155605159189	-0.878694833058696	-0.79012110157447	-1.03794795578812	0.0126868129918495	0.0137793878856004	0.0134651238450276
249	14.590010676409	0.26	-1.64479991904287	-2.0730195158946	-1.21658032219115	0.376767719797041	-14.7562047941827	-17.7193181213671	-11.7930914669983	4.24	2.52	7.21	-3.75263709897829	-3.12510228505898	-2.49756747113967	-4.0104089331951	-3.33976821914413	-2.66912750509317	-3.9299848957882	-3.27307272252944	-2.61708255382933	-1.64479991904287	5.87805723028759	-0.07152446219701	-21.95032182705	-0.800538891130115	-0.713714472154445	-0.953188392223294	-0.937230566378327	-0.843799419038286	-1.10155605159189	-0.878694833058696	-0.79012110157447	-1.03794795578812	0.0126868129918495	0.0137793878856004	0.0134651238450276
249	14.590010676409	0.26	-1.63583125141316	-2.0642044354123	-1.20745806741402	0.363698524911932	-13.399407626939	-16.1665515999552	-10.6322636539228	4.19	2.39	7.54	-3.45887323422437	-2.86683601686643	-2.27479879950849	-3.70062172927556	-3.06720568805834	-2.43378964684111	-3.58436776051217	-2.97140596765017	-2.35801770664566	-1.63583125141316	5.87895818593122	2.02619296060978	-19.2761135499578	-0.800538891130115	-0.713714472154445	-0.953188392223294	-0.937230566378327	-0.843799419038286	-1.10155605159189	-0.878694833058696	-0.79012110157447	-1.03794795578812	0.0126868129918495	0.0137793878856004	0.0134651238450276
249	14.590010676409	0.26	-1.63176959402415	-2.05926245116624	-1.20427673688205	0.355447238645479	-13.4182105752985	-16.2393316738431	-10.5970894767539	3.93	2.49	6.95	-3.68210385754777	-3.04244324292457	-2.40278262830137	-3.96565316149013	-3.2767339357433	-2.58781470999648	-3.89824309556218	-3.22129478259308	-2.543192534686	-1.63176959402415	6.05358432897896	-0.289371039067114	-21.8141431579232	-0.800538891130115	-0.713714472154445	-0.953188392223294	-0.937230566378327	-0.843799419038286	-1.10155605159189	-0.878694833058696	-0.79012110157447	-1.03794795578812	0.0126868129918495	0.0137793878856004	0.0134651238450276
249	14.590010676409	0.26	-1.60519174311611	-2.02816388158272	-1.1822196046495	0.409148637948718	-15.6030844895063	-18.5305682010296	-12.6756007779829	4.19	2.53	7.32	-3.96412855021183	-3.33787027063652	-2.71161199106121	-4.24112745766407	-3.57110852375377	-2.90108958984347	-4.1533402145634	-3.49489275703922	-2.83961124228907	-1.60519174311611	6.25035350358991	0.0672518822285332	-22.0332662363905	-0.800538891130115	-0.713714472154445	-0.953188392223294	-0.937230566378327	-0.843799419038286	-1.10155605159189	-0.878694833058696	-0.79012110157447	-1.03794795578812	0.0126868129918495	0.0137793878856004	0.0134651238450276
249	14.590010676409	0.26	-1.60233832798697	-2.01926736327993	-1.18540929269402	0.426742871406613	-13.8661712405413	-16.3753616285257	-11.3569808525569	4.57	2.61	7.22	-3.24203303553031	-2.74525755570765	-2.24848207588498	-3.44009684500841	-2.91297212354919	-2.38584740208998	-3.38395385131783	-2.86586749093584	-2.34715425044215	-1.60233832798697	6.10819028093203	1.96702359895376	-19.931649129726	-0.800538891130115	-0.713714472154445	-0.953188392223294	-0.937230566378327	-0.843799419038286	-1.10155605159189	-0.878694833058696	-0.79012110157447	-1.03794795578812	0.0126868129918495	0.0137793878856004	0.0134651238450276
249	14.590010676409	0.26	-1.59253353856488	-2.01095524396609	-1.17411183316367	0.388149187395836	-13.2951960626543	-15.9013714420573	-10.6890206832514	3.61	2.52	6.76	-3.8877470378585	-3.25055982112478	-2.61337260439105	-4.22593292298325	-3.53331830297897	-2.8407036829747	-4.17102129928695	-3.48685978454397	-2.8042694428151	-1.59253353856488	5.81633992138785	0.75704098267243	-20.4161570008326	-0.800538891130115	-0.713714472154445	-0.953188392223294	-0.937230566378327	-0.843799419038286	-1.10155605159189	-0.878694833058696	-0.79012110157447	-1.03794795578812	0.0126868129918495	0.0137793878856004	0.0134651238450276
249	14.590010676409	0.26	-1.57856965827862	-1.99844933969215	-1.15868997686509	0.437874658609975	-14.5702064649512	-17.1476718634819	-11.9927410664205	4.28	2.37	7.67	-3.60135386077981	-3.06003460543571	-2.51871535009162	-3.84522516606722	-3.26724963131231	-2.68927409655739	-3.71242745145122	-3.15378144527611	-2.5962309174056	-1.57856965827862	5.99423138560521	1.96842218822787	-19.4805004349568	-0.800538891130115	-0.713714472154445	-0.953188392223294	-0.937230566378327	-0.843799419038286	-1.10155605159189	-0.878694833058696	-0.79012110157447	-1.03794795578812	0.0126868129918495	0.0137793878856004	0.0134651238450276
249	14.590010676409	0.26	-1.57375435054298	-1.98422422089939	-1.16328448018657	0.438545617187366	-17.0502502148095	-20.062327208151	-14.038173221468	4.14	2.53	7.51	-4.34046126170718	-3.6888018918228	-3.03714252193841	-4.64959311901	-3.95152193729391	-3.25345075557782	-4.53690939537643	-3.85660720483776	-3.17590447951374	-1.57375435054298	5.81815442951287	0.575396779299546	-21.1471931576553	-0.800538891130115	-0.713714472154445	-0.953188392223294	-0.937230566378327	-0.843799419038286	-1.10155605159189	-0.878694833058696	-0.79012110157447	-1.03794795578812	0.0126868129918495	0.0137793878856004	0.0134651238450276
249	14.590010676409	0.26	-1.55614489588732	-1.96720053323902	-1.14508925853563	0.389126355919448	-14.2178464313161	-16.9991580569888	-11.4365348056435	4.01	2.46	7.76	-3.78336636660727	-3.16435212929347	-2.54533789197966	-4.06589293532223	-3.40065320686974	-2.73541347841726	-3.93766276771916	-3.29572885221413	-2.65039719241701	-1.55614489588732	6.16583607547811	0.0324315503019307	-22.0927100446269	-0.800538891130115	-0.713714472154445	-0.953188392223294	-0.937230566378327	-0.843799419038286	-1.10155605159189	-0.878694833058696	-0.79012110157447	-1.03794795578812	0.0126868129918495	0.0137793878856004	0.0134651238450276
249	14.590010676409	0.26	-1.55553361193552	-1.96059359759452	-1.15047362627651	0.406992013173106	-14.1467018690429	-16.8128114200906	-11.4805923179952	4.39	2.39	7.07	-3.44942038305873	-2.90242485690526	-2.35542933075179	-3.67376755434342	-3.09119593558013	-2.50862431681683	-3.58597405678861	-3.01844228186363	-2.44979369994195	-1.55553361193552	5.93065662832366	-1.14337748421316	-22.6326471728561	-0.800538891130115	-0.713714472154445	-0.953188392223294	-0.937230566378327	-0.843799419038286	-1.10155605159189	-0.878694833058696	-0.79012110157447	-1.03794795578812	0.0126868129918495	0.0137793878856004	0.0134651238450276
249	14.590010676409	0.26	-1.55482819514905	-1.96364665234787	-1.14600973795022	0.44701383663342	-15.6059191413481	-18.3159326962388	-12.8959055864575	4.43	2.84	7.27	-3.72522525138256	-3.17404333268394	-2.62286141398532	-3.96386294596607	-3.37737234832904	-2.790881750692	-3.93037380116853	-3.3504331870924	-2.76866056613905	-1.55482819514905	6.02038520785871	-0.300739590422519	-22.2530972594203	-0.800538891130115	-0.713714472154445	-0.953188392223294	-0.937230566378327	-0.843799419038286	-1.10155605159189	-0.878694833058696	-0.79012110157447	-1.03794795578812	0.0126868129918495	0.0137793878856004	0.0134651238450276
249	14.590010676409	0.26	-1.52824281029383	-1.92660818120253	-1.12987743938513	0.40578144930177	-13.517209586821	-16.0710838858812	-10.9633352877609	4.07	2.1	7.67	-3.53407372573454	-2.97247003283948	-2.41086633994442	-3.79275159484266	-3.19004110626773	-2.58733061769281	-3.60317073130087	-3.03040262481858	-2.45764512700101	-1.52824281029383	6.05826033074564	0.0567146674940351	-21.2046728202293	-0.800538891130115	-0.713714472154445	-0.953188392223294	-0.937230566378327	-0.843799419038286	-1.10155605159189	-0.878694833058696	-0.79012110157447	-1.03794795578812	0.0126868129918495	0.0137793878856004	0.0134651238450276
249	14.590010676409	0.26	-1.52433302023076	-1.92095107506126	-1.12771496540026	0.35843979620518	-12.8723525678494	-15.5611246205265	-10.1835805151724	3.65	2.21	6.49	-3.76426936056458	-3.1138496446217	-2.46342992867881	-4.08620637535574	-3.38015987990934	-2.67411338446294	-3.9944696662113	-3.30167975942603	-2.6139876426378	-1.52433302023076	5.42021870045801	-0.398950481938802	-20.0173248607947	-0.800538891130115	-0.713714472154445	-0.953188392223294	-0.937230566378327	-0.843799419038286	-1.10155605159189	-0.878694833058696	-0.79012110157447	-1.03794795578812	0.0126868129918495	0.0137793878856004	0.0134651238450276
249	14.590010676409	0.26	-1.49255792450036	-1.88998723427603	-1.09512861472469	0.383271181794179	-13.6613662892674	-16.3670288715122	-10.9557037070227	4.25	2.11	6.97	-3.45965380339342	-2.88773229480153	-2.31581078620965	-3.69652959515405	-3.08544972914508	-2.47436986313612	-3.56016064132871	-2.97119096356575	-2.38373242225096	-1.49255792450036	5.84922041890419	0.445903304166694	-20.6343754167065	-0.800538891130115	-0.713714472154445	-0.953188392223294	-0.937230566378327	-0.843799419038286	-1.10155605159189	-0.878694833058696	-0.79012110157447	-1.03794795578812	0.0126868129918495	0.0137793878856004	0.0134651238450276
249	14.590010676409	0.26	-1.46420695636487	-1.84731177682613	-1.08110213590361	0.376666232428812	-14.0739554957433	-16.9006808743315	-11.2472301171551	3.95	2.38	7.37	-3.81333412787197	-3.17553447728727	-2.53773482670256	-4.10462909461005	-3.41810886991024	-2.73158864521044	-3.98398182981421	-3.31863401436653	-2.65271567054647	-1.46420695636487	5.9981886239502	0.937037344527213	-20.4682873214617	-0.800538891130115	-0.713714472154445	-0.953188392223294	-0.937230566378327	-0.843799419038286	-1.10155605159189	-0.878694833058696	-0.79012110157447	-1.03794795578812	0.0126868129918495	0.0137793878856004	0.0134651238450276
249	14.590010676409	0.26	-1.45153915353534	-1.83560328875584	-1.06747501831483	0.424358688731186	-13.2748300788958	-15.6887555636373	-10.8609045941543	3.51	2.01	6.5	-3.93480285802417	-3.32938065880061	-2.72395845957705	-4.29116176677609	-3.63090896941735	-2.9706561720586	-4.14508248577764	-3.50680348884488	-2.86884450576995	-1.45153915353534	5.84830331568348	0.637707802906299	-19.4929221750362	-0.800538891130115	-0.713714472154445	-0.953188392223294	-0.937230566378327	-0.843799419038286	-1.10155605159189	-0.878694833058696	-0.79012110157447	-1.03794795578812	0.0126868129918495	0.0137793878856004	0.0134651238450276
249	14.590010676409	0.26	-1.44205493107675	-1.82651801016432	-1.05759185198918	0.384467930245849	-14.1141579157365	-16.9024336320248	-11.3258821994482	4.22	2.58	7.69	-3.59388214301878	-3.00102465724257	-2.40816717146637	-3.84242517437731	-3.20856729103252	-2.57470940768773	-3.74331962848328	-3.12881977910425	-2.5112027178321	-1.44205493107675	6.27689034158025	-1.68088270296351	-23.962807283094	-0.800538891130115	-0.713714472154445	-0.953188392223294	-0.937230566378327	-0.843799419038286	-1.10155605159189	-0.878694833058696	-0.79012110157447	-1.03794795578812	0.0126868129918495	0.0137793878856004	0.0134651238450276
249	14.590010676409	0.26	-1.41672939580547	-1.79394830070434	-1.0395104909066	0.432255376581411	-14.606150025538	-17.2196802792558	-11.9926197718202	4.39	2.44	8.58	-3.53426162774283	-2.99784634366886	-2.4614310595949	-3.76428114734208	-3.19295447329634	-2.62162779925061	-3.59525373171638	-3.04886574730214	-2.50507906046668	-1.41672939580547	6.5468861058843	-0.705627044973628	-23.2440418292642	-0.800538891130115	-0.713714472154445	-0.953188392223294	-0.937230566378327	-0.843799419038286	-1.10155605159189	-0.878694833058696	-0.79012110157447	-1.03794795578812	0.0126868129918495	0.0137793878856004	0.0134651238450276
249	14.590010676409	0.26	-1.40617540502717	-1.78014270621837	-1.03220810383597	0.481325455441596	-15.9604443978472	-18.5472184327216	-13.3736703629728	3.93	2.29	6.41	-4.20217236982739	-3.61609686660482	-3.03002136338225	-4.52536295544577	-3.89421217485878	-3.26306139427179	-4.44492456570201	-3.82513884302566	-3.20635917847963	-1.40617540502717	5.76068646836672	-1.52411477340578	-21.7982332148272	-0.800538891130115	-0.713714472154445	-0.953188392223294	-0.937230566378327	-0.843799419038286	-1.10155605159189	-0.878694833058696	-0.79012110157447	-1.03794795578812	0.0126868129918495	0.0137793878856004	0.0134651238450276
249	14.590010676409	0.26	-1.40120877384762	-1.77511493728567	-1.02730261040957	0.353274879515864	-12.4115302081735	-15.0334190596724	-9.78964135667464	3.49	2.15	6.28	-3.78945512245332	-3.12855888192557	-2.46766264139782	-4.13537413559575	-3.41414822551781	-2.69292231543987	-4.04427062204488	-3.33832361564665	-2.63409978436002	-1.40120877384762	5.66693359764373	0.41156205270113	-19.5384886549198	-0.800538891130115	-0.713714472154445	-0.953188392223294	-0.937230566378327	-0.843799419038286	-1.10155605159189	-0.878694833058696	-0.79012110157447	-1.03794795578812	0.0126868129918495	0.0137793878856004	0.0134651238450276
249	14.590010676409	0.26	-1.38816884137864	-1.75584250049201	-1.02049518226526	0.480587550288041	-15.1423924054031	-17.6002112934644	-12.6845735173417	4.18	1.92	7.11	-3.77639895867834	-3.24903570520755	-2.72167245173676	-4.04162301646551	-3.47722198612214	-2.91282095577877	-3.8312918923212	-3.29509935494888	-2.76141611909074	-1.38816884137864	5.57891787509424	0.977929991553716	-18.5991091942293	-0.800538891130115	-0.713714472154445	-0.953188392223294	-0.937230566378327	-0.843799419038286	-1.10155605159189	-0.878694833058696	-0.79012110157447	-1.03794795578812	0.0126868129918495	0.0137793878856004	0.0134651238450276
249	14.590010676409	0.26	-1.38165216801905	-1.74796342474398	-1.01534091129411	0.410799206605521	-13.9790436488309	-16.5928883803118	-11.36519891735	4.06	2.34	7.06	-3.65544270856978	-3.07960808315503	-2.50377345774029	-3.92381591076556	-3.30570498814734	-2.68759406552913	-3.82168371420053	-3.21936497700985	-2.6178664131851	-1.38165216801905	5.73793820894061	0.254291508017728	-20.3462407274915	-0.800538891130115	-0.713714472154445	-0.953188392223294	-0.937230566378327	-0.843799419038286	-1.10155605159189	-0.878694833058696	-0.79012110157447	-1.03794795578812	0.0126868129918495	0.0137793878856004	0.0134651238450276
249	14.590010676409	0.26	-1.37991441190283	-1.74569475863648	-1.01413406516918	0.386487665311056	-14.3989746312743	-17.2314155410259	-11.5665337215227	4.43	2.3	7.45	-3.50453900715379	-2.92847492059926	-2.35241083404473	-3.72902731665656	-3.11606261273355	-2.50309790881054	-3.59923068226605	-3.00747657859626	-2.41663130074211	-1.37991441190283	6.47661273768256	0.321181792391968	-21.7736429552308	-0.800538891130115	-0.713714472154445	-0.953188392223294	-0.937230566378327	-0.843799419038286	-1.10155605159189	-0.878694833058696	-0.79012110157447	-1.03794795578812	0.0126868129918495	0.0137793878856004	0.0134651238450276
249	14.590010676409	0.26	-1.37982738380557	-1.74362148786464	-1.01603327974649	0.419273799892161	-15.2404718077084	-18.0408760137522	-12.4400676016646	3.49	2.18	5.75	-4.54497579224555	-3.83947960041597	-3.13398340858639	-4.95949482787929	-4.18965470674222	-3.41981458560516	-4.90512535657675	-4.1431819218304	-3.38174002416403	-1.37982738380557	5.23172876038859	0.0640201374762737	-19.1330799393718	-0.800538891130115	-0.713714472154445	-0.953188392223294	-0.937230566378327	-0.843799419038286	-1.10155605159189	-0.878694833058696	-0.79012110157447	-1.03794795578812	0.0126868129918495	0.0137793878856004	0.0134651238450276
249	14.590010676409	0.26	-1.3757011193207	-1.73516965679427	-1.01623258184713	0.394507411854288	-14.9114811312378	-17.7957322980998	-12.0272299643759	4.26	2.62	7.29	-3.75477275070447	-3.14621629985938	-2.5376598490143	-4.01105210314198	-3.36095906313448	-2.71086602312698	-3.94366108840147	-3.30417451667381	-2.66642005919556	-1.3757011193207	6.15066316608468	0.0756345752377229	-21.7098192169031	-0.800538891130115	-0.713714472154445	-0.953188392223294	-0.937230566378327	-0.843799419038286	-1.10155605159189	-0.878694833058696	-0.79012110157447	-1.03794795578812	0.0126868129918495	0.0137793878856004	0.0134651238450276
249	14.590010676409	0.26	-1.36529886595061	-1.72458375723137	-1.00601397466985	0.461261520077017	-15.8404415106286	-18.5132517668171	-13.1676312544401	4.07	2.23	7.04	-4.06359942397072	-3.47692613965348	-2.89025285533624	-4.36011890028211	-3.73063626472679	-3.10115362917147	-4.22489893654687	-3.61326807648451	-3.00434160949165	-1.36529886595061	5.99846317558179	-1.04866320153503	-21.9307815789172	-0.800538891130115	-0.713714472154445	-0.953188392223294	-0.937230566378327	-0.843799419038286	-1.10155605159189	-0.878694833058696	-0.79012110157447	-1.03794795578812	0.0126868129918495	0.0137793878856004	0.0134651238450276
249	14.590010676409	0.26	-1.35498312289903	-1.70889206832736	-1.0010741774707	0.42310437893205	-13.9652972870429	-16.5113096485033	-11.4192849255825	3.87	2.04	8.69	-3.79221370796033	-3.2074616087444	-2.62270950952846	-4.09046596523851	-3.45972393851053	-2.82898191178255	-3.79921990309235	-3.21340893582822	-2.6273933310976	-1.35498312289903	6.37507357608413	-0.263043863976484	-21.1956024291677	-0.800538891130115	-0.713714472154445	-0.953188392223294	-0.937230566378327	-0.843799419038286	-1.10155605159189	-0.878694833058696	-0.79012110157447	-1.03794795578812	0.0126868129918495	0.0137793878856004	0.0134651238450276
249	14.590010676409	0.26	-1.33061726446605	-1.68295149300878	-0.978283035923319	0.458605872832772	-15.5979213314928	-18.243917137061	-12.9519255259246	4.03	2.06	6.96	-4.03988513975443	-3.45396277152285	-2.86804040329127	-4.33903669877735	-3.70972705990333	-3.08041742102932	-5.03396987915031	-3.56237636259452	-2.95704540963873	-1.33061726446605	6.20624504516435	1.89904115411561	-18.5714885455658	-0.800538891130115	-0.713714472154445	-0.953188392223294	-0.937230566378327	-0.843799419038286	-1.10155605159189	-0.878694833058696	-0.79012110157447	-1.03794795578812	0.0126868129918495	0.0137793878856004	0.0134651238450276
249	14.590010676409	0.26	-1.30763945549054	-1.64995564778153	-0.965323263199538	0.393715483105748	-14.0998599505388	-16.8316495814759	-11.3680703196016	3.49	2.22	6.99	-4.23719193665142	-3.54949243692004	-2.86179293718866	-4.62318949059538	-3.87284229193663	-3.12249509327789	-4.4802153934122	-3.75244015539686	-3.02569022567069	-1.30763945549054	5.90205899343559	-1.31476494640145	-21.3717889814015	-0.800538891130115	-0.713714472154445	-0.953188392223294	-0.937230566378327	-0.843799419038286	-1.10155605159189	-0.878694833058696	-0.79012110157447	-1.03794795578812	0.0126868129918495	0.0137793878856004	0.0134651238450276
249	14.590010676409	0.26	-1.2918115629159	-1.63578701043859	-0.947836115393213	0.430369904257778	-14.9014191377058	-17.5780507849997	-12.224787490412	4.16	2.01	6.82	-3.78390349025893	-3.20772380138377	-2.63154411250862	-4.05111758411319	-3.4342488729476	-2.817380161782	-3.88958363696955	-3.29569746445632	-2.70488363067718	-1.2918115629159	6.13340019363699	0.924415746276087	-19.8044371382879	-0.800538891130115	-0.713714472154445	-0.953188392223294	-0.937230566378327	-0.843799419038286	-1.10155605159189	-0.878694833058696	-0.79012110157447	-1.03794795578812	0.0126868129918495	0.0137793878856004	0.0134651238450276
249	14.590010676409	0.26	-1.28029444808588	-1.61550173091997	-0.945087165251795	0.360062238677655	-12.1755111560121	-14.7097803512903	-9.64124196073389	3.97	2.08	6.77	-3.30368813806037	-2.73451342034556	-2.16533870263076	-3.5541327238435	-2.94181025111693	-2.32948777839036	-3.42999587713279	-2.83888468301583	-2.24768648149603	-1.28029444808588	6.2896908952141	-0.932310943350243	-22.3661583640927	-0.800538891130115	-0.713714472154445	-0.953188392223294	-0.937230566378327	-0.843799419038286	-1.10155605159189	-0.878694833058696	-0.79012110157447	-1.03794795578812	0.0126868129918495	0.0137793878856004	0.0134651238450276
249	14.590010676409	0.26	-1.24313446051112	-1.56827093809822	-0.917997982924017	0.398349126878577	-13.0984796115944	-15.6117932667368	-10.585165956452	4.19	2.36	8.26	-3.34205746830785	-2.80402583236085	-2.26599419641385	-3.57586395907354	-3.00019224963451	-2.42452054019548	-3.41611589147231	-2.86694262712822	-2.31628858867463	-1.24313446051112	6.8700709701287	0.231081047990757	-22.0195246056324	-0.800538891130115	-0.713714472154445	-0.953188392223294	-0.937230566378327	-0.843799419038286	-1.10155605159189	-0.878694833058696	-0.79012110157447	-1.03794795578812	0.0126868129918495	0.0137793878856004	0.0134651238450276
249	14.590010676409	0.26	-1.21940924922548	-1.54222927786831	-0.89658922058266	0.397875109027251	-12.8616760200197	-15.3319944146758	-10.3913576253636	3.88	2.61	8.25	-3.51348133732127	-2.9473829327616	-2.38128452820194	-3.78880139826408	-3.17834293247756	-2.56788446669103	-3.66828973686703	-3.07828857184549	-2.486597784677	-1.21940924922548	6.82928002484457	1.34481829804859	-21.0428330954015	-0.800538891130115	-0.713714472154445	-0.953188392223294	-0.937230566378327	-0.843799419038286	-1.10155605159189	-0.878694833058696	-0.79012110157447	-1.03794795578812	0.0126868129918495	0.0137793878856004	0.0134651238450276
249	14.590010676409	0.26	-1.17550800574402	-1.48151880288598	-0.869497208602057	0.48509895127711	-14.6088620586103	-16.9587576701617	-12.258966447059	3.85	2.15	7.49	-3.91420339853626	-3.37183056864889	-2.82945773876152	-4.2245352776507	-3.63916121294183	-3.05378714823296	-4.03787599637745	-3.48170095055834	-2.92041554919197	-1.17550800574402	6.25319518232149	0.404224655570171	-20.5978472823425	-0.800538891130115	-0.713714472154445	-0.953188392223294	-0.937230566378327	-0.843799419038286	-1.10155605159189	-0.878694833058696	-0.79012110157447	-1.03794795578812	0.0126868129918495	0.0137793878856004	0.0134651238450276
249	14.590010676409	0.26	-1.12931163217058	-1.4288504227085	-0.82977284163265	0.438495269629588	-13.6137740477361	-16.0190131358605	-11.2085349596117	4.27	2.26	7.86	-3.37377584388998	-2.86720671472632	-2.36063758556266	-3.60333775449641	-3.06230012993593	-2.52126250537544	-3.44761591562694	-2.92909882043781	-2.41147350819692	-1.12931163217058	6.47245297487269	1.65716752930498	-19.3463058300542	-0.800538891130115	-0.713714472154445	-0.953188392223294	-0.937230566378327	-0.843799419038286	-1.10155605159189	-0.878694833058696	-0.79012110157447	-1.03794795578812	0.0126868129918495	0.0137793878856004	0.0134651238450276
249	14.590010676409	0.26	-0.993578499872485	-1.25441282966414	-0.732744170080828	0.500487360188292	-15.6999805920868	-18.1488253891363	-13.2511357950373	4.34	2.79	6.79	-3.75963521460455	-3.25234270742116	-2.74505020023778	-4.00828082424067	-3.46743823905438	-2.92659565386809	-3.99650912464993	-3.45881493722308	-2.91836931928011	-0.993578499872485	6.36271917559157	1.44565428110116	-20.2143365835188	-0.800538891130115	-0.713714472154445	-0.953188392223294	-0.937230566378327	-0.843799419038286	-1.10155605159189	-0.878694833058696	-0.79012110157447	-1.03794795578812	0.0126868129918495	0.0137793878856004	0.0134651238450276
249	14.590010676409	0.27	-2.51495858820793	-3.1615923140628	-1.86832486235307	0.42367751691076	-16.3567349412813	-19.335231822493	-13.3782380600696	3.62	2.11	6.26	-4.71800206754582	-3.99121717183084	-3.26443227611586	-5.12712735109291	-4.33731872790173	-3.54751010471055	-5.00260591363907	-4.23099751178191	-3.46026183813813	-2.51495858820793	4.89096513737158	-0.546784282642969	-19.6635123268901	-0.800538891130115	-0.713714472154445	-0.953188392223294	-0.937230566378327	-0.843799419038286	-1.10155605159189	-0.878694833058696	-0.79012110157447	-1.03794795578812	0.0126868129918495	0.0137793878856004	0.0134651238450276
249	14.590010676409	0.27	-2.4967747593804	-3.13848354850266	-1.85506597025814	0.357648298379308	-14.5247175378294	-17.5638631940066	-11.4855718816523	3.86	2.26	7.92	-4.04359288329455	-3.34391379727167	-2.64423471124879	-4.36285810669486	-3.60793527923835	-2.85301245178183	-4.16972535743733	-3.44785475447659	-2.72586485960981	-2.4967747593804	5.32341215873195	0.378804921230296	-20.4345889656339	-0.800538891130115	-0.713714472154445	-0.953188392223294	-0.937230566378327	-0.843799419038286	-1.10155605159189	-0.878694833058696	-0.79012110157447	-1.03794795578812	0.0126868129918495	0.0137793878856004	0.0134651238450276
249	14.590010676409	0.27	-2.4674162126999	-3.09808027860158	-1.83675214679822	0.363462278651267	-16.994693170577	-20.5061003249915	-13.4832860161625	4.55	2.47	6.67	-4.07703589170382	-3.37889569088338	-2.68075549006295	-4.32798560944567	-3.58687348220766	-2.84576135496965	-4.27079230634919	-3.54023870980938	-2.80635470280063	-2.4674162126999	5.52073067567344	0.876612116140568	-20.6595579383992	-0.800538891130115	-0.713714472154445	-0.953188392223294	-0.937230566378327	-0.843799419038286	-1.10155605159189	-0.878694833058696	-0.79012110157447	-1.03794795578812	0.0126868129918495	0.0137793878856004	0.0134651238450276
249	14.590010676409	0.27	-2.42417757753492	-3.04444156008598	-1.80391359498386	0.439655206205658	-17.214208828753	-20.2484080265514	-14.1800096309547	4.34	2.34	6.94	-4.20016366761058	-3.57077427491489	-2.9413848822192	-4.47858310797668	-3.80747290239029	-3.13636269680389	-4.37239490441209	-3.71487682322449	-3.06108185147142	-2.42417757753492	5.2738325268335	-2.35542956631887	-23.0331862115664	-0.800538891130115	-0.713714472154445	-0.953188392223294	-0.937230566378327	-0.843799419038286	-1.10155605159189	-0.878694833058696	-0.79012110157447	-1.03794795578812	0.0126868129918495	0.0137793878856004	0.0134651238450276
249	14.590010676409	0.27	-2.42203744201068	-3.04391219792359	-1.80016268609777	0.398945724346385	-15.246309211317	-18.1681067775753	-12.3245116450587	3.91	1.87	6.44	-4.13644002249647	-3.47121713831456	-2.80599425413266	-4.45714099728197	-3.74034293583495	-3.02354487438793	-4.26833463410013	-3.58174220906287	-2.89493480408217	-2.42203744201068	4.80148269941861	-0.986485739898285	-19.7536182628183	-0.800538891130115	-0.713714472154445	-0.953188392223294	-0.937230566378327	-0.843799419038286	-1.10155605159189	-0.878694833058696	-0.79012110157447	-1.03794795578812	0.0126868129918495	0.0137793878856004	0.0134651238450276
249	14.590010676409	0.27	-2.36905957381235	-2.97431809024986	-1.76380105737484	0.408867954904813	-14.7948948078655	-17.5723563720873	-12.0174332436436	3.69	2.18	5.96	-4.21607351609531	-3.54968695444505	-2.88330039279479	-4.57195092196145	-3.84931488554306	-3.12667884912468	-4.50383019994605	-3.79205693041779	-3.08004457442841	-2.36905957381235	4.748814085146	0.9660427926732	-18.2426854741245	-0.800538891130115	-0.713714472154445	-0.953188392223294	-0.937230566378327	-0.843799419038286	-1.10155605159189	-0.878694833058696	-0.79012110157447	-1.03794795578812	0.0126868129918495	0.0137793878856004	0.0134651238450276
249	14.590010676409	0.27	-2.34124748929269	-2.94147420677452	-1.74102077181086	0.346468065380277	-14.2110555435886	-17.2583442346774	-11.1637668524999	4.57	2.59	6.81	-3.41499409702377	-2.81201198295251	-2.20902986888125	-3.6234234850446	-2.98363920105658	-2.34385491706857	-3.58331708385586	-2.95275752549237	-2.31879027564349	-2.34124748929269	5.39952475776495	0.399791487215525	-21.1955548707371	-0.800538891130115	-0.713714472154445	-0.953188392223294	-0.937230566378327	-0.843799419038286	-1.10155605159189	-0.878694833058696	-0.79012110157447	-1.03794795578812	0.0126868129918495	0.0137793878856004	0.0134651238450276
249	14.590010676409	0.27	-2.33506517907896	-2.94201896763346	-1.72811139052446	0.382195084571148	-14.3635426594266	-17.2147589330834	-11.5123263857697	3.54	2.14	5.92	-4.28042765646929	-3.57147639901766	-2.86252514156604	-4.66285159531177	-3.89056088814133	-3.11827018097089	-4.58947354081944	-3.82901887979549	-3.06846756081336	-2.33506517907896	4.75453767507254	0.0858108986168308	-18.7654496550048	-0.800538891130115	-0.713714472154445	-0.953188392223294	-0.937230566378327	-0.843799419038286	-1.10155605159189	-0.878694833058696	-0.79012110157447	-1.03794795578812	0.0126868129918495	0.0137793878856004	0.0134651238450276
249	14.590010676409	0.27	-2.33308013474625	-2.93025733307509	-1.73590293641742	0.314999971603173	-11.6144159765772	-14.2884866150383	-8.94034533811599	3.47	2.09	6.23	-3.61905477382942	-2.94175364527641	-2.26445251672341	-3.95192177097774	-3.21232504124817	-2.47272831151861	-3.85600253602772	-3.13305113075357	-2.41264078031428	-2.33308013474625	4.72243671787895	-0.0440626624264773	-18.7953471916429	-0.800538891130115	-0.713714472154445	-0.953188392223294	-0.937230566378327	-0.843799419038286	-1.10155605159189	-0.878694833058696	-0.79012110157447	-1.03794795578812	0.0126868129918495	0.0137793878856004	0.0134651238450276
249	14.590010676409	0.27	-2.28487160601136	-2.86986376232748	-1.69987944969523	0.327260166900294	-13.2567353141431	-16.2242921433625	-10.2891784849238	4.31	2.53	7.11	-3.38598215479999	-2.76665809564821	-2.14733403649642	-3.61279763485581	-2.95198715393199	-2.29117667300817	-3.54932973363523	-2.90094372297929	-2.25022762232834	-2.28487160601136	5.4567586540922	0.10013184371304	-21.6583839959503	-0.800538891130115	-0.713714472154445	-0.953188392223294	-0.937230566378327	-0.843799419038286	-1.10155605159189	-0.878694833058696	-0.79012110157447	-1.03794795578812	0.0126868129918495	0.0137793878856004	0.0134651238450276
249	14.590010676409	0.27	-2.24874206620663	-2.83284536205339	-1.66463877035987	0.399393607979272	-15.9157332274743	-18.9629723297911	-12.8684941251576	4.02	2.25	6.56	-4.21640948204508	-3.53885705926999	-2.86130463649491	-4.53077500178015	-3.80270587268409	-3.07463674358803	-4.44888827841034	-3.71971720239368	-3.00680189934315	-2.24874206620663	5.24820597658266	0.845098063356387	-19.1394712008292	-0.800538891130115	-0.713714472154445	-0.953188392223294	-0.937230566378327	-0.843799419038286	-1.10155605159189	-0.878694833058696	-0.79012110157447	-1.03794795578812	0.0126868129918495	0.0137793878856004	0.0134651238450276
249	14.590010676409	0.27	-2.24870904046614	-2.82119771878925	-1.67622036214303	0.389786735796857	-14.579470723278	-17.4275659987129	-11.7313754478431	4.2	2.12	7.38	-3.71864649738166	-3.11092769597317	-2.50320889456468	-3.97736642148476	-3.3273663862222	-2.67736635095963	-3.80328073326901	-3.18061313213448	-2.55971765117838	-2.24870904046614	5.57378813595017	0.855099258301225	-19.6968573621919	-0.800538891130115	-0.713714472154445	-0.953188392223294	-0.937230566378327	-0.843799419038286	-1.10155605159189	-0.878694833058696	-0.79012110157447	-1.03794795578812	0.0126868129918495	0.0137793878856004	0.0134651238450276
249	14.590010676409	0.27	-2.21957483673348	-2.78331732540805	-1.6558323480589	0.344701016166548	-13.7727140773408	-16.7375690775849	-10.8078590770967	3.92	2.5	7.11	-3.80155240213948	-3.1281540373036	-2.45475567246773	-4.09512250298507	-3.36972179674707	-2.64432109050906	-4.01545490506052	-3.30430267159479	-2.59309522231281	-2.21957483673348	5.36173280763034	-0.258128965290113	-20.8024546032625	-0.800538891130115	-0.713714472154445	-0.953188392223294	-0.937230566378327	-0.843799419038286	-1.10155605159189	-0.878694833058696	-0.79012110157447	-1.03794795578812	0.0126868129918495	0.0137793878856004	0.0134651238450276
249	14.590010676409	0.27	-2.2066223752142	-2.77792607378905	-1.63531867663935	0.463883636033943	-15.9033350857676	-18.5726430157424	-13.2340271557928	3.97	2.28	6.83	-4.17185828970945	-3.57226810720211	-2.97267792469478	-4.48819257745263	-3.84313801908451	-3.19808346071639	-4.37619536753532	-3.74673878426231	-3.11824928134241	-2.2066223752142	5.17577747015449	0.681471274255283	-19.3283521703315	-0.800538891130115	-0.713714472154445	-0.953188392223294	-0.937230566378327	-0.843799419038286	-1.10155605159189	-0.878694833058696	-0.79012110157447	-1.03794795578812	0.0126868129918495	0.0137793878856004	0.0134651238450276
249	14.590010676409	0.27	-2.19549159057549	-2.75730458907222	-1.63367859207876	0.3312868167908	-13.1906039956633	-16.1165614670762	-10.2646465242504	4.08	2.2	6.49	-3.5323054707096	-2.89101634681993	-2.24972722293025	-3.78941947063684	-3.10145136806869	-2.41348326550055	-3.69974075677518	-3.02847231882351	-2.35712905616154	-2.19549159057549	5.18969826664079	-1.69526229228983	-21.6677937092425	-0.800538891130115	-0.713714472154445	-0.953188392223294	-0.937230566378327	-0.843799419038286	-1.10155605159189	-0.878694833058696	-0.79012110157447	-1.03794795578812	0.0126868129918495	0.0137793878856004	0.0134651238450276
249	14.590010676409	0.27	-2.18990566560095	-2.75639123226214	-1.62342009893975	0.310216186891738	-13.7338838614089	-16.9313290157977	-10.53643870702	3.95	2.26	7.34	-3.82200787036461	-3.10022988508472	-2.37845189980482	-4.11418709143529	-3.3372316871971	-2.5602762829589	-3.97055671045328	-3.22013483793965	-2.47142015938503	-2.18990566560095	5.57161989550696	0.502642843412626	-20.4129066093034	-0.800538891130115	-0.713714472154445	-0.953188392223294	-0.937230566378327	-0.843799419038286	-1.10155605159189	-0.878694833058696	-0.79012110157447	-1.03794795578812	0.0126868129918495	0.0137793878856004	0.0134651238450276
249	14.590010676409	0.27	-2.17369706228705	-2.73415240430049	-1.61324172027361	0.418801565999388	-15.0493359080721	-17.817302644456	-12.2813691716882	4.15	2.24	6.8	-3.84609448308377	-3.24859317738091	-2.65109187167806	-4.11898010141071	-3.47908526794222	-2.83919043447373	-4.00805798309886	-3.38614461120722	-2.76351444199703	-2.17369706228705	5.38670307420999	-0.898555510355027	-21.2508754402366	-0.800538891130115	-0.713714472154445	-0.953188392223294	-0.937230566378327	-0.843799419038286	-1.10155605159189	-0.878694833058696	-0.79012110157447	-1.03794795578812	0.0126868129918495	0.0137793878856004	0.0134651238450276
249	14.590010676409	0.27	-2.17183076970401	-2.72918201838871	-1.61447952101931	0.362160891784345	-13.734770762688	-16.5806185867285	-10.8889229386474	3.46	2.01	6.64	-4.20911588637925	-3.48667581433182	-2.76423574228439	-4.59762688484212	-3.80850394606038	-3.01938100727863	-4.42713877948241	-3.66658079768242	-2.90746059334139	-2.17183076970401	4.9753136440942	0.360023549274075	-18.8825219866909	-0.800538891130115	-0.713714472154445	-0.953188392223294	-0.937230566378327	-0.843799419038286	-1.10155605159189	-0.878694833058696	-0.79012110157447	-1.03794795578812	0.0126868129918495	0.0137793878856004	0.0134651238450276
249	14.590010676409	0.27	-2.1561741951738	-2.70543186819958	-1.60691652214803	0.345290236274769	-13.7452745121767	-16.700367416306	-10.7901816080474	4.03	2.44	6.99	-3.70422027128535	-3.04876672549572	-2.3933131797061	-3.97927378503985	-3.27515013119271	-2.57102647734558	-3.89968307982233	-3.20921773744821	-2.51829978748849	-2.1561741951738	5.46011762557233	-1.25646740594172	-22.3467069782312	-0.800538891130115	-0.713714472154445	-0.953188392223294	-0.937230566378327	-0.843799419038286	-1.10155605159189	-0.878694833058696	-0.79012110157447	-1.03794795578812	0.0126868129918495	0.0137793878856004	0.0134651238450276
249	14.590010676409	0.27	-2.14788634644389	-2.69584985243289	-1.59992284045489	0.36030506745699	-13.0292132322387	-15.7397476316812	-10.3186788327963	4.16	2.2	6.97	-3.39003489877738	-2.80623861287308	-2.22244232696879	-3.62965548388719	-3.00459425181264	-2.37953301973809	-3.51491311162659	-2.90811771442456	-2.30326242243566	-2.14788634644389	5.42756986165385	-2.29546161336602	-23.0020039906675	-0.800538891130115	-0.713714472154445	-0.953188392223294	-0.937230566378327	-0.843799419038286	-1.10155605159189	-0.878694833058696	-0.79012110157447	-1.03794795578812	0.0126868129918495	0.0137793878856004	0.0134651238450276
249	14.590010676409	0.27	-2.0850521766218	-2.6166330963194	-1.55347125692421	0.352587263812493	-12.6501894739484	-15.3265203288867	-9.97385861901015	3.44	1.99	6.85	-3.91487963145694	-3.23125980606905	-2.54763998068115	-4.27974177706655	-3.53240939350238	-2.78507700993822	-4.09815110195174	-3.3834879439163	-2.66628553786692	-2.0850521766218	4.87035080696297	1.41386161587621	-17.6006732175284	-0.800538891130115	-0.713714472154445	-0.953188392223294	-0.937230566378327	-0.843799419038286	-1.10155605159189	-0.878694833058696	-0.79012110157447	-1.03794795578812	0.0126868129918495	0.0137793878856004	0.0134651238450276
249	14.590010676409	0.27	-2.08016615449615	-2.61456969516432	-1.54576261382798	0.345231084706786	-12.7870112757867	-15.5364471183635	-10.03757543321	4.41	2.48	7.32	-3.17310498196986	-2.61157064254067	-2.05003630311148	-3.37785623908722	-2.78008771813362	-2.18231919718003	-3.2974262383729	-2.71544838273832	-2.13097424944056	-2.08016615449615	5.55799325722644	0.765848232490232	-20.3613641736225	-0.800538891130115	-0.713714472154445	-0.953188392223294	-0.937230566378327	-0.843799419038286	-1.10155605159189	-0.878694833058696	-0.79012110157447	-1.03794795578812	0.0126868129918495	0.0137793878856004	0.0134651238450276
249	14.590010676409	0.27	-2.06859445580902	-2.59674557228143	-1.5404433393366	0.395611692324471	-14.1678211310852	-16.9019060190526	-11.4337362431178	3.99	2.33	6.65	-3.78153929601014	-3.16983021238244	-2.55812112875474	-4.06640119705168	-3.40861230337668	-2.75082340970167	-3.99078767680286	-3.34184824117435	-2.69585032912611	-2.06859445580902	5.41469075945686	-0.689625439503637	-20.9970373489951	-0.800538891130115	-0.713714472154445	-0.953188392223294	-0.937230566378327	-0.843799419038286	-1.10155605159189	-0.878694833058696	-0.79012110157447	-1.03794795578812	0.0126868129918495	0.0137793878856004	0.0134651238450276
249	14.590010676409	0.27	-2.04639168852413	-2.56764337827198	-1.52513999877628	0.40971490621079	-13.7033082689886	-16.2713431304392	-11.135273407538	4.37	2.09	7.22	-3.35635778745064	-2.82663852969924	-2.29691927194785	-3.57670101869646	-3.01220595326971	-2.44771088784295	-3.42471907203297	-2.88299879930704	-2.34252855236967	-2.04639168852413	5.35631899608358	-0.52033667146822	-20.6141329118366	-0.800538891130115	-0.713714472154445	-0.953188392223294	-0.937230566378327	-0.843799419038286	-1.10155605159189	-0.878694833058696	-0.79012110157447	-1.03794795578812	0.0126868129918495	0.0137793878856004	0.0134651238450276
249	14.590010676409	0.27	-2.03222843481059	-2.5537815473541	-1.51067532226708	0.352997605692463	-13.2399339881456	-16.0385179788029	-10.4413499974883	3.96	2.01	7.7	-3.61045441554877	-2.98046104959645	-2.35046768364413	-3.8852024695163	-3.20726792182175	-2.5293333741272	-3.66474693951707	-3.0251373396034	-2.38636668866819	-2.03222843481059	5.67286474441406	-0.788948922901694	-21.448543988039	-0.800538891130115	-0.713714472154445	-0.953188392223294	-0.937230566378327	-0.843799419038286	-1.10155605159189	-0.878694833058696	-0.79012110157447	-1.03794795578812	0.0126868129918495	0.0137793878856004	0.0134651238450276
249	14.590010676409	0.27	-2.02457689527088	-2.54574727149093	-1.50340651905084	0.487350394119094	-14.7477046577165	-17.1092677148026	-12.3861416006304	3.88	2.08	7.26	-3.91997427719636	-3.37890690996208	-2.83783954272779	-4.22704659573151	-3.64359455982558	-3.06014252391965	-4.04390034121196	-3.48403190425892	-2.92549875171613	-2.02457689527088	5.47923739844926	0.317768522215094	-19.5683868339572	-0.800538891130115	-0.713714472154445	-0.953188392223294	-0.937230566378327	-0.843799419038286	-1.10155605159189	-0.878694833058696	-0.79012110157447	-1.03794795578812	0.0126868129918495	0.0137793878856004	0.0134651238450276
249	14.590010676409	0.27	-2.00861052091681	-2.52055224628178	-1.49666879555185	0.340588093465552	-14.0626047395383	-17.1176306167725	-11.0075788623041	3.63	2.19	6.78	-4.16806928453914	-3.42418364946209	-2.68029801438504	-4.5282933354775	-3.72011762300268	-2.91194191052785	-4.39636835992054	-3.61247079186144	-2.82650152780038	-2.00861052091681	5.4228804473935	-1.29356119928933	-21.3443335790943	-0.800538891130115	-0.713714472154445	-0.953188392223294	-0.937230566378327	-0.843799419038286	-1.10155605159189	-0.878694833058696	-0.79012110157447	-1.03794795578812	0.0126868129918495	0.0137793878856004	0.0134651238450276
249	14.590010676409	0.27	-2.00131917380209	-2.5152469566489	-1.48739139095528	0.372865777663138	-14.6898981088394	-17.6643587932346	-11.7154374244441	3.37	1.97	6.73	-4.58712473886719	-3.81470937129648	-3.04229400372576	-5.02576668120983	-4.17948940745293	-3.33321213369603	-4.81994631886982	-4.00799443179276	-3.19576058423405	-2.00131917380209	5.29324126917164	2.85672210491404	-16.6205003591984	-0.800538891130115	-0.713714472154445	-0.953188392223294	-0.937230566378327	-0.843799419038286	-1.10155605159189	-0.878694833058696	-0.79012110157447	-1.03794795578812	0.0126868129918495	0.0137793878856004	0.0134651238450276
249	14.590010676409	0.27	-1.99979888482802	-2.51038773392981	-1.48921003572623	0.34624224162027	-13.4119148216061	-16.2892777946756	-10.5345518485366	4.36	2.68	6.97	-3.36126800540925	-2.76752847789692	-2.17378895038459	-3.58207128694758	-2.94932872967304	-2.3165861723985	-3.54878221846529	-2.92198172705004	-2.29384791028915	-1.99979888482802	5.60787334810552	-1.47308331648123	-22.9934910476843	-0.800538891130115	-0.713714472154445	-0.953188392223294	-0.937230566378327	-0.843799419038286	-1.10155605159189	-0.878694833058696	-0.79012110157447	-1.03794795578812	0.0126868129918495	0.0137793878856004	0.0134651238450276
249	14.590010676409	0.27	-1.99046168135302	-2.50609628970602	-1.47482707300001	0.32258589866221	-13.3108976277756	-16.3224972350764	-10.2992980204747	3.78	2.26	7.5	-3.82751953184021	-3.12131899444601	-2.41511845705181	-4.13889536525699	-3.3752441005546	-2.61159283585222	-3.98210637802878	-3.24723852327198	-2.5140127449529	-1.99046168135302	5.49066867849952	0.0789657739561888	-20.7401148597376	-0.800538891130115	-0.713714472154445	-0.953188392223294	-0.937230566378327	-0.843799419038286	-1.10155605159189	-0.878694833058696	-0.79012110157447	-1.03794795578812	0.0126868129918495	0.0137793878856004	0.0134651238450276
249	14.590010676409	0.27	-1.99011752379186	-2.49774220237804	-1.48249284520569	0.395171416255966	-14.3973483099738	-17.1782866845832	-11.6164099353643	4.02	2.11	6.76	-3.81509205260886	-3.1974788944067	-2.57986573620453	-4.09898033887004	-3.43540940595718	-2.77183847304432	-3.96427887034958	-3.32157010036204	-2.68093021897591	-1.99011752379186	5.3000598636777	-1.61348246770198	-21.7566419019947	-0.800538891130115	-0.713714472154445	-0.953188392223294	-0.937230566378327	-0.843799419038286	-1.10155605159189	-0.878694833058696	-0.79012110157447	-1.03794795578812	0.0126868129918495	0.0137793878856004	0.0134651238450276
249	14.590010676409	0.27	-1.98735126234107	-2.49560269271792	-1.47909983196422	0.341128320204699	-13.9849671445527	-17.0194762462971	-10.9504580428082	3.75	2.26	6.69	-4.02088330143514	-3.30397481384805	-2.58706632626097	-4.35196398529225	-3.57602504729428	-2.80008610929632	-4.24947172234556	-3.49137272581093	-2.73150738264251	-1.98735126234107	5.36052450708735	-1.21055519559198	-21.6666723082913	-0.800538891130115	-0.713714472154445	-0.953188392223294	-0.937230566378327	-0.843799419038286	-1.10155605159189	-0.878694833058696	-0.79012110157447	-1.03794795578812	0.0126868129918495	0.0137793878856004	0.0134651238450276
249	14.590010676409	0.27	-1.97515534927211	-2.47670127101142	-1.47360942753279	0.403231603781462	-16.1725816017793	-19.2443639392786	-13.10079926428	4.02	2.48	6.97	-4.27737962885782	-3.59462496696499	-2.91187030507216	-4.59609314935238	-3.86246548557357	-3.12883782179476	-4.5124234381186	-3.79366470176499	-3.07225238801911	-1.97515534927211	5.75299925252364	-0.871276654588055	-22.1167856179366	-0.800538891130115	-0.713714472154445	-0.953188392223294	-0.937230566378327	-0.843799419038286	-1.10155605159189	-0.878694833058696	-0.79012110157447	-1.03794795578812	0.0126868129918495	0.0137793878856004	0.0134651238450276
249	14.590010676409	0.27	-1.97119717372502	-2.4809129702349	-1.46148137721514	0.427863151369764	-14.4504690175238	-17.0594140054415	-11.8415240296062	4.11	2.05	6.45	-3.71567364134652	-3.14742504146868	-2.57917644159084	-3.98331719899177	-3.3741371041608	-2.76495700932983	-3.85837263408877	-3.26835305287299	-2.67863112927006	-1.97119717372502	5.08001260196221	1.47315498815307	-18.0246047303655	-0.800538891130115	-0.713714472154445	-0.953188392223294	-0.937230566378327	-0.843799419038286	-1.10155605159189	-0.878694833058696	-0.79012110157447	-1.03794795578812	0.0126868129918495	0.0137793878856004	0.0134651238450276
249	14.590010676409	0.27	-1.9709210708747	-2.47172473531003	-1.47011740643937	0.404856561721788	-14.7178942295335	-17.5039600518699	-11.931828407197	3.57	1.92	5.68	-4.31756796301465	-3.63035041328739	-2.94313286356013	-4.69844877422374	-3.95060728526509	-3.20276579630643	-4.58821802827304	-3.85772963536731	-3.12829589400137	-1.9709210708747	5.11921468984549	0.682508160231182	-18.5550408463115	-0.800538891130115	-0.713714472154445	-0.953188392223294	-0.937230566378327	-0.843799419038286	-1.10155605159189	-0.878694833058696	-0.79012110157447	-1.03794795578812	0.0126868129918495	0.0137793878856004	0.0134651238450276
249	14.590010676409	0.27	-1.96896097252787	-2.47828964637474	-1.459632298681	0.329054223644942	-13.6962527737622	-16.7497476879712	-10.6427578595532	3.47	2.34	6.68	-4.23979361559064	-3.46687521206155	-2.69395680853246	-4.62937059761888	-3.78543194020439	-2.9414932827899	-4.53793684960272	-3.71199831759932	-2.88342469344665	-1.96896097252787	5.39778669062997	-0.038883980721427	-20.5977091805743	-0.800538891130115	-0.713714472154445	-0.953188392223294	-0.937230566378327	-0.843799419038286	-1.10155605159189	-0.878694833058696	-0.79012110157447	-1.03794795578812	0.0126868129918495	0.0137793878856004	0.0134651238450276
249	14.590010676409	0.27	-1.94661658967322	-2.44494511998628	-1.44828805936015	0.359255860494583	-13.0700717698432	-15.7953059326646	-10.3448376070218	3.71	2.31	7.18	-3.77242929886887	-3.12155534644702	-2.47068139402517	-4.08853224582116	-3.38311965048379	-2.67770705514643	-3.96750330268829	-3.28155003123935	-2.59835053132104	-1.94661658967322	5.52262394420848	2.07235828614888	-18.1015518816711	-0.800538891130115	-0.713714472154445	-0.953188392223294	-0.937230566378327	-0.843799419038286	-1.10155605159189	-0.878694833058696	-0.79012110157447	-1.03794795578812	0.0126868129918495	0.0137793878856004	0.0134651238450276
249	14.590010676409	0.27	-1.94492543129777	-2.43840043176784	-1.4514504308277	0.379371095193497	-14.5586639131047	-17.4659706991038	-11.6513571271055	3.56	2.35	6.95	-4.32426377808821	-3.60446631345996	-2.88466884883172	-4.7079891855926	-3.92431851858603	-3.14064785157945	-4.5953832704607	-3.83193364313725	-3.06659288449145	-1.94492543129777	5.64147821647609	0.581704049620802	-20.4040244302403	-0.800538891130115	-0.713714472154445	-0.953188392223294	-0.937230566378327	-0.843799419038286	-1.10155605159189	-0.878694833058696	-0.79012110157447	-1.03794795578812	0.0126868129918495	0.0137793878856004	0.0134651238450276
249	14.590010676409	0.27	-1.91824963750007	-2.41015894469519	-1.42634033030495	0.400216084361483	-15.2151949318903	-18.1233202713507	-12.3070695924298	3.98	2.37	6.96	-4.06684332837927	-3.41426477446102	-2.76168622054276	-4.3747031147407	-3.67272440498379	-2.97074569522688	-4.27353654857836	-3.58839277432876	-2.90237747304444	-1.91824963750007	5.60181779965784	-1.95841396496906	-22.7963041423934	-0.800538891130115	-0.713714472154445	-0.953188392223294	-0.937230566378327	-0.843799419038286	-1.10155605159189	-0.878694833058696	-0.79012110157447	-1.03794795578812	0.0126868129918495	0.0137793878856004	0.0134651238450276
249	14.590010676409	0.27	-1.91557166818454	-2.41116843478222	-1.41997490158685	0.394675322604286	-15.4562325342641	-18.4448016755425	-12.4676633929857	4.44	2.61	6.95	-3.74318150539697	-3.13668234460269	-2.53018318380841	-3.98204823918371	-3.33684604638992	-2.69164385359614	-3.93212107643272	-3.29639862180554	-2.65963597556126	-1.91557166818454	5.84371194568554	2.12521692273797	-19.9273291087134	-0.800538891130115	-0.713714472154445	-0.953188392223294	-0.937230566378327	-0.843799419038286	-1.10155605159189	-0.878694833058696	-0.79012110157447	-1.03794795578812	0.0126868129918495	0.0137793878856004	0.0134651238450276
249	14.590010676409	0.27	-1.91156606772301	-2.40531132570831	-1.41782080973771	0.345274258483374	-13.8613140137538	-16.8414595339043	-10.8811684936032	4.06	2.29	6.81	-3.70555239380484	-3.04984406022191	-2.39413572663899	-3.97703519101728	-3.27328718247139	-2.56953917392551	-3.88039576983563	-3.19335336632961	-2.50679169474109	-1.91156606772301	5.73963535943921	0.141085610692408	-20.9556701754365	-0.800538891130115	-0.713714472154445	-0.953188392223294	-0.937230566378327	-0.843799419038286	-1.10155605159189	-0.878694833058696	-0.79012110157447	-1.03794795578812	0.0126868129918495	0.0137793878856004	0.0134651238450276
249	14.590010676409	0.27	-1.91027191444009	-2.39880478506065	-1.42173904381953	0.390919672556103	-15.3457061312052	-18.3363580041771	-12.3550542582334	4	2.47	7.89	-4.09619849321263	-3.42811033235756	-2.7600221715025	-4.40398159749096	-3.68569414858374	-2.96740669967653	-4.25920829502577	-3.56526556139131	-2.87025828752197	-1.91027191444009	5.96169987137508	-1.02037443626694	-22.7013190267225	-0.800538891130115	-0.713714472154445	-0.953188392223294	-0.937230566378327	-0.843799419038286	-1.10155605159189	-0.878694833058696	-0.79012110157447	-1.03794795578812	0.0126868129918495	0.0137793878856004	0.0134651238450276
249	14.590010676409	0.27	-1.90096479172557	-2.3839086350314	-1.41802094841974	0.389589588349069	-15.4105044484067	-18.4221899071472	-12.3988189896663	4.21	2.35	8.33	-3.92912306435052	-3.28678451186848	-2.64444595938644	-4.20227950401419	-3.51528495344274	-2.82829040287129	-4.00893698756101	-3.35429551839484	-2.69837376391734	-1.90096479172557	5.97789162971036	-0.237009174241001	-22.2937979161296	-0.800538891130115	-0.713714472154445	-0.953188392223294	-0.937230566378327	-0.843799419038286	-1.10155605159189	-0.878694833058696	-0.79012110157447	-1.03794795578812	0.0126868129918495	0.0137793878856004	0.0134651238450276
249	14.590010676409	0.27	-1.8974573511061	-2.38181597890348	-1.41309872330872	0.366174013246848	-13.3348915009528	-16.074043980133	-10.5957390217726	3.9	2.07	7.75	-3.66741831091672	-3.0424593416023	-2.41750037228789	-3.95274413337215	-3.27916324073098	-2.60558234808982	-3.74222226018824	-3.10376023055506	-2.46544693783816	-1.8974573511061	5.53598860726933	0.727624614576281	-19.3338565543023	-0.800538891130115	-0.713714472154445	-0.953188392223294	-0.937230566378327	-0.843799419038286	-1.10155605159189	-0.878694833058696	-0.79012110157447	-1.03794795578812	0.0126868129918495	0.0137793878856004	0.0134651238450276
249	14.590010676409	0.27	-1.88799812817903	-2.37276459648198	-1.40323165987609	0.317837096635922	-13.6915504956892	-16.8232483212369	-10.5598526701416	4.41	2.56	6.77	-3.43813359705027	-2.79811477879192	-2.15809596053358	-3.6602357810536	-2.97887197915054	-2.29750817724747	-3.61798134297138	-2.94509423162091	-2.27138969672432	-1.88799812817903	5.6588134574876	-0.700763840878524	-22.2926916431113	-0.800538891130115	-0.713714472154445	-0.953188392223294	-0.937230566378327	-0.843799419038286	-1.10155605159189	-0.878694833058696	-0.79012110157447	-1.03794795578812	0.0126868129918495	0.0137793878856004	0.0134651238450276
249	14.590010676409	0.27	-1.88240528244184	-2.35991604518556	-1.40489451969812	0.430781700676988	-14.2868859555179	-16.8509793685608	-11.722792542475	4.15	2.16	6.7	-3.63744896108989	-3.08396428121356	-2.53047960133724	-3.8955246479949	-3.30277043046225	-2.7100162129296	-3.78274875263597	-3.20736403290793	-2.63118593918448	-1.88240528244184	5.47950722039393	0.240427272449566	-19.8181902917572	-0.800538891130115	-0.713714472154445	-0.953188392223294	-0.937230566378327	-0.843799419038286	-1.10155605159189	-0.878694833058696	-0.79012110157447	-1.03794795578812	0.0126868129918495	0.0137793878856004	0.0134651238450276
249	14.590010676409	0.27	-1.87947065313222	-2.356980163947	-1.40196114231744	0.364216916716347	-13.8690327479557	-16.7299550450293	-11.0081104508821	4.6	2.76	7.92	-3.2934321328131	-2.73023555533854	-2.16703897786398	-3.49260809788724	-2.89535124003607	-2.2980943821849	-3.42128993330262	-2.83698699415334	-2.25146662570211	-1.87947065313222	6.18796172205901	0.975672648703387	-21.6622713301888	-0.800538891130115	-0.713714472154445	-0.953188392223294	-0.937230566378327	-0.843799419038286	-1.10155605159189	-0.878694833058696	-0.79012110157447	-1.03794795578812	0.0126868129918495	0.0137793878856004	0.0134651238450276
249	14.590010676409	0.27	-1.86677465527291	-2.34347957684426	-1.39006973370155	0.386813375219634	-13.4623729546361	-16.1087558120841	-10.8159900971881	3.59	2.21	5.91	-3.96160533040726	-3.31078384197798	-2.6599623535487	-4.30943839644911	-3.60147410481611	-2.89350981318311	-4.2539737457552	-3.55629810421584	-2.85722387236437	-1.86677465527291	5.33733339997318	-1.55839560262229	-21.0534434975021	-0.800538891130115	-0.713714472154445	-0.953188392223294	-0.937230566378327	-0.843799419038286	-1.10155605159189	-0.878694833058696	-0.79012110157447	-1.03794795578812	0.0126868129918495	0.0137793878856004	0.0134651238450276
249	14.590010676409	0.27	-1.86641481939169	-2.34572228499057	-1.38710735379281	0.313948931856719	-12.145055788093	-14.9481241729765	-9.34198740320947	4.21	2.25	6.45	-3.18692761294356	-2.58931576992021	-1.99170392689686	-3.40833957832532	-2.76920862072848	-2.13007766313165	-3.33894575840129	-2.71429138498351	-2.08761416305667	-1.86641481939169	5.60882426207408	0.659929982358209	-20.5079783914518	-0.800538891130115	-0.713714472154445	-0.953188392223294	-0.937230566378327	-0.843799419038286	-1.10155605159189	-0.878694833058696	-0.79012110157447	-1.03794795578812	0.0126868129918495	0.0137793878856004	0.0134651238450276
249	14.590010676409	0.27	-1.86560545942319	-2.34989081016735	-1.38132010867903	0.388760006868375	-14.397997612953	-17.216722235983	-11.5792729899231	3.99	2.14	6.13	-3.84787536322745	-3.21790056988315	-2.58792577653886	-4.13722344092973	-3.4598765322625	-2.78252962359528	-4.05386471675595	-3.39048546361777	-2.72590947908677	-1.86560545942319	5.34701092673032	-0.289973067608507	-19.932496274182	-0.800538891130115	-0.713714472154445	-0.953188392223294	-0.937230566378327	-0.843799419038286	-1.10155605159189	-0.878694833058696	-0.79012110157447	-1.03794795578812	0.0126868129918495	0.0137793878856004	0.0134651238450276
249	14.590010676409	0.27	-1.86389923034147	-2.34029916320661	-1.38749929747634	0.41783024208436	-14.5557045005725	-17.2382282596714	-11.8731807414737	4.13	2.32	7.87	-3.73842263559383	-3.15666867628499	-2.57491471697615	-4.00575419917724	-3.38239948716533	-2.75904477515343	-3.84335467219249	-3.24629931893263	-2.64596903502316	-1.86389923034147	5.71150395335518	-0.700578470854886	-21.9233423546968	-0.800538891130115	-0.713714472154445	-0.953188392223294	-0.937230566378327	-0.843799419038286	-1.10155605159189	-0.878694833058696	-0.79012110157447	-1.03794795578812	0.0126868129918495	0.0137793878856004	0.0134651238450276
249	14.590010676409	0.27	-1.86007050411365	-2.33962958907362	-1.38051141915369	0.398801977185275	-13.8665547285364	-16.5247332960121	-11.2083761610607	3.77	1.97	6.99	-3.88788006170654	-3.26247332939707	-2.6370665970876	-4.20587680819071	-3.52931692739229	-2.85275704659387	-4.0129017254651	-3.36703551548718	-2.72113169151571	-1.86007050411365	5.46230118486278	1.51196252133915	-18.3705767489763	-0.800538891130115	-0.713714472154445	-0.953188392223294	-0.937230566378327	-0.843799419038286	-1.10155605159189	-0.878694833058696	-0.79012110157447	-1.03794795578812	0.0126868129918495	0.0137793878856004	0.0134651238450276
249	14.590010676409	0.27	-1.85883276726507	-2.33593496033976	-1.38173057419037	0.305564547426919	-12.4939309135081	-15.4346194029875	-9.55324242402876	3.78	2.11	7.24	-3.61949926425053	-2.92989237818761	-2.24028549212469	-3.91397614878165	-3.16826390876418	-2.42255166874671	-3.75087420071026	-3.03527868364504	-2.32084269914777	-1.85883276726507	5.20711850129722	-1.42095936415523	-21.137116592306	-0.800538891130115	-0.713714472154445	-0.953188392223294	-0.937230566378327	-0.843799419038286	-1.10155605159189	-0.878694833058696	-0.79012110157447	-1.03794795578812	0.0126868129918495	0.0137793878856004	0.0134651238450276
249	14.590010676409	0.27	-1.85831869153736	-2.33256887750767	-1.38406850556704	0.371111622801861	-15.4359189815001	-18.5731930374806	-12.2986449255196	3.89	2.06	7.13	-4.24482855639964	-3.52781719086849	-2.81080582533733	-4.57599886159524	-3.8030481643345	-3.03009746707376	-4.38009545943187	-3.64012823211444	-2.90017575732913	-1.85831869153736	5.68432267407531	-1.04525811486963	-21.6966601533588	-0.800538891130115	-0.713714472154445	-0.953188392223294	-0.937230566378327	-0.843799419038286	-1.10155605159189	-0.878694833058696	-0.79012110157447	-1.03794795578812	0.0126868129918495	0.0137793878856004	0.0134651238450276
249	14.590010676409	0.27	-1.84385747988663	-2.32249609847086	-1.3652188613024	0.360743845895766	-12.3283742350993	-14.8906700312114	-9.7660784389872	3.8	2.22	6.45	-3.48052653457178	-2.88161872927509	-2.28271092397841	-3.76219843407846	-3.11482224404985	-2.46744605402124	-3.68031290660485	-3.04709655811093	-2.41467559218436	-1.84385747988663	5.27443900324182	2.40128862551745	-17.3750732589184	-0.800538891130115	-0.713714472154445	-0.953188392223294	-0.937230566378327	-0.843799419038286	-1.10155605159189	-0.878694833058696	-0.79012110157447	-1.03794795578812	0.0126868129918495	0.0137793878856004	0.0134651238450276
249	14.590010676409	0.27	-1.83232678399745	-2.29931467392115	-1.36533889407374	0.387369887327883	-13.7670140114844	-16.4701099331188	-11.0639180898501	4.21	2.34	7.33	-3.50749136040514	-2.93183730405826	-2.35618324771138	-3.75071201683949	-3.13514026916361	-2.51956852148773	-3.63809427958041	-3.04037746558992	-2.44346417208477	-1.83232678399745	5.88234318313522	0.55664165551558	-21.1751620568178	-0.800538891130115	-0.713714472154445	-0.953188392223294	-0.937230566378327	-0.843799419038286	-1.10155605159189	-0.878694833058696	-0.79012110157447	-1.03794795578812	0.0126868129918495	0.0137793878856004	0.0134651238450276
249	14.590010676409	0.27	-1.83076717850083	-2.2950093552119	-1.36652500178976	0.421685501586197	-15.7569363257812	-18.6379475284814	-12.8759251230811	3.92	2.34	6.67	-4.23925555046332	-3.5839611456835	-2.92866674090368	-4.56739933592236	-3.86138121703404	-3.15536309814572	-4.47920362268495	-3.78608972054456	-3.09340883456952	-1.83076717850083	5.71290392841103	-0.0439655318658857	-21.5466219187778	-0.800538891130115	-0.713714472154445	-0.953188392223294	-0.937230566378327	-0.843799419038286	-1.10155605159189	-0.878694833058696	-0.79012110157447	-1.03794795578812	0.0126868129918495	0.0137793878856004	0.0134651238450276
249	14.590010676409	0.27	-1.82787461858089	-2.29460854205013	-1.36114069511165	0.390447585676753	-14.4993565723028	-17.3278706776813	-11.6708424669242	4.09	2.36	7.79	-3.79152951923129	-3.17261938736389	-2.5537092554965	-4.06675061634405	-3.40291478242349	-2.73907894850294	-3.91783951362374	-3.27759057473946	-2.63779724624934	-1.82787461858089	5.91953667855983	-0.730041566428276	-22.2045665791315	-0.800538891130115	-0.713714472154445	-0.953188392223294	-0.937230566378327	-0.843799419038286	-1.10155605159189	-0.878694833058696	-0.79012110157447	-1.03794795578812	0.0126868129918495	0.0137793878856004	0.0134651238450276
249	14.590010676409	0.27	-1.81138318576624	-2.27598381463498	-1.34678255689749	0.454209467091823	-16.1729733349086	-18.9409360779748	-13.4050105918423	3.7	2.27	5.66	-4.53643093302115	-3.87349264119632	-3.21055434937149	-4.91826922864001	-4.19953041186764	-3.48079159509526	-4.88837555541239	-4.17677492377297	-3.46243827852461	-1.81138318576624	5.15842417965207	0.222694851486091	-19.1804722765232	-0.800538891130115	-0.713714472154445	-0.953188392223294	-0.937230566378327	-0.843799419038286	-1.10155605159189	-0.878694833058696	-0.79012110157447	-1.03794795578812	0.0126868129918495	0.0137793878856004	0.0134651238450276
249	14.590010676409	0.27	-1.79811862914422	-2.2651900873534	-1.33104717093505	0.39805885443314	-15.1041214839974	-18.0040300337687	-12.2042129342262	3.72	2.21	6.27	-4.28571021683942	-3.59541100736553	-2.90511179789165	-4.64291391106917	-3.89507991383034	-3.1472459165915	-4.55650479474214	-3.81972590929973	-3.08817665741543	-1.79811862914422	5.27266065519063	-0.233099056361281	-19.9404369152042	-0.800538891130115	-0.713714472154445	-0.953188392223294	-0.937230566378327	-0.843799419038286	-1.10155605159189	-0.878694833058696	-0.79012110157447	-1.03794795578812	0.0126868129918495	0.0137793878856004	0.0134651238450276
249	14.590010676409	0.27	-1.79700404712538	-2.25802818003843	-1.33597991421233	0.41398494976274	-14.6728192871197	-17.3984131255878	-11.9472254486517	4.11	2.41	7.88	-3.79133302144388	-3.19739184714044	-2.603450672837	-4.06464702993478	-3.42788913596085	-2.79113124198691	-3.91928562503017	-3.30536528792561	-2.69124218243719	-1.79700404712538	6.24656044822158	-0.545351420021333	-22.4550221810644	-0.800538891130115	-0.713714472154445	-0.953188392223294	-0.937230566378327	-0.843799419038286	-1.10155605159189	-0.878694833058696	-0.79012110157447	-1.03794795578812	0.0126868129918495	0.0137793878856004	0.0134651238450276
249	14.590010676409	0.27	-1.79647628261869	-2.25626773420658	-1.3366848310308	0.375500723023419	-13.598198995794	-16.3361611140052	-10.8602368775827	4.52	2.54	8.52	-3.26781146401086	-2.72012195877895	-2.17243245354704	-3.47112955116367	-2.88936366674533	-2.30759778232698	-3.33741569815193	-2.77727937510223	-2.21786340088609	-1.79647628261869	6.1745887871311	1.0542678600761	-21.4647738331717	-0.800538891130115	-0.713714472154445	-0.953188392223294	-0.937230566378327	-0.843799419038286	-1.10155605159189	-0.878694833058696	-0.79012110157447	-1.03794795578812	0.0126868129918495	0.0137793878856004	0.0134651238450276
249	14.590010676409	0.27	-1.79552512930177	-2.25943196706435	-1.33161829153919	0.387567059993504	-13.8487259052852	-16.5667363591614	-11.1307154514091	4.12	2.47	7.3	-3.60341894243971	-3.01222643820031	-2.42103393396092	-3.86237922515353	-3.22870057637151	-2.59502192758949	-3.77254110795951	-3.15143831803726	-2.53518112876283	-1.79552512930177	5.86176199116927	-0.401431910937669	-21.8295162624673	-0.800538891130115	-0.713714472154445	-0.953188392223294	-0.937230566378327	-0.843799419038286	-1.10155605159189	-0.878694833058696	-0.79012110157447	-1.03794795578812	0.0126868129918495	0.0137793878856004	0.0134651238450276
249	14.590010676409	0.27	-1.77119323820456	-2.22820321371725	-1.31418326269186	0.371242967854053	-13.7605925098958	-16.5565779504614	-10.9646070693303	3.61	2.18	6.25	-4.05256786084458	-3.36819209371877	-2.68381632659296	-4.40573198450935	-3.66171576807986	-2.91769955165038	-4.31628316623057	-3.58755537610633	-2.85922630847485	-1.77119323820456	5.18013557279393	0.411445809477466	-19.4057964690745	-0.800538891130115	-0.713714472154445	-0.953188392223294	-0.937230566378327	-0.843799419038286	-1.10155605159189	-0.878694833058696	-0.79012110157447	-1.03794795578812	0.0126868129918495	0.0137793878856004	0.0134651238450276
249	14.590010676409	0.27	-1.75846364034942	-2.20561421904458	-1.31131306165425	0.376991649356565	-12.9777984508811	-15.5825574997906	-10.3730394019717	3.78	2.2	6.63	-3.65528573782241	-3.04427316160887	-2.43326058539534	-3.95281835643887	-3.29207063368746	-2.63132291093605	-3.84960638718704	-3.20688512589618	-2.56328810598403	-1.75846364034942	5.40566651520047	0.277104745273164	-19.8439114668418	-0.800538891130115	-0.713714472154445	-0.953188392223294	-0.937230566378327	-0.843799419038286	-1.10155605159189	-0.878694833058696	-0.79012110157447	-1.03794795578812	0.0126868129918495	0.0137793878856004	0.0134651238450276
249	14.590010676409	0.27	-1.75174302077681	-2.20062044860289	-1.30286559295072	0.391368692724995	-14.106353803537	-16.8528837399683	-11.3598238671057	4.58	2.45	8.01	-3.33100302598167	-2.78814640450597	-2.24528978303027	-3.53389884430305	-2.95797610502849	-2.38205336575393	-3.40866842105666	-2.85292598292804	-2.29547068813643	-1.75174302077681	6.27018781600296	-0.392225103658059	-22.6356782081542	-0.800538891130115	-0.713714472154445	-0.953188392223294	-0.937230566378327	-0.843799419038286	-1.10155605159189	-0.878694833058696	-0.79012110157447	-1.03794795578812	0.0126868129918495	0.0137793878856004	0.0134651238450276
249	14.590010676409	0.27	-1.74653036270671	-2.18937263935145	-1.30368808606198	0.445998989343179	-14.4424163313318	-16.9555388577896	-11.9292938048741	3.98	2.05	6.86	-3.80418367891833	-3.24033373121346	-2.67648378350858	-4.09208360840026	-3.48556159912217	-2.87903958984408	-3.93496701992104	-3.352655455635	-2.76827996243576	-1.74653036270671	5.62947737537874	-2.35725399730557	-22.5903144199264	-0.800538891130115	-0.713714472154445	-0.953188392223294	-0.937230566378327	-0.843799419038286	-1.10155605159189	-0.878694833058696	-0.79012110157447	-1.03794795578812	0.0126868129918495	0.0137793878856004	0.0134651238450276
249	14.590010676409	0.27	-1.74561221180843	-2.1904976339014	-1.30072678971546	0.376300455855866	-14.6877935925285	-17.6401063513998	-11.7354808336572	4.23	2.78	6.77	-3.74568491612678	-3.11879337997029	-2.49190184381381	-4.00413332371363	-3.33398691618456	-2.66384050865548	-3.99166595656027	-3.32506978362045	-2.65487874142562	-1.74561221180843	5.82973627368556	2.14217081973989	-19.7210563507171	-0.800538891130115	-0.713714472154445	-0.953188392223294	-0.937230566378327	-0.843799419038286	-1.10155605159189	-0.878694833058696	-0.79012110157447	-1.03794795578812	0.0126868129918495	0.0137793878856004	0.0134651238450276
249	14.590010676409	0.27	-1.74241495185709	-2.1897575389675	-1.29507236474668	0.430888234646582	-14.5838073323558	-17.2006212670127	-11.9669933976988	3.95	2.44	6.68	-3.87979125776633	-3.28953979711974	-2.69928833647314	-4.17600924680662	-3.54069270685947	-2.90537616691232	-4.11319753040123	-3.48793496585234	-2.8609551088812	-1.74241495185709	5.46792898849775	-2.10961419943839	-22.5113467809138	-0.800538891130115	-0.713714472154445	-0.953188392223294	-0.937230566378327	-0.843799419038286	-1.10155605159189	-0.878694833058696	-0.79012110157447	-1.03794795578812	0.0126868129918495	0.0137793878856004	0.0134651238450276
249	14.590010676409	0.27	-1.73991863930811	-2.19212067347872	-1.28771660513751	0.305035478766851	-11.9704013061205	-14.7913832812301	-9.1494193310109	4.11	2.36	7.09	-3.22288829441312	-2.60822571597339	-1.99356313753367	-3.45518243164571	-2.79621719661211	-2.1372519615785	-3.36690717339265	-2.72475882131678	-2.08278291692534	-1.73991863930811	5.49220074325657	0.715547270384672	-19.8162054778439	-0.800538891130115	-0.713714472154445	-0.953188392223294	-0.937230566378327	-0.843799419038286	-1.10155605159189	-0.878694833058696	-0.79012110157447	-1.03794795578812	0.0126868129918495	0.0137793878856004	0.0134651238450276
249	14.590010676409	0.27	-1.71886522838485	-2.15514173244503	-1.28258872432467	0.420043319580432	-14.4573117867842	-17.1096185049262	-11.8050050686422	4.65	2.7	7.57	-3.33434636489202	-2.81746112506805	-2.30057588524407	-3.53238916584361	-2.98480363592887	-2.43721810601413	-3.47081874859721	-2.93239586139605	-2.39361781195181	-1.71886522838485	6.38126948402785	-1.1571384633596	-23.9270958787717	-0.800538891130115	-0.713714472154445	-0.953188392223294	-0.937230566378327	-0.843799419038286	-1.10155605159189	-0.878694833058696	-0.79012110157447	-1.03794795578812	0.0126868129918495	0.0137793878856004	0.0134651238450276
249	14.590010676409	0.27	-1.69281484855355	-2.12843769846024	-1.25719199864686	0.438954709352156	-14.361886877193	-16.8969341798921	-11.8268395744939	3.91	2.43	7.65	-3.8493131885092	-3.27180066985438	-2.69428815119956	-4.14804457641522	-3.52571338290021	-2.90338218938519	-4.01803421418631	-3.41706476588632	-2.81402928743988	-1.69281484855355	6.04620814252825	0.43074842816449	-21.3911808620944	-0.800538891130115	-0.713714472154445	-0.953188392223294	-0.937230566378327	-0.843799419038286	-1.10155605159189	-0.878694833058696	-0.79012110157447	-1.03794795578812	0.0126868129918495	0.0137793878856004	0.0134651238450276
249	14.590010676409	0.27	-1.66117352473528	-2.0844348448715	-1.23791220459905	0.369612346114895	-13.3194064872143	-16.0352262815732	-10.6035866928554	4.38	2.38	7.5	-3.29809626750679	-2.73951137636066	-2.18092648521453	-3.51353157279313	-2.91845929717069	-2.32338702154825	-3.4038369579177	-2.82740430695601	-2.25147413708808	-1.66117352473528	6.06891448678762	0.219187166498957	-21.7596513785858	-0.800538891130115	-0.713714472154445	-0.953188392223294	-0.937230566378327	-0.843799419038286	-1.10155605159189	-0.878694833058696	-0.79012110157447	-1.03794795578812	0.0126868129918495	0.0137793878856004	0.0134651238450276
249	14.590010676409	0.27	-1.65830958211597	-2.08581663991012	-1.23080252432181	0.387177928695879	-12.8569235506987	-15.3823482647217	-10.3314988366758	3.52	1.75	6.1	-3.84187067555012	-3.21112464216549	-2.58037860878085	-4.18753197917129	-3.50003637908699	-2.81254077900269	-4.00385684951965	-3.34707592979436	-2.68987477599469	-1.65830958211597	5.40278853936176	1.40125922869926	-17.4436650435236	-0.800538891130115	-0.713714472154445	-0.953188392223294	-0.937230566378327	-0.843799419038286	-1.10155605159189	-0.878694833058696	-0.79012110157447	-1.03794795578812	0.0126868129918495	0.0137793878856004	0.0134651238450276
249	14.590010676409	0.27	-1.65296000738904	-2.07610627639882	-1.22981373837927	0.388284442478005	-14.6386581664744	-17.5073671871123	-11.7699491458364	4.44	2.84	7.81	-3.55270602527299	-2.9705693902524	-2.38843275523182	-3.77939180628301	-3.16011106284888	-2.54083031941476	-3.72132684375419	-3.11263479566567	-2.50077903758393	-1.65296000738904	6.18744227125578	-2.30662752323601	-24.8931840102881	-0.800538891130115	-0.713714472154445	-0.953188392223294	-0.937230566378327	-0.843799419038286	-1.10155605159189	-0.878694833058696	-0.79012110157447	-1.03794795578812	0.0126868129918495	0.0137793878856004	0.0134651238450276
249	14.590010676409	0.27	-1.64878477058267	-2.07080363243497	-1.22676590873036	0.425739316456471	-15.3191368687002	-18.0969461229763	-12.5413276144242	4.23	2.25	6.57	-3.83946907606121	-3.25012584331275	-2.66078261056428	-4.10401036199523	-3.47406109399573	-2.84411182599624	-4.014204369498	-3.39622004772667	-2.78141499311835	-1.64878477058267	5.65686619583589	0.0248369802849025	-20.6310178512069	-0.800538891130115	-0.713714472154445	-0.953188392223294	-0.937230566378327	-0.843799419038286	-1.10155605159189	-0.878694833058696	-0.79012110157447	-1.03794795578812	0.0126868129918495	0.0137793878856004	0.0134651238450276
249	14.590010676409	0.27	-1.64170791883389	-2.06490145809662	-1.21851437957117	0.376171553469694	-12.9531550769528	-15.5575128108022	-10.3487973431034	3.61	2.19	6.28	-3.80587581179172	-3.16876484006698	-2.53165386834225	-4.13724423109605	-3.44466154509	-2.75207885908395	-4.05423441123512	-3.37542285599203	-2.69701258453181	-1.64170791883389	5.4898236951164	-0.729428096454851	-20.7996731592035	-0.800538891130115	-0.713714472154445	-0.953188392223294	-0.937230566378327	-0.843799419038286	-1.10155605159189	-0.878694833058696	-0.79012110157447	-1.03794795578812	0.0126868129918495	0.0137793878856004	0.0134651238450276
249	14.590010676409	0.27	-1.62548334842071	-2.04341141549336	-1.20755528134806	0.453359580525521	-15.8217780401202	-18.5342809998632	-13.1092750803772	4.11	2.28	7.84	-4.03283507611587	-3.44262728331287	-2.85241949050988	-4.32283147105048	-3.690182534748	-3.05753359844552	-4.14120069648797	-3.53515600307447	-2.92827580423898	-1.62548334842071	6.11659942927313	0.34381564625633	-21.4300110338427	-0.800538891130115	-0.713714472154445	-0.953188392223294	-0.937230566378327	-0.843799419038286	-1.10155605159189	-0.878694833058696	-0.79012110157447	-1.03794795578812	0.0126868129918495	0.0137793878856004	0.0134651238450276
249	14.590010676409	0.27	-1.61406279265142	-2.02774347655845	-1.20038210874439	0.379134586938321	-15.2458370318297	-18.2918992197498	-12.1997748439096	3.65	2.33	6.89	-4.42533131123167	-3.68840212666632	-2.95147294210097	-4.80387108066778	-4.00390548504139	-3.203939889415	-4.69239696052051	-3.91009777532579	-3.12809780262731	-1.61406279265142	5.92384643576606	0.507690330012002	-20.8135690413005	-0.800538891130115	-0.713714472154445	-0.953188392223294	-0.937230566378327	-0.843799419038286	-1.10155605159189	-0.878694833058696	-0.79012110157447	-1.03794795578812	0.0126868129918495	0.0137793878856004	0.0134651238450276
249	14.590010676409	0.27	-1.61343081304351	-2.02920195815485	-1.19765966793218	0.368150953351569	-14.0657871033326	-16.9428092422294	-11.1887649644358	4.16	2.33	6.89	-3.64895027609534	-3.02932984727686	-2.40970941845838	-3.90684802315228	-3.24343453043003	-2.58002103770777	-3.81572320824037	-3.16797837262315	-2.51969734703782	-1.61343081304351	5.97732675785745	-0.00950529782528913	-21.4221746815365	-0.800538891130115	-0.713714472154445	-0.953188392223294	-0.937230566378327	-0.843799419038286	-1.10155605159189	-0.878694833058696	-0.79012110157447	-1.03794795578812	0.0126868129918495	0.0137793878856004	0.0134651238450276
249	14.590010676409	0.27	-1.61258505199015	-2.03142439313778	-1.19374571084252	0.412241099304003	-14.4757794136558	-17.1744593584553	-11.7770994688563	4.34	2.39	7.44	-3.55860854569018	-2.99943254409347	-2.44025654249675	-3.79405272037895	-3.19788059220317	-2.60170846402739	-3.67935078219822	-3.10105974491776	-2.52371071007937	-1.61258505199015	5.99700929158486	0.441405150326714	-21.3337756748334	-0.800538891130115	-0.713714472154445	-0.953188392223294	-0.937230566378327	-0.843799419038286	-1.10155605159189	-0.878694833058696	-0.79012110157447	-1.03794795578812	0.0126868129918495	0.0137793878856004	0.0134651238450276
249	14.590010676409	0.27	-1.60706938905172	-2.01583582819927	-1.19830294990417	0.451193777773524	-15.5791405493114	-18.2617467204821	-12.8965343781407	3.9	2.32	6.98	-4.16450273269902	-3.55274741150263	-2.94099209030624	-4.48823942924611	-3.82892797482301	-3.16961652039992	-4.37255436454433	-3.73046063503993	-3.08780708500632	-1.60706938905172	5.66507913740543	1.286163464147	-19.5223323903053	-0.800538891130115	-0.713714472154445	-0.953188392223294	-0.937230566378327	-0.843799419038286	-1.10155605159189	-0.878694833058696	-0.79012110157447	-1.03794795578812	0.0126868129918495	0.0137793878856004	0.0134651238450276
249	14.590010676409	0.27	-1.60073218918739	-2.00657325278063	-1.19489112559414	0.408823556156256	-14.8166732712594	-17.5984788277627	-12.0348677147562	4.19	2.42	7.42	-3.76314744733946	-3.16830373491384	-2.57346002248822	-4.02591476063964	-3.38953520984072	-2.7531556590418	-3.91459940544984	-3.29492697120445	-2.67583418537641	-1.60073218918739	6.61098324268667	0.619886426272928	-21.6060174982175	-0.800538891130115	-0.713714472154445	-0.953188392223294	-0.937230566378327	-0.843799419038286	-1.10155605159189	-0.878694833058696	-0.79012110157447	-1.03794795578812	0.0126868129918495	0.0137793878856004	0.0134651238450276
249	14.590010676409	0.27	-1.59892482788103	-2.01038912562596	-1.18746053013611	0.408005359212561	-15.5593061467948	-18.4854902147921	-12.6331220787976	4.62	2.9	8.24	-3.6215673150292	-3.04828673359577	-2.47500615216234	-3.83871554088801	-3.23106120622874	-2.62340687156947	-3.76545132620691	-3.16955463695452	-2.57372398187089	-1.59892482788103	6.39355846853577	-0.908680216285105	-24.0467974131623	-0.800538891130115	-0.713714472154445	-0.953188392223294	-0.937230566378327	-0.843799419038286	-1.10155605159189	-0.878694833058696	-0.79012110157447	-1.03794795578812	0.0126868129918495	0.0137793878856004	0.0134651238450276
249	14.590010676409	0.27	-1.59822135907826	-2.00588162196286	-1.19056109619366	0.379680528493143	-13.3429996514107	-16.0057931036171	-10.6802061992044	4.08	2.3	7.58	-3.50983250376788	-2.92592148174785	-2.34201045972783	-3.76553070725506	-3.13908061843723	-2.51263052961941	-3.6269234528593	-3.02457874306086	-2.42089621081595	-1.59822135907826	5.86989948182663	-1.91063669986657	-22.6260520915461	-0.800538891130115	-0.713714472154445	-0.953188392223294	-0.937230566378327	-0.843799419038286	-1.10155605159189	-0.878694833058696	-0.79012110157447	-1.03794795578812	0.0126868129918495	0.0137793878856004	0.0134651238450276
249	14.590010676409	0.27	-1.58924107523509	-2.00230271804234	-1.17617943242784	0.35153739281259	-13.1203449281907	-15.9025389907434	-10.338150865638	3.79	2.12	6.78	-3.72675731110824	-3.07475060516175	-2.42274389921525	-4.02963516797104	-3.3246391264516	-2.61964308493216	-3.89780647690803	-3.21636280034971	-2.5341767824068	-1.58924107523509	5.715049783983	-2.35356709047659	-22.9894134194714	-0.800538891130115	-0.713714472154445	-0.953188392223294	-0.937230566378327	-0.843799419038286	-1.10155605159189	-0.878694833058696	-0.79012110157447	-1.03794795578812	0.0126868129918495	0.0137793878856004	0.0134651238450276
249	14.590010676409	0.27	-1.58395410135227	-1.99349580675476	-1.17441239594979	0.420496623892715	-14.2562975157685	-16.8692946910563	-11.6433003404806	4.29	2.23	8.28	-3.53180004747383	-2.98473606425801	-2.4376720810422	-3.7696789193794	-3.18576829664881	-2.60185767391821	-3.57301086017105	-3.0190958425543	-2.46570115524251	-1.58395410135227	6.28439930921429	-0.9847281307921	-22.6722238178078	-0.800538891130115	-0.713714472154445	-0.953188392223294	-0.937230566378327	-0.843799419038286	-1.10155605159189	-0.878694833058696	-0.79012110157447	-1.03794795578812	0.0126868129918495	0.0137793878856004	0.0134651238450276
249	14.590010676409	0.27	-1.57950196440339	-1.98988058875178	-1.16912334005501	0.447343841718381	-15.5681968454556	-18.2698559639344	-12.8665377269769	3.78	2.35	6.4	-4.28810421868905	-3.65399982912638	-3.01989543956372	-4.63746925336622	-3.95170242960175	-3.26593560583728	-4.57018461675735	-3.89463776087381	-3.2189187272848	-1.57950196440339	5.59647275792071	1.25981941567365	-19.3150497810789	-0.800538891130115	-0.713714472154445	-0.953188392223294	-0.937230566378327	-0.843799419038286	-1.10155605159189	-0.878694833058696	-0.79012110157447	-1.03794795578812	0.0126868129918495	0.0137793878856004	0.0134651238450276
249	14.590010676409	0.27	-1.57330810758514	-1.98123750947651	-1.16537870569378	0.38556906991335	-13.8252108099305	-16.550061217052	-11.1003604028091	4.02	2.27	6.83	-3.67790094431626	-3.07236059289164	-2.46682024146703	-3.95186907281558	-3.30122180869203	-2.65057454456848	-3.85062368529839	-3.21516299273849	-2.58234386494055	-1.57330810758514	5.68978894220557	-3.0807420540851	-23.6161145797279	-0.800538891130115	-0.713714472154445	-0.953188392223294	-0.937230566378327	-0.843799419038286	-1.10155605159189	-0.878694833058696	-0.79012110157447	-1.03794795578812	0.0126868129918495	0.0137793878856004	0.0134651238450276
249	14.590010676409	0.27	-1.57290083300178	-1.97313274640265	-1.17266891960091	0.435383968749128	-14.4072333949705	-16.968804636549	-11.845662153392	4.15	2.06	7.68	-3.6595959002936	-3.10715182336673	-2.55470774643987	-3.91884971329694	-3.32726928434746	-2.73568885539798	-3.71101166119061	-3.15199880727614	-2.59015940957996	-1.57290083300178	6.2912563137992	-0.142892002623543	-21.181484318614	-0.800538891130115	-0.713714472154445	-0.953188392223294	-0.937230566378327	-0.843799419038286	-1.10155605159189	-0.878694833058696	-0.79012110157447	-1.03794795578812	0.0126868129918495	0.0137793878856004	0.0134651238450276
249	14.590010676409	0.27	-1.5717231115982	-1.97082095848743	-1.17262526470897	0.411837539074724	-14.1040876225463	-16.7356650049472	-11.4725102401454	4.3	2.27	8.14	-3.50227197178362	-2.95156187420232	-2.40085177662103	-3.73798277110795	-3.15020864242266	-2.56243451373736	-3.56111371341197	-2.99969684451338	-2.44039498391617	-1.5717231115982	6.32415253582196	1.49042462155026	-20.3443566084218	-0.800538891130115	-0.713714472154445	-0.953188392223294	-0.937230566378327	-0.843799419038286	-1.10155605159189	-0.878694833058696	-0.79012110157447	-1.03794795578812	0.0126868129918495	0.0137793878856004	0.0134651238450276
249	14.590010676409	0.27	-1.57083256331291	-1.97725776453383	-1.164407362092	0.453590046595453	-16.4595888896981	-19.2801271036774	-13.6390506757188	4.22	2.39	7.15	-4.09616323889826	-3.49692523160286	-2.89768722430746	-4.37905739789657	-3.73843409362281	-3.09781078934905	-4.27009603739858	-3.64550811075608	-3.02076291984988	-1.57083256331291	6.38219299569561	-0.741199447103653	-22.9730309208919	-0.800538891130115	-0.713714472154445	-0.953188392223294	-0.937230566378327	-0.843799419038286	-1.10155605159189	-0.878694833058696	-0.79012110157447	-1.03794795578812	0.0126868129918495	0.0137793878856004	0.0134651238450276
249	14.590010676409	0.27	-1.56144782886125	-1.96371610741152	-1.15917955031097	0.377669916991065	-12.7872646639721	-15.3500800148931	-10.2244493130512	4.47	2.4	7.52	-3.09617502618121	-2.57924450343888	-2.06231398069655	-3.29165122028434	-2.74208442525542	-2.19251763022649	-3.19139510984072	-2.659200083559	-2.12655075080746	-1.56144782886125	6.26604139666574	1.12014272443136	-20.681216565166	-0.800538891130115	-0.713714472154445	-0.953188392223294	-0.937230566378327	-0.843799419038286	-1.10155605159189	-0.878694833058696	-0.79012110157447	-1.03794795578812	0.0126868129918495	0.0137793878856004	0.0134651238450276
249	14.590010676409	0.27	-1.56091431086511	-1.95795253648686	-1.16387608524335	0.408580419896579	-14.9631268119816	-17.7738423350992	-12.152411288864	4.05	2.35	6.8	-3.92107537692234	-3.30100531995633	-2.68093526299032	-4.20962170218948	-3.54392157715624	-2.87822145212299	-4.11919323201779	-3.46746061574089	-2.81660981128106	-1.56091431086511	5.83573778193125	-0.945925953095716	-21.7787748246606	-0.800538891130115	-0.713714472154445	-0.953188392223294	-0.937230566378327	-0.843799419038286	-1.10155605159189	-0.878694833058696	-0.79012110157447	-1.03794795578812	0.0126868129918495	0.0137793878856004	0.0134651238450276
249	14.590010676409	0.27	-1.5575632720927	-1.95383517575996	-1.16129136842544	0.440882409816125	-15.1748055622644	-17.8428852007622	-12.5067259237666	3.94	2.08	7	-4.03624566404259	-3.43269838169236	-2.82915109934213	-4.34587240086141	-3.69602605965687	-3.04617971845233	-4.17313266699988	-3.55108281605491	-2.92571941834467	-1.5575632720927	5.729413141347	0.721118933369206	-19.6584228433628	-0.800538891130115	-0.713714472154445	-0.953188392223294	-0.937230566378327	-0.843799419038286	-1.10155605159189	-0.878694833058696	-0.79012110157447	-1.03794795578812	0.0126868129918495	0.0137793878856004	0.0134651238450276
249	14.590010676409	0.27	-1.55443945802776	-1.94963799748022	-1.15924091857529	0.464588895652438	-15.3400541883241	-17.9111699439862	-12.7689384326621	4.21	2.6	7.39	-3.82062876153778	-3.27218447587437	-2.72374019021097	-4.08630129096122	-3.49972019857981	-2.91313910619839	-4.00796949141654	-3.43287354897109	-2.85807015108452	-1.55443945802776	6.14650049398934	0.55924446734604	-21.2415563273994	-0.800538891130115	-0.713714472154445	-0.953188392223294	-0.937230566378327	-0.843799419038286	-1.10155605159189	-0.878694833058696	-0.79012110157447	-1.03794795578812	0.0126868129918495	0.0137793878856004	0.0134651238450276
249	14.590010676409	0.27	-1.52977363509077	-1.92081018215971	-1.13873708802183	0.454785559632275	-14.2606343406964	-16.6984712465402	-11.8227974348526	3.66	2.16	7.04	-4.03188048087442	-3.44325970888229	-2.85463893689016	-4.37568036317727	-3.73686768864938	-3.09805501412148	-4.22161146751687	-3.60574991983001	-2.98880598199682	-1.52977363509077	5.80897839620574	0.372842120697067	-19.9233603724337	-0.800538891130115	-0.713714472154445	-0.953188392223294	-0.937230566378327	-0.843799419038286	-1.10155605159189	-0.878694833058696	-0.79012110157447	-1.03794795578812	0.0126868129918495	0.0137793878856004	0.0134651238450276
249	14.590010676409	0.27	-1.52469158719079	-1.91615411561613	-1.13322905876544	0.348443948439027	-12.9198700132502	-15.6782432729033	-10.1614967535972	4.11	2.46	6.89	-3.41376145776198	-2.8131566478979	-2.21255183803383	-3.65952708096288	-3.01568315869449	-2.3718392364261	-3.59698855574397	-2.96318314903324	-2.3308741274109	-1.52469158719079	5.6858012936011	-1.46525986579981	-22.6824611977945	-0.800538891130115	-0.713714472154445	-0.953188392223294	-0.937230566378327	-0.843799419038286	-1.10155605159189	-0.878694833058696	-0.79012110157447	-1.03794795578812	0.0126868129918495	0.0137793878856004	0.0134651238450276
249	14.590010676409	0.27	-1.50468314263181	-1.89542265743511	-1.1139436278285	0.437762772414075	-14.6576017334081	-17.2511167370905	-12.0640867297258	3.68	2.14	7.67	-4.14673216672177	-3.52331675225632	-2.89990133779086	-4.49780471284663	-3.82160941580127	-3.14541411875592	-4.2837779732159	-3.63823210072657	-2.995946583037	-1.50468314263181	5.72148408052864	0.62675105554684	-19.8069852692369	-0.800538891130115	-0.713714472154445	-0.953188392223294	-0.937230566378327	-0.843799419038286	-1.10155605159189	-0.878694833058696	-0.79012110157447	-1.03794795578812	0.0126868129918495	0.0137793878856004	0.0134651238450276
249	14.590010676409	0.27	-1.49450114047937	-1.87402437610232	-1.11497790485641	0.475408118031523	-14.7153331407283	-17.1287539119077	-12.3019123695489	3.45	1.93	5.75	-4.36349663800454	-3.74868522350867	-3.1338738090128	-4.76846686462172	-4.09659563353594	-3.42472440245016	-4.65115432535148	-3.99463553361246	-3.34034755119078	-1.49450114047937	5.4425537573358	-0.0697185513286139	-19.1268673545189	-0.800538891130115	-0.713714472154445	-0.953188392223294	-0.937230566378327	-0.843799419038286	-1.10155605159189	-0.878694833058696	-0.79012110157447	-1.03794795578812	0.0126868129918495	0.0137793878856004	0.0134651238450276
249	14.590010676409	0.27	-1.4819418132027	-1.86562691554194	-1.09825671086346	0.448739110403667	-16.3757410026652	-19.209533538009	-13.5419484673215	4.26	2.3	7.28	-4.0469597213132	-3.44995177073478	-2.85294382015636	-4.32246988076672	-3.68481864066095	-3.04716740055517	-4.1869703216478	-3.56796128413643	-2.95012458583233	-1.4819418132027	6.02998409169257	0.149559895618196	-21.5686423514353	-0.800538891130115	-0.713714472154445	-0.953188392223294	-0.937230566378327	-0.843799419038286	-1.10155605159189	-0.878694833058696	-0.79012110157447	-1.03794795578812	0.0126868129918495	0.0137793878856004	0.0134651238450276
249	14.590010676409	0.27	-1.47821820701281	-1.85615137922304	-1.10028503480259	0.36152978411752	-12.8919530750745	-15.5668217079986	-10.2170844421504	4.58	2.7	7.73	-3.07157065978438	-2.54377839969537	-2.01598613960636	-3.25809767598898	-2.69825421918187	-2.13841076237476	-3.19475023545733	-2.64467796709725	-2.09549370201745	-1.47821820701281	6.39308823948406	-0.237098057975195	-22.8144348710289	-0.800538891130115	-0.713714472154445	-0.953188392223294	-0.937230566378327	-0.843799419038286	-1.10155605159189	-0.878694833058696	-0.79012110157447	-1.03794795578812	0.0126868129918495	0.0137793878856004	0.0134651238450276
249	14.590010676409	0.27	-1.47716172080322	-1.85494673069474	-1.0993767109117	0.430950869823302	-13.8232633187969	-16.3032939426505	-11.3432326949433	3.59	2.39	7.94	-4.00540084850408	-3.39610576985053	-2.78681069119698	-4.35651632861776	-3.6938101327842	-3.03110393695064	-4.19263753389245	-3.55409068344651	-2.91789380130298	-1.47716172080322	6.43524310645788	-0.398655778250041	-21.9429259231419	-0.800538891130115	-0.713714472154445	-0.953188392223294	-0.937230566378327	-0.843799419038286	-1.10155605159189	-0.878694833058696	-0.79012110157447	-1.03794795578812	0.0126868129918495	0.0137793878856004	0.0134651238450276
249	14.590010676409	0.27	-1.46045778716425	-1.83151917170474	-1.08939640262376	0.517332321768373	-17.0939639329331	-19.6718727208355	-14.5160551450307	4.25	2.09	7.83	-4.15911253048397	-3.61407988949633	-3.0690472485087	-4.44398210696499	-3.86161861318881	-3.27925511941264	-4.20772662115163	-3.65581656677438	-3.10361946705423	-1.46045778716425	6.09615871230666	0.85236801528008	-20.0985324109743	-0.800538891130115	-0.713714472154445	-0.953188392223294	-0.937230566378327	-0.843799419038286	-1.10155605159189	-0.878694833058696	-0.79012110157447	-1.03794795578812	0.0126868129918495	0.0137793878856004	0.0134651238450276
249	14.590010676409	0.27	-1.45202779527374	-1.82693377888726	-1.07712181166021	0.319148183609118	-13.1135948245139	-16.1040502557348	-10.123139393293	4.55	2.89	8.34	-3.20049003598233	-2.60617229239088	-2.01185454879943	-3.39734194099413	-2.76646961398171	-2.13559728696929	-3.32480033531156	-2.70894446574551	-2.090817315978	-1.45202779527374	6.30095238526127	-1.52596364737695	-24.6573316434926	-0.800538891130115	-0.713714472154445	-0.953188392223294	-0.937230566378327	-0.843799419038286	-1.10155605159189	-0.878694833058696	-0.79012110157447	-1.03794795578812	0.0126868129918495	0.0137793878856004	0.0134651238450276
249	14.590010676409	0.27	-1.44030637910005	-1.809555594467	-1.07105716373311	0.367674433473141	-13.0913851768643	-15.7718475635461	-10.4109227901824	4.09	2.69	7.37	-3.45032847176486	-2.86393707703446	-2.27754568230405	-3.70069404893503	-3.07175243871334	-2.44281082849166	-3.64558402200296	-3.02529428648579	-2.40613895245982	-1.44030637910005	6.18955480497816	-1.164635494903	-23.3864416149251	-0.800538891130115	-0.713714472154445	-0.953188392223294	-0.937230566378327	-0.843799419038286	-1.10155605159189	-0.878694833058696	-0.79012110157447	-1.03794795578812	0.0126868129918495	0.0137793878856004	0.0134651238450276
249	14.590010676409	0.27	-1.42585692525679	-1.79200162994918	-1.0597122205644	0.358658386151878	-12.9400479326473	-15.6416760136859	-10.2384198516087	4.16	2.48	7.19	-3.36883119672579	-2.78696714626279	-2.20510309579979	-3.60694335072376	-2.98395260251337	-2.36096185430297	-3.53157208351368	-2.92108033798909	-2.3114281881503	-1.42585692525679	6.30551923544212	-1.73526437482936	-23.448637201169	-0.800538891130115	-0.713714472154445	-0.953188392223294	-0.937230566378327	-0.843799419038286	-1.10155605159189	-0.878694833058696	-0.79012110157447	-1.03794795578812	0.0126868129918495	0.0137793878856004	0.0134651238450276
249	14.590010676409	0.27	-1.41885124336864	-1.78050940091789	-1.05719308581939	0.462639681726515	-15.3265780193989	-17.9055226489259	-12.7476333898719	3.88	1.83	7.21	-4.11061407404945	-3.51855952762916	-2.92650498120887	-4.43367492861736	-3.7950897071515	-3.15650448568564	-4.16637834541058	-3.56643823891941	-2.96493327507991	-1.41885124336864	5.95486817888585	-1.33713884733005	-21.5981574624958	-0.800538891130115	-0.713714472154445	-0.953188392223294	-0.937230566378327	-0.843799419038286	-1.10155605159189	-0.878694833058696	-0.79012110157447	-1.03794795578812	0.0126868129918495	0.0137793878856004	0.0134651238450276
249	14.590010676409	0.27	-1.41858594720714	-1.78335463052404	-1.05381726389025	0.404803206234014	-13.5799336869045	-16.1508706628264	-11.0089967109826	3.97	2.32	6.27	-3.62534610072746	-3.04825421909118	-2.4711623374549	-3.89992450085964	-3.27912452593065	-2.65832455100167	-3.84743870101206	-3.23332522461718	-2.6217588356876	-1.41858594720714	5.90296027302392	0.586026742976153	-19.9986178491144	-0.800538891130115	-0.713714472154445	-0.953188392223294	-0.937230566378327	-0.843799419038286	-1.10155605159189	-0.878694833058696	-0.79012110157447	-1.03794795578812	0.0126868129918495	0.0137793878856004	0.0134651238450276
249	14.590010676409	0.27	-1.40924042267245	-1.76692402394402	-1.05155682140088	0.478962741018175	-15.7284351046362	-18.2897000247089	-13.1671701845635	3.88	2.3	6.87	-4.19439094308584	-3.60701409332433	-3.01963724356283	-4.5234685182515	-3.89000808876393	-3.25654765927636	-4.41059606856902	-3.79476349745815	-3.1756996714036	-1.40924042267245	6.26450742617954	0.536811065738582	-20.5580600391363	-0.800538891130115	-0.713714472154445	-0.953188392223294	-0.937230566378327	-0.843799419038286	-1.10155605159189	-0.878694833058696	-0.79012110157447	-1.03794795578812	0.0126868129918495	0.0137793878856004	0.0134651238450276
249	14.590010676409	0.27	-1.36377455647839	-1.71702050064602	-1.01052861231076	0.39997123578402	-13.9004843548877	-16.5586806596695	-11.242288050106	4.59	2.26	7.01	-3.26187424763565	-2.73823940921242	-2.2146045707892	-3.45937460046036	-2.90403465709176	-2.34869471372316	-3.35841349329591	-2.81867592591023	-2.27928002499496	-1.36377455647839	6.27497414447197	0.423214868210758	-21.0753743282862	-0.800538891130115	-0.713714472154445	-0.953188392223294	-0.937230566378327	-0.843799419038286	-1.10155605159189	-0.878694833058696	-0.79012110157447	-1.03794795578812	0.0126868129918495	0.0137793878856004	0.0134651238450276
249	14.590010676409	0.27	-1.35131387281636	-1.70154409640377	-1.00108364922896	0.504067801305844	-15.7378637970774	-18.1751016729929	-13.3006259211618	4.38	2.16	7.4	-3.73524486753922	-3.23435742103248	-2.73346997452574	-3.9788981585886	-3.44533738566964	-2.91177661275067	-3.81407711196529	-3.30206926729644	-2.78997755657552	-1.35131387281636	6.537414890645	-3.94269156967858	-25.7770088245024	-0.800538891130115	-0.713714472154445	-0.953188392223294	-0.937230566378327	-0.843799419038286	-1.10155605159189	-0.878694833058696	-0.79012110157447	-1.03794795578812	0.0126868129918495	0.0137793878856004	0.0134651238450276
249	14.590010676409	0.27	-1.34404834513548	-1.68679684036375	-1.00129984990721	0.443846153992401	-14.6423575576766	-17.2014013111587	-12.0833138041945	3.39	1.98	6.43	-4.44843289456573	-3.78664178780061	-3.12485068103549	-4.87108375012436	-4.14641508982414	-3.42174642952392	-4.69943149871443	-4.00065589533126	-3.30162907356238	-1.34404834513548	5.89568271224055	-0.5288403765813	-20.1191504673863	-0.800538891130115	-0.713714472154445	-0.953188392223294	-0.937230566378327	-0.843799419038286	-1.10155605159189	-0.878694833058696	-0.79012110157447	-1.03794795578812	0.0126868129918495	0.0137793878856004	0.0134651238450276
249	14.590010676409	0.27	-1.33371672076275	-1.67866091780331	-0.988772523722198	0.495172668298348	-16.8153071147492	-19.4661461824769	-14.1644680470216	4.53	2.7	7.54	-3.88012432112156	-3.35174109407438	-2.8233578670272	-4.12003084384168	-3.55897789485428	-2.99792494586688	-4.04897447095815	-3.49758689870916	-2.94632664888041	-1.33371672076275	6.59301049050108	-0.0232078685981249	-22.3086591847764	-0.800538891130115	-0.713714472154445	-0.953188392223294	-0.937230566378327	-0.843799419038286	-1.10155605159189	-0.878694833058696	-0.79012110157447	-1.03794795578812	0.0126868129918495	0.0137793878856004	0.0134651238450276
249	14.590010676409	0.27	-1.32386366554321	-1.66361435451884	-0.984112976567574	0.467725341643993	-15.1416873111596	-17.6636123840474	-12.6197622382718	3.79	2.23	8.32	-4.13642148145863	-3.54584324529084	-2.95526500912304	-4.47219293800006	-3.83367487861827	-3.19515681923647	-4.23708689914761	-3.63183271118681	-3.02756668275	-1.32386366554321	5.86275231924285	-1.23114765743344	-22.2935957936796	-0.800538891130115	-0.713714472154445	-0.953188392223294	-0.937230566378327	-0.843799419038286	-1.10155605159189	-0.878694833058696	-0.79012110157447	-1.03794795578812	0.0126868129918495	0.0137793878856004	0.0134651238450276
249	14.590010676409	0.27	-1.32122893310692	-1.65950828887851	-0.982949577335331	0.415685767951434	-12.741393221041	-15.0999320742842	-10.3828543677978	4.01	2.24	7.38	-3.36254240286026	-2.83732898707742	-2.31211557129458	-3.61387578619323	-3.04940526999486	-2.48493475379649	-3.47989865757924	-2.93756269156132	-2.39469040079723	-1.32122893310692	6.20661129629948	-1.46311211427044	-23.084056301461	-0.800538891130115	-0.713714472154445	-0.953188392223294	-0.937230566378327	-0.843799419038286	-1.10155605159189	-0.878694833058696	-0.79012110157447	-1.03794795578812	0.0126868129918495	0.0137793878856004	0.0134651238450276
249	14.590010676409	0.27	-1.31028012496093	-1.65044530338642	-0.970114946535437	0.471109144511289	-14.9227652217803	-17.3914010616355	-12.4541293819252	3.77	2.1	6.4	-4.09177399181178	-3.51096397604737	-2.93015396028297	-4.4264459311658	-3.79813064879549	-3.16981536642518	-4.3043729842901	-3.69390576643071	-3.0836861873094	-1.31028012496093	5.63237668502338	-1.08210157663748	-21.3267667934653	-0.800538891130115	-0.713714472154445	-0.953188392223294	-0.937230566378327	-0.843799419038286	-1.10155605159189	-0.878694833058696	-0.79012110157447	-1.03794795578812	0.0126868129918495	0.0137793878856004	0.0134651238450276
249	14.590010676409	0.27	-1.29891641140381	-1.63580506243307	-0.962027760374542	0.36262737556249	-13.4717118101608	-16.2602375328828	-10.6831860874388	3.81	2.51	6.24	-3.78836301683563	-3.13868322599054	-2.48900343514544	-4.0933408474022	-3.39135932826593	-2.68937780912966	-4.07468942181475	-3.3749946016864	-2.6756001309499	-1.29891641140381	5.86411641276745	-1.27600448586506	-22.4218818945969	-0.800538891130115	-0.713714472154445	-0.953188392223294	-0.937230566378327	-0.843799419038286	-1.10155605159189	-0.878694833058696	-0.79012110157447	-1.03794795578812	0.0126868129918495	0.0137793878856004	0.0134651238450276
249	14.590010676409	0.27	-1.28688435518977	-1.6138783510631	-0.959890359316438	0.343620518380994	-13.4057436515266	-16.2985164559968	-10.5129708470565	4.26	2.57	7.62	-3.43719366962499	-2.82713689556015	-2.21708012149531	-3.67160133150965	-3.01994027331931	-2.36827921512898	-3.58212124803524	-2.94790249361069	-2.3116689169429	-1.28688435518977	6.37533054839753	0.520589021016837	-21.6537239860839	-0.800538891130115	-0.713714472154445	-0.953188392223294	-0.937230566378327	-0.843799419038286	-1.10155605159189	-0.878694833058696	-0.79012110157447	-1.03794795578812	0.0126868129918495	0.0137793878856004	0.0134651238450276
249	14.590010676409	0.27	-1.24296698765571	-1.55981762756109	-0.926116347750335	0.49876540439836	-14.1028624014513	-16.3101813346238	-11.8955434682789	3.6	1.97	7.12	-4.00160443470524	-3.46005207237552	-2.9184997100458	-4.35162494378743	-3.76270297342916	-3.17378100307089	-4.14057764420742	-3.5795933108812	-3.01926001851679	-1.24296698765571	5.85375660747615	-0.589590461095522	-20.3055081658016	-0.800538891130115	-0.713714472154445	-0.953188392223294	-0.937230566378327	-0.843799419038286	-1.10155605159189	-0.878694833058696	-0.79012110157447	-1.03794795578812	0.0126868129918495	0.0137793878856004	0.0134651238450276
249	14.590010676409	0.27	-1.20345008117039	-1.51583497554359	-0.891065186797189	0.426110056618432	-13.6016247036532	-16.0661294807236	-11.1371199265828	3.99	2.34	7.27	-3.59620573368233	-3.04455661242871	-2.49290749117508	-3.86731356934643	-3.274077172396	-2.68084077544557	-3.75205829931323	-3.17731494150721	-2.60114807837336	-1.20345008117039	6.29345838921051	0.584527571684732	-20.6292022742729	-0.800538891130115	-0.713714472154445	-0.953188392223294	-0.937230566378327	-0.843799419038286	-1.10155605159189	-0.878694833058696	-0.79012110157447	-1.03794795578812	0.0126868129918495	0.0137793878856004	0.0134651238450276
249	14.590010676409	0.27	-1.14623359433041	-1.44025113494475	-0.852216053716065	0.429716400991546	-15.1865076490347	-17.9179865535616	-12.4550287445078	3.6	2.25	6.57	-4.39043778736578	-3.72114449584672	-3.05185120432766	-4.77368864768708	-4.04597128954758	-3.31825393140809	-4.66881988981994	-3.95627918635577	-3.24382689703968	-1.14623359433041	6.0890448073794	0.484716709816219	-20.3793517713504	-0.800538891130115	-0.713714472154445	-0.953188392223294	-0.937230566378327	-0.843799419038286	-1.10155605159189	-0.878694833058696	-0.79012110157447	-1.03794795578812	0.0126868129918495	0.0137793878856004	0.0134651238450276
249	14.590010676409	0.27	-1.05837057198712	-1.33241432501371	-0.784326818960536	0.472803904549276	-14.8721422930383	-17.324052484981	-12.4202321010956	3.63	2.03	6.38	-4.2196230039393	-3.62241073743964	-3.02519847093998	-4.58448029491843	-3.93562899585801	-3.28677769679758	-4.44211783512484	-3.81378663600992	-3.18493147397337	-1.05837057198712	5.86796414648403	-0.320454852665808	-20.0756652682594	-0.800538891130115	-0.713714472154445	-0.953188392223294	-0.937230566378327	-0.843799419038286	-1.10155605159189	-0.878694833058696	-0.79012110157447	-1.03794795578812	0.0126868129918495	0.0137793878856004	0.0134651238450276
249	14.590010676409	0.27	-1.04787663822606	-1.3198727421756	-0.775880534276534	0.410640655713263	-15.095414774384	-17.9189267010783	-12.2719028476897	3.67	2.16	6.8	-4.31869987729292	-3.63819591548945	-2.95769195368598	-4.68588754961047	-3.94752528025216	-3.20916301089384	-4.54035872974088	-3.82287836199819	-3.10768825607958	-1.04787663822606	6.00079758965708	-0.0679652118765806	-20.2343493671268	-0.800538891130115	-0.713714472154445	-0.953188392223294	-0.937230566378327	-0.843799419038286	-1.10155605159189	-0.878694833058696	-0.79012110157447	-1.03794795578812	0.0126868129918495	0.0137793878856004	0.0134651238450276
249	14.590010676409	0.27	-1.03924899866565	-1.30823163970419	-0.77026635762711	0.532291697710737	-15.7902553981812	-18.10118815923	-13.4793226371324	3.54	2	7.19	-4.49867921964296	-3.92434425893922	-3.35000929823548	-4.90029809811219	-4.27468947429054	-3.64908085046889	-4.66832161469934	-4.07113930750185	-3.47435130409724	-1.03924899866565	5.83741534571833	2.90161852527235	-16.478305978317	-0.800538891130115	-0.713714472154445	-0.953188392223294	-0.937230566378327	-0.843799419038286	-1.10155605159189	-0.878694833058696	-0.79012110157447	-1.03794795578812	0.0126868129918495	0.0137793878856004	0.0134651238450276
249	14.590010676409	0.28	-2.65156236919487	-3.31899596344093	-1.9841287749488	0.354339810039053	-14.808038958329	-17.9289043747285	-11.6871735419294	4.03	1.98	6.66	-3.97478172464027	-3.28289567500236	-2.59100962536445	-4.26968675597594	-3.52646689953191	-2.78324704308788	-4.10225716777648	-3.3882989646278	-2.67458106157777	-2.65156236919487	5.06312514188098	0.471677257569904	-19.1643003625048	-0.800538891130115	-0.713714472154445	-0.953188392223294	-0.937230566378327	-0.843799419038286	-1.10155605159189	-0.878694833058696	-0.79012110157447	-1.03794795578812	0.0126868129918495	0.0137793878856004	0.0134651238450276
249	14.590010676409	0.28	-2.63143099057446	-3.28391034960116	-1.97895163154776	0.34793593662271	-14.2419178785016	-17.285951382247	-11.1978843747562	4.12	2.45	6.34	-3.75396235193285	-3.09289447557527	-2.43182659921769	-4.02303088278243	-3.31458038891091	-2.60612989503939	-3.98585707342967	-3.28520631730473	-2.58260752784916	-2.63143099057446	5.0045573524513	-0.633627891184147	-20.8381194729064	-0.800538891130115	-0.713714472154445	-0.953188392223294	-0.937230566378327	-0.843799419038286	-1.10155605159189	-0.878694833058696	-0.79012110157447	-1.03794795578812	0.0126868129918495	0.0137793878856004	0.0134651238450276
249	14.590010676409	0.28	-2.60751020497582	-3.26760719802165	-1.94741321192998	0.327672832278106	-14.7924126323572	-18.1006341898073	-11.4841910749071	3.92	2.47	6.68	-4.11176473837402	-3.36026461942725	-2.60876450048048	-4.4293697773276	-3.61982153555801	-2.81027329378841	-4.36892800944447	-3.56915897921928	-2.77199886340221	-2.60751020497582	5.13411571152996	2.03547034164749	-18.429333837717	-0.800538891130115	-0.713714472154445	-0.953188392223294	-0.937230566378327	-0.843799419038286	-1.10155605159189	-0.878694833058696	-0.79012110157447	-1.03794795578812	0.0126868129918495	0.0137793878856004	0.0134651238450276
249	14.590010676409	0.28	-2.58580853340345	-3.22708881016505	-1.94452825664185	0.407860068244197	-15.4165366405868	-18.3167427418685	-12.5163305393051	4.23	2.29	6.6	-3.88568722697674	-3.27044171295907	-2.65519619894141	-4.15336435141101	-3.49573581982313	-2.83810728823525	-4.06641037388869	-3.42325713855713	-2.77778887589526	-2.58580853340345	5.13740615357129	0.476982432297782	-20.0714968218424	-0.800538891130115	-0.713714472154445	-0.953188392223294	-0.937230566378327	-0.843799419038286	-1.10155605159189	-0.878694833058696	-0.79012110157447	-1.03794795578812	0.0126868129918495	0.0137793878856004	0.0134651238450276
249	14.590010676409	0.28	-2.524446202962	-3.16278825666091	-1.88610414926308	0.507543035721986	-17.4152018777393	-20.0935170407418	-14.7368867147368	3.49	2.46	6.14	-5.06142681314617	-4.38677656886138	-3.7121263245766	-5.52295309218611	-4.78678485536819	-4.05061661855027	-5.49401531850163	-4.76094592924774	-4.02955685203408	-2.524446202962	4.85685105099489	-2.59157947957769	-21.7537992247654	-0.800538891130115	-0.713714472154445	-0.953188392223294	-0.937230566378327	-0.843799419038286	-1.10155605159189	-0.878694833058696	-0.79012110157447	-1.03794795578812	0.0126868129918495	0.0137793878856004	0.0134651238450276
249	14.590010676409	0.28	-2.50974231397681	-3.13141212818236	-1.88807249977125	0.399656963816109	-15.8698282960783	-18.9066111295647	-12.8330454625918	3.52	2.37	6.23	-4.72618699599344	-3.96706610230581	-3.20794520861817	-5.15199424501997	-4.32448012446812	-3.49696600391627	-5.09567438238919	-4.27795192397663	-3.45947433603382	-2.50974231397681	4.87124489655071	-0.520347669408083	-19.7548757906989	-0.800538891130115	-0.713714472154445	-0.953188392223294	-0.937230566378327	-0.843799419038286	-1.10155605159189	-0.878694833058696	-0.79012110157447	-1.03794795578812	0.0126868129918495	0.0137793878856004	0.0134651238450276
249	14.590010676409	0.28	-2.46317085793074	-3.07292732655848	-1.853414389303	0.390133883876733	-15.1084154256658	-18.0576872112913	-12.1591436400404	3.91	2.28	6.29	-4.1168982017292	-3.44450579795227	-2.77211339417534	-4.43679784474844	-3.71215783138846	-2.98751781802849	-4.36528799222507	-3.65491822615682	-2.94178387736103	-2.46317085793074	4.94907108152306	-1.71889666274327	-21.6744975192032	-0.800538891130115	-0.713714472154445	-0.953188392223294	-0.937230566378327	-0.843799419038286	-1.10155605159189	-0.878694833058696	-0.79012110157447	-1.03794795578812	0.0126868129918495	0.0137793878856004	0.0134651238450276
249	14.590010676409	0.28	-2.45886963718355	-3.07240613662085	-1.84533313774625	0.422444080517859	-16.0042479671266	-18.9259312685584	-13.0825646656948	4.53	2.46	6.79	-3.77642333345322	-3.19343944558411	-2.610455557715	-4.01035353994467	-3.39125676715021	-2.77215999435575	-3.94760573984114	-3.33739878091069	-2.72792595909274	-2.45886963718355	5.49935803759511	0.329202953235177	-20.9949742188902	-0.800538891130115	-0.713714472154445	-0.953188392223294	-0.937230566378327	-0.843799419038286	-1.10155605159189	-0.878694833058696	-0.79012110157447	-1.03794795578812	0.0126868129918495	0.0137793878856004	0.0134651238450276
249	14.590010676409	0.28	-2.37206399655107	-2.96589737727753	-1.77823061582461	0.404877026364923	-15.6030521109008	-18.5565509945734	-12.6495532272282	3.9	2.3	6.63	-4.23874462902605	-3.56409730185503	-2.88944997468401	-4.56914883448797	-3.84191369332727	-3.11467855216658	-4.47378320069558	-3.76239456098324	-3.05004699291854	-2.37206399655107	5.14263886090333	0.268134297224398	-19.7684307905012	-0.800538891130115	-0.713714472154445	-0.953188392223294	-0.937230566378327	-0.843799419038286	-1.10155605159189	-0.878694833058696	-0.79012110157447	-1.03794795578812	0.0126868129918495	0.0137793878856004	0.0134651238450276
249	14.590010676409	0.28	-2.34922189081255	-2.93102899292243	-1.76741478870267	0.373985282211602	-13.9287894444603	-16.7423991351598	-11.1151797537608	4.06	2.19	6.41	-3.68756364390786	-3.06785766749367	-2.44815169107947	-3.95819501732429	-3.29300863820887	-2.62782225909344	-3.870270848657	-3.2185030971455	-2.56932353362071	-2.34922189081255	5.31630317301728	-0.522061785788327	-21.1906118779033	-0.800538891130115	-0.713714472154445	-0.953188392223294	-0.937230566378327	-0.843799419038286	-1.10155605159189	-0.878694833058696	-0.79012110157447	-1.03794795578812	0.0126868129918495	0.0137793878856004	0.0134651238450276
249	14.590010676409	0.28	-2.33382544582537	-2.91360832668936	-1.75404256496138	0.370581397084807	-14.9040979116497	-17.9367258854091	-11.8714699378903	4.16	2.51	6.61	-3.86751255189602	-3.21361803242375	-2.55972351295147	-4.14139623860514	-3.44119520058668	-2.74099416256823	-4.09584741037196	-3.40519361645386	-2.71213612355707	-2.33382544582537	5.43073683110825	-0.124182168395697	-21.1958050361611	-0.800538891130115	-0.713714472154445	-0.953188392223294	-0.937230566378327	-0.843799419038286	-1.10155605159189	-0.878694833058696	-0.79012110157447	-1.03794795578812	0.0126868129918495	0.0137793878856004	0.0134651238450276
249	14.590010676409	0.28	-2.32160560911076	-2.89741613696105	-1.74579508126048	0.407174677848085	-14.814898379142	-17.60588099007	-12.0239157682139	4.39	2.35	7.66	-3.61361334640421	-3.04076317104973	-2.46791299569525	-3.84880699040143	-3.23867260467615	-2.62853821895087	-3.71255338601442	-3.12413983815929	-2.53632151566907	-2.32160560911076	5.65457096627841	0.353694810963601	-21.0072838708997	-0.800538891130115	-0.713714472154445	-0.953188392223294	-0.937230566378327	-0.843799419038286	-1.10155605159189	-0.878694833058696	-0.79012110157447	-1.03794795578812	0.0126868129918495	0.0137793878856004	0.0134651238450276
249	14.590010676409	0.28	-2.27909445448046	-2.84313556693829	-1.71505334202263	0.438838332975451	-17.0156001532517	-20.0197697955405	-14.0114305109629	3.62	2.05	6.39	-4.88845927852246	-4.15489634987313	-3.42133342122379	-5.3128384842688	-4.5155931486916	-3.7183478131144	-5.15350010673803	-4.3792854714508	-3.60704254704326	-2.27909445448046	5.09385572624963	0.732491742233171	-18.8847632225798	-0.800538891130115	-0.713714472154445	-0.953188392223294	-0.937230566378327	-0.843799419038286	-1.10155605159189	-0.878694833058696	-0.79012110157447	-1.03794795578812	0.0126868129918495	0.0137793878856004	0.0134651238450276
249	14.590010676409	0.28	-2.27658372599021	-2.84832329627472	-1.7048441557057	0.320828739826945	-13.1794601686681	-16.173351968282	-10.1855683690542	3.99	2.25	6.15	-3.61455994221082	-2.94545922694658	-2.27635851168234	-3.88634774411842	-3.1669356726825	-2.44752360124658	-3.82853572611518	-3.1204096402137	-2.41098321868572	-2.27658372599021	5.15331164972911	-0.0918842397996661	-19.811540391077	-0.800538891130115	-0.713714472154445	-0.953188392223294	-0.937230566378327	-0.843799419038286	-1.10155605159189	-0.878694833058696	-0.79012110157447	-1.03794795578812	0.0126868129918495	0.0137793878856004	0.0134651238450276
249	14.590010676409	0.28	-2.22974073533586	-2.79119679672778	-1.66828467394394	0.391259252976988	-15.33223388797	-18.3181305476204	-12.3463372283195	4.09	2.76	6.67	-4.00740389050442	-3.35418800368557	-2.70097211686672	-4.29819702739484	-3.59758120236542	-2.896965377336	-4.29164365537258	-3.5889343239984	-2.89076368643084	-2.22974073533586	5.40213122060353	-1.70128271049277	-22.8671013711734	-0.800538891130115	-0.713714472154445	-0.953188392223294	-0.937230566378327	-0.843799419038286	-1.10155605159189	-0.878694833058696	-0.79012110157447	-1.03794795578812	0.0126868129918495	0.0137793878856004	0.0134651238450276
249	14.590010676409	0.28	-2.20929780186305	-2.76352871290432	-1.65506689082177	0.34719572914697	-14.2524400332025	-17.3036984493221	-11.2011816170829	3.88	2.54	6.15	-3.97035416168601	-3.27023929397145	-2.57012442625688	-4.28212224427005	-3.52703155802466	-2.77194087177927	-4.27414436580639	-3.51814581302028	-2.76480483642466	-2.20929780186305	4.99183470347415	2.7742706353506	-17.8217670944095	-0.800538891130115	-0.713714472154445	-0.953188392223294	-0.937230566378327	-0.843799419038286	-1.10155605159189	-0.878694833058696	-0.79012110157447	-1.03794795578812	0.0126868129918495	0.0137793878856004	0.0134651238450276
249	14.590010676409	0.28	-2.20167748953293	-2.74701792693735	-1.65633705212852	0.403979864557767	-14.9609741662437	-17.7982132964393	-12.1237350360481	3.83	2.34	6.51	-4.12995132244851	-3.47158976094289	-2.81322819943728	-4.46024979919007	-3.74923487595389	-3.03821995271771	-4.38420284193398	-3.68649933220886	-2.98595753014389	-2.20167748953293	5.33588176761099	-1.41479953167194	-21.3653954766718	-0.800538891130115	-0.713714472154445	-0.953188392223294	-0.937230566378327	-0.843799419038286	-1.10155605159189	-0.878694833058696	-0.79012110157447	-1.03794795578812	0.0126868129918495	0.0137793878856004	0.0134651238450276
249	14.590010676409	0.28	-2.16623100356408	-2.70216970732991	-1.63029229979826	0.469294365932513	-16.1954405242732	-18.8843885382731	-13.5064925102734	4.04	2.21	7.93	-4.17219591656856	-3.57811695546595	-2.98403799436334	-4.47997485142568	-3.84207124892906	-3.20416764643243	-4.2669384673213	-3.66054142882401	-3.0516169968961	-2.16623100356408	5.53173388325185	-1.82106681920986	-22.4997789821425	-0.800538891130115	-0.713714472154445	-0.953188392223294	-0.937230566378327	-0.843799419038286	-1.10155605159189	-0.878694833058696	-0.79012110157447	-1.03794795578812	0.0126868129918495	0.0137793878856004	0.0134651238450276
249	14.590010676409	0.28	-2.16061923243899	-2.69604097221093	-1.62519749266705	0.43072873278256	-13.9371008006887	-16.4386878107352	-11.4355137906421	3.81	2.04	7.17	-3.83070660967292	-3.24776191211627	-2.66481721455962	-4.13919365904965	-3.50930438754809	-2.87941511604652	-3.95137920658674	-3.3509747972877	-2.74892366210896	-2.16061923243899	5.18113193689383	-1.63154918287307	-21.3978340078461	-0.800538891130115	-0.713714472154445	-0.953188392223294	-0.937230566378327	-0.843799419038286	-1.10155605159189	-0.878694833058696	-0.79012110157447	-1.03794795578812	0.0126868129918495	0.0137793878856004	0.0134651238450276
249	14.590010676409	0.28	-2.15355380805531	-2.69194332572211	-1.61516429038852	0.356971584230337	-14.8666290027899	-17.9819028161354	-11.7513551894445	3.88	2.45	6.69	-4.12200172134912	-3.40788574861895	-2.69376977588878	-4.44516866552892	-3.67506565244845	-2.90496263936798	-4.38003912477988	-3.62143253011	-2.86209553609841	-2.15355380805531	5.34958823557034	-0.084830530679187	-20.7377682329251	-0.800538891130115	-0.713714472154445	-0.953188392223294	-0.937230566378327	-0.843799419038286	-1.10155605159189	-0.878694833058696	-0.79012110157447	-1.03794795578812	0.0126868129918495	0.0137793878856004	0.0134651238450276
249	14.590010676409	0.28	-2.14234825883259	-2.67894979563999	-1.60574672202519	0.426368154644877	-15.2931251671732	-18.0626543857169	-12.5235959486295	4.2	2.49	6.02	-3.85414446593845	-3.26319224579601	-2.67224002565356	-4.1222896556938	-3.49022299456274	-2.85815633343168	-4.1116452042509	-3.48113823942104	-2.85184551562939	-2.14234825883259	5.13295878684763	0.223169623513616	-20.3151901598083	-0.800538891130115	-0.713714472154445	-0.953188392223294	-0.937230566378327	-0.843799419038286	-1.10155605159189	-0.878694833058696	-0.79012110157447	-1.03794795578812	0.0126868129918495	0.0137793878856004	0.0134651238450276
249	14.590010676409	0.28	-2.12208349316641	-2.64870903081643	-1.59545795551639	0.408726042037426	-14.3065732269306	-16.9931503015606	-11.6199961523006	4.55	2.55	7.43	-3.37580478371197	-2.84209799130433	-2.30839119889669	-3.5832890514957	-3.01677948460057	-2.45026991770544	-3.50387953193502	-2.94979648324911	-2.3970406452498	-2.12208349316641	5.69242907816334	4.14434827223449	-17.4045448846572	-0.800538891130115	-0.713714472154445	-0.953188392223294	-0.937230566378327	-0.843799419038286	-1.10155605159189	-0.878694833058696	-0.79012110157447	-1.03794795578812	0.0126868129918495	0.0137793878856004	0.0134651238450276
249	14.590010676409	0.28	-2.1181386522805	-2.64551359943363	-1.59076370512738	0.293175666696069	-12.4868612765778	-15.513987524785	-9.45973502837057	3.6	2.21	6.46	-3.79850743969511	-3.05733360825161	-2.31615977680812	-4.12968853836665	-3.32389386105119	-2.51809918373573	-4.03742084261235	-3.25057022116191	-2.46168155468004	-2.1181386522805	5.07093126651511	-2.55163210905204	-22.1790967197179	-0.800538891130115	-0.713714472154445	-0.953188392223294	-0.937230566378327	-0.843799419038286	-1.10155605159189	-0.878694833058696	-0.79012110157447	-1.03794795578812	0.0126868129918495	0.0137793878856004	0.0134651238450276
249	14.590010676409	0.28	-2.10266911581209	-2.62621828276703	-1.57911994885715	0.393569539275551	-14.3434157069837	-17.1232429809757	-11.5635884329918	4.1	2.42	7.64	-3.73986054168369	-3.13272284316192	-2.52558514464015	-4.01049423549698	-3.35942123078589	-2.7083482260748	-3.88443408325797	-3.25422923935261	-2.6238101522735	-2.10266911581209	5.64210624795356	0.389035919124333	-20.6114874997858	-0.800538891130115	-0.713714472154445	-0.953188392223294	-0.937230566378327	-0.843799419038286	-1.10155605159189	-0.878694833058696	-0.79012110157447	-1.03794795578812	0.0126868129918495	0.0137793878856004	0.0134651238450276
249	14.590010676409	0.28	-2.06300143064776	-2.57741562320446	-1.54858723809105	0.33079806899007	-13.9352558503148	-17.0298059499047	-10.8407057507249	3.97	2.21	6.72	-3.82814100357499	-3.13251510162962	-2.43688919968424	-4.11876902880991	-3.3703320151537	-2.62189500149749	-4.00845552699895	-3.2786832735092	-2.55082104162907	-2.06300143064776	5.55363839099742	1.12886538717324	-19.6438959892029	-0.800538891130115	-0.713714472154445	-0.953188392223294	-0.937230566378327	-0.843799419038286	-1.10155605159189	-0.878694833058696	-0.79012110157447	-1.03794795578812	0.0126868129918495	0.0137793878856004	0.0134651238450276
249	14.590010676409	0.28	-2.05258838239885	-2.56594796431199	-1.53922880048571	0.413003249880835	-14.9403838771799	-17.7213028286701	-12.1594649256896	4.19	2.11	7.26	-3.79592461860722	-3.20024839703534	-2.60457217546346	-4.06175360268461	-3.424362115208	-2.78697062773139	-3.89151724425398	-3.28005852245697	-2.6694273506917	-2.05258838239885	5.69963026091316	1.87780032944609	-18.8288756660109	-0.800538891130115	-0.713714472154445	-0.953188392223294	-0.937230566378327	-0.843799419038286	-1.10155605159189	-0.878694833058696	-0.79012110157447	-1.03794795578812	0.0126868129918495	0.0137793878856004	0.0134651238450276
249	14.590010676409	0.28	-2.04089498556169	-2.54801877656903	-1.53377119455434	0.400560159911294	-14.3509400246899	-17.0919128948628	-11.6099671545171	3.89	2.15	6.82	-3.91233568101238	-3.28492750109548	-2.65751932117858	-4.21834042568776	-3.54185928896031	-2.86537815223285	-4.08387135220869	-3.42856117482256	-2.77346848722392	-2.04089498556169	5.4514094690753	-1.30435875875107	-21.419893236072	-0.800538891130115	-0.713714472154445	-0.953188392223294	-0.937230566378327	-0.843799419038286	-1.10155605159189	-0.878694833058696	-0.79012110157447	-1.03794795578812	0.0126868129918495	0.0137793878856004	0.0134651238450276
249	14.590010676409	0.28	-2.02893470435351	-2.53485386591586	-1.52301554279116	0.446541402882217	-17.3358832755201	-20.3491885962602	-14.3225779547801	4.26	2.68	7.53	-4.28987275725977	-3.65462893200354	-3.01938510674732	-4.58224828006215	-3.90370952369125	-3.22517076732035	-4.50094884916978	-3.83510749746145	-3.16601181894307	-2.02893470435351	5.99249609716965	-1.11185298841752	-23.3309703659387	-0.800538891130115	-0.713714472154445	-0.953188392223294	-0.937230566378327	-0.843799419038286	-1.10155605159189	-0.878694833058696	-0.79012110157447	-1.03794795578812	0.0126868129918495	0.0137793878856004	0.0134651238450276
249	14.590010676409	0.28	-2.02789409012201	-2.53668300968509	-1.51910517055893	0.416549416460245	-14.3876496257816	-17.0461950722478	-11.7291041793155	3.54	2.09	6.23	-4.23782799988584	-3.57689115830612	-2.91595431672639	-4.61634917895982	-3.89637771101609	-3.17640624307235	-4.50249927413025	-3.79854177603123	-3.09749888449522	-2.02789409012201	5.19026689372026	-0.142829979631703	-19.5236517586343	-0.800538891130115	-0.713714472154445	-0.953188392223294	-0.937230566378327	-0.843799419038286	-1.10155605159189	-0.878694833058696	-0.79012110157447	-1.03794795578812	0.0126868129918495	0.0137793878856004	0.0134651238450276
249	14.590010676409	0.28	-2.02018485733808	-2.52616796371744	-1.51420175095873	0.395953295362632	-14.3284435033068	-17.0915508396734	-11.5653361669402	4.16	2.16	6.72	-3.67798614453683	-3.08338413361606	-2.4887821226953	-3.93757827805634	-3.30100927798876	-2.66444027792118	-3.8213408834322	-3.20451594164375	-2.5852568897947	-2.02018485733808	5.36201926294799	0.768412321109767	-19.5274689417891	-0.800538891130115	-0.713714472154445	-0.953188392223294	-0.937230566378327	-0.843799419038286	-1.10155605159189	-0.878694833058696	-0.79012110157447	-1.03794795578812	0.0126868129918495	0.0137793878856004	0.0134651238450276
249	14.590010676409	0.28	-2.02017141420416	-2.53210678375479	-1.50823604465353	0.354951876494296	-12.9948916167143	-15.7299678962421	-10.2598153371865	3.86	2.28	6.4	-3.62088087746385	-2.9912937438936	-2.36170661032335	-3.90670496763196	-3.22741965957763	-2.5481343515233	-3.83834597997087	-3.16934554463657	-2.50327428058282	-2.02017141420416	5.26997010952485	0.132284408795945	-19.7264480653349	-0.800538891130115	-0.713714472154445	-0.953188392223294	-0.937230566378327	-0.843799419038286	-1.10155605159189	-0.878694833058696	-0.79012110157447	-1.03794795578812	0.0126868129918495	0.0137793878856004	0.0134651238450276
249	14.590010676409	0.28	-2.00527147652696	-2.50301590960133	-1.5075270434526	0.370651477018957	-13.7202556078697	-16.5115806059137	-10.9289306098258	3.98	2.59	7.2	-3.70273769332306	-3.07678040121072	-2.45082310909838	-3.98273019040687	-3.30943944942441	-2.63614870844196	-3.91802737880035	-3.25527933668138	-2.59209600518397	-2.00527147652696	5.54205496462087	1.35608144722788	-19.8505745985409	-0.800538891130115	-0.713714472154445	-0.953188392223294	-0.937230566378327	-0.843799419038286	-1.10155605159189	-0.878694833058696	-0.79012110157447	-1.03794795578812	0.0126868129918495	0.0137793878856004	0.0134651238450276
249	14.590010676409	0.28	-2.00219966003629	-2.5044010470012	-1.49999827307138	0.426072812809892	-14.1347900820753	-16.6960951686401	-11.5734849955106	4.16	2.21	7.7	-3.59691572425255	-3.04512211937559	-2.49332851449863	-3.85126722087005	-3.26045420603636	-2.66964119120266	-3.68252731327372	-3.11639488991473	-2.5528172954291	-2.00219966003629	5.49948048807492	-1.00446841158335	-21.6526124897991	-0.800538891130115	-0.713714472154445	-0.953188392223294	-0.937230566378327	-0.843799419038286	-1.10155605159189	-0.878694833058696	-0.79012110157447	-1.03794795578812	0.0126868129918495	0.0137793878856004	0.0134651238450276
249	14.590010676409	0.28	-1.9993545053631	-2.49735964117023	-1.50134936955597	0.456245096492648	-15.1636157700035	-17.7482001844476	-12.5790313555595	3.9	2.21	6.06	-4.04814056469451	-3.45862946485034	-2.86911836500617	-4.36292723080002	-3.72757527370634	-3.09222331661265	-4.29962134149322	-3.67027313166119	-3.04415350623935	-1.9993545053631	5.01713488025476	-0.988372519552795	-20.7317422637242	-0.800538891130115	-0.713714472154445	-0.953188392223294	-0.937230566378327	-0.843799419038286	-1.10155605159189	-0.878694833058696	-0.79012110157447	-1.03794795578812	0.0126868129918495	0.0137793878856004	0.0134651238450276
249	14.590010676409	0.28	-1.98222650349566	-2.47292378389306	-1.49152922309825	0.404742343842894	-14.5696654406304	-17.3283256750782	-11.8110052061825	4.51	2.23	8.01	-3.4727312813884	-2.91987430775318	-2.36701733411796	-3.68950883727569	-3.10214099199826	-2.51477314672082	-3.51313171982555	-2.95437099846749	-2.39448557686868	-1.98222650349566	5.99080528553142	0.534984733680807	-20.9175851459027	-0.800538891130115	-0.713714472154445	-0.953188392223294	-0.937230566378327	-0.843799419038286	-1.10155605159189	-0.878694833058696	-0.79012110157447	-1.03794795578812	0.0126868129918495	0.0137793878856004	0.0134651238450276
249	14.590010676409	0.28	-1.97577782004894	-2.47490214696751	-1.47665349313038	0.432021897184472	-14.5130872943127	-17.1112011890712	-11.9149733995541	4.39	2.32	6.63	-3.50872255013071	-2.97596855410092	-2.44321455807114	-3.736710171969	-3.16933921354213	-2.60196825511527	-3.66349898996902	-3.10751499499555	-2.55024684918076	-1.97577782004894	5.51745830750797	0.549026986607908	-19.9778881189622	-0.800538891130115	-0.713714472154445	-0.953188392223294	-0.937230566378327	-0.843799419038286	-1.10155605159189	-0.878694833058696	-0.79012110157447	-1.03794795578812	0.0126868129918495	0.0137793878856004	0.0134651238450276
249	14.590010676409	0.28	-1.97438246008478	-2.46436095632096	-1.4844039638486	0.37944575805065	-14.2723416730546	-17.1220192086772	-11.4226641374319	3.42	2.17	7.05	-4.39343652000768	-3.66222151536003	-2.93100651071238	-4.80581483722479	-4.00596626708295	-3.20611769694112	-4.63859432065601	-3.86738383666604	-3.09530295380722	-1.97438246008478	5.28127851894878	0.729298788502641	-19.2493545025315	-0.800538891130115	-0.713714472154445	-0.953188392223294	-0.937230566378327	-0.843799419038286	-1.10155605159189	-0.878694833058696	-0.79012110157447	-1.03794795578812	0.0126868129918495	0.0137793878856004	0.0134651238450276
249	14.590010676409	0.28	-1.97155847795829	-2.46705292184263	-1.47606403407395	0.34903410293375	-14.3573361190378	-17.4186264281781	-11.2960458098974	5.16	2.57	8.74	-3.08545636447239	-2.54319330447848	-2.00093024448456	-3.23895090581464	-2.6697114734957	-2.10047204117677	-3.1075290638553	-2.56212516913813	-2.01509164630204	-1.97155847795829	6.67198018416961	1.27998019252188	-22.3212578688752	-0.800538891130115	-0.713714472154445	-0.953188392223294	-0.937230566378327	-0.843799419038286	-1.10155605159189	-0.878694833058696	-0.79012110157447	-1.03794795578812	0.0126868129918495	0.0137793878856004	0.0134651238450276
249	14.590010676409	0.28	-1.93674772563175	-2.42218825514982	-1.45130719611368	0.492939911442086	-18.1536232638968	-21.02825027844	-15.2789962493537	3.61	1.96	6.48	-5.1373394685001	-4.43504923400682	-3.73275899951354	-5.58368763957717	-4.82038022612319	-4.0570728126692	-5.37579281782828	-4.64505966098021	-3.90738221019884	-1.93674772563175	5.331534042398	1.87104287205243	-17.5680616002594	-0.800538891130115	-0.713714472154445	-0.953188392223294	-0.937230566378327	-0.843799419038286	-1.10155605159189	-0.878694833058696	-0.79012110157447	-1.03794795578812	0.0126868129918495	0.0137793878856004	0.0134651238450276
249	14.590010676409	0.28	-1.93316825302278	-2.4132417104489	-1.45309479559665	0.467942080739461	-15.9796066744077	-18.6399332429869	-13.3192801058284	4.13	2.27	7.27	-4.0406960044946	-3.46400021936599	-2.88730443423739	-4.32943691125862	-3.71153147716365	-3.09362604306868	-4.18526256641555	-3.58624009802961	-2.990980536285	-1.93316825302278	5.45862287301803	1.18050941199008	-19.2406653594998	-0.800538891130115	-0.713714472154445	-0.953188392223294	-0.937230566378327	-0.843799419038286	-1.10155605159189	-0.878694833058696	-0.79012110157447	-1.03794795578812	0.0126868129918495	0.0137793878856004	0.0134651238450276
249	14.590010676409	0.28	-1.91235769330591	-2.39317845681872	-1.43153692979309	0.334248190577787	-13.0234014817313	-15.893068695393	-10.1537342680696	3.81	2.5	5.88	-3.70168425651587	-3.03330471636259	-2.36492517620931	-3.99953581339615	-3.27737592007764	-2.55521602675914	-4.0003800687205	-3.27918805046791	-2.55778179492332	-1.91235769330591	5.08355063125997	0.896420430119706	-19.3585880911578	-0.800538891130115	-0.713714472154445	-0.953188392223294	-0.937230566378327	-0.843799419038286	-1.10155605159189	-0.878694833058696	-0.79012110157447	-1.03794795578812	0.0126868129918495	0.0137793878856004	0.0134651238450276
249	14.590010676409	0.28	-1.9071039846432	-2.37888056391276	-1.43532740537365	0.402019852312663	-13.0268868238597	-15.5074239688991	-10.5463496788203	3.7	1.93	6.27	-3.71358758444628	-3.11956939270465	-2.52555120096303	-4.02609796464904	-3.38209122497979	-2.73808448531054	-3.88471508660973	-3.26175409933917	-2.64064578451323	-1.9071039846432	5.13371469524762	0.862612163583108	-17.6246864387831	-0.800538891130115	-0.713714472154445	-0.953188392223294	-0.937230566378327	-0.843799419038286	-1.10155605159189	-0.878694833058696	-0.79012110157447	-1.03794795578812	0.0126868129918495	0.0137793878856004	0.0134651238450276
249	14.590010676409	0.28	-1.89111874253012	-2.36743433986288	-1.41480314519735	0.328969194629289	-11.993223563199	-14.667553612004	-9.318893514394	4.33	2.49	7	-3.04567504197152	-2.49035815006844	-1.93504125816536	-3.24792773495946	-2.65573417850704	-2.06354062205462	-3.188694423862	-2.60857550427558	-2.0268088260536	-1.89111874253012	5.69368722573135	0.553659660587616	-20.7244968759418	-0.800538891130115	-0.713714472154445	-0.953188392223294	-0.937230566378327	-0.843799419038286	-1.10155605159189	-0.878694833058696	-0.79012110157447	-1.03794795578812	0.0126868129918495	0.0137793878856004	0.0134651238450276
249	14.590010676409	0.28	-1.89070983289787	-2.35875444192157	-1.42266522387417	0.376003154575593	-13.9180795928484	-16.7174491157751	-11.1187100699216	4.2	2.29	7.56	-3.57193728480913	-2.973809406348	-2.37568152788686	-3.82101973695622	-3.18118251513729	-2.54134529331835	-3.68095312773595	-3.06494676787594	-2.44741435338667	-1.89070983289787	5.78122854064318	0.49913193223157	-20.633867100127	-0.800538891130115	-0.713714472154445	-0.953188392223294	-0.937230566378327	-0.843799419038286	-1.10155605159189	-0.878694833058696	-0.79012110157447	-1.03794795578812	0.0126868129918495	0.0137793878856004	0.0134651238450276
249	14.590010676409	0.28	-1.87957348603178	-2.34460846504076	-1.41453850702281	0.417337959612427	-14.6077744903194	-17.3026203895752	-11.9129285910636	4.14	2.09	7.22	-3.74282304426473	-3.1598864077681	-2.57694977127148	-4.00932104782412	-3.384877920641	-2.76043479345788	-3.83955531150573	-3.24077761623363	-2.64367415899083	-1.87957348603178	5.90203264918205	0.688692200422267	-19.9847686159558	-0.800538891130115	-0.713714472154445	-0.953188392223294	-0.937230566378327	-0.843799419038286	-1.10155605159189	-0.878694833058696	-0.79012110157447	-1.03794795578812	0.0126868129918495	0.0137793878856004	0.0134651238450276
249	14.590010676409	0.28	-1.87902875003586	-2.35256055361082	-1.4054969464609	0.404248370343609	-13.6789463843819	-16.2716124860704	-11.0862802826935	3.74	2.07	6.36	-3.85666166456364	-3.24215366961506	-2.62764567466648	-4.17588214638096	-3.51051059240398	-2.84513903842701	-4.05588912174343	-3.41136863316306	-2.76510820140104	-1.87902875003586	5.07711610139545	0.362660009756317	-18.8572975904883	-0.800538891130115	-0.713714472154445	-0.953188392223294	-0.937230566378327	-0.843799419038286	-1.10155605159189	-0.878694833058696	-0.79012110157447	-1.03794795578812	0.0126868129918495	0.0137793878856004	0.0134651238450276
249	14.590010676409	0.28	-1.87730025266141	-2.34168516760089	-1.41291533772192	0.347340354322313	-12.0639967419071	-14.6459146614516	-9.48207882236249	4.15	2.43	7.53	-3.16165606965252	-2.60428996105718	-2.04692385246184	-3.38599740632631	-2.78908232242681	-2.19216723852731	-3.2879760138982	-2.70812792336794	-2.12818905871148	-1.87730025266141	5.68728491465039	0.28570377087134	-21.1108908848684	-0.800538891130115	-0.713714472154445	-0.953188392223294	-0.937230566378327	-0.843799419038286	-1.10155605159189	-0.878694833058696	-0.79012110157447	-1.03794795578812	0.0126868129918495	0.0137793878856004	0.0134651238450276
249	14.590010676409	0.28	-1.874482026962	-2.34777442882823	-1.40118962509577	0.424622775364326	-15.4693076931931	-18.2807620074903	-12.6578533788959	4.29	2.53	7.7	-3.8323825718218	-3.24298873193859	-2.65359489205538	-4.09109423906183	-3.46191234041373	-2.83273044176564	-3.97933501329695	-3.36842084222072	-2.75652946128811	-1.874482026962	5.87282611049251	2.85801022408848	-18.4943148883473	-0.800538891130115	-0.713714472154445	-0.953188392223294	-0.937230566378327	-0.843799419038286	-1.10155605159189	-0.878694833058696	-0.79012110157447	-1.03794795578812	0.0126868129918495	0.0137793878856004	0.0134651238450276
249	14.590010676409	0.28	-1.86844411830773	-2.34158004799127	-1.39530818862419	0.417894264438401	-15.5467081020835	-18.4114905029871	-12.6819257011799	4.6	2.45	7.59	-3.62436825326919	-3.06042551410449	-2.4964827749398	-3.84354863468507	-3.24550197008307	-2.64745530548106	-3.73250422096562	-3.15054020941649	-2.57094359099355	-1.86844411830773	6.21536088597489	0.347889825557659	-22.2349094087307	-0.800538891130115	-0.713714472154445	-0.953188392223294	-0.937230566378327	-0.843799419038286	-1.10155605159189	-0.878694833058696	-0.79012110157447	-1.03794795578812	0.0126868129918495	0.0137793878856004	0.0134651238450276
249	14.590010676409	0.28	-1.86653711682764	-2.32850358176728	-1.40457065188801	0.446541897214781	-16.9718199708429	-19.9218412337783	-14.0217987079075	4.9	2.89	7.64	-3.70224254618453	-3.15401539671452	-2.6057882472445	-3.90388278218356	-3.32579679704267	-2.74771081190179	-3.86079893461934	-3.28850380328228	-2.71786751426845	-1.86653711682764	6.37478722586614	-2.33686386571662	-25.4125234513395	-0.800538891130115	-0.713714472154445	-0.953188392223294	-0.937230566378327	-0.843799419038286	-1.10155605159189	-0.878694833058696	-0.79012110157447	-1.03794795578812	0.0126868129918495	0.0137793878856004	0.0134651238450276
249	14.590010676409	0.28	-1.86598447772463	-2.33350679007686	-1.39846216537241	0.442941989478447	-14.5460273529684	-17.0928965878913	-11.9991581180455	3.93	2.23	7.74	-3.87473440788406	-3.29739271473136	-2.72005102157866	-4.17300284063776	-3.55121866863293	-2.92943449662809	-3.99046135847001	-3.39687770613836	-2.80204571915995	-1.86598447772463	5.68722701984362	0.920830949981095	-19.2553950538792	-0.800538891130115	-0.713714472154445	-0.953188392223294	-0.937230566378327	-0.843799419038286	-1.10155605159189	-0.878694833058696	-0.79012110157447	-1.03794795578812	0.0126868129918495	0.0137793878856004	0.0134651238450276
249	14.590010676409	0.28	-1.86455528922648	-2.32762061722452	-1.40148996122845	0.377073117183264	-13.4128324347332	-16.1044398229828	-10.7212250464837	4.27	2.27	7.56	-3.38869933122432	-2.82233078585816	-2.255962240492	-3.61891983039538	-3.01407349857365	-2.40922716675191	-3.4806131668911	-2.90046919936538	-2.31754030194387	-1.86455528922648	5.9486492907603	1.12866667413071	-20.129397203282	-0.800538891130115	-0.713714472154445	-0.953188392223294	-0.937230566378327	-0.843799419038286	-1.10155605159189	-0.878694833058696	-0.79012110157447	-1.03794795578812	0.0126868129918495	0.0137793878856004	0.0134651238450276
249	14.590010676409	0.28	-1.86046801968638	-2.32219555327103	-1.39874048610172	0.448738433443991	-16.4050126716983	-19.2438745011508	-13.5661508422459	3.38	1.9	6.08	-4.98868500332006	-4.25275277541864	-3.51682054751721	-5.46445024992036	-4.65833299777795	-3.85221574563554	-5.28459750117739	-4.50418423728555	-3.72486489531265	-1.86046801968638	5.12125499732	-2.27145422143275	-20.9651192173132	-0.800538891130115	-0.713714472154445	-0.953188392223294	-0.937230566378327	-0.843799419038286	-1.10155605159189	-0.878694833058696	-0.79012110157447	-1.03794795578812	0.0126868129918495	0.0137793878856004	0.0134651238450276
249	14.590010676409	0.28	-1.85638242922086	-2.32617629042336	-1.38658856801836	0.383982330887221	-14.9808583825023	-17.9433908890417	-12.0183258759628	3.74	2.45	6.69	-4.2552434847949	-3.55268412882368	-2.85012477285246	-4.60776743818539	-3.84700483190819	-3.08624222563098	-4.54290553791505	-3.79270382166066	-3.04130414786994	-1.85638242922086	5.44918767690398	-0.702052479993215	-21.0719721774276	-0.800538891130115	-0.713714472154445	-0.953188392223294	-0.937230566378327	-0.843799419038286	-1.10155605159189	-0.878694833058696	-0.79012110157447	-1.03794795578812	0.0126868129918495	0.0137793878856004	0.0134651238450276
249	14.590010676409	0.28	-1.85217468583471	-2.31325097309194	-1.39109839857747	0.377228025364323	-14.2014410382511	-17.0503622039218	-11.3525198725805	3.6	2.14	6.33	-4.18451699554458	-3.48533190527281	-2.78614681500104	-4.55071933943399	-3.79034601187159	-3.02997268430919	-5.72098690234597	-3.698927596697	-2.95769100817022	-1.85217468583471	5.48266172590366	0.527108276369241	-19.5290587774268	-0.800538891130115	-0.713714472154445	-0.953188392223294	-0.937230566378327	-0.843799419038286	-1.10155605159189	-0.878694833058696	-0.79012110157447	-1.03794795578812	0.0126868129918495	0.0137793878856004	0.0134651238450276
249	14.590010676409	0.28	-1.85126358035563	-2.31895895167206	-1.38356820903919	0.405563190877099	-14.4779542305683	-17.2145852312516	-11.7413232298849	3.89	2.39	7.05	-3.93740016748659	-3.31146517017523	-2.68553017286388	-4.24497939686369	-3.5701480222669	-2.8953166476701	-4.14467785923985	-3.48588185399607	-2.82816499693032	-1.85126358035563	5.37514172487342	-1.28095538333504	-21.9286481891923	-0.800538891130115	-0.713714472154445	-0.953188392223294	-0.937230566378327	-0.843799419038286	-1.10155605159189	-0.878694833058696	-0.79012110157447	-1.03794795578812	0.0126868129918495	0.0137793878856004	0.0134651238450276
249	14.590010676409	0.28	-1.84568083416522	-2.30456189690172	-1.38679977142872	0.362968536743917	-13.5386341283948	-16.338945116644	-10.7383231401456	4.05	2.29	7.46	-3.60952010917515	-2.99088905607656	-2.37225800297797	-3.87575386750249	-3.21149334973745	-2.54723283197241	-3.74030958142967	-3.09955366058107	-2.45815451992694	-1.84568083416522	5.95485020277603	1.26992858726125	-20.0504223910133	-0.800538891130115	-0.713714472154445	-0.953188392223294	-0.937230566378327	-0.843799419038286	-1.10155605159189	-0.878694833058696	-0.79012110157447	-1.03794795578812	0.0126868129918495	0.0137793878856004	0.0134651238450276
249	14.590010676409	0.28	-1.84448371503139	-2.31164798933932	-1.37731944072347	0.425810209430596	-15.2375998936439	-18.0002235436751	-12.4749762436128	3.93	2.28	6.78	-4.08403167898958	-3.45722599091147	-2.83042030283335	-4.39887012863752	-3.72374392138218	-3.04861771412683	-4.2925212914954	-3.63372472775314	-2.97412853304877	-1.84448371503139	5.48218656267211	0.721184212377258	-19.5649870347918	-0.800538891130115	-0.713714472154445	-0.953188392223294	-0.937230566378327	-0.843799419038286	-1.10155605159189	-0.878694833058696	-0.79012110157447	-1.03794795578812	0.0126868129918495	0.0137793878856004	0.0134651238450276
249	14.590010676409	0.28	-1.83817509302978	-2.29984639309818	-1.37650379296139	0.35425739322566	-13.7215349978222	-16.6139354394853	-10.8291345561591	4.27	2.33	6.8	-3.497423823701	-2.88854038069003	-2.27965693767906	-3.73520724040807	-3.08492693137407	-2.43464662234007	-3.65326400461291	-3.01683530766959	-2.38133912893935	-1.83817509302978	5.70367990129391	0.0888584476936336	-20.8557628725365	-0.800538891130115	-0.713714472154445	-0.953188392223294	-0.937230566378327	-0.843799419038286	-1.10155605159189	-0.878694833058696	-0.79012110157447	-1.03794795578812	0.0126868129918495	0.0137793878856004	0.0134651238450276
249	14.590010676409	0.28	-1.83209191604022	-2.28586666430459	-1.37831716777584	0.41258838879484	-16.242894800026	-19.2688441593473	-13.2169454407046	4.07	2.37	6.65	-4.22961590625593	-3.56540359357802	-2.90119128090011	-4.53826985780867	-3.82558700796572	-3.11290415812276	-4.45691592724744	-3.75788325990127	-3.05536633695995	-1.83209191604022	5.75313768475696	-0.277525698381931	-21.7029266404951	-0.800538891130115	-0.713714472154445	-0.953188392223294	-0.937230566378327	-0.843799419038286	-1.10155605159189	-0.878694833058696	-0.79012110157447	-1.03794795578812	0.0126868129918495	0.0137793878856004	0.0134651238450276
249	14.590010676409	0.28	-1.82211265735445	-2.28327376767495	-1.36095154703396	0.405738465190281	-13.8503758221236	-16.4674301513718	-11.2333214928754	4.13	2.28	6.89	-3.57254806335852	-3.00478780631071	-2.4370275492629	-3.82817306409799	-3.2197881006631	-2.6114031372282	-3.72693033845138	-3.1360670474738	-2.54155680345529	-1.82211265735445	5.64745299087868	-1.81150741867066	-22.6891952783207	-0.800538891130115	-0.713714472154445	-0.953188392223294	-0.937230566378327	-0.843799419038286	-1.10155605159189	-0.878694833058696	-0.79012110157447	-1.03794795578812	0.0126868129918495	0.0137793878856004	0.0134651238450276
249	14.590010676409	0.28	-1.81905288395802	-2.27557573660003	-1.36253003131601	0.425544936842796	-14.5082477518925	-17.1400650784964	-11.8764304252885	4.18	2.2	7.2	-3.67811338073427	-3.11334758315426	-2.54858178557426	-3.9364876846067	-3.33204911060685	-2.72761053660701	-3.79716402010383	-3.21303269415677	-2.63083031151586	-1.81905288395802	5.89759782097891	-0.0157754070550475	-21.020645687067	-0.800538891130115	-0.713714472154445	-0.953188392223294	-0.937230566378327	-0.843799419038286	-1.10155605159189	-0.878694833058696	-0.79012110157447	-1.03794795578812	0.0126868129918495	0.0137793878856004	0.0134651238450276
249	14.590010676409	0.28	-1.80917199588798	-2.26724631202209	-1.35109767975386	0.322051199880974	-13.6988821856472	-16.8020594134459	-10.5957049578485	4.12	2.42	6.81	-3.64943051066384	-2.97541613085138	-2.30140175103892	-3.91107346461992	-3.18873617173165	-2.46639887884338	-3.84171257524744	-3.13276721064257	-2.42272791032955	-1.80917199588798	5.72137530560493	-1.94237782935535	-23.362383538142	-0.800538891130115	-0.713714472154445	-0.953188392223294	-0.937230566378327	-0.843799419038286	-1.10155605159189	-0.878694833058696	-0.79012110157447	-1.03794795578812	0.0126868129918495	0.0137793878856004	0.0134651238450276
249	14.590010676409	0.28	-1.79570824351856	-2.23983290395109	-1.35158358308603	0.388896877428264	-14.2528754086109	-17.0423857366143	-11.4633650806075	3.8	1.99	6.49	-3.98593689726575	-3.33351579182131	-2.68109468637686	-4.30883515034137	-3.60356181952372	-2.89828848870607	-4.15605896954745	-3.47413323994312	-2.79548770693454	-1.79570824351856	5.57022836708369	-0.496031725245783	-20.8840770145508	-0.800538891130115	-0.713714472154445	-0.953188392223294	-0.937230566378327	-0.843799419038286	-1.10155605159189	-0.878694833058696	-0.79012110157447	-1.03794795578812	0.0126868129918495	0.0137793878856004	0.0134651238450276
249	14.590010676409	0.28	-1.79329135233671	-2.24475486167288	-1.34182784300054	0.433543831060191	-15.5308697361501	-18.3025803733601	-12.7591590989401	4.26	2.51	7.58	-3.85573668433821	-3.27183069052456	-2.6879246967109	-4.11821110861862	-3.4945564488282	-2.87090178903778	-4.01020213580669	-3.40239227217194	-2.79573291277668	-1.79329135233671	6.00199581501722	1.16825392698576	-20.2831638168031	-0.800538891130115	-0.713714472154445	-0.953188392223294	-0.937230566378327	-0.843799419038286	-1.10155605159189	-0.878694833058696	-0.79012110157447	-1.03794795578812	0.0126868129918495	0.0137793878856004	0.0134651238450276
249	14.590010676409	0.28	-1.78809879002645	-2.2303329018767	-1.34586467817621	0.422452316644088	-15.4923453049802	-18.3205295909542	-12.6641610190063	3.96	2.32	6.9	-4.12422767973511	-3.48756071780597	-2.85089375587682	-4.43808113541554	-3.75296385947952	-3.0678465835435	-4.32929489537686	-3.6620390220587	-2.99438144250028	-1.78809879002645	5.46451180530161	-0.682597700492201	-21.6023117089014	-0.800538891130115	-0.713714472154445	-0.953188392223294	-0.937230566378327	-0.843799419038286	-1.10155605159189	-0.878694833058696	-0.79012110157447	-1.03794795578812	0.0126868129918495	0.0137793878856004	0.0134651238450276
249	14.590010676409	0.28	-1.7820335304398	-2.22735379965305	-1.33671326122656	0.365217226762924	-13.7598999470013	-16.5921896700741	-10.9276102239284	4.06	2.24	8.16	-3.65132230438331	-3.02804093863423	-2.40475957288515	-3.91890737034441	-3.24994918631882	-2.58099100229323	-3.72464988285245	-3.08915740989002	-2.45413562466399	-1.7820335304398	6.20773353739404	0.693748329259828	-21.3298529684229	-0.800538891130115	-0.713714472154445	-0.953188392223294	-0.937230566378327	-0.843799419038286	-1.10155605159189	-0.878694833058696	-0.79012110157447	-1.03794795578812	0.0126868129918495	0.0137793878856004	0.0134651238450276
249	14.590010676409	0.28	-1.76625701664763	-2.20467122121835	-1.3278428120769	0.36952141141984	-12.7531856264061	-15.3540608029332	-10.1523104498791	3.57	1.87	6.32	-3.79412419898643	-3.15142494356084	-2.50872568813525	-4.12978836591364	-3.4302298463093	-2.73067132670496	-3.96604381441253	-3.29327998191768	-2.62193599949523	-1.76625701664763	5.2084231440408	-1.82239068350181	-20.6738393106205	-0.800538891130115	-0.713714472154445	-0.953188392223294	-0.937230566378327	-0.843799419038286	-1.10155605159189	-0.878694833058696	-0.79012110157447	-1.03794795578812	0.0126868129918495	0.0137793878856004	0.0134651238450276
249	14.590010676409	0.28	-1.76210700268416	-2.20560330875679	-1.31861069661152	0.415179509434223	-13.0821062433631	-15.5062393792056	-10.6579731075205	4.34	2.21	7.24	-3.21792845430361	-2.7148608307437	-2.2117932071838	-3.43140270924737	-2.89496206709777	-2.35852142494818	-3.30656163673164	-2.79117109665225	-2.27319579684545	-1.76210700268416	5.86467791238617	-0.221776272347215	-21.1179856825034	-0.800538891130115	-0.713714472154445	-0.953188392223294	-0.937230566378327	-0.843799419038286	-1.10155605159189	-0.878694833058696	-0.79012110157447	-1.03794795578812	0.0126868129918495	0.0137793878856004	0.0134651238450276
249	14.590010676409	0.28	-1.75788142633904	-2.19823696891418	-1.3175258837639	0.361512632090703	-13.5140274135978	-16.3180704393811	-10.7099843878144	4.54	2.63	7.72	-3.24968686053446	-2.69127146386659	-2.13285606719871	-3.45029236348749	-2.85740558347936	-2.26451880347122	-3.37090643800405	-2.79210371260511	-2.21367113516925	-1.75788142633904	6.20480397643717	0.866515506878035	-21.5152650424569	-0.800538891130115	-0.713714472154445	-0.953188392223294	-0.937230566378327	-0.843799419038286	-1.10155605159189	-0.878694833058696	-0.79012110157447	-1.03794795578812	0.0126868129918495	0.0137793878856004	0.0134651238450276
249	14.590010676409	0.28	-1.74198230474501	-2.17508008278027	-1.30888452670975	0.412336524593154	-14.1231148876439	-16.7555301497069	-11.4906996255809	4.19	2.51	7.13	-3.58639494212282	-3.02294629579068	-2.45949764945854	-3.83723508068746	-3.23437763002649	-2.63152017936552	-3.76366103299229	-3.17338673079558	-2.58113767644311	-1.74198230474501	6.06383549501234	-0.540272258745987	-21.8126858084357	-0.800538891130115	-0.713714472154445	-0.953188392223294	-0.937230566378327	-0.843799419038286	-1.10155605159189	-0.878694833058696	-0.79012110157447	-1.03794795578812	0.0126868129918495	0.0137793878856004	0.0134651238450276
249	14.590010676409	0.28	-1.74065795745467	-2.17991179029823	-1.30140412461112	0.340359644289245	-12.4954764426846	-15.2114332545606	-9.77951963080868	3.87	2.19	6.5	-3.49660070676309	-2.87229290163919	-2.24798509651528	-3.77198114564813	-3.09850497050078	-2.42502879535342	-3.67999697442131	-3.02302931959345	-2.36591798622648	-1.74065795745467	5.33086028678891	1.57653166057553	-18.8842105485828	-0.800538891130115	-0.713714472154445	-0.953188392223294	-0.937230566378327	-0.843799419038286	-1.10155605159189	-0.878694833058696	-0.79012110157447	-1.03794795578812	0.0126868129918495	0.0137793878856004	0.0134651238450276
249	14.590010676409	0.28	-1.73776195482915	-2.16786223233416	-1.30766167732414	0.453530870967317	-15.7375025353863	-18.4346249861891	-13.0403800845835	4.46	2.31	8.16	-3.73020733602588	-3.18445031847429	-2.63869330092269	-3.96703256696637	-3.38662626049436	-2.80621995402234	-3.78795544036847	-3.23325629910043	-2.67959397205651	-1.73776195482915	6.37382389033298	1.57445744954062	-20.2983922152348	-0.800538891130115	-0.713714472154445	-0.953188392223294	-0.937230566378327	-0.843799419038286	-1.10155605159189	-0.878694833058696	-0.79012110157447	-1.03794795578812	0.0126868129918495	0.0137793878856004	0.0134651238450276
249	14.590010676409	0.28	-1.72840692286492	-2.16308815675581	-1.29372568897403	0.365015805172656	-13.4188893527551	-16.1821869302405	-10.6555917752697	3.94	2.47	6.55	-3.66117755192919	-3.03598868817408	-2.41079982441897	-3.94210794127737	-3.26894692964915	-2.59578591802093	-3.89599991963519	-3.23167429736059	-2.56511020746985	-1.72840692286492	5.48655727336792	0.143026854154045	-20.7730013908723	-0.800538891130115	-0.713714472154445	-0.953188392223294	-0.937230566378327	-0.843799419038286	-1.10155605159189	-0.878694833058696	-0.79012110157447	-1.03794795578812	0.0126868129918495	0.0137793878856004	0.0134651238450276
249	14.590010676409	0.28	-1.72629542453681	-2.15810668815659	-1.29448416091704	0.419815050993471	-14.413424895378	-17.058919485776	-11.7679303049799	3.83	2.29	7.23	-3.95653956603775	-3.34296002324336	-2.72938048044897	-4.27272676856573	-3.61011296339978	-2.94749915823383	-4.13753323032324	-3.49582861641396	-2.8552017338768	-1.72629542453681	5.92160472133609	1.31626420676693	-19.813553180427	-0.800538891130115	-0.713714472154445	-0.953188392223294	-0.937230566378327	-0.843799419038286	-1.10155605159189	-0.878694833058696	-0.79012110157447	-1.03794795578812	0.0126868129918495	0.0137793878856004	0.0134651238450276
249	14.590010676409	0.28	-1.72056637927355	-2.15111202930181	-1.29002072924529	0.407795848953734	-13.7096686144345	-16.289116406031	-11.1302208228381	3.68	2.18	6.52	-3.91892427641207	-3.2983466883925	-2.67776910037292	-4.2511758886412	-3.57798490735607	-2.90479392607095	-4.14261582393002	-3.4890296083591	-2.83345066284533	-1.72056637927355	5.34217033891128	-0.0821475534158739	-19.6286848648659	-0.800538891130115	-0.713714472154445	-0.953188392223294	-0.937230566378327	-0.843799419038286	-1.10155605159189	-0.878694833058696	-0.79012110157447	-1.03794795578812	0.0126868129918495	0.0137793878856004	0.0134651238450276
249	14.590010676409	0.28	-1.71797542026266	-2.14691004510566	-1.28904079541966	0.433990090433457	-15.2505946618871	-17.9698146923015	-12.5313746314727	4.31	2.62	7.94	-3.74643666139153	-3.17952009676502	-2.61260353213851	-3.99695664633477	-3.39213101181848	-2.78730537730219	-3.8892592442979	-3.30159815044787	-2.7132263850493	-1.71797542026266	6.39975886751216	-1.27240931664418	-23.4836031728256	-0.800538891130115	-0.713714472154445	-0.953188392223294	-0.937230566378327	-0.843799419038286	-1.10155605159189	-0.878694833058696	-0.79012110157447	-1.03794795578812	0.0126868129918495	0.0137793878856004	0.0134651238450276
249	14.590010676409	0.28	-1.69438958626976	-2.12336584250696	-1.26541333003257	0.409001799318517	-14.3751482795775	-17.0730632916614	-11.6772332674937	3.37	2.08	6.14	-4.44070314975403	-3.73897555188465	-3.03724795401528	-4.8664032113771	-4.09740575295149	-3.32840829452587	-4.75060885347739	-4.00090584800259	-3.24944019294566	-1.69438958626976	5.22941096189835	-0.974366245362172	-20.2063614365271	-0.800538891130115	-0.713714472154445	-0.953188392223294	-0.937230566378327	-0.843799419038286	-1.10155605159189	-0.878694833058696	-0.79012110157447	-1.03794795578812	0.0126868129918495	0.0137793878856004	0.0134651238450276
249	14.590010676409	0.28	-1.66926893897921	-2.08675700190967	-1.25178087604874	0.400123286144119	-12.648585710019	-15.0666147811204	-10.2305566389177	3.28	1.97	6.94	-4.00482264834872	-3.36209183396255	-2.71936101957638	-4.40183051846741	-3.69538422549836	-2.9889379325293	-4.20218539618229	-3.5274315328669	-2.8527116068568	-1.66926893897921	5.17878749367891	0.395886674046288	-18.8144873946934	-0.800538891130115	-0.713714472154445	-0.953188392223294	-0.937230566378327	-0.843799419038286	-1.10155605159189	-0.878694833058696	-0.79012110157447	-1.03794795578812	0.0126868129918495	0.0137793878856004	0.0134651238450276
249	14.590010676409	0.28	-1.66055677956941	-2.07455362654875	-1.24655993259008	0.400374373301822	-14.0173190388952	-16.6956076615018	-11.3390304162886	4.25	2.41	6.96	-3.5252132000047	-2.95970288152697	-2.39419256304924	-3.76612287563904	-3.16196612653063	-2.55780937742222	-3.68818715961867	-3.09696083470754	-2.5049614138456	-1.66055677956941	6.21937181762641	-2.07644221053767	-23.9662395768972	-0.800538891130115	-0.713714472154445	-0.953188392223294	-0.937230566378327	-0.843799419038286	-1.10155605159189	-0.878694833058696	-0.79012110157447	-1.03794795578812	0.0126868129918495	0.0137793878856004	0.0134651238450276
249	14.590010676409	0.28	-1.64783672528684	-2.05797407090564	-1.23769937966805	0.505853832670095	-14.6547039385245	-16.9161055837196	-12.3933022933295	4	1.76	6.97	-3.77528357769863	-3.27059102589155	-2.76589847408447	-4.0585004242547	-3.51594649592812	-2.97339256760153	-3.80877157878233	-3.30060752419714	-2.79045558511587	-1.64783672528684	5.79110710503921	-1.19257303405511	-20.87458591666	-0.800538891130115	-0.713714472154445	-0.953188392223294	-0.937230566378327	-0.843799419038286	-1.10155605159189	-0.878694833058696	-0.79012110157447	-1.03794795578812	0.0126868129918495	0.0137793878856004	0.0134651238450276
249	14.590010676409	0.28	-1.63562339280013	-2.04848966096458	-1.22275712463569	0.441137741330155	-15.089476253286	-17.7411794408801	-12.4377730656918	4.02	2.26	6.81	-3.94223572887502	-3.35300550980527	-2.76377529073552	-4.23584893325948	-3.60273352196897	-2.96961811067846	-4.12679624504966	-3.50819802858688	-2.89196882514621	-1.63562339280013	5.90972379621532	-1.52457991883332	-22.5779734031872	-0.800538891130115	-0.713714472154445	-0.953188392223294	-0.937230566378327	-0.843799419038286	-1.10155605159189	-0.878694833058696	-0.79012110157447	-1.03794795578812	0.0126868129918495	0.0137793878856004	0.0134651238450276
249	14.590010676409	0.28	-1.62944368888844	-2.0404817670602	-1.21840561071667	0.438453218862763	-14.488689602564	-17.0487246425942	-11.9286545625337	4.21	1.87	7.62	-3.63633807207425	-3.09030585693434	-2.54427364179443	-3.88915759634848	-3.30516202298007	-2.72116644961167	-3.63713433325347	-3.09016597189976	-2.54323679354885	-1.62944368888844	6.16857610297715	-0.793857627693531	-21.2723787293481	-0.800538891130115	-0.713714472154445	-0.953188392223294	-0.937230566378327	-0.843799419038286	-1.10155605159189	-0.878694833058696	-0.79012110157447	-1.03794795578812	0.0126868129918495	0.0137793878856004	0.0134651238450276
249	14.590010676409	0.28	-1.61444606963529	-2.01748218505993	-1.21140995421064	0.509912763197125	-17.3895465535616	-20.0512672043441	-14.727825902779	3.83	2.3	6.57	-4.64904738693948	-4.03190607062395	-3.41476475430842	-5.02037894571024	-4.35394494039932	-3.68751093508839	-4.92011393526361	-4.26859547788493	-3.61403209747943	-1.61444606963529	5.66693814277872	0.317692226207346	-20.3127151000938	-0.800538891130115	-0.713714472154445	-0.953188392223294	-0.937230566378327	-0.843799419038286	-1.10155605159189	-0.878694833058696	-0.79012110157447	-1.03794795578812	0.0126868129918495	0.0137793878856004	0.0134651238450276
249	14.590010676409	0.28	-1.6053437967537	-2.01065688135536	-1.20003071215203	0.399433777754075	-14.515571095565	-17.2945013442331	-11.7366408468969	3.78	2.36	7.05	-4.06084407979814	-3.4083359661578	-2.75582785251746	-4.39191315212261	-3.68620790714158	-2.98050266216054	-4.28169374862995	-3.59304078228159	-2.90582668276912	-1.6053437967537	5.84285223290669	-0.735371666435786	-21.8982500887566	-0.800538891130115	-0.713714472154445	-0.953188392223294	-0.937230566378327	-0.843799419038286	-1.10155605159189	-0.878694833058696	-0.79012110157447	-1.03794795578812	0.0126868129918495	0.0137793878856004	0.0134651238450276
249	14.590010676409	0.28	-1.60006131260852	-2.00224107279793	-1.19788155241911	0.476065936083446	-15.4058580323849	-17.9292000350436	-12.8825160297262	3.79	2.32	7.47	-4.20301444899154	-3.61148538599974	-3.01995632300794	-4.54477071040544	-3.90514313061357	-3.26551555082171	-4.39131583501307	-3.77131622773842	-3.15423973310779	-1.60006131260852	5.96560867561579	1.13690201139281	-19.6545196233602	-0.800538891130115	-0.713714472154445	-0.953188392223294	-0.937230566378327	-0.843799419038286	-1.10155605159189	-0.878694833058696	-0.79012110157447	-1.03794795578812	0.0126868129918495	0.0137793878856004	0.0134651238450276
249	14.590010676409	0.28	-1.59859554937336	-2.00164981394023	-1.1955412848065	0.412968083879839	-14.5944994460436	-17.3112344504432	-11.877764441644	4	2.32	7.47	-3.86564417300195	-3.2589901028135	-2.65233603262505	-4.15591077186954	-3.50370377291631	-2.85149677396307	-4.01628700420954	-3.38607200931115	-2.75596080415633	-1.59859554937336	6.03659393573616	-0.0948132862417698	-21.3125743028832	-0.800538891130115	-0.713714472154445	-0.953188392223294	-0.937230566378327	-0.843799419038286	-1.10155605159189	-0.878694833058696	-0.79012110157447	-1.03794795578812	0.0126868129918495	0.0137793878856004	0.0134651238450276
249	14.590010676409	0.28	-1.59645880298432	-1.99782714215811	-1.19509046381053	0.453792144789919	-14.7560445590379	-17.2836303389763	-12.2284587790996	4.1	2.02	6.68	-3.77203741232768	-3.22040862035483	-2.66877982838198	-4.04465358771935	-3.45315696967137	-2.86166035162338	-3.89385662267336	-3.32492553144694	-2.75588762559076	-1.59645880298432	6.20826615553002	-0.444304894020036	-21.319336613854	-0.800538891130115	-0.713714472154445	-0.953188392223294	-0.937230566378327	-0.843799419038286	-1.10155605159189	-0.878694833058696	-0.79012110157447	-1.03794795578812	0.0126868129918495	0.0137793878856004	0.0134651238450276
249	14.590010676409	0.28	-1.59640018363116	-2.00101146838223	-1.19178889888009	0.417085429456024	-14.7332950058286	-17.4527087785305	-12.0138812331267	4.04	2.48	6.79	-3.86356239648847	-3.26155700431527	-2.65955161214206	-4.14951932931702	-3.50295723070922	-2.85639513210141	-4.0886297962819	-3.44977944875197	-2.81301839273899	-1.59640018363116	6.02079943622567	-0.211145092594834	-21.5795065449581	-0.800538891130115	-0.713714472154445	-0.953188392223294	-0.937230566378327	-0.843799419038286	-1.10155605159189	-0.878694833058696	-0.79012110157447	-1.03794795578812	0.0126868129918495	0.0137793878856004	0.0134651238450276
249	14.590010676409	0.28	-1.59335871596737	-1.99588473254466	-1.19083269939008	0.518007199507058	-16.2321167223704	-18.6767459297995	-13.7874875149413	4.16	2.57	6.95	-4.02269680648485	-3.49615957442485	-2.96962234236484	-4.30704706133615	-3.74329076869878	-3.1795344760614	-4.24694071858217	-3.69239820573086	-3.13577913131194	-1.59335871596737	6.02761284677933	0.250401959095444	-20.9884269497113	-0.800538891130115	-0.713714472154445	-0.953188392223294	-0.937230566378327	-0.843799419038286	-1.10155605159189	-0.878694833058696	-0.79012110157447	-1.03794795578812	0.0126868129918495	0.0137793878856004	0.0134651238450276
249	14.590010676409	0.28	-1.58285949371735	-1.9815536050106	-1.1841653824241	0.387285142554433	-12.8175942106901	-15.3347249151093	-10.3004635062708	3.66	2.18	7.2	-3.70235368250449	-3.09462787167697	-2.48690206084946	-4.01802097950486	-3.35847970735937	-2.69893843521387	-3.87053682739588	-3.23546032779424	-2.59887263614133	-1.58285949371735	5.68273753356591	0.174560091503311	-20.1492061380283	-0.800538891130115	-0.713714472154445	-0.953188392223294	-0.937230566378327	-0.843799419038286	-1.10155605159189	-0.878694833058696	-0.79012110157447	-1.03794795578812	0.0126868129918495	0.0137793878856004	0.0134651238450276
249	14.590010676409	0.28	-1.56240886366607	-1.95315486379662	-1.17166286353551	0.445157750589572	-14.3260300092814	-16.8231482689726	-11.8289117495902	3.87	2.09	6.33	-3.86544547292156	-3.29168399154203	-2.71792251016251	-4.16966453531416	-3.55074676312028	-2.9318289909264	-4.05944401342234	-3.45727987622307	-2.85442041365821	-1.56240886366607	5.61237585296714	1.53741672579391	-18.6502633623023	-0.800538891130115	-0.713714472154445	-0.953188392223294	-0.937230566378327	-0.843799419038286	-1.10155605159189	-0.878694833058696	-0.79012110157447	-1.03794795578812	0.0126868129918495	0.0137793878856004	0.0134651238450276
249	14.590010676409	0.28	-1.54903292856691	-1.94114472908972	-1.1569211280441	0.423337792685039	-13.4664124723592	-15.920299691725	-11.0125252529935	4.1	2.62	7.46	-3.47682569686526	-2.94092258532178	-2.4050194737783	-3.72838833015583	-3.15371042525701	-2.57903252035819	-3.65692780583445	-3.09100227999748	-2.52917617847569	-1.54903292856691	6.12585737295032	-0.132084464572062	-22.3365347702506	-0.800538891130115	-0.713714472154445	-0.953188392223294	-0.937230566378327	-0.843799419038286	-1.10155605159189	-0.878694833058696	-0.79012110157447	-1.03794795578812	0.0126868129918495	0.0137793878856004	0.0134651238450276
249	14.590010676409	0.28	-1.5351466436532	-1.91990911511499	-1.1503841721914	0.428067361746056	-14.8041309324838	-17.4758129139805	-12.1324489509872	4	2.31	7	-3.8997449070535	-3.30355643491248	-2.70736796277147	-4.19224239999218	-3.55133725084371	-2.91043210169524	-4.07871728987091	-3.46017079845186	-2.83335645050382	-1.5351466436532	5.73475949417205	-0.679997602059321	-20.9498587643724	-0.800538891130115	-0.713714472154445	-0.953188392223294	-0.937230566378327	-0.843799419038286	-1.10155605159189	-0.878694833058696	-0.79012110157447	-1.03794795578812	0.0126868129918495	0.0137793878856004	0.0134651238450276
249	14.590010676409	0.28	-1.51477578398976	-1.8923485257971	-1.13720304218242	0.405553775644865	-13.2130614739099	-15.7106505090252	-10.7154724387947	4.35	2.31	7.79	-3.25072026059794	-2.73393941346292	-2.2171585663279	-3.46527119312005	-2.91438227030521	-2.36349334749038	-3.32797003453237	-2.80005605266009	-2.27003692431144	-1.51477578398976	6.41038058244796	-0.755774728715361	-22.6955556931409	-0.800538891130115	-0.713714472154445	-0.953188392223294	-0.937230566378327	-0.843799419038286	-1.10155605159189	-0.878694833058696	-0.79012110157447	-1.03794795578812	0.0126868129918495	0.0137793878856004	0.0134651238450276
249	14.590010676409	0.28	-1.50574635222809	-1.88341946463448	-1.12807323982169	0.397960408311997	-14.2707667622272	-17.0112387178132	-11.5302948066411	3.94	2.41	7.92	-3.8451286978317	-3.22568718996592	-2.60624568210014	-4.13971703643639	-3.4728180157004	-2.80591899496441	-3.98866069650994	-3.34623058976068	-2.70397677738634	-1.50574635222809	6.19197387922281	-1.49169209020149	-23.0171033712269	-0.800538891130115	-0.713714472154445	-0.953188392223294	-0.937230566378327	-0.843799419038286	-1.10155605159189	-0.878694833058696	-0.79012110157447	-1.03794795578812	0.0126868129918495	0.0137793878856004	0.0134651238450276
249	14.590010676409	0.28	-1.49716897826328	-1.87077894239343	-1.12355901413314	0.3742611327231	-13.7966984554001	-16.5819847096857	-11.0114122011144	3.88	2.48	6.75	-3.80411985951706	-3.16513948775378	-2.52615911599051	-4.10275284377092	-3.41361090445821	-2.7244689651455	-4.04538815158187	-3.36493893181994	-2.68609045408253	-1.49716897826328	5.7280165377083	-1.22741434349501	-21.8558191586227	-0.800538891130115	-0.713714472154445	-0.953188392223294	-0.937230566378327	-0.843799419038286	-1.10155605159189	-0.878694833058696	-0.79012110157447	-1.03794795578812	0.0126868129918495	0.0137793878856004	0.0134651238450276
249	14.590010676409	0.28	-1.49689870624178	-1.87563050267851	-1.11816690980504	0.353176288830921	-12.6123937477555	-15.2772892183955	-9.94749827711554	4.43	2.27	7.73	-3.10788581631376	-2.56576144354296	-2.02363707077216	-3.30705305487922	-2.7301869249573	-2.15332079503537	-3.1719750616939	-2.61886454964454	-2.06543617966998	-1.49689870624178	6.5911039665403	1.63278253144366	-20.6914341057279	-0.800538891130115	-0.713714472154445	-0.953188392223294	-0.937230566378327	-0.843799419038286	-1.10155605159189	-0.878694833058696	-0.79012110157447	-1.03794795578812	0.0126868129918495	0.0137793878856004	0.0134651238450276
249	14.590010676409	0.28	-1.48874312071612	-1.86045526012371	-1.11703098130854	0.373717169577977	-12.85669909546	-15.455234680009	-10.2581635109111	3.86	2.44	6.64	-3.56244828475714	-2.96348302620751	-2.36451776765788	-3.84428071838688	-3.19793011611199	-2.55157951383709	-3.78718320246115	-3.15472429730612	-2.51474091775849	-1.48874312071612	5.5792431896357	-2.32484330598648	-23.0989868766567	-0.800538891130115	-0.713714472154445	-0.953188392223294	-0.937230566378327	-0.843799419038286	-1.10155605159189	-0.878694833058696	-0.79012110157447	-1.03794795578812	0.0126868129918495	0.0137793878856004	0.0134651238450276
249	14.590010676409	0.28	-1.48395655905343	-1.8552946642013	-1.11261845390557	0.449834968163253	-14.6411087061557	-17.169121759875	-12.1130956524364	4.12	2.36	8.65	-3.7269165970558	-3.17815854528992	-2.62940049352403	-3.99384484708972	-3.40578378903558	-2.81772273098144	-3.79283734723861	-3.23653174021751	-2.67515607872467	-1.48395655905343	6.84533011095112	0.625437336205569	-21.8475465617799	-0.800538891130115	-0.713714472154445	-0.953188392223294	-0.937230566378327	-0.843799419038286	-1.10155605159189	-0.878694833058696	-0.79012110157447	-1.03794795578812	0.0126868129918495	0.0137793878856004	0.0134651238450276
249	14.590010676409	0.28	-1.46238084217365	-1.82765112801233	-1.09711055633496	0.426254758619878	-15.3174847547367	-18.092068555624	-12.5429009538495	4.2	2.52	7.12	-3.86714176220127	-3.27408028577862	-2.68101880935596	-4.13698689199417	-3.50254220261442	-2.86809751323467	-4.06049116000744	-3.43875397590602	-2.8145473041647	-1.46238084217365	6.15957960166166	-1.96472181161125	-24.1413726274334	-0.800538891130115	-0.713714472154445	-0.953188392223294	-0.937230566378327	-0.843799419038286	-1.10155605159189	-0.878694833058696	-0.79012110157447	-1.03794795578812	0.0126868129918495	0.0137793878856004	0.0134651238450276
249	14.590010676409	0.28	-1.46083600360117	-1.82326782342733	-1.09840418377501	0.437280600799155	-14.0284408752767	-16.5130650459382	-11.5438167046152	4.28	2.83	7.25	-3.46461343439462	-2.94331334521385	-2.42201325603308	-3.69882403372839	-3.14228364757605	-2.5857432614237	-3.67048936331769	-3.11667400383484	-2.56554335448063	-1.46083600360117	6.28890449696507	0.784857683025547	-21.1080429382672	-0.800538891130115	-0.713714472154445	-0.953188392223294	-0.937230566378327	-0.843799419038286	-1.10155605159189	-0.878694833058696	-0.79012110157447	-1.03794795578812	0.0126868129918495	0.0137793878856004	0.0134651238450276
249	14.590010676409	0.28	-1.42600187620016	-1.78356215985473	-1.06844159254558	0.407633138197011	-14.2555423220875	-16.9385989676711	-11.5724856765038	3.79	2.04	6.84	-3.97041398677974	-3.34150449708229	-2.71259500738485	-4.29320683972324	-3.61316729429391	-2.93312774886459	-4.12673502724114	-3.47435195239205	-2.81993596398776	-1.42600187620016	5.83871779950193	0.424704472591432	-19.8781993040861	-0.800538891130115	-0.713714472154445	-0.953188392223294	-0.937230566378327	-0.843799419038286	-1.10155605159189	-0.878694833058696	-0.79012110157447	-1.03794795578812	0.0126868129918495	0.0137793878856004	0.0134651238450276
249	14.590010676409	0.28	-1.37413662318799	-1.72197661279631	-1.02629663357967	0.441747808316817	-15.3567416351466	-18.0520754251588	-12.6614078451344	4.53	2.52	7.59	-3.60434907948473	-3.06618802951509	-2.52802697954546	-3.8278712707288	-3.25633638973483	-2.68480150874087	-3.72969836894069	-3.17334866002207	-2.61600834261634	-1.37413662318799	6.212691177219	-0.951602346985743	-22.9198284831846	-0.800538891130115	-0.713714472154445	-0.953188392223294	-0.937230566378327	-0.843799419038286	-1.10155605159189	-0.878694833058696	-0.79012110157447	-1.03794795578812	0.0126868129918495	0.0137793878856004	0.0134651238450276
249	14.590010676409	0.28	-1.3543678590537	-1.69588477156706	-1.01285094654035	0.553281118014972	-16.9341548503131	-19.3098637168769	-14.5584459837492	4.6	2.38	8.19	-3.79956192701209	-3.33209860922742	-2.86463529144276	-4.02915873044264	-3.53344792372475	-3.03773711700685	-3.85844559063306	-3.38294658576742	-2.90989700738377	-1.3543678590537	6.64512670415179	-0.365884921990354	-22.6548871213241	-0.800538891130115	-0.713714472154445	-0.953188392223294	-0.937230566378327	-0.843799419038286	-1.10155605159189	-0.878694833058696	-0.79012110157447	-1.03794795578812	0.0126868129918495	0.0137793878856004	0.0134651238450276
249	14.590010676409	0.28	-1.34397105137485	-1.68276650991453	-1.00517559283517	0.50640328214217	-16.6366704593106	-19.2010939791409	-14.0722469394803	3.87	2.77	7.37	-4.40890200327282	-3.82006617932954	-3.23123035538627	-4.75551649563326	-4.12038818661134	-3.48525987758941	-4.69885986150613	-4.07154752537811	-3.4431999321128	-1.34397105137485	6.35923684709653	-1.32359750682697	-23.5655867185034	-0.800538891130115	-0.713714472154445	-0.953188392223294	-0.937230566378327	-0.843799419038286	-1.10155605159189	-0.878694833058696	-0.79012110157447	-1.03794795578812	0.0126868129918495	0.0137793878856004	0.0134651238450276
249	14.590010676409	0.28	-1.33715025563401	-1.67288773568335	-1.00141277558466	0.426748046066754	-13.5184927896754	-15.9647422140406	-11.0722433653101	4.09	2.53	7.56	-3.49013042880572	-2.95534386990239	-2.42055731099906	-3.74309294618207	-3.16954538480081	-2.59599782341955	-3.65079035346457	-3.0902882925188	-2.53111229718844	-1.33715025563401	6.30747250682731	0.94306979623561	-20.956331315033	-0.800538891130115	-0.713714472154445	-0.953188392223294	-0.937230566378327	-0.843799419038286	-1.10155605159189	-0.878694833058696	-0.79012110157447	-1.03794795578812	0.0126868129918495	0.0137793878856004	0.0134651238450276
249	14.590010676409	0.28	-1.32299065343779	-1.65359351549612	-0.992387791379464	0.42828852602123	-13.4280138210969	-15.8502555157606	-11.0057721264333	4.08	2.34	6.14	-3.47262323002511	-2.94193571087058	-2.41124819171604	-3.72523278976072	-3.15594138769377	-2.58664998562683	-3.68696092088597	-3.12356024078225	-2.55890780192033	-1.32299065343779	5.4860757207499	-0.588150249331487	-20.7158095806987	-0.800538891130115	-0.713714472154445	-0.953188392223294	-0.937230566378327	-0.843799419038286	-1.10155605159189	-0.878694833058696	-0.79012110157447	-1.03794795578812	0.0126868129918495	0.0137793878856004	0.0134651238450276
249	14.590010676409	0.28	-1.29284925213313	-1.61878296911998	-0.966915535146291	0.407293858866618	-14.3668249825089	-17.0727268683209	-11.6609230966968	3.46	2.29	6.81	-4.33002774216965	-3.6437501297224	-2.95747251727515	-4.72911978643589	-3.97958901451847	-3.23005824260104	-4.6146945978296	-3.88461754434873	-3.15200833937708	-1.29284925213313	6.14220193980392	-0.885122720808212	-21.7070834191968	-0.800538891130115	-0.713714472154445	-0.953188392223294	-0.937230566378327	-0.843799419038286	-1.10155605159189	-0.878694833058696	-0.79012110157447	-1.03794795578812	0.0126868129918495	0.0137793878856004	0.0134651238450276
249	14.590010676409	0.28	-1.28395994022139	-1.6022126451663	-0.965707235276487	0.438021701957097	-14.1655392266965	-16.670670743405	-11.660407709988	4.02	2.59	7.51	-3.6998981837915	-3.14390786453603	-2.58791754528056	-3.97491073466039	-3.37759378738399	-2.78027684010759	-3.89110537772792	-3.30597774399201	-2.72030519978884	-1.28395994022139	6.53717738614661	1.12365327225261	-20.8808030648377	-0.800538891130115	-0.713714472154445	-0.953188392223294	-0.937230566378327	-0.843799419038286	-1.10155605159189	-0.878694833058696	-0.79012110157447	-1.03794795578812	0.0126868129918495	0.0137793878856004	0.0134651238450276
249	14.590010676409	0.28	-1.24017833017073	-1.55345177374625	-0.926904886595202	0.418319772739627	-12.5482379664337	-14.858472981101	-10.2380029517665	3.8	2.41	6.49	-3.47281229086892	-2.93285017202017	-2.39288805317143	-3.75383514833864	-3.17017884597089	-2.58652254360314	-3.70520883922345	-3.12763347062822	-2.55357755256616	-1.24017833017073	5.70300811896681	-0.804568535154419	-21.4628447795142	-0.800538891130115	-0.713714472154445	-0.953188392223294	-0.937230566378327	-0.843799419038286	-1.10155605159189	-0.878694833058696	-0.79012110157447	-1.03794795578812	0.0126868129918495	0.0137793878856004	0.0134651238450276
249	14.590010676409	0.28	-1.2169968020408	-1.52325300508296	-0.910740598998632	0.502209176715569	-14.8196303774452	-17.1232138523691	-12.5160469025213	3.83	2.01	7.15	-3.97118244292316	-3.43693984510849	-2.90269724729382	-4.28850482509635	-3.71157289325245	-3.13464096140856	-4.0875121631802	-3.53852781353817	-2.98790038659923	-1.2169968020408	6.18026378935549	-1.77805457604378	-22.461017472022	-0.800538891130115	-0.713714472154445	-0.953188392223294	-0.937230566378327	-0.843799419038286	-1.10155605159189	-0.878694833058696	-0.79012110157447	-1.03794795578812	0.0126868129918495	0.0137793878856004	0.0134651238450276
249	14.590010676409	0.28	-1.2115661741078	-1.51543981949223	-0.907692528723363	0.528307934948961	-16.1364345124917	-18.5169924721329	-13.7558765528504	4.11	2.36	6.65	-4.03278536604582	-3.51432755940616	-2.99586975276651	-4.32322720694604	-3.76742998694277	-3.2116327669395	-4.24645567473944	-3.70122967832313	-3.15446825138228	-1.2115661741078	5.96322765740116	-0.978032907505877	-21.6284264524674	-0.800538891130115	-0.713714472154445	-0.953188392223294	-0.937230566378327	-0.843799419038286	-1.10155605159189	-0.878694833058696	-0.79012110157447	-1.03794795578812	0.0126868129918495	0.0137793878856004	0.0134651238450276
249	14.590010676409	0.28	-1.18380787227553	-1.47926881870084	-0.888346925850222	0.368201447060433	-12.6179237821106	-15.1985192441116	-10.0373283201096	4.26	2.61	8.3	-3.20228345012869	-2.65855955132554	-2.11483565252239	-3.42032935223766	-2.83958288192918	-2.25883641162069	-3.31024945378308	-2.74803645648112	-2.18608565065559	-1.18380787227553	6.76829745750264	-0.0897176833186627	-22.9127805377558	-0.800538891130115	-0.713714472154445	-0.953188392223294	-0.937230566378327	-0.843799419038286	-1.10155605159189	-0.878694833058696	-0.79012110157447	-1.03794795578812	0.0126868129918495	0.0137793878856004	0.0134651238450276
249	14.590010676409	0.28	-1.17992863126066	-1.47594715100023	-0.883910111521088	0.493930719358313	-14.5474390517586	-16.8464655504911	-12.2484125530261	4.26	2.34	7.71	-3.54986082008554	-3.06541355916136	-2.58096629823718	-3.79161545203261	-3.27417608939001	-2.75673672674741	-3.65257334036529	-3.15469944816373	-2.65615867034054	-1.17992863126066	6.55859276917153	0.237388448161505	-20.9124409962208	-0.800538891130115	-0.713714472154445	-0.953188392223294	-0.937230566378327	-0.843799419038286	-1.10155605159189	-0.878694833058696	-0.79012110157447	-1.03794795578812	0.0126868129918495	0.0137793878856004	0.0134651238450276
249	14.590010676409	0.28	-1.1585456287949	-1.44805340935134	-0.869037848238454	0.411379332740925	-14.1638203883871	-16.8090440023432	-11.518596774431	4.18	2.21	6.79	-3.60262966284775	-3.03568718502599	-2.46874470720423	-3.85517300994227	-3.24848802057798	-2.6418030312137	-3.74737793876053	-3.15723154767156	-2.56887300385545	-1.1585456287949	6.04299795499116	1.84165265238163	-18.9536524042947	-0.800538891130115	-0.713714472154445	-0.953188392223294	-0.937230566378327	-0.843799419038286	-1.10155605159189	-0.878694833058696	-0.79012110157447	-1.03794795578812	0.0126868129918495	0.0137793878856004	0.0134651238450276
249	14.590010676409	0.28	-0.849663440616884	-1.06229965366826	-0.637027227565512	0.455978435812429	-16.6481529839581	-19.4872970133438	-13.8090089545724	3.65	2.18	5.77	-4.71696278337796	-4.02973885929594	-3.34251493521391	-5.12078072844291	-4.37472374470644	-3.62866676096997	-5.06165054555271	-4.32346957440596	-3.58585693462796	-0.849663440616884	5.90317917531566	0.225059419429838	-19.5501377767794	-0.800538891130115	-0.713714472154445	-0.953188392223294	-0.937230566378327	-0.843799419038286	-1.10155605159189	-0.878694833058696	-0.79012110157447	-1.03794795578812	0.0126868129918495	0.0137793878856004	0.0134651238450276
249	14.590010676409	0.29	-2.79752399038331	-3.47959511034619	-2.11545287042042	0.340950167811572	-15.5283705277738	-18.8991087018797	-12.1576323536679	4.36	2.6	7.16	-3.90080141935687	-3.20507653300152	-2.50935164664617	-4.1571605222824	-3.41571287576193	-2.67426522924146	-4.09292418675189	-3.36193205267022	-2.63337755886027	-2.79752399038331	5.33104472716351	-1.68755738940603	-23.1806081086839	-0.800538891130115	-0.713714472154445	-0.953188392223294	-0.937230566378327	-0.843799419038286	-1.10155605159189	-0.878694833058696	-0.79012110157447	-1.03794795578812	0.0126868129918495	0.0137793878856004	0.0134651238450276
[truncated: 1,364 more rows]
