# Supplementary material for: Re-expressing coefficients from regression models for inclusion in a meta-analysis
Source: BMC Med Res Methodol. 2024 Jan 8;24:6. doi: 10.1186/s12874-023-02132-y (PMC10773134; doi:10.1186/s12874-023-02132-y)
Supplement: Supplementary file 2 — Additional file 2. [file 12874_2023_2132_MOESM2_ESM.zip › Supp_Files_R1/simdata/simdata_scenario_25.csv]

ex_no	errsd	rsquare	beta	b_low_ci	b_hi_ci	lrsquare	lbeta	lb_low_ci	lb_hi_ci	x_median	x_25	x_75	rbl	rb	rbu	altl	alt	altu	dzl	dz	dzu	observed_beta	xlog	error	ylog	RelBias_rb	RelBias_rbl	RelBias_rbu	RelBias_alt	RelBias_altl	RelBias_altu	RelBias_dz	RelBias_dzl	RelBias_dzu	MC_SE_RelBias_rb	MC_SE_RelBias_alt	MC_SE_RelBias_dz
25	0.486333689213633	0	-0.010576250915301	-0.0831176764402814	0.0619651746096793	0.00102329639816922	-0.0636193604829283	-0.373969337956198	0.246730616990341	4.02	3.37	4.87	-0.0830326707256136	-0.014125450604113	0.0547817695173877	-0.0892086376344036	-0.0151761010859099	0.0588564354625839	-0.0922251920674798	-0.0156936570037267	0.060938174634066	-0.010576250915301	4.20150430427319	-0.0404757491195555	0.66033004668258	-0.0468564979001034	0.136860314507221	-0.0571329471367955	0.0241990185206764	0.205157688058283	0.0133004487146911	0.0604893992541349	0.239843107581814	0.0493977643178142	0.00229785898042924	0.00247247556268399	0.00255813119503749
25	0.486333689213633	0	-0.00905771849675306	-0.0793737258869198	0.0612582888934137	6.89530195638327e-05	-0.0152018001487308	-0.301019330377086	0.270615730079625	4.15	3.34	4.87	-0.0649582643694719	-0.00328046226040074	0.0583973398486704	-0.06956467073917	-0.00351309073960262	0.0625384892599647	-0.0718725559763698	-0.0036313630670224	0.0646130127341167	-0.00905771849675306	4.13844470387808	-0.0140126357881506	0.681019669242286	-0.0468564979001034	0.136860314507221	-0.0571329471367955	0.0241990185206764	0.205157688058283	0.0133004487146911	0.0604893992541349	0.239843107581814	0.0493977643178142	0.00229785898042924	0.00247247556268399	0.00255813119503749
25	0.486333689213633	0	0.00344895163795401	-0.0737491381718272	0.0806470414477352	2.70484778719929e-06	0.00341579311156597	-0.32085289702653	0.327684483249662	4.17	3.52	4.9	-0.0689938864674211	0.000734507446619985	0.0704629013606611	-0.0738573341097817	0.000786283606689574	0.0754299013231609	-0.0764823715823639	0.000815072201938914	0.0781344102113508	0.00344895163795401	4.22756225179175	-0.0374773780851855	0.668106163807337	-0.0468564979001034	0.136860314507221	-0.0571329471367955	0.0241990185206764	0.205157688058283	0.0133004487146911	0.0604893992541349	0.239843107581814	0.0493977643178142	0.00229785898042924	0.00247247556268399	0.00255813119503749
25	0.486333689213633	0	0.00446226776597646	-0.062757306619951	0.0716818421519039	0.000270679009769802	0.0304886268238333	-0.258803924420802	0.319781178068469	4	3.5	4.6	-0.0577208152427017	0.00679985204954145	0.0713205193417846	-0.0620462016330439	0.00730940804572338	0.0766650177244907	-0.0644263078006589	0.00757676401008184	0.0795486618677902	0.00446226776597646	4.14849357898025	-0.0464242409227033	0.647588791724113	-0.0468564979001034	0.136860314507221	-0.0571329471367955	0.0241990185206764	0.205157688058283	0.0133004487146911	0.0604893992541349	0.239843107581814	0.0493977643178142	0.00229785898042924	0.00247247556268399	0.00255813119503749
25	0.486333689213633	0	0.00452579158227467	-0.0715955292734901	0.0806471124380395	0.00104693040901501	0.062886442623162	-0.240402184571275	0.366175069817599	4.07	3.3	4.74	-0.0528262845999418	0.0138187476183443	0.0804637798366303	-0.0566881835352799	0.0148289758999495	0.086346135335179	-0.0586403105300632	0.0153345784514376	0.0893636510561919	0.00452579158227467	4.08632964632068	-0.00843868558847588	0.680426330892242	-0.0468564979001034	0.136860314507221	-0.0571329471367955	0.0241990185206764	0.205157688058283	0.0133004487146911	0.0604893992541349	0.239843107581814	0.0493977643178142	0.00229785898042924	0.00247247556268399	0.00255813119503749
25	0.486333689213633	0	0.00779636937193214	-0.0713263228107169	0.0869190615545812	0.000138135587482696	0.024621252600713	-0.302427741688365	0.351670246889791	4.05	3.39	4.66	-0.0667154634173959	0.00543144047567553	0.0775783443687469	-0.071624600800589	0.0058311032542567	0.0832868073091024	-0.0741896509229178	0.00604820055161019	0.0863624330188116	0.00779636937193214	4.14098978907338	0.0329533147599208	0.728801605824454	-0.0468564979001034	0.136860314507221	-0.0571329471367955	0.0241990185206764	0.205157688058283	0.0133004487146911	0.0604893992541349	0.239843107581814	0.0493977643178142	0.00229785898042924	0.00247247556268399	0.00255813119503749
25	0.486333689213633	0	0.00965006171590403	-0.0784917683375768	0.0977918917693849	0.00309219947363427	0.129935998742977	-0.234321664030728	0.494193661516683	4	3.38	4.65	-0.0522544825479533	0.0289761444241682	0.11020677139629	-0.0561694867837168	0.0311470917309874	0.118463670245692	-0.0582350204578915	0.0322245595962159	0.122823781075317	0.00965006171590403	4.09872375826052	-0.00649731285455778	0.683345926777328	-0.0468564979001034	0.136860314507221	-0.0571329471367955	0.0241990185206764	0.205157688058283	0.0133004487146911	0.0604893992541349	0.239843107581814	0.0493977643178142	0.00229785898042924	0.00247247556268399	0.00255813119503749
25	0.486333689213633	0	0.0148857609777206	-0.0653884473351777	0.095159969290619	0.000262099305468038	0.035584067592889	-0.307540010869206	0.378708146054984	4.08	3.43	4.73	-0.0674008686410709	0.00779865051953619	0.0829981696801433	-0.0723065138992049	0.00836626060694825	0.0890390351131014	-0.0749358190818384	0.00866313103432219	0.0922626203528125	0.0148857609777206	4.19159178384869	0.0138753064049431	0.716827948798485	-0.0468564979001034	0.136860314507221	-0.0571329471367955	0.0241990185206764	0.205157688058283	0.0133004487146911	0.0604893992541349	0.239843107581814	0.0493977643178142	0.00229785898042924	0.00247247556268399	0.00255813119503749
25	0.486333689213633	0	0.0191314451331421	-0.0385092037914385	0.0767720940577227	0.00558172208761209	0.130548664700323	-0.141507355145853	0.4026046845465	3.98	3.48	4.6	-0.0317112742736785	0.029255472325855	0.0902222189253885	-0.0341064718439594	0.0314651796882133	0.0970368312203859	-0.0354409077886566	0.0326379964200896	0.100631316458447	0.0191314451331421	4.21037848346079	-0.0241018036048162	0.6774081510523	-0.0468564979001034	0.136860314507221	-0.0571329471367955	0.0241990185206764	0.205157688058283	0.0133004487146911	0.0604893992541349	0.239843107581814	0.0493977643178142	0.00229785898042924	0.00247247556268399	0.00255813119503749
25	0.486333689213633	0	0.0204453424574195	-0.0466109927575818	0.0875016776724209	0.00808306687931823	0.167596996231206	-0.122271660685652	0.457465653148064	4.04	3.41	4.73	-0.0270687966282372	0.0371030292796072	0.101274855187452	-0.0290723997907603	0.0398493555321107	0.108771110854982	-0.030113829880213	0.0412681565562095	0.112634131393729	0.0204453424574195	4.1888704138833	0.0590629179387105	0.758594186760401	-0.0468564979001034	0.136860314507221	-0.0571329471367955	0.0241990185206764	0.205157688058283	0.0133004487146911	0.0604893992541349	0.239843107581814	0.0493977643178142	0.00229785898042924	0.00247247556268399	0.00255813119503749
25	0.486333689213633	0	0.0222603140472597	-0.0524411895590805	0.0969618176535998	0.00382188637810927	0.127973895052962	-0.194605380420465	0.450553170526389	4.07	3.5	4.75	-0.0427831469258622	0.0281345045183034	0.099052155962469	-0.0459133195371825	0.0301929284960643	0.106299176529311	-0.0475758001288896	0.0313448559085146	0.110279854496184	0.0222603140472597	4.20687663083078	0.0132729153276071	0.71856665447327	-0.0468564979001034	0.136860314507221	-0.0571329471367955	0.0241990185206764	0.205157688058283	0.0133004487146911	0.0604893992541349	0.239843107581814	0.0493977643178142	0.00229785898042924	0.00247247556268399	0.00255813119503749
25	0.486333689213633	0	0.0230098670225745	-0.0426371171159538	0.0886568511611028	0.00676075322756363	0.143006575086246	-0.127620261562656	0.413633411735149	4	3.4	4.66	-0.0284879357824562	0.0319225339114812	0.0923330036054185	-0.0306258157774782	0.0343181636672108	0.0992621431118997	-0.0317413658183037	0.0355778801949327	0.102949211859959	0.0230098670225745	4.08126099476494	0.049123234127224	0.736084689288712	-0.0468564979001034	0.136860314507221	-0.0571329471367955	0.0241990185206764	0.205157688058283	0.0133004487146911	0.0604893992541349	0.239843107581814	0.0493977643178142	0.00229785898042924	0.00247247556268399	0.00255813119503749
25	0.486333689213633	0	0.0242222766395752	-0.0568196163424973	0.105264169621648	0.00157650136132038	0.0864740318271856	-0.253293121653339	0.42624118530771	4.05	3.41	4.67	-0.0559390071834518	0.0190975240700904	0.0941340553236326	-0.0600628759531748	0.020505408962173	0.101073693877521	-0.0622061897069216	0.0212658209262713	0.104705536254843	0.0242222766395752	4.13749822379692	0.0732915886082255	0.769622360964595	-0.0468564979001034	0.136860314507221	-0.0571329471367955	0.0241990185206764	0.205157688058283	0.0133004487146911	0.0604893992541349	0.239843107581814	0.0493977643178142	0.00229785898042924	0.00247247556268399	0.00255813119503749
25	0.486333689213633	0	0.0252125948946378	-0.0648633645898533	0.115288554379129	0.001436357627774	0.0866575174105799	-0.270079590206081	0.443394625027241	4.03	3.51	4.49	-0.059905737457177	0.0192213061443399	0.0983483497458568	-0.0643540837220682	0.0206485989049811	0.10565128153203	-0.0668305429466273	0.0214387165331516	0.109836399053893	0.0252125948946378	4.03946063777553	-0.00873492949095734	0.677355142767834	-0.0468564979001034	0.136860314507221	-0.0571329471367955	0.0241990185206764	0.205157688058283	0.0133004487146911	0.0604893992541349	0.239843107581814	0.0493977643178142	0.00229785898042924	0.00247247556268399	0.00255813119503749
25	0.486333689213633	0	0.0278362312993384	-0.0503538393809336	0.10602630197961	0.00497943180693724	0.150545674566103	-0.181715715816709	0.482807064948915	4.22	3.67	4.85	-0.0386490359171086	0.0320194935111697	0.102688022939448	-0.0413232756232822	0.0342350158104267	0.109793307244136	-0.0429014469809772	0.0355253364628326	0.113801594915555	0.0278362312993384	4.28566615003585	-0.00268237081807699	0.712535047334996	-0.0468564979001034	0.136860314507221	-0.0571329471367955	0.0241990185206764	0.205157688058283	0.0133004487146911	0.0604893992541349	0.239843107581814	0.0493977643178142	0.00229785898042924	0.00247247556268399	0.00255813119503749
25	0.486333689213633	0	0.0282389096465139	-0.0375932232747442	0.094071042567772	0.00429072044828443	0.117033684828028	-0.161320341655737	0.395387711311792	4.05	3.26	4.77	-0.0356373779806077	0.0258539848098035	0.0873453476002148	-0.0382658578805706	0.0277608781688911	0.0937876142183529	-0.0395742807555606	0.0286922463976509	0.0969271996645147	0.0282389096465139	4.17100015092147	0.0375061342041991	0.733628978091389	-0.0468564979001034	0.136860314507221	-0.0571329471367955	0.0241990185206764	0.205157688058283	0.0133004487146911	0.0604893992541349	0.239843107581814	0.0493977643178142	0.00229785898042924	0.00247247556268399	0.00255813119503749
25	0.486333689213633	0	0.0293046776562904	-0.0515201950747082	0.110129550387289	0.00419842767693876	0.140122898992726	-0.196805517636852	0.477051315622305	3.93	3.28	4.47	-0.044591323767424	0.0317484267272632	0.10808817722195	-0.0480210927141302	0.0341903763913702	0.116401845496871	-0.0498702431814309	0.0354263672164422	0.120605222388804	0.0293046776562904	3.9999269974793	0.0369812918268105	0.715860495131734	-0.0468564979001034	0.136860314507221	-0.0571329471367955	0.0241990185206764	0.205157688058283	0.0133004487146911	0.0604893992541349	0.239843107581814	0.0493977643178142	0.00229785898042924	0.00247247556268399	0.00255813119503749
25	0.486333689213633	0	0.0312644809351162	-0.0431111036515203	0.105640065521753	0.00535530107305938	0.145757055123448	-0.164382448223102	0.455896558469999	4.02	3.38	4.62	-0.0365257212368882	0.0323871655477668	0.101300052332422	-0.0392459408008909	0.0347991699753935	0.108844280751678	-0.0407257847055462	0.0360374066846765	0.112883883200993	0.0312644809351162	4.11439630588565	0.0201927897880418	0.713946015101854	-0.0468564979001034	0.136860314507221	-0.0571329471367955	0.0241990185206764	0.205157688058283	0.0133004487146911	0.0604893992541349	0.239843107581814	0.0493977643178142	0.00229785898042924	0.00247247556268399	0.00255813119503749
25	0.486333689213633	0	0.0356133970538125	-0.0467654169777829	0.117992211085408	0.00396571583052469	0.12983115381971	-0.191417063601016	0.451079371240436	3.95	3.34	4.67	-0.0432169241323695	0.0293124500976548	0.101841824327679	-0.0465216195977873	0.0315539034834004	0.109629426564588	-0.0482476394812693	0.0326610597993977	0.113595046549381	0.0356133970538125	4.03130290984009	-0.0583319654294586	0.624868245860236	-0.0468564979001034	0.136860314507221	-0.0571329471367955	0.0241990185206764	0.205157688058283	0.0133004487146911	0.0604893992541349	0.239843107581814	0.0493977643178142	0.00229785898042924	0.00247247556268399	0.00255813119503749
25	0.486333689213633	0	0.036993044669179	-0.0472148656183793	0.121200954956737	0.00593721271110075	0.163981059513968	-0.167298586590962	0.495260705618899	3.79	3.29	4.51	-0.0391952636848603	0.0384180225185475	0.116031308721955	-0.0423792429409845	0.0415388635401533	0.125456970021291	-0.0439386716907899	0.0431070096797157	0.130027959932704	0.036993044669179	3.93821195436999	-0.0749454118790029	0.59662472045438	-0.0468564979001034	0.136860314507221	-0.0571329471367955	0.0241990185206764	0.205157688058283	0.0133004487146911	0.0604893992541349	0.239843107581814	0.0493977643178142	0.00229785898042924	0.00247247556268399	0.00255813119503749
25	0.486333689213633	0	0.038463920891918	-0.0488843764550074	0.125812218238843	0.00749484815735514	0.198412407560086	-0.158070945413946	0.554895760534118	3.95	3.26	4.7	-0.0356621138994192	0.0447634817324341	0.125189077364287	-0.038385818116332	0.0481823055380615	0.134750429192455	-0.039678190603081	0.0497796805738404	0.139328946969908	0.038463920891918	4.03815245180773	0.000285006113218153	0.683984568767439	-0.0468564979001034	0.136860314507221	-0.0571329471367955	0.0241990185206764	0.205157688058283	0.0133004487146911	0.0604893992541349	0.239843107581814	0.0493977643178142	0.00229785898042924	0.00247247556268399	0.00255813119503749
25	0.486333689213633	4.22769319055269e-07	NA	NA	NA	NA	NA	NA	NA	NA	NA	NA	NA	NA	NA	NA	NA	NA	NA	NA	NA	NA	4.18718473908429	-0.0461827237866803	0.653041753659149	-0.0468564979001034	0.136860314507221	-0.0571329471367955	0.0241990185206764	0.205157688058283	0.0133004487146911	0.0604893992541349	0.239843107581814	0.0493977643178142	0.00229785898042924	0.00247247556268399	0.00255813119503749
25	0.486333689213633	0.01	0.0326923883157611	-0.0305397401793309	0.0959245168108531	0.00822398021518776	0.15459296874564	-0.110465065041403	0.419651002532682	4.05	3.38	4.91	-0.0243893334853738	0.0341322341847914	0.0926538018549565	-0.026186531573686	0.0366473658944593	0.0994812633626046	-0.027107214370642	0.0378959136918006	0.102940945279317	0.0326923883157611	4.2072670957354	-0.0418810060157742	0.658304087275715	-0.0468564979001034	0.136860314507221	-0.0571329471367955	0.0241990185206764	0.205157688058283	0.0133004487146911	0.0604893992541349	0.239843107581814	0.0493977643178142	0.00229785898042924	0.00247247556268399	0.00255813119503749
25	0.486333689213633	0.01	0.0350757483985185	-0.0391670467977713	0.109318543594808	0.00614813782590525	0.150659263647554	-0.148409002253379	0.449727529548487	4.15	3.46	4.75	-0.0320604349500737	0.0325465534331386	0.0971535418163508	-0.0343380950517746	0.0348587487080304	0.104055592467835	-0.0355756249029166	0.0361307128100091	0.107744598331874	0.0350757483985185	4.13295448681388	-0.0326949028159555	0.66357607674578	-0.0468564979001034	0.136860314507221	-0.0571329471367955	0.0241990185206764	0.205157688058283	0.0133004487146911	0.0604893992541349	0.239843107581814	0.0493977643178142	0.00229785898042924	0.00247247556268399	0.00255813119503749
25	0.486333689213633	0.01	0.0352690323689948	-0.0356876963961838	0.106225761134173	0.00844347373695319	0.177580499911504	-0.12287412673442	0.478035126557427	4.07	3.46	4.89	-0.027013002744701	0.0390398097549295	0.10509262225456	-0.028989331960835	0.0418960459660673	0.11278142389297	-0.0299913301558178	0.0434165134917066	0.11683326675884	0.0352690323689948	4.20736612052875	0.0518526853740792	0.756069127718946	-0.0468564979001034	0.136860314507221	-0.0571329471367955	0.0241990185206764	0.205157688058283	0.0133004487146911	0.0604893992541349	0.239843107581814	0.0493977643178142	0.00229785898042924	0.00247247556268399	0.00255813119503749
25	0.486333689213633	0.01	0.0373781165431387	-0.0328718724390978	0.107628105525375	0.0117831345286052	0.202453041228034	-0.0870182373295761	0.491924319785643	3.81	3.18	4.36	-0.0202811311822008	0.047185243155755	0.114651617493711	-0.0219148004511763	0.0509860706835778	0.123886941818332	-0.0227087394350605	0.0528762070894003	0.128435888162039	0.0373781165431387	3.92092937008726	-0.00836418726935766	0.659635411760164	-0.0468564979001034	0.136860314507221	-0.0571329471367955	0.0241990185206764	0.205157688058283	0.0133004487146911	0.0604893992541349	0.239843107581814	0.0493977643178142	0.00229785898042924	0.00247247556268399	0.00255813119503749
25	0.486333689213633	0.01	0.0382010532000904	-0.0286405976266564	0.105042704026837	0.0109707763125831	0.193141622037959	-0.0931754327119051	0.479458676787822	4.21	3.41	4.92	-0.0198684953455662	0.0411850345826833	0.102238564510933	-0.0212492817385381	0.0440472410234209	0.10934376378538	-0.0219867472792444	0.045620210495872	0.113157398229305	0.0382010532000904	4.28965062348765	-0.0370323627583273	0.673947473401932	-0.0468564979001034	0.136860314507221	-0.0571329471367955	0.0241990185206764	0.205157688058283	0.0133004487146911	0.0604893992541349	0.239843107581814	0.0493977643178142	0.00229785898042924	0.00247247556268399	0.00255813119503749
25	0.486333689213633	0.01	0.0394199324933009	-0.0332150841297838	0.112054949116386	0.00851592979724888	0.16648757077577	-0.113987400535855	0.446962542087396	3.86	3.26	4.56	-0.0262309358216296	0.0383123464838076	0.102855628789245	-0.0283005380675471	0.0413351634686242	0.110970865004796	-0.0293034615522515	0.0428198922758091	0.11500324655517	0.0394199324933009	3.94557404219817	-0.0478436162300249	0.622886886935541	-0.0468564979001034	0.136860314507221	-0.0571329471367955	0.0241990185206764	0.205157688058283	0.0133004487146911	0.0604893992541349	0.239843107581814	0.0493977643178142	0.00229785898042924	0.00247247556268399	0.00255813119503749
25	0.486333689213633	0.01	0.0394800559031814	-0.0284351258460543	0.107395237652417	0.0167451048521462	0.249535977880793	-0.0490076150477417	0.548079570809328	4.12	3.43	4.7	-0.0106605207065672	0.0542810225847599	0.119222565876087	-0.0114267506166155	0.0581824964618125	0.127791743540241	-0.0118394639480329	0.0603349827415514	0.132493039395195	0.0394800559031814	4.20277257228526	-0.0466351561924699	0.656039466903413	-0.0468564979001034	0.136860314507221	-0.0571329471367955	0.0241990185206764	0.205157688058283	0.0133004487146911	0.0604893992541349	0.239843107581814	0.0493977643178142	0.00229785898042924	0.00247247556268399	0.00255813119503749
25	0.486333689213633	0.01	0.0402690638275755	-0.0347571187797099	0.115295246434861	0.0081476103811194	0.171697411612716	-0.124074961034843	0.467469784260274	3.92	3.19	4.64	-0.0282090594746822	0.0390362604625115	0.106281580399705	-0.0303910650170081	0.0420557633550954	0.114502591727199	-0.031445379393972	0.0435009403033462	0.118528642451747	0.0402690638275755	3.98933582470268	0.0273741354068532	0.702690070214062	-0.0468564979001034	0.136860314507221	-0.0571329471367955	0.0241990185206764	0.205157688058283	0.0133004487146911	0.0604893992541349	0.239843107581814	0.0493977643178142	0.00229785898042924	0.00247247556268399	0.00255813119503749
25	0.486333689213633	0.01	0.040459768251704	-0.0377732446121678	0.118692781115576	0.00690178977968599	0.171877984053171	-0.150021995302719	0.493777963409061	3.85	3.26	4.63	-0.0346809867434266	0.0397334942413399	0.114147975226106	-0.0374377217604608	0.042891844830802	0.123221411422065	-0.0387944371762884	0.0444042746203195	0.127572417719478	0.040459768251704	4.03620443911194	-0.0546543654992793	0.6274095408187	-0.0468564979001034	0.136860314507221	-0.0571329471367955	0.0241990185206764	0.205157688058283	0.0133004487146911	0.0604893992541349	0.239843107581814	0.0493977643178142	0.00229785898042924	0.00247247556268399	0.00255813119503749
25	0.486333689213633	0.01	0.0405774520504752	-0.0279901123356881	0.109145016436639	0.007171976786881	0.161278828916328	-0.13498620558823	0.457543863420887	3.81	3.31	4.75	-0.0314491765814346	0.0375748495732134	0.106598875727861	-0.0339809109883133	0.040599715399238	0.115180341786789	-0.0351353330741621	0.0419920100238073	0.119209693833346	0.0405774520504752	4.11700411212147	0.0493626155357301	0.741320034093199	-0.0468564979001034	0.136860314507221	-0.0571329471367955	0.0241990185206764	0.205157688058283	0.0133004487146911	0.0604893992541349	0.239843107581814	0.0493977643178142	0.00229785898042924	0.00247247556268399	0.00255813119503749
25	0.486333689213633	0.01	0.0408321021729075	-0.0281080964746049	0.10977230082042	0.00931293543485319	0.185866057201393	-0.113436548659778	0.485168663062565	4.02	3.37	4.57	-0.0252254638903922	0.0413319831198794	0.107889430130151	-0.0271065731064848	0.0444141850846886	0.115934943275862	-0.0281076509806177	0.0460669208544005	0.120245544456702	0.0408321021729075	4.11174264039603	0.0487865863441929	0.741635891292645	-0.0468564979001034	0.136860314507221	-0.0571329471367955	0.0241990185206764	0.205157688058283	0.0133004487146911	0.0604893992541349	0.239843107581814	0.0493977643178142	0.00229785898042924	0.00247247556268399	0.00255813119503749
25	0.486333689213633	0.01	0.0411528702898519	-0.0303485666611235	0.112654307240827	0.0113401007130032	0.206605183740104	-0.0945856004023138	0.507795967882523	3.98	3.38	4.6	-0.02119115793179	0.0462882622676246	0.113767682467039	-0.0227911156934351	0.0497830814146732	0.122357278522782	-0.0236140643270989	0.0516413957064856	0.126828307624675	0.0411528702898519	4.09782603790058	-0.0277561115352772	0.661980524112644	-0.0468564979001034	0.136860314507221	-0.0571329471367955	0.0241990185206764	0.205157688058283	0.0133004487146911	0.0604893992541349	0.239843107581814	0.0493977643178142	0.00229785898042924	0.00247247556268399	0.00255813119503749
25	0.486333689213633	0.01	0.0413166576509725	-0.0236589184845877	0.106292233786533	0.0128387503523828	0.204035274945182	-0.0752984620978061	0.483369011988171	4.01	3.36	4.68	-0.0167485887388676	0.0453834356382984	0.107515460015464	-0.0179980681537075	0.0487691339492952	0.115536336052298	-0.0186512637629065	0.0505066419620448	0.119734240440595	0.0413166576509725	4.12415161278598	-0.0191401489573691	0.674357581255342	-0.0468564979001034	0.136860314507221	-0.0571329471367955	0.0241990185206764	0.205157688058283	0.0133004487146911	0.0604893992541349	0.239843107581814	0.0493977643178142	0.00229785898042924	0.00247247556268399	0.00255813119503749
25	0.486333689213633	0.01	0.0414994661834574	-0.0364759736535465	0.119474906020461	0.00509740650123416	0.146783540679262	-0.173384861193517	0.46695194255204	4.09	3.48	4.7	-0.037945772082986	0.0321239971114458	0.102193766305878	-0.0407010771663958	0.0344565735140827	0.109614224194561	-0.0422064885565533	0.0357450330362579	0.113781705819383	0.0414994661834574	4.14626258805198	0.0615917702266418	0.759495184778323	-0.0468564979001034	0.136860314507221	-0.0571329471367955	0.0241990185206764	0.205157688058283	0.0133004487146911	0.0604893992541349	0.239843107581814	0.0493977643178142	0.00229785898042924	0.00247247556268399	0.00255813119503749
25	0.486333689213633	0.01	0.0426193300980821	-0.0278636899308449	0.113102350127009	0.00625403611629174	0.153829891661967	-0.148919787902878	0.456579571226811	4.04	3.42	4.62	-0.0329718750020151	0.034059006065465	0.101089887132945	-0.0354128678148348	0.0365804819904011	0.108573831795637	-0.0367432446526835	0.037914905400461	0.112632206434864	0.0426193300980821	4.13474087700284	0.0725404256892363	0.767456227245637	-0.0468564979001034	0.136860314507221	-0.0571329471367955	0.0241990185206764	0.205157688058283	0.0133004487146911	0.0604893992541349	0.239843107581814	0.0493977643178142	0.00229785898042924	0.00247247556268399	0.00255813119503749
25	0.486333689213633	0.01	0.0427156975919691	-0.0165045493149608	0.101935944498899	0.0124400650541007	0.184043344249544	-0.0719778878192138	0.440064576318302	4.05	3.35	4.7	-0.0158829043097171	0.0406116783101203	0.0971062609299576	-0.0170521847963752	0.0436014616679036	0.104255108132182	-0.0176733386441418	0.04519289325508	0.107847371790558	0.0427156975919691	4.11817550833287	0.0453441936755209	0.736253450376948	-0.0468564979001034	0.136860314507221	-0.0571329471367955	0.0241990185206764	0.205157688058283	0.0133004487146911	0.0604893992541349	0.239843107581814	0.0493977643178142	0.00229785898042924	0.00247247556268399	0.00255813119503749
25	0.486333689213633	0.01	0.0430099021801187	-0.0351123500998851	0.121132154460122	0.0102341425514121	0.203937222455364	-0.109191181877672	0.517065626788401	4.03	3.33	4.74	-0.0241941175785482	0.0451875421978242	0.114569201974197	-0.0259875445958165	0.048537139832804	0.123061824261424	-0.026908969484857	0.0502643134354912	0.127403271756135	0.0430099021801187	4.06804877845195	-0.0133863219130347	0.673930045117939	-0.0468564979001034	0.136860314507221	-0.0571329471367955	0.0241990185206764	0.205157688058283	0.0133004487146911	0.0604893992541349	0.239843107581814	0.0493977643178142	0.00229785898042924	0.00247247556268399	0.00255813119503749
25	0.486333689213633	0.01	0.0432217585675821	-0.0338960694754779	0.120339586610642	0.00937819173188647	0.198583076779474	-0.120072912299867	0.517239065858816	4.12	3.42	4.79	-0.0261051346599951	0.0431740836565854	0.112453301973166	-0.0279797550731196	0.0462744322889413	0.120528619651002	-0.0289740069306277	0.0478854144195794	0.124906535435457	0.0432217585675821	4.15220138193665	0.0529527783813574	0.750615830277727	-0.0468564979001034	0.136860314507221	-0.0571329471367955	0.0241990185206764	0.205157688058283	0.0133004487146911	0.0604893992541349	0.239843107581814	0.0493977643178142	0.00229785898042924	0.00247247556268399	0.00255813119503749
25	0.486333689213633	0.01	0.0439782869524544	-0.0251735061856635	0.113130080090572	0.0121504495366615	0.20771670171048	-0.0847026498271619	0.500136053248121	3.96	3.44	4.66	-0.0190777861868843	0.0467845437039279	0.11264687359474	-0.0205308544498882	0.0503479097564331	0.121226673962754	-0.0213144550894867	0.052177038672744	0.125764839142534	0.0439782869524544	4.15594782790166	0.0441096160140846	0.741544693839481	-0.0468564979001034	0.136860314507221	-0.0571329471367955	0.0241990185206764	0.205157688058283	0.0133004487146911	0.0604893992541349	0.239843107581814	0.0493977643178142	0.00229785898042924	0.00247247556268399	0.00255813119503749
25	0.486333689213633	0.01	0.0440812531736425	-0.0249859334656926	0.113148439812978	0.0103595642604068	0.180020406774811	-0.0946900378439337	0.454730851393556	4.01	3.34	4.75	-0.0210803550330121	0.0400770152215479	0.101234385476108	-0.0226552895175066	0.0430712092571407	0.108797708031788	-0.023463874021428	0.044525462855654	0.112680065821041	0.0440812531736425	4.07312760295444	-0.00975969314631417	0.676406531928592	-0.0468564979001034	0.136860314507221	-0.0571329471367955	0.0241990185206764	0.205157688058283	0.0133004487146911	0.0604893992541349	0.239843107581814	0.0493977643178142	0.00229785898042924	0.00247247556268399	0.00255813119503749
25	0.486333689213633	0.01	0.0440906691861995	-0.0208002377201783	0.108981576092577	0.0140555024204825	0.215412941478989	-0.0662698391973265	0.497095722155304	3.88	3.38	4.76	-0.0152103704275823	0.0494419584305058	0.114094287288594	-0.0164053505561786	0.053326292354169	0.123057935264517	-0.0169871864683699	0.0552020108369846	0.127322166557804	0.0440906691861995	4.13075824488198	-0.0660422177907451	0.62607468733915	-0.0468564979001034	0.136860314507221	-0.0571329471367955	0.0241990185206764	0.205157688058283	0.0133004487146911	0.0604893992541349	0.239843107581814	0.0493977643178142	0.00229785898042924	0.00247247556268399	0.00255813119503749
25	0.486333689213633	0.01	0.0447679098821174	-0.0304244624752218	0.119960282239457	0.0109203468439289	0.204345221734454	-0.0992866566072677	0.507977100076175	4.02	3.32	4.8	-0.0220652592858635	0.0454132554713091	0.112891770228482	-0.0237090196717969	0.0487963342456354	0.121301688163068	-0.0244990637742376	0.0504545796686216	0.125471208001022	0.0447679098821174	4.13041611191124	-0.0691998998706587	0.624720072944905	-0.0468564979001034	0.136860314507221	-0.0571329471367955	0.0241990185206764	0.205157688058283	0.0133004487146911	0.0604893992541349	0.239843107581814	0.0493977643178142	0.00229785898042924	0.00247247556268399	0.00255813119503749
25	0.486333689213633	0.01	0.0458642365107615	-0.023458515900096	0.115186988921619	0.0130363434570807	0.225223661776272	-0.0807416275183526	0.531188951070896	4.13	3.56	4.78	-0.0175085160822824	0.0488388979207047	0.115186311923692	-0.0187603226401611	0.0523307331173249	0.123421788874811	-0.0194472911912982	0.054240788599651	0.128083926560066	0.0458642365107615	4.27028787569748	0.0262918294810204	0.737390513448705	-0.0468564979001034	0.136860314507221	-0.0571329471367955	0.0241990185206764	0.205157688058283	0.0133004487146911	0.0604893992541349	0.239843107581814	0.0493977643178142	0.00229785898042924	0.00247247556268399	0.00255813119503749
25	0.486333689213633	0.01	0.0467096163977424	-0.0357339639611178	0.129153196756603	0.00741623293780005	0.189565091246619	-0.152836464185233	0.53196664667847	4.07	3.52	4.73	-0.0335920214716566	0.041664629245252	0.116921279962161	-0.0360487092621728	0.0447116916570678	0.125472092576308	-0.0373340647448686	0.046333826915361	0.129984199007231	0.0467096163977424	4.15884907833077	-0.0240253455897404	0.674547099396791	-0.0468564979001034	0.136860314507221	-0.0571329471367955	0.0241990185206764	0.205157688058283	0.0133004487146911	0.0604893992541349	0.239843107581814	0.0493977643178142	0.00229785898042924	0.00247247556268399	0.00255813119503749
25	0.486333689213633	0.01	0.0469654635646696	-0.0227117700562905	0.11664269718563	0.00766117403414432	0.171799799657221	-0.133474639785376	0.477074239099819	4.27	3.48	4.95	-0.0280674767322669	0.0361266146680809	0.100320706068429	-0.0299721923392675	0.0385782396375348	0.107128671614337	-0.0310017525004039	0.0398866156257824	0.110920567684914	0.0469654635646696	4.33406680975867	-0.0543297513662465	0.662457968825976	-0.0468564979001034	0.136860314507221	-0.0571329471367955	0.0241990185206764	0.205157688058283	0.0133004487146911	0.0604893992541349	0.239843107581814	0.0493977643178142	0.00229785898042924	0.00247247556268399	0.00255813119503749
25	0.486333689213633	0.01	0.0472910440881078	-0.0140997654084417	0.108681853584657	0.0168025767527631	0.214034043575918	-0.0415894345647499	0.469657521716587	3.97	3.37	4.91	-0.00933733104700888	0.0480532313341945	0.105443793715398	-0.010044758979465	0.0516939074459699	0.113432573871405	-0.0103753442289665	0.0534443172966121	0.117147234173717	0.0472910440881078	4.14827939907649	-0.0314405403111102	0.662401273486794	-0.0468564979001034	0.136860314507221	-0.0571329471367955	0.0241990185206764	0.205157688058283	0.0133004487146911	0.0604893992541349	0.239843107581814	0.0493977643178142	0.00229785898042924	0.00247247556268399	0.00255813119503749
25	0.486333689213633	0.01	0.0474446616127198	-0.0262996546373496	0.121188977862789	0.0140156307980588	0.224841378288289	-0.0695942705519356	0.519277027128514	4.04	3.25	4.73	-0.0153890915148247	0.0497182385756259	0.114825568666076	-0.0165259770709714	0.0533912265008217	0.123308430072615	-0.0170842299395657	0.0552001081628802	0.127523595418893	0.0474446616127198	4.06905790477217	0.0131169120314561	0.698749055326621	-0.0468564979001034	0.136860314507221	-0.0571329471367955	0.0241990185206764	0.205157688058283	0.0133004487146911	0.0604893992541349	0.239843107581814	0.0493977643178142	0.00229785898042924	0.00247247556268399	0.00255813119503749
25	0.486333689213633	0.01	0.0474566345662346	-0.0417156531195408	0.13662892225201	0.00544891324204422	0.174772077170161	-0.193879512523442	0.543423666863765	3.86	3.26	4.48	-0.0446925763361605	0.0402879824623675	0.125268541260895	-0.0482287011959781	0.0434756111026481	0.135179923401274	-0.050002123633315	0.0450113152361155	0.140096656212063	0.0474566345662346	3.98015774486333	0.0152873108768206	0.691862362608631	-0.0468564979001034	0.136860314507221	-0.0571329471367955	0.0241990185206764	0.205157688058283	0.0133004487146911	0.0604893992541349	0.239843107581814	0.0493977643178142	0.00229785898042924	0.00247247556268399	0.00255813119503749
25	0.486333689213633	0.01	0.0475172427599309	-0.0252517012618872	0.120286186781749	0.00773660465523736	0.166848893423787	-0.128168128785612	0.461865915633186	4.2	3.4	4.84	-0.0273983772199572	0.0356671269532534	0.0987326311264639	-0.029310528163936	0.038156359433161	0.105623247030258	-0.0303441534485672	0.0394844391833318	0.109303715512579	0.0475172427599309	4.18466513130636	0.0460806930134725	0.745105721042176	-0.0468564979001034	0.136860314507221	-0.0571329471367955	0.0241990185206764	0.205157688058283	0.0133004487146911	0.0604893992541349	0.239843107581814	0.0493977643178142	0.00229785898042924	0.00247247556268399	0.00255813119503749
25	0.486333689213633	0.01	0.0475617451623618	-0.0236032106767091	0.118726701001433	0.0177030667511792	0.259890199779705	-0.0423641121186145	0.562144511678024	3.89	3.39	4.54	-0.00970324229698264	0.0595262700658761	0.128755782428735	-0.0104629674916386	0.0641869397398677	0.138836846971374	-0.0108464602456849	0.066627236492382	0.144126388577354	0.0475617451623618	4.02016576370001	-0.00803907314523001	0.673050793155043	-0.0468564979001034	0.136860314507221	-0.0571329471367955	0.0241990185206764	0.205157688058283	0.0133004487146911	0.0604893992541349	0.239843107581814	0.0493977643178142	0.00229785898042924	0.00247247556268399	0.00255813119503749
25	0.486333689213633	0.01	0.0480757730443673	-0.0171264257714615	0.113277971860196	0.0123226776674346	0.19468178490931	-0.077441545670386	0.466805115489006	4.03	3.29	4.78	-0.0171676788899475	0.0431581567763432	0.103483992442634	-0.0184413107863899	0.0463599643948557	0.111161239576101	-0.0190528252002754	0.0478953850562903	0.115036413898088	0.0480757730443673	4.13368106954757	0.00873584429011533	0.701193967076873	-0.0468564979001034	0.136860314507221	-0.0571329471367955	0.0241990185206764	0.205157688058283	0.0133004487146911	0.0604893992541349	0.239843107581814	0.0493977643178142	0.00229785898042924	0.00247247556268399	0.00255813119503749
25	0.486333689213633	0.01	0.0481054011393533	-0.0249342354263769	0.121145037705084	0.0111495369879924	0.209059420241534	-0.0983322519852076	0.516451092468275	4.02	3.42	4.71	-0.021847181105193	0.046448229584435	0.114743640274063	-0.0234739563001359	0.0499068372360653	0.123287630772267	-0.0243030573780743	0.0516980320445328	0.127694690533354	0.0481054011393533	4.1265646918485	-0.0223202157519856	0.672297607976184	-0.0468564979001034	0.136860314507221	-0.0571329471367955	0.0241990185206764	0.205157688058283	0.0133004487146911	0.0604893992541349	0.239843107581814	0.0493977643178142	0.00229785898042924	0.00247247556268399	0.00255813119503749
25	0.486333689213633	0.01	0.0481111243970862	-0.0196116963498497	0.115833945144022	0.0114914410957751	0.195608178449957	-0.0876454225440449	0.478861779443959	4.06	3.43	4.97	-0.0192802362436104	0.0430298785975071	0.105339993438625	-0.0206922897041484	0.0461813176261796	0.113054924956507	-0.0214137636153566	0.0477160047451435	0.116834530812753	0.0481111243970862	4.19885611978801	-0.0165037430640359	0.684344280687261	-0.0468564979001034	0.136860314507221	-0.0571329471367955	0.0241990185206764	0.205157688058283	0.0133004487146911	0.0604893992541349	0.239843107581814	0.0493977643178142	0.00229785898042924	0.00247247556268399	0.00255813119503749
25	0.486333689213633	0.01	0.0481553141251954	-0.028712181032721	0.125022809283112	0.00600324355607046	0.15834998951105	-0.159778821565284	0.476478800587384	3.82	3.34	4.53	-0.0371418584415689	0.0368097150612683	0.110761288564105	-0.0401209737459223	0.0397621894416344	0.119645352629191	-0.041606238481836	0.041220684605662	0.124074667289096	0.0481553141251954	3.99039928499788	-0.0249172221312313	0.651065402793472	-0.0468564979001034	0.136860314507221	-0.0571329471367955	0.0241990185206764	0.205157688058283	0.0133004487146911	0.0604893992541349	0.239843107581814	0.0493977643178142	0.00229785898042924	0.00247247556268399	0.00255813119503749
25	0.486333689213633	0.01	0.0481563516753899	-0.0200488929692403	0.11636159632002	0.011695593932623	0.202645451046393	-0.0881961628279935	0.49348706492078	4.2	3.52	4.95	-0.0188496994112418	0.043310340459252	0.105470380329746	-0.0201647696468647	0.0463319345117645	0.112828638670394	-0.0209080026461379	0.0480242028416796	0.116819139163932	0.0481563516753899	4.26171938131864	-0.0122070595505382	0.698437462087748	-0.0468564979001034	0.136860314507221	-0.0571329471367955	0.0241990185206764	0.205157688058283	0.0133004487146911	0.0604893992541349	0.239843107581814	0.0493977643178142	0.00229785898042924	0.00247247556268399	0.00255813119503749
25	0.486333689213633	0.01	0.0482147770372611	-0.0348313134982259	0.131260867572748	0.00944077634120641	0.214052091968057	-0.128275028368644	0.556379212304758	3.88	3.37	4.66	-0.0293962985677333	0.0490535007831583	0.12750330013405	-0.0316999232992956	0.0528975513296386	0.137495025958573	-0.0328336911258412	0.0547936839002446	0.142671985807828	0.0482147770372611	4.02559697593423	-0.00456429635920216	0.678125737165322	-0.0468564979001034	0.136860314507221	-0.0571329471367955	0.0241990185206764	0.205157688058283	0.0133004487146911	0.0604893992541349	0.239843107581814	0.0493977643178142	0.00229785898042924	0.00247247556268399	0.00255813119503749
25	0.486333689213633	0.01	0.0482998750436087	-0.0237668119636417	0.120366562050859	0.016131612861454	0.238982275414774	-0.0524118292606611	0.530376380090208	3.9	3.36	4.68	-0.0119725619726482	0.0545913039695301	0.121155169911708	-0.0129058690581028	0.0588469053116127	0.130599679681328	-0.0133765670177492	0.060960770195743	0.135263716341433	0.0482998750436087	4.04244744766654	0.00876834169524908	0.692424264374269	-0.0468564979001034	0.136860314507221	-0.0571329471367955	0.0241990185206764	0.205157688058283	0.0133004487146911	0.0604893992541349	0.239843107581814	0.0493977643178142	0.00229785898042924	0.00247247556268399	0.00255813119503749
25	0.486333689213633	0.01	0.048763216926628	-0.0188866495350528	0.116413083388309	0.0127333336257384	0.199129071564296	-0.0746286062701873	0.47288674939878	3.94	3.27	4.85	-0.0168754083446652	0.0450281006692734	0.106931609683212	-0.0181691444784214	0.0484801345211632	0.115129413520748	-0.0187610083360883	0.0500952651228716	0.11899224480585	0.048763216926628	4.0672817315001	0.0180242123745012	0.701372107435763	-0.0468564979001034	0.136860314507221	-0.0571329471367955	0.0241990185206764	0.205157688058283	0.0133004487146911	0.0604893992541349	0.239843107581814	0.0493977643178142	0.00229785898042924	0.00247247556268399	0.00255813119503749
25	0.486333689213633	0.01	0.048987804491861	-0.0289631344953642	0.126938743479086	0.00827942167240028	0.190379821623333	-0.134932893724344	0.51569253697101	4	3.45	4.72	-0.0301193655736211	0.0424960829568235	0.115111531487268	-0.0323795610260268	0.0456850430034517	0.12374964703293	-0.0335599263665885	0.0474151914841059	0.12836824090864	0.048987804491861	4.13437946147418	0.00154718668729238	0.697720677838628	-0.0468564979001034	0.136860314507221	-0.0571329471367955	0.0241990185206764	0.205157688058283	0.0133004487146911	0.0604893992541349	0.239843107581814	0.0493977643178142	0.00229785898042924	0.00247247556268399	0.00255813119503749
25	0.486333689213633	0.01	0.0492912509806559	-0.0227640331131553	0.121346535074467	0.0112006907851203	0.210855482065493	-0.0984602659372788	0.520171230068265	4.13	3.48	4.8	-0.0213265993353162	0.0456715238462821	0.11266964702788	-0.0228484856518514	0.0489306870210631	0.120709859693978	-0.0236588119050936	0.050573620794421	0.125173607410761	0.0492912509806559	4.22763236798792	0.023947800310427	0.73013990133248	-0.0468564979001034	0.136860314507221	-0.0571329471367955	0.0241990185206764	0.205157688058283	0.0133004487146911	0.0604893992541349	0.239843107581814	0.0493977643178142	0.00229785898042924	0.00247247556268399	0.00255813119503749
25	0.486333689213633	0.01	0.0495388774752431	-0.0140475178564038	0.11312527280689	0.0150996256225161	0.21403326166579	-0.0558523879212449	0.483918911252825	3.91	3.42	4.7	-0.0127117148886709	0.048712864395775	0.110137443680221	-0.0136966864690085	0.0524873973716081	0.118671481212225	-0.0141987773360371	0.0543979668531181	0.123003525925014	0.0495388774752431	4.13928943401183	-0.00901885872892372	0.682827317214195	-0.0468564979001034	0.136860314507221	-0.0571329471367955	0.0241990185206764	0.205157688058283	0.0133004487146911	0.0604893992541349	0.239843107581814	0.0493977643178142	0.00229785898042924	0.00247247556268399	0.00255813119503749
25	0.486333689213633	0.01	0.0508664782720461	-0.0212073069333318	0.122940263477424	0.0132373048629652	0.210380046369262	-0.0732136568605381	0.493973749599062	3.97	3.44	4.72	-0.016430868164994	0.0472142350849004	0.110859338334795	-0.0176749147258816	0.0507890131302534	0.119252940986388	-0.0183063516923515	0.0526846037173528	0.123479550322554	0.0508664782720461	4.07467466665007	0.0673252653577334	0.75429013227154	-0.0468564979001034	0.136860314507221	-0.0571329471367955	0.0241990185206764	0.205157688058283	0.0133004487146911	0.0604893992541349	0.239843107581814	0.0493977643178142	0.00229785898042924	0.00247247556268399	0.00255813119503749
25	0.486333689213633	0.01	0.0512329126044728	-0.0235943647969663	0.126060190005912	0.00703979911243542	0.173283143716457	-0.148029316641292	0.494595604074207	4.01	3.47	4.94	-0.0329244922094047	0.0385414162867397	0.110007324782884	-0.0353805324673726	0.0414164574383931	0.118213447344159	-0.0366174146338587	0.042888893991136	0.122291088470001	0.0512329126044728	4.20850489432544	0.0192526044656198	0.722257663079989	-0.0468564979001034	0.136860314507221	-0.0571329471367955	0.0241990185206764	0.205157688058283	0.0133004487146911	0.0604893992541349	0.239843107581814	0.0493977643178142	0.00229785898042924	0.00247247556268399	0.00255813119503749
25	0.486333689213633	0.01	0.0514180707039586	-0.0256386358547162	0.128474777262633	0.0108559491729031	0.22239329448743	-0.109045256010487	0.553831844985347	4.15	3.41	4.81	-0.0235466961289185	0.0480225139358745	0.119591724000667	-0.0252183090857341	0.051431699499512	0.128081708084758	-0.0261251118716359	0.0532282711233165	0.132576158453054	0.0514180707039586	4.24264678314273	-0.0212575174320868	0.686739891097541	-0.0468564979001034	0.136860314507221	-0.0571329471367955	0.0241990185206764	0.205157688058283	0.0133004487146911	0.0604893992541349	0.239843107581814	0.0493977643178142	0.00229785898042924	0.00247247556268399	0.00255813119503749
25	0.486333689213633	0.01	0.0514210177781288	-0.0230320509354899	0.125874086491748	0.0155407395824702	0.257763696616651	-0.0625461177190661	0.578073510952368	3.94	3.36	4.57	-0.014147711719538	0.0583052410682747	0.130758193856087	-0.0152328951085174	0.0627774751900904	0.140787845488698	-0.0158021722857838	0.0650325339408483	0.145910169970739	0.0514210177781288	4.10251659146907	-0.0820167823686886	0.610326309191064	-0.0468564979001034	0.136860314507221	-0.0571329471367955	0.0241990185206764	0.205157688058283	0.0133004487146911	0.0604893992541349	0.239843107581814	0.0493977643178142	0.00229785898042924	0.00247247556268399	0.00255813119503749
25	0.486333689213633	0.01	0.051492001455788	-0.024725687524168	0.127709690435744	0.0109890447529472	0.1984937473835	-0.0955100044509485	0.492497499217948	3.93	3.42	4.77	-0.0216723673898926	0.0450406158247124	0.111753599039317	-0.02334338547542	0.0485134105716991	0.120370206618818	-0.0241885614674501	0.0502419117673072	0.124594403766048	0.051492001455788	4.05315739375712	0.00062594458613162	0.685274253670678	-0.0468564979001034	0.136860314507221	-0.0571329471367955	0.0241990185206764	0.205157688058283	0.0133004487146911	0.0604893992541349	0.239843107581814	0.0493977643178142	0.00229785898042924	0.00247247556268399	0.00255813119503749
25	0.486333689213633	0.01	0.0518673219140425	-0.0225122435291313	0.126246887357216	0.0150114495620423	0.234523238284414	-0.0620798162508886	0.531126292819717	4.02	3.35	4.68	-0.0137765590682645	0.0520446650816183	0.117865889231501	-0.0148003856163959	0.0559124458195469	0.12662527725549	-0.0153376059631522	0.0579408580664676	0.131086688554205	0.0518673219140425	4.05214806639852	-0.00354351186757281	0.681288756075921	-0.0468564979001034	0.136860314507221	-0.0571329471367955	0.0241990185206764	0.205157688058283	0.0133004487146911	0.0604893992541349	0.239843107581814	0.0493977643178142	0.00229785898042924	0.00247247556268399	0.00255813119503749
25	0.486333689213633	0.01	0.0520337682626292	-0.0239638507766201	0.128031387301878	0.0184508936900375	0.26218326697028	-0.0363809423267867	0.560747476267347	4.01	3.43	4.81	-0.00809899755174947	0.0583663176788727	0.124831632909495	-0.00870404406115893	0.0627266519737086	0.134157348008576	-0.00901874897841672	0.0649675187272805	0.138802154768109	0.0520337682626292	4.11410735421839	-0.0345065460922441	0.657829016877595	-0.0468564979001034	0.136860314507221	-0.0571329471367955	0.0241990185206764	0.205157688058283	0.0133004487146911	0.0604893992541349	0.239843107581814	0.0493977643178142	0.00229785898042924	0.00247247556268399	0.00255813119503749
25	0.486333689213633	0.01	0.0521120364885941	-0.0268380042742688	0.131062077251457	0.0109182020801593	0.217277812901812	-0.105602364590354	0.540157990393978	4.02	3.39	4.6	-0.0234547484998779	0.0482583555395218	0.119971459578921	-0.0252002747059778	0.0518497913742722	0.128899857454522	-0.0261195852613142	0.053780471042046	0.13369545607402	0.0521120364885941	4.08831624067539	-0.00815189173930332	0.682195829190519	-0.0468564979001034	0.136860314507221	-0.0571329471367955	0.0241990185206764	0.205157688058283	0.0133004487146911	0.0604893992541349	0.239843107581814	0.0493977643178142	0.00229785898042924	0.00247247556268399	0.00255813119503749
25	0.486333689213633	0.01	0.052176932188954	-0.0158189622823188	0.120172826660227	0.0147123141154515	0.221113618820806	-0.0614016906293388	0.503628928270951	4.04	3.47	4.78	-0.0135670041839698	0.0488561367110175	0.111279277606005	-0.0145679900518553	0.0524607867681757	0.119489563588207	-0.0150862115125195	0.0543271530611037	0.123786916059908	0.052176932188954	4.15710862901735	-0.0555090782576369	0.640765204726564	-0.0468564979001034	0.136860314507221	-0.0571329471367955	0.0241990185206764	0.205157688058283	0.0133004487146911	0.0604893992541349	0.239843107581814	0.0493977643178142	0.00229785898042924	0.00247247556268399	0.00255813119503749
25	0.486333689213633	0.01	0.0525580208142394	-0.0219364394522643	0.127052481080743	0.0141784631873681	0.234844588491698	-0.0708942347336795	0.540583411717076	3.97	3.4	4.76	-0.015938444018944	0.0527977675601971	0.121533979139338	-0.0171487336283743	0.0568069788359826	0.13076269130034	-0.0177711451109232	0.0587926481302929	0.135338367589975	0.0525580208142394	4.11397995545204	0.0175116777920409	0.711545082149844	-0.0468564979001034	0.136860314507221	-0.0571329471367955	0.0241990185206764	0.205157688058283	0.0133004487146911	0.0604893992541349	0.239843107581814	0.0493977643178142	0.00229785898042924	0.00247247556268399	0.00255813119503749
25	0.486333689213633	0.01	0.0526683180705745	-0.022056620175026	0.127393256316175	0.0194809089370466	0.285673295759341	-0.0307573412932898	0.602103932811971	4.06	3.41	4.64	-0.00677753975573157	0.0629495930970536	0.132676725949839	-0.0072753307346406	0.0675730613021951	0.142421453339031	-0.00754005573830495	0.0699978845050737	0.147578682233507	0.0526683180705745	4.13814322968604	0.0441027409634408	0.739145184637277	-0.0468564979001034	0.136860314507221	-0.0571329471367955	0.0241990185206764	0.205157688058283	0.0133004487146911	0.0604893992541349	0.239843107581814	0.0493977643178142	0.00229785898042924	0.00247247556268399	0.00255813119503749
25	0.486333689213633	0.01	0.053493636695585	-0.0174755669754274	0.124462840366597	0.0223762592738884	0.28372336774388	-0.00907772601674134	0.5765244615045	3.97	3.26	4.73	-0.00203824242167556	0.0637050515833721	0.12944834558842	-0.0021926895401106	0.0685322799553144	0.139257249450739	-0.00226706448634508	0.0708682783611039	0.144074195958534	0.053493636695585	4.08724510869656	-0.000784476455338338	0.685956144106955	-0.0468564979001034	0.136860314507221	-0.0571329471367955	0.0241990185206764	0.205157688058283	0.0133004487146911	0.0604893992541349	0.239843107581814	0.0493977643178142	0.00229785898042924	0.00247247556268399	0.00255813119503749
25	0.486333689213633	0.01	0.0538909876788798	-0.0208810940320059	0.128663069389766	0.00935321513533298	0.18329034387328	-0.111222339608591	0.477803027355151	3.91	3.33	4.65	-0.0253559409076696	0.0417856623458255	0.108927265599321	-0.0273260489709743	0.0450323283093489	0.117390705589672	-0.0283105831201463	0.0466423756382984	0.121689649500377	0.0538909876788798	4.02439432828994	0.011873147338126	0.692844742290163	-0.0468564979001034	0.136860314507221	-0.0571329471367955	0.0241990185206764	0.205157688058283	0.0133004487146911	0.0604893992541349	0.239843107581814	0.0493977643178142	0.00229785898042924	0.00247247556268399	0.00255813119503749
25	0.486333689213633	0.01	0.0540480645468731	-0.0156727918004441	0.12376892089419	0.014704681621775	0.221882551551773	-0.0616898816445728	0.505454984748119	3.87	3.33	4.82	-0.0141645467160726	0.0509462116501398	0.116056970016352	-0.015278054429558	0.0549512109474994	0.125180476324557	-0.0157872799960231	0.0568720439513668	0.129389437044699	0.0540480645468731	4.06869587607207	0.0830387825109846	0.768483768732343	-0.0468564979001034	0.136860314507221	-0.0571329471367955	0.0241990185206764	0.205157688058283	0.0133004487146911	0.0604893992541349	0.239843107581814	0.0493977643178142	0.00229785898042924	0.00247247556268399	0.00255813119503749
25	0.486333689213633	0.01	0.0541003463327634	-0.0250540906058329	0.13325478327136	0.0135919011979503	0.249196148603857	-0.0822515422110051	0.580643839418719	4.03	3.31	4.87	-0.0182113920255522	0.0551747557734593	0.128560903572471	-0.0195596688964598	0.0592596080990233	0.138078885094507	-0.020212413725676	0.0614322079968232	0.142595397493642	0.0541003463327634	4.14261470938618	0.0287194193078157	0.725170231402647	-0.0468564979001034	0.136860314507221	-0.0571329471367955	0.0241990185206764	0.205157688058283	0.0133004487146911	0.0604893992541349	0.239843107581814	0.0493977643178142	0.00229785898042924	0.00247247556268399	0.00255813119503749
25	0.486333689213633	0.01	0.0543775309586089	-0.0232577380271933	0.132012799944411	0.0099559256575761	0.20007642028242	-0.111430580869239	0.51158342143408	4.13	3.35	4.81	-0.0241583583754978	0.0433769421819799	0.110912242739458	-0.0258850141586472	0.0464771962186871	0.118839406596021	-0.0267744245319982	0.0480915916557933	0.123061130136124	0.0543775309586089	4.14927447838491	0.00568023197502434	0.700123664812726	-0.0468564979001034	0.136860314507221	-0.0571329471367955	0.0241990185206764	0.205157688058283	0.0133004487146911	0.0604893992541349	0.239843107581814	0.0493977643178142	0.00229785898042924	0.00247247556268399	0.00255813119503749
25	0.486333689213633	0.01	0.0546986208900147	-0.0169952264431203	0.12639246822315	0.01658797039283	0.24596661631996	-0.0497207443504699	0.54165397699039	4.13	3.38	4.78	-0.0107821976127123	0.053339118268187	0.117460434149086	-0.0115531457795259	0.0571529692960915	0.125859084371709	-0.0119607984067166	0.0591228465971653	0.130388473788616	0.0546986208900147	4.18596376464505	0.0631597102051713	0.763636155522831	-0.0468564979001034	0.136860314507221	-0.0571329471367955	0.0241990185206764	0.205157688058283	0.0133004487146911	0.0604893992541349	0.239843107581814	0.0493977643178142	0.00229785898042924	0.00247247556268399	0.00255813119503749
25	0.486333689213633	0.01	0.0549036527464367	-0.0194589974440443	0.129266302936918	0.0177711927320985	0.259616250887847	-0.0417297141056514	0.560962215881345	3.91	3.33	4.5	-0.00949787227031572	0.0590898366566347	0.127677545583585	-0.0102338696943509	0.0636687535264544	0.13757137674726	-0.0106164434370927	0.0660147521390173	0.14281681370303	0.0549036527464367	3.98458200277916	0.0373660988152914	0.715114185620247	-0.0468564979001034	0.136860314507221	-0.0571329471367955	0.0241990185206764	0.205157688058283	0.0133004487146911	0.0604893992541349	0.239843107581814	0.0493977643178142	0.00229785898042924	0.00247247556268399	0.00255813119503749
25	0.486333689213633	0.01	0.055373030622133	-0.0155576858989572	0.126303747143223	0.0114344642198157	0.205546722150766	-0.0928477956789836	0.503941239980516	4.08	3.49	4.9	-0.0203581761764126	0.0450689900759444	0.110496156328301	-0.0218410697759247	0.0483518242719431	0.118544718319811	-0.0226404729739443	0.050055355104405	0.122709694721857	0.055373030622133	4.21826650683651	-0.0328483010842322	0.672170456697382	-0.0468564979001034	0.136860314507221	-0.0571329471367955	0.0241990185206764	0.205157688058283	0.0133004487146911	0.0604893992541349	0.239843107581814	0.0493977643178142	0.00229785898042924	0.00247247556268399	0.00255813119503749
25	0.486333689213633	0.01	0.0559790949137106	-0.0221188540100989	0.13407704383752	0.011288124431345	0.223444652606787	-0.103052507814341	0.549941813027916	4.03	3.44	4.74	-0.0228284285027883	0.0494979732618846	0.121824375026557	-0.0245199422327344	0.0531656151833053	0.130851172599345	-0.0254142744159964	0.0550699924768196	0.135650778933177	0.0559790949137106	4.11719346838339	0.0187476820441418	0.712903706861319	-0.0468564979001034	0.136860314507221	-0.0571329471367955	0.0241990185206764	0.205157688058283	0.0133004487146911	0.0604893992541349	0.239843107581814	0.0493977643178142	0.00229785898042924	0.00247247556268399	0.00255813119503749
25	0.486333689213633	0.01	0.056027807659512	-0.0157845091827986	0.127840124501823	0.0181514338707039	0.251178414684744	-0.0372476887696842	0.539604518139171	4.08	3.39	4.7	-0.00815854087089708	0.0550168192921676	0.118192179455232	-0.00875177123169464	0.05901724633851	0.126786263908715	-0.00906373452440884	0.0611264368643675	0.131224130229884	0.056027807659512	4.10276601783994	-0.0768082820124624	0.612470619759052	-0.0468564979001034	0.136860314507221	-0.0571329471367955	0.0241990185206764	0.205157688058283	0.0133004487146911	0.0604893992541349	0.239843107581814	0.0493977643178142	0.00229785898042924	0.00247247556268399	0.00255813119503749
25	0.486333689213633	0.01	0.0569308417990284	-0.0207160116308707	0.134577695228927	0.011207527085936	0.217816930000823	-0.101612385965815	0.53724624596746	3.96	3.37	4.6	-0.0229001610793308	0.0490889248925055	0.121078010864342	-0.0246460927296355	0.0528315146215625	0.13030912197276	-0.025523559174826	0.0547463193822296	0.134935830606628	0.0569308417990284	4.07973774157282	-0.0677411396530317	0.621887384270191	-0.0468564979001034	0.136860314507221	-0.0571329471367955	0.0241990185206764	0.205157688058283	0.0133004487146911	0.0604893992541349	0.239843107581814	0.0493977643178142	0.00229785898042924	0.00247247556268399	0.00255813119503749
25	0.486333689213633	0.01	0.0569547135761517	-0.0151492636105662	0.129058690762869	0.0242758169939545	0.314148684446651	0.00319384946582457	0.625103519427477	3.9	3.36	4.66	0.000728365731222616	0.071642429835225	0.142556493939227	0.000784989871998162	0.0772120095924748	0.153639029312951	0.00081274376518042	0.0800192830055494	0.158893463274581	0.0569547135761517	4.11296325318678	0.0166708987447158	0.707717326352938	-0.0468564979001034	0.136860314507221	-0.0571329471367955	0.0241990185206764	0.205157688058283	0.0133004487146911	0.0604893992541349	0.239843107581814	0.0493977643178142	0.00229785898042924	0.00247247556268399	0.00255813119503749
25	0.486333689213633	0.01	0.0570111305088561	-0.020403667412514	0.134425928430226	0.0111069282717345	0.213630989277502	-0.101091223922068	0.528353202477072	3.92	3.36	4.48	-0.0229575875960108	0.0485151129769838	0.119987813549978	-0.0247300839224397	0.0522608401431486	0.129251764208737	-0.0256274680065417	0.0542171333976512	0.133997204434127	0.0570111305088561	4.01425680573169	-0.000715933166851994	0.680359087306419	-0.0468564979001034	0.136860314507221	-0.0571329471367955	0.0241990185206764	0.205157688058283	0.0133004487146911	0.0604893992541349	0.239843107581814	0.0493977643178142	0.00229785898042924	0.00247247556268399	0.00255813119503749
25	0.486333689213633	0.01	0.0573028212534826	-0.0249748474762993	0.139580489983265	0.0114620687637264	0.226610276979965	-0.101961478066459	0.55518203202639	4.08	3.39	4.61	-0.0223519493692477	0.0496774030120068	0.121706755393261	-0.0239795177861541	0.0532946880568413	0.130568893899837	-0.0248376378877538	0.0552573110532563	0.135310669741011	0.0573028212534826	4.07394570310979	-0.0199589791305119	0.669378231449449	-0.0468564979001034	0.136860314507221	-0.0571329471367955	0.0241990185206764	0.205157688058283	0.0133004487146911	0.0604893992541349	0.239843107581814	0.0493977643178142	0.00229785898042924	0.00247247556268399	0.00255813119503749
25	0.486333689213633	0.01	0.0575117409246831	-0.0179834095319822	0.133006891381348	0.0147439243465221	0.245200994837379	-0.0677495437853543	0.558151533460112	3.9	3.26	4.55	-0.0154571254328465	0.0559428495263082	0.127342824485463	-0.0166596338682813	0.0602950008205386	0.137249635509359	-0.0172531494684591	0.0624187303168583	0.142146688250068	0.0575117409246831	4.02764242172411	-0.0222051812501642	0.65937603524468	-0.0468564979001034	0.136860314507221	-0.0571329471367955	0.0241990185206764	0.205157688058283	0.0133004487146911	0.0604893992541349	0.239843107581814	0.0493977643178142	0.00229785898042924	0.00247247556268399	0.00255813119503749
25	0.486333689213633	0.01	0.0577229248583325	-0.0212490411267271	0.136694890843392	0.0150745050607795	0.264275367714715	-0.0692449578450647	0.597795693274495	3.93	3.48	4.85	-0.0156849394295124	0.0598620212115974	0.135408981852707	-0.0168908148293223	0.0644642792621537	0.14581937335363	-0.0175042170932178	0.0667587192948757	0.150805342609238	0.0577229248583325	4.16254501760392	-0.00129901058895304	0.698492857331432	-0.0468564979001034	0.136860314507221	-0.0571329471367955	0.0241990185206764	0.205157688058283	0.0133004487146911	0.0604893992541349	0.239843107581814	0.0493977643178142	0.00229785898042924	0.00247247556268399	0.00255813119503749
25	0.486333689213633	0.01	0.0584445760276594	-0.0168509702213808	0.1337401222767	0.018958563309037	0.276850159056683	-0.0340859809965045	0.587786299109871	3.92	3.38	4.66	-0.00774928496664086	0.0629405612767928	0.133630407520226	-0.0083486594757654	0.067808748236196	0.143966155948157	-0.00864623109198188	0.0702122487165965	0.149257799636871	0.0584445760276594	4.07337178472667	0.0101548769387039	0.698578838416523	-0.0468564979001034	0.136860314507221	-0.0571329471367955	0.0241990185206764	0.205157688058283	0.0133004487146911	0.0604893992541349	0.239843107581814	0.0493977643178142	0.00229785898042924	0.00247247556268399	0.00255813119503749
25	0.486333689213633	0.01	0.0586384775942765	-0.0193901154085556	0.136667070597109	0.018133512566761	0.281539166578929	-0.0419126033773531	0.604990936535211	4.01	3.49	4.78	-0.00932802397133993	0.0626590543916999	0.13464613275474	-0.0100245873420991	0.0673380734711712	0.144700734284441	-0.0103893464341866	0.0698198963965914	0.150079585633043	0.0586384775942765	4.14968152840402	0.0369826639005605	0.73534397548896	-0.0468564979001034	0.136860314507221	-0.0571329471367955	0.0241990185206764	0.205157688058283	0.0133004487146911	0.0604893992541349	0.239843107581814	0.0493977643178142	0.00229785898042924	0.00247247556268399	0.00255813119503749
25	0.486333689213633	0.01	0.0589850903200984	-0.0329233677217442	0.150893548361941	0.0138281648549662	0.274725926476868	-0.0874996660357839	0.63695151898952	3.85	3.32	4.35	-0.0202188019793408	0.0634817177902726	0.147182237559886	-0.0218248308140105	0.0685242257167916	0.158873282247594	-0.0226369398844327	0.0710546200862155	0.164879424515584	0.0589850903200984	3.92055460534786	0.0168716433928846	0.688991899032525	-0.0468564979001034	0.136860314507221	-0.0571329471367955	0.0241990185206764	0.205157688058283	0.0133004487146911	0.0604893992541349	0.239843107581814	0.0493977643178142	0.00229785898042924	0.00247247556268399	0.00255813119503749
25	0.486333689213633	0.01	0.0593468068856198	-0.0214138570830764	0.140107470854316	0.0190716348892129	0.285322438706708	-0.0341593251148041	0.60480420252822	3.93	3.36	4.55	-0.00774340512246031	0.0646783045627821	0.137100014248025	-0.00833946714500335	0.0696570290932246	0.147653525331452	-0.00864245805109455	0.0721306521198131	0.153070834411844	0.0593468068856198	4.01626387882974	0.0351144381376169	0.716783101042286	-0.0468564979001034	0.136860314507221	-0.0571329471367955	0.0241990185206764	0.205157688058283	0.0133004487146911	0.0604893992541349	0.239843107581814	0.0493977643178142	0.00229785898042924	0.00247247556268399	0.00255813119503749
25	0.486333689213633	0.01	0.0603741849339813	-0.0225460422591625	0.143294412127125	0.0129374592764257	0.257740572877725	-0.0937519480028104	0.609233093758261	4.28	3.64	4.84	-0.0196809277414494	0.0541063273767307	0.127893582494911	-0.0210126254173939	0.0577673982046943	0.136547421826782	-0.0217712857925221	0.0599722619252134	0.141723020239624	0.0603741849339813	4.30780659164213	0.0472368448920557	0.76451721969229	-0.0468564979001034	0.136860314507221	-0.0571329471367955	0.0241990185206764	0.205157688058283	0.0133004487146911	0.0604893992541349	0.239843107581814	0.0493977643178142	0.00229785898042924	0.00247247556268399	0.00255813119503749
25	0.486333689213633	0.01	0.0604249479061011	-0.0165241019699591	0.137373997782161	0.019677701248836	0.28210518296759	-0.0287755349283961	0.592985900863576	3.8	3.25	4.63	-0.00672680185024771	0.0659471899122963	0.13862118167484	-0.00727129901593657	0.0712852478470738	0.149841794710084	-0.00751774314941987	0.0738220212948363	0.155059180112585	0.0604249479061011	3.96340697689295	-0.0218403832812769	0.652084103416727	-0.0468564979001034	0.136860314507221	-0.0571329471367955	0.0241990185206764	0.205157688058283	0.0133004487146911	0.0604893992541349	0.239843107581814	0.0493977643178142	0.00229785898042924	0.00247247556268399	0.00255813119503749
25	0.486333689213633	0.01	0.060899764116968	-0.0208689445322303	0.142668472766166	0.0161329930675509	0.263763401653398	-0.0578326599924205	0.585359463299216	4	3.46	4.57	-0.0128949588965494	0.0588113744583141	0.130517707813178	-0.0138608361435957	0.0632165508464301	0.140293937836456	-0.0143891432509438	0.0655523803826326	0.145659522212009	0.060899764116968	4.05989130227898	0.0409628355612363	0.729667167672639	-0.0468564979001034	0.136860314507221	-0.0571329471367955	0.0241990185206764	0.205157688058283	0.0133004487146911	0.0604893992541349	0.239843107581814	0.0493977643178142	0.00229785898042924	0.00247247556268399	0.00255813119503749
25	0.486333689213633	0.01	0.0613304262659067	-0.0217531006100249	0.144413953141838	0.0160989036715929	0.27641481352691	-0.0609690807403411	0.613798707794161	3.9	3.25	4.63	-0.0139100505005497	0.0630638344644628	0.140037719429475	-0.0149921886291911	0.0679699115351126	0.150932011699416	-0.0155016170999168	0.0704404382966459	0.156338292167206	0.0613304262659067	4.00381459456066	0.0650156335672915	0.745703662732754	-0.0468564979001034	0.136860314507221	-0.0571329471367955	0.0241990185206764	0.205157688058283	0.0133004487146911	0.0604893992541349	0.239843107581814	0.0493977643178142	0.00229785898042924	0.00247247556268399	0.00255813119503749
25	0.486333689213633	0.01	0.0643099224665647	-0.0188310632458836	0.147450908179013	0.0151567633127977	0.269585277995909	-0.0696976069657675	0.608868162957585	4	3.35	4.57	-0.0155494584000623	0.0601441749287821	0.135837808257627	-0.0167152824293493	0.0646534975398725	0.146022277509094	-0.0173192948449537	0.0670820328239643	0.151349482365958	0.0643099224665647	4.07141760175515	-0.0504002244212444	0.637433941307816	-0.0468564979001034	0.136860314507221	-0.0571329471367955	0.0241990185206764	0.205157688058283	0.0133004487146911	0.0604893992541349	0.239843107581814	0.0493977643178142	0.00229785898042924	0.00247247556268399	0.00255813119503749
25	0.486333689213633	0.01	0.0668101910791329	-0.0178878398792936	0.151508222037559	0.0165370026018623	0.289031796839427	-0.058970170505099	0.637033764183952	4.07	3.47	4.66	-0.0129586556758608	0.0635145447696073	0.139987745215075	-0.0139060644134427	0.0681581001030788	0.1502222646196	-0.0144120061167346	0.0707744418388757	0.155803161886357	0.0668101910791329	4.11707370262682	0.0117987263431511	0.706137538141964	-0.0468564979001034	0.136860314507221	-0.0571329471367955	0.0241990185206764	0.205157688058283	0.0133004487146911	0.0604893992541349	0.239843107581814	0.0493977643178142	0.00229785898042924	0.00247247556268399	0.00255813119503749
25	0.486333689213633	0.01	0.0682055910573501	-0.024165944934901	0.160577127049601	0.0159169483871994	0.305632028620735	-0.0695744232533027	0.680838480494772	3.98	3.41	4.5	-0.0156030685396586	0.0685423934183722	0.152687855376403	-0.0167830539820547	0.0737259267865105	0.164234907555076	-0.0174006475378611	0.0765250500291586	0.170027325692354	0.0682055910573501	4.03597803638338	0.034283745625378	0.720384557196525	-0.0468564979001034	0.136860314507221	-0.0571329471367955	0.0241990185206764	0.205157688058283	0.0133004487146911	0.0604893992541349	0.239843107581814	0.0493977643178142	0.00229785898042924	0.00247247556268399	0.00255813119503749
25	0.486333689213633	0.01	0.0686679014326167	-0.0199203933855029	0.157256196250736	0.0155992405823099	0.305941321343925	-0.0735115483016811	0.685394190989531	4.06	3.57	4.77	-0.016191907014946	0.0673876899844494	0.150967286983845	-0.0173803299134709	0.0723336839172388	0.162047697747948	-0.0180431402268369	0.0750078944765846	0.168109876484232	0.0686679014326167	4.21122310138443	0.0356787050842808	0.742828632074921	-0.0468564979001034	0.136860314507221	-0.0571329471367955	0.0241990185206764	0.205157688058283	0.0133004487146911	0.0604893992541349	0.239843107581814	0.0493977643178142	0.00229785898042924	0.00247247556268399	0.00255813119503749
25	0.486333689213633	0.02	0.0484397644779534	-0.00911428742971188	0.105993816385619	0.017831738018666	0.224029456186149	-0.0355597897027368	0.483618702075034	4.02	3.41	4.87	-0.00790585031222844	0.04980747526753	0.107520800847288	-0.00849518590119385	0.0535203355687511	0.115535857038696	-0.00878901645109096	0.0553491196225878	0.119597794273068	0.0484397644779534	4.24652140501181	-0.0622006470249793	0.642086537511428	-0.0468564979001034	0.136860314507221	-0.0571329471367955	0.0241990185206764	0.205157688058283	0.0133004487146911	0.0604893992541349	0.239843107581814	0.0493977643178142	0.00229785898042924	0.00247247556268399	0.00255813119503749
25	0.486333689213633	0.02	0.049067022768602	-0.0088196916828877	0.106953737220092	0.0241028030661029	0.247633896062242	0.00161763649892832	0.493650155625556	3.99	3.42	4.68	0.000361591737408581	0.0553538268812092	0.11034606202501	0.000388789250783921	0.0595173248022815	0.118645860353779	0.000402366102372761	0.0616561388305854	0.123105897600988	0.049067022768602	4.15293975853786	0.0420189989884502	0.736353893908957	-0.0468564979001034	0.136860314507221	-0.0571329471367955	0.0241990185206764	0.205157688058283	0.0133004487146911	0.0604893992541349	0.239843107581814	0.0493977643178142	0.00229785898042924	0.00247247556268399	0.00255813119503749
25	0.486333689213633	0.02	0.0551892475893695	-0.0135176464745018	0.123896141653241	0.0202819890278878	0.260124104554094	-0.0221436926702386	0.542391901778426	3.95	3.34	4.86	-0.00499468372241525	0.0586730339050617	0.122340751532539	-0.00537601348491216	0.0631525515937555	0.131681116672423	-0.00555916418444404	0.0652879222614502	0.136096131696831	0.0551892475893695	4.11172273924593	0.0440200099207446	0.734603279210411	-0.0468564979001034	0.136860314507221	-0.0571329471367955	0.0241990185206764	0.205157688058283	0.0133004487146911	0.0604893992541349	0.239843107581814	0.0493977643178142	0.00229785898042924	0.00247247556268399	0.00255813119503749
25	0.486333689213633	0.02	0.0555204387833299	-0.0113517932283808	0.122392670795041	0.0128450448503953	0.210323955603033	-0.077547799085881	0.498195710291948	3.88	3.45	4.63	-0.017786630297833	0.0482406268802813	0.114267884058396	-0.0191824338863593	0.0520263040425517	0.123235041971463	-0.0199133745761799	0.05397309613046	0.127852853362572	0.0555204387833299	4.1076958847128	0.00161720364361063	0.69138741009452	-0.0468564979001034	0.136860314507221	-0.0571329471367955	0.0241990185206764	0.205157688058283	0.0133004487146911	0.0604893992541349	0.239843107581814	0.0493977643178142	0.00229785898042924	0.00247247556268399	0.00255813119503749
25	0.486333689213633	0.02	0.055720645307958	-0.0108158731272428	0.122257163743159	0.0173367059712425	0.244509511752011	-0.0428994429005113	0.531918466404533	4.04	3.4	4.87	-0.00948066596846749	0.0540359699404456	0.117552605849359	-0.0101803824866074	0.0580240717116498	0.126228525909907	-0.0105302557416828	0.0600674760593392	0.130566981251468	0.055720645307958	4.20479609378002	-0.00331441788202258	0.696221915065571	-0.0468564979001034	0.136860314507221	-0.0571329471367955	0.0241990185206764	0.205157688058283	0.0133004487146911	0.0604893992541349	0.239843107581814	0.0493977643178142	0.00229785898042924	0.00247247556268399	0.00255813119503749
25	0.486333689213633	0.02	0.0560614845793971	-0.013434082834184	0.125557051992978	0.0223745111846071	0.283702849010667	-0.00908876830962652	0.57649446633096	3.97	3.33	4.69	-0.00203987557522933	0.0636740306942222	0.129387936963674	-0.00219434047351413	0.0684956005948573	0.139185541663229	-0.00227137146782637	0.0709728283461489	0.144215800253733	0.0560614845793971	4.09107776117262	0.0397331241983461	0.728364207094861	-0.0468564979001034	0.136860314507221	-0.0571329471367955	0.0241990185206764	0.205157688058283	0.0133004487146911	0.0604893992541349	0.239843107581814	0.0493977643178142	0.00229785898042924	0.00247247556268399	0.00255813119503749
25	0.486333689213633	0.02	0.05610796429441	-0.0134443659983726	0.125660294587193	0.0164358957116794	0.234748715755689	-0.0487775731309253	0.518275004642302	3.98	3.18	4.65	-0.0109296002842673	0.052600190328618	0.116129980941503	-0.0117549693675518	0.0565723914835508	0.124899752334653	-0.0121599940424296	0.0586210670648143	0.129157807706418	0.05610796429441	4.04095022172499	-0.0401386715317236	0.641872658758249	-0.0468564979001034	0.136860314507221	-0.0571329471367955	0.0241990185206764	0.205157688058283	0.0133004487146911	0.0604893992541349	0.239843107581814	0.0493977643178142	0.00229785898042924	0.00247247556268399	0.00255813119503749
25	0.486333689213633	0.02	0.0561086175713245	-0.012310408858501	0.12452764400115	0.014872606255286	0.234158890223531	-0.0633834471861268	0.531701227633189	4.01	3.52	4.8	-0.0141074475218163	0.0521174597193295	0.118342366960475	-0.015161021936295	0.0560097033036485	0.127180428543592	-0.015715451165356	0.0581325770472176	0.131692811343964	0.0561086175713245	4.21658340441677	0.03758298012954	0.742024260173502	-0.0468564979001034	0.136860314507221	-0.0571329471367955	0.0241990185206764	0.205157688058283	0.0133004487146911	0.0604893992541349	0.239843107581814	0.0493977643178142	0.00229785898042924	0.00247247556268399	0.00255813119503749
25	0.486333689213633	0.02	0.0561851578439194	-0.0129126729951322	0.125282988682971	0.0132415529627718	0.219006145265758	-0.0761676016303215	0.514179892161837	4.01	3.24	4.51	-0.0169745419988377	0.0488072215908825	0.114588985180603	-0.0182449306197611	0.0524599940151509	0.123164918650063	-0.0188987675311908	0.0543419017605402	0.127565385832127	0.0561851578439194	4.08856198009217	0.00444780788375729	0.69184971999868	-0.0468564979001034	0.136860314507221	-0.0571329471367955	0.0241990185206764	0.205157688058283	0.0133004487146911	0.0604893992541349	0.239843107581814	0.0493977643178142	0.00229785898042924	0.00247247556268399	0.00255813119503749
25	0.486333689213633	0.02	0.0562155945295552	-0.0131218172229246	0.125553006282035	0.0184232946539968	0.251624224707529	-0.0351343306959495	0.538382780111007	3.97	3.4	4.78	-0.00789732030650952	0.0565588431608168	0.121015006628143	-0.00849680690718568	0.0608522322230164	0.130201271353219	-0.00880343844353017	0.0630859279765787	0.134715450660923	0.0562155945295552	4.11151987481357	0.0414222959091145	0.731246535080486	-0.0468564979001034	0.136860314507221	-0.0571329471367955	0.0241990185206764	0.205157688058283	0.0133004487146911	0.0604893992541349	0.239843107581814	0.0493977643178142	0.00229785898042924	0.00247247556268399	0.00255813119503749
25	0.486333689213633	0.02	0.0564455650240832	-0.00838753420608949	0.121278664254256	0.0170218623480726	0.229454429205772	-0.0427845447426795	0.501693403154224	4.02	3.37	4.92	-0.00951034029657833	0.0510041585677364	0.111518657432051	-0.0102190636759292	0.0548050572205509	0.119829178117031	-0.0105652720345352	0.056694167396595	0.123776971922052	0.0564455650240832	4.18432119605249	0.0417166947893849	0.739198485109816	-0.0468564979001034	0.136860314507221	-0.0571329471367955	0.0241990185206764	0.205157688058283	0.0133004487146911	0.0604893992541349	0.239843107581814	0.0493977643178142	0.00229785898042924	0.00247247556268399	0.00255813119503749
25	0.486333689213633	0.02	0.0565450855708569	-0.0128235980747092	0.125913769216423	0.0146224794300555	0.242891240721466	-0.0684152175724514	0.554197699015383	4	3.36	4.82	-0.0152806827310308	0.0542502694474461	0.123781221625923	-0.0164285124237205	0.0583253537355155	0.133079219894751	-0.0169914100661199	0.0603755395894041	0.137647906408165	0.0565450855708569	4.19431193003697	0.0270741156646637	0.727754639198095	-0.0468564979001034	0.136860314507221	-0.0571329471367955	0.0241990185206764	0.205157688058283	0.0133004487146911	0.0604893992541349	0.239843107581814	0.0493977643178142	0.00229785898042924	0.00247247556268399	0.00255813119503749
25	0.486333689213633	0.02	0.0567304260627333	-0.0132200607962915	0.126680912921758	0.018891228944821	0.261876900966182	-0.0327762759024058	0.55653007783477	4.01	3.37	4.81	-0.00729967071696918	0.058323134425811	0.123945939568591	-0.00784539108786357	0.0626833478908632	0.13321208686959	-0.00811560417126684	0.0648098163423128	0.137814415350874	0.0567304260627333	4.15272713520772	-0.0315934254627158	0.661903149623103	-0.0468564979001034	0.136860314507221	-0.0571329471367955	0.0241990185206764	0.205157688058283	0.0133004487146911	0.0604893992541349	0.239843107581814	0.0493977643178142	0.00229785898042924	0.00247247556268399	0.00255813119503749
25	0.486333689213633	0.02	0.0567350073987729	-0.00550585984812444	0.11897587464567	0.0165107410116519	0.214407595121745	-0.043953522904688	0.472768713148178	3.86	3.26	4.81	-0.0101260368324734	0.0493953399383436	0.108916716709161	-0.0109264441646734	0.053299768977785	0.117525982120243	-0.0112901527707384	0.0550740641839155	0.121374795671727	0.0567350073987729	4.0735987937802	-0.00153947393296008	0.682443359741305	-0.0468564979001034	0.136860314507221	-0.0571329471367955	0.0241990185206764	0.205157688058283	0.0133004487146911	0.0604893992541349	0.239843107581814	0.0493977643178142	0.00229785898042924	0.00247247556268399	0.00255813119503749
25	0.486333689213633	0.02	0.0567599881486626	-0.0130621775594977	0.126582153856823	0.0174345571124395	0.26141025065517	-0.0449859376568638	0.567806438967204	4.15	3.5	4.86	-0.00970293290245435	0.0563830888992015	0.122469110700857	-0.0103904285669087	0.0603780798526009	0.131146588272111	-0.0107584190739687	0.0624631796759786	0.135936196008697	0.0567599881486626	4.23723326847117	-0.0013531360354294	0.705979305579831	-0.0468564979001034	0.136860314507221	-0.0571329471367955	0.0241990185206764	0.205157688058283	0.0133004487146911	0.0604893992541349	0.239843107581814	0.0493977643178142	0.00229785898042924	0.00247247556268399	0.00255813119503749
25	0.486333689213633	0.02	0.0574927481255815	-0.00904458918602035	0.124030085437183	0.0183415701262878	0.237476496035681	-0.0337724371015017	0.508725429172864	4.03	3.5	4.85	-0.00749012078007347	0.0526680272551843	0.112826175290442	-0.00804619839357944	0.0565781792759696	0.121202556945519	-0.00833397708998489	0.0586318553395358	0.125582357603707	0.0574927481255815	4.16692422633022	0.00290549568462397	0.701876987390539	-0.0468564979001034	0.136860314507221	-0.0571329471367955	0.0241990185206764	0.205157688058283	0.0133004487146911	0.0604893992541349	0.239843107581814	0.0493977643178142	0.00229785898042924	0.00247247556268399	0.00255813119503749
25	0.486333689213633	0.02	0.0580004545931564	-0.00960099555056083	0.125601904736874	0.0226081975602002	0.283709634846727	-0.00753700439398231	0.574956274087436	4.04	3.45	4.72	-0.00166831369859633	0.0627990439565703	0.127266401611737	-0.00179177008775739	0.0674462174564747	0.136684205000707	-0.00185521891812935	0.0699391540592878	0.141553560848411	0.0580004545931564	4.19058504044296	-0.0187743683838648	0.682144468259455	-0.0468564979001034	0.136860314507221	-0.0571329471367955	0.0241990185206764	0.205157688058283	0.0133004487146911	0.0604893992541349	0.239843107581814	0.0493977643178142	0.00229785898042924	0.00247247556268399	0.00255813119503749
25	0.486333689213633	0.02	0.0583033985910517	-0.0122987322392673	0.128905529421371	0.02406884798593	0.295888916959827	0.00172046283882676	0.590057371080828	3.94	3.38	4.55	0.000389488510456663	0.0669850757171294	0.133580662923802	0.000419404977316845	0.0721301743375451	0.143840943697773	0.000435133984892497	0.0747964037506449	0.149311027608746	0.0583033985910517	4.03879471616151	-0.00741600497643383	0.677441938312988	-0.0468564979001034	0.136860314507221	-0.0571329471367955	0.0241990185206764	0.205157688058283	0.0133004487146911	0.0604893992541349	0.239843107581814	0.0493977643178142	0.00229785898042924	0.00247247556268399	0.00255813119503749
25	0.486333689213633	0.02	0.0585336276421351	-0.00605889052196741	0.123126145806238	0.0204343530829954	0.254221073177163	-0.02058943532143	0.529031581675755	4.07	3.44	4.81	-0.00452786639060698	0.0559062953914449	0.116340457173497	-0.00485930917795807	0.0599986728550232	0.124856654888004	-0.00502910404688963	0.0620566285288078	0.129239873905863	0.0585336276421351	4.17344214855211	0.0470884468248957	0.745646216612482	-0.0468564979001034	0.136860314507221	-0.0571329471367955	0.0241990185206764	0.205157688058283	0.0133004487146911	0.0604893992541349	0.239843107581814	0.0493977643178142	0.00229785898042924	0.00247247556268399	0.00255813119503749
25	0.486333689213633	0.02	0.0591217708922541	-0.0150093936324071	0.133252935416915	0.018664885235608	0.277841382359261	-0.036700441220295	0.592383205938818	4.1	3.28	4.66	-0.00801080755924873	0.0606459696959958	0.12930274695124	-0.00858991519221273	0.0650301149522261	0.138650145096665	-0.00888250969550325	0.0673624055481924	0.143543128354966	0.0591217708922541	4.13239022395798	-0.0287680336290484	0.664102434778588	-0.0468564979001034	0.136860314507221	-0.0571329471367955	0.0241990185206764	0.205157688058283	0.0133004487146911	0.0604893992541349	0.239843107581814	0.0493977643178142	0.00229785898042924	0.00247247556268399	0.00255813119503749
25	0.486333689213633	0.02	0.0593091512914392	-0.0126166194323819	0.13123492201526	0.0303354599134024	0.345514849931265	0.0405234141293697	0.65050628573316	4	3.4	4.64	0.009042549119076	0.077099500844112	0.145156452569148	0.0097207426828908	0.08288198369903	0.156043224715169	0.0100695414595748	0.0858714282322807	0.161695244151764	0.0593091512914392	4.13685062215599	0.0299511634091002	0.724238212763446	-0.0468564979001034	0.136860314507221	-0.0571329471367955	0.0241990185206764	0.205157688058283	0.0133004487146911	0.0604893992541349	0.239843107581814	0.0493977643178142	0.00229785898042924	0.00247247556268399	0.00255813119503749
25	0.486333689213633	0.02	0.0593451875027899	-0.00184469814268785	0.120535073148268	0.0187149413154268	0.236281984266505	-0.0308460259462936	0.503409994479303	3.94	3.51	4.82	-0.00697290999375457	0.053412812798144	0.113798535590043	-0.00750720913946912	0.0575055689464122	0.122518347032293	-0.00777633662913387	0.0595858028808827	0.127032902533656	0.0593451875027899	4.19912921260854	0.069525637790714	0.769482456572494	-0.0468564979001034	0.136860314507221	-0.0571329471367955	0.0241990185206764	0.205157688058283	0.0133004487146911	0.0604893992541349	0.239843107581814	0.0493977643178142	0.00229785898042924	0.00247247556268399	0.00255813119503749
25	0.486333689213633	0.02	0.0593694018283069	-0.0154673015814877	0.134206105238101	0.012422522687825	0.232406299102688	-0.0911233193720641	0.55593591757744	4.06	3.52	4.87	-0.0200734289574464	0.0511964595500793	0.122466348057605	-0.0215470214339934	0.0549547968913863	0.131456615216766	-0.0222981915621688	0.0569391076299387	0.136083791661076	0.0593694018283069	4.26753405522928	0.0468307770687707	0.756542407047721	-0.0468564979001034	0.136860314507221	-0.0571329471367955	0.0241990185206764	0.205157688058283	0.0133004487146911	0.0604893992541349	0.239843107581814	0.0493977643178142	0.00229785898042924	0.00247247556268399	0.00255813119503749
25	0.486333689213633	0.02	0.0598294765057122	-0.00888612936195084	0.128545082373375	0.014945521816563	0.235104931064055	-0.0628988559034055	0.533108718031516	4.06	3.46	4.68	-0.0138371244598325	0.0517207530332445	0.117278630526322	-0.0148506111146301	0.0555089890303578	0.125868589175346	-0.0153901009310579	0.0579079602004924	0.130690414179116	0.0598294765057122	4.15714454254558	0.0245792297201248	0.722632700271172	-0.0468564979001034	0.136860314507221	-0.0571329471367955	0.0241990185206764	0.205157688058283	0.0133004487146911	0.0604893992541349	0.239843107581814	0.0493977643178142	0.00229785898042924	0.00247247556268399	0.00255813119503749
25	0.486333689213633	0.02	0.060280606964705	-0.00531330351430197	0.125874517443712	0.0158716292556615	0.231107600674785	-0.053020907582365	0.515236108931935	3.97	3.45	4.75	-0.0119016309932548	0.0518768445955955	0.115655320184446	-0.0128030629512861	0.0558060073823425	0.124415077715971	-0.0132647487772013	0.0577984361039342	0.128820355705102	0.060280606964705	4.17746754907822	-0.000626575828724393	0.698133593361722	-0.0468564979001034	0.136860314507221	-0.0571329471367955	0.0241990185206764	0.205157688058283	0.0133004487146911	0.0604893992541349	0.239843107581814	0.0493977643178142	0.00229785898042924	0.00247247556268399	0.00255813119503749
25	0.486333689213633	0.02	0.0603110272130214	-0.00831209984549123	0.128934154271534	0.0262188448919539	0.301282649274785	0.0146118292026773	0.587953469346892	4.06	3.3	4.89	0.00321430502197715	0.0662760506686649	0.129337796315353	0.00344971499214195	0.0711299904795652	0.138810265966989	0.00356705781507758	0.0734592235057582	0.143257712456398	0.0603110272130214	4.18429207334057	0.0193083343824198	0.719147422175811	-0.0468564979001034	0.136860314507221	-0.0571329471367955	0.0241990185206764	0.205157688058283	0.0133004487146911	0.0604893992541349	0.239843107581814	0.0493977643178142	0.00229785898042924	0.00247247556268399	0.00255813119503749
25	0.486333689213633	0.02	0.0603126489449889	-0.00945839517844966	0.130083693068428	0.0136677825289251	0.218092172967096	-0.0711676530833334	0.507351999017526	3.99	3.31	4.57	-0.0159156823175746	0.0487733624829441	0.113462407283463	-0.0171137345019772	0.0524447748859693	0.122003284273916	-0.0177368038356939	0.0543662982489877	0.126428117858541	0.0603126489449889	4.02898853452689	0.0104213224103367	0.690976746299146	-0.0468564979001034	0.136860314507221	-0.0571329471367955	0.0241990185206764	0.205157688058283	0.0133004487146911	0.0604893992541349	0.239843107581814	0.0493977643178142	0.00229785898042924	0.00247247556268399	0.00255813119503749
25	0.486333689213633	0.02	0.0605223596600417	-0.0124025863622443	0.133447305682328	0.0195857269471051	0.270385346061613	-0.0282928894664581	0.569063581589684	4	3.33	4.67	-0.00631053184331838	0.0603075673239845	0.126925666491287	-0.00678346886288242	0.0648272626294698	0.136437994121822	-0.00702288415363306	0.0670818266909237	0.141245421314943	0.0605223596600417	4.08703989509185	0.0911247847966986	0.779710227653596	-0.0468564979001034	0.136860314507221	-0.0571329471367955	0.0241990185206764	0.205157688058283	0.0133004487146911	0.0604893992541349	0.239843107581814	0.0493977643178142	0.00229785898042924	0.00247247556268399	0.00255813119503749
25	0.486333689213633	0.02	0.0605896845364252	-0.0115728041354565	0.132752173208307	0.021204388766077	0.298253606785718	-0.0181229487599077	0.614630162331343	4.11	3.48	4.98	-0.00394988266279256	0.0650041428779194	0.133958168418631	-0.00423470679925645	0.069691560313426	0.143617827426109	-0.00438181036583391	0.0721548662179544	0.14852685959745	0.0605896845364252	4.26409580262246	0.00632614717244435	0.715989284500937	-0.0468564979001034	0.136860314507221	-0.0571329471367955	0.0241990185206764	0.205157688058283	0.0133004487146911	0.0604893992541349	0.239843107581814	0.0493977643178142	0.00229785898042924	0.00247247556268399	0.00255813119503749
25	0.486333689213633	0.02	0.0611703267927953	-0.0112622044906644	0.133602858076255	0.0199204588532164	0.273757077720242	-0.02604304799427	0.573557203434754	3.98	3.36	4.89	-0.00584402142843698	0.0614306831034285	0.128705387635294	-0.00628641401142522	0.0660809875052257	0.138448389021877	-0.00649681876173908	0.0683640745002776	0.143176827255911	0.0611703267927953	4.10135585718663	-0.0474060490268162	0.642261022142946	-0.0468564979001034	0.136860314507221	-0.0571329471367955	0.0241990185206764	0.205157688058283	0.0133004487146911	0.0604893992541349	0.239843107581814	0.0493977643178142	0.00229785898042924	0.00247247556268399	0.00255813119503749
25	0.486333689213633	0.02	0.0614335118624472	-0.00960583923889134	0.132472862963786	0.0189205562458013	0.267613325310479	-0.0332562923284384	0.568482942949396	3.94	3.27	4.8	-0.00752515024886475	0.0605548706894663	0.128634891627797	-0.00810269848259432	0.065202400300679	0.138507499083952	-0.00837232129555847	0.0673573048276922	0.143214275856147	0.0614335118624472	4.13371378555429	-0.0191424408856121	0.673871208930266	-0.0468564979001034	0.136860314507221	-0.0571329471367955	0.0241990185206764	0.205157688058283	0.0133004487146911	0.0604893992541349	0.239843107581814	0.0493977643178142	0.00229785898042924	0.00247247556268399	0.00255813119503749
25	0.486333689213633	0.02	0.0618863783339893	-0.00625919232652042	0.130031948994499	0.0193082891598734	0.258011061803928	-0.0290789893916787	0.545101112999534	4.01	3.42	4.88	-0.00646923552775317	0.0574000115716858	0.121269258671125	-0.00695200445595921	0.061683507194406	0.130319018844771	-0.00719158616184789	0.0637913078826387	0.134777845983535	0.0618863783339893	4.18133564822575	-0.00115562832065929	0.699537063257256	-0.0468564979001034	0.136860314507221	-0.0571329471367955	0.0241990185206764	0.205157688058283	0.0133004487146911	0.0604893992541349	0.239843107581814	0.0493977643178142	0.00229785898042924	0.00247247556268399	0.00255813119503749
25	0.486333689213633	0.02	0.0619052448218493	-0.0047432752588972	0.128553764902596	0.0246188350809725	0.283155535288549	0.00488709719696612	0.561423973380131	4.03	3.33	4.87	0.00108362947939845	0.0627848542656368	0.124486079051875	0.00116404996564122	0.0674443699070224	0.133724689848404	0.00120299044132095	0.0696426881308959	0.138067271450296	0.0619052448218493	4.15794704050504	-0.0554247550468174	0.639357031961201	-0.0468564979001034	0.136860314507221	-0.0571329471367955	0.0241990185206764	0.205157688058283	0.0133004487146911	0.0604893992541349	0.239843107581814	0.0493977643178142	0.00229785898042924	0.00247247556268399	0.00255813119503749
25	0.486333689213633	0.02	0.0622126051742796	-0.00428246595782288	0.128707676306382	0.0181157033092503	0.258762558680768	-0.0386706497536225	0.556195767115158	3.93	3.33	4.69	-0.00877104886880179	0.0586909985238248	0.126153045916451	-0.00944684859253101	0.0632130757783335	0.135873000149198	-0.00977953892120951	0.065470181754227	0.140697232314414	0.0622126051742796	4.15791036284416	-0.0264346866088375	0.668283665727082	-0.0468564979001034	0.136860314507221	-0.0571329471367955	0.0241990185206764	0.205157688058283	0.0133004487146911	0.0604893992541349	0.239843107581814	0.0493977643178142	0.00229785898042924	0.00247247556268399	0.00255813119503749
25	0.486333689213633	0.02	0.0622128314460821	-0.00794998360060198	0.132375646492766	0.0164373432700911	0.245287931237384	-0.0509542148079076	0.541530077282676	4.11	3.38	4.93	-0.011106723807156	0.0534665349226321	0.11803979365242	-0.011907780770802	0.0573227341822375	0.126553249135277	-0.0122977649873519	0.0592982094485706	0.130853661631181	0.0622128314460821	4.18577763010449	0.0196998399100194	0.717139486120632	-0.0468564979001034	0.136860314507221	-0.0571329471367955	0.0241990185206764	0.205157688058283	0.0133004487146911	0.0604893992541349	0.239843107581814	0.0493977643178142	0.00229785898042924	0.00247247556268399	0.00255813119503749
25	0.486333689213633	0.02	0.0624798927511436	-0.00563589047404955	0.130595675976337	0.0300402388047728	0.336286538011162	0.0379406115988529	0.63463246442347	4.06	3.31	4.72	0.0083513227418565	0.0740219330770543	0.139692543412252	0.0089635906311709	0.0794487683376427	0.149933946044114	0.00928117545361146	0.0821876930230245	0.155131287391066	0.0624798927511436	4.16312126849773	-0.0402450095192792	0.655847378037594	-0.0468564979001034	0.136860314507221	-0.0571329471367955	0.0241990185206764	0.205157688058283	0.0133004487146911	0.0604893992541349	0.239843107581814	0.0493977643178142	0.00229785898042924	0.00247247556268399	0.00255813119503749
25	0.486333689213633	0.02	0.0626259590201836	-0.00229124120580121	0.127543159246168	0.0272555919688334	0.301928367872228	0.0203100222764018	0.583546713468054	4	3.4	4.87	0.00452718024784223	0.0673009672117678	0.130074754175693	0.004866114156815	0.0723395516387088	0.139812989120603	0.00503271714615349	0.0748736804078448	0.144671311442383	0.0626259590201836	4.19853008422659	0.018471510235527	0.718056682863172	-0.0468564979001034	0.136860314507221	-0.0571329471367955	0.0241990185206764	0.205157688058283	0.0133004487146911	0.0604893992541349	0.239843107581814	0.0493977643178142	0.00229785898042924	0.00247247556268399	0.00255813119503749
25	0.486333689213633	0.02	0.0626553044307899	-0.0110518040149112	0.136362412876491	0.0177632011603405	0.274993753544636	-0.0442745273829872	0.594262034472259	4.08	3.48	4.7	-0.00970129858308355	0.0602557874540864	0.130212873491256	-0.0104071500215064	0.064639905093959	0.139686960209424	-0.0107917880883747	0.0670822737878012	0.144797698361026	0.0626553044307899	4.20644949526598	-0.0634054523404764	0.641403626425381	-0.0468564979001034	0.136860314507221	-0.0571329471367955	0.0241990185206764	0.205157688058283	0.0133004487146911	0.0604893992541349	0.239843107581814	0.0493977643178142	0.00229785898042924	0.00247247556268399	0.00255813119503749
25	0.486333689213633	0.02	0.0626784602894034	-0.000413876519093165	0.1257707970979	0.0250764840917806	0.286908478686921	0.00760213820869743	0.566214819165145	4.07	3.4	4.8	0.00167011933782282	0.0630311348315326	0.124392150325242	0.00179216751513929	0.0676372937724894	0.133482420029839	0.00185618251796314	0.0700250789470149	0.138299614866088	0.0626784602894034	4.24581987453968	0.0130188632805432	0.717915307438626	-0.0468564979001034	0.136860314507221	-0.0571329471367955	0.0241990185206764	0.205157688058283	0.0133004487146911	0.0604893992541349	0.239843107581814	0.0493977643178142	0.00229785898042924	0.00247247556268399	0.00255813119503749
25	0.486333689213633	0.02	0.0627193693501002	-0.0162027118477352	0.141641450547936	0.0130256004898783	0.239380654350701	-0.0859526905844143	0.564713999285816	4.07	3.43	4.78	-0.0188953245649225	0.0526240089491765	0.124143342463275	-0.0202776537295403	0.0564738344485806	0.133225322626701	-0.0210087555733708	0.0585119126721111	0.137912958684137	0.0627193693501002	4.13986528934913	0.0210472009240263	0.717521405493659	-0.0468564979001034	0.136860314507221	-0.0571329471367955	0.0241990185206764	0.205157688058283	0.0133004487146911	0.0604893992541349	0.239843107581814	0.0493977643178142	0.00229785898042924	0.00247247556268399	0.00255813119503749
25	0.486333689213633	0.02	0.0629738593400627	-0.0119038859228653	0.137851604602991	0.01565313815099	0.249061427071364	-0.0593037335376333	0.557426587680361	3.9	3.39	4.69	-0.0135251423273903	0.0568023469764426	0.127129836280275	-0.0145767035626952	0.061218651419598	0.137014006401891	-0.0151019208296503	0.0634184852067847	0.142087352048838	0.0629738593400627	4.07388442529906	-0.0252951564476263	0.661050845769802	-0.0468564979001034	0.136860314507221	-0.0571329471367955	0.0241990185206764	0.205157688058283	0.0133004487146911	0.0604893992541349	0.239843107581814	0.0493977643178142	0.00229785898042924	0.00247247556268399	0.00255813119503749
25	0.486333689213633	0.02	0.0631152634308573	-0.00922038320284188	0.135450910064557	0.0170297376396117	0.244290533040422	-0.0454827289868474	0.534063795067692	4.17	3.4	4.84	-0.00977514685291754	0.0525029145884844	0.114780976029886	-0.0104635954037467	0.0562006140713278	0.122864823546402	-0.0108221012594981	0.0581211272156906	0.127140359894361	0.0631152634308573	4.18543751089549	0.030916308274794	0.730031461078057	-0.0468564979001034	0.136860314507221	-0.0571329471367955	0.0241990185206764	0.205157688058283	0.0133004487146911	0.0604893992541349	0.239843107581814	0.0493977643178142	0.00229785898042924	0.00247247556268399	0.00255813119503749
25	0.486333689213633	0.02	0.0632131117307358	-0.0152151996414656	0.141641423102937	0.014896566578043	0.257104752395579	-0.0693277477260242	0.583537252517182	3.98	3.46	4.82	-0.0155561344433653	0.0576905528519342	0.130937240147234	-0.0167336203781736	0.0620573069965311	0.140848234371236	-0.017342796291506	0.0643240219226889	0.145925254842678	0.0632131117307358	4.13863081254095	-0.0339207236456023	0.662957525921928	-0.0468564979001034	0.136860314507221	-0.0571329471367955	0.0241990185206764	0.205157688058283	0.0133004487146911	0.0604893992541349	0.239843107581814	0.0493977643178142	0.00229785898042924	0.00247247556268399	0.00255813119503749
25	0.486333689213633	0.02	0.0634025245899616	-0.0105969367683344	0.137401985948258	0.0173528615439378	0.26331290731004	-0.0460518630615417	0.572677677681622	4.28	3.56	5.01	-0.00967429720021988	0.0553151849376233	0.120304667075466	-0.0103296958486223	0.0590625886708295	0.128454873190281	-0.0106860175334819	0.0611183411341699	0.132870921553796	0.0634025245899616	4.28207804798074	-0.0171921693195479	0.695970524715287	-0.0468564979001034	0.136860314507221	-0.0571329471367955	0.0241990185206764	0.205157688058283	0.0133004487146911	0.0604893992541349	0.239843107581814	0.0493977643178142	0.00229785898042924	0.00247247556268399	0.00255813119503749
25	0.486333689213633	0.02	0.0636183298008025	-0.0168368956261491	0.144073555227754	0.00977703255726836	0.215225490121497	-0.122950004536677	0.553400984779671	4	3.45	4.73	-0.0274171659302085	0.0479940850535819	0.123405336037372	-0.029471177463939	0.0515896574224343	0.132650492308808	-0.0305647121608836	0.0535201312109166	0.137445918990125	0.0636183298008025	4.14828341961656	-0.0157327624548566	0.680743850379101	-0.0468564979001034	0.136860314507221	-0.0571329471367955	0.0241990185206764	0.205157688058283	0.0133004487146911	0.0604893992541349	0.239843107581814	0.0493977643178142	0.00229785898042924	0.00247247556268399	0.00255813119503749
25	0.486333689213633	0.02	0.0637320870064984	-0.0102844415441425	0.137748615557139	0.0194087530810485	0.275000547543743	-0.0301851725473588	0.580186267634844	4.09	3.38	4.91	-0.00660192730795033	0.0601465378964411	0.126895003100833	-0.00708079550974026	0.0645092433766533	0.136099282263047	-0.00732169128868593	0.0667157470173834	0.140645623403925	0.0637320870064984	4.18310308735246	0.0532663540494389	0.754390311143893	-0.0468564979001034	0.136860314507221	-0.0571329471367955	0.0241990185206764	0.205157688058283	0.0133004487146911	0.0604893992541349	0.239843107581814	0.0493977643178142	0.00229785898042924	0.00247247556268399	0.00255813119503749
25	0.486333689213633	0.02	0.0638148026551537	-0.0123228616877171	0.139952466998025	0.0155178171958714	0.251841677258727	-0.0613438461989983	0.565027200716452	3.85	3.29	4.59	-0.0141787207089594	0.0582094704845174	0.130597661677994	-0.0153054660131372	0.0628352226150085	0.140975911243154	-0.0158551366970127	0.0651166878873482	0.146287547028897	0.0638148026551537	4.03173795014427	0.0269447832995637	0.708901256667945	-0.0468564979001034	0.136860314507221	-0.0571329471367955	0.0241990185206764	0.205157688058283	0.0133004487146911	0.0604893992541349	0.239843107581814	0.0493977643178142	0.00229785898042924	0.00247247556268399	0.00255813119503749
25	0.486333689213633	0.02	0.0642739116470272	-0.00731044628052117	0.135858269574576	0.0248558739915923	0.307561264479184	0.00678955477208742	0.608332974186281	4.01	3.47	4.89	0.00151196409988351	0.0684907340786259	0.135469504057368	0.00162497912498166	0.0736102220555447	0.145595464986108	0.00168135416099344	0.0762313755771174	0.150766611437871	0.0642739116470272	4.16788030334095	0.00404091594757847	0.70124274434161	-0.0468564979001034	0.136860314507221	-0.0571329471367955	0.0241990185206764	0.205157688058283	0.0133004487146911	0.0604893992541349	0.239843107581814	0.0493977643178142	0.00229785898042924	0.00247247556268399	0.00255813119503749
25	0.486333689213633	0.02	0.0645557862656369	-0.00146782528300213	0.130579397814276	0.0329308804266113	0.348121184292825	0.0535820536260893	0.64266031495956	3.91	3.38	4.66	0.0122030661228126	0.0792829976305484	0.146362929138284	0.0131496523095945	0.0854329430334864	0.157716233757378	0.0136298091758577	0.0883895754781633	0.163407359628309	0.0645557862656369	4.11181077761377	-0.0498000200422048	0.640298562978754	-0.0468564979001034	0.136860314507221	-0.0571329471367955	0.0241990185206764	0.205157688058283	0.0133004487146911	0.0604893992541349	0.239843107581814	0.0493977643178142	0.00229785898042924	0.00247247556268399	0.00255813119503749
25	0.486333689213633	0.02	0.0645563816994069	-0.0167696402750455	0.145882403673859	0.0164707383167048	0.278884040815792	-0.0575858699916779	0.615353951623262	3.99	3.33	4.59	-0.0128742129396435	0.0623488457750073	0.137571904489658	-0.013842809088261	0.0670396841331687	0.147922177354598	-0.0143446138502499	0.0695107577688759	0.15323519814707	0.0645563816994069	4.08960556891749	0.0437968402107682	0.733995238189794	-0.0468564979001034	0.136860314507221	-0.0571329471367955	0.0241990185206764	0.205157688058283	0.0133004487146911	0.0604893992541349	0.239843107581814	0.0493977643178142	0.00229785898042924	0.00247247556268399	0.00255813119503749
25	0.486333689213633	0.02	0.0646059432542818	-0.0100437904319689	0.139255676940532	0.0185538939207483	0.284120256629757	-0.0385087071896004	0.606749220449115	4.01	3.48	4.75	-0.00857163632225449	0.0632422038897631	0.135056044101781	-0.00921186334404083	0.0679658489821739	0.145143561308389	-0.00954134393288135	0.0704278125725523	0.150486237972365	0.0646059432542818	4.21738908619315	-0.0284576009809398	0.675298085987989	-0.0468564979001034	0.136860314507221	-0.0571329471367955	0.0241990185206764	0.205157688058283	0.0133004487146911	0.0604893992541349	0.239843107581814	0.0493977643178142	0.00229785898042924	0.00247247556268399	0.00255813119503749
25	0.486333689213633	0.02	0.0646213061992767	-0.0123161171918987	0.141558729590452	0.022336949994409	0.307432644604082	-0.0101217354583351	0.624987024666499	3.93	3.38	4.59	-0.00229614374214332	0.069741947509301	0.141780038760745	-0.00247310872360902	0.0751169953435645	0.152707099410738	-0.00256123334514577	0.0778361680169155	0.158179161874288	0.0646213061992767	4.04316194760929	-0.0112054075331782	0.673202111290203	-0.0468564979001034	0.136860314507221	-0.0571329471367955	0.0241990185206764	0.205157688058283	0.0133004487146911	0.0604893992541349	0.239843107581814	0.0493977643178142	0.00229785898042924	0.00247247556268399	0.00255813119503749
25	0.486333689213633	0.02	0.0646328384956217	-0.0140423882284492	0.143308065219693	0.0160981249616151	0.264111113323182	-0.0582631661215396	0.586485392767904	3.97	3.36	4.74	-0.0130905799088999	0.0593405381810767	0.131771656271053	-0.0140835947303263	0.063841945630961	0.141767485992248	-0.0146008377085448	0.0661089297864237	0.146859577632358	0.0646328384956217	4.10161539244198	-0.0182933875192641	0.670624901948828	-0.0468564979001034	0.136860314507221	-0.0571329471367955	0.0241990185206764	0.205157688058283	0.0133004487146911	0.0604893992541349	0.239843107581814	0.0493977643178142	0.00229785898042924	0.00247247556268399	0.00255813119503749
25	0.486333689213633	0.02	0.0647711857985977	-0.00994671062644777	0.139489082223643	0.018209425678084	0.27750120100545	-0.0406339325988374	0.595636334609738	4.06	3.49	4.78	-0.00894247722283109	0.06107083441317	0.131084146049171	-0.00959787832019872	0.0655467632742867	0.140691404868772	-0.00995042924289881	0.0679659600021239	0.145716118327346	0.0647711857985977	4.20825160143043	-0.0184547122730136	0.684321767157196	-0.0468564979001034	0.136860314507221	-0.0571329471367955	0.0241990185206764	0.205157688058283	0.0133004487146911	0.0604893992541349	0.239843107581814	0.0493977643178142	0.00229785898042924	0.00247247556268399	0.00255813119503749
25	0.486333689213633	0.02	0.0650409947075038	-0.00477902698658146	0.134861016401589	0.0213628548922903	0.285590865750895	-0.0162033954539995	0.58738512695579	4.13	3.44	4.85	-0.003514576108183	0.0619457098564883	0.12740599582116	-0.003765969911657	0.0663766190558826	0.136519208023422	-0.00390012955715959	0.0687601225128671	0.141396113648079	0.0650409947075038	4.21990224489113	-0.0401698161568503	0.663978185685346	-0.0468564979001034	0.136860314507221	-0.0571329471367955	0.0241990185206764	0.205157688058283	0.0133004487146911	0.0604893992541349	0.239843107581814	0.0493977643178142	0.00229785898042924	0.00247247556268399	0.00255813119503749
25	0.486333689213633	0.02	0.0651418741799461	-0.00250196541600797	0.1327857137759	0.0228945237452647	0.281696300262791	-0.00562744673203736	0.56902004725762	4.06	3.3	4.98	-0.00124001426520384	0.062072099020037	0.125384212305278	-0.00133108698059756	0.0666309777092377	0.134593042399073	-0.00137410345399567	0.0688174496188367	0.138887530172679	0.0651418741799461	4.20071748846922	-0.0353470376713967	0.66390839629101	-0.0468564979001034	0.136860314507221	-0.0571329471367955	0.0241990185206764	0.205157688058283	0.0133004487146911	0.0604893992541349	0.239843107581814	0.0493977643178142	0.00229785898042924	0.00247247556268399	0.00255813119503749
25	0.486333689213633	0.02	0.0653580276531292	-0.00956474962677797	0.140280804933036	0.0166911560134443	0.263438118589687	-0.0522555282147864	0.57913176539416	4.05	3.44	4.69	-0.0115267238149658	0.0581101854493987	0.127747094713763	-0.0123747952834231	0.0623856058635161	0.137146007010455	-0.0128100745333825	0.0646953242507152	0.142233702788854	0.0653580276531292	4.12946794446519	0.0238761666114647	0.718283207975365	-0.0468564979001034	0.136860314507221	-0.0571329471367955	0.0241990185206764	0.205157688058283	0.0133004487146911	0.0604893992541349	0.239843107581814	0.0493977643178142	0.00229785898042924	0.00247247556268399	0.00255813119503749
25	0.486333689213633	0.02	0.0654855615262955	-0.0133067277059654	0.144277850758556	0.0221200939829337	0.320502123807226	-0.0122077199696353	0.653211967584087	4.03	3.45	4.78	-0.0027028905038861	0.0709618298149541	0.144626550133794	-0.00290299448770239	0.0762153703577359	0.155333735203174	-0.0030103976460144	0.0789673846396908	0.160816135950541	0.0654855615262955	4.19797991490282	-0.0103959516560307	0.693249536274353	-0.0468564979001034	0.136860314507221	-0.0571329471367955	0.0241990185206764	0.205157688058283	0.0133004487146911	0.0604893992541349	0.239843107581814	0.0493977643178142	0.00229785898042924	0.00247247556268399	0.00255813119503749
25	0.486333689213633	0.02	0.0655910629665836	-0.00869427401911328	0.13987639995228	0.0214637658005428	0.292842466128759	-0.0158706009449668	0.601555533202484	4.14	3.55	4.81	-0.00343048224182365	0.063298855738991	0.130028193719806	-0.00367443223842119	0.0678001924472511	0.139274817132923	-0.00381113014835348	0.0702015987204505	0.14438514763346	0.0655910629665836	4.24373076884458	-0.0411399472211186	0.66582057443464	-0.0468564979001034	0.136860314507221	-0.0571329471367955	0.0241990185206764	0.205157688058283	0.0133004487146911	0.0604893992541349	0.239843107581814	0.0493977643178142	0.00229785898042924	0.00247247556268399	0.00255813119503749
25	0.486333689213633	0.02	0.0656716506475234	-0.00502142107696059	0.136364722372007	0.017303621532842	0.250600005022766	-0.044254461450258	0.545454471495789	3.95	3.35	4.91	-0.00998903620312396	0.0565649753864728	0.123118986976069	-0.0107525647293028	0.0608886129639067	0.132529790657116	-0.0111171907772295	0.0629785952693055	0.136897277830576	0.0656716506475234	4.16226418171358	0.0101705043493908	0.706931373289466	-0.0468564979001034	0.136860314507221	-0.0571329471367955	0.0241990185206764	0.205157688058283	0.0133004487146911	0.0604893992541349	0.239843107581814	0.0493977643178142	0.00229785898042924	0.00247247556268399	0.00255813119503749
25	0.486333689213633	0.02	0.0657274223136211	-0.0123358262788692	0.143790670906111	0.0117297726161814	0.239803974599711	-0.103860703719941	0.583468652919363	4.11	3.56	4.83	-0.0226069693102455	0.0521972305220351	0.127001430354316	-0.0242335935090223	0.0559529430685104	0.136139479646043	-0.0251139855449836	0.058090952585917	0.141001290036662	0.0657274223136211	4.26017688077611	0.049861767323862	0.75979636066183	-0.0468564979001034	0.136860314507221	-0.0571329471367955	0.0241990185206764	0.205157688058283	0.0133004487146911	0.0604893992541349	0.239843107581814	0.0493977643178142	0.00229785898042924	0.00247247556268399	0.00255813119503749
25	0.486333689213633	0.02	0.0657435324101802	-0.0121259180505226	0.143612982870883	0.019477150135655	0.291442949834162	-0.0314103048848781	0.614296204553202	4.15	3.47	4.72	-0.00678033240994561	0.0629118401000325	0.132604012610011	-0.00726140776190389	0.0673755350619598	0.142012477885823	-0.00752541427711224	0.0699135257047601	0.146997758967336	0.0657435324101802	4.19223821615026	0.0122667185271954	0.715819529211192	-0.0468564979001034	0.136860314507221	-0.0571329471367955	0.0241990185206764	0.205157688058283	0.0133004487146911	0.0604893992541349	0.239843107581814	0.0493977643178142	0.00229785898042924	0.00247247556268399	0.00255813119503749
25	0.486333689213633	0.02	0.0658570290697206	-0.00237204929231176	0.134086107431753	0.0219933408562464	0.269502348234295	-0.0110883815350856	0.550093078003676	4.08	3.44	4.82	-0.00243273106844795	0.05912736078703	0.120687452642508	-0.00261010838926389	0.0634385043323836	0.129487117054031	-0.0027021431751742	0.065714389722416	0.133997205967898	0.0658570290697206	4.17764044912694	0.0297705296904501	0.728654707263741	-0.0468564979001034	0.136860314507221	-0.0571329471367955	0.0241990185206764	0.205157688058283	0.0133004487146911	0.0604893992541349	0.239843107581814	0.0493977643178142	0.00229785898042924	0.00247247556268399	0.00255813119503749
25	0.486333689213633	0.02	0.0658792687820439	-0.00306748346206746	0.134826021026155	0.0254743985684748	0.301161006161819	0.0103379341524641	0.591984078171174	4.02	3.32	4.82	0.00229854724597699	0.0669604575827085	0.13162236791944	0.00246991054539848	0.0719525520294198	0.141435193513441	0.00255504999409097	0.0743722342050961	0.147093175263866	0.0658792687820439	4.1584848691736	-0.104168673793717	0.591835852735794	-0.0468564979001034	0.136860314507221	-0.0571329471367955	0.0241990185206764	0.205157688058283	0.0133004487146911	0.0604893992541349	0.239843107581814	0.0493977643178142	0.00229785898042924	0.00247247556268399	0.00255813119503749
25	0.486333689213633	0.02	0.0659315615793669	-0.00340846835871485	0.135271591517449	0.0280096171646119	0.315675608654133	0.0253376055272412	0.606013611781025	4.1	3.32	4.88	0.00552926320828014	0.0688878641987756	0.132246465189271	0.00592881851650438	0.073865835182619	0.141802851848734	0.00612565025856718	0.0763534426236404	0.146592556024223	0.0659315615793669	4.19450843183163	-0.0659108659321877	0.633222362604465	-0.0468564979001034	0.136860314507221	-0.0571329471367955	0.0241990185206764	0.205157688058283	0.0133004487146911	0.0604893992541349	0.239843107581814	0.0493977643178142	0.00229785898042924	0.00247247556268399	0.00255813119503749
25	0.486333689213633	0.02	0.0659988837396073	-0.0059056716086444	0.137903439087859	0.0217589308439568	0.295215598578563	-0.0138345327149231	0.60426572987205	4.02	3.37	4.64	-0.00307269017842651	0.0655682478738271	0.134209185926081	-0.00330136039864854	0.0704478500498459	0.14419706049834	-0.00342431425514514	0.0730199646466645	0.149478450223069	0.0659988837396073	4.15626964064045	-0.0358908880262276	0.661589456495732	-0.0468564979001034	0.136860314507221	-0.0571329471367955	0.0241990185206764	0.205157688058283	0.0133004487146911	0.0604893992541349	0.239843107581814	0.0493977643178142	0.00229785898042924	0.00247247556268399	0.00255813119503749
25	0.486333689213633	0.02	0.0660913436699982	-0.00195465403776064	0.134137341377757	0.0264267287334198	0.300546348118082	0.0157335276812143	0.585359168554949	3.95	3.35	4.7	0.00354951551923281	0.0678038611879536	0.132058206856674	0.00382059837037963	0.0729821633844084	0.142143728398437	0.00395985315966891	0.0755250704607988	0.147274013178649	0.0660913436699982	4.10538303836945	-0.0499209808222256	0.638766388926712	-0.0468564979001034	0.136860314507221	-0.0571329471367955	0.0241990185206764	0.205157688058283	0.0133004487146911	0.0604893992541349	0.239843107581814	0.0493977643178142	0.00229785898042924	0.00247247556268399	0.00255813119503749
25	0.486333689213633	0.02	0.066183024309718	-0.00639519649488274	0.138761245114319	0.0196089536152571	0.269484586321449	-0.0280187565722839	0.566987929215183	3.88	3.3	4.54	-0.00642272071757544	0.061773770408718	0.129970261535011	-0.00692626070635987	0.0666168213565287	0.140159903419417	-0.00717473482841515	0.0690530753786334	0.145299912345627	0.066183024309718	3.99928102288372	-0.00521112183026695	0.673647048651619	-0.0468564979001034	0.136860314507221	-0.0571329471367955	0.0241990185206764	0.205157688058283	0.0133004487146911	0.0604893992541349	0.239843107581814	0.0493977643178142	0.00229785898042924	0.00247247556268399	0.00255813119503749
25	0.486333689213633	0.02	0.0666194360374084	-0.0138960357449124	0.147134907819729	0.0143500176470848	0.259293829586475	-0.0762218225077371	0.594809481680687	3.94	3.35	4.71	-0.0172299692691608	0.0586134596165616	0.134456888502284	-0.0185501670400775	0.0631045505478732	0.144759268135824	-0.019195125690676	0.0653345975721262	0.149763299290134	0.0666194360374084	4.07834555753517	-0.0373205676492082	0.649927525010905	-0.0468564979001034	0.136860314507221	-0.0571329471367955	0.0241990185206764	0.205157688058283	0.0133004487146911	0.0604893992541349	0.239843107581814	0.0493977643178142	0.00229785898042924	0.00247247556268399	0.00255813119503749
25	0.486333689213633	0.02	0.0668047577205361	-0.0114204905376027	0.145030005978675	0.0161041593770235	0.271029521520283	-0.0597263726981115	0.601785415738678	4.1	3.4	4.76	-0.0130338018826848	0.0591454817741833	0.131324765431051	-0.0139756616860539	0.063419503455302	0.140814668596658	-0.0144593686814338	0.0655880116290064	0.145670734865244	0.0668047577205361	4.16381534449151	0.0141976053806112	0.71371812755121	-0.0468564979001034	0.136860314507221	-0.0571329471367955	0.0241990185206764	0.205157688058283	0.0133004487146911	0.0604893992541349	0.239843107581814	0.0493977643178142	0.00229785898042924	0.00247247556268399	0.00255813119503749
25	0.486333689213633	0.02	0.0670520967660433	-0.0107290102884429	0.14483320382053	0.0170901331105345	0.272429116872173	-0.0501402403413582	0.594998474085705	3.95	3.35	4.74	-0.0113026326595883	0.0614110784635068	0.134124789586602	-0.0121646887212348	0.0660949246112272	0.144354537943689	-0.0125706976077639	0.0684525446573389	0.149605626378797	0.0670520967660433	4.08437243263503	0.0798706515224568	0.768462624530152	-0.0468564979001034	0.136860314507221	-0.0571329471367955	0.0241990185206764	0.205157688058283	0.0133004487146911	0.0604893992541349	0.239843107581814	0.0493977643178142	0.00229785898042924	0.00247247556268399	0.00255813119503749
25	0.486333689213633	0.02	0.0670541675295764	-0.00907140612472132	0.143179741183874	0.0146346281737686	0.242430006345157	-0.0681543921018073	0.55301440479212	4.11	3.47	4.92	-0.0148364633325414	0.0527743523040289	0.120385167940599	-0.0159041692325184	0.0565722579139788	0.129048685060476	-0.0164497538541468	0.0585051418074727	0.133630606866639	0.0670541675295764	4.20360760229764	-0.00872983721145477	0.694067893986591	-0.0468564979001034	0.136860314507221	-0.0571329471367955	0.0241990185206764	0.205157688058283	0.0133004487146911	0.0604893992541349	0.239843107581814	0.0493977643178142	0.00229785898042924	0.00247247556268399	0.00255813119503749
25	0.486333689213633	0.02	0.0672098619087186	0.000407177684810009	0.134012546132627	0.0205267235198732	0.271963241090364	-0.0213503243217203	0.565276806502448	3.8	3.32	4.58	-0.0049888844273155	0.063549066413837	0.132087017254989	-0.00539242606263851	0.0686894328740177	0.142771291810674	-0.00559162638544397	0.0712042134822696	0.147894688431825	0.0672098619087186	4.0479346739708	-0.0302707703946861	0.653586142337039	-0.0468564979001034	0.136860314507221	-0.0571329471367955	0.0241990185206764	0.205157688058283	0.0133004487146911	0.0604893992541349	0.239843107581814	0.0493977643178142	0.00229785898042924	0.00247247556268399	0.00255813119503749
25	0.486333689213633	0.02	0.0673224571056152	-0.00188922924224587	0.136534143453476	0.0260515995391136	0.303578395794968	0.0137725772394456	0.59338421435049	4.01	3.41	4.86	0.00306889403564583	0.0676452861369904	0.132221678238335	0.00329851894544589	0.0727067325561849	0.142114946166924	0.00341504154667333	0.0751856329910155	0.146933977592198	0.0673224571056152	4.15381187337592	0.0388821491598048	0.733730474640052	-0.0468564979001034	0.136860314507221	-0.0571329471367955	0.0241990185206764	0.205157688058283	0.0133004487146911	0.0604893992541349	0.239843107581814	0.0493977643178142	0.00229785898042924	0.00247247556268399	0.00255813119503749
25	0.486333689213633	0.02	0.0674152629794325	0.000865282634494355	0.133965243324371	0.0256829850443325	0.286479362515469	0.0109891353491299	0.561969589681807	4.12	3.26	4.95	0.0023898784653456	0.0623025231276144	0.122215167789883	0.00256158392959723	0.0667787690174354	0.130995954105274	0.00264046949157705	0.0688805667916313	0.135275369079318	0.0674152629794325	4.17460269689821	0.0304874291852915	0.728223256391498	-0.0468564979001034	0.136860314507221	-0.0571329471367955	0.0241990185206764	0.205157688058283	0.0133004487146911	0.0604893992541349	0.239843107581814	0.0493977643178142	0.00229785898042924	0.00247247556268399	0.00255813119503749
25	0.486333689213633	0.02	0.0674294526046999	-0.0106073003812936	0.145466205590693	0.0166615762309894	0.263517432109038	-0.0525562049035283	0.579591069121604	3.99	3.4	4.65	-0.0117517183000963	0.0589232543520709	0.129598227004238	-0.012636108151448	0.0633575955119643	0.139351299175377	-0.0130860918060464	0.0656512581714762	0.144352712706314	0.0674294526046999	4.07687672284073	0.0257936197113457	0.714624928195313	-0.0468564979001034	0.136860314507221	-0.0571329471367955	0.0241990185206764	0.205157688058283	0.0133004487146911	0.0604893992541349	0.239843107581814	0.0493977643178142	0.00229785898042924	0.00247247556268399	0.00255813119503749
25	0.486333689213633	0.02	0.0676304139321046	-0.00338717506012022	0.138648002924329	0.0255911653537311	0.299252353033184	0.0109497188589663	0.587554987207403	3.88	3.25	4.67	0.00251056437322672	0.0686129302319183	0.13471529609061	0.00270746496826862	0.0739941612150017	0.145280857461735	0.00280428999674984	0.0765397284288355	0.150545079148287	0.0676304139321046	4.00856896666031	-0.0469938609599717	0.630283419712523	-0.0468564979001034	0.136860314507221	-0.0571329471367955	0.0241990185206764	0.205157688058283	0.0133004487146911	0.0604893992541349	0.239843107581814	0.0493977643178142	0.00229785898042924	0.00247247556268399	0.00255813119503749
25	0.486333689213633	0.02	0.0676782384387838	-0.0155963006645353	0.150952777542103	0.0175684636098859	0.299500411214217	-0.0501766474190239	0.649177469847458	4.07	3.58	4.76	-0.0110235436464946	0.0657986538556831	0.142620851357861	-0.0118291411857525	0.0706072013910733	0.153043543967899	-0.0122704886421388	0.0731885121488056	0.158793242775928	0.0676782384387838	4.17060534046183	-0.000428940212197594	0.70062589327764	-0.0468564979001034	0.136860314507221	-0.0571329471367955	0.0241990185206764	0.205157688058283	0.0133004487146911	0.0604893992541349	0.239843107581814	0.0493977643178142	0.00229785898042924	0.00247247556268399	0.00255813119503749
25	0.486333689213633	0.02	0.0679959779764502	-0.0152616331917262	0.151253589144626	0.0164414463266831	0.282118913659036	-0.0585619697260288	0.622799797044102	4.09	3.49	4.68	-0.0127998595000589	0.0616625853610916	0.136125030222242	-0.0137272624538035	0.0661302956355008	0.145987853724805	-0.0142419110923252	0.0685132985818199	0.151434912076184	0.0679959779764502	4.16292746023644	-0.0536144287104976	0.646154951574682	-0.0468564979001034	0.136860314507221	-0.0571329471367955	0.0241990185206764	0.205157688058283	0.0133004487146911	0.0604893992541349	0.239843107581814	0.0493977643178142	0.00229785898042924	0.00247247556268399	0.00255813119503749
25	0.486333689213633	0.02	0.0681101637539952	-0.00546962963197918	0.14168995713997	0.0142143072962088	0.244903580007219	-0.0735227713103108	0.563329931324748	3.93	3.27	4.59	-0.0166589941754072	0.0554909348514242	0.127640863878256	-0.0179403979840762	0.0597592774966356	0.137458952977347	-0.0185634262080141	0.0618285356609249	0.142402723244483	0.0681101637539952	4.0588506843572	0.0389427489570639	0.723782297743755	-0.0468564979001034	0.136860314507221	-0.0571329471367955	0.0241990185206764	0.205157688058283	0.0133004487146911	0.0604893992541349	0.239843107581814	0.0493977643178142	0.00229785898042924	0.00247247556268399	0.00255813119503749
25	0.486333689213633	0.02	0.0681406866293779	0.00151730590850577	0.13476406735025	0.028900473357227	0.310387528361652	0.0294762880313606	0.591298768691944	3.85	3.21	4.85	0.00680564416569818	0.0716639445663081	0.136522244966918	0.00734551787621473	0.0773488553141059	0.147352192751997	0.00758447379726391	0.0798390247970928	0.15206077730063	0.0681406866293779	4.05275341390027	0.00865230449069335	0.68932740527687	-0.0468564979001034	0.136860314507221	-0.0571329471367955	0.0241990185206764	0.205157688058283	0.0133004487146911	0.0604893992541349	0.239843107581814	0.0493977643178142	0.00229785898042924	0.00247247556268399	0.00255813119503749
25	0.486333689213633	0.02	0.0681947725392398	-0.0111561793703869	0.147545724448866	0.0165515531866656	0.272656914114633	-0.0554825005713209	0.600796328800586	3.97	3.29	4.73	-0.01245973062433	0.0612306883746594	0.134921107373649	-0.0134041279461982	0.0658717275640826	0.145147583074363	-0.013903496387502	0.0681185247602116	0.150221670289102	0.0681947725392398	4.09584189335002	0.0746369733322608	0.764134437430912	-0.0468564979001034	0.136860314507221	-0.0571329471367955	0.0241990185206764	0.205157688058283	0.0133004487146911	0.0604893992541349	0.239843107581814	0.0493977643178142	0.00229785898042924	0.00247247556268399	0.00255813119503749
25	0.486333689213633	0.02	0.0682835003537126	-0.0104967457426809	0.147063746450106	0.0245673170937842	0.33418110582908	0.005414923084687	0.662947288573474	4.06	3.5	4.74	0.00119259645041173	0.0736008978102533	0.146009199170095	0.00128011451599974	0.0790020611288849	0.15672400774177	0.00132578064809012	0.082032907739267	0.162539131770609	0.0682835003537126	4.18818939540559	0.000357927739269322	0.702374089516983	-0.0468564979001034	0.136860314507221	-0.0571329471367955	0.0241990185206764	0.205157688058283	0.0133004487146911	0.0604893992541349	0.239843107581814	0.0493977643178142	0.00229785898042924	0.00247247556268399	0.00255813119503749
25	0.486333689213633	0.02	0.0694492482030693	-0.00769226222291956	0.146590758629058	0.014723370046022	0.250245741391468	-0.069369612607862	0.569861095390799	4.01	3.41	4.73	-0.0154408032455097	0.0557015544788332	0.126843912203176	-0.0165940791395637	0.059861911878663	0.13631790289689	-0.0171486826192023	0.0619949743395409	0.141322878857682	0.0694492482030693	4.12207702979222	0.0179398242194344	0.711543238427597	-0.0468564979001034	0.136860314507221	-0.0571329471367955	0.0241990185206764	0.205157688058283	0.0133004487146911	0.0604893992541349	0.239843107581814	0.0493977643178142	0.00229785898042924	0.00247247556268399	0.00255813119503749
25	0.486333689213633	0.02	0.0695531274972532	-0.0039461044664417	0.143052359460948	0.0249029714404428	0.315075158182423	0.00725436299626925	0.622895953368578	4.01	3.46	4.76	0.00161356816459204	0.070081307615626	0.13854904706666	0.00173394181400537	0.0753094367634789	0.148884931712952	0.00179523071667212	0.0782400087628048	0.154389278976305	0.0695531274972532	4.11933305739996	-0.00658152954085133	0.688052364161268	-0.0468564979001034	0.136860314507221	-0.0571329471367955	0.0241990185206764	0.205157688058283	0.0133004487146911	0.0604893992541349	0.239843107581814	0.0493977643178142	0.00229785898042924	0.00247247556268399	0.00255813119503749
25	0.486333689213633	0.02	0.0697019096429883	-0.0015619394345454	0.140965758720522	0.0285042624730365	0.318231386932403	0.0281672620345165	0.60829551183029	4.04	3.35	4.57	0.00622564568011241	0.0703368278004485	0.134448009920785	0.00668521953062815	0.0755290549920112	0.144372890453394	0.00693292773725482	0.0782267821021378	0.149602640066405	0.0697019096429883	4.05879464349547	0.0332508352596971	0.7169293812237	-0.0468564979001034	0.136860314507221	-0.0571329471367955	0.0241990185206764	0.205157688058283	0.0133004487146911	0.0604893992541349	0.239843107581814	0.0493977643178142	0.00229785898042924	0.00247247556268399	0.00255813119503749
25	0.486333689213633	0.02	0.0698393465537351	-0.00447142119024653	0.144150114297717	0.0215373508720806	0.303400740153515	-0.0158839407072232	0.622685421014253	4.09	3.54	4.82	-0.0034756131078853	0.0663880336030292	0.136251680313944	-0.00372790615623058	0.0712071083537133	0.146142122863657	-0.00385913683000965	0.073828928574767	0.151561436633892	0.0698393465537351	4.21364169849709	-0.00829703381897444	0.697084118228241	-0.0468564979001034	0.136860314507221	-0.0571329471367955	0.0241990185206764	0.205157688058283	0.0133004487146911	0.0604893992541349	0.239843107581814	0.0493977643178142	0.00229785898042924	0.00247247556268399	0.00255813119503749
25	0.486333689213633	0.02	0.0698783147149694	-0.00333522163571842	0.143091851065657	0.0266536948380636	0.336354652877878	0.0190051056269697	0.653704200128787	3.92	3.26	4.64	0.00432221123786787	0.0764950160821452	0.148667820926422	0.00465670565807281	0.0824149386969377	0.160173171735803	0.00481698389161762	0.0853129312546003	0.165876638622798	0.0698783147149694	4.07596739962144	0.00878641893275541	0.694782245694593	-0.0468564979001034	0.136860314507221	-0.0571329471367955	0.0241990185206764	0.205157688058283	0.0133004487146911	0.0604893992541349	0.239843107581814	0.0493977643178142	0.00229785898042924	0.00247247556268399	0.00255813119503749
25	0.486333689213633	0.02	0.0699457803224236	0.000862486356589157	0.139029074288258	0.0242792308750951	0.293560946362907	0.00300547836522891	0.584116414360585	4.01	3.44	4.67	0.000668490331184235	0.0652949815002081	0.129921472669232	0.00071835907474479	0.0701659250820797	0.139613491089415	0.000744920956577763	0.0726814696666865	0.144660837544143	0.0699457803224236	4.1696564978592	-0.00994961617519099	0.689634143601877	-0.0468564979001034	0.136860314507221	-0.0571329471367955	0.0241990185206764	0.205157688058283	0.0133004487146911	0.0604893992541349	0.239843107581814	0.0493977643178142	0.00229785898042924	0.00247247556268399	0.00255813119503749
25	0.486333689213633	0.02	0.0699858526433808	-0.0108907674994641	0.150862472786226	0.0212599800377761	0.306522423161154	-0.0181907882093439	0.631235634531652	4.12	3.5	4.56	-0.00395223751370761	0.0665968624156592	0.137145962345026	-0.00423573149755651	0.0713738551375215	0.146983441772599	-0.00439625278893031	0.0741130990391542	0.152517848555453	0.0699858526433808	4.08982065170698	-0.0356225979890757	0.656133127970242	-0.0468564979001034	0.136860314507221	-0.0571329471367955	0.0241990185206764	0.205157688058283	0.0133004487146911	0.0604893992541349	0.239843107581814	0.0493977643178142	0.00229785898042924	0.00247247556268399	0.00255813119503749
25	0.486333689213633	0.02	0.0699887563573959	-0.00184666344099146	0.141824176155783	0.0313867448220463	0.344683083973005	0.0457269303198553	0.643639237626154	4.08	3.38	4.91	0.0100248459521105	0.0755658600950817	0.141106874238053	0.0107548843579275	0.0810687855566339	0.15138268675534	0.0111303906300972	0.0837449499613286	0.156460766147029	0.0699887563573959	4.16795516761896	-0.0160458467244259	0.681990593988318	-0.0468564979001034	0.136860314507221	-0.0571329471367955	0.0241990185206764	0.205157688058283	0.0133004487146911	0.0604893992541349	0.239843107581814	0.0493977643178142	0.00229785898042924	0.00247247556268399	0.00255813119503749
25	0.486333689213633	0.02	0.0702547150179625	-0.000180249772120902	0.140689679808046	0.0361255487100554	0.356179915712156	0.0689313316188203	0.643428499805491	3.87	3.34	4.72	0.0158252311740656	0.0817716613523988	0.147718091530732	0.0170690298474412	0.0881985806682131	0.159328131488985	0.0176516516904485	0.0913255066447164	0.165104541357141	0.0702547150179625	4.04067309162092	0.0409182795134261	0.722394800616281	-0.0468564979001034	0.136860314507221	-0.0571329471367955	0.0241990185206764	0.205157688058283	0.0133004487146911	0.0604893992541349	0.239843107581814	0.0493977643178142	0.00229785898042924	0.00247247556268399	0.00255813119503749
25	0.486333689213633	0.02	0.0705043586542408	-0.00520723563125346	0.146215952939735	0.0251607834330292	0.324869586351662	0.00915188427505842	0.640587288428266	4.01	3.32	4.83	0.00203759424763055	0.0723296296680979	0.142621665088565	0.00218984449165072	0.0777341422591899	0.153278440026729	0.00226381730919326	0.0803973602829501	0.158413087527936	0.0705043586542408	4.12770355038383	-0.0785169672131902	0.614684844378532	-0.0468564979001034	0.136860314507221	-0.0571329471367955	0.0241990185206764	0.205157688058283	0.0133004487146911	0.0604893992541349	0.239843107581814	0.0493977643178142	0.00229785898042924	0.00247247556268399	0.00255813119503749
25	0.486333689213633	0.02	0.0707521793837912	-0.000812689382646004	0.142317048150228	0.0184936243526818	0.265201296988408	-0.0364440647807418	0.566846658757558	3.76	3.24	4.45	-0.00858896151387348	0.062501363307488	0.133591688128849	-0.00929339359692943	0.0676274737781675	0.144548341153264	-0.00962908505140166	0.0700321871419874	0.149896148120342	0.0707521793837912	3.94771103669223	0.0479531509285252	0.717966206024371	-0.0468564979001034	0.136860314507221	-0.0571329471367955	0.0241990185206764	0.205157688058283	0.0133004487146911	0.0604893992541349	0.239843107581814	0.0493977643178142	0.00229785898042924	0.00247247556268399	0.00255813119503749
25	0.486333689213633	0.02	0.0709367627696296	-0.009478483328322	0.151352008867581	0.0287072735924462	0.362110452239799	0.0332545685187629	0.690966335960835	4.22	3.38	4.94	0.00706452929314765	0.0769259687059132	0.146787408118679	0.00755236052272694	0.0822379843184443	0.156923608114162	0.00780914526903724	0.0849589143605044	0.162291896135434	0.0709367627696296	4.17779211409389	0.0387802184811896	0.738797807810569	-0.0468564979001034	0.136860314507221	-0.0571329471367955	0.0241990185206764	0.205157688058283	0.0133004487146911	0.0604893992541349	0.239843107581814	0.0493977643178142	0.00229785898042924	0.00247247556268399	0.00255813119503749
25	0.486333689213633	0.02	0.0709897362285462	-0.00772390982340954	0.149703382280502	0.026107838173003	0.34003194768686	0.0157855470366639	0.664278348337056	4.05	3.44	4.85	0.00348426838706337	0.0750536274203962	0.146622986453729	0.0037408954496129	0.0805815574759843	0.157422219502356	0.00387423848189621	0.0835005164350151	0.163143883054727	0.0709897362285462	4.15480026763839	-0.0386085039622093	0.659632248982721	-0.0468564979001034	0.136860314507221	-0.0571329471367955	0.0241990185206764	0.205157688058283	0.0133004487146911	0.0604893992541349	0.239843107581814	0.0493977643178142	0.00229785898042924	0.00247247556268399	0.00255813119503749
25	0.486333689213633	0.02	0.0711045942233858	-0.00823679910144151	0.150445987548213	0.0210401376069739	0.309596999611457	-0.0201192564415809	0.639313255664496	3.98	3.38	4.76	-0.00450885576968362	0.0693826942376392	0.143274244244962	-0.00484944166382002	0.0746236618271117	0.154096765318043	-0.00501662507854029	0.0773440316363121	0.159497161105821	0.0711045942233858	4.12667825837358	0.0113595144410242	0.705479471326261	-0.0468564979001034	0.136860314507221	-0.0571329471367955	0.0241990185206764	0.205157688058283	0.0133004487146911	0.0604893992541349	0.239843107581814	0.0493977643178142	0.00229785898042924	0.00247247556268399	0.00255813119503749
25	0.486333689213633	0.02	0.0713306111140564	-0.00911992498172166	0.151781147209834	0.0131595381447741	0.240838664942704	-0.0847841474176329	0.56646147730304	4	3.45	4.65	-0.0189320637703852	0.0537786025093816	0.126489268789148	-0.0203535926227009	0.0578166110451382	0.135986814712977	-0.0211126539914631	0.0599926204802159	0.14095442514282	0.0713306111140564	4.06580906668286	-0.0451284013868941	0.644002273326347	-0.0468564979001034	0.136860314507221	-0.0571329471367955	0.0241990185206764	0.205157688058283	0.0133004487146911	0.0604893992541349	0.239843107581814	0.0493977643178142	0.00229785898042924	0.00247247556268399	0.00255813119503749
25	0.486333689213633	0.02	0.071684491537429	-0.00344141453148517	0.146810397606343	0.0242904764762196	0.323724270556538	0.00339031426124542	0.64405822685183	3.94	3.41	4.66	0.000767315787620671	0.0732671736285487	0.145767031469477	0.000826227291704788	0.0788923405651434	0.156958453838582	0.000856780723666127	0.0817873424384743	0.162844969875809	0.071684491537429	4.09162124334642	0.0280643021102203	0.716239655983606	-0.0468564979001034	0.136860314507221	-0.0571329471367955	0.0241990185206764	0.205157688058283	0.0133004487146911	0.0604893992541349	0.239843107581814	0.0493977643178142	0.00229785898042924	0.00247247556268399	0.00255813119503749
25	0.486333689213633	0.02	0.0717323871682742	0.00128131957958771	0.142183454756961	0.0271100110190388	0.293669755640978	0.0189994545300682	0.568340056751888	4.07	3.2	4.79	0.00417169928326565	0.0644808990271505	0.124790098771035	0.00447627526314645	0.0691886527915626	0.133901030319979	0.00462092629253887	0.0715029739611055	0.138148757197633	0.0717323871682742	4.04094303630023	0.0311204651091086	0.712060778867385	-0.0468564979001034	0.136860314507221	-0.0571329471367955	0.0241990185206764	0.205157688058283	0.0133004487146911	0.0604893992541349	0.239843107581814	0.0493977643178142	0.00229785898042924	0.00247247556268399	0.00255813119503749
25	0.486333689213633	0.02	0.0718324040273932	0.000374685026020199	0.143290123028766	0.0272115062777616	0.329392498050572	0.0219017262048182	0.636883269896325	4.07	3.46	4.82	0.00481095791472436	0.0723547281491723	0.13989849838362	0.0051624515647825	0.0776410407602803	0.150119629955778	0.00534833453152253	0.0804812633348776	0.155537361488132	0.0718324040273932	4.22700965034651	-0.0269059395126055	0.678030372591079	-0.0468564979001034	0.136860314507221	-0.0571329471367955	0.0241990185206764	0.205157688058283	0.0133004487146911	0.0604893992541349	0.239843107581814	0.0493977643178142	0.00229785898042924	0.00247247556268399	0.00255813119503749
25	0.486333689213633	0.02	0.0718826668012394	-0.00160594928574685	0.145371282888226	0.0212941033912011	0.294786560820155	-0.0172385636804889	0.606811685320798	4.12	3.55	4.77	-0.00374688624999573	0.0640733028512524	0.1318934919525	-0.00401583560430069	0.0686724479227235	0.141360731449748	-0.00416849282190309	0.0711847385123405	0.146747760276423	0.0718826668012394	4.20779336617273	0.0482862707911164	0.753109474759617	-0.0468564979001034	0.136860314507221	-0.0571329471367955	0.0241990185206764	0.205157688058283	0.0133004487146911	0.0604893992541349	0.239843107581814	0.0493977643178142	0.00229785898042924	0.00247247556268399	0.00255813119503749
25	0.486333689213633	0.02	0.0722085150319224	-0.0104977391487232	0.154914769212568	0.0260544239663404	0.341134087966745	0.0154945072686687	0.666773668664822	3.87	3.33	4.61	0.00356469486775193	0.0784819363084382	0.153399177749124	0.0038458279262996	0.0846714890229597	0.16549715011962	0.00398174260426589	0.087668204362464	0.1715358798343	0.0722085150319224	3.98344244060466	0.0350121919366732	0.713207593611629	-0.0468564979001034	0.136860314507221	-0.0571329471367955	0.0241990185206764	0.205157688058283	0.0133004487146911	0.0604893992541349	0.239843107581814	0.0493977643178142	0.00229785898042924	0.00247247556268399	0.00255813119503749
25	0.486333689213633	0.02	0.0723280664280028	-0.00958867313509523	0.154244805991101	0.0183727406677015	0.296820777025607	-0.0419189176379986	0.635560471689212	4.12	3.4	4.77	-0.00910985896339227	0.0645053729549703	0.138120604873333	-0.00976358770318481	0.0691343157674941	0.148032219238173	-0.0101099484713819	0.0716045927978485	0.153166665806384	0.0723280664280028	4.15383741482316	0.0371931644140313	0.735168653112878	-0.0468564979001034	0.136860314507221	-0.0571329471367955	0.0241990185206764	0.205157688058283	0.0133004487146911	0.0604893992541349	0.239843107581814	0.0493977643178142	0.00229785898042924	0.00247247556268399	0.00255813119503749
25	0.486333689213633	0.02	0.0726926069757561	0.00045270898223565	0.144932504969277	0.0330944799587932	0.364746867561944	0.0569308098864991	0.67256292523739	4.11	3.36	4.84	0.0123961242012281	0.0794200448109031	0.146443965420578	0.0132885632444883	0.0851377633216374	0.156986963398787	0.013750321865599	0.0881414545910956	0.162388730974885	0.0726926069757561	4.20808066307074	-0.00208416304060828	0.700012690356151	-0.0468564979001034	0.136860314507221	-0.0571329471367955	0.0241990185206764	0.205157688058283	0.0133004487146911	0.0604893992541349	0.239843107581814	0.0493977643178142	0.00229785898042924	0.00247247556268399	0.00255813119503749
25	0.486333689213633	0.02	0.072792724733186	0.0013727378342213	0.144212711632151	0.0211941856429917	0.27830743699809	-0.0169835398901295	0.573598413886309	4.02	3.44	4.73	-0.00376940951800523	0.061768907350224	0.127307224218453	-0.00404959785177705	0.0663603233655695	0.136770244582916	-0.00419667120663516	0.0688200846761902	0.141961196346074	0.072792724733186	4.13623611921275	-0.00527569457094437	0.689822431656362	-0.0468564979001034	0.136860314507221	-0.0571329471367955	0.0241990185206764	0.205157688058283	0.0133004487146911	0.0604893992541349	0.239843107581814	0.0493977643178142	0.00229785898042924	0.00247247556268399	0.00255813119503749
25	0.486333689213633	0.02	0.0730894433409986	-0.0127311064159897	0.158909993097987	0.0137662209978057	0.269842945866117	-0.0867552149306617	0.626441106662895	3.97	3.38	4.71	-0.0194804799214577	0.0605919781663064	0.140664436254071	-0.0209567487547752	0.0651837566685109	0.151324262091797	-0.0216879714572528	0.0674560619074328	0.156755128785017	0.0730894433409986	4.10721503038235	0.0394242513181198	0.732153972770114	-0.0468564979001034	0.136860314507221	-0.0571329471367955	0.0241990185206764	0.205157688058283	0.0133004487146911	0.0604893992541349	0.239843107581814	0.0493977643178142	0.00229785898042924	0.00247247556268399	0.00255813119503749
25	0.486333689213633	0.02	0.073272817831801	-0.00776191283033392	0.154307548493936	0.0153181570760479	0.26829253056168	-0.0675523626990455	0.604137423822405	4.06	3.37	4.6	-0.0148593606998664	0.0590157816160625	0.132890923931991	-0.0159475378376159	0.0633376111764417	0.142622760190499	-0.016551536860837	0.0656462995790208	0.147702223920588	0.073272817831801	4.12753323816025	0.0451139284066332	0.739939572808231	-0.0468564979001034	0.136860314507221	-0.0571329471367955	0.0241990185206764	0.205157688058283	0.0133004487146911	0.0604893992541349	0.239843107581814	0.0493977643178142	0.00229785898042924	0.00247247556268399	0.00255813119503749
25	0.486333689213633	0.02	0.0732884548795442	-0.00928784752526474	0.155864757284353	0.0157798520649557	0.275933448610599	-0.0643058482731196	0.616172745494317	3.83	3.4	4.46	-0.0149133399856092	0.0639924585871859	0.142898257159981	-0.016104964217587	0.0691056635694308	0.154316291356449	-0.0167221397973331	0.0717613826582238	0.160208399696785	0.0732884548795442	4.00584775831665	0.0186764298036036	0.699738062400361	-0.0468564979001034	0.136860314507221	-0.0571329471367955	0.0241990185206764	0.205157688058283	0.0133004487146911	0.0604893992541349	0.239843107581814	0.0493977643178142	0.00229785898042924	0.00247247556268399	0.00255813119503749
25	0.486333689213633	0.02	0.0734789752942248	0.000302410570556411	0.146655540017893	0.023553441510587	0.305094414801887	-0.00160770091863705	0.61179653052241	4.08	3.4	4.91	-0.00035273130766363	0.0669380421733993	0.134228815654462	-0.000378451216646186	0.0718189254824934	0.144016302181633	-0.000391630682631867	0.0742825441640436	0.148943435669435	0.0734789752942248	4.19681679178612	0.0516475587191509	0.751828909989098	-0.0468564979001034	0.136860314507221	-0.0571329471367955	0.0241990185206764	0.205157688058283	0.0133004487146911	0.0604893992541349	0.239843107581814	0.0493977643178142	0.00229785898042924	0.00247247556268399	0.00255813119503749
25	0.486333689213633	0.02	0.0735360975597384	0.000739045827392426	0.146333149292084	0.0236935746709467	0.313074389104492	-0.000695152392003962	0.626843930600988	3.96	3.41	4.75	-0.00015642407583167	0.0704483974241374	0.141053218924106	-0.000168319745880662	0.0758058264949641	0.151779972735809	-0.00017418647776769	0.0785728807042972	0.157236611492829	0.0735360975597384	4.16515087711287	0.00166741293238948	0.699376736300757	-0.0468564979001034	0.136860314507221	-0.0571329471367955	0.0241990185206764	0.205157688058283	0.0133004487146911	0.0604893992541349	0.239843107581814	0.0493977643178142	0.00229785898042924	0.00247247556268399	0.00255813119503749
25	0.486333689213633	0.02	0.073686777315851	-0.00252882671986639	0.149902381351568	0.0272507878493598	0.338594636508227	0.0227478603221171	0.654441412694337	4.05	3.28	4.66	0.00502116141535179	0.0747383841911132	0.144455606966875	0.0053910019369766	0.0802433422492484	0.15509568256152	0.00557903290234894	0.083026942831839	0.16059183878521	0.073686777315851	4.10263482549577	0.0190661074218613	0.710286817394133	-0.0468564979001034	0.136860314507221	-0.0571329471367955	0.0241990185206764	0.205157688058283	0.0133004487146911	0.0604893992541349	0.239843107581814	0.0493977643178142	0.00229785898042924	0.00247247556268399	0.00255813119503749
25	0.486333689213633	0.02	0.0736926747878947	-0.00295526356110054	0.15034061313689	0.0223260559666164	0.302982591365087	-0.0100533132929433	0.616018496023117	3.92	3.38	4.72	-0.00228529203152058	0.0688731845472381	0.140031661125997	-0.002462014056022	0.0741991597132869	0.150860333482596	-0.00255094078378841	0.0768010176481767	0.156243527980101	0.0736926747878947	4.07501241595466	-0.0461056837992441	0.641161119621628	-0.0468564979001034	0.136860314507221	-0.0571329471367955	0.0241990185206764	0.205157688058283	0.0133004487146911	0.0604893992541349	0.239843107581814	0.0493977643178142	0.00229785898042924	0.00247247556268399	0.00255813119503749
25	0.486333689213633	0.02	0.0737303491215317	-0.00351822532566602	0.150978923568729	0.0252503613180298	0.330663583343833	0.00990035760583807	0.651426809081827	3.95	3.47	4.61	0.00223407132249407	0.0746160955343642	0.146998119746234	0.00240475822185411	0.0803168938306762	0.158229029439498	0.00249357454573922	0.0831540037022023	0.164403764945661	0.0737303491215317	4.09557982898482	-0.0494765519033009	0.64240909554929	-0.0468564979001034	0.136860314507221	-0.0571329471367955	0.0241990185206764	0.205157688058283	0.0133004487146911	0.0604893992541349	0.239843107581814	0.0493977643178142	0.00229785898042924	0.00247247556268399	0.00255813119503749
25	0.486333689213633	0.02	0.0737643272257371	-0.0111486491059708	0.158677303557445	0.0185223096672512	0.309238018442053	-0.0422180034688551	0.660694040352961	3.96	3.46	4.66	-0.00950498305466145	0.0696220068132111	0.148748996681084	-0.0102284465420736	0.0749212250822029	0.160070896706479	-0.0106257933639881	0.0776781321605085	0.166057097819794	0.0737643272257371	4.11044680421399	-0.0284676974901656	0.666467916646837	-0.0468564979001034	0.136860314507221	-0.0571329471367955	0.0241990185206764	0.205157688058283	0.0133004487146911	0.0604893992541349	0.239843107581814	0.0493977643178142	0.00229785898042924	0.00247247556268399	0.00255813119503749
25	0.486333689213633	0.02	0.0738342313974322	-0.00288708318872449	0.150555545983589	0.0231654076528454	0.319212837309243	-0.00442281015858609	0.642848484777073	4.04	3.44	4.82	-0.000977836996110897	0.0705746145012684	0.142127065998648	-0.00105005597897754	0.0757869626694786	0.152623981317935	-0.00108864284600187	0.0784799189550406	0.157932739145691	0.0738342313974322	4.18372418679337	-0.0222640756713471	0.678625687139595	-0.0468564979001034	0.136860314507221	-0.0571329471367955	0.0241990185206764	0.205157688058283	0.0133004487146911	0.0604893992541349	0.239843107581814	0.0493977643178142	0.00229785898042924	0.00247247556268399	0.00255813119503749
25	0.486333689213633	0.02	0.0739487743820925	-0.00607284347001318	0.153970392234198	0.0310416303360326	0.393502569364931	0.0502503674984401	0.736754771231423	4.18	3.48	4.69	0.0107880792625603	0.0844797186500535	0.158171358037547	0.0115464713364533	0.0904185653594262	0.169290659382399	0.011953816265671	0.0937057667495083	0.17542541994153	0.0739487743820925	4.21280673793585	-0.0353244775394037	0.670446767367025	-0.0468564979001034	0.136860314507221	-0.0571329471367955	0.0241990185206764	0.205157688058283	0.0133004487146911	0.0604893992541349	0.239843107581814	0.0493977643178142	0.00229785898042924	0.00247247556268399	0.00255813119503749
25	0.486333689213633	0.02	0.0740439086055834	0.000349041911565415	0.147738775299601	0.0270827745191559	0.317446053045267	0.020384284330753	0.614507821759782	3.86	3.4	4.65	0.00469344682485865	0.0730914142264706	0.141489381628083	0.00506409017693856	0.0788634721165642	0.15266285405619	0.00524677707372483	0.0816498038395366	0.158214383239192	0.0740439086055834	4.04459691477756	-0.00681885595891248	0.676086565594674	-0.0468564979001034	0.136860314507221	-0.0571329471367955	0.0241990185206764	0.205157688058283	0.0133004487146911	0.0604893992541349	0.239843107581814	0.0493977643178142	0.00229785898042924	0.00247247556268399	0.00255813119503749
25	0.486333689213633	0.02	0.0743165748106465	-0.00464433534009233	0.153277484961385	0.0193188044112564	0.295373178587644	-0.0331986458510983	0.623945003026386	4.21	3.6	4.89	-0.00708035619278126	0.0629949583960313	0.133070272984844	-0.00757255159525589	0.0673740924476795	0.142320736490615	-0.00785345526468037	0.0699026211957971	0.14738721663465	0.0743165748106465	4.25090459232095	-0.0144685400035558	0.696821151421306	-0.0468564979001034	0.136860314507221	-0.0571329471367955	0.0241990185206764	0.205157688058283	0.0133004487146911	0.0604893992541349	0.239843107581814	0.0493977643178142	0.00229785898042924	0.00247247556268399	0.00255813119503749
25	0.486333689213633	0.02	0.0744047499923634	0.000959618071937215	0.147849881912789	0.0272464064274761	0.323413208612612	0.0217029888010981	0.625123428424125	4.05	3.41	4.65	0.00479202106794317	0.0714096534595418	0.138027285851141	0.00514516770907812	0.0766721677319744	0.148199167754871	0.00533570771180869	0.0794209830470436	0.153781252182807	0.0744047499923634	4.11417756059537	-0.0365236422094226	0.65436810230674	-0.0468564979001034	0.136860314507221	-0.0571329471367955	0.0241990185206764	0.205157688058283	0.0133004487146911	0.0604893992541349	0.239843107581814	0.0493977643178142	0.00229785898042924	0.00247247556268399	0.00255813119503749
25	0.486333689213633	0.02	0.0749429186228869	-0.000301676457882247	0.150187513703656	0.0222862177735751	0.296445769262325	-0.0101162879809822	0.603007826505633	3.91	3.32	4.57	-0.00230228902389901	0.0674658374728952	0.137233963969689	-0.00248066666250318	0.0726929816975968	0.147866630057697	-0.00256712140015882	0.0753519487829635	0.153080412184499	0.0749429186228869	4.03079426640122	0.0296020900181274	0.711620961365821	-0.0468564979001034	0.136860314507221	-0.0571329471367955	0.0241990185206764	0.205157688058283	0.0133004487146911	0.0604893992541349	0.239843107581814	0.0493977643178142	0.00229785898042924	0.00247247556268399	0.00255813119503749
25	0.486333689213633	0.02	0.0749841525997768	-0.00802907610720177	0.157997381306755	0.0244738250113553	0.362784697534805	0.00518021034818356	0.720389184721426	3.87	3.39	4.54	0.00119164156282286	0.0834540095635666	0.16571637756431	0.00128560512605321	0.0900345421239413	0.178783479121829	0.00133243023689736	0.0934355609351769	0.185535518842153	0.0749841525997768	4.06802927988264	0.0271695375403191	0.715141135773548	-0.0468564979001034	0.136860314507221	-0.0571329471367955	0.0241990185206764	0.205157688058283	0.0133004487146911	0.0604893992541349	0.239843107581814	0.0493977643178142	0.00229785898042924	0.00247247556268399	0.00255813119503749
25	0.486333689213633	0.02	0.0756481914845888	-0.00773748562623941	0.159033868595417	0.0204901956858322	0.312376507550523	-0.0248293944213313	0.649582409522376	4.02	3.42	4.74	-0.00551323510118717	0.0693615437005678	0.144236322502323	-0.00592335230059489	0.0745211934392389	0.154965739179073	-0.00613258038938795	0.0772675305255688	0.160628747368867	0.0756481914845888	4.12384423162027	-0.0435098918593513	0.650504732341216	-0.0468564979001034	0.136860314507221	-0.0571329471367955	0.0241990185206764	0.205157688058283	0.0133004487146911	0.0604893992541349	0.239843107581814	0.0493977643178142	0.00229785898042924	0.00247247556268399	0.00255813119503749
25	0.486333689213633	0.02	0.0762986937180032	-0.00493360259512196	0.157530990031128	0.0161795640685279	0.263831071031915	-0.0573766038867705	0.585038745950601	3.82	3.23	4.6	-0.0133414387194243	0.0613470618337516	0.136035562386927	-0.0144120380964618	0.0662699286671966	0.146951895430855	-0.0149197166543568	0.0685635630575006	0.15204241757765	0.0762986937180032	3.96125797536329	-0.0290061850625064	0.646354415895938	-0.0468564979001034	0.136860314507221	-0.0571329471367955	0.0241990185206764	0.205157688058283	0.0133004487146911	0.0604893992541349	0.239843107581814	0.0493977643178142	0.00229785898042924	0.00247247556268399	0.00255813119503749
25	0.486333689213633	0.02	0.0765432229068388	-0.00381899522591701	0.156905441039595	0.0200422579791709	0.305439929220131	-0.0280184401658735	0.638898298606135	4.02	3.46	4.89	-0.00622948321300317	0.0679100228418575	0.142049528896718	-0.00669388845463082	0.0729726852631929	0.152639258981017	-0.00692407663877059	0.0755070095314295	0.158144409982515	0.0765432229068388	4.16429878094623	0.00716763248806691	0.706951979515498	-0.0468564979001034	0.136860314507221	-0.0571329471367955	0.0241990185206764	0.205157688058283	0.0133004487146911	0.0604893992541349	0.239843107581814	0.0493977643178142	0.00229785898042924	0.00247247556268399	0.00255813119503749
25	0.486333689213633	0.02	0.0770929799790945	-0.000911564217153188	0.155097524175342	0.0238481702482516	0.330258866096994	0.000367384315696162	0.660150347878292	4.02	3.44	4.57	8.1594692292756e-05	0.073349267796247	0.146616940900201	8.76666839495513e-05	0.0788076637969682	0.157527660909987	9.09109142412504e-05	0.081747106491933	0.163323917832035	0.0770929799790945	4.12235539018763	0.00239332316388178	0.697698809415215	-0.0468564979001034	0.136860314507221	-0.0571329471367955	0.0241990185206764	0.205157688058283	0.0133004487146911	0.0604893992541349	0.239843107581814	0.0493977643178142	0.00229785898042924	0.00247247556268399	0.00255813119503749
25	0.486333689213633	0.02	0.0774446647094157	0.00189828514242127	0.15299104427641	0.0264047220856566	0.332217193088962	0.0172567628084058	0.647177623369519	4.02	3.45	4.83	0.00383467228333527	0.0738228876719069	0.143811103060479	0.00412028393029116	0.0793213175175662	0.154522351104841	0.00426939383331755	0.0821296813352092	0.160098848398775	0.0774446647094157	4.15834233214704	0.0281776489488674	0.727012353917021	-0.0468564979001034	0.136860314507221	-0.0571329471367955	0.0241990185206764	0.205157688058283	0.0133004487146911	0.0604893992541349	0.239843107581814	0.0493977643178142	0.00229785898042924	0.00247247556268399	0.00255813119503749
25	0.486333689213633	0.02	0.0776324033876472	-0.00414008267101698	0.159404889446311	0.0296227539624595	0.397243240709144	0.0422667724433013	0.752219708974986	4.15	3.47	4.69	0.00913428253110165	0.0858483339146663	0.162562385298231	0.00978362570545509	0.0919511700670728	0.174118714428691	0.0101473543801603	0.095280467988232	0.180634895281764	0.0776324033876472	4.22262287082415	0.00942202470001572	0.716259073123697	-0.0468564979001034	0.136860314507221	-0.0571329471367955	0.0241990185206764	0.205157688058283	0.0133004487146911	0.0604893992541349	0.239843107581814	0.0493977643178142	0.00229785898042924	0.00247247556268399	0.00255813119503749
25	0.486333689213633	0.02	0.0777468152738224	0.00114659457011271	0.154347035977532	0.0332314608795654	0.380313166505765	0.0600453047457684	0.700581028265761	3.89	3.37	4.56	0.0137383304258775	0.0870154289147174	0.160292527403557	0.0148121069513929	0.0938164827567684	0.172820858562144	0.0153697655192207	0.0973812575490228	0.178989431816444	0.0777468152738224	4.04942843734962	-0.0482755273192634	0.635051905881556	-0.0468564979001034	0.136860314507221	-0.0571329471367955	0.0241990185206764	0.205157688058283	0.0133004487146911	0.0604893992541349	0.239843107581814	0.0493977643178142	0.00229785898042924	0.00247247556268399	0.00255813119503749
25	0.486333689213633	0.02	0.0778444089980649	0.00126314961713037	0.154425668378999	0.0270165143739837	0.350946705818317	0.0221217971614643	0.679771614475171	4.08	3.47	4.79	0.0048546422918843	0.0770154751816877	0.149176308071491	0.00520875926845119	0.0826332911978737	0.160057823127296	0.00539955452396513	0.0855923179453385	0.165987831820848	0.0778444089980649	4.21563242900841	0.0294252687178116	0.733972648805185	-0.0468564979001034	0.136860314507221	-0.0571329471367955	0.0241990185206764	0.205157688058283	0.0133004487146911	0.0604893992541349	0.239843107581814	0.0493977643178142	0.00229785898042924	0.00247247556268399	0.00255813119503749
25	0.486333689213633	0.02	0.077959451133591	-0.0119444200274531	0.167863322294635	0.0174671426383872	0.308647984967408	-0.0527714607507656	0.670067430685581	3.98	3.39	4.76	-0.0118373976693983	0.0692341823769713	0.150305762423341	-0.012732933319243	0.0744719618482746	0.161676857015792	-0.0131854963623754	0.0771567505673421	0.167560702734386	0.077959451133591	4.09036942553905	-0.025653072717294	0.665963469964323	-0.0468564979001034	0.136860314507221	-0.0571329471367955	0.0241990185206764	0.205157688058283	0.0133004487146911	0.0604893992541349	0.239843107581814	0.0493977643178142	0.00229785898042924	0.00247247556268399	0.00255813119503749
25	0.486333689213633	0.02	0.0785931393875593	-0.000615834278803226	0.157802113053922	0.0232090606476976	0.311798015763029	-0.00401559143115587	0.627611622957214	4.04	3.33	4.8	-0.000888805072982575	0.0690129120223536	0.13891462911769	-0.000954571740492775	0.0741194864297824	0.149193544600058	-0.000987044362477291	0.0766140222083777	0.154292441891084	0.0785931393875593	4.09232556127314	0.0185913178075273	0.706325517269516	-0.0468564979001034	0.136860314507221	-0.0571329471367955	0.0241990185206764	0.205157688058283	0.0133004487146911	0.0604893992541349	0.239843107581814	0.0493977643178142	0.00229785898042924	0.00247247556268399	0.00255813119503749
25	0.486333689213633	0.02	0.0787954791223674	-0.00349400555888303	0.161084963803618	0.0253621673484192	0.336876699076892	0.0108261880032937	0.66292721015049	3.88	3.36	4.61	0.00248359096562956	0.0772814887478341	0.152079386530039	0.00267854943105704	0.0833479790277302	0.164017408624403	0.00277586713277964	0.0863897087000169	0.169886008062167	0.0787954791223674	4.02344883355685	-0.0554569476997106	0.627317353629301	-0.0468564979001034	0.136860314507221	-0.0571329471367955	0.0241990185206764	0.205157688058283	0.0133004487146911	0.0604893992541349	0.239843107581814	0.0493977643178142	0.00229785898042924	0.00247247556268399	0.00255813119503749
25	0.486333689213633	0.02	0.078871783723015	0.000554911588625584	0.157188655857404	0.0326544108506268	0.398341809829383	0.0598397971382806	0.736843822520486	4.04	3.56	4.78	0.0132230724082543	0.0880234032618305	0.162823734115407	0.0141988273616106	0.0945188128831521	0.174838798404694	0.014709707205189	0.0981089576636009	0.181137496630288	0.078871783723015	4.25869802377377	0.0609143062845717	0.772372559645071	-0.0468564979001034	0.136860314507221	-0.0571329471367955	0.0241990185206764	0.205157688058283	0.0133004487146911	0.0604893992541349	0.239843107581814	0.0493977643178142	0.00229785898042924	0.00247247556268399	0.00255813119503749
25	0.486333689213633	0.02	0.0798548453142429	-0.00109187342013541	0.160801564048621	0.022857983604489	0.333407453792228	-0.00693854712175468	0.67375345470621	3.95	3.38	4.64	-0.00156671043948282	0.0752827543420319	0.152132219123547	-0.00168653443859615	0.0810404747619622	0.163767483962521	-0.00174728709179018	0.0839705502781725	0.169518123799935	0.0798548453142429	4.0817731263479	-0.0216283449418436	0.667882380840596	-0.0468564979001034	0.136860314507221	-0.0571329471367955	0.0241990185206764	0.205157688058283	0.0133004487146911	0.0604893992541349	0.239843107581814	0.0493977643178142	0.00229785898042924	0.00247247556268399	0.00255813119503749
25	0.486333689213633	0.02	0.0804195469376147	0.00111932429965969	0.15971976957557	0.0258177886993339	0.346770098617361	0.0141965687471079	0.679343628487614	4.12	3.49	4.81	0.00308691815718294	0.0754020871422271	0.147717256127271	0.00330864322077572	0.0808180171135927	0.15832739100641	0.00342937010855331	0.0835261888994864	0.164065326854188	0.0804195469376147	4.20390948123713	0.0565705744767241	0.760558951670375	-0.0468564979001034	0.136860314507221	-0.0571329471367955	0.0241990185206764	0.205157688058283	0.0133004487146911	0.0604893992541349	0.239843107581814	0.0493977643178142	0.00229785898042924	0.00247247556268399	0.00255813119503749
25	0.486333689213633	0.02	0.0812622078007301	0.000492660492625724	0.162031755108834	0.0260027822567926	0.345027111295454	0.0153357011025778	0.67471852148833	3.94	3.27	4.55	0.00347068728808878	0.0780845428069693	0.15269839832585	0.00373713051806132	0.0840790609151896	0.164420991312318	0.00386782947159498	0.0870440853377659	0.170440652828074	0.0812622078007301	4.01918920565736	0.00472199238373234	0.686162184359341	-0.0468564979001034	0.136860314507221	-0.0571329471367955	0.0241990185206764	0.205157688058283	0.0133004487146911	0.0604893992541349	0.239843107581814	0.0493977643178142	0.00229785898042924	0.00247247556268399	0.00255813119503749
25	0.486333689213633	0.02	0.0815600883203501	0.00203114812996553	0.161089028510735	0.0306644639508587	0.371582262115325	0.0454003949406773	0.697764129289973	3.97	3.32	4.69	0.010201315142446	0.0834932771429508	0.156785239143456	0.0109752518607072	0.0898276087469246	0.168679965633142	0.0113486882873573	0.0930705518694595	0.174524472791381	0.0815600883203501	4.07858618409193	0.0360873027093473	0.72373985019489	-0.0468564979001034	0.136860314507221	-0.0571329471367955	0.0241990185206764	0.205157688058283	0.0133004487146911	0.0604893992541349	0.239843107581814	0.0493977643178142	0.00229785898042924	0.00247247556268399	0.00255813119503749
25	0.486333689213633	0.02	0.0825177728386276	-0.00896136632028723	0.173996911997542	0.0214237075811939	0.360407981867822	-0.0198951406603143	0.740711104395959	4.01	3.45	4.53	-0.00442504336160277	0.0801613305913498	0.164747704544302	-0.00475513349247728	0.0861410378944641	0.177037209281405	-0.00493399101645136	0.0895577363553457	0.183657469101605	0.0825177728386276	4.08293911458295	-0.0382661949386131	0.652400385126887	-0.0468564979001034	0.136860314507221	-0.0571329471367955	0.0241990185206764	0.205157688058283	0.0133004487146911	0.0604893992541349	0.239843107581814	0.0493977643178142	0.00229785898042924	0.00247247556268399	0.00255813119503749
25	0.486333689213633	0.02	0.083273868968029	-0.00220434520244597	0.168752083138504	0.0219360543764528	0.328353910082676	-0.0139658914859105	0.670673711651262	4.14	3.49	4.75	-0.00302104432958156	0.0710281702497797	0.145077384829141	-0.00323615080391761	0.0760855668365708	0.155407284477059	-0.00335256176266925	0.078804873323525	0.161217318205484	0.083273868968029	4.12699877139875	-0.0145096913953657	0.680953772728037	-0.0468564979001034	0.136860314507221	-0.0571329471367955	0.0241990185206764	0.205157688058283	0.0133004487146911	0.0604893992541349	0.239843107581814	0.0493977643178142	0.00229785898042924	0.00247247556268399	0.00255813119503749
25	0.486333689213633	0.02	0.0848314986766027	0.00104843718261043	0.168614560170595	0.0278592528511361	0.366480239751023	0.0284808895453839	0.704479589956663	4.07	3.53	4.77	0.00626261539926585	0.080584729958457	0.154906844517648	0.00672096009331616	0.0864825188283061	0.166244077563296	0.00696171004898809	0.0897200990788406	0.172564108493862	0.0848314986766027	4.13167500722958	0.0860140738955199	0.782235265254164	-0.0468564979001034	0.136860314507221	-0.0571329471367955	0.0241990185206764	0.205157688058283	0.0133004487146911	0.0604893992541349	0.239843107581814	0.0493977643178142	0.00229785898042924	0.00247247556268399	0.00255813119503749
25	0.486333689213633	0.02	0.0862109186075179	-0.00520377503174035	0.177625612246776	0.0307308458537797	0.432575875156945	0.0532760036745584	0.811875746639332	3.97	3.41	4.65	0.0119681712778391	0.0971758729533197	0.1823835746288	0.0128758061341028	0.104545437394931	0.19621506865576	0.0133393728621147	0.108364552443171	0.203277110629825	0.0862109186075179	4.10205381034101	-0.0629004640934839	0.630686775137176	-0.0468564979001034	0.136860314507221	-0.0571329471367955	0.0241990185206764	0.205157688058283	0.0133004487146911	0.0604893992541349	0.239843107581814	0.0493977643178142	0.00229785898042924	0.00247247556268399	0.00255813119503749
25	0.486333689213633	0.02	0.0882400553128501	0.000762799661812127	0.175717310963888	0.0293134011313276	0.405096733327085	0.0411392829335787	0.769054183720591	4.09	3.51	4.68	0.00899491239098684	0.0885725118747254	0.168150111358464	0.00964701032362793	0.0949936919120331	0.180340373500438	0.0100128917282575	0.0985009373631329	0.186896752184839	0.0882400553128501	4.1530738941474	0.0542739121118024	0.753101547404378	-0.0468564979001034	0.136860314507221	-0.0571329471367955	0.0241990185206764	0.205157688058283	0.0133004487146911	0.0604893992541349	0.239843107581814	0.0493977643178142	0.00229785898042924	0.00247247556268399	0.00255813119503749
25	0.486333689213633	0.0237940550355671	NA	NA	NA	NA	NA	NA	NA	NA	NA	NA	NA	NA	NA	NA	NA	NA	NA	NA	NA	NA	4.20604416575549	0.00809613139158328	0.707788394636052	-0.0468564979001034	0.136860314507221	-0.0571329471367955	0.0241990185206764	0.205157688058283	0.0133004487146911	0.0604893992541349	0.239843107581814	0.0493977643178142	0.00229785898042924	0.00247247556268399	0.00255813119503749
25	0.486333689213633	0.023829156213548	NA	NA	NA	NA	NA	NA	NA	NA	NA	NA	NA	NA	NA	NA	NA	NA	NA	NA	NA	NA	4.11160535230122	0.0535029298016014	0.742154916266953	-0.0468564979001034	0.136860314507221	-0.0571329471367955	0.0241990185206764	0.205157688058283	0.0133004487146911	0.0604893992541349	0.239843107581814	0.0493977643178142	0.00229785898042924	0.00247247556268399	0.00255813119503749
25	0.486333689213633	0.0238328519182715	NA	NA	NA	NA	NA	NA	NA	NA	NA	NA	NA	NA	NA	NA	NA	NA	NA	NA	NA	NA	4.01150953086449	-0.0296555541674868	0.651203787940755	-0.0468564979001034	0.136860314507221	-0.0571329471367955	0.0241990185206764	0.205157688058283	0.0133004487146911	0.0604893992541349	0.239843107581814	0.0493977643178142	0.00229785898042924	0.00247247556268399	0.00255813119503749
25	0.486333689213633	0.0238437093344225	NA	NA	NA	NA	NA	NA	NA	NA	NA	NA	NA	NA	NA	NA	NA	NA	NA	NA	NA	NA	4.08493517792098	-0.0274702269840066	0.660528123496922	-0.0468564979001034	0.136860314507221	-0.0571329471367955	0.0241990185206764	0.205157688058283	0.0133004487146911	0.0604893992541349	0.239843107581814	0.0493977643178142	0.00229785898042924	0.00247247556268399	0.00255813119503749
25	0.486333689213633	0.0239177289763284	0.0741978972664337	0.000193027039575244	0.148202767493292	0.0237938316472323	NA	NA	NA	NA	NA	NA	NA	NA	NA	NA	NA	NA	NA	NA	NA	NA	4.12597433491282	0.00330388665191151	0.697328289074426	-0.0468564979001034	0.136860314507221	-0.0571329471367955	0.0241990185206764	0.205157688058283	0.0133004487146911	0.0604893992541349	0.239843107581814	0.0493977643178142	0.00229785898042924	0.00247247556268399	0.00255813119503749
25	0.486333689213633	0.025453441945478	0.078188800476085	0.00265209330751906	0.153725507644651	0.0237862490676795	NA	NA	NA	NA	NA	NA	NA	NA	NA	NA	NA	NA	NA	NA	NA	NA	4.27351824454652	-0.0289108600532482	0.681160571709194	-0.0468564979001034	0.136860314507221	-0.0571329471367955	0.0241990185206764	0.205157688058283	0.0133004487146911	0.0604893992541349	0.239843107581814	0.0493977643178142	0.00229785898042924	0.00247247556268399	0.00255813119503749
25	0.486333689213633	0.03	0.0662883795434631	0.00397337693864658	0.12860338214828	0.0335689487932391	0.307295918322599	0.0498661178178355	0.564725718827362	3.92	3.33	4.7	0.0113394699007319	0.0698785662273988	0.128417662554066	0.0122168664922381	0.0752854517664927	0.138354037040747	0.0126335356645634	0.0779454363750915	0.143288130300312	0.0662883795434631	4.07982851711288	-0.0617217685861158	0.62454482186792	-0.0468564979001034	0.136860314507221	-0.0571329471367955	0.0241990185206764	0.205157688058283	0.0133004487146911	0.0604893992541349	0.239843107581814	0.0493977643178142	0.00229785898042924	0.00247247556268399	0.00255813119503749
25	0.486333689213633	0.03	0.0663251571966988	0.00281640461963238	0.129833909773765	0.0235046712612276	0.281587820265138	-0.00178443190518823	0.564960072435465	4.02	3.34	4.67	-0.000396363260539789	0.0625471144312502	0.12549059212304	-0.000425865113457725	0.0672025806515025	0.134831026416463	-0.000441015444789262	0.0695483239545864	0.139669122076526	0.0663251571966988	4.19149771627158	0.0234281250775876	0.721350418553729	-0.0468564979001034	0.136860314507221	-0.0571329471367955	0.0241990185206764	0.205157688058283	0.0133004487146911	0.0604893992541349	0.239843107581814	0.0493977643178142	0.00229785898042924	0.00247247556268399	0.00255813119503749
25	0.486333689213633	0.03	0.066908399147591	0.00406037470940931	0.129756423585773	0.0306671659229281	0.298106377436814	0.0364349105275385	0.55977784434609	4.12	3.45	4.88	0.00792173494179429	0.0648147524536399	0.121707769965486	0.00849064577487178	0.069469517487442	0.130448389200012	0.00878291270935634	0.0719653222275469	0.135008118744008	0.066908399147591	4.20487503747599	-0.00599329931558845	0.69597482351974	-0.0468564979001034	0.136860314507221	-0.0571329471367955	0.0241990185206764	0.205157688058283	0.0133004487146911	0.0604893992541349	0.239843107581814	0.0493977643178142	0.00229785898042924	0.00247247556268399	0.00255813119503749
25	0.486333689213633	0.03	0.067567546837569	0.00278139611154633	0.132353697563592	0.0323220372812493	0.313169480844831	0.0456342654483228	0.580704696241339	4.02	3.53	4.78	0.0101449173531175	0.0696204588696037	0.12909600038609	0.0109010700304011	0.0748096284345761	0.138718186838751	0.0113056349530868	0.0777228056839249	0.143660762806394	0.067567546837569	4.21888637773565	0.078979836832359	0.782624073671052	-0.0468564979001034	0.136860314507221	-0.0571329471367955	0.0241990185206764	0.205157688058283	0.0133004487146911	0.0604893992541349	0.239843107581814	0.0493977643178142	0.00229785898042924	0.00247247556268399	0.00255813119503749
25	0.486333689213633	0.03	0.0680235044485591	0.0048710701456417	0.131175938751477	0.0284300911992501	0.301690839860874	0.0263342421509694	0.57704743757078	4.13	3.39	4.74	0.00570929753312104	0.0654069617006048	0.125104625868089	0.00611735285715557	0.0700817327728814	0.134046112688607	0.0063353607747043	0.0725496951412424	0.138765511358753	0.0680235044485591	4.22424602200125	-0.00481636730391201	0.698380376814742	-0.0468564979001034	0.136860314507221	-0.0571329471367955	0.0241990185206764	0.205157688058283	0.0133004487146911	0.0604893992541349	0.239843107581814	0.0493977643178142	0.00229785898042924	0.00247247556268399	0.00255813119503749
25	0.486333689213633	0.03	0.0687314320172685	0.00526347198969673	0.13219939204484	0.0374944566326512	0.351892361083005	0.0735281560838603	0.63025656608215	4.1	3.47	4.75	0.0160614318490253	0.0768670870690841	0.137672742289143	0.0172239864181474	0.0824308614652436	0.14763773651234	0.017858693776401	0.0854119897732744	0.152881077127517	0.0687314320172685	4.2374540370856	0.00730523904643951	0.712499976966039	-0.0468564979001034	0.136860314507221	-0.0571329471367955	0.0241990185206764	0.205157688058283	0.0133004487146911	0.0604893992541349	0.239843107581814	0.0493977643178142	0.00229785898042924	0.00247247556268399	0.00255813119503749
25	0.486333689213633	0.03	0.0694072621278125	0.00625554759927861	0.132558976656346	0.0274365166189906	0.300718918676516	0.0211810135120379	0.580256823840993	3.91	3.25	5.04	0.00482652465906198	0.0685249209445887	0.132223317230115	0.00520125317263442	0.0738451551880876	0.142489057203541	0.00536502957850464	0.076152026066771	0.146820907689471	0.0694072621278125	4.21215698381402	0.0379234931810885	0.736920875977245	-0.0468564979001034	0.136860314507221	-0.0571329471367955	0.0241990185206764	0.205157688058283	0.0133004487146911	0.0604893992541349	0.239843107581814	0.0493977643178142	0.00229785898042924	0.00247247556268399	0.00255813119503749
25	0.486333689213633	0.03	0.0705895808294066	0.00503019416623164	0.136148967492582	0.0268441116666494	0.290806324551672	0.0174330858036996	0.564179563299644	3.82	3.24	4.79	0.00405651120976037	0.0676678316562136	0.131279152102667	0.00438240931016635	0.0731042317189794	0.141826054127792	0.004527026492595	0.0755026253045799	0.146570159230396	0.0705895808294066	4.06096651690976	0.0446447738578137	0.726507558532429	-0.0468564979001034	0.136860314507221	-0.0571329471367955	0.0241990185206764	0.205157688058283	0.0133004487146911	0.0604893992541349	0.239843107581814	0.0493977643178142	0.00229785898042924	0.00247247556268399	0.00255813119503749
25	0.486333689213633	0.03	0.0707276384410467	0.00367325897227606	0.137782017909817	0.0341503851517604	0.325244586681466	0.0551894197772027	0.59529975358573	3.92	3.36	4.7	0.0125312441057795	0.0738496495567866	0.135168055007794	0.0134984766436103	0.0795497846236461	0.145601092603682	0.0139933669359152	0.0823386865039652	0.150619431518135	0.0707276384410467	4.0461553312995	-0.0380259527179451	0.644612730212058	-0.0468564979001034	0.136860314507221	-0.0571329471367955	0.0241990185206764	0.205157688058283	0.0133004487146911	0.0604893992541349	0.239843107581814	0.0493977643178142	0.00229785898042924	0.00247247556268399	0.00255813119503749
25	0.486333689213633	0.03	0.0710331204026405	0.0050409478213401	0.137025292983941	0.0288475623802428	0.327683383296622	0.030838872594657	0.624527893998586	4.09	3.46	4.87	0.00674925879958629	0.0717153310778329	0.13668140335608	0.00723934376261711	0.07692280739837	0.146606271034123	0.00749483061197416	0.0796350022312254	0.151730430826785	0.0710331204026405	4.30962235386205	0.0396140822307596	0.752284799895489	-0.0468564979001034	0.136860314507221	-0.0571329471367955	0.0241990185206764	0.205157688058283	0.0133004487146911	0.0604893992541349	0.239843107581814	0.0493977643178142	0.00229785898042924	0.00247247556268399	0.00255813119503749
25	0.486333689213633	0.03	0.0711691576490863	0.0081681181000114	0.134170197198161	0.0351726527655122	0.338546382125433	0.0617082701792159	0.615384494071651	3.99	3.34	4.81	0.013789435391467	0.0756521524550193	0.137514869518572	0.0148260906728852	0.0813394921586943	0.147852893644503	0.0153247608382309	0.0840998513784058	0.153186095045211	0.0711691576490863	4.2068875990326	0.0165880254536464	0.71705543787352	-0.0468564979001034	0.136860314507221	-0.0571329471367955	0.0241990185206764	0.205157688058283	0.0133004487146911	0.0604893992541349	0.239843107581814	0.0493977643178142	0.00229785898042924	0.00247247556268399	0.00255813119503749
25	0.486333689213633	0.03	0.0713364341943503	0.00302287484050466	0.139649993548196	0.0313612477823151	0.345602256278424	0.0457230976486975	0.64548141490815	4.26	3.47	4.87	0.0096326521039548	0.0728092905395424	0.13598592897513	0.0102884220008471	0.0777659878680289	0.145243553735211	0.0106594788458565	0.0805028326809406	0.15046078932919	0.0713364341943503	4.33719906443071	0.0461120290918226	0.763773698834539	-0.0468564979001034	0.136860314507221	-0.0571329471367955	0.0241990185206764	0.205157688058283	0.0133004487146911	0.0604893992541349	0.239843107581814	0.0493977643178142	0.00229785898042924	0.00247247556268399	0.00255813119503749
25	0.486333689213633	0.03	0.0714062146477788	0.00847225812362228	0.134340171171935	0.0211509102900269	0.258020784647349	-0.0160315411644644	0.532073110459163	4.08	3.43	4.88	-0.0035158333884665	0.0565858316599209	0.116687496708308	-0.00377201202217261	0.0607089169828249	0.125189845987822	-0.00390171984081368	0.0627962121383462	0.129503092503728	0.0714062146477788	4.18973201322261	-0.0424314829735924	0.655932622741188	-0.0468564979001034	0.136860314507221	-0.0571329471367955	0.0241990185206764	0.205157688058283	0.0133004487146911	0.0604893992541349	0.239843107581814	0.0493977643178142	0.00229785898042924	0.00247247556268399	0.00255813119503749
25	0.486333689213633	0.03	0.0714316992382137	0.00822031492114779	0.13464308355528	0.0341880169189562	0.345560149369053	0.0588002269344103	0.632320071803695	3.84	3.41	4.54	0.0136154244358496	0.0800158153645128	0.146416206293176	0.0147006023752654	0.0863932439968011	0.158085885618337	0.0151710332292548	0.0897230934977416	0.164043263516007	0.0714316992382137	4.07682194889001	-0.033724562271764	0.653572086598948	-0.0468564979001034	0.136860314507221	-0.0571329471367955	0.0241990185206764	0.205157688058283	0.0133004487146911	0.0604893992541349	0.239843107581814	0.0493977643178142	0.00229785898042924	0.00247247556268399	0.00255813119503749
25	0.486333689213633	0.03	0.0718296734056111	0.00188119348144287	0.141778153329779	0.0402273448286582	0.386176089123914	0.0916699558941224	0.680682222353705	3.98	3.4	4.67	0.020530935495873	0.0864902387976379	0.152449542099403	0.022080171768942	0.0930166737590955	0.163953175749249	0.0228694344788892	0.0963727087755615	0.1691644012928	0.0718296734056111	4.1259233479436	0.0478988233630343	0.741642555668929	-0.0468564979001034	0.136860314507221	-0.0571329471367955	0.0241990185206764	0.205157688058283	0.0133004487146911	0.0604893992541349	0.239843107581814	0.0493977643178142	0.00229785898042924	0.00247247556268399	0.00255813119503749
25	0.486333689213633	0.03	0.0719188519541686	0.00388667256701623	0.139951031341321	0.0340821396572352	0.346601993779805	0.0585153059125942	0.634688681647017	3.89	3.32	4.54	0.0133719692020723	0.079205792636946	0.14503961607182	0.0144150271231925	0.0853841070018768	0.156353186880561	0.0149357764003263	0.0885148430737902	0.162725869653227	0.0719188519541686	4.05039814094017	0.0211524681630273	0.702502683345034	-0.0468564979001034	0.136860314507221	-0.0571329471367955	0.0241990185206764	0.205157688058283	0.0133004487146911	0.0604893992541349	0.239843107581814	0.0493977643178142	0.00229785898042924	0.00247247556268399	0.00255813119503749
25	0.486333689213633	0.03	0.0720007572827665	0.00309360849955427	0.140907906065979	0.0227762347833773	0.275225176837322	-0.00624323686390588	0.556693590538551	3.77	3.2	4.66	-0.00147008635493144	0.0648068919731826	0.131083870301297	-0.00159048620631959	0.0701145666797228	0.141819619565765	-0.00164350351742666	0.0725352752997424	0.146675330784728	0.0720007572827665	3.9756568687441	-0.0108410073994684	0.66069264374388	-0.0468564979001034	0.136860314507221	-0.0571329471367955	0.0241990185206764	0.205157688058283	0.0133004487146911	0.0604893992541349	0.239843107581814	0.0493977643178142	0.00229785898042924	0.00247247556268399	0.00255813119503749
25	0.486333689213633	0.03	0.0720923353071598	0.00389859804097392	0.140286072573346	0.0269330547390954	0.301648772290602	0.0185646072905377	0.584732937290667	3.81	3.23	4.71	0.00432854321772924	0.0703327426753784	0.136336942133027	0.00467743956094424	0.0760018178106831	0.147326196060422	0.00483892334352234	0.0786236160261979	0.152225054046357	0.0720923353071598	4.01891048611531	0.00483010254237298	0.681262595001834	-0.0468564979001034	0.136860314507221	-0.0571329471367955	0.0241990185206764	0.205157688058283	0.0133004487146911	0.0604893992541349	0.239843107581814	0.0493977643178142	0.00229785898042924	0.00247247556268399	0.00255813119503749
25	0.486333689213633	0.03	0.072571229993775	0.00251266517860764	0.142629794808942	0.0223991884849277	0.304365403610083	-0.00957367689407707	0.618304484114243	4.11	3.55	4.76	-0.00208266543407955	0.0662118966873178	0.134506458808715	-0.00223237298673311	0.0709713846239816	0.144175142234696	-0.00231757702579107	0.0735270331313587	0.149553096389684	0.072571229993775	4.23930655778919	0.0343073608332759	0.741333891252917	-0.0468564979001034	0.136860314507221	-0.0571329471367955	0.0241990185206764	0.205157688058283	0.0133004487146911	0.0604893992541349	0.239843107581814	0.0493977643178142	0.00229785898042924	0.00247247556268399	0.00255813119503749
25	0.486333689213633	0.03	0.0725721925171256	0.00568617878847473	0.139458206245777	0.0216428566018666	0.283946804169364	-0.0141201747419102	0.582013783080638	3.99	3.47	4.85	-0.00315909076183258	0.0635270980918451	0.130213286945523	-0.00339705395841735	0.0683123709666642	0.140021795891746	-0.0035210530571082	0.0707763254800739	0.145747505241525	0.0725721925171256	4.23065010841466	0.0634538862202409	0.76995156562695	-0.0468564979001034	0.136860314507221	-0.0571329471367955	0.0241990185206764	0.205157688058283	0.0133004487146911	0.0604893992541349	0.239843107581814	0.0493977643178142	0.00229785898042924	0.00247247556268399	0.00255813119503749
25	0.486333689213633	0.03	0.0725895250960283	0.00397967414493867	0.141199376047118	0.0309691270458354	0.333536884911232	0.042241465881038	0.624832303941427	4.05	3.32	4.6	0.00933099406289783	0.073677147039095	0.138023300015292	0.0100191402138086	0.0791107208687725	0.148202301523736	0.0103737238325422	0.0819532616199921	0.153710006973415	0.0725895250960283	4.14116261081441	-0.0324004883855538	0.662728936522727	-0.0468564979001034	0.136860314507221	-0.0571329471367955	0.0241990185206764	0.205157688058283	0.0133004487146911	0.0604893992541349	0.239843107581814	0.0493977643178142	0.00229785898042924	0.00247247556268399	0.00255813119503749
25	0.486333689213633	0.03	0.0726804121555793	0.00497867379231404	0.140382150518845	0.0277654839849988	0.286637530102149	0.0218171478978206	0.551457912306478	3.88	3.18	4.73	0.0049986549781477	0.0656732091417044	0.126347763305261	0.0053902310659567	0.0708178047223141	0.136245378378671	0.0055671383807574	0.0731582071651247	0.140766608961899	0.0726804121555793	4.00407903842136	0.0394974365116598	0.714817437941045	-0.0468564979001034	0.136860314507221	-0.0571329471367955	0.0241990185206764	0.205157688058283	0.0133004487146911	0.0604893992541349	0.239843107581814	0.0493977643178142	0.00229785898042924	0.00247247556268399	0.00255813119503749
25	0.486333689213633	0.03	0.0727705387230531	0.00196703775100372	0.143574039695102	0.0231459148519572	0.294200407853208	-0.00420480457172928	0.592605620278146	4.09	3.5	4.58	-0.000920176416644411	0.0643826062437785	0.129685388904201	-0.000986985001120407	0.0690570476989384	0.139101080398997	-0.00102351636825786	0.0716668351781451	0.144412537355674	0.0727705387230531	4.11838112684711	0.010014214743957	0.703041920651455	-0.0468564979001034	0.136860314507221	-0.0571329471367955	0.0241990185206764	0.205157688058283	0.0133004487146911	0.0604893992541349	0.239843107581814	0.0493977643178142	0.00229785898042924	0.00247247556268399	0.00255813119503749
25	0.486333689213633	0.03	0.0728925020356243	0.00301266673731081	0.142772337333938	0.0317886599728783	0.336094033352734	0.0464962481752184	0.625691818530249	4.06	3.44	4.7	0.0102284513855659	0.0739354596562793	0.137642467926993	0.0109775922399043	0.0793505583183279	0.147723524396752	0.0113859913933538	0.0822345097978771	0.153170108969926	0.0728925020356243	4.1684034312913	0.0410110589362793	0.737953276453698	-0.0468564979001034	0.136860314507221	-0.0571329471367955	0.0241990185206764	0.205157688058283	0.0133004487146911	0.0604893992541349	0.239843107581814	0.0493977643178142	0.00229785898042924	0.00247247556268399	0.00255813119503749
25	0.486333689213633	0.03	0.072943949188897	0.00254854863437619	0.143339349743418	0.0314202541341233	0.326337072530052	0.0434489458414899	0.609225199218614	4.05	3.37	4.74	0.00959451913780002	0.0720626755637726	0.134530831989745	0.010301706151188	0.0773742276672975	0.144446749183407	0.010659155719236	0.0800788152264431	0.149739607309857	0.072943949188897	4.08931248515795	0.000686952516730325	0.690570557478078	-0.0468564979001034	0.136860314507221	-0.0571329471367955	0.0241990185206764	0.205157688058283	0.0133004487146911	0.0604893992541349	0.239843107581814	0.0493977643178142	0.00229785898042924	0.00247247556268399	0.00255813119503749
25	0.486333689213633	0.03	0.0732510767031392	0.00383657468073111	0.142665578725547	0.0287868632313745	0.316891073473804	0.0295117162526858	0.604270430694922	4.03	3.41	4.77	0.00654247512967008	0.0702518264022728	0.133961177674876	0.00702786548429289	0.0754638536938491	0.143899841903405	0.00727774119036195	0.0782022902229073	0.149089750025231	0.0732510767031392	4.12447442567895	0.0350857727872556	0.727869353298249	-0.0468564979001034	0.136860314507221	-0.0571329471367955	0.0241990185206764	0.205157688058283	0.0133004487146911	0.0604893992541349	0.239843107581814	0.0493977643178142	0.00229785898042924	0.00247247556268399	0.00255813119503749
25	0.486333689213633	0.03	0.0736029773551338	0.00912941984247652	0.138076534867791	0.0335508915870547	0.333169294787152	0.0539869868507371	0.612351602723566	4.07	3.36	4.81	0.011872328644428	0.0732675704402901	0.134662812236152	0.0127413830366526	0.0786307561981777	0.144520129359703	0.0131743297787878	0.0813381426886735	0.149519892605122	0.0736029773551338	4.20889961378992	0.0768345970687936	0.778449828605718	-0.0468564979001034	0.136860314507221	-0.0571329471367955	0.0241990185206764	0.205157688058283	0.0133004487146911	0.0604893992541349	0.239843107581814	0.0493977643178142	0.00229785898042924	0.00247247556268399	0.00255813119503749
25	0.486333689213633	0.03	0.073627710769897	0.00601339815833699	0.141242023381457	0.0310502694367457	0.330527194933997	0.0422497951939246	0.61880459467407	4.14	3.5	4.75	0.00914628601101058	0.0715529210356526	0.133959556060295	0.00979836511489133	0.0766542446300395	0.143510124145188	0.0101670503234843	0.0794310568900657	0.148934277798935	0.073627710769897	4.2046910968209	-0.0123851310200389	0.690251105585809	-0.0468564979001034	0.136860314507221	-0.0571329471367955	0.0241990185206764	0.205157688058283	0.0133004487146911	0.0604893992541349	0.239843107581814	0.0493977643178142	0.00229785898042924	0.00247247556268399	0.00255813119503749
25	0.486333689213633	0.03	0.0736852956230036	0.00755736209611343	0.139813229149894	0.0306048690681904	0.332681044475793	0.040354217954599	0.625007870996986	4.17	3.43	4.93	0.00866939926455362	0.0714707147975016	0.13427203033045	0.0092795515362417	0.0765008233046926	0.143722095073144	0.0096031825631087	0.07906096785664	0.148489211229109	0.0736852956230036	4.28767606649275	0.00925873437911126	0.72024640182055	-0.0468564979001034	0.136860314507221	-0.0571329471367955	0.0241990185206764	0.205157688058283	0.0133004487146911	0.0604893992541349	0.239843107581814	0.0493977643178142	0.00229785898042924	0.00247247556268399	0.00255813119503749
25	0.486333689213633	0.03	0.0740121475552685	0.00710579434513275	0.140918500765404	0.0227318987535281	0.269607402570696	-0.00639081608208009	0.545605621223472	3.94	3.4	4.6	-0.0014455704187146	0.0609838369336744	0.123413244286063	-0.00155644995289878	0.065661477914999	0.132879405782897	-0.00161271933653736	0.0680996218543442	0.137849563715281	0.0740121475552685	4.10597292414975	-0.035480344454131	0.651958275913073	-0.0468564979001034	0.136860314507221	-0.0571329471367955	0.0241990185206764	0.205157688058283	0.0133004487146911	0.0604893992541349	0.239843107581814	0.0493977643178142	0.00229785898042924	0.00247247556268399	0.00255813119503749
25	0.486333689213633	0.03	0.0740752107645322	0.00299194922452962	0.145158472304535	0.0234766209808648	0.29048145597136	-0.00201957596240654	0.582982487905126	3.99	3.39	4.63	-0.000451589806637143	0.0649534689338792	0.130358527674395	-0.000485575597530512	0.0698417436038154	0.140169062805161	-0.000503436525537209	0.0724371481395793	0.145375554992643	0.0740752107645322	4.07239127440051	-0.0143739587538875	0.673933048374636	-0.0468564979001034	0.136860314507221	-0.0571329471367955	0.0241990185206764	0.205157688058283	0.0133004487146911	0.0604893992541349	0.239843107581814	0.0493977643178142	0.00229785898042924	0.00247247556268399	0.00255813119503749
25	0.486333689213633	0.03	0.0741330857331117	0.00917719567119404	0.139088975795029	0.0298879876225924	0.316266186286398	0.0349460449298297	0.597586327642966	3.93	3.33	4.81	0.0079158825114809	0.0716397514518235	0.135363620392166	0.00852447953529734	0.0771476325323339	0.145770785529371	0.00881311181600547	0.0797404657323568	0.15065799681829	0.0741330857331117	4.15514692943123	0.0164618806367511	0.712341395737739	-0.0468564979001034	0.136860314507221	-0.0571329471367955	0.0241990185206764	0.205157688058283	0.0133004487146911	0.0604893992541349	0.239843107581814	0.0493977643178142	0.00229785898042924	0.00247247556268399	0.00255813119503749
25	0.486333689213633	0.03	0.0741510802066712	0.0120915522994461	0.136210608113896	0.0285922103059532	0.308828350518871	0.0277809650649307	0.589875735972812	4.04	3.52	4.84	0.00614123710983866	0.0682693391804056	0.130397441250973	0.00659469962665919	0.0733102756908726	0.140025851755086	0.00683293451268761	0.0759136385917827	0.144968289272947	0.0741510802066712	4.25297977891419	-0.0148174836491271	0.692768766035708	-0.0468564979001034	0.136860314507221	-0.0571329471367955	0.0241990185206764	0.205157688058283	0.0133004487146911	0.0604893992541349	0.239843107581814	0.0493977643178142	0.00229785898042924	0.00247247556268399	0.00255813119503749
25	0.486333689213633	0.03	0.074356746335769	0.00734355156317724	0.141369941108361	0.0336858529474656	0.336577242040731	0.0551244225425397	0.618030061538923	4.05	3.33	4.74	0.0121640446387991	0.0742709022199349	0.136377759801071	0.0130595578780821	0.0797387032849937	0.146417848691905	0.0135028227781326	0.0824838589343017	0.15154302831188	0.074356746335769	4.12324728686311	-0.0699296796825706	0.622183876896141	-0.0468564979001034	0.136860314507221	-0.0571329471367955	0.0241990185206764	0.205157688058283	0.0133004487146911	0.0604893992541349	0.239843107581814	0.0493977643178142	0.00229785898042924	0.00247247556268399	0.00255813119503749
25	0.486333689213633	0.03	0.0744761861678897	0.0102867966278128	0.138665575707967	0.0236930162698992	0.276697462888456	-0.000617727983207139	0.55401265376012	3.99	3.47	4.63	-0.000138229456699347	0.061916799958751	0.123971829374201	-0.000148645024291354	0.0665822209945421	0.133313087013376	-0.000154226573783227	0.0691061947509298	0.138374351436687	0.0744761861678897	4.13985507491057	-0.0466083894162618	0.648322892901607	-0.0468564979001034	0.136860314507221	-0.0571329471367955	0.0241990185206764	0.205157688058283	0.0133004487146911	0.0604893992541349	0.239843107581814	0.0493977643178142	0.00229785898042924	0.00247247556268399	0.00255813119503749
25	0.486333689213633	0.03	0.0745253615025339	0.00427790310107157	0.144772819903996	0.0307993830733804	0.34766899687807	0.0431690239979279	0.652168969758212	3.97	3.38	4.84	0.00970388732008319	0.0781518889691155	0.146599890618148	0.0104405819839133	0.0840849833747603	0.157729384765607	0.0108118666612654	0.0869917157156125	0.1630333432841	0.0745253615025339	4.19229248621523	0.0247340610437113	0.72558667095545	-0.0468564979001034	0.136860314507221	-0.0571329471367955	0.0241990185206764	0.205157688058283	0.0133004487146911	0.0604893992541349	0.239843107581814	0.0493977643178142	0.00229785898042924	0.00247247556268399	0.00255813119503749
25	0.486333689213633	0.03	0.0745330410687299	0.00330348929664674	0.145762592840813	0.0254470884668537	0.303532039149568	0.010257971423565	0.596806106875571	3.89	3.34	4.56	0.00234784273883622	0.0694723610249438	0.136596879311051	0.00253145384390241	0.0749053897233099	0.147279325602717	0.00262216339728618	0.0777328744647093	0.152596127372903	0.0745330410687299	4.03855861354765	-0.0360198683780934	0.64684703007224	-0.0468564979001034	0.136860314507221	-0.0571329471367955	0.0241990185206764	0.205157688058283	0.0133004487146911	0.0604893992541349	0.239843107581814	0.0493977643178142	0.00229785898042924	0.00247247556268399	0.00255813119503749
25	0.486333689213633	0.03	0.0745471972446551	0.00947592719386151	0.139618467295449	0.030604184789302	0.348129080237426	0.0422245372624532	0.654033623212398	4.05	3.53	4.86	0.00932801433094336	0.0769067764861081	0.144485538641273	0.0100160341544624	0.0825793006598609	0.155142567165259	0.0103727190198875	0.085589451661008	0.160753609908306	0.0745471972446551	4.35379013144947	0.0257597467598935	0.743394739667635	-0.0468564979001034	0.136860314507221	-0.0571329471367955	0.0241990185206764	0.205157688058283	0.0133004487146911	0.0604893992541349	0.239843107581814	0.0493977643178142	0.00229785898042924	0.00247247556268399	0.00255813119503749
25	0.486333689213633	0.03	0.0746300896840331	0.00219635870890562	0.147063820659161	0.0243647978403764	0.320431255616245	0.00385185108233427	0.637010660150156	4.08	3.48	4.85	0.00084503493827616	0.0702975272209467	0.139750019503617	0.000906643903309219	0.0754227092699882	0.149938774636667	0.000940004951811229	0.0780804547292975	0.155219020363012	0.0746300896840331	4.24384282182627	-0.00417334556006171	0.70349931253341	-0.0468564979001034	0.136860314507221	-0.0571329471367955	0.0241990185206764	0.205157688058283	0.0133004487146911	0.0604893992541349	0.239843107581814	0.0493977643178142	0.00229785898042924	0.00247247556268399	0.00255813119503749
25	0.486333689213633	0.03	0.0746311073661672	0.00444267820836282	0.144819536523972	0.0306781787698051	0.329933742649124	0.0403785197759547	0.619488965522293	3.95	3.28	4.67	0.00911211589151287	0.0744552924728483	0.139798469054184	0.00980835723778174	0.0801442952999986	0.150480233362215	0.0101552606374332	0.0829199268321843	0.155784426382161	0.0746311073661672	4.06260433050451	0.000125663320546215	0.683923722070209	-0.0468564979001034	0.136860314507221	-0.0571329471367955	0.0241990185206764	0.205157688058283	0.0133004487146911	0.0604893992541349	0.239843107581814	0.0493977643178142	0.00229785898042924	0.00247247556268399	0.00255813119503749
25	0.486333689213633	0.03	0.0748350998695848	0.0086155439644168	0.141054655774753	0.0365062988715502	0.359257226486717	0.071098675444593	0.64741577752884	4.12	3.43	4.92	0.015445102254429	0.0780431500872902	0.140641197920151	0.0165527123780328	0.0836398357997351	0.150726959221437	0.0171239056798555	0.086550484111649	0.155911635427037	0.0748350998695848	4.25594766830256	-0.00750089540704039	0.699154588211853	-0.0468564979001034	0.136860314507221	-0.0571329471367955	0.0241990185206764	0.205157688058283	0.0133004487146911	0.0604893992541349	0.239843107581814	0.0493977643178142	0.00229785898042924	0.00247247556268399	0.00255813119503749
25	0.486333689213633	0.03	0.0749416875496893	0.00364205493778123	0.146241320161597	0.0243682383541984	0.304905464330965	0.00368701580281328	0.606123912859117	4.01	3.49	4.72	0.000820214055974209	0.0678293126372764	0.134838411218579	0.000881417791538141	0.072890683244007	0.144899948696476	0.000914637041069236	0.0756311214407105	0.150535524538213	0.0749416875496893	4.14719640661591	-0.0384198721326535	0.656815967376076	-0.0468564979001034	0.136860314507221	-0.0571329471367955	0.0241990185206764	0.205157688058283	0.0133004487146911	0.0604893992541349	0.239843107581814	0.0493977643178142	0.00229785898042924	0.00247247556268399	0.00255813119503749
25	0.486333689213633	0.03	0.0752541707257648	0.00543475445724251	0.145073586994287	0.0299125743474267	0.325019009208635	0.0360356961766619	0.614002322240608	4.21	3.41	4.79	0.00768212207426153	0.0692878442796205	0.130893566484979	0.00821576020506588	0.0741009200614701	0.139986079917874	0.00853041029099586	0.0767608949972783	0.144879870087653	0.0752541707257648	4.22106689642568	0.0462156067840479	0.747606634012629	-0.0468564979001034	0.136860314507221	-0.0571329471367955	0.0241990185206764	0.205157688058283	0.0133004487146911	0.0604893992541349	0.239843107581814	0.0493977643178142	0.00229785898042924	0.00247247556268399	0.00255813119503749
25	0.486333689213633	0.03	0.0761819035013669	0.00356494184271351	0.14879886516002	0.0354226120538317	0.36485342890923	0.0675963945482953	0.662110463270165	4.11	3.39	4.64	0.01473141173771	0.0795132066006426	0.144295001463575	0.015793545079698	0.0852461010008949	0.154698656922092	0.0163676656332115	0.0884472948702751	0.160350606238694	0.0761819035013669	4.12130442488601	-0.0259575961014456	0.667016184560836	-0.0468564979001034	0.136860314507221	-0.0571329471367955	0.0241990185206764	0.205157688058283	0.0133004487146911	0.0604893992541349	0.239843107581814	0.0493977643178142	0.00229785898042924	0.00247247556268399	0.00255813119503749
25	0.486333689213633	0.03	0.0767627070248192	0.00622185782265613	0.147303556226982	0.0233211284727002	0.294596218248989	-0.00305916724585964	0.592251603743838	3.77	3.23	4.51	-0.000719903008383813	0.0693262861201778	0.139372475248739	-0.000778805429255697	0.0749985586832593	0.150775922795774	-0.000805938194829252	0.0777394384786021	0.156143830227393	0.0767627070248192	3.9607772758317	0.0218476067673547	0.693701890883494	-0.0468564979001034	0.136860314507221	-0.0571329471367955	0.0241990185206764	0.205157688058283	0.0133004487146911	0.0604893992541349	0.239843107581814	0.0493977643178142	0.00229785898042924	0.00247247556268399	0.00255813119503749
25	0.486333689213633	0.03	0.0767905421896376	0.0120108688566389	0.141570215522636	0.0382657264709554	0.34808691407987	0.0756313235571282	0.620542504602611	4.16	3.33	4.97	0.0162870609866055	0.0749598517071543	0.133632642427703	0.0174379996862707	0.0802569519219742	0.143075904157678	0.0180055650343901	0.0829112773673841	0.147598406601903	0.0767905421896376	4.25083966807806	0.019526009809841	0.725669268178554	-0.0468564979001034	0.136860314507221	-0.0571329471367955	0.0241990185206764	0.205157688058283	0.0133004487146911	0.0604893992541349	0.239843107581814	0.0493977643178142	0.00229785898042924	0.00247247556268399	0.00255813119503749
25	0.486333689213633	0.03	0.0770076148079457	0.00563204325685274	0.148383186359039	0.0426713532712442	0.40281798403442	0.104927498395625	0.700708469673214	4.04	3.36	4.73	0.0232130492006301	0.089115187393808	0.155017325586986	0.024929276538011	0.0957038056946267	0.166478334851242	0.0258225554028428	0.0990781454827812	0.172383127986541	0.0770076148079457	4.10286061225813	-0.00316356415165257	0.68508717337343	-0.0468564979001034	0.136860314507221	-0.0571329471367955	0.0241990185206764	0.205157688058283	0.0133004487146911	0.0604893992541349	0.239843107581814	0.0493977643178142	0.00229785898042924	0.00247247556268399	0.00255813119503749
25	0.486333689213633	0.03	0.0770991778031035	0.0045772299580156	0.149621125648191	0.0254655054364814	0.309642868628387	0.0105755192764414	0.608710217980332	4.08	3.39	4.75	0.00231714487171065	0.0678441754347095	0.133371205997708	0.00248572084714262	0.0727799471211988	0.143074173395255	0.00257242703757699	0.0754325571586378	0.148291358249253	0.0770991778031035	4.12445146356431	-0.0323559447619501	0.66227427679105	-0.0468564979001034	0.136860314507221	-0.0571329471367955	0.0241990185206764	0.205157688058283	0.0133004487146911	0.0604893992541349	0.239843107581814	0.0493977643178142	0.00229785898042924	0.00247247556268399	0.00255813119503749
25	0.486333689213633	0.03	0.0771144251317961	0.00269573929817883	0.151533110965413	0.0321713812033009	0.352547916739287	0.0506445258396273	0.654451307638946	4.04	3.29	4.65	0.0111988069920286	0.0779574101948804	0.144716013397732	0.012026130031029	0.08371659164706	0.155407053263091	0.0124555535604621	0.0867430687275596	0.160901363371033	0.0771144251317961	4.08027432320065	-0.0375001545708326	0.650625307342227	-0.0468564979001034	0.136860314507221	-0.0571329471367955	0.0241990185206764	0.205157688058283	0.0133004487146911	0.0604893992541349	0.239843107581814	0.0493977643178142	0.00229785898042924	0.00247247556268399	0.00255813119503749
25	0.486333689213633	0.03	0.0771726173932649	0.00419656198922309	0.150148672797307	0.030694019196779	0.363786510322536	0.0446065485537107	0.682966472091362	4.03	3.45	4.64	0.00989256325094726	0.0806783124875438	0.15146406172414	0.0106269561435962	0.0866676175623524	0.162708278981109	0.0110221598627227	0.0897890418906172	0.168807029125674	0.0771726173932649	4.18693588313478	-0.0313302927031177	0.671186977723669	-0.0468564979001034	0.136860314507221	-0.0571329471367955	0.0241990185206764	0.205157688058283	0.0133004487146911	0.0604893992541349	0.239843107581814	0.0493977643178142	0.00229785898042924	0.00247247556268399	0.00255813119503749
25	0.486333689213633	0.03	0.077333419746452	0.00347207156514125	0.151194767927763	0.0274068739965261	0.328550333177168	0.0229715340894528	0.634129132264884	4.1	3.45	4.84	0.00501156212163669	0.0716778600153577	0.138344157909079	0.00537354146497946	0.0768550690513498	0.14833659663772	0.0055624689996282	0.0796298222157163	0.153549757782821	0.077333419746452	4.18854357486154	-0.00504239665795592	0.695118033741334	-0.0468564979001034	0.136860314507221	-0.0571329471367955	0.0241990185206764	0.205157688058283	0.0133004487146911	0.0604893992541349	0.239843107581814	0.0493977643178142	0.00229785898042924	0.00247247556268399	0.00255813119503749
25	0.486333689213633	0.03	0.0773938971263119	0.00734769089865829	0.147440103353965	0.0320364889271344	0.369520703340201	0.0523951237402258	0.686646282940176	4.09	3.48	4.91	0.0114655963862337	0.0808620142183807	0.150258432050528	0.0122979831098063	0.0867324866133039	0.161166990116802	0.012750960102403	0.0898132703590818	0.166791295064519	0.0773938971263119	4.27113199104486	-0.0486113121211122	0.662709541552711	-0.0468564979001034	0.136860314507221	-0.0571329471367955	0.0241990185206764	0.205157688058283	0.0133004487146911	0.0604893992541349	0.239843107581814	0.0493977643178142	0.00229785898042924	0.00247247556268399	0.00255813119503749
25	0.486333689213633	0.03	0.0774949311603964	0.00531936458184375	0.149670497738949	0.0351945878055632	0.365102210196703	0.0666451564456861	0.66355926394772	3.99	3.44	4.79	0.0149077736259528	0.0816692673590357	0.148430761092118	0.0160303904519572	0.0878192999531106	0.159608209454264	0.0165946900074587	0.0909230890650861	0.165171930186625	0.0774949311603964	4.16746130980654	-0.00262562121300371	0.696845306592451	-0.0468564979001034	0.136860314507221	-0.0571329471367955	0.0241990185206764	0.205157688058283	0.0133004487146911	0.0604893992541349	0.239843107581814	0.0493977643178142	0.00229785898042924	0.00247247556268399	0.00255813119503749
25	0.486333689213633	0.03	0.0776150867343301	0.0128099856634716	0.142420187805189	0.0288846461087106	0.310795443131333	0.0294356804938767	0.592155205768788	3.98	3.36	4.78	0.00659199931358562	0.0696013583994931	0.132610717485401	0.00708934928279202	0.0748526079536867	0.142615866624581	0.00733135014521604	0.0775943356347852	0.14755054656498	0.0776150867343301	4.15508762278857	-0.056467644073913	0.637974340180588	-0.0468564979001034	0.136860314507221	-0.0571329471367955	0.0241990185206764	0.205157688058283	0.0133004487146911	0.0604893992541349	0.239843107581814	0.0493977643178142	0.00229785898042924	0.00247247556268399	0.00255813119503749
25	0.486333689213633	0.03	0.0778510702042403	0.00637372275839056	0.14932841765009	0.0259016411148883	0.288237878346701	0.0122599953157362	0.564215761377666	3.93	3.2	4.54	0.00277729458402282	0.0652954163379673	0.127813538091912	0.002990845956963	0.070316102975204	0.137641359993445	0.00309757171289142	0.0727136494009756	0.142478569709829	0.0778510702042403	3.94882885462305	-0.0669913334511804	0.604907044836728	-0.0468564979001034	0.136860314507221	-0.0571329471367955	0.0241990185206764	0.205157688058283	0.0133004487146911	0.0604893992541349	0.239843107581814	0.0493977643178142	0.00229785898042924	0.00247247556268399	0.00255813119503749
25	0.486333689213633	0.03	0.0781118293325099	0.00603196955776263	0.150191689107257	0.0269984493720641	0.326869936027534	0.0204988366753891	0.633241035379679	3.99	3.39	4.75	0.00458154975837009	0.0730563836446085	0.141531217530847	0.00492608449019017	0.0785502586157917	0.152174432741393	0.00510173662563163	0.0813079821178235	0.157719504418265	0.0781118293325099	4.1524881217746	0.0434641011169914	0.738847457598232	-0.0468564979001034	0.136860314507221	-0.0571329471367955	0.0241990185206764	0.205157688058283	0.0133004487146911	0.0604893992541349	0.239843107581814	0.0493977643178142	0.00229785898042924	0.00247247556268399	0.00255813119503749
25	0.486333689213633	0.03	0.0783456589194219	0.00268323020047868	0.154008087638365	0.0291420478924137	0.344610516370212	0.0340603255897202	0.655160707150703	3.96	3.29	4.71	0.00767386398912047	0.07764148422127	0.14760910445342	0.0082586458179633	0.0835581031763826	0.158857560534802	0.00855084155291941	0.0863481614098418	0.164382042758188	0.0783456589194219	4.0727720388346	-0.0190933327807662	0.66698172828619	-0.0468564979001034	0.136860314507221	-0.0571329471367955	0.0241990185206764	0.205157688058283	0.0133004487146911	0.0604893992541349	0.239843107581814	0.0493977643178142	0.00229785898042924	0.00247247556268399	0.00255813119503749
25	0.486333689213633	0.03	0.0790066475361213	0.011844672467765	0.146168622604478	0.0220838163194214	0.275574929433116	-0.0107366547622604	0.561886513628493	4.05	3.47	4.78	-0.00236862577783361	0.0607949026985882	0.12395843117501	-0.0025429319662494	0.0652687743686802	0.13308048070361	-0.00263363227619311	0.0676460754591972	0.137821706452314	0.0790066475361213	4.14925034377257	0.00166214994121003	0.698127222359175	-0.0468564979001034	0.136860314507221	-0.0571329471367955	0.0241990185206764	0.205157688058283	0.0133004487146911	0.0604893992541349	0.239843107581814	0.0493977643178142	0.00229785898042924	0.00247247556268399	0.00255813119503749
25	0.486333689213633	0.03	0.0790781953799228	0.00810314749257063	0.150053243267275	0.0261211429211365	0.317602896117557	0.0148235153152358	0.620382276919879	3.98	3.41	4.79	0.00332521238760932	0.0712447123406161	0.139164212293623	0.0035767855618614	0.0766348217059586	0.149692857850056	0.00370398322198337	0.0793931459214946	0.154966533594449	0.0790781953799228	4.1846423270912	0.0466052055513092	0.747252097717866	-0.0468564979001034	0.136860314507221	-0.0571329471367955	0.0241990185206764	0.205157688058283	0.0133004487146911	0.0604893992541349	0.239843107581814	0.0493977643178142	0.00229785898042924	0.00247247556268399	0.00255813119503749
25	0.486333689213633	0.03	0.0791288329723717	0.00797118871306264	0.150286477231681	0.0246501592674472	0.295993870073871	0.00529822710964656	0.586689513038095	3.93	3.33	4.58	0.00120137103462024	0.0671165004015121	0.133031629768404	0.00129389207004246	0.0722853349514701	0.143276777832898	0.00133995821711352	0.0748569402197518	0.148242118289636	0.0791288329723717	4.01491769591206	-0.0126851908474217	0.666418267596321	-0.0468564979001034	0.136860314507221	-0.0571329471367955	0.0241990185206764	0.205157688058283	0.0133004487146911	0.0604893992541349	0.239843107581814	0.0493977643178142	0.00229785898042924	0.00247247556268399	0.00255813119503749
25	0.486333689213633	0.03	0.0791968884704689	0.0133226511539098	0.145071125787028	0.0385046433995272	0.35960262808307	0.0790428810105874	0.640162375155553	3.81	3.32	4.84	0.0184140773831861	0.0837741556995092	0.149134234015832	0.0198962737289992	0.0905173524868091	0.161138431244619	0.0205780681338354	0.0935277996468358	0.166655150402858	0.0791968884704689	4.1296432028388	-0.0603881904888479	0.630253980993472	-0.0468564979001034	0.136860314507221	-0.0571329471367955	0.0241990185206764	0.205157688058283	0.0133004487146911	0.0604893992541349	0.239843107581814	0.0493977643178142	0.00229785898042924	0.00247247556268399	0.00255813119503749
25	0.486333689213633	0.03	0.0792238911117427	0.0114215248848148	0.147026257338671	0.0336836450758416	0.348307082356906	0.0570356505838982	0.639578514129914	4.06	3.41	4.86	0.01254794483636	0.0766281792314962	0.140708413626633	0.0134670884678904	0.0822412341066111	0.151015379745332	0.013936350219057	0.085051066331107	0.156252853406124	0.0792238911117427	4.20927726991839	0.0468646955954283	0.748611427967329	-0.0468564979001034	0.136860314507221	-0.0571329471367955	0.0241990185206764	0.205157688058283	0.0133004487146911	0.0604893992541349	0.239843107581814	0.0493977643178142	0.00229785898042924	0.00247247556268399	0.00255813119503749
25	0.486333689213633	0.03	0.079446057532948	0.0130366147030539	0.145855500362842	0.0372415986791418	0.35093875493258	0.0723514684945487	0.629526041370611	4.09	3.36	5.01	0.0158107379452038	0.0766895379528222	0.137568337960441	0.0169559168650107	0.0822441959667418	0.147532475068473	0.0175363247052701	0.084877842407423	0.152381234944915	0.079446057532948	4.19851200819871	-0.0422029583509163	0.658041397973615	-0.0468564979001034	0.136860314507221	-0.0571329471367955	0.0241990185206764	0.205157688058283	0.0133004487146911	0.0604893992541349	0.239843107581814	0.0493977643178142	0.00229785898042924	0.00247247556268399	0.00255813119503749
25	0.486333689213633	0.03	0.0795043678788874	0.011802980629748	0.147205755128027	0.0351794980747803	0.369634484759845	0.0674053099130594	0.67186365960663	4.01	3.42	4.72	0.01502306526777	0.0823828715709207	0.149742677874071	0.0161475612987957	0.0885493369662848	0.160951112633774	0.0167334942173852	0.0916489169016131	0.166788999789793	0.0795043678788874	4.21911456054227	0.00760220991581117	0.709553091365327	-0.0468564979001034	0.136860314507221	-0.0571329471367955	0.0241990185206764	0.205157688058283	0.0133004487146911	0.0604893992541349	0.239843107581814	0.0493977643178142	0.00229785898042924	0.00247247556268399	0.00255813119503749
25	0.486333689213633	0.03	0.0795194004907704	0.00357188357962346	0.155466917401917	0.0271107717912651	0.340086244126497	0.0220070340207137	0.65816545423228	4.16	3.5	4.91	0.00474141966425626	0.0732716459622274	0.141801872260199	0.00507674448605689	0.0784535963832259	0.151830448280395	0.0052544630133518	0.0812266614852718	0.157018589249583	0.0795194004907704	4.23613140683858	-0.0342548910971906	0.67346116282295	-0.0468564979001034	0.136860314507221	-0.0571329471367955	0.0241990185206764	0.205157688058283	0.0133004487146911	0.0604893992541349	0.239843107581814	0.0493977643178142	0.00229785898042924	0.00247247556268399	0.00255813119503749
25	0.486333689213633	0.03	0.0796871956319591	0.0110221873727854	0.148352203891133	0.0403527381272793	0.36516805993155	0.0871342855141405	0.64320183434896	3.97	3.37	4.73	0.0195688742912828	0.0820105176490193	0.144452161006756	0.0210522523496074	0.0882271553881965	0.155402058426786	0.0217713448833138	0.0914380366312798	0.161012493479344	0.0796871956319591	4.09977344522968	0.0193320528406158	0.708605783039431	-0.0468564979001034	0.136860314507221	-0.0571329471367955	0.0241990185206764	0.205157688058283	0.0133004487146911	0.0604893992541349	0.239843107581814	0.0493977643178142	0.00229785898042924	0.00247247556268399	0.00255813119503749
25	0.486333689213633	0.03	0.0797930816949322	0.0104275904187197	0.149158572971145	0.0422643311727596	0.402937597917717	0.103463624173496	0.702411571661937	3.87	3.33	4.51	0.0237602415347462	0.0925339193019294	0.161307597069113	0.0256286124708442	0.0998102630703265	0.173991913669809	0.0265626945757958	0.103590208688911	0.180539359008595	0.0797930816949322	4.0427684951531	-0.0578202461033355	0.623374508118875	-0.0468564979001034	0.136860314507221	-0.0571329471367955	0.0241990185206764	0.205157688058283	0.0133004487146911	0.0604893992541349	0.239843107581814	0.0493977643178142	0.00229785898042924	0.00247247556268399	0.00255813119503749
25	0.486333689213633	0.03	0.0799503874721293	0.0140661395219453	0.145834635422313	0.039429714175212	0.366110065626388	0.0839796618362322	0.648240469416543	3.99	3.31	4.71	0.0187607143983649	0.0817874974654868	0.144814280532609	0.0201704099071613	0.0879330772874814	0.155695744667802	0.0208658766569499	0.0909857206430194	0.161210046627119	0.0799503874721293	4.14772570900479	-0.0611282715987913	0.633004832953294	-0.0468564979001034	0.136860314507221	-0.0571329471367955	0.0241990185206764	0.205157688058283	0.0133004487146911	0.0604893992541349	0.239843107581814	0.0493977643178142	0.00229785898042924	0.00247247556268399	0.00255813119503749
25	0.486333689213633	0.03	0.07997249135217	0.0116428600027941	0.148302122701546	0.0368833309393501	0.369367601588268	0.0746754002087966	0.66405980296774	4.15	3.34	4.95	0.0161214433721113	0.0797416398954414	0.143361836418772	0.0172654966642856	0.0854004809520416	0.153535465239798	0.0178415456489947	0.088214155184869	0.158667416017124	0.07997249135217	4.23647900050101	0.0958621553461862	0.798846230971125	-0.0468564979001034	0.136860314507221	-0.0571329471367955	0.0241990185206764	0.205157688058283	0.0133004487146911	0.0604893992541349	0.239843107581814	0.0493977643178142	0.00229785898042924	0.00247247556268399	0.00255813119503749
25	0.486333689213633	0.03	0.0799926703286342	0.00319849210268923	0.156786848554579	0.0280846742126664	0.340539773133249	0.0277642033340965	0.653315342932401	4.04	3.46	4.8	0.00613936726605393	0.0753019530510414	0.144464538836029	0.00659291766433569	0.0808649417626852	0.155136965861035	0.00683408965608166	0.0837197877684048	0.16078597210693	0.0799926703286342	4.16376486146534	-0.0648040069062227	0.633745423869666	-0.0468564979001034	0.136860314507221	-0.0571329471367955	0.0241990185206764	0.205157688058283	0.0133004487146911	0.0604893992541349	0.239843107581814	0.0493977643178142	0.00229785898042924	0.00247247556268399	0.00255813119503749
25	0.486333689213633	0.03	0.0802550684182105	0.00541907577017439	0.155091061066247	0.0322076170142281	0.34430802893895	0.0496322671869728	0.638983790690927	3.85	3.19	4.59	0.0114677908864851	0.0795541429033509	0.147640494920217	0.0123785914080157	0.0858725311233248	0.159366470838634	0.0128059013422682	0.0887694826204097	0.164965858643745	0.0802550684182105	3.96633608906326	-0.014614889782568	0.657171214938801	-0.0468564979001034	0.136860314507221	-0.0571329471367955	0.0241990185206764	0.205157688058283	0.0133004487146911	0.0604893992541349	0.239843107581814	0.0493977643178142	0.00229785898042924	0.00247247556268399	0.00255813119503749
25	0.486333689213633	0.03	0.080348323008725	0.00634014800080687	0.154356498016643	0.0394686909537135	0.403179996536699	0.0926426485217865	0.713717344551611	3.81	3.28	4.52	0.0216159774806518	0.0940725450410351	0.166529112601418	0.0233603105150705	0.101663867158844	0.179967423802616	0.0242347260506449	0.105409080387472	0.186644375510514	0.080348323008725	3.98141194299428	-0.011911294628111	0.665676604157076	-0.0468564979001034	0.136860314507221	-0.0571329471367955	0.0241990185206764	0.205157688058283	0.0133004487146911	0.0604893992541349	0.239843107581814	0.0493977643178142	0.00229785898042924	0.00247247556268399	0.00255813119503749
25	0.486333689213633	0.03	0.0804515723471985	0.0111933984626852	0.149709746231712	0.0371280494157948	0.38041097387507	0.0779483612046111	0.682873586545528	3.98	3.45	4.6	0.0174749592057125	0.0852829507527731	0.153090942299834	0.0187957456392093	0.0917287777808564	0.164661809922503	0.0194978041218519	0.0950072822732409	0.171065732967713	0.0804515723471985	4.16054283999236	-0.068058056938873	0.630772334092109	-0.0468564979001034	0.136860314507221	-0.0571329471367955	0.0241990185206764	0.205157688058283	0.0133004487146911	0.0604893992541349	0.239843107581814	0.0493977643178142	0.00229785898042924	0.00247247556268399	0.00255813119503749
25	0.486333689213633	0.03	0.080468275571691	0.00832168699950635	0.152614864143876	0.0292171630193106	0.343937412384262	0.0344044501135075	0.653470374655017	4	3.42	4.61	0.00767012786992692	0.0766774043339051	0.145684680797883	0.00824451802957255	0.0824195180591857	0.156594518088799	0.00854631817448731	0.0854471167644078	0.162462329230967	0.080468275571691	4.12064219504095	0.0106645252599461	0.705528869613236	-0.0468564979001034	0.136860314507221	-0.0571329471367955	0.0241990185206764	0.205157688058283	0.0133004487146911	0.0604893992541349	0.239843107581814	0.0493977643178142	0.00229785898042924	0.00247247556268399	0.00255813119503749
25	0.486333689213633	0.03	0.0805455103098566	0.0137752986207294	0.147315721998984	0.0249882275707026	0.299003549411044	0.007395835091346	0.590611263730741	3.95	3.35	4.62	0.00166736378941641	0.0674092492649427	0.133151134740469	0.00179455839079263	0.0725515539279978	0.143308549465203	0.00186527079990852	0.0751043305894558	0.14857279260234	0.0805455103098566	4.12818391745343	0.0329969818571503	0.725603117371865	-0.0468564979001034	0.136860314507221	-0.0571329471367955	0.0241990185206764	0.205157688058283	0.0133004487146911	0.0604893992541349	0.239843107581814	0.0493977643178142	0.00229785898042924	0.00247247556268399	0.00255813119503749
25	0.486333689213633	0.03	0.0805563233849537	0.0129315786085722	0.148181068161335	0.0325262483211439	0.316880733088914	0.0470546651871421	0.586706800990685	4.08	3.51	4.9	0.0103142657879776	0.0694594699838886	0.1286046741798	0.0110651778803856	0.0745163452879898	0.137967512695594	0.0114698842681321	0.0771875784408621	0.142812567840156	0.0805563233849537	4.19212239791659	0.0600359015610718	0.759572751723432	-0.0468564979001034	0.136860314507221	-0.0571329471367955	0.0241990185206764	0.205157688058283	0.0133004487146911	0.0604893992541349	0.239843107581814	0.0493977643178142	0.00229785898042924	0.00247247556268399	0.00255813119503749
25	0.486333689213633	0.03	0.0805783863111616	0.00714727585843113	0.154009496763892	0.0365513548922011	0.390583671641477	0.0774987946551132	0.70366854862784	4.03	3.42	4.88	0.017168782875083	0.0865283941873902	0.155888005499697	0.0184410671253047	0.0929405384798872	0.16744000983447	0.0190808876518474	0.0962134085655919	0.17338517147981	0.0805783863111616	4.20753306016545	-0.0243792213366954	0.67877525870166	-0.0468564979001034	0.136860314507221	-0.0571329471367955	0.0241990185206764	0.205157688058283	0.0133004487146911	0.0604893992541349	0.239843107581814	0.0493977643178142	0.00229785898042924	0.00247247556268399	0.00255813119503749
25	0.486333689213633	0.03	0.0806058442974401	0.00723585505765115	0.153975833537229	0.0309067084367037	0.362341719981081	0.0455599222516697	0.679123517710493	3.97	3.41	4.69	0.0102443498115922	0.0814741366395582	0.152703923467524	0.0110224536095932	0.0876624586242642	0.164302463638935	0.0114232260977278	0.0907890866867092	0.170314654748109	0.0806058442974401	4.12681571148816	0.00299017216938363	0.696496362729794	-0.0468564979001034	0.136860314507221	-0.0571329471367955	0.0241990185206764	0.205157688058283	0.0133004487146911	0.0604893992541349	0.239843107581814	0.0493977643178142	0.00229785898042924	0.00247247556268399	0.00255813119503749
25	0.486333689213633	0.03	0.0806430216754113	0.00931738417453105	0.151968659176291	0.0278188633092734	0.335695380251453	0.0258573443172843	0.645533416185621	4.03	3.37	4.96	0.0057309212710291	0.0744022190238332	0.143073516776637	0.00615592748325008	0.079919901747553	0.153683876011856	0.00636248959686209	0.082583070324108	0.158709675683349	0.0806430216754113	4.23458786759341	-0.00198973654781511	0.703169363872035	-0.0468564979001034	0.136860314507221	-0.0571329471367955	0.0241990185206764	0.205157688058283	0.0133004487146911	0.0604893992541349	0.239843107581814	0.0493977643178142	0.00229785898042924	0.00247247556268399	0.00255813119503749
25	0.486333689213633	0.03	0.080667112707464	0.0107364794082004	0.150597746006728	0.0274507984025318	0.3230424182103	0.0228336899107819	0.623251146509818	4.07	3.33	4.79	0.00501122580856733	0.0708969294810757	0.136782633153584	0.00537680832727754	0.0760690528374412	0.146761297347605	0.00556006273204251	0.0785984076679597	0.151722958074077	0.080667112707464	4.19136958111971	0.0135019447752437	0.711907896913371	-0.0468564979001034	0.136860314507221	-0.0571329471367955	0.0241990185206764	0.205157688058283	0.0133004487146911	0.0604893992541349	0.239843107581814	0.0493977643178142	0.00229785898042924	0.00247247556268399	0.00255813119503749
25	0.486333689213633	0.03	0.0807635369870729	0.0110122570247718	0.150514816949374	0.0296413358926541	0.321452122507198	0.0342953808343069	0.608608864180088	3.97	3.48	4.88	0.00770595061616771	0.0722282161982826	0.136750481780398	0.00829055987368503	0.0777077846443724	0.14712500941506	0.0085785987355809	0.0804147774950252	0.15210371791793	0.0807635369870729	4.15721153321799	-0.0435309896405269	0.652313095746534	-0.0468564979001034	0.136860314507221	-0.0571329471367955	0.0241990185206764	0.205157688058283	0.0133004487146911	0.0604893992541349	0.239843107581814	0.0493977643178142	0.00229785898042924	0.00247247556268399	0.00255813119503749
25	0.486333689213633	0.03	0.081061134631935	0.0138529399532203	0.14826932931065	0.0299475307752982	0.330305132242578	0.0367985224113566	0.623811742073798	4.02	3.27	4.79	0.00817882717702812	0.073413507262556	0.138648187348084	0.00878821131473322	0.078883365697119	0.148978520079505	0.00908980706103506	0.0815111119627089	0.154018695293053	0.081061134631935	4.17787704269646	0.0286537497085682	0.726292865952998	-0.0468564979001034	0.136860314507221	-0.0571329471367955	0.0241990185206764	0.205157688058283	0.0133004487146911	0.0604893992541349	0.239843107581814	0.0493977643178142	0.00229785898042924	0.00247247556268399	0.00255813119503749
25	0.486333689213633	0.03	0.0810720472044646	0.00964016537034736	0.152503929038582	0.0320109083443989	0.362236078383397	0.0512339238705757	0.673238232896219	4.1	3.56	4.96	0.0111893930767742	0.0791116815073543	0.147033969937934	0.0119990455478467	0.0848361178537803	0.157673190159714	0.0124219310064639	0.0877924651504145	0.163182541714981	0.0810720472044646	4.29195892686842	0.0097139182318796	0.723480634216729	-0.0468564979001034	0.136860314507221	-0.0571329471367955	0.0241990185206764	0.205157688058283	0.0133004487146911	0.0604893992541349	0.239843107581814	0.0493977643178142	0.00229785898042924	0.00247247556268399	0.00255813119503749
25	0.486333689213633	0.03	0.08110250509813	0.0124790291902576	0.149725981006002	0.0300547123411655	0.340321234922865	0.0384707756868764	0.642171694158853	4.15	3.55	4.94	0.00830934837293718	0.0735063863203296	0.138703424267722	0.00889949927848976	0.0787269955069807	0.148554491735472	0.00922503774908137	0.0814111406609639	0.153709646526067	0.08110250509813	4.29115133087969	0.0367814070997714	0.748758335768872	-0.0468564979001034	0.136860314507221	-0.0571329471367955	0.0241990185206764	0.205157688058283	0.0133004487146911	0.0604893992541349	0.239843107581814	0.0493977643178142	0.00229785898042924	0.00247247556268399	0.00255813119503749
25	0.486333689213633	0.03	0.08127103793065	0.0118285740003333	0.150713501860967	0.0250439826683284	0.31122803207216	0.00804493647231808	0.614411127672001	4.21	3.46	4.89	0.00171472530346536	0.0663362083191301	0.130957691334795	0.00183380300930338	0.070942872421346	0.140051941833389	0.00189701078358124	0.0734584765354157	0.145021560885061	0.08127103793065	4.25606672681567	0.066987956121921	0.776498252376648	-0.0468564979001034	0.136860314507221	-0.0571329471367955	0.0241990185206764	0.205157688058283	0.0133004487146911	0.0604893992541349	0.239843107581814	0.0493977643178142	0.00229785898042924	0.00247247556268399	0.00255813119503749
25	0.486333689213633	0.03	0.0813192749403884	0.00960744780008854	0.153031102080688	0.0309219694929494	0.378278831537458	0.0476480370197271	0.70890962605519	4.09	3.56	4.74	0.0104193371109534	0.082719350350037	0.155019363589121	0.0111748605128794	0.0887174675350419	0.166260074557204	0.0115978103270692	0.0920018132440418	0.172541295491737	0.0813192749403884	4.28258732122472	-0.0204376791316381	0.690952975917938	-0.0468564979001034	0.136860314507221	-0.0571329471367955	0.0241990185206764	0.205157688058283	0.0133004487146911	0.0604893992541349	0.239843107581814	0.0493977643178142	0.00229785898042924	0.00247247556268399	0.00255813119503749
25	0.486333689213633	0.03	0.0813995017411827	0.00778345125305802	0.155015552229307	0.0322931916270647	0.362838662751958	0.0527289043424007	0.672948421161514	4.14	3.37	4.79	0.0113988411351375	0.0784378193701528	0.145476797605168	0.012209598525253	0.0840168112137067	0.15582402390216	0.0126291600047293	0.0869366518673587	0.161312748905766	0.0813995017411827	4.22192530255003	0.0322138497629635	0.735830880125712	-0.0468564979001034	0.136860314507221	-0.0571329471367955	0.0241990185206764	0.205157688058283	0.0133004487146911	0.0604893992541349	0.239843107581814	0.0493977643178142	0.00229785898042924	0.00247247556268399	0.00255813119503749
25	0.486333689213633	0.03	0.0815069410804674	0.0115234485920719	0.151490433568863	0.0339773589437108	0.351153552369178	0.0588181776806984	0.643488927057657	3.77	3.26	4.61	0.0138300829220587	0.0825677186737271	0.151305354425395	0.0149601540581748	0.0893144168803814	0.163668679702588	0.0154980898062855	0.0927443780365367	0.169579926931374	0.0815069410804674	4.02361948622846	-0.0712428234392966	0.60814293207387	-0.0468564979001034	0.136860314507221	-0.0571329471367955	0.0241990185206764	0.205157688058283	0.0133004487146911	0.0604893992541349	0.239843107581814	0.0493977643178142	0.00229785898042924	0.00247247556268399	0.00255813119503749
25	0.486333689213633	0.03	0.0815379199706946	0.00597251900062026	0.157103320940769	0.0203031117037999	0.291363271368398	-0.0246350884988184	0.607361631235614	4.06	3.44	4.71	-0.00542296532259666	0.064138308940312	0.133699583203221	-0.00582059252860764	0.0688411117548419	0.143502816038291	-0.00603673220592764	0.0713482117537751	0.148683094391751	0.0815379199706946	4.15899595377513	-0.0437102328882328	0.653465234621911	-0.0468564979001034	0.136860314507221	-0.0571329471367955	0.0241990185206764	0.205157688058283	0.0133004487146911	0.0604893992541349	0.239843107581814	0.0493977643178142	0.00229785898042924	0.00247247556268399	0.00255813119503749
25	0.486333689213633	0.03	0.0820702705732985	0.00479143898254018	0.159349102164057	0.0305090441082824	0.366248584416595	0.0439050252101081	0.688592143623082	3.93	3.33	4.69	0.00996086802576645	0.0830919421305237	0.156223016235281	0.010728670279256	0.0894968237381916	0.168264977197127	0.0111174383872736	0.0926041508588242	0.174322465649857	0.0820702705732985	4.08518443543917	0.0788596605740566	0.767098670842736	-0.0468564979001034	0.136860314507221	-0.0571329471367955	0.0241990185206764	0.205157688058283	0.0133004487146911	0.0604893992541349	0.239843107581814	0.0493977643178142	0.00229785898042924	0.00247247556268399	0.00255813119503749
25	0.486333689213633	0.03	0.0821333754629991	0.00902361451018785	0.15524313641581	0.0368533491655454	0.37364706877117	0.0754147057718372	0.671879431770503	4.01	3.47	4.69	0.0168058075314607	0.0832654673673437	0.149725127203227	0.0180634504562292	0.0894965411027798	0.16092963174933	0.018716562278945	0.0928917673532851	0.166785972371145	0.0821333754629991	4.1051382974075	-0.0648319797848845	0.627132100151338	-0.0468564979001034	0.136860314507221	-0.0571329471367955	0.0241990185206764	0.205157688058283	0.0133004487146911	0.0604893992541349	0.239843107581814	0.0493977643178142	0.00229785898042924	0.00247247556268399	0.00255813119503749
25	0.486333689213633	0.03	0.0826679367527078	0.0105515473059086	0.154784326199507	0.0291929641726043	0.331141844045141	0.0329972872171042	0.629286400873178	4.07	3.35	4.79	0.00724174319384044	0.0726739801224218	0.138106217051003	0.00777004192073972	0.0779756830618515	0.148181324202963	0.00804528924910918	0.0806803455492854	0.153386680556287	0.0826679367527078	4.14112341535459	0.0139597223541724	0.707146068972298	-0.0468564979001034	0.136860314507221	-0.0571329471367955	0.0241990185206764	0.205157688058283	0.0133004487146911	0.0604893992541349	0.239843107581814	0.0493977643178142	0.00229785898042924	0.00247247556268399	0.00255813119503749
25	0.486333689213633	0.03	0.0826784240311432	0.0116942580535287	0.153662590008758	0.0321692277084271	0.352750721816042	0.0506632125331262	0.654838231098958	3.91	3.28	4.78	0.0115431630351431	0.0803711191828709	0.149199075330599	0.0124391787587729	0.0866097719935715	0.16078036522837	0.0128530071590012	0.0894882958789822	0.166507670249755	0.0826784240311432	4.13094071626976	0.0428253322918083	0.735109104217217	-0.0468564979001034	0.136860314507221	-0.0571329471367955	0.0241990185206764	0.205157688058283	0.0133004487146911	0.0604893992541349	0.239843107581814	0.0493977643178142	0.00229785898042924	0.00247247556268399	0.00255813119503749
25	0.486333689213633	0.03	0.0829039728704222	0.014406173967855	0.151401771772989	0.0358368944256353	0.333873082592009	0.0634916036425622	0.604254561541457	4.05	3.41	4.74	0.0140043717458384	0.0736425369072444	0.13328070206865	0.0150346304581866	0.0790601926668221	0.143085754875458	0.0155702835197104	0.0818755139914173	0.148257147847329	0.0829039728704222	4.11104502498365	0.00571711810175334	0.695609022545404	-0.0468564979001034	0.136860314507221	-0.0571329471367955	0.0241990185206764	0.205157688058283	0.0133004487146911	0.0604893992541349	0.239843107581814	0.0493977643178142	0.00229785898042924	0.00247247556268399	0.00255813119503749
25	0.486333689213633	0.03	0.0829309949529295	0.0126631838544331	0.153198806051426	0.0322725965937483	0.339334069127138	0.0492175276836582	0.629450610570617	3.94	3.36	4.67	0.0111216265649401	0.0766789185724716	0.142236210580003	0.0119732833631079	0.0825507325465413	0.153128181729975	0.0124127900238662	0.0855993783512055	0.158562768240518	0.0829309949529295	4.07988755200468	0.0124992876465124	0.700621936211256	-0.0468564979001034	0.136860314507221	-0.0571329471367955	0.0241990185206764	0.205157688058283	0.0133004487146911	0.0604893992541349	0.239843107581814	0.0493977643178142	0.00229785898042924	0.00247247556268399	0.00255813119503749
25	0.486333689213633	0.03	0.0830264171511729	0.00972727353888093	0.156325560763465	0.0336546073002737	0.359871404115475	0.0587949958350504	0.6609478123959	4.16	3.44	4.87	0.012654404845468	0.0774548645731753	0.142255324300883	0.0135478052263913	0.0829231743324304	0.15229854343847	0.0139966008620831	0.0858255246439512	0.157710993519186	0.0830264171511729	4.17180243500571	-0.074416191551609	0.624317099667851	-0.0468564979001034	0.136860314507221	-0.0571329471367955	0.0241990185206764	0.205157688058283	0.0133004487146911	0.0604893992541349	0.239843107581814	0.0493977643178142	0.00229785898042924	0.00247247556268399	0.00255813119503749
25	0.486333689213633	0.03	0.0830715444302776	0.00938098686593289	0.156762101994622	0.0266074417374249	0.325340307508678	0.0181087763460456	0.63257183867131	4.05	3.42	4.76	0.00399695148700984	0.0718087959689784	0.139620640450947	0.00429132544984151	0.0770974865883816	0.149903647726922	0.00444882054907815	0.0797997135203332	0.155263051042675	0.0830715444302776	4.13710097003169	-0.0286049911648819	0.667216235794774	-0.0468564979001034	0.136860314507221	-0.0571329471367955	0.0241990185206764	0.205157688058283	0.0133004487146911	0.0604893992541349	0.239843107581814	0.0493977643178142	0.00229785898042924	0.00247247556268399	0.00255813119503749
25	0.486333689213633	0.03	0.0831170583055924	0.00536544405370686	0.160868672557478	0.0290704697064691	0.354975964959195	0.034679429873806	0.675272500044584	4.04	3.46	4.72	0.00766761322246613	0.0784850965682869	0.149302579914108	0.00823395495769029	0.0842821268161719	0.160330298674654	0.00854298238789181	0.087279518583091	0.166313005208531	0.0831170583055924	4.12608467004835	0.00711602236067231	0.702307391214595	-0.0468564979001034	0.136860314507221	-0.0571329471367955	0.0241990185206764	0.205157688058283	0.0133004487146911	0.0604893992541349	0.239843107581814	0.0493977643178142	0.00229785898042924	0.00247247556268399	0.00255813119503749
25	0.486333689213633	0.03	0.083161958688178	0.00451540630102416	0.161808511075332	0.0297076303268442	0.367290555771547	0.0395633271472349	0.69501778439586	4.09	3.37	4.87	0.00866033766143063	0.0803992096265956	0.152138081591761	0.00928939692441061	0.0862391513851165	0.163188905845822	0.00960611196058068	0.0891398498904892	0.168667733302573	0.083161958688178	4.16210384981278	0.0296140089218181	0.72830883984653	-0.0468564979001034	0.136860314507221	-0.0571329471367955	0.0241990185206764	0.205157688058283	0.0133004487146911	0.0604893992541349	0.239843107581814	0.0493977643178142	0.00229785898042924	0.00247247556268399	0.00255813119503749
25	0.486333689213633	0.03	0.0832476665363714	0.0111604146108168	0.155334918461926	0.0384879898731338	0.385687142895942	0.0847087180283823	0.686665567763503	3.98	3.25	4.7	0.0189938777966824	0.0864809978290851	0.153968117861488	0.0204298842723157	0.0930192768593674	0.165608669446419	0.0211178887412277	0.0961383795831353	0.171339870746397	0.0832476665363714	4.08887257454837	0.0507181664322047	0.735925582777067	-0.0468564979001034	0.136860314507221	-0.0571329471367955	0.0241990185206764	0.205157688058283	0.0133004487146911	0.0604893992541349	0.239843107581814	0.0493977643178142	0.00229785898042924	0.00247247556268399	0.00255813119503749
25	0.486333689213633	0.03	0.0836696727015584	0.00939538995791357	0.157943955445203	0.0312392773526401	0.349693611006093	0.0456534659751994	0.653733756036986	3.82	3.31	4.62	0.0106059605777758	0.0812388845711182	0.151871808564461	0.0114558014687226	0.0877484435627015	0.16404108565668	0.0118566177640105	0.0907528737472603	0.169874595494773	0.0836696727015584	4.00261033821148	0.0316771866967542	0.710121470170105	-0.0468564979001034	0.136860314507221	-0.0571329471367955	0.0241990185206764	0.205157688058283	0.0133004487146911	0.0604893992541349	0.239843107581814	0.0493977643178142	0.00229785898042924	0.00247247556268399	0.00255813119503749
25	0.486333689213633	0.03	0.0839820055620416	0.00777444687072838	0.160189564253355	0.0314528641934202	0.380196408726831	0.0507962891288143	0.709596528324847	4.02	3.42	4.81	0.011275943518291	0.0843973704415543	0.157518797364817	0.0121143520280674	0.0906726301097288	0.16923090819139	0.0125339671230962	0.0938350799195063	0.17531809911884	0.0839820055620416	4.18174949839696	-0.0668017761514861	0.634102550848359	-0.0468564979001034	0.136860314507221	-0.0571329471367955	0.0241990185206764	0.205157688058283	0.0133004487146911	0.0604893992541349	0.239843107581814	0.0493977643178142	0.00229785898042924	0.00247247556268399	0.00255813119503749
25	0.486333689213633	0.03	0.0842965333663438	0.00667133038209554	0.161921736350592	0.0274714928403112	0.353737128721023	0.0251306300765655	0.68234362736548	4	3.34	4.85	0.00560364216984792	0.0788765059014766	0.152149369633105	0.00602340687961488	0.0847850868928399	0.163546766906065	0.00622818842973051	0.0877289508759759	0.169155704791774	0.0842965333663438	4.1397529008336	0.0215846603019113	0.718110954248391	-0.0468564979001034	0.136860314507221	-0.0571329471367955	0.0241990185206764	0.205157688058283	0.0133004487146911	0.0604893992541349	0.239843107581814	0.0493977643178142	0.00229785898042924	0.00247247556268399	0.00255813119503749
25	0.486333689213633	0.03	0.0845221461247817	0.00617231086011533	0.162871981389448	0.0289641954705453	0.357503020668835	0.0343173743246028	0.680688667013067	4.12	3.4	4.8	0.00746286801436491	0.0777448132468441	0.148026758479323	0.00799900955618693	0.0833300954684506	0.158661181380714	0.0082711100963337	0.0861955495929578	0.164282374562466	0.0845221461247817	4.16334777840222	-0.0522774168689048	0.647460168201494	-0.0468564979001034	0.136860314507221	-0.0571329471367955	0.0241990185206764	0.205157688058283	0.0133004487146911	0.0604893992541349	0.239843107581814	0.0493977643178142	0.00229785898042924	0.00247247556268399	0.00255813119503749
25	0.486333689213633	0.03	0.0848729447998894	0.0087642808317181	0.160981608768061	0.0293050088735479	0.360177021277601	0.036529765240155	0.683824277315047	3.89	3.39	4.59	0.00836063542376008	0.082434385852766	0.156508136281772	0.00901443475159769	0.0888807315345882	0.168747028317579	0.00934641360634961	0.092051176581299	0.174930780376417	0.0848729447998894	4.0797101685567	0.0516988301959455	0.740205124547935	-0.0468564979001034	0.136860314507221	-0.0571329471367955	0.0241990185206764	0.205157688058283	0.0133004487146911	0.0604893992541349	0.239843107581814	0.0493977643178142	0.00229785898042924	0.00247247556268399	0.00255813119503749
25	0.486333689213633	0.03	0.0849200026756698	0.00843627671818056	0.161403728633159	0.0283706427970781	0.329547710875628	0.0284416571612255	0.63065376459003	3.92	3.31	4.71	0.00646102786715427	0.0748626189906786	0.143264210114203	0.00696012017889567	0.0806455003438169	0.154330880508738	0.00720293897999696	0.083406711682528	0.159691559487649	0.0849200026756698	4.02622797925206	0.0605312280408466	0.741686094924121	-0.0468564979001034	0.136860314507221	-0.0571329471367955	0.0241990185206764	0.205157688058283	0.0133004487146911	0.0604893992541349	0.239843107581814	0.0493977643178142	0.00229785898042924	0.00247247556268399	0.00255813119503749
25	0.486333689213633	0.03	0.0849632113559341	0.0101333879278344	0.159793034784034	0.0453328512033077	0.444867061176955	0.126128077014104	0.763606045339805	4.05	3.46	4.71	0.0278121682419731	0.0980964575348438	0.168380746827715	0.0298572476074673	0.105309668651187	0.180762089694906	0.0309861503014645	0.109230596231646	0.187470715205654	0.0849632113559341	4.17296054799515	-0.0192195691466665	0.678452213598638	-0.0468564979001034	0.136860314507221	-0.0571329471367955	0.0241990185206764	0.205157688058283	0.0133004487146911	0.0604893992541349	0.239843107581814	0.0493977643178142	0.00229785898042924	0.00247247556268399	0.00255813119503749
25	0.486333689213633	0.03	0.0849764913268601	0.0057943988213482	0.164158583832372	0.0214793570782186	0.316934006955614	-0.017052298751742	0.650920312662971	3.96	3.35	4.63	-0.00383539461707692	0.071284640384453	0.146404675385983	-0.0041268491784945	0.0767016145613878	0.15753007830127	-0.00427791364845583	0.0795330251241965	0.163080560998424	0.0849764913268601	4.07105518724499	-0.0153869804036607	0.671623621194537	-0.0468564979001034	0.136860314507221	-0.0571329471367955	0.0241990185206764	0.205157688058283	0.0133004487146911	0.0604893992541349	0.239843107581814	0.0493977643178142	0.00229785898042924	0.00247247556268399	0.00255813119503749
25	0.486333689213633	0.03	0.0850298900589883	0.0141004801368499	0.155959299981127	0.0339192125938379	0.352730133809924	0.0588218232569351	0.646638444362913	3.94	3.37	4.59	0.0133103686506061	0.0798167730143282	0.14632317737805	0.0143319667125874	0.0859428738583736	0.15755378100416	0.0148701582127227	0.0891302859912685	0.1632644562922	0.0850298900589883	4.0544835533932	0.0315830001666465	0.715680926536255	-0.0468564979001034	0.136860314507221	-0.0571329471367955	0.0241990185206764	0.205157688058283	0.0133004487146911	0.0604893992541349	0.239843107581814	0.0493977643178142	0.00229785898042924	0.00247247556268399	0.00255813119503749
25	0.486333689213633	0.03	0.0850302252148198	0.0139371530688049	0.156123297360835	0.0327958947033475	0.34962132826965	0.0531841273029457	0.646058529236355	4.03	3.35	4.74	0.0117936617948656	0.0775290657379194	0.143264469680973	0.0126690401065547	0.0832836196545018	0.153898199202449	0.0131366624966806	0.0861391616496348	0.15936595098492	0.0850302252148198	4.13198632654817	-0.0303626865168781	0.663599622705282	-0.0468564979001034	0.136860314507221	-0.0571329471367955	0.0241990185206764	0.205157688058283	0.0133004487146911	0.0604893992541349	0.239843107581814	0.0493977643178142	0.00229785898042924	0.00247247556268399	0.00255813119503749
25	0.486333689213633	0.03	0.085303622459651	0.00934439962598654	0.161262845293316	0.0310896515902683	0.356789152561679	0.0458102165927447	0.667768088530614	4	3.29	4.66	0.0102304161473653	0.0796787655474624	0.14912711494756	0.0109987147256986	0.0856625966459886	0.160326478566279	0.0113796334855949	0.0886268310423475	0.165843109207572	0.085303622459651	4.06286573816527	-0.0567990132513768	0.628779615524756	-0.0468564979001034	0.136860314507221	-0.0571329471367955	0.0241990185206764	0.205157688058283	0.0133004487146911	0.0604893992541349	0.239843107581814	0.0493977643178142	0.00229785898042924	0.00247247556268399	0.00255813119503749
25	0.486333689213633	0.03	0.0853415001514433	0.0121836735038948	0.158499326798992	0.0430194699641629	0.4107737897537	0.108286444952736	0.713261134554663	3.95	3.36	4.61	0.0244213185572854	0.0926398274404239	0.160858336323562	0.0262853704256895	0.0997109216167636	0.173136472807838	0.0272196603507211	0.10327703153016	0.17926372386105	0.0853415001514433	4.0558997629259	-0.00612071636271821	0.679116852230519	-0.0468564979001034	0.136860314507221	-0.0571329471367955	0.0241990185206764	0.205157688058283	0.0133004487146911	0.0604893992541349	0.239843107581814	0.0493977643178142	0.00229785898042924	0.00247247556268399	0.00255813119503749
25	0.486333689213633	0.03	0.0854211177344647	0.011134399472324	0.159707835996605	0.0290654838197224	0.334077603108432	0.0326111339026723	0.635544072314192	4.06	3.28	4.74	0.00718230847823439	0.0735775826855655	0.139972856892897	0.00770937220928839	0.0789769713876393	0.15024457056599	0.00797682732458132	0.0817652763690887	0.155460284285323	0.0854211177344647	4.08574734016236	-0.0201699000862357	0.667975818731567	-0.0468564979001034	0.136860314507221	-0.0571329471367955	0.0241990185206764	0.205157688058283	0.0133004487146911	0.0604893992541349	0.239843107581814	0.0493977643178142	0.00229785898042924	0.00247247556268399	0.00255813119503749
25	0.486333689213633	0.03	0.0854590269387398	0.00955651736756513	0.161361536509914	0.0278690535332266	0.338008604371115	0.0263246165754527	0.649692592166778	4	3.3	4.82	0.00587984742766546	0.0754973588026939	0.145114870177722	0.0063215438593552	0.081168749837136	0.156015955814917	0.00652875057334938	0.0839542506315185	0.161335713692646	0.0854590269387398	4.11496816236545	0.0617702703594035	0.753569665644836	-0.0468564979001034	0.136860314507221	-0.0571329471367955	0.0241990185206764	0.205157688058283	0.0133004487146911	0.0604893992541349	0.239843107581814	0.0493977643178142	0.00229785898042924	0.00247247556268399	0.00255813119503749
25	0.486333689213633	0.03	0.0855755064868588	0.011483458032885	0.159667554940833	0.0328884138478215	0.35979770715758	0.0551761163783883	0.664419297936771	4.1	3.38	4.77	0.0120496087726242	0.0785742435876506	0.145098878402677	0.012921414299688	0.0842591966128646	0.155596978926041	0.0133807373318442	0.0872008358608582	0.160968298092121	0.0855755064868588	4.14673207949978	0.060180507346464	0.756782533387043	-0.0468564979001034	0.136860314507221	-0.0571329471367955	0.0241990185206764	0.205157688058283	0.0133004487146911	0.0604893992541349	0.239843107581814	0.0493977643178142	0.00229785898042924	0.00247247556268399	0.00255813119503749
25	0.486333689213633	0.03	0.0855810868188962	0.00884778844835719	0.162314385189435	0.029744398642376	0.360823025916128	0.0390718160720023	0.682574235760254	4.08	3.41	4.73	0.00856968424997745	0.0791398945092389	0.1497101047685	0.00919422404973428	0.0849074365128672	0.160620648976	0.00952126930026367	0.087909289183699	0.166234385646385	0.0855810868188962	4.16016880671234	-0.0198174091180444	0.679117951639208	-0.0468564979001034	0.136860314507221	-0.0571329471367955	0.0241990185206764	0.205157688058283	0.0133004487146911	0.0604893992541349	0.239843107581814	0.0493977643178142	0.00229785898042924	0.00247247556268399	0.00255813119503749
25	0.486333689213633	0.03	0.0857964564862821	0.0146218615327427	0.156971051439822	0.0380352389866977	0.387509179457583	0.0832428025606407	0.691775556354525	4.12	3.41	4.86	0.018084980512494	0.0841886114273685	0.150292242342243	0.0193821147977491	0.0902269886451385	0.161071862492528	0.0200373796948782	0.093450044981546	0.166826949061942	0.0857964564862821	4.23532137131817	-0.0459831975946086	0.658021736910975	-0.0468564979001034	0.136860314507221	-0.0571329471367955	0.0241990185206764	0.205157688058283	0.0133004487146911	0.0604893992541349	0.239843107581814	0.0493977643178142	0.00229785898042924	0.00247247556268399	0.00255813119503749
25	0.486333689213633	0.03	0.0858650015190988	0.0149491271165646	0.156780875921633	0.0358837798921585	0.387120314678235	0.0738299586054811	0.700410670750989	4.28	3.49	4.98	0.0155066309665636	0.0813075338624085	0.147108436758253	0.0165567869676794	0.0868139262441998	0.15707106552072	0.0171456071553507	0.0898333526470457	0.162501857657526	0.0858650015190988	4.3359243003945	0.0332728214095786	0.751676349984813	-0.0468564979001034	0.136860314507221	-0.0571329471367955	0.0241990185206764	0.205157688058283	0.0133004487146911	0.0604893992541349	0.239843107581814	0.0493977643178142	0.00229785898042924	0.00247247556268399	0.00255813119503749
25	0.486333689213633	0.03	0.0859092645003615	0.0138650626082411	0.157953466392482	0.0292240069074547	0.34492852645177	0.0345410373807832	0.655316015522756	4.09	3.47	4.82	0.00755460303042569	0.075440643617222	0.143326684204018	0.00810257149202511	0.0809126840750076	0.15372279665799	0.00838743372957538	0.083765095536728	0.159148907222868	0.0859092645003615	4.23661843881629	-0.0175095158880704	0.688803478833388	-0.0468564979001034	0.136860314507221	-0.0571329471367955	0.0241990185206764	0.205157688058283	0.0133004487146911	0.0604893992541349	0.239843107581814	0.0493977643178142	0.00229785898042924	0.00247247556268399	0.00255813119503749
25	0.486333689213633	0.03	0.0861470106899029	0.00596518476946142	0.166328836610344	0.0306228895291047	0.362466246405958	0.0440638494682154	0.680868643343701	4.1	3.41	4.63	0.00961220040146293	0.079069310586069	0.148526420770675	0.0103063638879606	0.0847794524910418	0.159252541094123	0.0106837830644935	0.087947343623091	0.165228548144728	0.0861470106899029	4.06264331873759	-0.0300547330441901	0.658384449181379	-0.0468564979001034	0.136860314507221	-0.0571329471367955	0.0241990185206764	0.205157688058283	0.0133004487146911	0.0604893992541349	0.239843107581814	0.0493977643178142	0.00229785898042924	0.00247247556268399	0.00255813119503749
25	0.486333689213633	0.03	0.0864154876460912	0.0102315684368324	0.16259940685535	0.0332633757555701	0.36922862073924	0.0584495637388874	0.680007677739592	3.98	3.39	4.59	0.0130923943566526	0.0827052658951646	0.152318137433677	0.0140805397482077	0.0889474264293925	0.163814313110577	0.0146005065726946	0.0923063539165014	0.170118444282759	0.0864154876460912	4.04782495245171	-0.0415134887733163	0.643679645196119	-0.0468564979001034	0.136860314507221	-0.0571329471367955	0.0241990185206764	0.205157688058283	0.0133004487146911	0.0604893992541349	0.239843107581814	0.0493977643178142	0.00229785898042924	0.00247247556268399	0.00255813119503749
25	0.486333689213633	0.03	0.086656145941037	0.0119074263953964	0.161404865486678	0.0324929595775198	0.37459786396559	0.0554564315179507	0.69373929641323	4.06	3.44	4.68	0.0122087693179824	0.0824679623802423	0.152727155442502	0.0131040792362909	0.0885156140917844	0.163927148947278	0.0135843937122125	0.091694645069947	0.169531214173687	0.086656145941037	4.17212590109905	-0.0328873949206203	0.668184831535258	-0.0468564979001034	0.136860314507221	-0.0571329471367955	0.0241990185206764	0.205157688058283	0.0133004487146911	0.0604893992541349	0.239843107581814	0.0493977643178142	0.00229785898042924	0.00247247556268399	0.00255813119503749
25	0.486333689213633	0.03	0.0867361091117204	0.00681736993046476	0.166654848292976	0.029792537395884	0.361938671481772	0.0394614759076026	0.684415867055942	3.97	3.28	4.45	0.00887121441961397	0.0813663322928686	0.153861450166123	0.00954478752124313	0.0875443108895218	0.165543834257801	0.00989283093791915	0.0907996514695696	0.171663429995533	0.0867361091117204	4.01189845322497	0.0199911811790268	0.701823778157414	-0.0468564979001034	0.136860314507221	-0.0571329471367955	0.0241990185206764	0.205157688058283	0.0133004487146911	0.0604893992541349	0.239843107581814	0.0493977643178142	0.00229785898042924	0.00247247556268399	0.00255813119503749
25	0.486333689213633	0.03	0.0868627321785851	0.005218568514313	0.168506895842857	0.0271407899270949	0.360716682374709	0.0235338572717299	0.697899507477689	4.19	3.47	4.74	0.00503739798768526	0.0772110355280191	0.149384673068353	0.00538974255488091	0.082611619115489	0.159833495676097	0.0055764275675689	0.0856270129955192	0.165693257049702	0.0868627321785851	4.21969435821754	0.0163628316983978	0.720242760600327	-0.0468564979001034	0.136860314507221	-0.0571329471367955	0.0241990185206764	0.205157688058283	0.0133004487146911	0.0604893992541349	0.239843107581814	0.0493977643178142	0.00229785898042924	0.00247247556268399	0.00255813119503749
25	0.486333689213633	0.03	0.0871345939674572	0.00806627549853842	0.166202912436376	0.034721405958018	0.414587287795971	0.0732929136673992	0.755881661924543	4.1	3.46	4.77	0.0160128472218661	0.090577964054356	0.165143080886846	0.0171722252816505	0.0971360797204543	0.177099934159258	0.0177776974534027	0.100564069095066	0.183308016645606	0.0871345939674572	4.19828244150056	-0.0402082147675598	0.662729048144937	-0.0468564979001034	0.136860314507221	-0.0571329471367955	0.0241990185206764	0.205157688058283	0.0133004487146911	0.0604893992541349	0.239843107581814	0.0493977643178142	0.00229785898042924	0.00247247556268399	0.00255813119503749
25	0.486333689213633	0.03	0.0871868811036691	0.0132383181094062	0.161135444097932	0.0350802441906508	0.348276909788208	0.0630933806179398	0.633460438958476	3.92	3.2	4.73	0.0143335921629921	0.0791217578737874	0.143909923584583	0.0154409159523791	0.0852342106180463	0.155027505283714	0.0159597280958909	0.088044681566249	0.160314548182419	0.0871868811036691	3.9963898725195	0.0724030558704645	0.747703619342837	-0.0468564979001034	0.136860314507221	-0.0571329471367955	0.0241990185206764	0.205157688058283	0.0133004487146911	0.0604893992541349	0.239843107581814	0.0493977643178142	0.00229785898042924	0.00247247556268399	0.00255813119503749
25	0.486333689213633	0.03	0.0872531282282947	0.0150115141800759	0.159494742276514	0.0310972320728885	0.343843708233735	0.0441857787733972	0.643501637694072	4.02	3.35	4.82	0.00981441157336052	0.0763735247673877	0.142932637961415	0.0105448788794471	0.082057855659379	0.153570832439311	0.0109093383294876	0.084900977162792	0.158826708179731	0.0872531282282947	4.11402639961924	-0.0387267793860261	0.652948474593069	-0.0468564979001034	0.136860314507221	-0.0571329471367955	0.0241990185206764	0.205157688058283	0.0133004487146911	0.0604893992541349	0.239843107581814	0.0493977643178142	0.00229785898042924	0.00247247556268399	0.00255813119503749
25	0.486333689213633	0.03	0.0872834813692488	0.0113873828060617	0.163179579932436	0.0398404025082381	0.419551608078209	0.097977771924035	0.741125444232382	4.03	3.49	4.81	0.0217346732224542	0.0930702640248354	0.164405854827217	0.02334890034511	0.0999825623126428	0.176616224280176	0.0241742112103788	0.103542678338272	0.183001551397501	0.0872834813692488	4.18833090145364	-0.00428426624180109	0.697555830742709	-0.0468564979001034	0.136860314507221	-0.0571329471367955	0.0241990185206764	0.205157688058283	0.0133004487146911	0.0604893992541349	0.239843107581814	0.0493977643178142	0.00229785898042924	0.00247247556268399	0.00255813119503749
25	0.486333689213633	0.03	0.0878534336524533	0.0133977270566179	0.162309140248289	0.0315728790983844	0.370941722730354	0.0501910879430344	0.691692357517673	4.04	3.46	4.79	0.0111038509880464	0.0820640034565874	0.153024155925128	0.0119248131660723	0.0881313978306453	0.164337982495218	0.0123640603238869	0.0912522985978285	0.170298825046686	0.0878534336524533	4.17334755921715	0.003876724768899	0.703507537076579	-0.0468564979001034	0.136860314507221	-0.0571329471367955	0.0241990185206764	0.205157688058283	0.0133004487146911	0.0604893992541349	0.239843107581814	0.0493977643178142	0.00229785898042924	0.00247247556268399	0.00255813119503749
25	0.486333689213633	0.03	0.0879867457944887	0.00788873822862431	0.168084753360353	0.0347774148690905	0.386765171027004	0.0686400907919208	0.704890251262088	3.86	3.3	4.58	0.0157964652526981	0.0890080784362982	0.162219691619898	0.0170429129964262	0.0960314166810076	0.175019920365589	0.0176694639031382	0.0993322784524028	0.181170724192634	0.0879867457944887	3.96443848785746	0.062959030005659	0.735097534141421	-0.0468564979001034	0.136860314507221	-0.0571329471367955	0.0241990185206764	0.205157688058283	0.0133004487146911	0.0604893992541349	0.239843107581814	0.0493977643178142	0.00229785898042924	0.00247247556268399	0.00255813119503749
25	0.486333689213633	0.03	0.0880949967975505	0.00801480712937262	0.168175186465728	0.0305390740768191	0.386579117314192	0.0465147925136423	0.726643442114741	4.08	3.48	4.79	0.0101958162995583	0.0847362624314598	0.159276708563361	0.0109380913884377	0.090905225747359	0.17087236010628	0.0113319684983793	0.0940960604541942	0.177012922798531	0.0880949967975505	4.20937098220526	-0.03789378763419	0.666879934327229	-0.0468564979001034	0.136860314507221	-0.0571329471367955	0.0241990185206764	0.205157688058283	0.0133004487146911	0.0604893992541349	0.239843107581814	0.0493977643178142	0.00229785898042924	0.00247247556268399	0.00255813119503749
25	0.486333689213633	0.03	0.0886203155974492	0.0141787327259285	0.16306189846897	0.0456543210184369	0.427587412953056	0.122360878728293	0.732813947177819	4.1	3.34	4.62	0.026703874767904	0.0933161059850276	0.159928337202151	0.0286337723526256	0.100060090860682	0.171486409368739	0.0296944856188929	0.103738765105605	0.177602822102199	0.0886203155974492	4.13613148453779	0.0162421253488995	0.70828644148696	-0.0468564979001034	0.136860314507221	-0.0571329471367955	0.0241990185206764	0.205157688058283	0.0133004487146911	0.0604893992541349	0.239843107581814	0.0493977643178142	0.00229785898042924	0.00247247556268399	0.00255813119503749
25	0.486333689213633	0.03	0.0887045423591312	0.00549519122761612	0.171913893490646	0.0293230948375405	0.363563874555818	0.0369770721948136	0.690150676916823	4.08	3.54	4.69	0.00810868146073099	0.0797257185174273	0.151342755574124	0.00869943426843002	0.0855340848083072	0.162368735348184	0.00902796455082324	0.0886721065005986	0.16869054255585	0.0887045423591312	4.12273642624203	-0.0298443201591143	0.66420436223498	-0.0468564979001034	0.136860314507221	-0.0571329471367955	0.0241990185206764	0.205157688058283	0.0133004487146911	0.0604893992541349	0.239843107581814	0.0493977643178142	0.00229785898042924	0.00247247556268399	0.00255813119503749
25	0.486333689213633	0.03	0.0888664227459185	0.0141115850230464	0.163621260468791	0.0354796682778718	0.36011030520803	0.0669623094408928	0.653258300975168	3.9	3.26	4.52	0.0152685404880464	0.0821112476726171	0.148953954857188	0.0164552328104865	0.0884930486885919	0.160530864566697	0.0170461243280158	0.091597865120275	0.166362513027572	0.0888664227459185	3.95587091019926	-0.0263532121231692	0.649079370064835	-0.0468564979001034	0.136860314507221	-0.0571329471367955	0.0241990185206764	0.205157688058283	0.0133004487146911	0.0604893992541349	0.239843107581814	0.0493977643178142	0.00229785898042924	0.00247247556268399	0.00255813119503749
25	0.486333689213633	0.03	0.0888830116096239	0.0117303636962916	0.166035659522956	0.0402554199832675	0.426645835390728	0.101394846720468	0.751896824060988	4.11	3.46	4.75	0.0220629329453832	0.092835669288038	0.163608405630693	0.0236495299475624	0.0995116989415898	0.175373867935617	0.0244798022529899	0.102970734109749	0.181536809110912	0.0888830116096239	4.20264865962777	-0.00127202977792944	0.702861136536089	-0.0468564979001034	0.136860314507221	-0.0571329471367955	0.0241990185206764	0.205157688058283	0.0133004487146911	0.0604893992541349	0.239843107581814	0.0493977643178142	0.00229785898042924	0.00247247556268399	0.00255813119503749
25	0.486333689213633	0.03	0.0888866196192813	0.0149949332342734	0.162778306004289	0.040992765686103	0.390701623144456	0.0956567934201147	0.685746452868798	4.26	3.46	4.93	0.0201858363992718	0.0824472446100786	0.144708652820885	0.0215639487230349	0.0880760212240391	0.154588093725043	0.0223209388644421	0.0911070982747333	0.160084374181065	0.0888866196192813	4.22769093185875	0.025880927852065	0.730289243520948	-0.0468564979001034	0.136860314507221	-0.0571329471367955	0.0241990185206764	0.205157688058283	0.0133004487146911	0.0604893992541349	0.239843107581814	0.0493977643178142	0.00229785898042924	0.00247247556268399	0.00255813119503749
25	0.486333689213633	0.03	0.0891831456818221	0.010405031214962	0.167961260148682	0.0336308281042428	0.387212704220116	0.0631434629902725	0.711281945449959	4.09	3.38	4.82	0.0138067710458139	0.0846668348554338	0.155526898665054	0.014807801775543	0.0908054246240304	0.166803047472518	0.0153279460746461	0.0940477023585117	0.172659453266442	0.0891831456818221	4.13081260073402	0.0117676870738385	0.706586472718187	-0.0468564979001034	0.136860314507221	-0.0571329471367955	0.0241990185206764	0.205157688058283	0.0133004487146911	0.0604893992541349	0.239843107581814	0.0493977643178142	0.00229785898042924	0.00247247556268399	0.00255813119503749
25	0.486333689213633	0.03	0.0891835552599691	0.0104005688400635	0.167966541679875	0.0318136197317577	0.384774088327732	0.0533651472470271	0.716183029408436	3.95	3.4	4.8	0.0120300571861281	0.0867392769459806	0.161448496705833	0.0129476526866375	0.0933553361227275	0.173763019558818	0.0134026665766012	0.0967186729481909	0.179785072205254	0.0891835552599691	4.14372266850553	-0.00282907171698267	0.692513412695014	-0.0468564979001034	0.136860314507221	-0.0571329471367955	0.0241990185206764	0.205157688058283	0.0133004487146911	0.0604893992541349	0.239843107581814	0.0493977643178142	0.00229785898042924	0.00247247556268399	0.00255813119503749
25	0.486333689213633	0.03	0.0896376182561816	0.0144999072301431	0.16477532928222	0.0423314920611892	0.438955672073668	0.112982437640061	0.764928906507276	4.16	3.54	4.76	0.0243587083918281	0.0946376572883405	0.164916606184853	0.0260834032989606	0.10133838554218	0.176593367785399	0.0270503015321737	0.105130705561942	0.182925720728235	0.0896376182561816	4.25751763413574	-0.0171461794105496	0.691476372335389	-0.0468564979001034	0.136860314507221	-0.0571329471367955	0.0241990185206764	0.205157688058283	0.0133004487146911	0.0604893992541349	0.239843107581814	0.0493977643178142	0.00229785898042924	0.00247247556268399	0.00255813119503749
25	0.486333689213633	0.03	0.0899757720482988	0.00941977410308405	0.170531769993513	0.0247005722438739	0.328654321116696	0.00622072606615981	0.651087916167232	4.23	3.58	4.85	0.00131871246080966	0.0696704120943671	0.138022111727925	0.00140944524571104	0.0744640200281752	0.147518594810639	0.00145940306635765	0.0771464131074026	0.153024347408427	0.0899757720482988	4.19172817951339	0.0465484494619873	0.749635214409275	-0.0468564979001034	0.136860314507221	-0.0571329471367955	0.0241990185206764	0.205157688058283	0.0133004487146911	0.0604893992541349	0.239843107581814	0.0493977643178142	0.00229785898042924	0.00247247556268399	0.00255813119503749
25	0.486333689213633	0.03	0.0900100703944853	0.0144569027615778	0.165563238027393	0.0329842283416052	0.371961046643178	0.0575147117110922	0.686407381575264	4.08	3.49	4.64	0.0126021463041482	0.0815010175620406	0.150399888819933	0.0135190222765368	0.0874306681885578	0.161342314100579	0.0140254888382067	0.0907906538341194	0.167483461030952	0.0900100703944853	4.12508266178234	0.0210057622088737	0.716849907922017	-0.0468564979001034	0.136860314507221	-0.0571329471367955	0.0241990185206764	0.205157688058283	0.0133004487146911	0.0604893992541349	0.239843107581814	0.0493977643178142	0.00229785898042924	0.00247247556268399	0.00255813119503749
25	0.486333689213633	0.03	0.0907069715971143	0.00816961574143839	0.17324432745279	0.0330998967371654	0.399559037036191	0.0623929364943703	0.736725137578012	4.02	3.37	4.67	0.0138697080733518	0.0888204260471307	0.163771144020909	0.0149033874078922	0.0954400202306877	0.175976653053483	0.0154340588433994	0.0988842722405025	0.182091796826717	0.0907069715971143	4.11622376312403	-0.0129060652888244	0.680514586971556	-0.0468564979001034	0.136860314507221	-0.0571329471367955	0.0241990185206764	0.205157688058283	0.0133004487146911	0.0604893992541349	0.239843107581814	0.0493977643178142	0.00229785898042924	0.00247247556268399	0.00255813119503749
25	0.486333689213633	0.03	0.0909842311714678	0.0151374662186174	0.166830996124318	0.0304377622241842	0.337200514959451	0.0400645804801109	0.63433644943879	3.89	3.3	4.54	0.00915627480638383	0.0770630952033951	0.144969915600406	0.00987058174989648	0.0830750056316385	0.156279429513381	0.0102389756934073	0.0860346421010036	0.161965793630952	0.0909842311714678	3.98314810217961	0.0507016537676333	0.726949140297663	-0.0468564979001034	0.136860314507221	-0.0571329471367955	0.0241990185206764	0.205157688058283	0.0133004487146911	0.0604893992541349	0.239843107581814	0.0493977643178142	0.00229785898042924	0.00247247556268399	0.00255813119503749
25	0.486333689213633	0.03	0.0912686103115442	0.00550783451968126	0.177029386103407	0.0311794809606587	0.410762871206905	0.0532728974843826	0.768252844929428	3.89	3.39	4.82	0.0121841395743684	0.0939463102456636	0.175708480916959	0.0131358443779445	0.101284469349417	0.189433094320889	0.0135917309012847	0.104851077601779	0.196089982148078	0.0912686103115442	4.10092694115972	0.0898106502630836	0.78149810103444	-0.0468564979001034	0.136860314507221	-0.0571329471367955	0.0241990185206764	0.205157688058283	0.0133004487146911	0.0604893992541349	0.239843107581814	0.0493977643178142	0.00229785898042924	0.00247247556268399	0.00255813119503749
25	0.486333689213633	0.03	0.0913448700738977	0.0102048799488094	0.172484860198986	0.0283081867473262	0.359418595768624	0.0306470296029753	0.688190161934274	3.92	3.29	4.67	0.00696750523314126	0.0817126807833623	0.156457856333583	0.00750641866094369	0.0880328857092843	0.168559352757625	0.00777038996013094	0.0911111785106186	0.174332074221457	0.0913448700738977	4.03558111694229	-0.003652109878579	0.679908979905542	-0.0468564979001034	0.136860314507221	-0.0571329471367955	0.0241990185206764	0.205157688058283	0.0133004487146911	0.0604893992541349	0.239843107581814	0.0493977643178142	0.00229785898042924	0.00247247556268399	0.00255813119503749
25	0.486333689213633	0.03	0.0914289950445887	0.0141640325825125	0.168693957506665	0.0364705986632656	0.391065028718419	0.0772342881554047	0.704895769281433	3.98	3.39	4.72	0.0173077618252899	0.0876354341693368	0.157963106513384	0.0186150221306614	0.0942545641059513	0.169894106081241	0.0192912562724864	0.0975431421349389	0.1761010184935	0.0914289950445887	4.08295946994031	-0.0297462248225158	0.660167486734843	-0.0468564979001034	0.136860314507221	-0.0571329471367955	0.0241990185206764	0.205157688058283	0.0133004487146911	0.0604893992541349	0.239843107581814	0.0493977643178142	0.00229785898042924	0.00247247556268399	0.00255813119503749
25	0.486333689213633	0.03	0.0914521107336316	0.0111837126603119	0.171720508806951	0.0307011975907515	0.383577827650536	0.0470739008931456	0.720081754407926	4.02	3.52	4.6	0.010461429077087	0.0852440983936705	0.160026767710254	0.0112407356151473	0.0915942139199265	0.171947692224706	0.0116683053743813	0.0951912023438127	0.178044237196445	0.0914521107336316	4.11319531986753	-0.031071468159692	0.66464159103585	-0.0468564979001034	0.136860314507221	-0.0571329471367955	0.0241990185206764	0.205157688058283	0.0133004487146911	0.0604893992541349	0.239843107581814	0.0493977643178142	0.00229785898042924	0.00247247556268399	0.00255813119503749
25	0.486333689213633	0.03	0.091731954158798	0.0160849146467421	0.167378993670854	0.0300375975482047	0.365212370534446	0.0411894036229859	0.689235337445907	4.06	3.48	4.81	0.00906360475929508	0.0803638870333682	0.151664169307441	0.00972774661918287	0.086252606016554	0.162777465413925	0.0100866104494756	0.0894501695525832	0.168623062085912	0.091731954158798	4.22523003375065	-0.0244404823179135	0.682621449990386	-0.0468564979001034	0.136860314507221	-0.0571329471367955	0.0241990185206764	0.205157688058283	0.0133004487146911	0.0604893992541349	0.239843107581814	0.0493977643178142	0.00229785898042924	0.00247247556268399	0.00255813119503749
25	0.486333689213633	0.03	0.0917565451948871	0.0164460977136588	0.167066992676115	0.0398722647240994	0.410372314819299	0.0959650508961872	0.724779578742411	4.04	3.44	4.74	0.0212191089753492	0.0907386052244879	0.160258101473627	0.0227865402247495	0.0974413619482075	0.172096183671665	0.0235852541940403	0.10094789973009	0.178086318919668	0.0917565451948871	4.17620405898473	0.0178366454641659	0.718378931061951	-0.0468564979001034	0.136860314507221	-0.0571329471367955	0.0241990185206764	0.205157688058283	0.0133004487146911	0.0604893992541349	0.239843107581814	0.0493977643178142	0.00229785898042924	0.00247247556268399	0.00255813119503749
25	0.486333689213633	0.03	0.0917662643246895	0.0165114150476674	0.167021113601712	0.0392504858448168	0.393814441847815	0.0896141206399599	0.698014763055671	4.12	3.35	4.82	0.019478898663721	0.0856011480141986	0.151723397364676	0.020877183136077	0.0917459900892296	0.162614797042382	0.0216189803977144	0.0948664651987202	0.168284117983434	0.0917662643246895	4.15403808149205	0.00665415521458315	0.703129268917399	-0.0468564979001034	0.136860314507221	-0.0571329471367955	0.0241990185206764	0.205157688058283	0.0133004487146911	0.0604893992541349	0.239843107581814	0.0493977643178142	0.00229785898042924	0.00247247556268399	0.00255813119503749
25	0.486333689213633	0.03	0.0920318233621807	0.0155521046650633	0.168511542059298	0.0469699348774333	0.453737511215843	0.134632615031505	0.772842407400182	4.12	3.48	4.84	0.0292416338255291	0.0985498658907858	0.167858097956043	0.0313379978116991	0.105615011119263	0.179892024426828	0.0324855231880065	0.109469671128387	0.186277195677713	0.0920318233621807	4.19949866227085	-0.0462825043952121	0.65572270532724	-0.0468564979001034	0.136860314507221	-0.0571329471367955	0.0241990185206764	0.205157688058283	0.0133004487146911	0.0604893992541349	0.239843107581814	0.0493977643178142	0.00229785898042924	0.00247247556268399	0.00255813119503749
25	0.486333689213633	0.03	0.0920636951270878	0.00670916459753351	0.177418225656642	0.0270905192051176	0.367437149057204	0.0236449026755817	0.711229395438826	3.92	3.39	4.67	0.00537585352974923	0.0835397092482037	0.161703564966658	0.00579169098624842	0.0900017417455948	0.174211792504941	0.00599990784320779	0.0932203645497793	0.180480613636463	0.0920636951270878	4.03227909776511	-0.0101130217940098	0.672866461075099	-0.0468564979001034	0.136860314507221	-0.0571329471367955	0.0241990185206764	0.205157688058283	0.0133004487146911	0.0604893992541349	0.239843107581814	0.0493977643178142	0.00229785898042924	0.00247247556268399	0.00255813119503749
25	0.486333689213633	0.03	0.0921023983560762	0.0111312180291229	0.17307357868303	0.0283268301994195	0.370200620323944	0.0316810978690946	0.708720142778793	3.86	3.39	4.57	0.00730316470734032	0.085339091345782	0.163375017984224	0.00788101505195272	0.0920914001487733	0.176301785245594	0.0081633407096961	0.0955529251368719	0.182773071585734	0.0921023983560762	4.05849817799239	-0.0412002726932318	0.646890028362365	-0.0468564979001034	0.136860314507221	-0.0571329471367955	0.0241990185206764	0.205157688058283	0.0133004487146911	0.0604893992541349	0.239843107581814	0.0493977643178142	0.00229785898042924	0.00247247556268399	0.00255813119503749
25	0.486333689213633	0.03	0.0921094179981783	0.0111665899801397	0.173052246016217	0.0331172438680217	0.413421610121174	0.0646521492782962	0.762191070964052	3.96	3.33	4.58	0.014565951889897	0.0931427547342242	0.171719557578551	0.0156759011598148	0.100240384425497	0.184804867691179	0.0162420252687777	0.103893005894497	0.191555290203541	0.0921094179981783	4.09122467469396	-0.0310307989368451	0.65911830304189	-0.0468564979001034	0.136860314507221	-0.0571329471367955	0.0241990185206764	0.205157688058283	0.0133004487146911	0.0604893992541349	0.239843107581814	0.0493977643178142	0.00229785898042924	0.00247247556268399	0.00255813119503749
25	0.486333689213633	0.03	0.0923202148972971	0.0130177019182897	0.171622727876304	0.0343393725273944	0.379421346734195	0.0652812975634574	0.693561395904932	4.03	3.27	4.69	0.0144846366143213	0.0841861380867772	0.153887639559233	0.0155607902722274	0.090440849396379	0.165320908520531	0.0160981031146006	0.0934790729963424	0.170858715675873	0.0923202148972971	4.0616455605828	0.0183482303882904	0.705091663211381	-0.0468564979001034	0.136860314507221	-0.0571329471367955	0.0241990185206764	0.205157688058283	0.0133004487146911	0.0604893992541349	0.239843107581814	0.0493977643178142	0.00229785898042924	0.00247247556268399	0.00255813119503749
25	0.486333689213633	0.03	0.0924432457000426	0.0166496719647938	0.168236819435291	0.0415273394692987	0.406033645237616	0.10147544710708	0.710591843368152	3.84	3.33	4.51	0.0235004438517612	0.0940323117942369	0.164564179736713	0.0253739205885537	0.10152865312994	0.177683385671325	0.0262920916920876	0.105337647079318	0.184174026145047	0.0924432457000426	3.96854674358932	0.0108432240024564	0.684203071341572	-0.0468564979001034	0.136860314507221	-0.0571329471367955	0.0241990185206764	0.205157688058283	0.0133004487146911	0.0604893992541349	0.239843107581814	0.0493977643178142	0.00229785898042924	0.00247247556268399	0.00255813119503749
25	0.486333689213633	0.03	0.0926078350855522	0.0163312584562098	0.168884411714895	0.0339575966222265	0.392150928552692	0.0655869100780115	0.718714947027372	3.92	3.37	4.74	0.0149016907990245	0.0890987527372739	0.163295814675523	0.0160531077291042	0.0959831938207915	0.175913279912479	0.0166097846460616	0.099376836274132	0.181942314056505	0.0926078350855522	4.14061521908307	-0.0588330599386671	0.637255165907752	-0.0468564979001034	0.136860314507221	-0.0571329471367955	0.0241990185206764	0.205157688058283	0.0133004487146911	0.0604893992541349	0.239843107581814	0.0493977643178142	0.00229785898042924	0.00247247556268399	0.00255813119503749
25	0.486333689213633	0.03	0.0927692926826607	0.0121601912464769	0.173378394118845	0.0305759516269505	0.359812095873517	0.0434910238995602	0.676133167847474	3.95	3.44	4.53	0.00980453630481848	0.0811153760153344	0.15242621572585	0.010552429242827	0.0873028809619944	0.164053332681162	0.01096712117278	0.0905342890328029	0.170226114198431	0.0927692926826607	4.04612598084386	0.0831548526415746	0.769086211589911	-0.0468564979001034	0.136860314507221	-0.0571329471367955	0.0241990185206764	0.205157688058283	0.0133004487146911	0.0604893992541349	0.239843107581814	0.0493977643178142	0.00229785898042924	0.00247247556268399	0.00255813119503749
25	0.486333689213633	0.03	0.092772083489875	0.0145846913780082	0.170959475601742	0.0416180566236494	0.431577297007141	0.108227594889506	0.754926999124777	3.96	3.33	4.64	0.0243831588560079	0.0972322983090889	0.17008143776217	0.0262411674465081	0.104641446836531	0.183041726226553	0.0271964738967526	0.108309044521911	0.189753660374845	0.092772083489875	4.0728930742096	-0.0942828443884067	0.592713814010995	-0.0468564979001034	0.136860314507221	-0.0571329471367955	0.0241990185206764	0.205157688058283	0.0133004487146911	0.0604893992541349	0.239843107581814	0.0493977643178142	0.00229785898042924	0.00247247556268399	0.00255813119503749
25	0.486333689213633	0.03	0.0929990643611591	0.00898621097680546	0.177011917745513	0.0268965121420767	0.379815546474359	0.0231265348156425	0.736504558133076	4.2	3.66	4.88	0.00494245175143735	0.0811716942404015	0.157400936729366	0.00528723658800301	0.0868342218157685	0.168381207043534	0.00549355019216578	0.0900150224348181	0.174549902918807	0.0929990643611591	4.26181464224147	0.0550314402712827	0.767800628353452	-0.0468564979001034	0.136860314507221	-0.0571329471367955	0.0241990185206764	0.205157688058283	0.0133004487146911	0.0604893992541349	0.239843107581814	0.0493977643178142	0.00229785898042924	0.00247247556268399	0.00255813119503749
25	0.486333689213633	0.03	0.093278419242898	0.00924010794646772	0.177316730539328	0.0286065184084863	0.394290771723792	0.0355612121941652	0.753020331253418	4.15	3.46	4.8	0.00767432843403771	0.0850903749905086	0.162506421546979	0.00821859090266648	0.0911249743625497	0.174031357822433	0.00850202894340555	0.0943630586533572	0.180428891001793	0.093278419242898	4.16949713425782	-0.0491544602301493	0.652947509235948	-0.0468564979001034	0.136860314507221	-0.0571329471367955	0.0241990185206764	0.205157688058283	0.0133004487146911	0.0604893992541349	0.239843107581814	0.0493977643178142	0.00229785898042924	0.00247247556268399	0.00255813119503749
25	0.486333689213633	0.03	0.0933463441795268	0.014428771881719	0.172263916477335	0.0340142432597671	0.377478047532851	0.0634039530260866	0.691552142039616	3.98	3.26	4.53	0.0142277487633079	0.0847054886585969	0.155183228553886	0.0153047891774844	0.0911176931545858	0.166930597131687	0.0158499483552005	0.0943015659341537	0.172870762061324	0.0933463441795268	3.99451214868135	-0.0490202390750117	0.628123774502306	-0.0468564979001034	0.136860314507221	-0.0571329471367955	0.0241990185206764	0.205157688058283	0.0133004487146911	0.0604893992541349	0.239843107581814	0.0493977643178142	0.00229785898042924	0.00247247556268399	0.00255813119503749
25	0.486333689213633	0.03	0.0933564703936131	0.0164565218280565	0.17025641895917	0.0329911542196781	0.376049535388465	0.0581814057942118	0.693917664982718	3.97	3.27	4.6	0.0130615120552745	0.084421740465155	0.155781968875036	0.0140509817032322	0.0908170758187139	0.167583169934196	0.0145474629205268	0.0939879531804764	0.173400206395223	0.0933564703936131	4.03511376836311	0.0106981464157966	0.693084187238635	-0.0468564979001034	0.136860314507221	-0.0571329471367955	0.0241990185206764	0.205157688058283	0.0133004487146911	0.0604893992541349	0.239843107581814	0.0493977643178142	0.00229785898042924	0.00247247556268399	0.00255813119503749
25	0.486333689213633	0.03	0.0935623614743538	0.0152827141002864	0.171842008848421	0.0312071699580509	0.348398623543742	0.0453235934503052	0.651473653637178	3.91	3.3	4.66	0.010320916584797	0.0793360115145243	0.148351106444252	0.0111213368000967	0.0854887739068705	0.159856211013644	0.0115011507927207	0.0885719223568106	0.165355051998745	0.0935623614743538	3.98016878133779	-0.044225667721841	0.632182724457116	-0.0468564979001034	0.136860314507221	-0.0571329471367955	0.0241990185206764	0.205157688058283	0.0133004487146911	0.0604893992541349	0.239843107581814	0.0493977643178142	0.00229785898042924	0.00247247556268399	0.00255813119503749
25	0.486333689213633	0.03	0.093768628132702	0.0131225503375165	0.174414705927888	0.0417772357993007	0.472269881804031	0.119136232117118	0.825403531490945	4.14	3.51	4.81	0.0257902799276606	0.102235669507791	0.178681059087922	0.0276289259361239	0.109524276153021	0.191419626369917	0.0286054083454474	0.113598143552372	0.198421949730562	0.093768628132702	4.22980491783424	-0.027307852788735	0.682182836137869	-0.0468564979001034	0.136860314507221	-0.0571329471367955	0.0241990185206764	0.205157688058283	0.0133004487146911	0.0604893992541349	0.239843107581814	0.0493977643178142	0.00229785898042924	0.00247247556268399	0.00255813119503749
25	0.486333689213633	0.03	0.0941417788459194	0.0133989139232188	0.17488464376862	0.0279430396877836	0.360903193213086	0.028561200498345	0.693245185927826	4	3.44	4.93	0.00637984657675924	0.0806166043999237	0.154853362223088	0.00685915761175124	0.0866732434785544	0.166487329345358	0.00710325378728002	0.089694377802698	0.172280480998904	0.0941417788459194	4.15324892314499	0.00637252582445374	0.70501515416581	-0.0468564979001034	0.136860314507221	-0.0571329471367955	0.0241990185206764	0.205157688058283	0.0133004487146911	0.0604893992541349	0.239843107581814	0.0493977643178142	0.00229785898042924	0.00247247556268399	0.00255813119503749
25	0.486333689213633	0.03	0.0944031566937686	0.0131973312617507	0.175608982125786	0.035163715324262	0.41229516649277	0.0751063662607932	0.749483966724746	3.88	3.38	4.73	0.0172180332273964	0.0945181111747272	0.171818189122058	0.0185681097670654	0.101929334209643	0.185290558652221	0.0192381301440768	0.105544288223609	0.19246802441703	0.0944031566937686	4.08648629790919	0.00435710141836463	0.694340026737616	-0.0468564979001034	0.136860314507221	-0.0571329471367955	0.0241990185206764	0.205157688058283	0.0133004487146911	0.0604893992541349	0.239843107581814	0.0493977643178142	0.00229785898042924	0.00247247556268399	0.00255813119503749
25	0.486333689213633	0.03	0.0945897801381475	0.0131818154821444	0.175997744794151	0.0283103749146902	0.372063676959926	0.0317387909520193	0.712388562967833	3.98	3.35	4.62	0.00711819009430843	0.0834442617487174	0.159770333403126	0.00765654332135861	0.0897552041366089	0.171853864951859	0.00792822353263176	0.0930457115854097	0.17810245241297	0.0945897801381475	4.06204430472939	0.0772614192460971	0.764629195319356	-0.0468564979001034	0.136860314507221	-0.0571329471367955	0.0241990185206764	0.205157688058283	0.0133004487146911	0.0604893992541349	0.239843107581814	0.0493977643178142	0.00229785898042924	0.00247247556268399	0.00255813119503749
25	0.486333689213633	0.03	0.0946537857324571	0.0162556857206544	0.17305188574426	0.0299044672146853	0.362510977710033	0.0401474929805992	0.684874462439467	3.92	3.37	4.83	0.00912771527472395	0.0824185208799456	0.155709326485167	0.00983375315746927	0.0887936756946686	0.167753598231868	0.0101708999184261	0.0920405532117002	0.173685333371395	0.0946537857324571	4.09538928230623	-0.0303408642564624	0.65957636575414	-0.0468564979001034	0.136860314507221	-0.0571329471367955	0.0241990185206764	0.205157688058283	0.0133004487146911	0.0604893992541349	0.239843107581814	0.0493977643178142	0.00229785898042924	0.00247247556268399	0.00255813119503749
25	0.486333689213633	0.03	0.0949594298996235	0.0129938817318047	0.176924978067442	0.0361435084308925	0.410146530976778	0.0794607364833821	0.740832325470173	4.02	3.46	4.68	0.0176645067830457	0.0911775613858944	0.164690615988743	0.0189810900754666	0.0979732707390459	0.176965451402625	0.0197059290314883	0.101581879540572	0.183584640848255	0.0949594298996235	4.1052070862633	0.053918945686905	0.747950726084938	-0.0468564979001034	0.136860314507221	-0.0571329471367955	0.0241990185206764	0.205157688058283	0.0133004487146911	0.0604893992541349	0.239843107581814	0.0493977643178142	0.00229785898042924	0.00247247556268399	0.00255813119503749
25	0.486333689213633	0.03	0.0949933477504528	0.0114290898049473	0.178557605695958	0.0257885405677122	0.366499236423049	0.0147997209340964	0.718198751912002	4.05	3.38	4.83	0.00326758242543391	0.0809181787415926	0.158568775057751	0.00350836181469419	0.0868808224092172	0.17025328300374	0.00362687459600246	0.0898979096615221	0.176168896929236	0.0949933477504528	4.17821347236145	0.0430699100847336	0.743421342724082	-0.0468564979001034	0.136860314507221	-0.0571329471367955	0.0241990185206764	0.205157688058283	0.0133004487146911	0.0604893992541349	0.239843107581814	0.0493977643178142	0.00229785898042924	0.00247247556268399	0.00255813119503749
25	0.486333689213633	0.03	0.096900064313456	0.0168499345637515	0.17695019406316	0.0282682315750592	0.344674568270022	0.0291606063027897	0.660188530237254	3.81	3.35	4.42	0.0068001812657759	0.0803772568238737	0.153954332381972	0.00734843988332873	0.0868576022715354	0.166366764659742	0.00761926565955803	0.0901521683641477	0.172504278787202	0.096900064313456	3.92725937534681	-0.0388966290879777	0.632499294830106	-0.0468564979001034	0.136860314507221	-0.0571329471367955	0.0241990185206764	0.205157688058283	0.0133004487146911	0.0604893992541349	0.239843107581814	0.0493977643178142	0.00229785898042924	0.00247247556268399	0.00255813119503749
25	0.486333689213633	0.03	0.0970083939105131	0.0141500996006887	0.179866688220337	0.0324042972986268	0.40847764354684	0.0599803456915525	0.756974941402128	4.05	3.47	4.78	0.0132226614299565	0.0900488571723422	0.166875052914728	0.014194525097433	0.0966674349108077	0.179140344724182	0.0147098454610617	0.10009617946489	0.185523511350948	0.0970083939105131	4.1861762634127	-0.126241364640084	0.576791272966875	-0.0468564979001034	0.136860314507221	-0.0571329471367955	0.0241990185206764	0.205157688058283	0.0133004487146911	0.0604893992541349	0.239843107581814	0.0493977643178142	0.00229785898042924	0.00247247556268399	0.00255813119503749
25	0.486333689213633	0.03	0.0977325640147735	0.0157740920112369	0.17969103601831	0.0324770618251379	0.399197425123407	0.0590121886637182	0.739382661583096	3.96	3.42	4.57	0.0133014735949172	0.0899799537972833	0.166658433999649	0.01431584645252	0.0968418418587079	0.179367837264896	0.014844627071151	0.100564830721851	0.186110177673607	0.0977325640147735	4.0778511171058	0.00157637340904041	0.690773583255145	-0.0468564979001034	0.136860314507221	-0.0571329471367955	0.0241990185206764	0.205157688058283	0.0133004487146911	0.0604893992541349	0.239843107581814	0.0493977643178142	0.00229785898042924	0.00247247556268399	0.00255813119503749
25	0.486333689213633	0.03	0.0978995275241037	0.0170346104471421	0.178764444601065	0.0408446048195857	0.431566906311938	0.105046195146535	0.758087617477341	3.99	3.5	4.62	0.0234932344379219	0.0965185125600377	0.169543790682154	0.0252618205187347	0.103784489422674	0.182307158326614	0.0262030177229121	0.107773740593552	0.189325837818872	0.0978995275241037	4.07609393664162	-0.0382584435742138	0.651606208607203	-0.0468564979001034	0.136860314507221	-0.0571329471367955	0.0241990185206764	0.205157688058283	0.0133004487146911	0.0604893992541349	0.239843107581814	0.0493977643178142	0.00229785898042924	0.00247247556268399	0.00255813119503749
25	0.486333689213633	0.03	0.0980894304672476	0.0168271370475079	0.179351723886987	0.0359657826816677	0.410423931417791	0.0786673064085694	0.742180556427014	4.15	3.33	4.81	0.0169927667665646	0.0886548486327648	0.160316930498965	0.0181997944165226	0.0949521664899805	0.171704538563438	0.018819203362111	0.0982520025281703	0.177694341007736	0.0980894304672476	4.16818699737235	-0.0138606988037053	0.685914360324619	-0.0468564979001034	0.136860314507221	-0.0571329471367955	0.0241990185206764	0.205157688058283	0.0133004487146911	0.0604893992541349	0.239843107581814	0.0493977643178142	0.00229785898042924	0.00247247556268399	0.00255813119503749
25	0.486333689213633	0.03	0.0987570246974269	0.0110711826384511	0.186442866756403	0.0294847524997403	0.407122107290333	0.0424415704178032	0.771802644162862	3.79	3.39	4.43	0.00994864931172509	0.095432733346338	0.180916817380951	0.0107575133286895	0.103191787025458	0.195626060722226	0.0111638009086403	0.107071399845881	0.203221985459095	0.0987570246974269	3.96298205818741	0.0396630270693296	0.715452981507148	-0.0468564979001034	0.136860314507221	-0.0571329471367955	0.0241990185206764	0.205157688058283	0.0133004487146911	0.0604893992541349	0.239843107581814	0.0493977643178142	0.00229785898042924	0.00247247556268399	0.00255813119503749
25	0.486333689213633	0.03	0.0995054458508731	0.0154845888407991	0.183526302860947	0.0336368729107335	0.41931000769979	0.0684102587664803	0.770209756633099	4.02	3.58	4.8	0.0152079956100528	0.0932150363312782	0.171222077052504	0.0163414963791636	0.100162652446078	0.183983808512991	0.0169873706750877	0.103849815321519	0.190834212767732	0.0995054458508731	4.18584377843687	0.0278462469971833	0.730646472147937	-0.0468564979001034	0.136860314507221	-0.0571329471367955	0.0241990185206764	0.205157688058283	0.0133004487146911	0.0604893992541349	0.239843107581814	0.0493977643178142	0.00229785898042924	0.00247247556268399	0.00255813119503749
25	0.486333689213633	0.03	0.099721867198082	0.0117242342213703	0.187719500174794	0.0370138999804076	0.444827276470043	0.0905816825520805	0.799072870388006	4.06	3.33	4.51	0.019956465615264	0.0980019359046676	0.176047406194071	0.0214217602477708	0.105197684562012	0.188973608876254	0.0222332055745539	0.10937300119549	0.196190017834306	0.099721867198082	4.01217968481799	-0.0349685213109939	0.647386814395496	-0.0468564979001034	0.136860314507221	-0.0571329471367955	0.0241990185206764	0.205157688058283	0.0133004487146911	0.0604893992541349	0.239843107581814	0.0493977643178142	0.00229785898042924	0.00247247556268399	0.00255813119503749
25	0.486333689213633	0.03	0.102995603644314	0.0155458106091387	0.19044539667949	0.0350560381097892	0.434168071038065	0.0785261284031422	0.789810013672987	4.01	3.46	4.72	0.0174816484984454	0.0966553905238987	0.175829132549352	0.0187876928737191	0.103876461760107	0.188965230646494	0.0194616551643719	0.1075877505471	0.195735213631997	0.102995603644314	4.10509912274757	-0.00132030122770116	0.69141099117629	-0.0468564979001034	0.136860314507221	-0.0571329471367955	0.0241990185206764	0.205157688058283	0.0133004487146911	0.0604893992541349	0.239843107581814	0.0493977643178142	0.00229785898042924	0.00247247556268399	0.00255813119503749
25	0.486333689213633	0.03	0.103262342587181	0.00903024344468387	0.197494441729678	0.0318684088008908	0.460192564343616	0.0641771734185433	0.856207955268688	3.86	3.37	4.41	0.0148011423249805	0.106133930164327	0.197466718003674	0.0159731544626569	0.114538028418417	0.213102902374176	0.0165901444434725	0.118941459284361	0.221351799723925	0.103262342587181	4.01783584794536	0.025088951337649	0.708332606936239	-0.0468564979001034	0.136860314507221	-0.0571329471367955	0.0241990185206764	0.205157688058283	0.0133004487146911	0.0604893992541349	0.239843107581814	0.0493977643178142	0.00229785898042924	0.00247247556268399	0.00255813119503749
25	0.486333689213633	0.03	0.104017385952883	0.0146010318107613	0.193433740095004	0.0316171664911404	0.416272151255276	0.0565850308928421	0.77595927161771	3.81	3.32	4.6	0.0131739787715354	0.0969153925921443	0.180656806412753	0.0142333085923564	0.104708434257829	0.195183559923302	0.0147332995101408	0.108489714101597	0.202159578425267	0.104017385952883	3.98381369774444	-0.0727445920597016	0.605330516347126	-0.0468564979001034	0.136860314507221	-0.0571329471367955	0.0241990185206764	0.205157688058283	0.0133004487146911	0.0604893992541349	0.239843107581814	0.0493977643178142	0.00229785898042924	0.00247247556268399	0.00255813119503749
25	0.486333689213633	0.03	0.104165012405314	0.0153201297443018	0.193009895066326	0.031489348261443	0.397795746397003	0.0533538583269767	0.74223763446703	3.9	3.34	4.61	0.0121832196493195	0.0908356603606537	0.169488101071988	0.0131323692951584	0.097912331170383	0.182692293045608	0.0136065089333407	0.101474369421612	0.189002351309682	0.104165012405314	3.95624190502475	0.0327118214570609	0.7077505548807	-0.0468564979001034	0.136860314507221	-0.0571329471367955	0.0241990185206764	0.205157688058283	0.0133004487146911	0.0604893992541349	0.239843107581814	0.0493977643178142	0.00229785898042924	0.00247247556268399	0.00255813119503749
25	0.486333689213633	0.03	0.107399099190368	0.0177788163487587	0.197019382031976	0.036800980893844	0.447737995006907	0.0901048760525557	0.805371113961258	3.99	3.41	4.65	0.0201317084272707	0.100035993191227	0.179940277955184	0.0216447511988001	0.107554418015308	0.193464084831816	0.0224338071154733	0.111506337790524	0.200378554365898	0.107399099190368	4.04647301464217	-0.00431618326011651	0.683119154406661	-0.0468564979001034	0.136860314507221	-0.0571329471367955	0.0241990185206764	0.205157688058283	0.0133004487146911	0.0604893992541349	0.239843107581814	0.0493977643178142	0.00229785898042924	0.00247247556268399	0.00255813119503749
25	0.486333689213633	0.03	0.113174876571302	0.0136005288768958	0.212749224265708	0.0308761602612482	0.4695314812113	0.0588281995380185	0.880234762884582	3.94	3.48	4.5	0.013291022401572	0.106080986398192	0.198870950394812	0.0143085119480962	0.114201979011399	0.214095446074702	0.0148548272061968	0.118634473162456	0.222327158767803	0.113174876571302	3.99382919512514	0.00394449146020411	0.685615437988959	-0.0468564979001034	0.136860314507221	-0.0571329471367955	0.0241990185206764	0.205157688058283	0.0133004487146911	0.0604893992541349	0.239843107581814	0.0493977643178142	0.00229785898042924	0.00247247556268399	0.00255813119503749
25	0.486333689213633	0.04	0.0758755161301461	0.0144576442286908	0.137293388031601	0.0347332658016917	0.307620188740828	0.0544275029749782	0.560812874506678	3.91	3.29	4.6	0.0123890872694711	0.0700221975260077	0.127655307782544	0.0133492723481946	0.0754490920002747	0.137548911652355	0.0138211168480495	0.0781184768768071	0.142523724283956	0.0758755161301461	4.0441658310716	0.0352496295496526	0.719283446657544	-0.0468564979001034	0.136860314507221	-0.0571329471367955	0.0241990185206764	0.205157688058283	0.0133004487146911	0.0604893992541349	0.239843107581814	0.0493977643178142	0.00229785898042924	0.00247247556268399	0.00255813119503749
25	0.486333689213633	0.04	0.0764942419677654	0.0170715084567526	0.135916975478778	0.0370454500380228	0.313725624043363	0.0639955128043728	0.563455735282353	3.99	3.34	4.89	0.0143240534444319	0.0702209015719898	0.126117749699548	0.0154038341367977	0.0755143175741081	0.135624801011418	0.0159138848791386	0.0781227597494337	0.140251435637319	0.0764942419677654	4.15085618761744	0.00761872145600517	0.701144739733545	-0.0468564979001034	0.136860314507221	-0.0571329471367955	0.0241990185206764	0.205157688058283	0.0133004487146911	0.0604893992541349	0.239843107581814	0.0493977643178142	0.00229785898042924	0.00247247556268399	0.00255813119503749
25	0.486333689213633	0.04	0.0766974063549069	0.0163809019920421	0.137013910717772	0.0420479640328872	0.35580136697265	0.0906508548970503	0.62095187904825	4.11	3.52	4.81	0.0197435227386934	0.077492621412788	0.135241720086883	0.0211655538157177	0.0830740425881035	0.144982531360489	0.0219506483900631	0.0861415433115326	0.150295195095208	0.0766974063549069	4.23876996074938	0.010510802049471	0.718341666036812	-0.0468564979001034	0.136860314507221	-0.0571329471367955	0.0241990185206764	0.205157688058283	0.0133004487146911	0.0604893992541349	0.239843107581814	0.0493977643178142	0.00229785898042924	0.00247247556268399	0.00255813119503749
25	0.486333689213633	0.04	0.0774892521544805	0.0202826751439105	0.13469582916505	0.053236441719522	0.388176996527436	0.132594261299356	0.643759731755516	3.92	3.44	4.61	0.0301394299331054	0.0882348396818497	0.146330249430594	0.032469921580922	0.0950574822262305	0.157645042871539	0.0336790062408785	0.0986051189971598	0.163331227028618	0.0774892521544805	4.15622648619383	0.00956488718327129	0.705240029018866	-0.0468564979001034	0.136860314507221	-0.0571329471367955	0.0241990185206764	0.205157688058283	0.0133004487146911	0.0604893992541349	0.239843107581814	0.0493977643178142	0.00229785898042924	0.00247247556268399	0.00255813119503749
25	0.486333689213633	0.04	0.0790625910833395	0.0167701974799344	0.141354984686745	0.056957373914025	0.432783306452812	0.157837787999333	0.70772882490629	3.98	3.37	4.79	0.0354155662529642	0.0971077082182703	0.158799850183576	0.0380961500454069	0.104457734670251	0.170819319295094	0.0394371685202827	0.107888959310534	0.176801067052293	0.0790625910833395	4.19979675895943	-0.000412042760578554	0.700197251545995	-0.0468564979001034	0.136860314507221	-0.0571329471367955	0.0241990185206764	0.205157688058283	0.0133004487146911	0.0604893992541349	0.239843107581814	0.0493977643178142	0.00229785898042924	0.00247247556268399	0.00255813119503749
25	0.486333689213633	0.04	0.0792077352647601	0.0171261996786369	0.141289270850883	0.0438675494434486	0.3643452048827	0.0987710172619221	0.629919392503477	4.07	3.46	4.67	0.0217141652334711	0.0800989217299054	0.13848367822634	0.0233028274279103	0.085959157543691	0.148615487659472	0.0241469744059487	0.0891677446314134	0.154192689844331	0.0792077352647601	4.13033029405077	0.0588375481082268	0.752443028177432	-0.0468564979001034	0.136860314507221	-0.0571329471367955	0.0241990185206764	0.205157688058283	0.0133004487146911	0.0604893992541349	0.239843107581814	0.0493977643178142	0.00229785898042924	0.00247247556268399	0.00255813119503749
25	0.486333689213633	0.04	0.0810017157802311	0.0147325198219879	0.147270911738474	0.0330717179767036	0.329086245277743	0.0512659645239461	0.606906526031541	4.18	3.48	4.81	0.010987356951251	0.0705299915487709	0.130072626146291	0.0117575300725281	0.07547388333055	0.139190236588572	0.0121835740693864	0.0782382120872873	0.144011999094801	0.0810017157802311	4.22670930289428	0.000258427039177911	0.703524545324746	-0.0468564979001034	0.136860314507221	-0.0571329471367955	0.0241990185206764	0.205157688058283	0.0133004487146911	0.0604893992541349	0.239843107581814	0.0493977643178142	0.00229785898042924	0.00247247556268399	0.00255813119503749
25	0.486333689213633	0.04	0.0812815398845874	0.0188551979992445	0.14370788176993	0.045748176242155	0.374195202751364	0.107369118071567	0.64102128743116	4.03	3.43	4.86	0.0237848762281492	0.0828933565112822	0.142001836794415	0.0255472871054152	0.0890355853699582	0.152523883634501	0.0264717644975221	0.0920908400745248	0.157945051035768	0.0812815398845874	4.23198833698586	0.0335043877320521	0.7381060203566	-0.0468564979001034	0.136860314507221	-0.0571329471367955	0.0241990185206764	0.205157688058283	0.0133004487146911	0.0604893992541349	0.239843107581814	0.0493977643178142	0.00229785898042924	0.00247247556268399	0.00255813119503749
25	0.486333689213633	0.04	0.0814322009227458	0.0175785137044193	0.145285888141072	0.0351855819361784	0.348744177209718	0.063621375415189	0.633866979004247	4.2	3.41	4.84	0.0135820263912367	0.0744506478796067	0.135319269367977	0.0145277666433182	0.0796347767028816	0.144741786762445	0.0150282005299154	0.0824432548595723	0.150288485956844	0.0814322009227458	4.28370475713814	-0.0208237687761487	0.688994613436532	-0.0468564979001034	0.136860314507221	-0.0571329471367955	0.0241990185206764	0.205157688058283	0.0133004487146911	0.0604893992541349	0.239843107581814	0.0493977643178142	0.00229785898042924	0.00247247556268399	0.00255813119503749
25	0.486333689213633	0.04	0.0817057853453383	0.0178265915948197	0.145584979095857	0.0495840574926169	0.401289752822641	0.126987511308336	0.675591994336946	4.03	3.24	4.73	0.0281614378917705	0.0889921877693881	0.149822937647006	0.0302519234218413	0.095598273777362	0.160944624132883	0.0312582633405867	0.0989047838607803	0.166452461950394	0.0817057853453383	4.1300788779661	0.0498394206888879	0.738384498268456	-0.0468564979001034	0.136860314507221	-0.0571329471367955	0.0241990185206764	0.205157688058283	0.0133004487146911	0.0604893992541349	0.239843107581814	0.0493977643178142	0.00229785898042924	0.00247247556268399	0.00255813119503749
25	0.486333689213633	0.04	0.0820177610219073	0.0195000159623097	0.144535506081505	0.0496819922266323	0.386986379941586	0.122735696069971	0.651237063813201	4.19	3.46	4.98	0.0262641557729502	0.0828110394143325	0.139357923055715	0.0281003570272227	0.0886005928937867	0.149100828760351	0.0290870774408177	0.0915657049611864	0.154143686405223	0.0820177610219073	4.24374460000925	-0.00144089316296023	0.704685512360002	-0.0468564979001034	0.136860314507221	-0.0571329471367955	0.0241990185206764	0.205157688058283	0.0133004487146911	0.0604893992541349	0.239843107581814	0.0493977643178142	0.00229785898042924	0.00247247556268399	0.00255813119503749
25	0.486333689213633	0.04	0.0825511683540225	0.0208615180431407	0.144240818664904	0.0463335822452421	0.376480104848275	0.109807871644455	0.643152338052096	3.89	3.26	4.65	0.0251099245378801	0.0860902490976454	0.147070573657411	0.0270706973078243	0.0928128266957471	0.15855495608367	0.0280252802302925	0.0960287325952321	0.16416242612122	0.0825511683540225	4.09698493433888	0.00349825625993427	0.689286487779476	-0.0468564979001034	0.136860314507221	-0.0571329471367955	0.0241990185206764	0.205157688058283	0.0133004487146911	0.0604893992541349	0.239843107581814	0.0493977643178142	0.00229785898042924	0.00247247556268399	0.00255813119503749
25	0.486333689213633	0.04	0.0828357033240893	0.0166207988344869	0.149050607813692	0.0434505733644507	0.384198351500307	0.102751165604422	0.665645537396192	3.83	3.25	4.84	0.0238318322602256	0.0891099445320208	0.154388056803816	0.0257364029002106	0.0962313518259796	0.166726300751749	0.0265886105503618	0.0994426813631435	0.172375408843618	0.0828357033240893	4.10174963826077	-0.0593235611610679	0.628797295718249	-0.0468564979001034	0.136860314507221	-0.0571329471367955	0.0241990185206764	0.205157688058283	0.0133004487146911	0.0604893992541349	0.239843107581814	0.0493977643178142	0.00229785898042924	0.00247247556268399	0.00255813119503749
25	0.486333689213633	0.04	0.0831521701957237	0.0152368684569031	0.151067471934544	0.0357955890624899	0.340071258131763	0.0645055388731093	0.615636977390417	4.04	3.3	4.7	0.0142769770895688	0.0752677932156928	0.136258609341817	0.0153333226443585	0.0808368151650465	0.146340307685735	0.0158701730923724	0.0836653187754565	0.151550837935232	0.0831521701957237	4.085527124742	0.0418155767944939	0.728033559073065	-0.0468564979001034	0.136860314507221	-0.0571329471367955	0.0241990185206764	0.205157688058283	0.0133004487146911	0.0604893992541349	0.239843107581814	0.0493977643178142	0.00229785898042924	0.00247247556268399	0.00255813119503749
25	0.486333689213633	0.04	0.0832503033137179	0.0205074034972382	0.145993203130198	0.044704077247889	0.366340231735121	0.101937783626037	0.630742679844206	3.98	3.27	4.77	0.0228506271662806	0.0821197376833095	0.141388848200338	0.0245774112234327	0.0883253902799393	0.152073369336446	0.0254078236778014	0.0912932395556708	0.157218072140495	0.0832503033137179	4.1485475952608	0.00444472217039899	0.6995316558029	-0.0468564979001034	0.136860314507221	-0.0571329471367955	0.0241990185206764	0.205157688058283	0.0133004487146911	0.0604893992541349	0.239843107581814	0.0493977643178142	0.00229785898042924	0.00247247556268399	0.00255813119503749
25	0.486333689213633	0.04	0.0837469359232823	0.0158641465276569	0.151629725318908	0.046550060517594	0.404263385664741	0.118610449009576	0.689916322319905	4.02	3.41	4.73	0.0263347905561885	0.089757619838005	0.153180449119821	0.0282935255864713	0.0964336324623088	0.164573739338146	0.0293026212890709	0.0999420934007504	0.170560344852692	0.0837469359232823	4.18166015406967	0.0124803086425377	0.712217400194509	-0.0468564979001034	0.136860314507221	-0.0571329471367955	0.0241990185206764	0.205157688058283	0.0133004487146911	0.0604893992541349	0.239843107581814	0.0493977643178142	0.00229785898042924	0.00247247556268399	0.00255813119503749
25	0.486333689213633	0.04	0.0838976693702359	0.019668489270673	0.148126849469799	0.0436526108811284	0.368688299944847	0.0992573120186966	0.638119287870997	3.92	3.38	4.78	0.0225396626579402	0.0837228989751504	0.144906135292361	0.0242797083132324	0.090186246223112	0.156092784132992	0.0251335525987556	0.0932847665666486	0.161599637906238	0.0838976693702359	4.12823278647953	-0.0230165430276901	0.668206015374912	-0.0468564979001034	0.136860314507221	-0.0571329471367955	0.0241990185206764	0.205157688058283	0.0133004487146911	0.0604893992541349	0.239843107581814	0.0493977643178142	0.00229785898042924	0.00247247556268399	0.00255813119503749
25	0.486333689213633	0.04	0.0840230983044558	0.01927659153042	0.148769605078492	0.0521228797322839	0.423381315873938	0.141491770540046	0.70527086120783	3.95	3.34	4.71	0.0319536590388374	0.0956139156306702	0.159274172222503	0.0343981576602862	0.102928510953428	0.171458864246571	0.0355298307718847	0.106534140618157	0.17746898323312	0.0840230983044558	4.175721664467	0.0230922352130548	0.720209074890575	-0.0468564979001034	0.136860314507221	-0.0571329471367955	0.0241990185206764	0.205157688058283	0.0133004487146911	0.0604893992541349	0.239843107581814	0.0493977643178142	0.00229785898042924	0.00247247556268399	0.00255813119503749
25	0.486333689213633	0.04	0.0844717625065522	0.0188155390568445	0.15012798595626	0.0438318716071556	0.375073576190634	0.101563043766911	0.648584108614357	4.15	3.38	4.97	0.0219289495318976	0.0809838817149793	0.140038813898061	0.0234854679109976	0.086732123331244	0.14997877875149	0.0242701140821396	0.0898422518141161	0.155165163250058	0.0844717625065522	4.23860294577474	-0.00309261037740263	0.701285168689343	-0.0468564979001034	0.136860314507221	-0.0571329471367955	0.0241990185206764	0.205157688058283	0.0133004487146911	0.0604893992541349	0.239843107581814	0.0493977643178142	0.00229785898042924	0.00247247556268399	0.00255813119503749
25	0.486333689213633	0.04	0.0846005465003872	0.0179769679808812	0.151224125019893	0.0351473590954907	0.342348165681107	0.0622968531397959	0.622399478222418	3.98	3.37	4.66	0.0139708537602795	0.0767758870114631	0.139580920262647	0.0150273882616469	0.0825820012899849	0.150136614318323	0.0155391249425861	0.0856002745565093	0.155493541047326	0.0846005465003872	4.13050354452439	0.00135406063787322	0.694344105906776	-0.0468564979001034	0.136860314507221	-0.0571329471367955	0.0241990185206764	0.205157688058283	0.0133004487146911	0.0604893992541349	0.239843107581814	0.0493977643178142	0.00229785898042924	0.00247247556268399	0.00255813119503749
25	0.486333689213633	0.04	0.0846513054327626	0.0206728798130796	0.148629731052446	0.0401050502981058	0.354679911661053	0.0837640868838057	0.6255957364383	3.97	3.41	4.66	0.0188077349552133	0.0796370619035448	0.140466388851876	0.0202328839070539	0.0856715299333084	0.151110175959563	0.0209604019988888	0.088721342291683	0.156723572801197	0.0846513054327626	4.14280319033441	-0.0339852666769231	0.659139016874937	-0.0468564979001034	0.136860314507221	-0.0571329471367955	0.0241990185206764	0.205157688058283	0.0133004487146911	0.0604893992541349	0.239843107581814	0.0493977643178142	0.00229785898042924	0.00247247556268399	0.00255813119503749
25	0.486333689213633	0.04	0.0848328497623687	0.0212064276135222	0.148459271911215	0.0539846697879958	0.411577209295396	0.142578223782269	0.680576194808524	4.03	3.42	4.94	0.0316186615954823	0.0912728476755122	0.150927033755542	0.0339657526986557	0.0980481404276602	0.162130528156665	0.035137028273175	0.101465760247083	0.167778147951049	0.0848328497623687	4.21139968673691	0.00453732545018999	0.706844821484086	-0.0468564979001034	0.136860314507221	-0.0571329471367955	0.0241990185206764	0.205157688058283	0.0133004487146911	0.0604893992541349	0.239843107581814	0.0493977643178142	0.00229785898042924	0.00247247556268399	0.00255813119503749
25	0.486333689213633	0.04	0.0854499969808428	0.0195913197626413	0.151308674199044	0.0324172394544768	0.327821663522425	0.0481946284842762	0.607448698560574	3.97	3.35	4.64	0.0108260413657639	0.073639137835562	0.13645223430536	0.0116469816055217	0.0792232040170802	0.146799426428639	0.0120595894000019	0.082161634345539	0.152014114535564	0.0854499969808428	4.09655273177127	0.0153187219741421	0.704295103955393	-0.0468564979001034	0.136860314507221	-0.0571329471367955	0.0241990185206764	0.205157688058283	0.0133004487146911	0.0604893992541349	0.239843107581814	0.0493977643178142	0.00229785898042924	0.00247247556268399	0.00255813119503749
25	0.486333689213633	0.04	0.0856826508128022	0.0208010895945418	0.150564212031063	0.0456153046784557	0.391052084188069	0.111780653700926	0.670323514675212	4.11	3.37	5	0.0243451599071837	0.0851688123695158	0.145992464831848	0.0260985789987499	0.0913029524689885	0.156507325939227	0.0269578814309284	0.0943960945119409	0.161940446499648	0.0856826508128022	4.24062528838762	0.0456736153214938	0.75116121758988	-0.0468564979001034	0.136860314507221	-0.0571329471367955	0.0241990185206764	0.205157688058283	0.0133004487146911	0.0604893992541349	0.239843107581814	0.0493977643178142	0.00229785898042924	0.00247247556268399	0.00255813119503749
25	0.486333689213633	0.04	0.0858835199212169	0.0194126900511671	0.152354349791267	0.0476469985665447	0.387712809421949	0.117082262955512	0.658343355888386	4.12	3.47	4.77	0.025452573274512	0.0842850867601416	0.143117600245771	0.0272800478212872	0.0903366890506315	0.153393330279976	0.0282751130323788	0.0935689933408867	0.159077642081946	0.0858835199212169	4.17487870423178	-0.0250201368390567	0.673852537341436	-0.0468564979001034	0.136860314507221	-0.0571329471367955	0.0241990185206764	0.205157688058283	0.0133004487146911	0.0604893992541349	0.239843107581814	0.0493977643178142	0.00229785898042924	0.00247247556268399	0.00255813119503749
25	0.486333689213633	0.04	0.0861893895532385	0.016930952565996	0.155447826540481	0.0389346381932116	0.371597861589753	0.0833493599267314	0.659846363252775	4.17	3.38	4.91	0.0179339088502536	0.079955049259622	0.14197618966899	0.0191994079588605	0.08559704534712	0.151994682735379	0.0198558785596788	0.0885649252217263	0.157186106001319	0.0861893895532385	4.21210269439051	0.0509301490802606	0.754240344434024	-0.0468564979001034	0.136860314507221	-0.0571329471367955	0.0241990185206764	0.205157688058283	0.0133004487146911	0.0604893992541349	0.239843107581814	0.0493977643178142	0.00229785898042924	0.00247247556268399	0.00255813119503749
25	0.486333689213633	0.04	0.086227592184574	0.0224901068908621	0.149965077478286	0.0375827278994773	0.349231398838692	0.0733094178077003	0.625153379869683	4.06	3.27	4.82	0.0161270530363485	0.0768260539976378	0.137525054958927	0.017308227563841	0.082452933119647	0.147597638675453	0.0178750714470169	0.0856424613331372	0.152557600803471	0.086227592184574	4.14418699564841	-0.0205824323080073	0.671914993597171	-0.0468564979001034	0.136860314507221	-0.0571329471367955	0.0241990185206764	0.205157688058283	0.0133004487146911	0.0604893992541349	0.239843107581814	0.0493977643178142	0.00229785898042924	0.00247247556268399	0.00255813119503749
25	0.486333689213633	0.04	0.0864612963798144	0.0212016861935825	0.151720906566046	0.0343643019688972	0.317293433825834	0.0546905813282959	0.579896286323372	3.82	3.34	4.78	0.0127100826863942	0.0737389452046247	0.134767807722855	0.0137291327193472	0.0796510762579603	0.145573019796573	0.0142194591985675	0.0823649778409163	0.15040113087598	0.0864612963798144	4.03418872658111	-0.0161696003122218	0.664155316370071	-0.0468564979001034	0.136860314507221	-0.0571329471367955	0.0241990185206764	0.205157688058283	0.0133004487146911	0.0604893992541349	0.239843107581814	0.0493977643178142	0.00229785898042924	0.00247247556268399	0.00255813119503749
25	0.486333689213633	0.04	0.0864883106805683	0.0226609919779215	0.150315629383215	0.0451650436049359	0.398614749122923	0.112459469180556	0.684770029065291	4.12	3.44	4.88	0.0244523320556848	0.0866717607585196	0.148891189461354	0.0262085588082457	0.0928967402242419	0.159584921640238	0.0271043873720146	0.0960531890168569	0.165184591528703	0.0864883106805683	4.22422737878996	0.035441497510856	0.738651767302887	-0.0468564979001034	0.136860314507221	-0.0571329471367955	0.0241990185206764	0.205157688058283	0.0133004487146911	0.0604893992541349	0.239843107581814	0.0493977643178142	0.00229785898042924	0.00247247556268399	0.00255813119503749
25	0.486333689213633	0.04	0.0870028004233947	0.0195211744461751	0.154484426400614	0.0356445529201403	0.340729329344317	0.0640243572635009	0.617434301425132	3.91	3.42	4.8	0.0145888698005329	0.0776400738014268	0.140691277802321	0.0157214923259089	0.0836677440501624	0.151613995774416	0.0162723030157647	0.086626488147067	0.15667885676412	0.0870028004233947	4.10672730927409	-0.00912942226813196	0.682347319797598	-0.0468564979001034	0.136860314507221	-0.0571329471367955	0.0241990185206764	0.205157688058283	0.0133004487146911	0.0604893992541349	0.239843107581814	0.0493977643178142	0.00229785898042924	0.00247247556268399	0.00255813119503749
25	0.486333689213633	0.04	0.0870750847177601	0.0169511851518319	0.157198984283688	0.0404087319460088	0.404052360401689	0.0966348208554528	0.711469899947924	4.06	3.56	4.9	0.0212581860335954	0.0888853538372112	0.156512521640827	0.0228151579300023	0.0953954106081892	0.167975663286376	0.0236403112964767	0.0989466963510496	0.174080164517727	0.0870750847177601	4.29517500044944	0.00395776808734977	0.717519754587962	-0.0468564979001034	0.136860314507221	-0.0571329471367955	0.0241990185206764	0.205157688058283	0.0133004487146911	0.0604893992541349	0.239843107581814	0.0493977643178142	0.00229785898042924	0.00247247556268399	0.00255813119503749
25	0.486333689213633	0.04	0.0872448538350677	0.0157895044772838	0.158700203192852	0.0505428179068274	0.436133867180864	0.141003947136368	0.73126378722536	4.04	3.32	4.65	0.0311867816546278	0.0964626307574471	0.161738479860266	0.0334916207320156	0.10359163955802	0.173691658384025	0.0347021897103332	0.107274550402508	0.179948813333249	0.0872448538350677	4.13731939631028	-0.0148295393466983	0.678147978047009	-0.0468564979001034	0.136860314507221	-0.0571329471367955	0.0241990185206764	0.205157688058283	0.0133004487146911	0.0604893992541349	0.239843107581814	0.0493977643178142	0.00229785898042924	0.00247247556268399	0.00255813119503749
25	0.486333689213633	0.04	0.0874054287196525	0.0190608492606857	0.155750008178619	0.0286767433791945	0.32693331040571	0.0298613841932697	0.62400523661815	3.94	3.37	4.81	0.00674831401518774	0.0738829997418481	0.141017685468509	0.00726514947189611	0.0795415025662014	0.151817855660507	0.00751278163504865	0.0822989637566934	0.1569380520638	0.0874054287196525	4.17257875650257	-0.00679796117004761	0.69175226452325	-0.0468564979001034	0.136860314507221	-0.0571329471367955	0.0241990185206764	0.205157688058283	0.0133004487146911	0.0604893992541349	0.239843107581814	0.0493977643178142	0.00229785898042924	0.00247247556268399	0.00255813119503749
25	0.486333689213633	0.04	0.0875305772087055	0.021625416691849	0.153435737725562	0.0455814029597113	0.391621300302682	0.111834405058816	0.671408195546549	4.17	3.45	4.81	0.0240369414178492	0.0841724713285399	0.144308001239231	0.0257300042506637	0.090101232408212	0.15447246056576	0.0266328623024947	0.0932305716152769	0.159921632519192	0.0875305772087055	4.21403764925212	-0.000292946756164959	0.703201925285983	-0.0468564979001034	0.136860314507221	-0.0571329471367955	0.0241990185206764	0.205157688058283	0.0133004487146911	0.0604893992541349	0.239843107581814	0.0493977643178142	0.00229785898042924	0.00247247556268399	0.00255813119503749
25	0.486333689213633	0.04	0.0877922330338529	0.0238875531073273	0.151696912960379	0.0428738923851597	0.361567903671248	0.0948430672981795	0.628292740044316	3.9	3.42	4.8	0.0216449715222772	0.0825165950583281	0.143388218594379	0.0233296931063277	0.0889392179106629	0.154548742714998	0.0241472112610079	0.0920199108135421	0.159907125472091	0.0877922330338529	4.12703863369591	-0.0803952810957947	0.612164024662674	-0.0468564979001034	0.136860314507221	-0.0571329471367955	0.0241990185206764	0.205157688058283	0.0133004487146911	0.0604893992541349	0.239843107581814	0.0493977643178142	0.00229785898042924	0.00247247556268399	0.00255813119503749
25	0.486333689213633	0.04	0.0882723579435379	0.0237762555486713	0.152768460338404	0.0507930831170768	0.399928421079089	0.130001693468335	0.669855148689843	4.02	3.45	4.7	0.0288852947475913	0.0888607679839349	0.148836241220278	0.031036372433835	0.0954781979552408	0.159920023476647	0.032169937268884	0.0989833992288368	0.165626338437505	0.0882723579435379	4.15522390647837	-0.0142204819182414	0.680705039554621	-0.0468564979001034	0.136860314507221	-0.0571329471367955	0.0241990185206764	0.205157688058283	0.0133004487146911	0.0604893992541349	0.239843107581814	0.0493977643178142	0.00229785898042924	0.00247247556268399	0.00255813119503749
25	0.486333689213633	0.04	0.0883351458505098	0.0181993755723337	0.158470916128686	0.0429714884538372	0.406641162282007	0.107022376849409	0.706259947714604	4.08	3.48	4.87	0.0234739047971531	0.0891912159962856	0.154908527195418	0.0251846942959632	0.0956915148187912	0.166198335341619	0.0259750119847013	0.0990511983053013	0.172157292705378	0.0883351458505098	4.20402682654773	0.0541027110417981	0.755854684327648	-0.0468564979001034	0.136860314507221	-0.0571329471367955	0.0241990185206764	0.205157688058283	0.0133004487146911	0.0604893992541349	0.239843107581814	0.0493977643178142	0.00229785898042924	0.00247247556268399	0.00255813119503749
25	0.486333689213633	0.04	0.0884017278611393	0.0204695445392448	0.156333911183034	0.0335048115218503	0.332245564505677	0.0536392778542289	0.610851851157126	4.03	3.38	4.69	0.0118859420045674	0.0736223839873696	0.135358825970172	0.0127671022780653	0.0790803544187368	0.145393606559408	0.0132314789448912	0.0818688925709922	0.150740241194035	0.0884017278611393	4.11353291072582	-0.0238352483858041	0.667025440416785	-0.0468564979001034	0.136860314507221	-0.0571329471367955	0.0241990185206764	0.205157688058283	0.0133004487146911	0.0604893992541349	0.239843107581814	0.0493977643178142	0.00229785898042924	0.00247247556268399	0.00255813119503749
25	0.486333689213633	0.04	0.0888544161671655	0.0164492075858521	0.161259624748479	0.0400338024216533	0.380054114593243	0.089487676280053	0.670620552906432	4.08	3.4	4.6	0.0196335185058201	0.0833835428772081	0.147133567248596	0.0210651034576171	0.0894634834225131	0.157861863387409	0.0218284157474439	0.0927876537538849	0.163672282271216	0.0888544161671655	4.04827947835352	0.0170304199402453	0.703153095122787	-0.0468564979001034	0.136860314507221	-0.0571329471367955	0.0241990185206764	0.205157688058283	0.0133004487146911	0.0604893992541349	0.239843107581814	0.0493977643178142	0.00229785898042924	0.00247247556268399	0.00255813119503749
25	0.486333689213633	0.04	0.0889686608729566	0.0160693390175514	0.161867982728362	0.0390804269418418	0.399818456559152	0.0902817411395117	0.709355171978792	3.9	3.3	4.77	0.0206292962176522	0.0913581558080247	0.162087015398397	0.0222381982621247	0.0984832812659157	0.174728364269707	0.0229792438383015	0.101909621699451	0.180929370970262	0.0889686608729566	4.06424864494365	-0.0149837334279744	0.669909415226783	-0.0468564979001034	0.136860314507221	-0.0571329471367955	0.0241990185206764	0.205157688058283	0.0133004487146911	0.0604893992541349	0.239843107581814	0.0493977643178142	0.00229785898042924	0.00247247556268399	0.00255813119503749
25	0.486333689213633	0.04	0.0889983876882938	0.0205834066148865	0.157413368761701	0.0328026378455568	0.332306868525555	0.0505802085189558	0.614033528532155	4.12	3.33	4.74	0.0110005667388231	0.0722726139734024	0.133544661207982	0.0117909916066871	0.0774656256342016	0.143140259661716	0.0122097561674371	0.0801541867003322	0.14825965687196	0.0889983876882938	4.14025004727792	-0.0227775615612101	0.670706963898351	-0.0468564979001034	0.136860314507221	-0.0571329471367955	0.0241990185206764	0.205157688058283	0.0133004487146911	0.0604893992541349	0.239843107581814	0.0493977643178142	0.00229785898042924	0.00247247556268399	0.00255813119503749
25	0.486333689213633	0.04	0.0891671913845885	0.024288182740455	0.154046200028722	0.0412581806556852	0.37307123888205	0.0922868035709954	0.653855674193105	3.98	3.43	4.68	0.0206637656041409	0.0835336834260885	0.146403601248036	0.0222223603054749	0.0898343335043456	0.157446306703216	0.0230297106296007	0.093192090150842	0.163086846158694	0.0891671913845885	4.1609382946546	-0.0473560364087003	0.649752102796384	-0.0468564979001034	0.136860314507221	-0.0571329471367955	0.0241990185206764	0.205157688058283	0.0133004487146911	0.0604893992541349	0.239843107581814	0.0493977643178142	0.00229785898042924	0.00247247556268399	0.00255813119503749
25	0.486333689213633	0.04	0.0891813836776799	0.0216764249568313	0.156686342398529	0.0419117626055635	0.363806345775763	0.092230886297594	0.635381805253932	3.86	3.22	4.58	0.0212595612178555	0.0838587114354329	0.14645786165301	0.0229414790678034	0.0904930658415068	0.15804465261521	0.0237321322157413	0.0936202392913401	0.163626334436322	0.0891813836776799	3.97142047247168	-0.0559103843478029	0.614848397507535	-0.0468564979001034	0.136860314507221	-0.0571329471367955	0.0241990185206764	0.205157688058283	0.0133004487146911	0.0604893992541349	0.239843107581814	0.0493977643178142	0.00229785898042924	0.00247247556268399	0.00255813119503749
25	0.486333689213633	0.04	0.0895362912800441	0.0236512746747356	0.155421307885353	0.0484099812522872	0.403287874318786	0.124124713102687	0.682451035534886	4.25	3.43	5.13	0.0262543676292802	0.0853018536609787	0.144349339692677	0.0280539364155149	0.0911487495155587	0.154243562615603	0.0289616765016376	0.0938902868889273	0.159163373705815	0.0895362912800441	4.30950563915262	0.0452972108568739	0.757440263013323	-0.0468564979001034	0.136860314507221	-0.0571329471367955	0.0241990185206764	0.205157688058283	0.0133004487146911	0.0604893992541349	0.239843107581814	0.0493977643178142	0.00229785898042924	0.00247247556268399	0.00255813119503749
25	0.486333689213633	0.04	0.0896040056399131	0.0184447255891542	0.160763285690672	0.0428874846395927	0.41139121815331	0.107962496040952	0.714819940265667	3.97	3.39	4.64	0.0242364652883477	0.0923530794890262	0.160469693689705	0.026072399031573	0.0993489071770757	0.172625415322578	0.027030398779857	0.102902187807513	0.178927301583462	0.0896040056399131	4.13857578667053	-0.0186133087101907	0.676716733968225	-0.0468564979001034	0.136860314507221	-0.0571329471367955	0.0241990185206764	0.205157688058283	0.0133004487146911	0.0604893992541349	0.239843107581814	0.0493977643178142	0.00229785898042924	0.00247247556268399	0.00255813119503749
25	0.486333689213633	0.04	0.0896055776021101	0.0233464210980331	0.155864734106187	0.0520162133306862	0.43310027464225	0.144428043516563	0.721772505767936	3.83	3.22	4.75	0.0335307939380306	0.100549697343704	0.167568600749377	0.0362147140362074	0.108598041026383	0.180981368016558	0.0374152239582461	0.112112556531792	0.187105598727067	0.0896055776021101	4.09359434797303	-0.026616415324514	0.65955656453733	-0.0468564979001034	0.136860314507221	-0.0571329471367955	0.0241990185206764	0.205157688058283	0.0133004487146911	0.0604893992541349	0.239843107581814	0.0493977643178142	0.00229785898042924	0.00247247556268399	0.00255813119503749
25	0.486333689213633	0.04	0.0897209274761802	0.0201193265025515	0.159322528449809	0.0474565822447901	0.414868060493922	0.124673261961543	0.7050628590263	4.09	3.27	4.84	0.0272548493914383	0.0906943985276312	0.154133947663824	0.0292301934145442	0.0972676374946759	0.165305081574808	0.0301648382656822	0.100369103776757	0.170934100576687	0.0897209274761802	4.14122309992126	-0.0448793179103369	0.648559931842807	-0.0468564979001034	0.136860314507221	-0.0571329471367955	0.0241990185206764	0.205157688058283	0.0133004487146911	0.0604893992541349	0.239843107581814	0.0493977643178142	0.00229785898042924	0.00247247556268399	0.00255813119503749
25	0.486333689213633	0.04	0.0897520908209168	0.0234142072149995	0.156089974426834	0.0534034979275566	0.427457009636366	0.146476950022697	0.708437069250035	3.99	3.27	4.63	0.0327900525544269	0.0956897164268009	0.158589380299175	0.0352623752781637	0.102904583190349	0.170546791102533	0.036500745117105	0.106464343942416	0.176696645665925	0.0897520908209168	4.09242768739417	0.044802280036953	0.731012301383465	-0.0468564979001034	0.136860314507221	-0.0571329471367955	0.0241990185206764	0.205157688058283	0.0133004487146911	0.0604893992541349	0.239843107581814	0.0493977643178142	0.00229785898042924	0.00247247556268399	0.00255813119503749
25	0.486333689213633	0.04	0.089868416289769	0.0235362543360751	0.156200578243463	0.0416384024303708	0.367330612555789	0.0921864794170402	0.642474745694539	4.03	3.33	4.85	0.0204212849332613	0.0813716192563983	0.142321953579535	0.0219344276317631	0.087400959327088	0.152867491022413	0.0226833511973304	0.0904427680186927	0.158155986099519	0.089868416289769	4.14670791396235	0.05305364532508	0.748131542838456	-0.0468564979001034	0.136860314507221	-0.0571329471367955	0.0241990185206764	0.205157688058283	0.0133004487146911	0.0604893992541349	0.239843107581814	0.0493977643178142	0.00229785898042924	0.00247247556268399	0.00255813119503749
25	0.486333689213633	0.04	0.0902340858988837	0.0249723336676246	0.155495838130143	0.0544599469536198	0.429716633897686	0.150160526394063	0.709272741401309	4.05	3.28	4.86	0.0331714384108646	0.0949272035585029	0.156682968706141	0.0356179638550425	0.101928462170625	0.168238960486207	0.0367930498806636	0.105387763754439	0.173751618987444	0.0902340858988837	4.18883639680952	-0.01682130988615	0.681430478807776	-0.0468564979001034	0.136860314507221	-0.0571329471367955	0.0241990185206764	0.205157688058283	0.0133004487146911	0.0604893992541349	0.239843107581814	0.0493977643178142	0.00229785898042924	0.00247247556268399	0.00255813119503749
25	0.486333689213633	0.04	0.0902630326662307	0.0206461322882995	0.159879933044162	0.0433805896386528	0.394520759779463	0.105268213078967	0.683773306479959	3.72	3.21	4.6	0.0250619551759763	0.0939263744333531	0.16279079369073	0.027151309148169	0.101756786790969	0.176362264433769	0.0280672176269036	0.105328297502137	0.182357044721721	0.0902630326662307	3.98243228739961	0.0359786311387648	0.70748299097424	-0.0468564979001034	0.136860314507221	-0.0571329471367955	0.0241990185206764	0.205157688058283	0.0133004487146911	0.0604893992541349	0.239843107581814	0.0493977643178142	0.00229785898042924	0.00247247556268399	0.00255813119503749
25	0.486333689213633	0.04	0.0906252014157429	0.0219164636292963	0.15933393920219	0.0576242601869147	0.49068402007304	0.180873084298617	0.800494955847464	3.99	3.33	4.82	0.0404456862338083	0.109723632970467	0.179001579707126	0.0434897181122946	0.117981676477373	0.192473634842451	0.0449852403187405	0.121980002455874	0.198468922440184	0.0906252014157429	4.17033864006761	0.0655708537557614	0.761011372667018	-0.0468564979001034	0.136860314507221	-0.0571329471367955	0.0241990185206764	0.205157688058283	0.0133004487146911	0.0604893992541349	0.239843107581814	0.0493977643178142	0.00229785898042924	0.00247247556268399	0.00255813119503749
25	0.486333689213633	0.04	0.0908372175654704	0.0219582538896314	0.159716181241309	0.0360424002912083	0.380653260687914	0.0733004926030723	0.688006028772756	3.94	3.39	4.71	0.0165955255182516	0.0861814249402082	0.155767324362165	0.0178703896472992	0.0928018604983137	0.167733331349328	0.0185146307508383	0.0960915127816076	0.173779053374861	0.0908372175654704	4.15007368115746	0.000961751462768502	0.697373517787043	-0.0468564979001034	0.136860314507221	-0.0571329471367955	0.0241990185206764	0.205157688058283	0.0133004487146911	0.0604893992541349	0.239843107581814	0.0493977643178142	0.00229785898042924	0.00247247556268399	0.00255813119503749
25	0.486333689213633	0.04	0.0908434980151846	0.0212535743100775	0.160433421720292	0.0403444146481268	0.370131416847351	0.0882883217151741	0.651974511979528	3.96	3.24	4.75	0.0198690558212539	0.0832971070201673	0.146725158219081	0.0213803387245186	0.0896328632263746	0.157885387728231	0.022105315412773	0.092627165335125	0.162963457306967	0.0908434980151846	4.06935756481926	-0.0335358324532174	0.65079585530191	-0.0468564979001034	0.136860314507221	-0.0571329471367955	0.0241990185206764	0.205157688058283	0.0133004487146911	0.0604893992541349	0.239843107581814	0.0493977643178142	0.00229785898042924	0.00247247556268399	0.00255813119503749
25	0.486333689213633	0.04	0.0909504437725286	0.0232592294045077	0.158641658140549	0.0447214269656041	0.402978188868473	0.112191719629233	0.693764658107713	4.04	3.49	4.83	0.0247962409322289	0.0890648997505186	0.153333558568808	0.0266265828118333	0.0956392517445038	0.164651920677174	0.0275779985737131	0.0993443782441319	0.170609321103752	0.0909504437725286	4.23020307419457	0.00662133852487515	0.712068918766693	-0.0468564979001034	0.136860314507221	-0.0571329471367955	0.0241990185206764	0.205157688058283	0.0133004487146911	0.0604893992541349	0.239843107581814	0.0493977643178142	0.00229785898042924	0.00247247556268399	0.00255813119503749
25	0.486333689213633	0.04	0.0910174058123171	0.0188767387392736	0.163158072885361	0.0423293569188081	0.401918632064794	0.103441644321874	0.700395619807714	4.04	3.38	4.69	0.0228962159852896	0.0889623890706237	0.155028562155958	0.0245904829041386	0.0955453996834242	0.16650031646271	0.0254660976635321	0.09891571918306	0.172373305830115	0.0910174058123171	4.14942249757793	-0.0288842391346026	0.66730227848732	-0.0468564979001034	0.136860314507221	-0.0571329471367955	0.0241990185206764	0.205157688058283	0.0133004487146911	0.0604893992541349	0.239843107581814	0.0493977643178142	0.00229785898042924	0.00247247556268399	0.00255813119503749
25	0.486333689213633	0.04	0.0910303811089273	0.0227425270491375	0.159318235168717	0.0441530913443141	0.395792130699041	0.108273342899074	0.683310918499007	4.07	3.31	4.79	0.0237907761735845	0.0869669462547601	0.150143116335936	0.0255298512704618	0.0933241180166068	0.161118384762752	0.0264035353503573	0.0964464410013534	0.166546271427069	0.0910303811089273	4.15643658553138	0.00434470053595117	0.699912820969152	-0.0468564979001034	0.136860314507221	-0.0571329471367955	0.0241990185206764	0.205157688058283	0.0133004487146911	0.0604893992541349	0.239843107581814	0.0493977643178142	0.00229785898042924	0.00247247556268399	0.00255813119503749
25	0.486333689213633	0.04	0.0910915399222899	0.0219041694647394	0.16027891037984	0.0508908058060361	0.435496124826855	0.141860879683115	0.729131369970595	4.05	3.5	4.97	0.0313305917758463	0.096181211743446	0.161031831711046	0.0336404376950274	0.103272165563819	0.172903893432611	0.0348112092145584	0.10683458370289	0.178892074954638	0.0910915399222899	4.24191425851132	0.0366438914811107	0.742043962406577	-0.0468564979001034	0.136860314507221	-0.0571329471367955	0.0241990185206764	0.205157688058283	0.0133004487146911	0.0604893992541349	0.239843107581814	0.0493977643178142	0.00229785898042924	0.00247247556268399	0.00255813119503749
25	0.486333689213633	0.04	0.0910929393538376	0.0210778726341464	0.161108006073529	0.0377407498759037	0.362834293188288	0.0767891528160947	0.648879433560481	4.2	3.43	5	0.0163841454265614	0.0774162704930186	0.138448395559476	0.0175239426664962	0.082801894774096	0.148079846881696	0.0181288931435688	0.0856555326086891	0.153110172339075	0.0910929393538376	4.23799531586351	-0.0504452066117296	0.654739800348452	-0.0468564979001034	0.136860314507221	-0.0571329471367955	0.0241990185206764	0.205157688058283	0.0133004487146911	0.0604893992541349	0.239843107581814	0.0493977643178142	0.00229785898042924	0.00247247556268399	0.00255813119503749
25	0.486333689213633	0.04	0.0912422089251713	0.0214254841303585	0.161058933719984	0.0432946840716328	0.415713518786902	0.110607050074956	0.720819987498848	4.09	3.42	4.83	0.0242124088052271	0.0910016645042678	0.157790920203309	0.0259712101812577	0.0976120705170985	0.169252930852939	0.026900093030531	0.101028966826561	0.1749904872966	0.0912422089251713	4.20060875061197	-0.00634709490410156	0.695059016155613	-0.0468564979001034	0.136860314507221	-0.0571329471367955	0.0241990185206764	0.205157688058283	0.0133004487146911	0.0604893992541349	0.239843107581814	0.0493977643178142	0.00229785898042924	0.00247247556268399	0.00255813119503749
25	0.486333689213633	0.04	0.0912778906513803	0.020367342571592	0.162188438731169	0.0376765386235609	0.371846138482708	0.0784369056267927	0.665255371338623	3.95	3.26	4.81	0.0177013731515574	0.0839169673975479	0.150132561643538	0.0190539958364317	0.0903293509327648	0.161604706029098	0.0196767710863639	0.0933886174330837	0.166905304504599	0.0912778906513803	4.1129111909052	-0.056473346395165	0.633420927100848	-0.0468564979001034	0.136860314507221	-0.0571329471367955	0.0241990185206764	0.205157688058283	0.0133004487146911	0.0604893992541349	0.239843107581814	0.0493977643178142	0.00229785898042924	0.00247247556268399	0.00255813119503749
25	0.486333689213633	0.04	0.0913428531474208	0.0246095871711534	0.158076119123688	0.0429077964407208	0.388886665786497	0.102127507321608	0.675645824251386	4.26	3.5	4.93	0.0215253927540004	0.0819655589114422	0.142405725068884	0.0229919382952596	0.0875499506264812	0.152107962957703	0.0237853477390558	0.0906458797700907	0.157431741061009	0.0913428531474208	4.26617409568011	0.0266649656856503	0.735694109647372	-0.0468564979001034	0.136860314507221	-0.0571329471367955	0.0241990185206764	0.205157688058283	0.0133004487146911	0.0604893992541349	0.239843107581814	0.0493977643178142	0.00229785898042924	0.00247247556268399	0.00255813119503749
25	0.486333689213633	0.04	0.0916580259100457	0.0200480625134953	0.163267989306596	0.0372275246045266	0.375808932128273	0.0774202730125058	0.67419759124404	4.09	3.32	4.95	0.0169324928518281	0.0821927101172484	0.147452927382669	0.0181606330326457	0.0881542758919175	0.158147918751189	0.018745577382947	0.0911133678164333	0.163443612459042	0.0916580259100457	4.19939475468893	-0.0381919997750163	0.663364064782694	-0.0468564979001034	0.136860314507221	-0.0571329471367955	0.0241990185206764	0.205157688058283	0.0133004487146911	0.0604893992541349	0.239843107581814	0.0493977643178142	0.00229785898042924	0.00247247556268399	0.00255813119503749
25	0.486333689213633	0.04	0.091674556621682	0.0182832148290794	0.165065898414285	0.0412972357349552	0.420440412789875	0.104160643186843	0.736720182392907	4.27	3.62	4.85	0.0219182067571506	0.0884719949363201	0.15502578311549	0.0234073615958659	0.0944829109209153	0.165558460245965	0.0242665892751575	0.097937336788334	0.171649156417925	0.091674556621682	4.30381922816048	0.00554566861799772	0.722726168793106	-0.0468564979001034	0.136860314507221	-0.0571329471367955	0.0241990185206764	0.205157688058283	0.0133004487146911	0.0604893992541349	0.239843107581814	0.0493977643178142	0.00229785898042924	0.00247247556268399	0.00255813119503749
25	0.486333689213633	0.04	0.0916748883816397	0.0172640008434206	0.166085775919859	0.0457905191895367	0.4044668747839	0.116194848587142	0.692738900980658	4	3.25	4.66	0.025903916166287	0.0901698839822892	0.154435851798291	0.0278437036899044	0.096922160928835	0.166000618167766	0.0287953870275715	0.100392946822103	0.171785714399493	0.0916748883816397	4.00549250484178	0.0215606503563889	0.699766931539386	-0.0468564979001034	0.136860314507221	-0.0571329471367955	0.0241990185206764	0.205157688058283	0.0133004487146911	0.0604893992541349	0.239843107581814	0.0493977643178142	0.00229785898042924	0.00247247556268399	0.00255813119503749
25	0.486333689213633	0.04	0.0917810575948685	0.0210542124018042	0.162507902787933	0.036588844413702	0.362051105161225	0.0719917829809614	0.652110427341489	3.97	3.43	4.65	0.0161665991877296	0.0813028217979257	0.146439044408122	0.0173918834296117	0.0874648516232931	0.157537819816975	0.0180264809222081	0.0907425279667222	0.163346639434894	0.0917810575948685	4.08584691560615	0.0366978322391714	0.725440052678695	-0.0468564979001034	0.136860314507221	-0.0571329471367955	0.0241990185206764	0.205157688058283	0.0133004487146911	0.0604893992541349	0.239843107581814	0.0493977643178142	0.00229785898042924	0.00247247556268399	0.00255813119503749
25	0.486333689213633	0.04	0.0918059457276011	0.0216851419699751	0.161926749485227	0.0395740029557418	0.415826916287257	0.0959926274856862	0.735661205088828	4.03	3.43	4.88	0.0212727066468966	0.0921504519436295	0.163028197240362	0.0228499581815609	0.0989828895906417	0.175115820999722	0.0236532614714834	0.102323863923084	0.181416112572242	0.0918059457276011	4.29682999335515	0.0510779016540387	0.762074744993719	-0.0468564979001034	0.136860314507221	-0.0571329471367955	0.0241990185206764	0.205157688058283	0.0133004487146911	0.0604893992541349	0.239843107581814	0.0493977643178142	0.00229785898042924	0.00247247556268399	0.00255813119503749
25	0.486333689213633	0.04	0.0918692358294329	0.0253456566370066	0.158392815021859	0.0442056926270101	0.384899392788852	0.105467606203067	0.664331179374638	3.88	3.3	4.64	0.0241980991996331	0.0883098993509948	0.152421699502356	0.0260980292402884	0.0952436105189671	0.164389191797646	0.0269945966524688	0.0986546563112369	0.170712681126315	0.0918692358294329	4.09065530501825	0.0546626576537634	0.741550185450926	-0.0468564979001034	0.136860314507221	-0.0571329471367955	0.0241990185206764	0.205157688058283	0.0133004487146911	0.0604893992541349	0.239843107581814	0.0493977643178142	0.00229785898042924	0.00247247556268399	0.00255813119503749
25	0.486333689213633	0.04	0.0919022012683344	0.0179163892593326	0.165888013277336	0.0410111492596253	0.409471810530455	0.100324637502825	0.718618983558084	3.86	3.32	4.61	0.0230884468917092	0.0942347601387363	0.165381073385763	0.024910315843283	0.101670660199966	0.17843100455665	0.0257765357166136	0.105316862958716	0.184720197521892	0.0919022012683344	4.04437986129552	-0.0322275581915575	0.651396531873294	-0.0468564979001034	0.136860314507221	-0.0571329471367955	0.0241990185206764	0.205157688058283	0.0133004487146911	0.0604893992541349	0.239843107581814	0.0493977643178142	0.00229785898042924	0.00247247556268399	0.00255813119503749
25	0.486333689213633	0.04	0.0923659856606609	0.0222701355774841	0.162461835743838	0.042221934906554	0.404375872528368	0.103675425288215	0.705076319768521	3.92	3.39	4.86	0.0235624103208665	0.0919028806092097	0.160243350897553	0.0253838847440306	0.0990073637314874	0.172630842718944	0.0262661649210827	0.102393796007391	0.178742527449504	0.0923659856606609	4.18786180743856	0.0120813648877613	0.711536875538849	-0.0468564979001034	0.136860314507221	-0.0571329471367955	0.0241990185206764	0.205157688058283	0.0133004487146911	0.0604893992541349	0.239843107581814	0.0493977643178142	0.00229785898042924	0.00247247556268399	0.00255813119503749
25	0.486333689213633	0.04	0.0924498439847621	0.0201738055033349	0.164725882466189	0.0295324821527179	0.327662271550395	0.0344025444473112	0.620921998653479	3.99	3.26	4.79	0.0076960668569584	0.0733001232573595	0.138904179657761	0.00827568774417001	0.0788206421489979	0.149365596553826	0.00855944982637239	0.0814216178942472	0.154242250823416	0.0924498439847621	4.05794266557488	0.00669467332168695	0.689829623338288	-0.0468564979001034	0.136860314507221	-0.0571329471367955	0.0241990185206764	0.205157688058283	0.0133004487146911	0.0604893992541349	0.239843107581814	0.0493977643178142	0.00229785898042924	0.00247247556268399	0.00255813119503749
25	0.486333689213633	0.04	0.0926149041613564	0.0199344004773587	0.165295407845354	0.0406010676735139	0.39024664914666	0.0940667830008594	0.686426515292461	4.06	3.29	4.88	0.0206955894229853	0.0858579847932217	0.151020380163458	0.0222116416255231	0.0921474981910211	0.162083354756519	0.0229383493863992	0.0951251633531229	0.167450663381085	0.0926149041613564	4.14308586342085	-0.0101244334550946	0.684427830562054	-0.0468564979001034	0.136860314507221	-0.0571329471367955	0.0241990185206764	0.205157688058283	0.0133004487146911	0.0604893992541349	0.239843107581814	0.0493977643178142	0.00229785898042924	0.00247247556268399	0.00255813119503749
25	0.486333689213633	0.04	0.0926647869421002	0.023754591988269	0.161574981895931	0.0382095259794852	0.378135951349625	0.0819340498542838	0.674337852844967	4.04	3.34	4.78	0.0181030866739152	0.0835480232452803	0.148992959816645	0.0194386697612443	0.089711907274348	0.159985144787452	0.0201227910816669	0.0929802646220196	0.165593257856097	0.0926647869421002	4.14535236525912	-0.0413390315200589	0.652425236422038	-0.0468564979001034	0.136860314507221	-0.0571329471367955	0.0241990185206764	0.205157688058283	0.0133004487146911	0.0604893992541349	0.239843107581814	0.0493977643178142	0.00229785898042924	0.00247247556268399	0.00255813119503749
25	0.486333689213633	0.04	0.0926976131718196	0.0234955031619826	0.161899723181657	0.0403807696995444	0.395858527714893	0.094566499168636	0.69715055626115	4.26	3.43	4.79	0.0199388866654599	0.0834648463150559	0.146990805964652	0.0212981726426666	0.0891548628686031	0.15701155309454	0.0220542404007154	0.0922793936472088	0.162527564264019	0.0926976131718196	4.29816892568339	-0.0465978472585533	0.66681478548201	-0.0468564979001034	0.136860314507221	-0.0571329471367955	0.0241990185206764	0.205157688058283	0.0133004487146911	0.0604893992541349	0.239843107581814	0.0493977643178142	0.00229785898042924	0.00247247556268399	0.00255813119503749
25	0.486333689213633	0.04	0.092726606715885	0.0243020020804803	0.16115121135129	0.0400168807712203	0.37554842789214	0.0883635344565755	0.662733321327705	4	3.32	4.89	0.0197370771111347	0.0838833385950079	0.148029600078881	0.0212197666191941	0.0901848261625693	0.159149885705945	0.0219234363526795	0.0931246850988828	0.164296187157743	0.092726606715885	4.13344328124385	0.00796488539011836	0.701634274001951	-0.0468564979001034	0.136860314507221	-0.0571329471367955	0.0241990185206764	0.205157688058283	0.0133004487146911	0.0604893992541349	0.239843107581814	0.0493977643178142	0.00229785898042924	0.00247247556268399	0.00255813119503749
25	0.486333689213633	0.04	0.0928558806350192	0.0182096347647726	0.167502126505266	0.035938712486011	0.421780970726505	0.0807109808605337	0.762850960592477	3.99	3.45	4.65	0.0180654197005672	0.0944066120451873	0.170747804389807	0.0194272282599312	0.101523176978338	0.183619125696744	0.0201649137886761	0.105352931740549	0.190201379631253	0.0928558806350192	4.1141113239282	0.0343744968042136	0.727753957144013	-0.0468564979001034	0.136860314507221	-0.0571329471367955	0.0241990185206764	0.205157688058283	0.0133004487146911	0.0604893992541349	0.239843107581814	0.0493977643178142	0.00229785898042924	0.00247247556268399	0.00255813119503749
25	0.486333689213633	0.04	0.0930139448455463	0.0177050652349371	0.168322824456155	0.0400531171996884	0.406883349988469	0.0958830408734634	0.717883659103474	4.13	3.52	4.83	0.0207865501561779	0.0882085203514833	0.155630490546789	0.0222720856676922	0.0945124470933293	0.166752808518966	0.0230519138292266	0.0979030973925826	0.172868327888506	0.0930139448455463	4.18688579543298	-0.0281044672932013	0.673930156751763	-0.0468564979001034	0.136860314507221	-0.0571329471367955	0.0241990185206764	0.205157688058283	0.0133004487146911	0.0604893992541349	0.239843107581814	0.0493977643178142	0.00229785898042924	0.00247247556268399	0.00255813119503749
25	0.486333689213633	0.04	0.0931261731402333	0.0196669733274748	0.166585372952992	0.0366201766650915	0.39155872753525	0.0779985326791628	0.705118922391337	3.92	3.41	4.58	0.0177384427467057	0.0890483683702997	0.160358293993894	0.0191111801461464	0.0959396173579704	0.172768054569794	0.0198206643657386	0.0993964565164861	0.179374112223013	0.0931261731402333	4.09129554498966	0.0117937273251356	0.700783048089451	-0.0468564979001034	0.136860314507221	-0.0571329471367955	0.0241990185206764	0.205157688058283	0.0133004487146911	0.0604893992541349	0.239843107581814	0.0493977643178142	0.00229785898042924	0.00247247556268399	0.00255813119503749
25	0.486333689213633	0.04	0.0932039904603849	0.0227364207571305	0.163671560163639	0.0385076419541944	0.392994398353578	0.0863950146803205	0.699593782026836	4.17	3.44	4.9	0.0185775912215144	0.0845059094204982	0.150434227619482	0.0198871240780129	0.0904627239307812	0.16103832378355	0.0205669145310367	0.0937918733921834	0.166804328883588	0.0932039904603849	4.23014581640675	-0.0551195594593034	0.649838768788323	-0.0468564979001034	0.136860314507221	-0.0571329471367955	0.0241990185206764	0.205157688058283	0.0133004487146911	0.0604893992541349	0.239843107581814	0.0493977643178142	0.00229785898042924	0.00247247556268399	0.00255813119503749
25	0.486333689213633	0.04	0.093262282623059	0.0214238394004752	0.165100725845643	0.042743793082396	0.415443536327702	0.108488308721809	0.722398763933594	4.12	3.63	4.88	0.0235756838075868	0.0902803773767248	0.156985070945863	0.0252673559509362	0.0967584418411852	0.168249527731434	0.0261883449261404	0.100303833185171	0.174392206813809	0.093262282623059	4.29702455792644	0.0532529726838479	0.766059401381207	-0.0468564979001034	0.136860314507221	-0.0571329471367955	0.0241990185206764	0.205157688058283	0.0133004487146911	0.0604893992541349	0.239843107581814	0.0493977643178142	0.00229785898042924	0.00247247556268399	0.00255813119503749
25	0.486333689213633	0.04	0.0934417478269012	0.0221273438844552	0.164756151769347	0.0382420694401047	0.366876088700982	0.079621441059219	0.654130736342745	3.97	3.39	4.7	0.0178888263238299	0.0824273279386719	0.146965829553514	0.0192457556224394	0.0886797256232021	0.158113695623965	0.0199118655157463	0.0918147288764885	0.163654848139232	0.0934417478269012	4.08412873913232	0.0248612015186223	0.712837607396844	-0.0468564979001034	0.136860314507221	-0.0571329471367955	0.0241990185206764	0.205157688058283	0.0133004487146911	0.0604893992541349	0.239843107581814	0.0493977643178142	0.00229785898042924	0.00247247556268399	0.00255813119503749
25	0.486333689213633	0.04	0.0934869022688495	0.0183642578667066	0.168609546670992	0.0399811485407635	0.416808482659016	0.0979233599941597	0.735693605323872	3.97	3.36	4.69	0.0219754144155661	0.0935378354960599	0.165100256576554	0.0236391488913435	0.100619482229154	0.177599815566965	0.0244773768581549	0.104127715674713	0.183831639419458	0.0934869022688495	4.11308496184965	-0.0380181636798181	0.655672989437438	-0.0468564979001034	0.136860314507221	-0.0571329471367955	0.0241990185206764	0.205157688058283	0.0133004487146911	0.0604893992541349	0.239843107581814	0.0493977643178142	0.00229785898042924	0.00247247556268399	0.00255813119503749
25	0.486333689213633	0.04	0.0935611570487374	0.0214951362598589	0.165627177837616	0.0331489449246959	0.369056872822303	0.0578682635697644	0.680245482074842	4.07	3.4	4.75	0.0127157479638842	0.0810951269254884	0.149474505887093	0.0136453042715104	0.0870234047558954	0.16040150524028	0.0141323967491239	0.0901037609990454	0.166029956936836	0.0935611570487374	4.19374379657962	-0.0247537217987611	0.677445696017639	-0.0468564979001034	0.136860314507221	-0.0571329471367955	0.0241990185206764	0.205157688058283	0.0133004487146911	0.0604893992541349	0.239843107581814	0.0493977643178142	0.00229785898042924	0.00247247556268399	0.00255813119503749
25	0.486333689213633	0.04	0.0937446884357595	0.02397360220701	0.163515774664509	0.0515042156534818	0.44330638124423	0.146286337302587	0.740326425185873	3.94	3.34	4.77	0.0330589726368935	0.100181970493933	0.167304968350972	0.0355908738885731	0.107854648628106	0.180118423367639	0.0368091817585481	0.111595892151126	0.186193333877685	0.0937446884357595	4.14730716622901	0.0829197426170628	0.777909761742701	-0.0468564979001034	0.136860314507221	-0.0571329471367955	0.0241990185206764	0.205157688058283	0.0133004487146911	0.0604893992541349	0.239843107581814	0.0493977643178142	0.00229785898042924	0.00247247556268399	0.00255813119503749
25	0.486333689213633	0.04	0.0937804722110869	0.0200434041017635	0.16751754032041	0.0448224135373001	0.434446749303106	0.121322677370343	0.747570821235868	4.07	3.48	4.65	0.0266457347037734	0.0954162327749375	0.164186730846101	0.0285919942501076	0.102385631666654	0.176179269083201	0.0296699578669489	0.106300470102133	0.18266025768944	0.0937804722110869	4.18475388290287	-0.00935361501254503	0.6929689924355	-0.0468564979001034	0.136860314507221	-0.0571329471367955	0.0241990185206764	0.205157688058283	0.0133004487146911	0.0604893992541349	0.239843107581814	0.0493977643178142	0.00229785898042924	0.00247247556268399	0.00255813119503749
25	0.486333689213633	0.04	0.0939575376802366	0.0233259864381736	0.1645890889223	0.0482898635268937	0.421249208577603	0.129272023051053	0.713226394104154	3.94	3.36	4.68	0.0292418161533741	0.0952881499124976	0.161334483671621	0.0314848935732324	0.102597500888775	0.173710108204318	0.0326200092824593	0.106344669208966	0.179751207766276	0.0939575376802366	4.11856556384552	-0.0156307241531355	0.676722722732089	-0.0468564979001034	0.136860314507221	-0.0571329471367955	0.0241990185206764	0.205157688058283	0.0133004487146911	0.0604893992541349	0.239843107581814	0.0493977643178142	0.00229785898042924	0.00247247556268399	0.00255813119503749
25	0.486333689213633	0.04	0.0940085401737871	0.0230644599938149	0.164952620353759	0.0499593288358779	0.439718643425841	0.140338396516547	0.739098890335135	4.21	3.44	5.01	0.0298976303578068	0.0936774666727221	0.157457302987637	0.0319721276831118	0.100177435122668	0.168382742562225	0.0330635436042485	0.103690865615001	0.174093548238943	0.0940085401737871	4.29324309750163	-0.0100358180773944	0.70201937891858	-0.0468564979001034	0.136860314507221	-0.0571329471367955	0.0241990185206764	0.205157688058283	0.0133004487146911	0.0604893992541349	0.239843107581814	0.0493977643178142	0.00229785898042924	0.00247247556268399	0.00255813119503749
25	0.486333689213633	0.04	0.0940762518401155	0.0220551852013441	0.166097318478887	0.0402263089023503	0.377172092778547	0.0895287405412258	0.664815445015868	4	3.25	4.66	0.0199749927598713	0.0841518575703382	0.148328722380805	0.0214727752451344	0.0904618062089386	0.159450837172743	0.0222187773039103	0.0935468605410279	0.164886664123515	0.0940762518401155	4.02831445099015	0.00706162408737386	0.687190496244371	-0.0468564979001034	0.136860314507221	-0.0571329471367955	0.0241990185206764	0.205157688058283	0.0133004487146911	0.0604893992541349	0.239843107581814	0.0493977643178142	0.00229785898042924	0.00247247556268399	0.00255813119503749
25	0.486333689213633	0.04	0.0941652360076847	0.019243790970853	0.169086681044516	0.0576993226518429	0.492342316470583	0.181698995512137	0.802985637429029	4.17	3.45	4.81	0.0390894306664176	0.105919027177752	0.172748623689086	0.0418470534641922	0.113391244579844	0.184935435695496	0.0434309451491346	0.117500757789232	0.191433157067513	0.0941652360076847	4.2375327911564	0.0314785712382613	0.738026056676505	-0.0468564979001034	0.136860314507221	-0.0571329471367955	0.0241990185206764	0.205157688058283	0.0133004487146911	0.0604893992541349	0.239843107581814	0.0493977643178142	0.00229785898042924	0.00247247556268399	0.00255813119503749
25	0.486333689213633	0.04	0.0942427406076595	0.0175254850936698	0.170959996121649	0.0372827386506412	0.374459868259921	0.0773711105064925	0.671548626013349	3.85	3.19	4.63	0.0178586361898993	0.0864320353061285	0.155005434422358	0.0192746389141535	0.0932851900574156	0.167295741200678	0.0199586798720247	0.0964285939287948	0.172920801498094	0.0942427406076595	3.95947988638886	-0.0307550095597711	0.641835953293787	-0.0468564979001034	0.136860314507221	-0.0571329471367955	0.0241990185206764	0.205157688058283	0.0133004487146911	0.0604893992541349	0.239843107581814	0.0493977643178142	0.00229785898042924	0.00247247556268399	0.00255813119503749
25	0.486333689213633	0.04	0.0948240191589644	0.0240385000314386	0.16560953828649	0.0484451682642288	0.424915405160284	0.130893550201432	0.718937260119136	4.09	3.43	4.75	0.0286235137008648	0.0929195663391889	0.157215618977513	0.0306991291885391	0.0996575682846236	0.168616007380708	0.0318200804027242	0.103250949550539	0.174780713026746	0.0948240191589644	4.16784106149895	-0.0458382558352372	0.654193146377073	-0.0468564979001034	0.136860314507221	-0.0571329471367955	0.0241990185206764	0.205157688058283	0.0133004487146911	0.0604893992541349	0.239843107581814	0.0493977643178142	0.00229785898042924	0.00247247556268399	0.00255813119503749
25	0.486333689213633	0.04	0.0949779059626432	0.0228194386017778	0.167136373323509	0.0393864413950859	0.395900284319731	0.0906386257934877	0.701161942845974	4.01	3.41	4.65	0.0201793500258257	0.0881413452893035	0.156103340552781	0.0216870861443695	0.0947269830655273	0.167766879986685	0.0224685216349485	0.0982101164280153	0.173648821283947	0.0949779059626432	4.11895100548711	0.0450478924038948	0.737478103073918	-0.0468564979001034	0.136860314507221	-0.0571329471367955	0.0241990185206764	0.205157688058283	0.0133004487146911	0.0604893992541349	0.239843107581814	0.0493977643178142	0.00229785898042924	0.00247247556268399	0.00255813119503749
25	0.486333689213633	0.04	0.0950484595720576	0.0227900555845263	0.167306863559589	0.0458121481890018	0.420049259468626	0.12074541308532	0.719353105851931	3.99	3.41	4.88	0.0270286167045546	0.0940271778538457	0.161025739003137	0.0290663828075874	0.10111616053797	0.173165938268352	0.0300586451262802	0.104672182135619	0.179337309869725	0.0950484595720576	4.17571205060324	-0.0378778017259156	0.660407324819041	-0.0468564979001034	0.136860314507221	-0.0571329471367955	0.0241990185206764	0.205157688058283	0.0133004487146911	0.0604893992541349	0.239843107581814	0.0493977643178142	0.00229785898042924	0.00247247556268399	0.00255813119503749
25	0.486333689213633	0.04	0.0950507680950573	0.0184193455183767	0.171682190671738	0.0319202154361609	0.369093767595095	0.0517391351220346	0.686448400068156	4	3.35	4.76	0.0115580336586344	0.082452058369246	0.153346083079858	0.0124264791381467	0.0886473264816346	0.164868173825123	0.0128594113655296	0.0917724631450255	0.170749857597093	0.0950507680950573	4.11202906273023	-0.0166734603526758	0.676485404666311	-0.0468564979001034	0.136860314507221	-0.0571329471367955	0.0241990185206764	0.205157688058283	0.0133004487146911	0.0604893992541349	0.239843107581814	0.0493977643178142	0.00229785898042924	0.00247247556268399	0.00255813119503749
25	0.486333689213633	0.04	0.0951111965750829	0.0237864060562589	0.166435987093907	0.0329813442893118	0.351343553404365	0.0543132898373289	0.648373816971401	4.06	3.48	4.7	0.0119663863154003	0.0774085440608412	0.142850701806282	0.0128450590770834	0.0830925306374961	0.153340002197909	0.013333721339081	0.0861915638402934	0.159072579055965	0.0951111965750829	4.12156233406809	-0.0432974809366367	0.649779060005791	-0.0468564979001034	0.136860314507221	-0.0571329471367955	0.0241990185206764	0.205157688058283	0.0133004487146911	0.0604893992541349	0.239843107581814	0.0493977643178142	0.00229785898042924	0.00247247556268399	0.00255813119503749
25	0.486333689213633	0.04	0.0952325470396857	0.018850235184468	0.171614858894903	0.0334339568103404	0.375709085728301	0.060311011317031	0.691107160139571	4.09	3.44	4.72	0.0131987087826204	0.0822217154251584	0.151244722067696	0.0141570245270353	0.0881915694254589	0.162226114323882	0.0146837027120948	0.0913212715997361	0.168012399492176	0.0952325470396857	4.17447369824867	0.0287503469874593	0.728968271566725	-0.0468564979001034	0.136860314507221	-0.0571329471367955	0.0241990185206764	0.205157688058283	0.0133004487146911	0.0604893992541349	0.239843107581814	0.0493977643178142	0.00229785898042924	0.00247247556268399	0.00255813119503749
25	0.486333689213633	0.04	0.0952834266938797	0.0176108138356225	0.172956039552137	0.0429099235972888	0.450729143733422	0.118376882755723	0.78308140471112	4.03	3.37	4.82	0.026247327273093	0.0999387301953608	0.173630133117629	0.0281951596845619	0.107355252868705	0.186515346052848	0.0291894252384509	0.111147596618593	0.192977671901464	0.0952834266938797	4.15902183278037	-0.0562186603403915	0.643319836510703	-0.0468564979001034	0.136860314507221	-0.0571329471367955	0.0241990185206764	0.205157688058283	0.0133004487146911	0.0604893992541349	0.239843107581814	0.0493977643178142	0.00229785898042924	0.00247247556268399	0.00255813119503749
25	0.486333689213633	0.04	0.0954984213045649	0.0254399272211761	0.165556915387954	0.0374119661251359	0.378066800548944	0.0786549629909887	0.677478638106899	3.87	3.4	4.67	0.0180971402246097	0.0869866012725435	0.155876062320477	0.0195245990933992	0.0938478950411298	0.16817119098886	0.0202330325695513	0.0972015049240781	0.174115415874258	0.0954984213045649	4.07628377657206	0.0228923926327063	0.710172910414149	-0.0468564979001034	0.136860314507221	-0.0571329471367955	0.0241990185206764	0.205157688058283	0.0133004487146911	0.0604893992541349	0.239843107581814	0.0493977643178142	0.00229785898042924	0.00247247556268399	0.00255813119503749
25	0.486333689213633	0.04	0.0955313823950165	0.023572642339592	0.167490122450441	0.0494846273083304	0.485294318407095	0.153220153583313	0.817368483230877	4.08	3.59	4.76	0.0336149973918767	0.106468808874264	0.179322620356651	0.0360658795341288	0.114231489898295	0.192397100262461	0.0373980891960631	0.118390592082869	0.199202603820595	0.0955313823950165	4.27260281378026	-0.0105080070295403	0.701127192766268	-0.0468564979001034	0.136860314507221	-0.0571329471367955	0.0241990185206764	0.205157688058283	0.0133004487146911	0.0604893992541349	0.239843107581814	0.0493977643178142	0.00229785898042924	0.00247247556268399	0.00255813119503749
25	0.486333689213633	0.04	0.0956503060375699	0.0259669300360749	0.165333682039065	0.0531905962863092	0.434466047280541	0.148275584968092	0.720656509592991	4.04	3.54	4.64	0.0327652091319689	0.0960061692081688	0.159247129284369	0.0351830240763055	0.103090670018925	0.170998315961544	0.0365651024792698	0.107100962790651	0.177389840316027	0.0956503060375699	4.14634371741246	0.0592408699548532	0.756507693899404	-0.0468564979001034	0.136860314507221	-0.0571329471367955	0.0241990185206764	0.205157688058283	0.0133004487146911	0.0604893992541349	0.239843107581814	0.0493977643178142	0.00229785898042924	0.00247247556268399	0.00255813119503749
25	0.486333689213633	0.04	0.0957171941659705	0.0247443070795988	0.166690081252342	0.0517774700329911	0.42209135138562	0.140073475548511	0.70410922722273	3.89	3.37	4.76	0.0320223212935351	0.0964946776423186	0.160967033991102	0.0345217811667123	0.104026441892989	0.173531102619267	0.0357636454275961	0.107636644767436	0.179701762765762	0.0957171941659705	4.02461453076513	-0.0869483739604785	0.591551890975295	-0.0468564979001034	0.136860314507221	-0.0571329471367955	0.0241990185206764	0.205157688058283	0.0133004487146911	0.0604893992541349	0.239843107581814	0.0493977643178142	0.00229785898042924	0.00247247556268399	0.00255813119503749
25	0.486333689213633	0.04	0.0957349688997871	0.017984624796879	0.173485313002695	0.0303037896016463	0.362964144199407	0.0423973274760259	0.683530960922788	4.16	3.61	4.81	0.00913318145142662	0.078189300757447	0.147245420063467	0.00977894344887253	0.0837176787169303	0.157656413984988	0.0101479893364203	0.0868706338776974	0.163674495999192	0.0957349688997871	4.220345564389	0.0573334479569583	0.76326148584993	-0.0468564979001034	0.136860314507221	-0.0571329471367955	0.0241990185206764	0.205157688058283	0.0133004487146911	0.0604893992541349	0.239843107581814	0.0493977643178142	0.00229785898042924	0.00247247556268399	0.00255813119503749
25	0.486333689213633	0.04	0.0958669845414153	0.0269052091618333	0.164828759920997	0.0375501961346953	0.354105328837231	0.0742066405456084	0.634004017128854	4.1	3.45	4.66	0.0161812759892782	0.0772151388751751	0.138249001761072	0.0173490686342333	0.0827877075228743	0.148226346411515	0.0180008885409279	0.0857511818772764	0.153780087885616	0.0958669845414153	4.12300436381727	0.014921788907001	0.708156669781705	-0.0468564979001034	0.136860314507221	-0.0571329471367955	0.0241990185206764	0.205157688058283	0.0133004487146911	0.0604893992541349	0.239843107581814	0.0493977643178142	0.00229785898042924	0.00247247556268399	0.00255813119503749
25	0.486333689213633	0.04	0.0959309332756869	0.0222927204052571	0.169569146146117	0.033567017856782	0.360830342034069	0.0585443633284488	0.663116320739688	3.97	3.26	4.63	0.0131630931474585	0.0811289615701695	0.149094829992881	0.0141627798226141	0.0872903964960146	0.160418013169415	0.0146578073658439	0.0902543643846002	0.166068038903541	0.0959309332756869	4.05454013152931	0.017992035461037	0.702124160514739	-0.0468564979001034	0.136860314507221	-0.0571329471367955	0.0241990185206764	0.205157688058283	0.0133004487146911	0.0604893992541349	0.239843107581814	0.0493977643178142	0.00229785898042924	0.00247247556268399	0.00255813119503749
25	0.486333689213633	0.04	0.09601233629281	0.0215553694341351	0.170469303151485	0.0357618052232478	0.364126658052978	0.0689239173306887	0.659329398775268	3.98	3.33	4.65	0.0154446250889548	0.0815943135028145	0.147744001916674	0.0166110583562669	0.0877566075789095	0.158902156801552	0.0171959687416432	0.0909132024029532	0.164570859379114	0.09601233629281	4.03737324666694	-0.0204857365155307	0.661817058369363	-0.0468564979001034	0.136860314507221	-0.0571329471367955	0.0241990185206764	0.205157688058283	0.0133004487146911	0.0604893992541349	0.239843107581814	0.0493977643178142	0.00229785898042924	0.00247247556268399	0.00255813119503749
25	0.486333689213633	0.04	0.0963527891349132	0.0247943508081841	0.167911227461642	0.0353214227748473	0.374230939206884	0.0688813263575047	0.679580552056263	4.06	3.38	4.71	0.015176227668618	0.0824521569832641	0.14972808629791	0.0162906172157128	0.0885066142491872	0.160722611282662	0.0168594103866084	0.0916132189882774	0.166348540287166	0.0963527891349132	4.1626764962084	0.010073344249676	0.709205154684986	-0.0468564979001034	0.136860314507221	-0.0571329471367955	0.0241990185206764	0.205157688058283	0.0133004487146911	0.0604893992541349	0.239843107581814	0.0493977643178142	0.00229785898042924	0.00247247556268399	0.00255813119503749
25	0.486333689213633	0.04	0.0963968505746533	0.0191155318728572	0.173678169276449	0.0348395662299074	0.391031895661493	0.0696946770503906	0.712369114272596	3.92	3.47	4.59	0.0158179457862215	0.0887488340291011	0.161679722271981	0.0170379963002324	0.0955941009201654	0.174150205540098	0.0176844763318769	0.0991003102090183	0.180538489505875	0.0963968505746533	4.08625398971903	0.0383032330018949	0.729374528695684	-0.0468564979001034	0.136860314507221	-0.0571329471367955	0.0241990185206764	0.205157688058283	0.0133004487146911	0.0604893992541349	0.239843107581814	0.0493977643178142	0.00229785898042924	0.00247247556268399	0.00255813119503749
25	0.486333689213633	0.04	0.0964972157719728	0.0232475214330046	0.169746910110941	0.0412492200605305	0.423238438795617	0.104660601461956	0.741816276129278	4.19	3.45	4.9	0.0224009882950112	0.0905876631800724	0.158774338065134	0.0239676635768621	0.0969231627962415	0.169878662015621	0.0247834844311285	0.100237348852164	0.175881652531279	0.0964972157719728	4.29065176727383	-0.0246132251354917	0.688458171303145	-0.0468564979001034	0.136860314507221	-0.0571329471367955	0.0241990185206764	0.205157688058283	0.0133004487146911	0.0604893992541349	0.239843107581814	0.0493977643178142	0.00229785898042924	0.00247247556268399	0.00255813119503749
25	0.486333689213633	0.04	0.0965613389443768	0.0266188657521628	0.166503812136591	0.0444004777356614	0.399158290569092	0.110040540141786	0.688276040996399	4.12	3.3	4.74	0.0239358858787815	0.0868244310535081	0.149712976228235	0.0256561686396089	0.0930645415184567	0.160472914397304	0.0265286396494048	0.0962863597627248	0.165927532342154	0.0965613389443768	4.14105816801123	0.0222033972236454	0.7182831358799	-0.0468564979001034	0.136860314507221	-0.0571329471367955	0.0241990185206764	0.205157688058283	0.0133004487146911	0.0604893992541349	0.239843107581814	0.0493977643178142	0.00229785898042924	0.00247247556268399	0.00255813119503749
25	0.486333689213633	0.04	0.0966229966013993	0.0254762474166664	0.167769745786132	0.0401694268797681	0.39339649910675	0.0931586610359623	0.693634337177538	4.07	3.42	4.82	0.0204829464826754	0.0864967287857949	0.152510511088914	0.0219818502346529	0.0928263977824144	0.163670945330176	0.0227506043393134	0.0960503614704066	0.169476225693501	0.0966229966013993	4.16489599785769	0.00414023827396844	0.702801984356211	-0.0468564979001034	0.136860314507221	-0.0571329471367955	0.0241990185206764	0.205157688058283	0.0133004487146911	0.0604893992541349	0.239843107581814	0.0493977643178142	0.00229785898042924	0.00247247556268399	0.00255813119503749
25	0.486333689213633	0.04	0.096739638167654	0.0235459045547019	0.169933371780606	0.0465092862941386	0.439157370080638	0.128705676436756	0.749609063724519	3.95	3.31	4.71	0.0290159748621216	0.0990055727420592	0.168995170621997	0.0312294232717352	0.106558092640843	0.181886762009952	0.0323180488026992	0.11040229726932	0.188302802760154	0.096739638167654	4.11488842962456	-0.0259717412791343	0.666045131119835	-0.0468564979001034	0.136860314507221	-0.0571329471367955	0.0241990185206764	0.205157688058283	0.0133004487146911	0.0604893992541349	0.239843107581814	0.0493977643178142	0.00229785898042924	0.00247247556268399	0.00255813119503749
25	0.486333689213633	0.04	0.0967518923498105	0.0252601224461877	0.168243662253433	0.0397724758829787	0.380325854540815	0.0885582478657834	0.672093461215847	4.09	3.41	4.61	0.0193566789081492	0.0831299808231465	0.146903282738144	0.020759217258414	0.0891533790886494	0.157547540918885	0.0215353475835713	0.092553813774792	0.163161222710856	0.0967518923498105	4.09370568984747	0.0121493819434613	0.703024419255394	-0.0468564979001034	0.136860314507221	-0.0571329471367955	0.0241990185206764	0.205157688058283	0.0133004487146911	0.0604893992541349	0.239843107581814	0.0493977643178142	0.00229785898042924	0.00247247556268399	0.00255813119503749
25	0.486333689213633	0.04	0.0968382825282191	0.027012501127586	0.166664063928852	0.0588486577600768	0.463812447622912	0.174218611721695	0.75340628352413	4.02	3.35	4.85	0.0386851321185231	0.10298925951247	0.167293386906418	0.0415629331932387	0.110650668055709	0.179738402918178	0.0429755721048991	0.11453455891342	0.18577819931088	0.0968382825282191	4.17760974051708	0.00878643470389889	0.706850775793162	-0.0468564979001034	0.136860314507221	-0.0571329471367955	0.0241990185206764	0.205157688058283	0.0133004487146911	0.0604893992541349	0.239843107581814	0.0493977643178142	0.00229785898042924	0.00247247556268399	0.00255813119503749
25	0.486333689213633	0.04	0.0968557700683302	0.0231671116435658	0.170544428493095	0.0463619861767763	0.46460896008607	0.135618122303909	0.79359979786823	4.1	3.51	4.75	0.0296244597340519	0.101489308333778	0.173354156933505	0.0317687476328924	0.108835342579651	0.185901937526409	0.0329356880470213	0.112765587270042	0.192618118366227	0.0968557700683302	4.26432037476299	0.00434501924644639	0.714004059206771	-0.0468564979001034	0.136860314507221	-0.0571329471367955	0.0241990185206764	0.205157688058283	0.0133004487146911	0.0604893992541349	0.239843107581814	0.0493977643178142	0.00229785898042924	0.00247247556268399	0.00255813119503749
25	0.486333689213633	0.04	0.0970232256592452	0.027229831494172	0.166816619824318	0.0444580162915511	0.398171168022385	0.109963774984963	0.686378561059807	3.88	3.3	4.57	0.0252197138004596	0.0913188266089665	0.157417939417473	0.027198576498934	0.0984841505723827	0.169769724645831	0.0281543807589969	0.101953829499689	0.175812940572359	0.0970232256592452	4.02110833319848	0.0394622747941362	0.720317308350817	-0.0468564979001034	0.136860314507221	-0.0571329471367955	0.0241990185206764	0.205157688058283	0.0133004487146911	0.0604893992541349	0.239843107581814	0.0493977643178142	0.00229785898042924	0.00247247556268399	0.00255813119503749
25	0.486333689213633	0.04	0.0970481027511006	0.0226813954639383	0.171414810038263	0.0544701506522159	0.480548888075258	0.167954359764172	0.793143416386345	4.08	3.33	4.9	0.0368123279202158	0.105326966649515	0.173841605378813	0.0394920377165618	0.112994118397207	0.186496199077853	0.0408186294450166	0.11683731438493	0.192842981243302	0.0970481027511006	4.18024929583698	-0.0636860068369347	0.634724863934665	-0.0468564979001034	0.136860314507221	-0.0571329471367955	0.0241990185206764	0.205157688058283	0.0133004487146911	0.0604893992541349	0.239843107581814	0.0493977643178142	0.00229785898042924	0.00247247556268399	0.00255813119503749
25	0.486333689213633	0.04	0.0971560474907698	0.0260646844933954	0.168247410488144	0.0503111710928774	0.417203366153133	0.134199924661864	0.700206807644402	3.98	3.29	4.81	0.0300597271934	0.0934502713196768	0.156840815445954	0.0323284344510092	0.100503273078623	0.168678111706237	0.033405836391114	0.103897959369351	0.174198773465468	0.0971560474907698	4.07688450794763	-0.0173993670073263	0.668536598893494	-0.0468564979001034	0.136860314507221	-0.0571329471367955	0.0241990185206764	0.205157688058283	0.0133004487146911	0.0604893992541349	0.239843107581814	0.0493977643178142	0.00229785898042924	0.00247247556268399	0.00255813119503749
25	0.486333689213633	0.04	0.0974729862152936	0.0187841116256378	0.176161860804949	0.0402301845385518	0.410702042268435	0.0975034111066748	0.723900673430195	4.05	3.42	4.82	0.0215073439405706	0.0905928313676945	0.159678318794818	0.0230896926935625	0.0972579711516114	0.17142624960966	0.023902633381552	0.100732320151292	0.177480319904862	0.0974729862152936	4.12435166466324	0.00673489409218488	0.699387149631199	-0.0468564979001034	0.136860314507221	-0.0571329471367955	0.0241990185206764	0.205157688058283	0.0133004487146911	0.0604893992541349	0.239843107581814	0.0493977643178142	0.00229785898042924	0.00247247556268399	0.00255813119503749
25	0.486333689213633	0.04	0.0977446001837119	0.0273470467122582	0.168142153655166	0.0539744439914859	0.441402361277302	0.152881340972826	0.729923381581779	4.07	3.35	4.9	0.0336043050041337	0.0970230865553684	0.160441868106603	0.0360621869966742	0.104119537360579	0.172176887724484	0.0372858403803285	0.107559656986086	0.178231086244523	0.0977446001837119	4.16144822366981	0.0610649036045842	0.75687465179257	-0.0468564979001034	0.136860314507221	-0.0571329471367955	0.0241990185206764	0.205157688058283	0.0133004487146911	0.0604893992541349	0.239843107581814	0.0493977643178142	0.00229785898042924	0.00247247556268399	0.00255813119503749
25	0.486333689213633	0.04	0.0977850193227035	0.0189207175356405	0.176649321109766	0.0333777329421262	0.382694887911574	0.0611525965176513	0.704237179305498	3.98	3.28	4.66	0.0137184213531682	0.0858503157843691	0.15798221021557	0.0147563892062399	0.0923459515186984	0.169935513831157	0.0152677696301456	0.0953999061486684	0.175778978329936	0.0977850193227035	4.03463152755112	-0.0511167452868789	0.632700328384044	-0.0468564979001034	0.136860314507221	-0.0571329471367955	0.0241990185206764	0.205157688058283	0.0133004487146911	0.0604893992541349	0.239843107581814	0.0493977643178142	0.00229785898042924	0.00247247556268399	0.00255813119503749
25	0.486333689213633	0.04	0.0979751215638326	0.0227458344793777	0.173204408648288	0.0361070481867415	0.380856437473831	0.073625340311682	0.68808753463598	3.99	3.47	4.7	0.0164581971861741	0.0851365891285875	0.153814981071001	0.017696200401407	0.0915406545242613	0.165385108647116	0.0183549933621819	0.0947995064877204	0.171332649012811	0.0979751215638326	4.07639758445841	0.0216422308951064	0.71159631019513	-0.0468564979001034	0.136860314507221	-0.0571329471367955	0.0241990185206764	0.205157688058283	0.0133004487146911	0.0604893992541349	0.239843107581814	0.0493977643178142	0.00229785898042924	0.00247247556268399	0.00255813119503749
25	0.486333689213633	0.04	0.0979960752368298	0.0235518933782196	0.17244025709544	0.0438086041921825	0.421161922121005	0.113957637715841	0.728366206526168	3.85	3.25	4.58	0.0263267692338057	0.0972978464277555	0.168268923621705	0.028417223904638	0.105023698989476	0.181630174074315	0.0293961832839386	0.108684285655067	0.187938926688912	0.0979960752368298	4.01101051211086	-0.0834574666848465	0.596607638680533	-0.0468564979001034	0.136860314507221	-0.0571329471367955	0.0241990185206764	0.205157688058283	0.0133004487146911	0.0604893992541349	0.239843107581814	0.0493977643178142	0.00229785898042924	0.00247247556268399	0.00255813119503749
25	0.486333689213633	0.04	0.0980123132948742	0.0221490936937452	0.173875532896003	0.0412597630112464	0.424442467870876	0.105000917314548	0.743884018427204	3.97	3.46	4.76	0.0235754680269297	0.0952984991605841	0.167021530294239	0.0253618125534273	0.102519393022139	0.179676973490851	0.026296807794904	0.106125582330734	0.186059826275596	0.0980123132948742	4.14309106904606	-0.0941617032434881	0.600666780897869	-0.0468564979001034	0.136860314507221	-0.0571329471367955	0.0241990185206764	0.205157688058283	0.0133004487146911	0.0604893992541349	0.239843107581814	0.0493977643178142	0.00229785898042924	0.00247247556268399	0.00255813119503749
25	0.486333689213633	0.04	0.0984844297704962	0.0231143399732446	0.173854519567748	0.0447367789442951	0.442768695415575	0.123327044154303	0.762210346676848	4.14	3.51	4.79	0.0266636268692046	0.0957277405364092	0.164791854203614	0.0285604724539965	0.102537794655052	0.176515116856108	0.0296220759714743	0.106194283217428	0.183119034525953	0.0984844297704962	4.22128252431774	0.0119379071431276	0.718795227256471	-0.0468564979001034	0.136860314507221	-0.0571329471367955	0.0241990185206764	0.205157688058283	0.0133004487146911	0.0604893992541349	0.239843107581814	0.0493977643178142	0.00229785898042924	0.00247247556268399	0.00255813119503749
25	0.486333689213633	0.04	0.0985071580659715	0.0226322119814044	0.174382104150539	0.0323442428963395	0.384143701216895	0.0560928828217329	0.712194519612057	3.96	3.46	4.74	0.0126250290552565	0.0864606193386454	0.160296209622034	0.0135855007836783	0.0930382660223197	0.172491031260961	0.0140667383421931	0.0964346764842048	0.178522560103272	0.0985071580659715	4.182276452199	-0.0173239969342877	0.681707831855525	-0.0468564979001034	0.136860314507221	-0.0571329471367955	0.0241990185206764	0.205157688058283	0.0133004487146911	0.0604893992541349	0.239843107581814	0.0493977643178142	0.00229785898042924	0.00247247556268399	0.00255813119503749
25	0.486333689213633	0.04	0.0985278982598163	0.0219121531604107	0.175143643359222	0.0331723013506276	0.376944950329458	0.0592208692741395	0.694669031384776	4.15	3.51	4.75	0.0127876802541021	0.0813944738956473	0.150001267537193	0.0136954736847857	0.0871726421973388	0.160649810709892	0.0141894199361007	0.0903859717887827	0.166482699998596	0.0985278982598163	4.18675378026418	0.0248899414660601	0.726484126751604	-0.0468564979001034	0.136860314507221	-0.0571329471367955	0.0241990185206764	0.205157688058283	0.0133004487146911	0.0604893992541349	0.239843107581814	0.0493977643178142	0.00229785898042924	0.00247247556268399	0.00255813119503749
25	0.486333689213633	0.04	0.0985834003790179	0.0249015863539719	0.172265214404064	0.0379247669303	0.412086738544394	0.0880329096714919	0.736140567417296	4.01	3.41	4.83	0.0195982358961201	0.0917403859737596	0.163882536051399	0.0210624302184563	0.0985943575752702	0.176126284932084	0.0217936669001356	0.1019726679835	0.18234046252328	0.0985834003790179	4.14015676922657	-0.0188389556369765	0.674127452928263	-0.0468564979001034	0.136860314507221	-0.0571329471367955	0.0241990185206764	0.205157688058283	0.0133004487146911	0.0604893992541349	0.239843107581814	0.0493977643178142	0.00229785898042924	0.00247247556268399	0.00255813119503749
25	0.486333689213633	0.04	0.0986107121444963	0.0181192891023458	0.179102135186647	0.0384167821696353	0.41305700816349	0.0904094359168652	0.735704580410114	3.98	3.33	4.62	0.0202616506301463	0.0925701693066411	0.164878687983136	0.021792195745229	0.0995628286422954	0.177333461539362	0.0225417279548896	0.103092670626938	0.183605236326548	0.0986107121444963	4.03480570963606	0.00775032928679058	0.6905650970269	-0.0468564979001034	0.136860314507221	-0.0571329471367955	0.0241990185206764	0.205157688058283	0.0133004487146911	0.0604893992541349	0.239843107581814	0.0493977643178142	0.00229785898042924	0.00247247556268399	0.00255813119503749
25	0.486333689213633	0.04	0.0986508815313092	0.0229481709471129	0.174353592115506	0.0388554177781749	0.41471666807431	0.0926798537275416	0.736753482421078	4.12	3.47	4.76	0.0201235283652586	0.0900472141235036	0.159970899881749	0.0215654650190616	0.0964994811544523	0.171433497289843	0.0223357338993392	0.100106905214736	0.177495167721554	0.0986508815313092	4.22504642092787	-0.00878907117664722	0.697780075978713	-0.0468564979001034	0.136860314507221	-0.0571329471367955	0.0241990185206764	0.205157688058283	0.0133004487146911	0.0604893992541349	0.239843107581814	0.0493977643178142	0.00229785898042924	0.00247247556268399	0.00255813119503749
25	0.486333689213633	0.04	0.098714200577208	0.0196527577541507	0.177775643400265	0.0500073060064164	0.511855081177837	0.16353710876166	0.860173053594014	4.13	3.48	4.84	0.0354473910728147	0.110946850977788	0.18644631088276	0.0379799674452765	0.118873566171247	0.199767164897218	0.039349925491529	0.123154521012172	0.206789721688256	0.098714200577208	4.25028757826969	-0.0559427489377094	0.652397321952907	-0.0468564979001034	0.136860314507221	-0.0571329471367955	0.0241990185206764	0.205157688058283	0.0133004487146911	0.0604893992541349	0.239843107581814	0.0493977643178142	0.00229785898042924	0.00247247556268399	0.00255813119503749
25	0.486333689213633	0.04	0.098815704012813	0.0276251326638139	0.170006275361812	0.0421656159921586	0.411219685182286	0.105216924399789	0.717222445964783	3.97	3.35	4.66	0.0236325949552631	0.0923633561138695	0.161094117272476	0.0254243494057632	0.0993660764961816	0.1733078035866	0.0263560574478447	0.102852163009811	0.179520167715756	0.098815704012813	4.15359478903157	-0.0297407898778412	0.666476987210061	-0.0468564979001034	0.136860314507221	-0.0571329471367955	0.0241990185206764	0.205157688058283	0.0133004487146911	0.0604893992541349	0.239843107581814	0.0493977643178142	0.00229785898042924	0.00247247556268399	0.00255813119503749
25	0.486333689213633	0.04	0.0990101568689322	0.0198939146163822	0.178126399121482	0.036843969917333	0.412391736854409	0.0831912030918195	0.741592270616998	4.03	3.46	4.91	0.0184267995000853	0.0913445120167443	0.164262224533403	0.0197919313330199	0.0981116829037647	0.176431434474509	0.0204954685312202	0.101673362079237	0.182676124138379	0.0990101568689322	4.18045036926375	0.0487685216700294	0.747999250583179	-0.0468564979001034	0.136860314507221	-0.0571329471367955	0.0241990185206764	0.205157688058283	0.0133004487146911	0.0604893992541349	0.239843107581814	0.0493977643178142	0.00229785898042924	0.00247247556268399	0.00255813119503749
25	0.486333689213633	0.04	0.0990876018445636	0.0237387572342965	0.174436446454831	0.0338873704359196	0.380362692721285	0.0632757785928166	0.697449606849754	3.97	3.36	4.61	0.0141993517013017	0.0853549931445143	0.156510634587727	0.0152742881687842	0.0918166398973267	0.168358991625869	0.0160406218783464	0.0951690741125276	0.174352289230592	0.0990876018445636	4.09917094344666	-0.0505012374963763	0.640600656138419	-0.0468564979001034	0.136860314507221	-0.0571329471367955	0.0241990185206764	0.205157688058283	0.0133004487146911	0.0604893992541349	0.239843107581814	0.0493977643178142	0.00229785898042924	0.00247247556268399	0.00255813119503749
25	0.486333689213633	0.04	0.0991871338820439	0.0243619842231103	0.174012283540978	0.0477316499956056	0.446189977309623	0.135031438417166	0.757348516202079	4	3.38	4.75	0.03013257268002	0.0995683085211769	0.169004044362334	0.0323926657182328	0.107036427599657	0.18168018948108	0.0335593334709244	0.110460115969181	0.18801137995033	0.0991871338820439	4.14534752637511	0.0122835609067951	0.707316548413749	-0.0468564979001034	0.136860314507221	-0.0571329471367955	0.0241990185206764	0.205157688058283	0.0133004487146911	0.0604893992541349	0.239843107581814	0.0493977643178142	0.00229785898042924	0.00247247556268399	0.00255813119503749
25	0.486333689213633	0.04	0.0992124471083278	0.0224313912224219	0.175993502994234	0.0422663461190143	0.41936895555491	0.107690515799854	0.731047395309965	3.96	3.37	4.77	0.0242239080786845	0.0943328663156967	0.164441824552709	0.0260649788440074	0.101502373474443	0.176939768104879	0.0269699915673641	0.105136199667868	0.183082053139515	0.0992124471083278	4.07485176427875	-0.0404967731692712	0.648299860601861	-0.0468564979001034	0.136860314507221	-0.0571329471367955	0.0241990185206764	0.205157688058283	0.0133004487146911	0.0604893992541349	0.239843107581814	0.0493977643178142	0.00229785898042924	0.00247247556268399	0.00255813119503749
25	0.486333689213633	0.04	0.0992242228049113	0.0227883002646104	0.175660145345212	0.0468366093508481	0.460817151265665	0.136249637089066	0.785384665442263	4.03	3.44	4.71	0.0301744060251323	0.102054465044522	0.173934524063912	0.0324092556947853	0.109613069091323	0.18681688248786	0.0335508546957044	0.113644551686154	0.193795961216779	0.0992242228049113	4.14034309813696	-0.000965968183009627	0.695193945023118	-0.0468564979001034	0.136860314507221	-0.0571329471367955	0.0241990185206764	0.205157688058283	0.0133004487146911	0.0604893992541349	0.239843107581814	0.0493977643178142	0.00229785898042924	0.00247247556268399	0.00255813119503749
25	0.486333689213633	0.04	0.0993530064757807	0.025217458934073	0.173488554017488	0.0435798085164134	0.424357775518172	0.113973768904934	0.734741782131411	3.94	3.43	4.67	0.0257821650526218	0.0959945636166406	0.166206962180659	0.0277599701163203	0.103358512052353	0.178957053988385	0.0287866398131882	0.107182579889034	0.18543730371367	0.0993530064757807	4.1136102359339	0.00261389953250336	0.694357960961674	-0.0468564979001034	0.136860314507221	-0.0571329471367955	0.0241990185206764	0.205157688058283	0.0133004487146911	0.0604893992541349	0.239843107581814	0.0493977643178142	0.00229785898042924	0.00247247556268399	0.00255813119503749
25	0.486333689213633	0.04	0.0994552600035851	0.0242474350978	0.17466308490937	0.0315218438383535	0.364254701307687	0.0490231090935029	0.67948629352187	4.08	3.53	4.75	0.0107475040979124	0.0798568056448927	0.148966107191873	0.011530171912723	0.0856722350694766	0.15981429822623	0.0119503590926303	0.0889062844216823	0.165580671900936	0.0994552600035851	4.16837884426888	-0.0224958750649814	0.677679998933436	-0.0468564979001034	0.136860314507221	-0.0571329471367955	0.0241990185206764	0.205157688058283	0.0133004487146911	0.0604893992541349	0.239843107581814	0.0493977643178142	0.00229785898042924	0.00247247556268399	0.00255813119503749
25	0.486333689213633	0.04	0.0994947247460197	0.0194481008053732	0.179541348686666	0.042385994596997	0.440087855219586	0.113493329674288	0.766682380764883	3.94	3.32	4.7	0.0256749371002344	0.0995585206088084	0.173442104117382	0.0276447000889373	0.107196579792348	0.186748459495759	0.0286419556597139	0.110963046197321	0.19331298714169	0.0994947247460197	4.09037264216471	0.00147686296220997	0.691916442515117	-0.0468564979001034	0.136860314507221	-0.0571329471367955	0.0241990185206764	0.205157688058283	0.0133004487146911	0.0604893992541349	0.239843107581814	0.0493977643178142	0.00229785898042924	0.00247247556268399	0.00255813119503749
25	0.486333689213633	0.04	0.0995774796335504	0.0227782010976536	0.176376758169447	0.0366089420285124	0.416289226197125	0.0828717581906631	0.749706694203587	4.03	3.35	4.68	0.0183633825626655	0.0922446739911824	0.166125965419699	0.0197247219226486	0.0990830821670438	0.178441442411439	0.0204240970292783	0.102655593592135	0.184872501681275	0.0995774796335504	4.11397193527314	-0.0196881511910571	0.672226846120629	-0.0468564979001034	0.136860314507221	-0.0571329471367955	0.0241990185206764	0.205157688058283	0.0133004487146911	0.0604893992541349	0.239843107581814	0.0493977643178142	0.00229785898042924	0.00247247556268399	0.00255813119503749
25	0.486333689213633	0.04	0.0996102868498266	0.0236088674559269	0.175611706243726	0.0404415735600546	0.40104185070534	0.0960439526170412	0.70603974879364	4.06	3.44	4.62	0.0211687516833507	0.0883923986975357	0.155616045711721	0.0227241454850523	0.0948871127509781	0.167050080016904	0.0235607351631035	0.098292246470146	0.173335953850619	0.0996102868498266	4.10851865549424	0.000246186525006734	0.693471325913209	-0.0468564979001034	0.136860314507221	-0.0571329471367955	0.0241990185206764	0.205157688058283	0.0133004487146911	0.0604893992541349	0.239843107581814	0.0493977643178142	0.00229785898042924	0.00247247556268399	0.00255813119503749
25	0.486333689213633	0.04	0.100011172436855	0.0238631650035902	0.17615917987012	0.039289492068553	0.432965161010802	0.098695872763578	0.767234449258027	4.14	3.35	4.88	0.0213684142258045	0.0937402816020811	0.166112148978358	0.0228921768933434	0.100424817948131	0.177957459002918	0.0236713706550585	0.103829080652008	0.184043105514138	0.100011172436855	4.25075950433731	0.0247023034052287	0.732819152468973	-0.0468564979001034	0.136860314507221	-0.0571329471367955	0.0241990185206764	0.205157688058283	0.0133004487146911	0.0604893992541349	0.239843107581814	0.0493977643178142	0.00229785898042924	0.00247247556268399	0.00255813119503749
25	0.486333689213633	0.04	0.100176657457938	0.0244546274361169	0.17589868747976	0.0437172677268685	0.44675712221661	0.120527346499979	0.772986897933241	4.07	3.53	4.69	0.0264563213821994	0.0980652967843376	0.169674272186476	0.0283869468002622	0.105221520503675	0.182056094207088	0.0294819734204793	0.109165194092202	0.188689849067851	0.100176657457938	4.19434139533679	-0.00679327746822438	0.696890640676984	-0.0468564979001034	0.136860314507221	-0.0571329471367955	0.0241990185206764	0.205157688058283	0.0133004487146911	0.0604893992541349	0.239843107581814	0.0493977643178142	0.00229785898042924	0.00247247556268399	0.00255813119503749
25	0.486333689213633	0.04	0.100320391188293	0.0242181192657198	0.176422663110866	0.038245565129167	0.400825098822037	0.0870041527236298	0.714646044920444	3.88	3.35	4.43	0.019931523168386	0.0918238324671629	0.16371614176594	0.0214925629545004	0.099015488347337	0.176538413740173	0.0223468766636586	0.102728785174986	0.183181024249643	0.100320391188293	4.00047566994946	-0.0207970656770565	0.657875176272637	-0.0468564979001034	0.136860314507221	-0.0571329471367955	0.0241990185206764	0.205157688058283	0.0133004487146911	0.0604893992541349	0.239843107581814	0.0493977643178142	0.00229785898042924	0.00247247556268399	0.00255813119503749
25	0.486333689213633	0.04	0.100598399123395	0.0232315982089641	0.177965200037827	0.0465251355269464	0.443899386090258	0.130151501140114	0.757647271040403	3.78	3.24	4.53	0.0305520803363636	0.104202022921671	0.177851965506979	0.0330418219041223	0.112693624968287	0.192345428032451	0.0342413487924205	0.117003527539782	0.199297431372906	0.100598399123395	3.96611967323535	-0.0435414083929268	0.63023209107757	-0.0468564979001034	0.136860314507221	-0.0571329471367955	0.0241990185206764	0.205157688058283	0.0133004487146911	0.0604893992541349	0.239843107581814	0.0493977643178142	0.00229785898042924	0.00247247556268399	0.00255813119503749
25	0.486333689213633	0.04	0.101040525315095	0.0249392379150954	0.177141812715095	0.0339699483483018	0.397951028704048	0.0666193442657865	0.72928271314231	3.93	3.32	4.56	0.0151157143336864	0.0902938048247392	0.165471895315792	0.016281061962733	0.0972550154593967	0.17822896895606	0.0168603445556453	0.100674733190681	0.184725786192212	0.101040525315095	4.09337459804199	-0.0179331318238878	0.671980697940133	-0.0468564979001034	0.136860314507221	-0.0571329471367955	0.0241990185206764	0.205157688058283	0.0133004487146911	0.0604893992541349	0.239843107581814	0.0493977643178142	0.00229785898042924	0.00247247556268399	0.00255813119503749
25	0.486333689213633	0.04	0.101106239321227	0.0276496319277687	0.174562846714684	0.0420537840932518	0.404244688886574	0.103014976592252	0.705474401180896	4.04	3.41	4.83	0.0227922304039282	0.0894397920909692	0.15608735377801	0.0244776267914339	0.0960535152684693	0.167629403745505	0.0253073092142003	0.0994311951217242	0.173588708636362	0.101106239321227	4.1452885600163	-0.0435524814308637	0.654269653335739	-0.0468564979001034	0.136860314507221	-0.0571329471367955	0.0241990185206764	0.205157688058283	0.0133004487146911	0.0604893992541349	0.239843107581814	0.0493977643178142	0.00229785898042924	0.00247247556268399	0.00255813119503749
25	0.486333689213633	0.04	0.101585063254612	0.0272260793137992	0.175944047195426	0.0483377447171669	0.45856582847709	0.140889115248623	0.776242541705557	4.09	3.41	4.85	0.0308319627264706	0.100351858312752	0.169871753899032	0.0330704763569936	0.107637771463151	0.182205066569308	0.0342072122393802	0.111481195745728	0.188642645375512	0.101585063254612	4.20287923239489	0.00259710602376523	0.704420740643284	-0.0468564979001034	0.136860314507221	-0.0571329471367955	0.0241990185206764	0.205157688058283	0.0133004487146911	0.0604893992541349	0.239843107581814	0.0493977643178142	0.00229785898042924	0.00247247556268399	0.00255813119503749
25	0.486333689213633	0.04	0.101752800218913	0.01946914268269	0.184036457755137	0.0349455893041758	0.414397840477828	0.0743949095814869	0.754400771374169	3.92	3.41	4.48	0.0169208545518615	0.0942532980384958	0.17158574152513	0.0182305684612647	0.101548724819087	0.18486688117691	0.0189307642884558	0.105273294232393	0.191780761350712	0.101752800218913	4.04492866425172	0.0623140896117886	0.748745865546673	-0.0468564979001034	0.136860314507221	-0.0571329471367955	0.0241990185206764	0.205157688058283	0.0133004487146911	0.0604893992541349	0.239843107581814	0.0493977643178142	0.00229785898042924	0.00247247556268399	0.00255813119503749
25	0.486333689213633	0.04	0.101828750908061	0.0245611157588133	0.179096386057308	0.0462105338315267	0.451343087080149	0.13119712788053	0.771489046279769	3.98	3.39	4.88	0.0294319662653659	0.101251564936281	0.173071163607197	0.0316589061475673	0.108912661923785	0.186166417700003	0.0327685699870187	0.112591939588674	0.192639146125293	0.101828750908061	4.17222906718959	-0.0128895545625887	0.684817040020978	-0.0468564979001034	0.136860314507221	-0.0571329471367955	0.0241990185206764	0.205157688058283	0.0133004487146911	0.0604893992541349	0.239843107581814	0.0493977643178142	0.00229785898042924	0.00247247556268399	0.00255813119503749
25	0.486333689213633	0.04	0.101919554411898	0.0230511931266079	0.180787915697189	0.0432089353398206	0.437208435842974	0.11599347315353	0.758423398532418	4.06	3.46	4.69	0.0255371063954644	0.096255746462031	0.166974386528598	0.0274099587152714	0.10331499566844	0.179220032621609	0.0284413621625049	0.107220425089781	0.185639163196902	0.101919554411898	4.14860245875886	-0.0245906562205051	0.671877474270992	-0.0468564979001034	0.136860314507221	-0.0571329471367955	0.0241990185206764	0.205157688058283	0.0133004487146911	0.0604893992541349	0.239843107581814	0.0493977643178142	0.00229785898042924	0.00247247556268399	0.00255813119503749
25	0.486333689213633	0.04	0.102063527842702	0.0196366976117932	0.184490358073611	0.0387947135190689	0.415566702127125	0.0926072466799825	0.738526157574268	4.11	3.34	4.6	0.0201462978407981	0.0904047021579462	0.160663106475094	0.0215945209634261	0.096903473351247	0.172212425739068	0.022391357898195	0.100537874130532	0.178384452561295	0.102063527842702	4.06547512587984	0.00305450400197872	0.691852261369787	-0.0468564979001034	0.136860314507221	-0.0571329471367955	0.0241990185206764	0.205157688058283	0.0133004487146911	0.0604893992541349	0.239843107581814	0.0493977643178142	0.00229785898042924	0.00247247556268399	0.00255813119503749
25	0.486333689213633	0.04	0.102096024943371	0.0261569263294857	0.178035123557257	0.0396695275804637	0.41176873536068	0.0954530918012633	0.728084378920097	3.86	3.28	4.55	0.0219956947255801	0.0948857625208093	0.167775830316039	0.0237349989987144	0.10238883138365	0.181042663768586	0.024570780757297	0.106007828426846	0.187525800010189	0.102096024943371	4.02507293688427	0.013470023883552	0.695295551448496	-0.0468564979001034	0.136860314507221	-0.0571329471367955	0.0241990185206764	0.205157688058283	0.0133004487146911	0.0604893992541349	0.239843107581814	0.0493977643178142	0.00229785898042924	0.00247247556268399	0.00255813119503749
25	0.486333689213633	0.04	0.102328620585148	0.0268204556483102	0.177836785521986	0.0420596796620237	0.414335421854174	0.105609020267048	0.723061823441299	4.04	3.38	4.87	0.023358648642733	0.0916428872728588	0.159927125902985	0.0250850036566051	0.0984158885859478	0.17174677351529	0.025931370830677	0.101754632722358	0.177740618138341	0.102328620585148	4.17497664218723	0.00683900171134507	0.704943214445261	-0.0468564979001034	0.136860314507221	-0.0571329471367955	0.0241990185206764	0.205157688058283	0.0133004487146911	0.0604893992541349	0.239843107581814	0.0493977643178142	0.00229785898042924	0.00247247556268399	0.00255813119503749
25	0.486333689213633	0.04	0.102381117561619	0.0215352899585667	0.183226945164672	0.0447296684442247	0.472540853436111	0.131591298196888	0.813490408675333	3.87	3.43	4.6	0.0302411073262074	0.108595012440701	0.186948917555195	0.032621850058672	0.117144196300316	0.20166654254196	0.0338114578936256	0.121648370786397	0.209445862747953	0.102381117561619	4.04173318654299	-0.0681384561598901	0.616704925849962	-0.0468564979001034	0.136860314507221	-0.0571329471367955	0.0241990185206764	0.205157688058283	0.0133004487146911	0.0604893992541349	0.239843107581814	0.0493977643178142	0.00229785898042924	0.00247247556268399	0.00255813119503749
25	0.486333689213633	0.04	0.103207457714126	0.0262808731224026	0.18013404230585	0.0461827781571439	0.443833792777673	0.128915143766071	0.758752441789276	3.87	3.32	4.89	0.0296592069137177	0.10211180712159	0.174564407329462	0.03199840539003	0.110165285568509	0.188332165746987	0.0330216631680742	0.11376008827574	0.194692034041509	0.103207457714126	4.07065739277081	0.010508119809846	0.696782055342607	-0.0468564979001034	0.136860314507221	-0.0571329471367955	0.0241990185206764	0.205157688058283	0.0133004487146911	0.0604893992541349	0.239843107581814	0.0493977643178142	0.00229785898042924	0.00247247556268399	0.00255813119503749
25	0.486333689213633	0.04	0.103361639740028	0.0243977571177454	0.182325522362311	0.0473312573254319	0.46328477352204	0.138773024108463	0.787796522935617	3.96	3.34	4.79	0.0312493184097158	0.104323830190859	0.177398341972002	0.0336285731870005	0.112266818518216	0.190905063849432	0.0348025311459423	0.116197460634716	0.197461909829872	0.103361639740028	4.09105481537804	0.0338615596627873	0.723534595656998	-0.0468564979001034	0.136860314507221	-0.0571329471367955	0.0241990185206764	0.205157688058283	0.0133004487146911	0.0604893992541349	0.239843107581814	0.0493977643178142	0.00229785898042924	0.00247247556268399	0.00255813119503749
25	0.486333689213633	0.04	0.103580912593626	0.0226818860599999	0.184479939127252	0.0342417826755708	0.405094219194348	0.069203866781219	0.740984571607477	3.99	3.38	4.63	0.0154816975953698	0.090624216404355	0.16576673521334	0.0166477290342918	0.09744973956189	0.178251750089488	0.0172800247676037	0.101153850927949	0.184682418840925	0.103580912593626	4.08073182131427	0.0480143513757109	0.737136336817189	-0.0468564979001034	0.136860314507221	-0.0571329471367955	0.0241990185206764	0.205157688058283	0.0133004487146911	0.0604893992541349	0.239843107581814	0.0493977643178142	0.00229785898042924	0.00247247556268399	0.00255813119503749
25	0.486333689213633	0.04	0.103767644085586	0.0262456464208767	0.181289641750296	0.0384677069141196	0.419675516402196	0.0920838214348783	0.747267211369515	3.89	3.31	4.55	0.0210792110275801	0.0960693055034294	0.171059399979279	0.0227280881564661	0.103584125694057	0.184440163231648	0.0235583119695171	0.107358878444211	0.19107160391286	0.103767644085586	4.05339770911413	0.0163121000984956	0.701434771977795	-0.0468564979001034	0.136860314507221	-0.0571329471367955	0.0241990185206764	0.205157688058283	0.0133004487146911	0.0604893992541349	0.239843107581814	0.0493977643178142	0.00229785898042924	0.00247247556268399	0.00255813119503749
25	0.486333689213633	0.04	0.103850528568062	0.0192474507247243	0.1884536064114	0.0436071962690837	0.479019996644627	0.128769973650359	0.829270019638895	4.05	3.46	4.68	0.0284443439776079	0.1058120085798	0.183179673181991	0.030542008312207	0.113615249770557	0.196688491228907	0.0316436219007812	0.117879875332073	0.204234064382035	0.103850528568062	4.10818639848498	0.0189127094292651	0.710800458398317	-0.0468564979001034	0.136860314507221	-0.0571329471367955	0.0241990185206764	0.205157688058283	0.0133004487146911	0.0604893992541349	0.239843107581814	0.0493977643178142	0.00229785898042924	0.00247247556268399	0.00255813119503749
25	0.486333689213633	0.04	0.103868429529909	0.0250913308951101	0.182645528164708	0.0446760410573405	0.465138840799922	0.129319223848976	0.800958457750869	4.02	3.4	4.73	0.0287565399725701	0.103432291581634	0.178108043190698	0.0309008645169162	0.111145055416505	0.191389246316094	0.0319820421598024	0.115070217261564	0.198230681952282	0.103868429529909	4.13406550743905	0.0147333757057731	0.71092164742399	-0.0468564979001034	0.136860314507221	-0.0571329471367955	0.0241990185206764	0.205157688058283	0.0133004487146911	0.0604893992541349	0.239843107581814	0.0493977643178142	0.00229785898042924	0.00247247556268399	0.00255813119503749
25	0.486333689213633	0.04	0.103968518542065	0.0281362956248534	0.179800741459277	0.0409500484823719	0.420266313506764	0.102722653803241	0.737809973210288	4.24	3.46	4.84	0.0217615893821395	0.0890325805172216	0.156303571652304	0.0232572030513668	0.0951515427901438	0.167045882528921	0.0240847438684284	0.0986569558409428	0.173018499061817	0.103968518542065	4.21608988241449	-0.0165599829772834	0.68837620491737	-0.0468564979001034	0.136860314507221	-0.0571329471367955	0.0241990185206764	0.205157688058283	0.0133004487146911	0.0604893992541349	0.239843107581814	0.0493977643178142	0.00229785898042924	0.00247247556268399	0.00255813119503749
25	0.486333689213633	0.04	0.10423266876657	0.0222783328183485	0.186187004714792	0.0406571169405274	0.453182027983621	0.109484206275384	0.796879849691858	3.91	3.44	4.5	0.0249544873130777	0.103292753836904	0.18163102036073	0.0268927400273969	0.1113156580137	0.195738576000003	0.0279102620631022	0.115495003942124	0.203197332462151	0.10423266876657	4.04721444975268	0.0419848215247881	0.728039036461444	-0.0468564979001034	0.136860314507221	-0.0571329471367955	0.0241990185206764	0.205157688058283	0.0133004487146911	0.0604893992541349	0.239843107581814	0.0493977643178142	0.00229785898042924	0.00247247556268399	0.00255813119503749
25	0.486333689213633	0.04	0.104498683556955	0.0273368916536146	0.181660475460295	0.052867726998838	0.485285910760198	0.164590206564393	0.805981614956003	4.05	3.29	4.71	0.036330394524312	0.107118333241233	0.177906271958154	0.0390063851239832	0.115008356362622	0.19101032760126	0.0403738957853193	0.119003916019528	0.197866551982588	0.104498683556955	4.13995101703078	-0.00975452363232471	0.68473093043086	-0.0468564979001034	0.136860314507221	-0.0571329471367955	0.0241990185206764	0.205157688058283	0.0133004487146911	0.0604893992541349	0.239843107581814	0.0493977643178142	0.00229785898042924	0.00247247556268399	0.00255813119503749
25	0.486333689213633	0.04	0.104534193318888	0.0222714287244926	0.186796957913283	0.0402940363173975	0.449013983771807	0.106881714370813	0.791146253172801	4.11	3.47	4.75	0.0232991780395545	0.0978806974769656	0.172462216914377	0.0249798022959398	0.104941061328962	0.184902320361985	0.0258862088187811	0.108837290709033	0.191783707244758	0.104534193318888	4.15606332607272	-0.00493912463587351	0.693056527367169	-0.0468564979001034	0.136860314507221	-0.0571329471367955	0.0241990185206764	0.205157688058283	0.0133004487146911	0.0604893992541349	0.239843107581814	0.0493977643178142	0.00229785898042924	0.00247247556268399	0.00255813119503749
25	0.486333689213633	0.04	0.104548328702818	0.0191798205428399	0.189916836862796	0.0381878645830367	0.465760809068772	0.100812930627653	0.830708687509892	3.99	3.4	4.57	0.0225615865871211	0.104235664584582	0.185909742582042	0.0242619232022471	0.112091305251108	0.199920687299969	0.025169108661307	0.116345866126494	0.207448958920577	0.104548328702818	4.11821683094234	-0.0262111952430356	0.668637403502801	-0.0468564979001034	0.136860314507221	-0.0571329471367955	0.0241990185206764	0.205157688058283	0.0133004487146911	0.0604893992541349	0.239843107581814	0.0493977643178142	0.00229785898042924	0.00247247556268399	0.00255813119503749
25	0.486333689213633	0.04	0.104638274984306	0.0259135478178388	0.183363002150773	0.0397141617782724	0.432669482659097	0.10049268984374	0.764846275474453	3.87	3.44	4.54	0.0230714008435281	0.0993335045833858	0.175595608323243	0.0248847605710356	0.107140892527678	0.18939702448432	0.0258597670212473	0.11109452237788	0.197257050871849	0.104638274984306	4.0094572498918	0.0148297989962858	0.695071804583471	-0.0468564979001034	0.136860314507221	-0.0571329471367955	0.0241990185206764	0.205157688058283	0.0133004487146911	0.0604893992541349	0.239843107581814	0.0493977643178142	0.00229785898042924	0.00247247556268399	0.00255813119503749
25	0.486333689213633	0.04	0.104770456297355	0.0248728607391739	0.184668051855536	0.0366816726474933	0.427469208400397	0.0854498841986973	0.769488532602096	3.92	3.4	4.5	0.0194293387693955	0.0971966684493558	0.174963998129316	0.0209324614055901	0.104716147843017	0.188499834280444	0.0216973437447365	0.108775739584917	0.19568898357087	0.104770456297355	4.05275761826429	-0.0321700776610205	0.65447878079078	-0.0468564979001034	0.136860314507221	-0.0571329471367955	0.0241990185206764	0.205157688058283	0.0133004487146911	0.0604893992541349	0.239843107581814	0.0493977643178142	0.00229785898042924	0.00247247556268399	0.00255813119503749
25	0.486333689213633	0.04	0.105196266772907	0.0282611185550497	0.182131414990764	0.0358502297387297	0.38969141703862	0.0741672843708817	0.705215549706357	4.11	3.48	4.83	0.0161414575777578	0.0848108101827005	0.153480162787643	0.0173026003456773	0.0909117126824059	0.164520825019135	0.0179330044535846	0.0943176927106834	0.170341079032021	0.105196266772907	4.18168747142597	-0.0597980161596926	0.639884578348299	-0.0468564979001034	0.136860314507221	-0.0571329471367955	0.0241990185206764	0.205157688058283	0.0133004487146911	0.0604893992541349	0.239843107581814	0.0493977643178142	0.00229785898042924	0.00247247556268399	0.00255813119503749
25	0.486333689213633	0.04	0.105237353387355	0.0284887424724189	0.18198596430229	0.0358082857100058	0.406800662825567	0.0772235492144684	0.736377776436665	4.03	3.34	4.83	0.0171277318650315	0.0902260093749742	0.163324286884917	0.0183994352913787	0.0969251290349478	0.175450822778517	0.0190302822159424	0.100100242785993	0.181374264944679	0.105237353387355	4.16913677594858	0.0210281561980973	0.719517626768534	-0.0468564979001034	0.136860314507221	-0.0571329471367955	0.0241990185206764	0.205157688058283	0.0133004487146911	0.0604893992541349	0.239843107581814	0.0493977643178142	0.00229785898042924	0.00247247556268399	0.00255813119503749
25	0.486333689213633	0.04	0.105496709378717	0.0287353599033361	0.182258058854099	0.0512258426247613	0.472109092992945	0.154886073456961	0.789332112528929	4.07	3.44	4.65	0.0340335643556838	0.103737894832382	0.173442225309081	0.0365214506921364	0.111321234867783	0.18612101904343	0.0378278681600932	0.115576526864606	0.192902050307021	0.105496709378717	4.12823630897496	-0.0189652180422695	0.676454100536147	-0.0468564979001034	0.136860314507221	-0.0571329471367955	0.0241990185206764	0.205157688058283	0.0133004487146911	0.0604893992541349	0.239843107581814	0.0493977643178142	0.00229785898042924	0.00247247556268399	0.00255813119503749
25	0.486333689213633	0.04	0.105534764866469	0.0236679869080886	0.187401542824849	0.041366256775139	0.447382883359325	0.111128410606617	0.783637356112034	4	3.46	4.7	0.0247895250997436	0.0997981448280635	0.174806764556383	0.0266477397280754	0.107278980860772	0.187910221993468	0.0276323169159575	0.111196339004891	0.194956125049066	0.105534764866469	4.11529911892637	-0.0111867355737094	0.683567806427205	-0.0468564979001034	0.136860314507221	-0.0571329471367955	0.0241990185206764	0.205157688058283	0.0133004487146911	0.0604893992541349	0.239843107581814	0.0493977643178142	0.00229785898042924	0.00247247556268399	0.00255813119503749
25	0.486333689213633	0.04	0.105549409111024	0.0246146323023896	0.186484185919658	0.0367781544013993	0.404966089561511	0.0813930593958281	0.728539119727193	3.83	3.23	4.45	0.0188752736928239	0.0939127467811824	0.168950219869541	0.0203833643538285	0.101416157787288	0.182448951220747	0.0211147804964443	0.105009300058009	0.188981110800523	0.105549409111024	3.94131830671425	0.0220967712109401	0.692475998680004	-0.0468564979001034	0.136860314507221	-0.0571329471367955	0.0241990185206764	0.205157688058283	0.0133004487146911	0.0604893992541349	0.239843107581814	0.0493977643178142	0.00229785898042924	0.00247247556268399	0.00255813119503749
25	0.486333689213633	0.04	0.105909130063212	0.0239696634703932	0.187848596656031	0.0353633013638045	0.40780890635533	0.0752660238707798	0.740351788839879	3.98	3.31	4.6	0.0168623771689178	0.0913643000939384	0.165866223018959	0.0181354590705641	0.0982621553453659	0.178388851620168	0.0187765598967104	0.101798758692328	0.184885813034719	0.105909130063212	4.08336535890591	-0.0124825769978718	0.676560390744997	-0.0468564979001034	0.136860314507221	-0.0571329471367955	0.0241990185206764	0.205157688058283	0.0133004487146911	0.0604893992541349	0.239843107581814	0.0493977643178142	0.00229785898042924	0.00247247556268399	0.00255813119503749
25	0.486333689213633	0.04	0.107064917058945	0.0257247681161279	0.188405066001762	0.044610373450262	0.450565262830182	0.125016912649093	0.776113613011271	3.85	3.39	4.5	0.0288974174610261	0.104147288695144	0.179397159929262	0.0311940272948187	0.112424349705966	0.193654672117114	0.0323967222057929	0.116634668154416	0.200687024113722	0.107064917058945	3.99421598287465	0.0020224629165289	0.681055188161123	-0.0468564979001034	0.136860314507221	-0.0571329471367955	0.0241990185206764	0.205157688058283	0.0133004487146911	0.0604893992541349	0.239843107581814	0.0493977643178142	0.00229785898042924	0.00247247556268399	0.00255813119503749
25	0.486333689213633	0.04	0.107068570261571	0.0294550286206297	0.184682111902512	0.0470254033509529	0.465504416694702	0.138326739559633	0.792682093829771	4.14	3.54	4.86	0.0299481537262136	0.100783101487	0.171618049247786	0.0320836522170508	0.107969593285291	0.183855534353531	0.0332876225613177	0.111989758200554	0.190481595091842	0.107068570261571	4.2368279994859	0.0507929071177426	0.759205687523683	-0.0468564979001034	0.136860314507221	-0.0571329471367955	0.0241990185206764	0.205157688058283	0.0133004487146911	0.0604893992541349	0.239843107581814	0.0493977643178142	0.00229785898042924	0.00247247556268399	0.00255813119503749
25	0.486333689213633	0.04	0.107348254796697	0.028950893319717	0.185745616273678	0.0429438488946268	0.442235234435025	0.116280698233107	0.768189770636942	4.07	3.3	4.7	0.0255653333252723	0.0972293024406036	0.168893271555935	0.0274359740516387	0.10434366667077	0.181251359289901	0.0283810364110195	0.107801494991509	0.187681054042787	0.107348254796697	4.11443466933314	-0.0786340641872962	0.612586698651192	-0.0468564979001034	0.136860314507221	-0.0571329471367955	0.0241990185206764	0.205157688058283	0.0133004487146911	0.0604893992541349	0.239843107581814	0.0493977643178142	0.00229785898042924	0.00247247556268399	0.00255813119503749
25	0.486333689213633	0.04	0.107511072325529	0.029933712717525	0.185088431933534	0.0417400159997236	0.461561906417078	0.11627445857875	0.806849354255405	3.89	3.37	4.67	0.0266028392952691	0.105602359893299	0.184601880491328	0.0286820070276519	0.113855802945622	0.199029598863592	0.029694193821706	0.118017234366198	0.205831635417416	0.107511072325529	4.12789055010767	-0.0514241394980152	0.640948702150062	-0.0468564979001034	0.136860314507221	-0.0571329471367955	0.0241990185206764	0.205157688058283	0.0133004487146911	0.0604893992541349	0.239843107581814	0.0493977643178142	0.00229785898042924	0.00247247556268399	0.00255813119503749
25	0.486333689213633	0.04	0.107535209933148	0.0211988220386384	0.193871597827658	0.0369960715513562	0.447188367381661	0.0909733837930405	0.803403350970281	4.03	3.49	4.76	0.0201844983023347	0.0992188315515805	0.178253164800826	0.0216840427073535	0.106589985468666	0.191495928229979	0.0224591666544924	0.110574851794377	0.198307215131354	0.107535209933148	4.13694059835242	-0.0536930575850759	0.645111793199922	-0.0468564979001034	0.136860314507221	-0.0571329471367955	0.0241990185206764	0.205157688058283	0.0133004487146911	0.0604893992541349	0.239843107581814	0.0493977643178142	0.00229785898042924	0.00247247556268399	0.00255813119503749
25	0.486333689213633	0.04	0.107582778895319	0.0290507008982445	0.186114856892393	0.0446459940346814	0.434268055010048	0.120626021322382	0.747910088697714	4.09	3.38	4.67	0.0264079682962626	0.0950718336148675	0.163735698933472	0.0283265432893886	0.101978932278339	0.17563132126729	0.0293463713838719	0.105716279120998	0.181691210065037	0.107582778895319	4.08639123800714	-0.0336413120596442	0.655910076232335	-0.0468564979001034	0.136860314507221	-0.0571329471367955	0.0241990185206764	0.205157688058283	0.0133004487146911	0.0604893992541349	0.239843107581814	0.0493977643178142	0.00229785898042924	0.00247247556268399	0.00255813119503749
25	0.486333689213633	0.04	0.107586307134958	0.0286903514053887	0.186482262864527	0.0569203821999528	0.509707254036249	0.185780699544042	0.833633808528456	4.09	3.46	4.65	0.0406199405781942	0.111444721771643	0.182269502965092	0.0435647188796328	0.119524004848172	0.19548329081671	0.0451341235934649	0.124053494902978	0.202578195814931	0.107586307134958	4.152257032779	0.0403222665525191	0.738625956933065	-0.0468564979001034	0.136860314507221	-0.0571329471367955	0.0241990185206764	0.205157688058283	0.0133004487146911	0.0604893992541349	0.239843107581814	0.0493977643178142	0.00229785898042924	0.00247247556268399	0.00255813119503749
25	0.486333689213633	0.04	0.108412661919685	0.0290070175466542	0.187818306292716	0.0478446506050314	0.45217062420544	0.137232658310152	0.767108590100728	4	3.42	4.67	0.030612330833193	0.100865179700482	0.171118028567771	0.0329069844053433	0.108425879542858	0.183944774680373	0.034080089921101	0.112331435155647	0.190670064889127	0.108412661919685	4.0792322154883	-0.00170211728715222	0.68612351132421	-0.0468564979001034	0.136860314507221	-0.0571329471367955	0.0241990185206764	0.205157688058283	0.0133004487146911	0.0604893992541349	0.239843107581814	0.0493977643178142	0.00229785898042924	0.00247247556268399	0.00255813119503749
[truncated: 1,382 more rows]
