# Supplementary material for: Re-expressing coefficients from regression models for inclusion in a meta-analysis
Source: BMC Med Res Methodol. 2024 Jan 8;24:6. doi: 10.1186/s12874-023-02132-y (PMC10773134; doi:10.1186/s12874-023-02132-y)
Supplement: Supplementary file 2 — Additional file 2. [file 12874_2023_2132_MOESM2_ESM.zip › Supp_Files_R1/simdata/simdata_scenario_250.csv]

ex_no	errsd	rsquare	beta	b_low_ci	b_hi_ci	lrsquare	lbeta	lb_low_ci	lb_hi_ci	x_median	x_25	x_75	rbl	rb	rbu	altl	alt	altu	dzl	dz	dzu	observed_beta	xlog	error	ylog	RelBias_rb	RelBias_rbl	RelBias_rbu	RelBias_alt	RelBias_altl	RelBias_altu	RelBias_dz	RelBias_dzl	RelBias_dzu	MC_SE_RelBias_rb	MC_SE_RelBias_alt	MC_SE_RelBias_dz
250	14.590010676409	0.22	-1.28287943109215	-1.3346460048163	-1.231112857368	0.435845853755705	-14.9193109072874	-15.2808026363071	-14.5578191782677	3.97	2.25	7.07	-3.42952265991213	-3.34839183808617	-3.26726101626021	-3.68920438430773	-3.60193037761244	-3.51465637091715	-3.57652232634998	-3.49098371376802	-3.40776278637572	-1.28287943109215	5.75095842159041	-0.0887388526457845	-20.828746786978	-0.876735073757081	-0.861232255498296	-0.893295834340523	-1.01750105861261	-1.00083541813753	-1.03530399517802	-0.954832009368906	-0.938742074579448	-0.972431415032866	0.0020716334483575	0.0022355611921159	0.00216753327520528
250	14.590010676409	0.23	-1.37463594908739	-1.42805466027872	-1.32121723789607	0.420341167622125	-14.852810693858	-15.2242698599	-14.4813515278159	3.98	2.3	6.98	-3.41147260093229	-3.32823558667945	-3.24499857242661	-3.66911723305401	-3.57959391009383	-3.49007058713366	-3.57243170766573	-3.48414422171106	-3.39723345336315	-1.37463594908739	5.71938830225198	0.0404667739082092	-20.7251552018431	-0.876735073757081	-0.861232255498296	-0.893295834340523	-1.01750105861261	-1.00083541813753	-1.03530399517802	-0.954832009368906	-0.938742074579448	-0.972431415032866	0.0020716334483575	0.0022355611921159	0.00216753327520528
250	14.590010676409	0.24	-1.54734862362538	-1.60525396324196	-1.4894432840088	0.423991447381418	-14.9724016336938	-15.3440605482842	-14.6007427191035	3.95	2.19	6.97	-3.46521091789023	-3.3812776901428	-3.29734446239536	-3.7303042472604	-3.63995001389005	-3.5495957805197	-3.616540619371	-3.52142596422925	-3.43262537937921	-1.54734862362538	5.58023767741455	-0.00281342184947057	-20.4076904737366	-0.876735073757081	-0.861232255498296	-0.893295834340523	-1.01750105861261	-1.00083541813753	-1.03530399517802	-0.954832009368906	-0.938742074579448	-0.972431415032866	0.0020716334483575	0.0022355611921159	0.00216753327520528
250	14.590010676409	0.24	-1.40859545920234	-1.46128850690285	-1.35590241150182	0.422576423562095	-14.6814269871199	-15.0469208273686	-14.3159331468713	4.01	2.24	7.12	-3.35098544541955	-3.2695890884429	-3.18819273146626	-3.6014857711776	-3.51400469247648	-3.42652361377535	-3.48544139741372	-3.40219746963835	-3.31622959176789	-1.40859545920234	5.81643402333417	0.0686620933902849	-20.7612196555637	-0.876735073757081	-0.861232255498296	-0.893295834340523	-1.01750105861261	-1.00083541813753	-1.03530399517802	-0.954832009368906	-0.938742074579448	-0.972431415032866	0.0020716334483575	0.0022355611921159	0.00216753327520528
250	14.590010676409	0.25	-1.56150422734159	-1.61847082154656	-1.50453763313663	0.4399940849675	-15.2901566172819	-15.6575251806	-14.9227880539639	4	2.25	7.04	-3.49625081474992	-3.41421916389838	-3.33218751304683	-3.75876570031917	-3.67057472893332	-3.58238375754748	-3.6453648008586	-3.5593927417405	-3.47456582531921	-1.56150422734159	5.64819852056599	0.189147774642707	-20.4420103797639	-0.876735073757081	-0.861232255498296	-0.893295834340523	-1.01750105861261	-1.00083541813753	-1.03530399517802	-0.954832009368906	-0.938742074579448	-0.972431415032866	0.0020716334483575	0.0022355611921159	0.00216753327520528
250	14.590010676409	0.25	-1.53005499845965	-1.58586493777081	-1.47424505914849	0.441694712279175	-15.154196535342	-15.5170446356404	-14.7913484350437	3.98	2.23	7.08	-3.47597149135003	-3.39468992762811	-3.3134083639062	-3.73834901760052	-3.65093205959468	-3.56351510158883	-3.61823584549121	-3.53387890013067	-3.448494625425	-1.53005499845965	5.74301164240381	0.0702584740932889	-20.61475218306	-0.876735073757081	-0.861232255498296	-0.893295834340523	-1.01750105861261	-1.00083541813753	-1.03530399517802	-0.954832009368906	-0.938742074579448	-0.972431415032866	0.0020716334483575	0.0022355611921159	0.00216753327520528
250	14.590010676409	0.25	-1.48534997643624	-1.54049238102119	-1.43020757185129	0.413327936943126	-14.5475916049401	-14.916703968439	-14.1784792414412	4.01	2.26	7.13	-3.32303343686522	-3.24080530332699	-3.15857716978876	-3.57157429712004	-3.48319604459113	-3.39481779206222	-3.46036525410965	-3.37401497974824	-3.28984668434372	-1.48534997643624	5.78310284037843	-0.00877372786871404	-20.8795664661612	-0.876735073757081	-0.861232255498296	-0.893295834340523	-1.01750105861261	-1.00083541813753	-1.03530399517802	-0.954832009368906	-0.938742074579448	-0.972431415032866	0.0020716334483575	0.0022355611921159	0.00216753327520528
250	14.590010676409	0.25	-1.45568375057288	-1.50955813295598	-1.40180936818977	0.437408448772159	-15.0906831647989	-15.4551676847424	-14.7261986448554	4.05	2.26	7.06	-3.40979728387506	-3.32938286512082	-3.24896844636659	-3.66074924147274	-3.57441653663713	-3.48808383180152	-3.55076464930591	-3.4650738836672	-3.38311402857985	-1.45568375057288	5.78278615529319	-0.198054046979899	-21.0185680011932	-0.876735073757081	-0.861232255498296	-0.893295834340523	-1.01750105861261	-1.00083541813753	-1.03530399517802	-0.954832009368906	-0.938742074579448	-0.972431415032866	0.0020716334483575	0.0022355611921159	0.00216753327520528
250	14.590010676409	0.25	-1.43900301556377	-1.49158465602725	-1.38642137510029	0.446662265227637	-15.4162055966863	-15.7816322103083	-15.0507789830644	4.1	2.3	7.12	-3.44431164733463	-3.36455797390141	-3.28480430046819	-3.69325125932032	-3.60773334311474	-3.52221542690916	-3.5853329232364	-3.50259588855065	-3.42026957676278	-1.43900301556377	5.88129132807144	-0.023646218235386	-21.0709859342166	-0.876735073757081	-0.861232255498296	-0.893295834340523	-1.01750105861261	-1.00083541813753	-1.03530399517802	-0.954832009368906	-0.938742074579448	-0.972431415032866	0.0020716334483575	0.0022355611921159	0.00216753327520528
250	14.590010676409	0.26	-1.67962937468119	-1.73926956452498	-1.6199891848374	0.418599115621244	-15.0813809588471	-15.4599080515239	-14.7028538661702	4	2.28	7.09	-3.44983006389505	-3.36536292864669	-3.28089579339833	-3.70857410352571	-3.61777176701079	-3.52696943049587	-3.59917536323058	-3.51132195440035	-3.42252487873368	-1.67962937468119	5.71758485023734	0.0595426832002306	-20.8284763550504	-0.876735073757081	-0.861232255498296	-0.893295834340523	-1.01750105861261	-1.00083541813753	-1.03530399517802	-0.954832009368906	-0.938742074579448	-0.972431415032866	0.0020716334483575	0.0022355611921159	0.00216753327520528
250	14.590010676409	0.26	-1.62993269613975	-1.68822524182709	-1.57164015045242	0.431360970871333	-15.0987320533943	-15.4679268353433	-14.7295372714453	4.05	2.26	7.05	-3.41156104750542	-3.33013251797802	-3.24870398845062	-3.66251378409772	-3.57509541237285	-3.48767704064798	-3.55135164422255	-3.46849344751757	-3.38292394978753	-1.62993269613975	5.74591438097692	0.166672247616334	-20.6698371018645	-0.876735073757081	-0.861232255498296	-0.893295834340523	-1.01750105861261	-1.00083541813753	-1.03530399517802	-0.954832009368906	-0.938742074579448	-0.972431415032866	0.0020716334483575	0.0022355611921159	0.00216753327520528
250	14.590010676409	0.26	-1.61983311233602	-1.67769391978725	-1.56197230488479	0.412857684686677	-14.6488933471058	-15.0209366481866	-14.2768500460249	3.92	2.25	7.03	-3.41318215403621	-3.32864338088779	-3.24410460773938	-3.67695432691068	-3.58588236131043	-3.49481039571017	-3.5649186760577	-3.4767325527428	-3.3893824132435	-1.61983311233602	5.64429419928986	-0.154918899725716	-20.7117444649596	-0.876735073757081	-0.861232255498296	-0.893295834340523	-1.01750105861261	-1.00083541813753	-1.03530399517802	-0.954832009368906	-0.938742074579448	-0.972431415032866	0.0020716334483575	0.0022355611921159	0.00216753327520528
250	14.590010676409	0.26	-1.60492179954682	-1.66218452133155	-1.54765907776209	0.43966857824237	-15.3201395377039	-15.6884717171998	-14.9518073582079	4.03	2.27	7.14	-3.47809206461546	-3.39643380919451	-3.31477555377356	-3.7361465846878	-3.64842975418571	-3.56071292368363	-3.62058893991921	-3.53572864536627	-3.45183955023691	-1.60492179954682	5.73891123355556	0.143519231182957	-20.6408748726932	-0.876735073757081	-0.861232255498296	-0.893295834340523	-1.01750105861261	-1.00083541813753	-1.03530399517802	-0.954832009368906	-0.938742074579448	-0.972431415032866	0.0020716334483575	0.0022355611921159	0.00216753327520528
250	14.590010676409	0.26	-1.59237095805128	-1.64907289291622	-1.53566902318633	0.425709780978564	-14.7719721916201	-15.1373688277428	-14.4065755554973	3.95	2.26	7.05	-3.41717740848357	-3.33469113598118	-3.25220486347878	-3.6784252192996	-3.5896327602761	-3.50084030125259	-3.56815986634233	-3.48111095347198	-3.39662989310466	-1.59237095805128	5.71024827792977	0.123115192836723	-20.5276437526914	-0.876735073757081	-0.861232255498296	-0.893295834340523	-1.01750105861261	-1.00083541813753	-1.03530399517802	-0.954832009368906	-0.938742074579448	-0.972431415032866	0.0020716334483575	0.0022355611921159	0.00216753327520528
250	14.590010676409	0.26	-1.57845628564414	-1.63449241754752	-1.52242015374075	0.415566551169968	-14.5376147938861	-14.9047766569352	-14.1704529308371	3.94	2.24	7.01	-3.36939429658047	-3.28639318118277	-3.20339206578507	-3.62758538409212	-3.53822403110781	-3.4488626781235	-3.5167651149118	-3.43022938424042	-3.34335269445947	-1.57845628564414	5.70894337665201	0.21265028326982	-20.4354734898552	-0.876735073757081	-0.861232255498296	-0.893295834340523	-1.01750105861261	-1.00083541813753	-1.03530399517802	-0.954832009368906	-0.938742074579448	-0.972431415032866	0.0020716334483575	0.0022355611921159	0.00216753327520528
250	14.590010676409	0.26	-1.57556529063378	-1.63170481969766	-1.51942576156991	0.434601321390402	-15.0649102957049	-15.4308551049155	-14.6989654864944	3.99	2.26	7.13	-3.45414408406613	-3.37222859142265	-3.29031309877917	-3.71455936019596	-3.62646808416971	-3.53837680814347	-3.59654001374009	-3.51246053687303	-3.42706260755347	-1.57556529063378	5.75659900108842	0.202893203376489	-20.5810434007552	-0.876735073757081	-0.861232255498296	-0.893295834340523	-1.01750105861261	-1.00083541813753	-1.03530399517802	-0.954832009368906	-0.938742074579448	-0.972431415032866	0.0020716334483575	0.0022355611921159	0.00216753327520528
250	14.590010676409	0.26	-1.56589808503242	-1.62173903684591	-1.51005713321893	0.423814491728033	-14.9155325045735	-15.2859139267384	-14.5451510824087	4.06	2.29	7.21	-3.36662876045957	-3.28505452458617	-3.20348028871278	-3.61368951688062	-3.52612893862934	-3.43856836037806	-3.50295602965833	-3.41650558539831	-3.33238208088796	-1.56589808503242	5.89646202801676	0.109590062167656	-20.9844363509379	-0.876735073757081	-0.861232255498296	-0.893295834340523	-1.01750105861261	-1.00083541813753	-1.03530399517802	-0.954832009368906	-0.938742074579448	-0.972431415032866	0.0020716334483575	0.0022355611921159	0.00216753327520528
250	14.590010676409	0.26	-1.55435304807074	-1.60960373458549	-1.49910236155599	0.429963045246482	-14.9832992430281	-15.3507173554558	-14.6158811306004	3.95	2.25	6.98	-3.46393899712594	-3.38102991226573	-3.29812082740552	-3.72858529098339	-3.63934191962057	-3.55009854825775	-3.61942935520873	-3.532543020069	-3.44416300516318	-1.55435304807074	5.78458757893836	-0.0533980532809365	-20.8094737443927	-0.876735073757081	-0.861232255498296	-0.893295834340523	-1.01750105861261	-1.00083541813753	-1.03530399517802	-0.954832009368906	-0.938742074579448	-0.972431415032866	0.0020716334483575	0.0022355611921159	0.00216753327520528
250	14.590010676409	0.26	-1.55207601604006	-1.60716374018555	-1.49698829189456	0.428533320489631	-14.9386772505397	-15.3060715985581	-14.5712829025214	4.01	2.24	6.97	-3.40934510248118	-3.32750998802806	-3.24567487357494	-3.66428827246337	-3.57633371193852	-3.48837915141368	-3.55516417883809	-3.46965086854835	-3.38428936523273	-1.55207601604006	5.76109412626466	0.0875896990420721	-20.6068276995912	-0.876735073757081	-0.861232255498296	-0.893295834340523	-1.01750105861261	-1.00083541813753	-1.03530399517802	-0.954832009368906	-0.938742074579448	-0.972431415032866	0.0020716334483575	0.0022355611921159	0.00216753327520528
250	14.590010676409	0.26	-1.54854841767477	-1.6035623682119	-1.49353446713763	0.436926930445003	-15.141993340381	-15.5080751841727	-14.7759114965893	4.05	2.27	7.09	-3.42215988609423	-3.3413767723955	-3.26059365869678	-3.67410642195623	-3.58737588723395	-3.50064535251167	-3.56291836264146	-3.47837686590996	-3.39586774762725	-1.54854841767477	5.83889556530678	-0.237001492639576	-21.1849615250291	-0.876735073757081	-0.861232255498296	-0.893295834340523	-1.01750105861261	-1.00083541813753	-1.03530399517802	-0.954832009368906	-0.938742074579448	-0.972431415032866	0.0020716334483575	0.0022355611921159	0.00216753327520528
250	14.590010676409	0.26	-1.54183433277135	-1.59692615283728	-1.48674251270541	0.43141720677379	-14.907897844811	-15.2723845576817	-14.5434111319404	4.08	2.31	7.22	-3.3480901197082	-3.26818548153476	-3.18828084336133	-3.59189332448437	-3.50617014315151	-3.42044696181865	-3.48403260025754	-3.400515604362	-3.31603118104222	-1.54183433277135	5.82358764497304	0.380104979245613	-20.5850511245848	-0.876735073757081	-0.861232255498296	-0.893295834340523	-1.01750105861261	-1.00083541813753	-1.03530399517802	-0.954832009368906	-0.938742074579448	-0.972431415032866	0.0020716334483575	0.0022355611921159	0.00216753327520528
250	14.590010676409	0.26	-1.52665101768061	-1.581135887786	-1.47216614757523	0.442686716688345	-15.239209195625	-15.6033598129963	-14.8750585782536	4.05	2.28	7.07	-3.44365804822224	-3.36329008777621	-3.28292212733019	-3.69724526772574	-3.61095909840378	-3.52467292908182	-3.58978777112651	-3.50576909730892	-3.42033817117453	-1.52665101768061	5.7746361167878	0.339105670654141	-20.4636298178823	-0.876735073757081	-0.861232255498296	-0.893295834340523	-1.01750105861261	-1.00083541813753	-1.03530399517802	-0.954832009368906	-0.938742074579448	-0.972431415032866	0.0020716334483575	0.0022355611921159	0.00216753327520528
250	14.590010676409	0.26	-1.52423850410189	-1.57877610663025	-1.46970090157353	0.439076300164123	-15.0518349372549	-15.4141517705787	-14.6895181039311	4.05	2.29	7.17	-3.40060845310599	-3.32067556387265	-3.24074267463932	-3.65086698632887	-3.56505165344121	-3.47923632055356	-3.53930664642948	-3.45614865505039	-3.37239015447854	-1.52423850410189	5.82012042562167	-0.19451017763116	-21.124346699188	-0.876735073757081	-0.861232255498296	-0.893295834340523	-1.01750105861261	-1.00083541813753	-1.03530399517802	-0.954832009368906	-0.938742074579448	-0.972431415032866	0.0020716334483575	0.0022355611921159	0.00216753327520528
250	14.590010676409	0.26	-1.52008842897644	-1.57502066938175	-1.46515618857112	0.432471451873176	-14.9157937861141	-15.2796909514147	-14.5518966208134	3.95	2.21	7.13	-3.45026227453843	-3.36809172113911	-3.28592116773979	-3.71416008036783	-3.62570460512187	-3.53724912987591	-3.58688689027402	-3.50198258580711	-3.41617292058449	-1.52008842897644	5.73465652883803	-0.00368323366088191	-20.7100842531237	-0.876735073757081	-0.861232255498296	-0.893295834340523	-1.01750105861261	-1.00083541813753	-1.03530399517802	-0.954832009368906	-0.938742074579448	-0.972431415032866	0.0020716334483575	0.0022355611921159	0.00216753327520528
250	14.590010676409	0.26	-1.50230278684436	-1.55626835767854	-1.44833721601018	0.405692585090813	-14.4845068012804	-14.8578669142114	-14.1111466883494	4.02	2.28	7.14	-3.30411120493822	-3.22108291159469	-3.13805461825115	-3.55051619650713	-3.46129604561028	-3.37207589471342	-3.4417280341781	-3.35616565263928	-3.26867714609826	-1.50230278684436	5.8615111998068	0.0534563879651367	-20.9454796043033	-0.876735073757081	-0.861232255498296	-0.893295834340523	-1.01750105861261	-1.00083541813753	-1.03530399517802	-0.954832009368906	-0.938742074579448	-0.972431415032866	0.0020716334483575	0.0022355611921159	0.00216753327520528
250	14.590010676409	0.26	-1.49215293478875	-1.54603128923047	-1.43827458034704	0.438288668541734	-15.0587029726696	-15.42176531579	-14.6956406295492	3.95	2.21	7.2	-3.48406058760328	-3.4020381229498	-3.32001565829632	-3.75076013555566	-3.66245897577189	-3.57415781598812	-3.61866589972522	-3.53491498509448	-3.44961603920998	-1.49215293478875	5.83627218467527	-0.229654945678141	-21.0166614342083	-0.876735073757081	-0.861232255498296	-0.893295834340523	-1.01750105861261	-1.00083541813753	-1.03530399517802	-0.954832009368906	-0.938742074579448	-0.972431415032866	0.0020716334483575	0.0022355611921159	0.00216753327520528
250	14.590010676409	0.26	-1.49064653439651	-1.54397243983063	-1.43732062896239	0.432873100272368	-15.0552293613781	-15.4222279282418	-14.6882307945144	4.09	2.26	7.16	-3.37442600231989	-3.2941257037767	-3.21382540523352	-3.61935467182888	-3.53322587229921	-3.44709707276953	-3.50375172090985	-3.41928599503006	-3.33678420537258	-1.49064653439651	5.86914467231811	-0.0339056025933734	-21.0004876758887	-0.876735073757081	-0.861232255498296	-0.893295834340523	-1.01750105861261	-1.00083541813753	-1.03530399517802	-0.954832009368906	-0.938742074579448	-0.972431415032866	0.0020716334483575	0.0022355611921159	0.00216753327520528
250	14.590010676409	0.26	-1.4375471319961	-1.48906855654006	-1.38602570745215	0.443751883829112	-14.8722377020195	-15.2268531557326	-14.5176222483065	4.05	2.27	7.09	-3.35665671013619	-3.27848413369838	-3.20031155726057	-3.60335802084324	-3.51944006180187	-3.43552210276049	-3.49332429071595	-3.41235377270991	-3.33014608760879	-1.4375471319961	5.91807017700461	0.145455184313288	-20.8470825838167	-0.876735073757081	-0.861232255498296	-0.893295834340523	-1.01750105861261	-1.00083541813753	-1.03530399517802	-0.954832009368906	-0.938742074579448	-0.972431415032866	0.0020716334483575	0.0022355611921159	0.00216753327520528
250	14.590010676409	0.26	-1.4326717152039	-1.48476469636165	-1.38057873404615	0.428956876082848	-14.8186913041935	-15.1828197900967	-14.4545628182902	4.02	2.29	7.22	-3.37007787542906	-3.28925353771568	-3.2084292000023	-3.62062369816692	-3.53379053782742	-3.44695737748793	-3.50787259886562	-3.42364136705324	-3.34003256014082	-1.4326717152039	5.91581726678792	0.0950482830102943	-20.9675356580274	-0.876735073757081	-0.861232255498296	-0.893295834340523	-1.01750105861261	-1.00083541813753	-1.03530399517802	-0.954832009368906	-0.938742074579448	-0.972431415032866	0.0020716334483575	0.0022355611921159	0.00216753327520528
250	14.590010676409	0.27	-1.7517349385416	-1.81247267264839	-1.69099720443481	0.420779509342027	-14.8901876468263	-15.2622468107579	-14.5181284828947	3.95	2.25	6.84	-3.44321518421755	-3.35927736178805	-3.27533953935855	-3.70618240695367	-3.61583403657236	-3.52548566619106	-3.60546109475688	-3.51831919447627	-3.43028259855932	-1.7517349385416	5.58487534401311	0.0835123467881493	-20.4447442863429	-0.876735073757081	-0.861232255498296	-0.893295834340523	-1.01750105861261	-1.00083541813753	-1.03530399517802	-0.954832009368906	-0.938742074579448	-0.972431415032866	0.0020716334483575	0.0022355611921159	0.00216753327520528
250	14.590010676409	0.27	-1.72504323340226	-1.78491055938842	-1.66517590741611	0.410749151178042	-14.6404689575522	-15.0139202158221	-14.2670176992823	3.99	2.24	7.08	-3.36076828711859	-3.27717365443529	-3.19357902175198	-3.61413797656531	-3.52424111048984	-3.43434424441438	-3.50019476848935	-3.4134798761112	-3.32666505528583	-1.72504323340226	5.70880490412718	-0.325501223721015	-21.0556453120377	-0.876735073757081	-0.861232255498296	-0.893295834340523	-1.01750105861261	-1.00083541813753	-1.03530399517802	-0.954832009368906	-0.938742074579448	-0.972431415032866	0.0020716334483575	0.0022355611921159	0.00216753327520528
250	14.590010676409	0.27	-1.72080199839892	-1.78084960723632	-1.66075438956152	0.417669639202008	-14.7989105327481	-15.1710580925568	-14.4267629729393	4.02	2.25	7.03	-3.37263032542662	-3.28989936901691	-3.2071684126072	-3.62400534133425	-3.53510813085075	-3.44621092036725	-3.5152546889533	-3.42774677728039	-3.34248168385016	-1.72080199839892	5.65538158832765	-0.234524414521473	-20.9663914912627	-0.876735073757081	-0.861232255498296	-0.893295834340523	-1.01750105861261	-1.00083541813753	-1.03530399517802	-0.954832009368906	-0.938742074579448	-0.972431415032866	0.0020716334483575	0.0022355611921159	0.00216753327520528
250	14.590010676409	0.27	-1.69813059222505	-1.75757255155288	-1.63868863289721	0.413060590540548	-14.5568860476415	-14.9264379181085	-14.1873341771746	3.92	2.21	6.95	-3.39169122829608	-3.30771902780593	-3.22374682731579	-3.65380026924103	-3.56333871831919	-3.47287716739735	-3.54244971420532	-3.45278862322616	-3.36601342726657	-1.69813059222505	5.60982060167676	-0.231380734974439	-20.7107309552271	-0.876735073757081	-0.861232255498296	-0.893295834340523	-1.01750105861261	-1.00083541813753	-1.03530399517802	-0.954832009368906	-0.938742074579448	-0.972431415032866	0.0020716334483575	0.0022355611921159	0.00216753327520528
250	14.590010676409	0.27	-1.69712949979933	-1.75603206651427	-1.6382269330844	0.426125138199665	-14.9376097144392	-15.3067898279908	-14.5684296008877	3.98	2.25	7.05	-3.43221949658588	-3.34943877001144	-3.266658043437	-3.69171315871509	-3.60267377825389	-3.5136343977927	-3.57751004985372	-3.49218849397147	-3.40697612098684	-1.69712949979933	5.70603133840685	0.0385365137722531	-20.6348267045046	-0.876735073757081	-0.861232255498296	-0.893295834340523	-1.01750105861261	-1.00083541813753	-1.03530399517802	-0.954832009368906	-0.938742074579448	-0.972431415032866	0.0020716334483575	0.0022355611921159	0.00216753327520528
250	14.590010676409	0.27	-1.69091010966219	-1.7494538287262	-1.63236639059817	0.422739881014808	-14.8473747360497	-15.2168760649404	-14.477873407159	3.95	2.25	6.98	-3.43401474964082	-3.35062884257242	-3.26724293550401	-3.69640978668766	-3.6066523146233	-3.51689484255894	-3.58744925350151	-3.50156361754204	-3.41332203789939	-1.69091010966219	5.70934878841673	0.0431801805476333	-20.6519929984358	-0.876735073757081	-0.861232255498296	-0.893295834340523	-1.01750105861261	-1.00083541813753	-1.03530399517802	-0.954832009368906	-0.938742074579448	-0.972431415032866	0.0020716334483575	0.0022355611921159	0.00216753327520528
250	14.590010676409	0.27	-1.68101511568699	-1.73952553627997	-1.62250469509401	0.432782306742571	-14.9567345487868	-15.3213995549759	-14.5920695425977	4	2.26	7.05	-3.41919810526239	-3.33781768738716	-3.25643726951194	-3.67567899723436	-3.58819407136541	-3.50070914549647	-3.56521873847304	-3.47912227564194	-3.39642726416955	-1.68101511568699	5.69711578625887	0.0547274780711922	-20.660197764287	-0.876735073757081	-0.861232255498296	-0.893295834340523	-1.01750105861261	-1.00083541813753	-1.03530399517802	-0.954832009368906	-0.938742074579448	-0.972431415032866	0.0020716334483575	0.0022355611921159	0.00216753327520528
250	14.590010676409	0.27	-1.68060547325941	-1.73891213703303	-1.6222988094858	0.418978699988754	-14.6593302930393	-15.0269775689833	-14.2916830170954	4.02	2.25	7.07	-3.34053629609712	-3.25880734802262	-3.17707839994813	-3.58951130199825	-3.50169097711312	-3.41387065222799	-3.47858870497619	-3.39217544633289	-3.30864195995038	-1.68060547325941	5.74716828838114	-0.220237573480027	-21.0386976964275	-0.876735073757081	-0.861232255498296	-0.893295834340523	-1.01750105861261	-1.00083541813753	-1.03530399517802	-0.954832009368906	-0.938742074579448	-0.972431415032866	0.0020716334483575	0.0022355611921159	0.00216753327520528
250	14.590010676409	0.27	-1.6796034121956	-1.73816203843838	-1.62104478595283	0.419411761791119	-14.7674701105261	-15.1375002355079	-14.3974399855442	3.94	2.24	7.02	-3.42614022657115	-3.34238960219331	-3.25863897781546	-3.68920262072756	-3.59902154158021	-3.50884046243287	-3.57765959193097	-3.49059457920422	-3.40294030770341	-1.6796034121956	5.63917852765774	0.0555984762061453	-20.4952399380375	-0.876735073757081	-0.861232255498296	-0.893295834340523	-1.01750105861261	-1.00083541813753	-1.03530399517802	-0.954832009368906	-0.938742074579448	-0.972431415032866	0.0020716334483575	0.0022355611921159	0.00216753327520528
250	14.590010676409	0.27	-1.67939940593616	-1.73769594871063	-1.6211028631617	0.433166405694985	-14.988130121742	-15.353274845612	-14.622985397872	3.97	2.22	7.1	-3.45258963069769	-3.37047718888872	-3.28836474707975	-3.71487153964235	-3.62652128497712	-3.53817103031188	-3.59139278316295	-3.50726397319856	-3.42119551408491	-1.67939940593616	5.66538930483626	0.0442168760827765	-20.6035823014167	-0.876735073757081	-0.861232255498296	-0.893295834340523	-1.01750105861261	-1.00083541813753	-1.03530399517802	-0.954832009368906	-0.938742074579448	-0.972431415032866	0.0020716334483575	0.0022355611921159	0.00216753327520528
250	14.590010676409	0.27	-1.67708357873677	-1.73564007974657	-1.61852707772698	0.420129492981809	-14.7348295288394	-15.1034981790551	-14.3661608786236	4.02	2.24	7.01	-3.35371288643845	-3.27185047361219	-3.18998806078594	-3.60319566040594	-3.51524350092363	-3.42729134144131	-3.4921829457834	-3.40953704354253	-3.3221469949376	-1.67708357873677	5.73942642707821	0.0189537794505613	-20.7477103133837	-0.876735073757081	-0.861232255498296	-0.893295834340523	-1.01750105861261	-1.00083541813753	-1.03530399517802	-0.954832009368906	-0.938742074579448	-0.972431415032866	0.0020716334483575	0.0022355611921159	0.00216753327520528
250	14.590010676409	0.27	-1.67188851677064	-1.72997635976122	-1.61380067378006	0.430406449084081	-15.1032020745764	-15.4732256094508	-14.733178539702	4.05	2.25	7.11	-3.41756606520693	-3.33583909320814	-3.25411212120935	-3.6695550393811	-3.58180205488002	-3.49404907037894	-3.55421330628525	-3.46852848160201	-3.38597200334411	-1.67188851677064	5.74397854894699	-0.0450376050694979	-20.8688808420791	-0.876735073757081	-0.861232255498296	-0.893295834340523	-1.01750105861261	-1.00083541813753	-1.03530399517802	-0.954832009368906	-0.938742074579448	-0.972431415032866	0.0020716334483575	0.0022355611921159	0.00216753327520528
250	14.590010676409	0.27	-1.67088156539301	-1.72871212192833	-1.61305100885769	0.432281972293014	-14.8780163293994	-15.2411319897354	-14.5149006690634	4.01	2.23	7.06	-3.38968075365387	-3.3089225681057	-3.22816438255754	-3.64250907436171	-3.55572732555805	-3.46894557675439	-3.52662790182846	-3.44208178629455	-3.35875426600468	-1.67088156539301	5.74445458210325	0.0433407071268772	-20.646227161755	-0.876735073757081	-0.861232255498296	-0.893295834340523	-1.01750105861261	-1.00083541813753	-1.03530399517802	-0.954832009368906	-0.938742074579448	-0.972431415032866	0.0020716334483575	0.0022355611921159	0.00216753327520528
250	14.590010676409	0.27	-1.66057107576949	-1.71813598900915	-1.60300616252983	0.421721153390501	-14.8081684783211	-15.1774643689572	-14.438872587685	3.93	2.23	7.02	-3.44208186733302	-3.35832962401107	-3.27457738068911	-3.70724220275557	-3.61703811610519	-3.52683402945481	-3.59227842564063	-3.50424490987642	-3.41829584713055	-1.66057107576949	5.72574783205222	0.0899974570291445	-20.6022089797181	-0.876735073757081	-0.861232255498296	-0.893295834340523	-1.01750105861261	-1.00083541813753	-1.03530399517802	-0.954832009368906	-0.938742074579448	-0.972431415032866	0.0020716334483575	0.0022355611921159	0.00216753327520528
250	14.590010676409	0.27	-1.65737722518327	-1.71483366374335	-1.59992078662319	0.431449003391195	-15.0335082283877	-15.4010421977629	-14.6659742590124	3.94	2.22	6.94	-3.48612373378353	-3.40293008512274	-3.31973643646194	-3.75383406482613	-3.66425171601456	-3.574669367203	-3.64100252828518	-3.55492383827214	-3.46692084354149	-1.65737722518327	5.68643426558749	0.0372833193937508	-20.5593790367886	-0.876735073757081	-0.861232255498296	-0.893295834340523	-1.01750105861261	-1.00083541813753	-1.03530399517802	-0.954832009368906	-0.938742074579448	-0.972431415032866	0.0020716334483575	0.0022355611921159	0.00216753327520528
250	14.590010676409	0.27	-1.6560389313859	-1.7134874732858	-1.59859038948599	0.418692694463498	-14.6623435736233	-15.0302825184852	-14.2944046287614	3.98	2.25	7.08	-3.3713066400583	-3.28877758536998	-3.20624853068166	-3.62633111975404	-3.53755910603565	-3.44878709231727	-3.51414839232161	-3.42672874713343	-3.34135010835681	-1.6560389313859	5.77455134265804	-0.126126673779627	-20.9007326846282	-0.876735073757081	-0.861232255498296	-0.893295834340523	-1.01750105861261	-1.00083541813753	-1.03530399517802	-0.954832009368906	-0.938742074579448	-0.972431415032866	0.0020716334483575	0.0022355611921159	0.00216753327520528
250	14.590010676409	0.27	-1.64742196735368	-1.70498947401777	-1.58985446068959	0.429624464691746	-14.8974988080431	-15.2630653746651	-14.5319322414212	3.9	2.2	6.86	-3.48236626648597	-3.39895990947249	-3.315553552459	-3.75329233065247	-3.66339700771671	-3.57350168478095	-3.64278125608014	-3.55575037005581	-3.4673325349739	-1.64742196735368	5.62845583475523	0.000406391961131223	-20.3988659468956	-0.876735073757081	-0.861232255498296	-0.893295834340523	-1.01750105861261	-1.00083541813753	-1.03530399517802	-0.954832009368906	-0.938742074579448	-0.972431415032866	0.0020716334483575	0.0022355611921159	0.00216753327520528
250	14.590010676409	0.27	-1.64710238006442	-1.70530918189023	-1.58889557823861	0.428976118046622	-15.1057702610744	-15.4769383423847	-14.7346021797641	4.07	2.3	7.16	-3.40314234043328	-3.32152814872553	-3.23991395701777	-3.65220273112051	-3.56461557077408	-3.47702841042765	-3.54392866776331	-3.4590091408731	-3.3725821881701	-1.64710238006442	5.8000958588938	-0.0864535073685224	-21.1166912737023	-0.876735073757081	-0.861232255498296	-0.893295834340523	-1.01750105861261	-1.00083541813753	-1.03530399517802	-0.954832009368906	-0.938742074579448	-0.972431415032866	0.0020716334483575	0.0022355611921159	0.00216753327520528
250	14.590010676409	0.27	-1.63707997792782	-1.69403131350785	-1.58012864234779	0.422221806190886	-14.8180418998177	-15.1872049538364	-14.448878845799	4.11	2.33	7.31	-3.30584711536281	-3.22549022145536	-3.1451333275479	-3.54372325461444	-3.45758418536193	-3.37144511610943	-3.43665186592125	-3.35288262036488	-3.26766881015011	-1.63707997792782	5.86365727312977	0.20130210157534	-20.9100304666302	-0.876735073757081	-0.861232255498296	-0.893295834340523	-1.01750105861261	-1.00083541813753	-1.03530399517802	-0.954832009368906	-0.938742074579448	-0.972431415032866	0.0020716334483575	0.0022355611921159	0.00216753327520528
250	14.590010676409	0.27	-1.63640972017101	-1.69349040126624	-1.57932903907578	0.42263654333046	-15.0150331149934	-15.3887860274694	-14.6412802025174	4.05	2.3	7.18	-3.39907897513032	-3.31652433667976	-3.23396969822919	-3.64972487861423	-3.56108271407421	-3.47244054953419	-3.53868079944535	-3.45391899089962	-3.36657970259334	-1.63640972017101	5.81568564764257	0.122643140059797	-20.9157052330234	-0.876735073757081	-0.861232255498296	-0.893295834340523	-1.01750105861261	-1.00083541813753	-1.03530399517802	-0.954832009368906	-0.938742074579448	-0.972431415032866	0.0020716334483575	0.0022355611921159	0.00216753327520528
250	14.590010676409	0.27	-1.63429382744916	-1.69095358774392	-1.57763406715439	0.428357825614498	-14.9930329107037	-15.3618962051158	-14.6241696162916	4.02	2.27	6.97	-3.41289352892986	-3.33094458631562	-3.24899564370139	-3.66700198447916	-3.57895149809713	-3.49090101171509	-3.5652506032149	-3.47929608084793	-3.39303381728664	-1.63429382744916	5.73501230976821	0.0357445617377034	-20.7530107794776	-0.876735073757081	-0.861232255498296	-0.893295834340523	-1.01750105861261	-1.00083541813753	-1.03530399517802	-0.954832009368906	-0.938742074579448	-0.972431415032866	0.0020716334483575	0.0022355611921159	0.00216753327520528
250	14.590010676409	0.27	-1.63419470399153	-1.6917171130352	-1.57667229494787	0.427698253827948	-14.8006934943292	-15.1653156293846	-14.4360713592737	4.09	2.27	7.13	-3.31669514091215	-3.23695130351623	-3.15720746612031	-3.55724899115607	-3.47172147865471	-3.38619396615335	-3.44716948161092	-3.36565991137181	-3.28107700084493	-1.63419470399153	5.78961308895679	-0.139417338352818	-20.9925001503943	-0.876735073757081	-0.861232255498296	-0.893295834340523	-1.01750105861261	-1.00083541813753	-1.03530399517802	-0.954832009368906	-0.938742074579448	-0.972431415032866	0.0020716334483575	0.0022355611921159	0.00216753327520528
250	14.590010676409	0.27	-1.63176977509693	-1.68833848938333	-1.57520106081052	0.427534641624327	-14.8637539268128	-15.23005199265	-14.4974558609756	3.99	2.28	7.17	-3.40689108860915	-3.32495193194194	-3.24301277527474	-3.6634564316522	-3.57534662048146	-3.48723680931071	-3.54949612692172	-3.46553950065176	-3.37841233596123	-1.63176977509693	5.77686841319156	0.258008618511524	-20.5606532214034	-0.876735073757081	-0.861232255498296	-0.893295834340523	-1.01750105861261	-1.00083541813753	-1.03530399517802	-0.954832009368906	-0.938742074579448	-0.972431415032866	0.0020716334483575	0.0022355611921159	0.00216753327520528
250	14.590010676409	0.27	-1.62956774155666	-1.68651544223024	-1.57262004088309	0.423752182757593	-14.7921538267604	-15.1595183848152	-14.4247892687057	4.05	2.26	7.17	-3.34856707701235	-3.26742037873759	-3.18627368046283	-3.59550410125601	-3.50837331374597	-3.42124252623593	-3.48178356383345	-3.39572206513116	-3.31219604269755	-1.62956774155666	5.77961669646906	-0.0754567941655791	-20.9157034449355	-0.876735073757081	-0.861232255498296	-0.893295834340523	-1.01750105861261	-1.00083541813753	-1.03530399517802	-0.954832009368906	-0.938742074579448	-0.972431415032866	0.0020716334483575	0.0022355611921159	0.00216753327520528
250	14.590010676409	0.27	-1.62705152173575	-1.68409460135433	-1.57000844211718	0.423485527920331	-14.461136607347	-14.8204764859228	-14.1017967287713	4.03	2.25	7.1	-3.28658162188877	-3.20689458604613	-3.12720755020348	-3.53054100788179	-3.44493888987404	-3.3593367718663	-3.41933616993342	-3.33579843752815	-3.25458629699646	-1.62705152173575	5.76529054010732	0.0317919502106181	-20.8076340309243	-0.876735073757081	-0.861232255498296	-0.893295834340523	-1.01750105861261	-1.00083541813753	-1.03530399517802	-0.954832009368906	-0.938742074579448	-0.972431415032866	0.0020716334483575	0.0022355611921159	0.00216753327520528
250	14.590010676409	0.27	-1.62395657601398	-1.68113891588393	-1.56677423614403	0.432980047900249	-15.0791512523981	-15.4466529027544	-14.7116496020417	4.03	2.28	7.15	-3.42362319723636	-3.34216948793742	-3.26071577863847	-3.67753049601487	-3.59003590835049	-3.50254132068611	-3.56386302756942	-3.47940139635602	-3.39531152099157	-1.62395657601398	5.78710167892046	0.0189300698653319	-20.8776722634901	-0.876735073757081	-0.861232255498296	-0.893295834340523	-1.01750105861261	-1.00083541813753	-1.03530399517802	-0.954832009368906	-0.938742074579448	-0.972431415032866	0.0020716334483575	0.0022355611921159	0.00216753327520528
250	14.590010676409	0.27	-1.62211270835407	-1.67827330505649	-1.56595211165165	0.433409802916301	-14.8443413838541	-15.2058038975891	-14.4828788701191	3.98	2.22	7.16	-3.40902764471434	-3.32799044930202	-3.24695325388969	-3.66669935246425	-3.57953695224007	-3.49237455201589	-3.54284361767452	-3.45730370466267	-3.37421358941033	-1.62211270835407	5.74799134983933	-0.0477418923311898	-20.7504343285981	-0.876735073757081	-0.861232255498296	-0.893295834340523	-1.01750105861261	-1.00083541813753	-1.03530399517802	-0.954832009368906	-0.938742074579448	-0.972431415032866	0.0020716334483575	0.0022355611921159	0.00216753327520528
250	14.590010676409	0.27	-1.6195243691805	-1.67646375177125	-1.56258498658975	0.419335229740845	-14.6895955478944	-15.0577322096653	-14.3214588861235	4.01	2.25	6.97	-3.34950155908186	-3.26761178276047	-3.18572200643909	-3.59940855992105	-3.5114089705308	-3.42340938114056	-3.49578037288267	-3.4091198033133	-3.32397078185423	-1.6195243691805	5.74477397721647	-0.0688381674876861	-20.8210338746083	-0.876735073757081	-0.861232255498296	-0.893295834340523	-1.01750105861261	-1.00083541813753	-1.03530399517802	-0.954832009368906	-0.938742074579448	-0.972431415032866	0.0020716334483575	0.0022355611921159	0.00216753327520528
250	14.590010676409	0.27	-1.61774726874097	-1.67392961299955	-1.56156492448238	0.425160380735446	-14.826890621204	-15.1940580975796	-14.4597231448284	3.99	2.23	7.08	-3.39664236582795	-3.3145618184454	-3.23248127106286	-3.65216200618808	-3.56390677519482	-3.47565154420156	-3.53611592674426	-3.45224806516203	-3.36589104328907	-1.61774726874097	5.7914848888913	0.0962221695094238	-20.7258470875706	-0.876735073757081	-0.861232255498296	-0.893295834340523	-1.01750105861261	-1.00083541813753	-1.03530399517802	-0.954832009368906	-0.938742074579448	-0.972431415032866	0.0020716334483575	0.0022355611921159	0.00216753327520528
250	14.590010676409	0.27	-1.61578585046212	-1.67264044728248	-1.55893125364177	0.43433529305867	-15.1266264143195	-15.4942693541616	-14.7589834744775	4	2.27	7.11	-3.45917466853487	-3.3770965068934	-3.29501834525192	-3.71882829587001	-3.63058915814686	-3.5423500204237	-3.60308704470546	-3.52035301770832	-3.43422473392497	-1.61578585046212	5.74565410944372	0.0755568631533973	-20.7420811180551	-0.876735073757081	-0.861232255498296	-0.893295834340523	-1.01750105861261	-1.00083541813753	-1.03530399517802	-0.954832009368906	-0.938742074579448	-0.972431415032866	0.0020716334483575	0.0022355611921159	0.00216753327520528
250	14.590010676409	0.27	-1.61343277631593	-1.67001397202318	-1.55685158060868	0.416985236510578	-14.4201042874085	-14.7832366923203	-14.0569718824967	4.03	2.26	7.04	-3.27316011165333	-3.19275887559496	-3.11235763953658	-3.51548660805153	-3.42913291345905	-3.34277921886657	-3.41065576442743	-3.32651117648805	-3.24383716236272	-1.61343277631593	5.75716525158712	0.301621445072881	-20.5057345569142	-0.876735073757081	-0.861232255498296	-0.893295834340523	-1.01750105861261	-1.00083541813753	-1.03530399517802	-0.954832009368906	-0.938742074579448	-0.972431415032866	0.0020716334483575	0.0022355611921159	0.00216753327520528
250	14.590010676409	0.27	-1.61159309381848	-1.66858664705328	-1.55459954058368	0.42092032051191	-14.5695946995412	-14.933538105385	-14.2056512936973	3.95	2.25	7.02	-3.3681552288775	-3.28607033534737	-3.20398544181725	-3.62527631148899	-3.53692515193005	-3.4485739923711	-3.5179522131679	-3.4327115846791	-3.34635193889807	-1.61159309381848	5.70702245904011	-0.0546790149945375	-20.6921590489585	-0.876735073757081	-0.861232255498296	-0.893295834340523	-1.01750105861261	-1.00083541813753	-1.03530399517802	-0.954832009368906	-0.938742074579448	-0.972431415032866	0.0020716334483575	0.0022355611921159	0.00216753327520528
250	14.590010676409	0.27	-1.61155208501079	-1.66759975871637	-1.55550441130522	0.42498673758666	-14.6625562793704	-15.0257832612259	-14.2993292975149	3.95	2.23	7.12	-3.38888001986141	-3.3069586557578	-3.22503729165419	-3.64757307632052	-3.55939817478122	-3.47122327324192	-3.52937882770385	-3.44385757658191	-3.35863459587734	-1.61155208501079	5.77374747510073	0.189039059867236	-20.5232041280828	-0.876735073757081	-0.861232255498296	-0.893295834340523	-1.01750105861261	-1.00083541813753	-1.03530399517802	-0.954832009368906	-0.938742074579448	-0.972431415032866	0.0020716334483575	0.0022355611921159	0.00216753327520528
250	14.590010676409	0.27	-1.61085820340257	-1.66715129481915	-1.554565111986	0.426827063788381	-14.7391484715342	-15.1029013385553	-14.3753956045131	3.94	2.22	7.05	-3.41308287042728	-3.33087888513546	-3.24867489984363	-3.67448291831056	-3.58598312172225	-3.49748332513394	-3.55542349200931	-3.47130532322921	-3.38422049079917	-1.61085820340257	5.73456970999251	-0.122391042995438	-20.7362357719591	-0.876735073757081	-0.861232255498296	-0.893295834340523	-1.01750105861261	-1.00083541813753	-1.03530399517802	-0.954832009368906	-0.938742074579448	-0.972431415032866	0.0020716334483575	0.0022355611921159	0.00216753327520528
250	14.590010676409	0.27	-1.60947958639821	-1.66554443184766	-1.55341474094877	0.432938210171817	-14.876231172575	-15.2388182484021	-14.5136440967479	3.97	2.24	7.19	-3.42357032646744	-3.34211109955577	-3.26065187264411	-3.68323639531101	-3.59559876538549	-3.50796113545997	-3.56076259353134	-3.47525144721316	-3.38982529907448	-1.60947958639821	5.77561365677438	0.107887326888127	-20.6577532413274	-0.876735073757081	-0.861232255498296	-0.893295834340523	-1.01750105861261	-1.00083541813753	-1.03530399517802	-0.954832009368906	-0.938742074579448	-0.972431415032866	0.0020716334483575	0.0022355611921159	0.00216753327520528
250	14.590010676409	0.27	-1.60541226994178	-1.66220229406714	-1.54862224581641	0.418923899547651	-14.7771464190923	-15.1477901700594	-14.4065026681251	3.98	2.25	7.11	-3.39519071486343	-3.3121154802795	-3.22904024569556	-3.65171269000019	-3.56236074666846	-3.47300880333673	-3.53699772852296	-3.44957047193734	-3.36388109942382	-1.60541226994178	5.74652427921937	0.054145947472562	-20.7447865917411	-0.876735073757081	-0.861232255498296	-0.893295834340523	-1.01750105861261	-1.00083541813753	-1.03530399517802	-0.954832009368906	-0.938742074579448	-0.972431415032866	0.0020716334483575	0.0022355611921159	0.00216753327520528
250	14.590010676409	0.27	-1.60158702238469	-1.6574459049872	-1.54572813978218	0.43395168267395	-14.9832968954401	-15.34774073761	-14.6188530532701	3.97	2.27	7.02	-3.44624501457571	-3.36441129092586	-3.28257756727602	-3.70740584401586	-3.6193706567283	-3.53133546944073	-3.60003402011058	-3.5155207431351	-3.42987443795219	-1.60158702238469	5.72781578381385	0.36524667661718	-20.3168631180929	-0.876735073757081	-0.861232255498296	-0.893295834340523	-1.01750105861261	-1.00083541813753	-1.03530399517802	-0.954832009368906	-0.938742074579448	-0.972431415032866	0.0020716334483575	0.0022355611921159	0.00216753327520528
250	14.590010676409	0.27	-1.59984906889524	-1.65624905299085	-1.54344908479963	0.427663351650227	-15.12910869717	-15.5018480710354	-14.7563693233047	3.95	2.3	7.05	-3.49918488085757	-3.41504755893613	-3.33091023701469	-3.76666802272865	-3.67609911288533	-3.585530203042	-3.66098758340101	-3.57315577943236	-3.48564183575507	-1.59984906889524	5.69436763250116	0.113044603305469	-20.6324405608052	-0.876735073757081	-0.861232255498296	-0.893295834340523	-1.01750105861261	-1.00083541813753	-1.03530399517802	-0.954832009368906	-0.938742074579448	-0.972431415032866	0.0020716334483575	0.0022355611921159	0.00216753327520528
250	14.590010676409	0.27	-1.59969864577064	-1.65600847712563	-1.54338881441565	0.430597829039839	-15.0280948926611	-15.3961346519063	-14.6600551334158	4.01	2.28	7.12	-3.43168507429194	-3.34965172130412	-3.2676183683163	-3.6885818847834	-3.60040749429351	-3.51223310380363	-3.57801956521086	-3.49082308648176	-3.40581297034137	-1.59969864577064	5.80283358064765	-0.0145217362659666	-20.8610843865113	-0.876735073757081	-0.861232255498296	-0.893295834340523	-1.01750105861261	-1.00083541813753	-1.03530399517802	-0.954832009368906	-0.938742074579448	-0.972431415032866	0.0020716334483575	0.0022355611921159	0.00216753327520528
250	14.590010676409	0.27	-1.59881698778633	-1.65507094268507	-1.54256303288759	0.414427763013563	-14.6178957954248	-14.9879521341364	-14.2478394567132	3.98	2.26	7.13	-3.35768867035387	-3.27478648566816	-3.19188430098246	-3.61116771091175	-3.52200706443957	-3.43284641796739	-3.49749668024939	-3.41213482970393	-3.3243548979937	-1.59881698778633	5.75431055526261	-0.094981172262713	-20.8975621030121	-0.876735073757081	-0.861232255498296	-0.893295834340523	-1.01750105861261	-1.00083541813753	-1.03530399517802	-0.954832009368906	-0.938742074579448	-0.972431415032866	0.0020716334483575	0.0022355611921159	0.00216753327520528
250	14.590010676409	0.27	-1.59085161829039	-1.64629940106874	-1.53540383551204	0.428865826400575	-14.802481242022	-15.1662790181752	-14.4386834658689	4.05	2.27	7.24	-3.34308014985473	-3.26288875138702	-3.18269735291932	-3.58875623392504	-3.5026717345239	-3.41658723512276	-3.47225093557628	-3.38868436614233	-3.30513824109863	-1.59085161829039	5.84964123265676	0.0523033076879246	-20.9316832648051	-0.876735073757081	-0.861232255498296	-0.893295834340523	-1.01750105861261	-1.00083541813753	-1.03530399517802	-0.954832009368906	-0.938742074579448	-0.972431415032866	0.0020716334483575	0.0022355611921159	0.00216753327520528
250	14.590010676409	0.27	-1.58853291339302	-1.64398914902575	-1.53307667776029	0.4366324449386	-15.1510396008485	-15.5175594635873	-14.7845197381097	3.97	2.25	7.07	-3.48474640607456	-3.40243779450254	-3.32012918293053	-3.74887123406364	-3.66032407731783	-3.57177692057203	-3.63450072392203	-3.54733693813993	-3.46237813848401	-1.58853291339302	5.73284916548436	-0.0192151193927724	-20.7383635628179	-0.876735073757081	-0.861232255498296	-0.893295834340523	-1.01750105861261	-1.00083541813753	-1.03530399517802	-0.954832009368906	-0.938742074579448	-0.972431415032866	0.0020716334483575	0.0022355611921159	0.00216753327520528
250	14.590010676409	0.27	-1.58788547534032	-1.64298729509403	-1.53278365558662	0.433050831075019	-14.8695674704725	-15.2319090114861	-14.507225929459	4	2.22	7.2	-3.40243360906581	-3.32149542619093	-3.24055724331605	-3.65805630763718	-3.57103728995371	-3.48401827227023	-3.53280237920594	-3.44770545389079	-3.36411144374358	-1.58788547534032	5.82673386818325	-0.126017513409898	-20.9536481194168	-0.876735073757081	-0.861232255498296	-0.893295834340523	-1.01750105861261	-1.00083541813753	-1.03530399517802	-0.954832009368906	-0.938742074579448	-0.972431415032866	0.0020716334483575	0.0022355611921159	0.00216753327520528
250	14.590010676409	0.27	-1.58614296557105	-1.641696428104	-1.5305895030381	0.424588071629674	-14.7276510503181	-15.0927883415088	-14.3625137591273	3.98	2.25	7.05	-3.38478344134687	-3.30289594454539	-3.2210084477439	-3.64075940297344	-3.55267912276286	-3.46459884255229	-3.52906941420242	-3.4437638001393	-3.35995925792879	-1.58614296557105	5.76831693618578	0.148709384616313	-20.693013403222	-0.876735073757081	-0.861232255498296	-0.893295834340523	-1.01750105861261	-1.00083541813753	-1.03530399517802	-0.954832009368906	-0.938742074579448	-0.972431415032866	0.0020716334483575	0.0022355611921159	0.00216753327520528
250	14.590010676409	0.27	-1.58613779259092	-1.64177694020392	-1.53049864497793	0.422888836536821	-14.7226766642076	-15.0889628749317	-14.3563904534835	4.02	2.24	7.03	-3.35343365761114	-3.27202869177338	-3.19062372593562	-3.60326069495024	-3.51579115067844	-3.42832160640664	-3.49377712459277	-3.40755496164625	-3.32446489699481	-1.58613779259092	5.74757478905006	0.00221684861455314	-20.7504647044234	-0.876735073757081	-0.861232255498296	-0.893295834340523	-1.01750105861261	-1.00083541813753	-1.03530399517802	-0.954832009368906	-0.938742074579448	-0.972431415032866	0.0020716334483575	0.0022355611921159	0.00216753327520528
250	14.590010676409	0.27	-1.58397564480759	-1.63945551853763	-1.52849577107754	0.437853884361209	-15.0710655999008	-15.4347470346352	-14.7073841651665	4.06	2.28	7.01	-3.40219574842969	-3.32203146531837	-3.24186718220706	-3.65220846214333	-3.56615325110031	-3.48009804005728	-3.54861968836099	-3.46405037621289	-3.38337027058093	-1.58397564480759	5.75620742776868	0.247377289451244	-20.5389847799188	-0.876735073757081	-0.861232255498296	-0.893295834340523	-1.01750105861261	-1.00083541813753	-1.03530399517802	-0.954832009368906	-0.938742074579448	-0.972431415032866	0.0020716334483575	0.0022355611921159	0.00216753327520528
250	14.590010676409	0.27	-1.5831544669716	-1.63871292870378	-1.52759600523941	0.439226677738491	-15.1465904069299	-15.5110768389954	-14.7821039748645	4	2.3	7.13	-3.45737662565512	-3.37613359632377	-3.29489056699241	-3.71620563049029	-3.62888051791825	-3.54155540534621	-3.60754272784868	-3.52189702367102	-3.43674853193666	-1.5831544669716	5.83069237499407	0.208325888781395	-20.7031600322259	-0.876735073757081	-0.861232255498296	-0.893295834340523	-1.01750105861261	-1.00083541813753	-1.03530399517802	-0.954832009368906	-0.938742074579448	-0.972431415032866	0.0020716334483575	0.0022355611921159	0.00216753327520528
250	14.590010676409	0.27	-1.58253960856353	-1.63799532987647	-1.52708388725059	0.440173994885302	-15.129596180461	-15.4929743626942	-14.7662179982279	3.99	2.26	7.12	-3.46871926652233	-3.38736259011931	-3.3060059137163	-3.73031706220809	-3.64282477044504	-3.55533247868198	-3.61409431929647	-3.52647026551283	-3.44438930440632	-1.58253960856353	5.73243872369124	-0.151797338297167	-20.8692640573741	-0.876735073757081	-0.861232255498296	-0.893295834340523	-1.01750105861261	-1.00083541813753	-1.03530399517802	-0.954832009368906	-0.938742074579448	-0.972431415032866	0.0020716334483575	0.0022355611921159	0.00216753327520528
250	14.590010676409	0.27	-1.58124173734333	-1.63697971230671	-1.52550376237996	0.436205094301807	-14.8264976354944	-15.1854782094441	-14.4675170615447	3.93	2.21	7.03	-3.43987416198556	-3.3585564725488	-3.27723878311203	-3.7043549122474	-3.61678496982142	-3.52921502739544	-3.58450673810048	-3.49951185628577	-3.41531908646143	-1.58124173734333	5.67808406166579	0.0418269595294107	-20.4763494032147	-0.876735073757081	-0.861232255498296	-0.893295834340523	-1.01750105861261	-1.00083541813753	-1.03530399517802	-0.954832009368906	-0.938742074579448	-0.972431415032866	0.0020716334483575	0.0022355611921159	0.00216753327520528
250	14.590010676409	0.27	-1.57627469945094	-1.63143010487773	-1.52111929402414	0.441067132520855	-15.2555363744513	-15.621276092565	-14.8897966563376	3.97	2.25	6.91	-3.51081346823253	-3.42861506647505	-3.34641666471757	-3.77726215340392	-3.68882540937344	-3.60038866534297	-3.67117632248994	-3.58451892013599	-3.49997034346038	-1.57627469945094	5.73098716775219	-0.223993951191373	-20.8462995489127	-0.876735073757081	-0.861232255498296	-0.893295834340523	-1.01750105861261	-1.00083541813753	-1.03530399517802	-0.954832009368906	-0.938742074579448	-0.972431415032866	0.0020716334483575	0.0022355611921159	0.00216753327520528
250	14.590010676409	0.27	-1.57615488744121	-1.63179547989375	-1.52051429498867	0.420284387888118	-14.8934877789993	-15.2660076557126	-14.5209679022861	4.08	2.31	7.16	-3.34848784689714	-3.26677831890308	-3.18506879090901	-3.59253901377925	-3.50487416906788	-3.41720932435651	-3.48844969608085	-3.40192062410604	-3.31715363462426	-1.57615488744121	5.86577507985625	0.17870638355863	-20.933567056184	-0.876735073757081	-0.861232255498296	-0.893295834340523	-1.01750105861261	-1.00083541813753	-1.03530399517802	-0.954832009368906	-0.938742074579448	-0.972431415032866	0.0020716334483575	0.0022355611921159	0.00216753327520528
250	14.590010676409	0.27	-1.57418568164079	-1.62994706427471	-1.51842429900686	0.420206161771797	-14.6275605457874	-14.9934877198973	-14.2616333716775	4.03	2.28	7.24	-3.32088839509733	-3.23983965389353	-3.15879091268973	-3.56689353367476	-3.47984085483765	-3.39278817600053	-3.4510061730851	-3.36657436169194	-3.2841179637606	-1.57418568164079	5.87130588321706	-0.0403747382341756	-21.0500303541385	-0.876735073757081	-0.861232255498296	-0.893295834340523	-1.01750105861261	-1.00083541813753	-1.03530399517802	-0.954832009368906	-0.938742074579448	-0.972431415032866	0.0020716334483575	0.0022355611921159	0.00216753327520528
250	14.590010676409	0.27	-1.57291385939852	-1.62847442828413	-1.51735329051291	0.42838018396654	-14.7432562185533	-15.1059578694558	-14.3805545676508	4.07	2.29	7.17	-3.31915077456828	-3.239456294024	-3.15976181347971	-3.56176861909296	-3.47624876199804	-3.39072890490313	-3.45389448752027	-3.37044647765183	-3.28716644294697	-1.57291385939852	5.83639763172274	0.0187191824468056	-20.951825432003	-0.876735073757081	-0.861232255498296	-0.893295834340523	-1.01750105861261	-1.00083541813753	-1.03530399517802	-0.954832009368906	-0.938742074579448	-0.972431415032866	0.0020716334483575	0.0022355611921159	0.00216753327520528
250	14.590010676409	0.27	-1.56009289967837	-1.61474303579198	-1.50544276356477	0.437985092355853	-15.0562430528568	-15.4194699813238	-14.6930161243899	4	2.28	7.15	-3.43804116667743	-3.35705335487665	-3.27606554307586	-3.69555731732028	-3.60850335664785	-3.52144939597542	-3.58198497939126	-3.49809030554018	-3.41299720252761	-1.56009289967837	5.8064991996025	0.0631760087715844	-20.8499709720262	-0.876735073757081	-0.861232255498296	-0.893295834340523	-1.01750105861261	-1.00083541813753	-1.03530399517802	-0.954832009368906	-0.938742074579448	-0.972431415032866	0.0020716334483575	0.0022355611921159	0.00216753327520528
250	14.590010676409	0.27	-1.55771880620928	-1.61183237120817	-1.50360524121039	0.425845044076297	-14.8383305061215	-15.20526705193	-14.471393960313	3.99	2.29	7.11	-3.39834048400608	-3.3163310517203	-3.23432161943453	-3.65388721441384	-3.56571087731618	-3.47753454021853	-3.54550210964084	-3.46063940220112	-3.37566783647421	-1.55771880620928	5.89200988421117	-0.128035502306096	-21.1163029518507	-0.876735073757081	-0.861232255498296	-0.893295834340523	-1.01750105861261	-1.00083541813753	-1.03530399517802	-0.954832009368906	-0.938742074579448	-0.972431415032866	0.0020716334483575	0.0022355611921159	0.00216753327520528
250	14.590010676409	0.27	-1.55472653543728	-1.60922673095264	-1.50022633992192	0.43014152308744	-14.8395037381368	-15.2032632577139	-14.4757442185598	4.07	2.28	7.22	-3.3387602403375	-3.25887569184152	-3.17899114334553	-3.58259517006222	-3.4968765269124	-3.41115788376257	-3.46912635451252	-3.38607072746683	-3.30307488554589	-1.55472653543728	5.90824150739483	0.0707610339262483	-20.9836732640431	-0.876735073757081	-0.861232255498296	-0.893295834340523	-1.01750105861261	-1.00083541813753	-1.03530399517802	-0.954832009368906	-0.938742074579448	-0.972431415032866	0.0020716334483575	0.0022355611921159	0.00216753327520528
250	14.590010676409	0.27	-1.54934996115609	-1.60400011516985	-1.49469980714234	0.429598173820516	-14.8408042354004	-15.2049991225883	-14.4766093482124	4.06	2.24	7.1	-3.34985230840247	-3.26961559982269	-3.18937889124291	-3.5958099604797	-3.50968199740993	-3.42355403434015	-3.47927660544159	-3.39793291843948	-3.31372129622351	-1.54934996115609	5.87119901414352	-0.0940296228981955	-21.0124017353216	-0.876735073757081	-0.861232255498296	-0.893295834340523	-1.01750105861261	-1.00083541813753	-1.03530399517802	-0.954832009368906	-0.938742074579448	-0.972431415032866	0.0020716334483575	0.0022355611921159	0.00216753327520528
250	14.590010676409	0.27	-1.54588311286147	-1.60062709239001	-1.49113913333292	0.426678634858411	-14.8902528417518	-15.2578463684282	-14.5226593150753	3.99	2.27	7.02	-3.41059402501719	-3.32842566026605	-3.24625729551492	-3.66712478604042	-3.5787760571102	-3.49042732817997	-3.55987821122413	-3.47541820421309	-3.3897325010927	-1.54588311286147	5.74547381064539	-0.179624050991559	-20.9679607561653	-0.876735073757081	-0.861232255498296	-0.893295834340523	-1.01750105861261	-1.00083541813753	-1.03530399517802	-0.954832009368906	-0.938742074579448	-0.972431415032866	0.0020716334483575	0.0022355611921159	0.00216753327520528
250	14.590010676409	0.28	-1.81190803820822	-1.87337756469483	-1.75043851172161	0.424781042962077	-14.9307658047081	-15.3007926925232	-14.5607389168929	4	2.26	6.91	-3.41086620647492	-3.32837948617888	-3.24589276588283	-3.66625820736512	-3.5775952118158	-3.48893221626649	-3.56458169305292	-3.480155787588	-3.3926976422656	-1.81190803820822	5.61081108320512	-0.247693718788913	-20.8437731484143	-0.876735073757081	-0.861232255498296	-0.893295834340523	-1.01750105861261	-1.00083541813753	-1.03530399517802	-0.954832009368906	-0.938742074579448	-0.972431415032866	0.0020716334483575	0.0022355611921159	0.00216753327520528
250	14.590010676409	0.28	-1.80365170983007	-1.86537121806323	-1.74193220159691	0.415710611897893	-14.7170462373641	-15.0886296047294	-14.3454628699988	3.9	2.22	6.99	-3.44757647505895	-3.36267399488605	-3.27777151471315	-3.71643616933077	-3.62491255833529	-3.53338894733982	-3.60097645294158	-3.51164729259641	-3.42334826665516	-1.80365170983007	5.59482745576505	-0.300694584638991	-20.8143185513753	-0.876735073757081	-0.861232255498296	-0.893295834340523	-1.01750105861261	-1.00083541813753	-1.03530399517802	-0.954832009368906	-0.938742074579448	-0.972431415032866	0.0020716334483575	0.0022355611921159	0.00216753327520528
250	14.590010676409	0.28	-1.80111226361363	-1.86189231831175	-1.74033220891552	0.413938732216887	-14.7392472747732	-15.1127518708465	-14.3657426787	3.96	2.24	6.95	-3.40619974176112	-3.32201710781306	-3.23783447386499	-3.66592610401642	-3.57532445446797	-3.48472280491952	-3.5590424518352	-3.471590255228	-3.38157798588521	-1.80111226361363	5.58455238645933	-0.0313257729122287	-20.6523465486468	-0.876735073757081	-0.861232255498296	-0.893295834340523	-1.01750105861261	-1.00083541813753	-1.03530399517802	-0.954832009368906	-0.938742074579448	-0.972431415032866	0.0020716334483575	0.0022355611921159	0.00216753327520528
250	14.590010676409	0.28	-1.79050837134632	-1.8509463142731	-1.73007042841954	0.431385468685381	-15.058712441332	-15.4269102752569	-14.690514607407	3.97	2.26	7	-3.46578586999213	-3.38306711248269	-3.30034835497325	-3.72864864943184	-3.63965608178918	-3.55066351414652	-3.62174614624612	-3.5333908207958	-3.44795275163601	-1.79050837134632	5.69527809639435	-0.00963872883618025	-20.7125145083409	-0.876735073757081	-0.861232255498296	-0.893295834340523	-1.01750105861261	-1.00083541813753	-1.03530399517802	-0.954832009368906	-0.938742074579448	-0.972431415032866	0.0020716334483575	0.0022355611921159	0.00216753327520528
250	14.590010676409	0.28	-1.78293153339285	-1.84386750628713	-1.72199556049858	0.409242432678026	-14.6151065855809	-14.9890737511935	-14.2411394199682	4.05	2.29	7.08	-3.30498185073239	-3.22252480798009	-3.14006776522779	-3.54797629913735	-3.45945671065087	-3.37093712216439	-3.44399563288521	-3.35951344592363	-3.2727626212617	-1.78293153339285	5.70229699738282	-0.173343786319537	-21.0938520939514	-0.876735073757081	-0.861232255498296	-0.893295834340523	-1.01750105861261	-1.00083541813753	-1.03530399517802	-0.954832009368906	-0.938742074579448	-0.972431415032866	0.0020716334483575	0.0022355611921159	0.00216753327520528
250	14.590010676409	0.28	-1.77654103065283	-1.83706978095866	-1.716012280347	0.433695271042848	-15.2933609033178	-15.6655407529451	-14.9211810536905	4.02	2.31	6.96	-3.48101228394673	-3.39831085353831	-3.31560942312988	-3.74027415759647	-3.65141321781197	-3.56255227802747	-3.64299728704089	-3.55735369955633	-3.47017938172892	-1.77654103065283	5.62922773302903	-0.0519413013552074	-20.7911865673624	-0.876735073757081	-0.861232255498296	-0.893295834340523	-1.01750105861261	-1.00083541813753	-1.03530399517802	-0.954832009368906	-0.938742074579448	-0.972431415032866	0.0020716334483575	0.0022355611921159	0.00216753327520528
250	14.590010676409	0.28	-1.7762022989868	-1.83634526893496	-1.71605932903863	0.422930111091504	-14.722645176331	-15.0888996321609	-14.3563907205012	3.97	2.26	7.02	-3.38900002885599	-3.30673847290195	-3.22447691694791	-3.64593258380786	-3.55743447678695	-3.46893636976604	-3.53666806202673	-3.45147478742183	-3.36412200711767	-1.7762022989868	5.67622639309171	0.151913296916979	-20.5851712257373	-0.876735073757081	-0.861232255498296	-0.893295834340523	-1.01750105861261	-1.00083541813753	-1.03530399517802	-0.954832009368906	-0.938742074579448	-0.972431415032866	0.0020716334483575	0.0022355611921159	0.00216753327520528
250	14.590010676409	0.28	-1.77251912186924	-1.83284038444641	-1.71219785929207	0.419538480743743	-14.7248299940016	-15.0936956945744	-14.3559642934288	3.98	2.22	7.11	-3.38063823566369	-3.29802086239642	-3.21540348912914	-3.63575737083608	-3.54690529531767	-3.45805321979927	-3.5157070260052	-3.42986812816551	-3.34260857056236	-1.77251912186924	5.68551172062706	-0.231976435966833	-20.940174039911	-0.876735073757081	-0.861232255498296	-0.893295834340523	-1.01750105861261	-1.00083541813753	-1.03530399517802	-0.954832009368906	-0.938742074579448	-0.972431415032866	0.0020716334483575	0.0022355611921159	0.00216753327520528
250	14.590010676409	0.28	-1.7723537179469	-1.83228536653182	-1.71242206936197	0.427957346357676	-14.7920696744236	-15.1562865588463	-14.427852790001	3.97	2.21	6.92	-3.40774168679699	-3.3258511092295	-3.243960531662	-3.66654763580486	-3.57843775801157	-3.49032788021828	-3.55436246606244	-3.46915699719836	-3.38410117442922	-1.7723537179469	5.62313611149122	-0.260863102649035	-20.7913734490912	-0.876735073757081	-0.861232255498296	-0.893295834340523	-1.01750105861261	-1.00083541813753	-1.03530399517802	-0.954832009368906	-0.938742074579448	-0.972431415032866	0.0020716334483575	0.0022355611921159	0.00216753327520528
250	14.590010676409	0.28	-1.76926201681001	-1.8290407921305	-1.70948324148951	0.415629286202355	-14.5659679886492	-14.9337984312841	-14.1981375460143	4.1	2.28	7.25	-3.2590871323405	-3.17881341845648	-3.09853970457245	-3.49461693559001	-3.40854194936516	-3.3224669631403	-3.38057448678983	-3.29817738587734	-3.21141841970388	-1.76926201681001	5.79170019441283	0.0145768347528374	-21.0022094008526	-0.876735073757081	-0.861232255498296	-0.893295834340523	-1.01750105861261	-1.00083541813753	-1.03530399517802	-0.954832009368906	-0.938742074579448	-0.972431415032866	0.0020716334483575	0.0022355611921159	0.00216753327520528
250	14.590010676409	0.28	-1.76777269692938	-1.82758614885959	-1.70795924499917	0.420964329070305	-14.9223186258115	-15.2950393040885	-14.5495979475346	3.96	2.24	6.89	-3.44648221735701	-3.36249582384841	-3.27850943033981	-3.70917919857492	-3.61879121334275	-3.52840322811057	-3.60282931305998	-3.5150973733192	-3.42694793486303	-1.76777269692938	5.64751832582524	-0.0514578356508089	-20.6335944594647	-0.876735073757081	-0.861232255498296	-0.893295834340523	-1.01750105861261	-1.00083541813753	-1.03530399517802	-0.954832009368906	-0.938742074579448	-0.972431415032866	0.0020716334483575	0.0022355611921159	0.00216753327520528
250	14.590010676409	0.28	-1.76244760221828	-1.82206415380793	-1.70283105062862	0.421254626076915	-14.7538787585647	-15.1221728935559	-14.3855846235736	3.93	2.25	7.07	-3.43135867539516	-3.34778938385918	-3.2642200923232	-3.69592328496838	-3.6059106340873	-3.51589798320621	-3.58102291577178	-3.49404050134536	-3.40780733196202	-1.76244760221828	5.70899738675256	0.0931749938673941	-20.6156685572206	-0.876735073757081	-0.861232255498296	-0.893295834340523	-1.01750105861261	-1.00083541813753	-1.03530399517802	-0.954832009368906	-0.938742074579448	-0.972431415032866	0.0020716334483575	0.0022355611921159	0.00216753327520528
250	14.590010676409	0.28	-1.76130610851967	-1.8214356709392	-1.70117654610014	0.424215146000929	-14.9077704790565	-15.2776556315482	-14.5378853265648	4	2.27	7.1	-3.41194825111986	-3.32934205619076	-3.24673586126167	-3.66819811486911	-3.57938789085238	-3.49057766683566	-3.55608141196696	-3.47119819401617	-3.38452398394479	-1.76130610851967	5.69380169424072	-0.235845859589752	-20.9945756221563	-0.876735073757081	-0.861232255498296	-0.893295834340523	-1.01750105861261	-1.00083541813753	-1.03530399517802	-0.954832009368906	-0.938742074579448	-0.972431415032866	0.0020716334483575	0.0022355611921159	0.00216753327520528
250	14.590010676409	0.28	-1.76056621763013	-1.82060325025383	-1.70052918500643	0.410695025290055	-14.8689997612063	-15.2483228294805	-14.4896766929321	4.11	2.28	7.08	-3.31849820011209	-3.23594597890023	-3.15339375768838	-3.55720577770793	-3.46871537616199	-3.38022497461604	-3.45264666010509	-3.3663073357417	-3.28060657623808	-1.76056621763013	5.72743075104184	-0.0354710851097985	-20.9933461696034	-0.876735073757081	-0.861232255498296	-0.893295834340523	-1.01750105861261	-1.00083541813753	-1.03530399517802	-0.954832009368906	-0.938742074579448	-0.972431415032866	0.0020716334483575	0.0022355611921159	0.00216753327520528
250	14.590010676409	0.28	-1.7593607802191	-1.81891348583885	-1.69980807459935	0.42279990227014	-14.871875872934	-15.2419414407363	-14.5018103051316	3.94	2.25	7.01	-3.45122241168996	-3.36742871740501	-3.28363502312006	-3.71639325543379	-3.62616136564492	-3.53592947585605	-3.60457806231875	-3.51693098159641	-3.42923861412414	-1.7593607802191	5.69466682365312	0.010091782720769	-20.6992165809817	-0.876735073757081	-0.861232255498296	-0.893295834340523	-1.01750105861261	-1.00083541813753	-1.03530399517802	-0.954832009368906	-0.938742074579448	-0.972431415032866	0.0020716334483575	0.0022355611921159	0.00216753327520528
250	14.590010676409	0.28	-1.75901191558829	-1.81863289316992	-1.69939093800665	0.427904792364431	-15.1233220253428	-15.4957351236518	-14.7509089270339	4.03	2.23	7.07	-3.43498232559994	-3.35242848737895	-3.26987464915796	-3.68979136881709	-3.60111363750524	-3.51243590619338	-3.57186534195252	-3.48577019956045	-3.40033524775271	-1.75901191558829	5.74343585770961	-0.00954391827108242	-20.8178359575619	-0.876735073757081	-0.861232255498296	-0.893295834340523	-1.01750105861261	-1.00083541813753	-1.03530399517802	-0.954832009368906	-0.938742074579448	-0.972431415032866	0.0020716334483575	0.0022355611921159	0.00216753327520528
250	14.590010676409	0.28	-1.75815440946868	-1.81874890678653	-1.69755991215083	0.423133347018796	-14.7775720918601	-15.1450399390976	-14.4101042446226	3.92	2.24	7.02	-3.44225196989094	-3.3587317595705	-3.27521154925007	-3.70838121718544	-3.61840384716232	-3.5284264771392	-3.59559799194342	-3.50851305179529	-3.42139634823365	-1.75815440946868	5.63971817565293	-0.0374744652232507	-20.6226030239539	-0.876735073757081	-0.861232255498296	-0.893295834340523	-1.01750105861261	-1.00083541813753	-1.03530399517802	-0.954832009368906	-0.938742074579448	-0.972431415032866	0.0020716334483575	0.0022355611921159	0.00216753327520528
250	14.590010676409	0.28	-1.75785930773926	-1.8171751875003	-1.69854342797821	0.417854469530777	-14.6242026300717	-14.991817120269	-14.2565881398745	3.97	2.27	7.03	-3.36884671290081	-3.28623919061179	-3.20363166832276	-3.62445848518564	-3.53558310419723	-3.44670772320882	-3.51745239477251	-3.43089277348228	-3.34669736842701	-1.75785930773926	5.68343615107685	-0.249367300035516	-20.9880178445631	-0.876735073757081	-0.861232255498296	-0.893295834340523	-1.01750105861261	-1.00083541813753	-1.03530399517802	-0.954832009368906	-0.938742074579448	-0.972431415032866	0.0020716334483575	0.0022355611921159	0.00216753327520528
250	14.590010676409	0.28	-1.75700092141727	-1.81644077499947	-1.69756106783507	0.421586946885947	-14.93670443971	-15.3093083600516	-14.5641005193684	4.09	2.3	7.09	-3.34509557821578	-3.26368133682438	-3.18226709543299	-3.58733389037206	-3.50002395842145	-3.41271402647085	-3.48624127599301	-3.40037637364152	-3.31552756258332	-1.75700092141727	5.75054582735939	-0.00690561363715402	-20.9315760030782	-0.876735073757081	-0.861232255498296	-0.893295834340523	-1.01750105861261	-1.00083541813753	-1.03530399517802	-0.954832009368906	-0.938742074579448	-0.972431415032866	0.0020716334483575	0.0022355611921159	0.00216753327520528
250	14.590010676409	0.28	-1.75653877798062	-1.81649964373764	-1.69657791222361	0.426467314873245	-14.8850298615841	-15.2526532119674	-14.5174065112007	4.08	2.31	7.19	-3.34634607034017	-3.26569158112938	-3.1850370919186	-3.5903371965844	-3.50380197081931	-3.41726674505423	-3.48259840254581	-3.39984671533735	-3.31514410353912	-1.75653877798062	5.75431839698902	0.0862332852689078	-20.9099080689718	-0.876735073757081	-0.861232255498296	-0.893295834340523	-1.01750105861261	-1.00083541813753	-1.03530399517802	-0.954832009368906	-0.938742074579448	-0.972431415032866	0.0020716334483575	0.0022355611921159	0.00216753327520528
250	14.590010676409	0.28	-1.75608531178496	-1.81534833523426	-1.69682228833566	0.438507811600183	-15.2190388937759	-15.5858036423214	-14.8522741452303	4	2.26	6.88	-3.48105066240803	-3.39913466370997	-3.31721866501192	-3.7425257282455	-3.65445670471962	-3.56638768119374	-3.6415588000696	-3.55664116625785	-3.46979685366294	-1.75608531178496	5.66502957631095	-0.0894265284342474	-20.7498055040581	-0.876735073757081	-0.861232255498296	-0.893295834340523	-1.01750105861261	-1.00083541813753	-1.03530399517802	-0.954832009368906	-0.938742074579448	-0.972431415032866	0.0020716334483575	0.0022355611921159	0.00216753327520528
250	14.590010676409	0.28	-1.75572930596528	-1.81507863381894	-1.69637997811162	0.434230594888974	-15.2238906108775	-15.5939763429917	-14.8538048787632	4.01	2.28	6.93	-3.47081031525619	-3.38843893362147	-3.30606755198675	-3.73001927560048	-3.6414961892466	-3.55297310289273	-3.6279247074764	-3.5422665334758	-3.45722404009932	-1.75572930596528	5.66122669146019	-0.205350504777837	-20.8726731579749	-0.876735073757081	-0.861232255498296	-0.893295834340523	-1.01750105861261	-1.00083541813753	-1.03530399517802	-0.954832009368906	-0.938742074579448	-0.972431415032866	0.0020716334483575	0.0022355611921159	0.00216753327520528
250	14.590010676409	0.28	-1.75556347769149	-1.81479681259119	-1.6963301427918	0.425516188635608	-14.8359324024824	-15.2030564794169	-14.4688083255478	4.03	2.26	7.14	-3.3669687852912	-3.28566307488744	-3.20435736448369	-3.6163459463342	-3.52901826527077	-3.44169058420733	-3.50388512326998	-3.41861879370667	-3.33453640278633	-1.75556347769149	5.73266625632683	0.0750435785429634	-20.7769967942306	-0.876735073757081	-0.861232255498296	-0.893295834340523	-1.01750105861261	-1.00083541813753	-1.03530399517802	-0.954832009368906	-0.938742074579448	-0.972431415032866	0.0020716334483575	0.0022355611921159	0.00216753327520528
250	14.590010676409	0.28	-1.75523736894993	-1.8153986226716	-1.69507611522827	0.416369052258868	-14.7821881131036	-15.1549107997983	-14.409465426409	4.02	2.25	6.95	-3.36322557855413	-3.28050978496361	-3.19779399137309	-3.6131807033536	-3.52431746706948	-3.43545423078536	-3.51018091894474	-3.42209536448759	-3.33702380216176	-1.75523736894993	5.70266101607641	-0.182183181002917	-20.9726265557006	-0.876735073757081	-0.861232255498296	-0.893295834340523	-1.01750105861261	-1.00083541813753	-1.03530399517802	-0.954832009368906	-0.938742074579448	-0.972431415032866	0.0020716334483575	0.0022355611921159	0.00216753327520528
250	14.590010676409	0.28	-1.75144831571462	-1.81162085838637	-1.69127577304286	0.418317441698366	-15.0157741211345	-15.3928727288814	-14.6386755133876	4.02	2.3	7.2	-3.41988944593404	-3.33610810300833	-3.25232676008263	-3.67453289345267	-3.58451322898539	-3.49449356451812	-3.56223328560163	-3.47584634735575	-3.38832472514373	-1.75144831571462	5.75503109946986	-0.0583425902516199	-21.0194809650473	-0.876735073757081	-0.861232255498296	-0.893295834340523	-1.01750105861261	-1.00083541813753	-1.03530399517802	-0.954832009368906	-0.938742074579448	-0.972431415032866	0.0020716334483575	0.0022355611921159	0.00216753327520528
250	14.590010676409	0.28	-1.74852281426176	-1.80802580867737	-1.68901981984615	0.431064661540882	-14.9732349493213	-15.3395822970121	-14.6068876016304	4	2.23	7.1	-3.42073461439733	-3.33903897048251	-3.2573433265677	-3.67701734329878	-3.58920103089546	-3.50138471849215	-3.55908257815277	-3.4732274778465	-3.38709302102752	-1.74852281426176	5.74201548360147	0.217046266355458	-20.5156696832811	-0.876735073757081	-0.861232255498296	-0.893295834340523	-1.01750105861261	-1.00083541813753	-1.03530399517802	-0.954832009368906	-0.938742074579448	-0.972431415032866	0.0020716334483575	0.0022355611921159	0.00216753327520528
250	14.590010676409	0.28	-1.74518951189671	-1.80510015161829	-1.68527887217513	0.430724688795081	-15.0457826588718	-15.4141602839071	-14.6774050338366	4.01	2.27	7.1	-3.43045756897501	-3.34847426344506	-3.2664909579151	-3.68661190708403	-3.59850685862568	-3.51040181016734	-3.57508226474779	-3.48956329346302	-3.40481521415929	-1.74518951189671	5.72354178920898	-0.109927794744075	-20.9170628213124	-0.876735073757081	-0.861232255498296	-0.893295834340523	-1.01750105861261	-1.00083541813753	-1.03530399517802	-0.954832009368906	-0.938742074579448	-0.972431415032866	0.0020716334483575	0.0022355611921159	0.00216753327520528
250	14.590010676409	0.28	-1.74415601873586	-1.80302300138638	-1.68528903608534	0.423589706744755	-14.8482465174492	-15.2171268509794	-14.4793661839191	4.02	2.3	7.15	-3.38304548297928	-3.30103664134116	-3.21902779970304	-3.63521830297029	-3.5470965074969	-3.45897471202351	-3.52695413610857	-3.44290072264916	-3.35675645338057	-1.74415601873586	5.76747750858201	0.0923299632597676	-20.841643566666	-0.876735073757081	-0.861232255498296	-0.893295834340523	-1.01750105861261	-1.00083541813753	-1.03530399517802	-0.954832009368906	-0.938742074579448	-0.972431415032866	0.0020716334483575	0.0022355611921159	0.00216753327520528
250	14.590010676409	0.28	-1.74258669873606	-1.80238881222918	-1.68278458524293	0.408462591022711	-14.724484015095	-15.1018582244908	-14.3471098056991	3.97	2.27	7.08	-3.39210302107057	-3.30733913461785	-3.22257524816514	-3.64929494897986	-3.55810419776554	-3.46691344655121	-3.53975287567449	-3.45086934632294	-3.36177813619021	-1.74258669873606	5.68924323939909	0.0327839423972403	-20.722024897048	-0.876735073757081	-0.861232255498296	-0.893295834340523	-1.01750105861261	-1.00083541813753	-1.03530399517802	-0.954832009368906	-0.938742074579448	-0.972431415032866	0.0020716334483575	0.0022355611921159	0.00216753327520528
250	14.590010676409	0.28	-1.74239470608667	-1.80160480875461	-1.68318460341873	0.428915839559239	-14.9761066683889	-15.3441340294606	-14.6080793073173	4.01	2.26	7.03	-3.41758308351274	-3.33561273047403	-3.25364237743532	-3.67311245233467	-3.58501325558909	-3.49691405884351	-3.56348212391573	-3.47963853612765	-3.3927098670973	-1.74239470608667	5.69266673776228	0.127315076469207	-20.5879743106498	-0.876735073757081	-0.861232255498296	-0.893295834340523	-1.01750105861261	-1.00083541813753	-1.03530399517802	-0.954832009368906	-0.938742074579448	-0.972431415032866	0.0020716334483575	0.0022355611921159	0.00216753327520528
250	14.590010676409	0.28	-1.74132740998509	-1.80014571095211	-1.68250910901807	0.426483594849331	-14.9086870468864	-15.2768824175331	-14.5404916762398	4.1	2.3	7.3	-3.33614498672415	-3.25573897806704	-3.17533296940993	-3.57750875081232	-3.49128551988759	-3.40506228896286	-3.46115002391756	-3.37748938484115	-3.29471237346459	-1.74132740998509	5.84403318938989	-0.267602804113716	-21.3462481363252	-0.876735073757081	-0.861232255498296	-0.893295834340523	-1.01750105861261	-1.00083541813753	-1.03530399517802	-0.954832009368906	-0.938742074579448	-0.972431415032866	0.0020716334483575	0.0022355611921159	0.00216753327520528
250	14.590010676409	0.28	-1.7408728794836	-1.8004254026277	-1.68132035633949	0.421376189530726	-14.9050616493253	-15.277036946378	-14.5330863522725	3.94	2.23	6.95	-3.45607602893889	-3.37192522718239	-3.28777442542588	-3.72122887120968	-3.63062195446084	-3.54001503771199	-3.60998691229874	-3.52185795817034	-3.43520667863999	-1.7408728794836	5.66196049142476	0.123847693549768	-20.4324458358062	-0.876735073757081	-0.861232255498296	-0.893295834340523	-1.01750105861261	-1.00083541813753	-1.03530399517802	-0.954832009368906	-0.938742074579448	-0.972431415032866	0.0020716334483575	0.0022355611921159	0.00216753327520528
250	14.590010676409	0.28	-1.73929004586747	-1.79817311856348	-1.68040697317147	0.430418992399608	-15.1623147051677	-15.5337769773273	-14.790852433008	3.99	2.25	7.05	-3.47617751765677	-3.39305099916589	-3.309924480675	-3.73812847360567	-3.64873787024777	-3.55934726688988	-3.62375882342925	-3.53810660085002	-3.45052227253041	-1.73929004586747	5.73079700421333	-0.136856212240092	-20.8930995251053	-0.876735073757081	-0.861232255498296	-0.893295834340523	-1.01750105861261	-1.00083541813753	-1.03530399517802	-0.954832009368906	-0.938742074579448	-0.972431415032866	0.0020716334483575	0.0022355611921159	0.00216753327520528
250	14.590010676409	0.28	-1.73871088802537	-1.79757338800825	-1.67984838804249	0.42558652509252	-14.9734569592476	-15.3439308630149	-14.6029830554802	3.93	2.24	7.12	-3.47712318746481	-3.39316925071677	-3.30921531396872	-3.74463956003129	-3.65422653299203	-3.56381350595276	-3.6250640143609	-3.53710596594874	-3.44944259844996	-1.73871088802537	5.71049988683393	-0.0437350501493615	-20.7924764314285	-0.876735073757081	-0.861232255498296	-0.893295834340523	-1.01750105861261	-1.00083541813753	-1.03530399517802	-0.954832009368906	-0.938742074579448	-0.972431415032866	0.0020716334483575	0.0022355611921159	0.00216753327520528
250	14.590010676409	0.28	-1.73785636940045	-1.79697871785827	-1.67873402094263	0.415863222026076	-14.7777112887934	-15.1507091690853	-14.4047134085016	3.98	2.23	6.97	-3.39470163170349	-3.31112689611076	-3.22755216051804	-3.65104374837604	-3.5611580827086	-3.47127241704117	-3.54278193668494	-3.45222249427574	-3.36591434617112	-1.73785636940045	5.68365299284485	-0.133745271555772	-20.778859419258	-0.876735073757081	-0.861232255498296	-0.893295834340523	-1.01750105861261	-1.00083541813753	-1.03530399517802	-0.954832009368906	-0.938742074579448	-0.972431415032866	0.0020716334483575	0.0022355611921159	0.00216753327520528
250	14.590010676409	0.28	-1.73783815331583	-1.79653767985225	-1.67913862677941	0.432387314365613	-15.1025529489508	-15.4710695946156	-14.734036303286	3.95	2.29	6.99	-3.48961975423725	-3.40649796626955	-3.32337617830185	-3.75604202122306	-3.66657412773502	-3.57710623424697	-3.65281377441606	-3.56463520955418	-3.47803180220111	-1.73783815331583	5.75596848395772	-0.0139203423879493	-20.8197762811688	-0.876735073757081	-0.861232255498296	-0.893295834340523	-1.01750105861261	-1.00083541813753	-1.03530399517802	-0.954832009368906	-0.938742074579448	-0.972431415032866	0.0020716334483575	0.0022355611921159	0.00216753327520528
250	14.590010676409	0.28	-1.73589276166129	-1.79547298471558	-1.67631253860699	0.412762701065073	-14.6272980939034	-14.9988657246912	-14.2557304631157	4.04	2.26	7.07	-3.31709884411578	-3.23492419296413	-3.15274954181249	-3.56220995090109	-3.47396315036831	-3.38571634983553	-3.45424699141644	-3.3673624392763	-3.28342495710169	-1.73589276166129	5.72250882911337	0.144983627148214	-20.645755249837	-0.876735073757081	-0.861232255498296	-0.893295834340523	-1.01750105861261	-1.00083541813753	-1.03530399517802	-0.954832009368906	-0.938742074579448	-0.972431415032866	0.0020716334483575	0.0022355611921159	0.00216753327520528
250	14.590010676409	0.28	-1.73515283739808	-1.79392392241772	-1.67638175237845	0.427030478084186	-14.9084626772558	-15.2762411919164	-14.5406841625952	4	2.29	7.11	-3.4062814099285	-3.32427451427131	-3.24226761861411	-3.66144051837569	-3.57329061694058	-3.48514071550546	-3.5544953396055	-3.46816194843003	-3.38194017834653	-1.73515283739808	5.74943627875803	-0.142514347564149	-20.986378152204	-0.876735073757081	-0.861232255498296	-0.893295834340523	-1.01750105861261	-1.00083541813753	-1.03530399517802	-0.954832009368906	-0.938742074579448	-0.972431415032866	0.0020716334483575	0.0022355611921159	0.00216753327520528
250	14.590010676409	0.28	-1.73496052263534	-1.7936196240421	-1.67630142122858	0.413799611176736	-14.5392248757955	-14.9077664050382	-14.1706833465527	3.98	2.27	7.05	-3.33836809280664	-3.25583880916544	-3.17330952552424	-3.59021909321418	-3.50146368888463	-3.41270828455508	-3.48534060735278	-3.39642999510984	-3.31245697008232	-1.73496052263534	5.7159206836736	-0.064600354103382	-20.830051088666	-0.876735073757081	-0.861232255498296	-0.893295834340523	-1.01750105861261	-1.00083541813753	-1.03530399517802	-0.954832009368906	-0.938742074579448	-0.972431415032866	0.0020716334483575	0.0022355611921159	0.00216753327520528
250	14.590010676409	0.28	-1.73470284384118	-1.79390979092104	-1.67549589676132	0.415629072909025	-14.70061863795	-15.0718495399485	-14.3293877359515	3.95	2.26	6.9	-3.40386881392189	-3.32002898479359	-3.23618915566529	-3.66428608949575	-3.5740319885257	-3.48377788755565	-3.56350034886982	-3.47599757970551	-3.38924814062666	-1.73470284384118	5.62797818549298	0.210287505855275	-20.4007497884409	-0.876735073757081	-0.861232255498296	-0.893295834340523	-1.01750105861261	-1.00083541813753	-1.03530399517802	-0.954832009368906	-0.938742074579448	-0.972431415032866	0.0020716334483575	0.0022355611921159	0.00216753327520528
250	14.590010676409	0.28	-1.73462059450359	-1.79422055147784	-1.67502063752933	0.418401625689733	-14.6847873893274	-15.0535099755178	-14.316064803137	3.98	2.27	7.04	-3.37462721408934	-3.29196866629343	-3.20931011849753	-3.62966658738049	-3.54076107276733	-3.45185555815417	-3.52292843491162	-3.4334628951447	-3.35081397525984	-1.73462059450359	5.68825349092222	-0.0621043743762219	-20.7890177893296	-0.876735073757081	-0.861232255498296	-0.893295834340523	-1.01750105861261	-1.00083541813753	-1.03530399517802	-0.954832009368906	-0.938742074579448	-0.972431415032866	0.0020716334483575	0.0022355611921159	0.00216753327520528
250	14.590010676409	0.28	-1.73444985773643	-1.79364558884629	-1.67525412662656	0.414272174253198	-14.7241058977156	-15.0969704919714	-14.3512413034598	3.99	2.27	7.15	-3.37583177531155	-3.29245556775741	-3.20907936020327	-3.62989729746778	-3.54024618609214	-3.4505950747165	-3.51790062027127	-3.42912966334393	-3.34304929739675	-1.73444985773643	5.76058197254886	-0.0312647705775546	-20.9058868118832	-0.876735073757081	-0.861232255498296	-0.893295834340523	-1.01750105861261	-1.00083541813753	-1.03530399517802	-0.954832009368906	-0.938742074579448	-0.972431415032866	0.0020716334483575	0.0022355611921159	0.00216753327520528
250	14.590010676409	0.28	-1.73125591391831	-1.79094453639476	-1.67156729144187	0.418479013898603	-14.6651627631963	-15.0333340450638	-14.2969914813288	4.03	2.25	7.02	-3.33176354409032	-3.25016756203936	-3.1685715799884	-3.5788272534328	-3.49118060010035	-3.4035339467679	-3.47214137926847	-3.38744072128543	-3.30061613620263	-1.73125591391831	5.69166837208224	-0.216853804826168	-20.9351028431552	-0.876735073757081	-0.861232255498296	-0.893295834340523	-1.01750105861261	-1.00083541813753	-1.03530399517802	-0.954832009368906	-0.938742074579448	-0.972431415032866	0.0020716334483575	0.0022355611921159	0.00216753327520528
250	14.590010676409	0.28	-1.73095932245885	-1.78959276429318	-1.67232588062452	0.421578580281073	-14.8301868299836	-15.2001399592832	-14.460233700684	4.01	2.23	6.97	-3.38348445618606	-3.30113451297136	-3.21878456975666	-3.63621285600549	-3.54771180743081	-3.45921075885612	-3.5264124970643	-3.44161861560013	-3.35598850329599	-1.73095932245885	5.70836471607743	0.0269668966991127	-20.6735158746188	-0.876735073757081	-0.861232255498296	-0.893295834340523	-1.01750105861261	-1.00083541813753	-1.03530399517802	-0.954832009368906	-0.938742074579448	-0.972431415032866	0.0020716334483575	0.0022355611921159	0.00216753327520528
250	14.590010676409	0.28	-1.72956427191266	-1.78903463270813	-1.6700939111172	0.425036816106633	-14.828991764193	-15.19630411817	-14.4616794102161	3.89	2.24	6.97	-3.47670063047252	-3.39266473051148	-3.30862883055044	-3.74841044840245	-3.65780700596224	-3.56720356352203	-3.63882707026055	-3.54842675593507	-3.46153896332512	-1.72956427191266	5.62292865195314	0.291149367348488	-20.2375550130157	-0.876735073757081	-0.861232255498296	-0.893295834340523	-1.01750105861261	-1.00083541813753	-1.03530399517802	-0.954832009368906	-0.938742074579448	-0.972431415032866	0.0020716334483575	0.0022355611921159	0.00216753327520528
250	14.590010676409	0.28	-1.72941350117291	-1.78840942543555	-1.67041757691027	0.414459514431285	-14.5122587997572	-14.8796168740916	-14.1449007254228	3.94	2.23	6.99	-3.36834257626728	-3.28518264997437	-3.20202272368147	-3.62703933495837	-3.5374925276111	-3.44794572026383	-3.51654771761428	-3.42894883706917	-3.34189906273375	-1.72941350117291	5.64932014633786	0.197840627439832	-20.3933306132532	-0.876735073757081	-0.861232255498296	-0.893295834340523	-1.01750105861261	-1.00083541813753	-1.03530399517802	-0.954832009368906	-0.938742074579448	-0.972431415032866	0.0020716334483575	0.0022355611921159	0.00216753327520528
250	14.590010676409	0.28	-1.72892349577698	-1.78786545057886	-1.6699815409751	0.422263346596445	-14.7598699046253	-15.1275524093229	-14.3921873999277	3.97	2.27	7.19	-3.39810766875871	-3.31551501232136	-3.232922355884	-3.65578412449341	-3.56692851671518	-3.47807290893695	-3.53934701236312	-3.45348996633316	-3.36679385720331	-1.72892349577698	5.70923264462449	0.0428092626520815	-20.758535321377	-0.876735073757081	-0.861232255498296	-0.893295834340523	-1.01750105861261	-1.00083541813753	-1.03530399517802	-0.954832009368906	-0.938742074579448	-0.972431415032866	0.0020716334483575	0.0022355611921159	0.00216753327520528
250	14.590010676409	0.28	-1.727779487785	-1.78673510091525	-1.66882387465474	0.426204778758166	-14.7999974277279	-15.165716924776	-14.4342779306797	4.06	2.27	7.17	-3.34264848400647	-3.26204090518621	-3.18143332636595	-3.58825510018407	-3.50172474642441	-3.41519439266475	-3.47481912914438	-3.39103555472431	-3.30700494605169	-1.727779487785	5.72714476212989	0.038603334714645	-20.8324391409952	-0.876735073757081	-0.861232255498296	-0.893295834340523	-1.01750105861261	-1.00083541813753	-1.03530399517802	-0.954832009368906	-0.938742074579448	-0.972431415032866	0.0020716334483575	0.0022355611921159	0.00216753327520528
250	14.590010676409	0.28	-1.72707189019338	-1.78573129948844	-1.66841248089832	0.439959961025309	-15.103503926695	-15.4664130128937	-14.7405948404964	3.94	2.24	7.01	-3.49504168501353	-3.41303285833361	-3.33102403165369	-3.7626947017724	-3.67440557521627	-3.58611644866014	-3.64519384678431	-3.56188339971352	-3.47599348190123	-1.72707189019338	5.66216315836089	-0.121285907200098	-20.7425302958731	-0.876735073757081	-0.861232255498296	-0.893295834340523	-1.01750105861261	-1.00083541813753	-1.03530399517802	-0.954832009368906	-0.938742074579448	-0.972431415032866	0.0020716334483575	0.0022355611921159	0.00216753327520528
250	14.590010676409	0.28	-1.72642518412337	-1.7850155177018	-1.66783485054495	0.423157708892684	-14.8494743612959	-15.2187117464598	-14.4802369761319	4.07	2.29	7.16	-3.34700696880376	-3.26580166562992	-3.18459636245607	-3.59203793941945	-3.50488767872347	-3.41773741802749	-3.48359750658899	-3.39956943796614	-3.31402013098584	-1.72642518412337	5.76293711443946	0.116733653369244	-20.7817503910504	-0.876735073757081	-0.861232255498296	-0.893295834340523	-1.01750105861261	-1.00083541813753	-1.03530399517802	-0.954832009368906	-0.938742074579448	-0.972431415032866	0.0020716334483575	0.0022355611921159	0.00216753327520528
250	14.590010676409	0.28	-1.72638168150291	-1.7847725209164	-1.66799084208943	0.421362882514408	-14.7583560484816	-15.1266801665231	-14.3900319304402	3.97	2.23	7.1	-3.39887768684684	-3.31611738435105	-3.23335708185526	-3.65673365337372	-3.56769473783083	-3.47865582228794	-3.53715880385589	-3.45407463061878	-3.36833401750639	-1.72638168150291	5.75617605537483	0.00177724778892831	-20.7669911708517	-0.876735073757081	-0.861232255498296	-0.893295834340523	-1.01750105861261	-1.00083541813753	-1.03530399517802	-0.954832009368906	-0.938742074579448	-0.972431415032866	0.0020716334483575	0.0022355611921159	0.00216753327520528
250	14.590010676409	0.28	-1.72620586358739	-1.78527743170755	-1.66713429546724	0.416894653913813	-14.5302789784617	-14.896254020407	-14.1643039365164	3.96	2.25	7.09	-3.35450634043213	-3.27209195645589	-3.18967757247965	-3.60992670367046	-3.52123708579838	-3.43254746792631	-3.49670323939502	-3.40995116809958	-3.32347697927876	-1.72620586358739	5.67291794360158	-0.0354882079895024	-20.698827494979	-0.876735073757081	-0.861232255498296	-0.893295834340523	-1.01750105861261	-1.00083541813753	-1.03530399517802	-0.954832009368906	-0.938742074579448	-0.972431415032866	0.0020716334483575	0.0022355611921159	0.00216753327520528
250	14.590010676409	0.28	-1.72506289903727	-1.78442148023074	-1.66570431784379	0.432293051876904	-15.1168733728016	-15.4858102948261	-14.747936450777	3.99	2.22	6.98	-3.46671943041419	-3.3841276401346	-3.30153584985501	-3.7281169768931	-3.63929760120553	-3.55047822551797	-3.61303254719049	-3.52787854282712	-3.44214482352022	-1.72506289903727	5.64043952562986	-0.0124939946429944	-20.6060656529699	-0.876735073757081	-0.861232255498296	-0.893295834340523	-1.01750105861261	-1.00083541813753	-1.03530399517802	-0.954832009368906	-0.938742074579448	-0.972431415032866	0.0020716334483575	0.0022355611921159	0.00216753327520528
250	14.590010676409	0.28	-1.7246182131932	-1.78313494781088	-1.66610147857552	0.425309573046279	-14.8608266831241	-15.2287222371016	-14.4929311291467	4.03	2.3	7.04	-3.37761052900485	-3.2960141956197	-3.21441786223456	-3.62838822740487	-3.54073360502859	-3.45307898265231	-3.52687619813915	-3.44106875736165	-3.35592532377782	-1.7246182131932	5.72031846875985	-0.0674622635870415	-20.9323875503478	-0.876735073757081	-0.861232255498296	-0.893295834340523	-1.01750105861261	-1.00083541813753	-1.03530399517802	-0.954832009368906	-0.938742074579448	-0.972431415032866	0.0020716334483575	0.0022355611921159	0.00216753327520528
250	14.590010676409	0.28	-1.72319789688561	-1.78261989980145	-1.66377589396976	0.42575941298723	-15.2125458529669	-15.5888022404265	-14.8362894655073	4.04	2.28	7.11	-3.45052359029815	-3.36724063366644	-3.28395767703473	-3.70585821232233	-3.61641241642982	-3.52696662053731	-3.59539262715924	-3.50767767969695	-3.42009216391339	-1.72319789688561	5.75287052773871	-0.1020853921229	-21.0719173321356	-0.876735073757081	-0.861232255498296	-0.893295834340523	-1.01750105861261	-1.00083541813753	-1.03530399517802	-0.954832009368906	-0.938742074579448	-0.972431415032866	0.0020716334483575	0.0022355611921159	0.00216753327520528
250	14.590010676409	0.28	-1.72046100097019	-1.77968464031957	-1.66123736162082	0.421757230549754	-14.709887533266	-15.0767052955497	-14.3430697709822	4	2.28	7.07	-3.36260495991527	-3.28079244168527	-3.19897992345528	-3.61459376693697	-3.52665033558636	-3.43870690423574	-3.50902772773829	-3.42290487477475	-3.33821067350382	-1.72046100097019	5.72387840881837	-0.0258767192162102	-20.8805742356459	-0.876735073757081	-0.861232255498296	-0.893295834340523	-1.01750105861261	-1.00083541813753	-1.03530399517802	-0.954832009368906	-0.938742074579448	-0.972431415032866	0.0020716334483575	0.0022355611921159	0.00216753327520528
250	14.590010676409	0.28	-1.72045289365341	-1.77875407414964	-1.66215171315719	0.42628778100945	-14.7930960104514	-15.158582940847	-14.4276090800558	3.95	2.25	6.97	-3.4182271819874	-3.33581068138081	-3.25339418077422	-3.6790844073987	-3.59037840684616	-3.50167240629362	-3.57218917707674	-3.4870096868599	-3.40021353822453	-1.72045289365341	5.70061267304163	0.0960138117441399	-20.5338455012857	-0.876735073757081	-0.861232255498296	-0.893295834340523	-1.01750105861261	-1.00083541813753	-1.03530399517802	-0.954832009368906	-0.938742074579448	-0.972431415032866	0.0020716334483575	0.0022355611921159	0.00216753327520528
250	14.590010676409	0.28	-1.7193236325246	-1.77759315260512	-1.66105411244407	0.409085154032079	-14.4753222833394	-14.8458331934357	-14.1048113732431	3.99	2.29	7.05	-3.31701336580033	-3.23422989215146	-3.1514464185026	-3.56632059889903	-3.47731510667933	-3.38830961445964	-3.46606937248979	-3.3786820922855	-3.29217505936899	-1.7193236325246	5.74320150511279	0.0171781034221868	-20.8166334580812	-0.876735073757081	-0.861232255498296	-0.893295834340523	-1.01750105861261	-1.00083541813753	-1.03530399517802	-0.954832009368906	-0.938742074579448	-0.972431415032866	0.0020716334483575	0.0022355611921159	0.00216753327520528
250	14.590010676409	0.28	-1.71918118323853	-1.77761695629722	-1.66074541017984	0.423400128412893	-14.8967037339819	-15.2669316193067	-14.5264758486571	4.04	2.25	7.11	-3.37906836026552	-3.29712489155914	-3.21518142285276	-3.62908945659672	-3.54108289780194	-3.45307633900715	-3.51445678844906	-3.42962239103682	-3.34382895983126	-1.71918118323853	5.74516001396861	0.0595205255440793	-20.7812073621529	-0.876735073757081	-0.861232255498296	-0.893295834340523	-1.01750105861261	-1.00083541813753	-1.03530399517802	-0.954832009368906	-0.938742074579448	-0.972431415032866	0.0020716334483575	0.0022355611921159	0.00216753327520528
250	14.590010676409	0.28	-1.71899272818415	-1.77835162370267	-1.65963383266563	0.432038575308001	-15.0269811516797	-15.3939144011082	-14.6600479022513	3.98	2.28	6.93	-3.45184462433882	-3.36956558006665	-3.28728653579449	-3.71283322069703	-3.62433318602371	-3.53583315135039	-3.61399343630361	-3.52828661045069	-3.44208284779165	-1.71899272818415	5.64516481322972	0.253829253641543	-20.3944766573996	-0.876735073757081	-0.861232255498296	-0.893295834340523	-1.01750105861261	-1.00083541813753	-1.03530399517802	-0.954832009368906	-0.938742074579448	-0.972431415032866	0.0020716334483575	0.0022355611921159	0.00216753327520528
250	14.590010676409	0.28	-1.7189874697358	-1.77798277316616	-1.65999216630544	0.418657183747615	-14.8408637144199	-15.2133096386526	-14.4684177901872	3.93	2.21	7	-3.44544178907918	-3.36109191505419	-3.2767420410292	-3.7102573726032	-3.61942439351433	-3.52859141442545	-3.59280191793918	-3.50357405520111	-3.41581020005515	-1.7189874697358	5.66627013016123	-0.0593575638849111	-20.6313576343607	-0.876735073757081	-0.861232255498296	-0.893295834340523	-1.01750105861261	-1.00083541813753	-1.03530399517802	-0.954832009368906	-0.938742074579448	-0.972431415032866	0.0020716334483575	0.0022355611921159	0.00216753327520528
250	14.590010676409	0.28	-1.71874294367059	-1.77761300870386	-1.65987287863731	0.425979406011077	-14.7662118409994	-15.1312646525259	-14.4011590294728	3.97	2.24	7.1	-3.39797281214858	-3.31599423619666	-3.23401566024475	-3.65551764570971	-3.56732561253893	-3.47913357936816	-3.53831981602505	-3.45204461416594	-3.36677958848852	-1.71874294367059	5.72656937547288	-0.0688780556569521	-20.8247081130542	-0.876735073757081	-0.861232255498296	-0.893295834340523	-1.01750105861261	-1.00083541813753	-1.03530399517802	-0.954832009368906	-0.938742074579448	-0.972431415032866	0.0020716334483575	0.0022355611921159	0.00216753327520528
250	14.590010676409	0.28	-1.71849769611048	-1.77682109083704	-1.66017430138392	0.425133903138078	-14.5630541120457	-14.9237075773115	-14.2024006467799	3.94	2.19	6.96	-3.37490330666325	-3.29334377688958	-3.21178424711592	-3.63367184916072	-3.54585879484766	-3.4580457405346	-3.51622201882183	-3.43139311766795	-3.34750334698505	-1.71849769611048	5.64563753870959	0.091434949135649	-20.3598648548163	-0.876735073757081	-0.861232255498296	-0.893295834340523	-1.01750105861261	-1.00083541813753	-1.03530399517802	-0.954832009368906	-0.938742074579448	-0.972431415032866	0.0020716334483575	0.0022355611921159	0.00216753327520528
250	14.590010676409	0.28	-1.71848897803935	-1.77705880807133	-1.65991914800736	0.426519044579473	-15.0086156610868	-15.3792520794798	-14.6379792426938	3.99	2.29	7.05	-3.4405758908601	-3.35765880758404	-3.27474172430799	-3.69971656808878	-3.61055425442236	-3.52139194075593	-3.59565736916707	-3.50758775345179	-3.42078605653498	-1.71848897803935	5.74915117657895	0.0317339122513293	-20.7924046716786	-0.876735073757081	-0.861232255498296	-0.893295834340523	-1.01750105861261	-1.00083541813753	-1.03530399517802	-0.954832009368906	-0.938742074579448	-0.972431415032866	0.0020716334483575	0.0022355611921159	0.00216753327520528
250	14.590010676409	0.28	-1.71828343045186	-1.77632882757447	-1.66023803332924	0.423430959716762	-14.7428519218645	-15.1092329914925	-14.3764708522366	3.98	2.28	7.06	-3.38373645224098	-3.30168483642375	-3.21963322060651	-3.63904170323156	-3.5507992363637	-3.46255676949583	-3.53159108396657	-3.44682474538517	-3.36011779432545	-1.71828343045186	5.76703600671738	-0.100857318923168	-20.9858377728293	-0.876735073757081	-0.861232255498296	-0.893295834340523	-1.01750105861261	-1.00083541813753	-1.03530399517802	-0.954832009368906	-0.938742074579448	-0.972431415032866	0.0020716334483575	0.0022355611921159	0.00216753327520528
250	14.590010676409	0.28	-1.71803806272423	-1.77678973216308	-1.65928639328538	0.427434134096563	-14.9163440124431	-15.2840135805227	-14.5486744443634	3.93	2.22	7.01	-3.46347327003269	-3.38015656041715	-3.2968398508016	-3.72993036332091	-3.64020380828846	-3.55047725325601	-3.61176494453448	-3.52640045664942	-3.43703192538019	-1.71803806272423	5.62544694251359	0.278531500416475	-20.3064918111688	-0.876735073757081	-0.861232255498296	-0.893295834340523	-1.01750105861261	-1.00083541813753	-1.03530399517802	-0.954832009368906	-0.938742074579448	-0.972431415032866	0.0020716334483575	0.0022355611921159	0.00216753327520528
250	14.590010676409	0.28	-1.71666853528722	-1.77484631995846	-1.65849075061599	0.427680294423313	-15.0391429625755	-15.4096530061988	-14.6686329189522	4.1	2.3	7.05	-3.36283401540995	-3.28197795867421	-3.20112190193846	-3.60584915229534	-3.51915003414009	-3.43245091598484	-3.50604241603496	-3.4207927732162	-3.33602033376888	-1.71666853528722	5.82856809150013	0.0947853542128346	-20.9518193632401	-0.876735073757081	-0.861232255498296	-0.893295834340523	-1.01750105861261	-1.00083541813753	-1.03530399517802	-0.954832009368906	-0.938742074579448	-0.972431415032866	0.0020716334483575	0.0022355611921159	0.00216753327520528
250	14.590010676409	0.28	-1.71632861706959	-1.77478870144136	-1.65786853269783	0.434250145843535	-15.1476880379025	-15.5159066689752	-14.7794694068299	3.99	2.26	7.1	-3.47108698096829	-3.38871223331517	-3.30633748566205	-3.732518155786	-3.64393920548041	-3.55536025517482	-3.61669661108134	-3.5313167679206	-3.44488221037613	-1.71632861706959	5.69769259574385	-0.0048797601796962	-20.7717953499043	-0.876735073757081	-0.861232255498296	-0.893295834340523	-1.01750105861261	-1.00083541813753	-1.03530399517802	-0.954832009368906	-0.938742074579448	-0.972431415032866	0.0020716334483575	0.0022355611921159	0.00216753327520528
250	14.590010676409	0.28	-1.7160737160322	-1.77415651730142	-1.65799091476298	0.430801134890135	-15.0853008701005	-15.4545884808126	-14.7160132593885	4.05	2.25	7.02	-3.41109053058115	-3.32958247402405	-3.24807441746695	-3.66231222393326	-3.57480122145416	-3.48729021897506	-3.55215784001816	-3.4662892978194	-3.381934888367	-1.7160737160322	5.74682790679977	0.184862068076762	-20.6318891541104	-0.876735073757081	-0.861232255498296	-0.893295834340523	-1.01750105861261	-1.00083541813753	-1.03530399517802	-0.954832009368906	-0.938742074579448	-0.972431415032866	0.0020716334483575	0.0022355611921159	0.00216753327520528
250	14.590010676409	0.28	-1.71553131368677	-1.77435828056717	-1.65670434680637	0.420726422789692	-14.6135831590234	-14.9787706129432	-14.2483957051037	4.07	2.29	7.05	-3.29377779091585	-3.21347438309128	-3.13317097526671	-3.53485568758735	-3.44867471974422	-3.3624937519011	-3.43554256175046	-3.35230934667647	-3.26878365904648	-1.71553131368677	5.73475777208214	-0.258227429124664	-21.1485997854025	-0.876735073757081	-0.861232255498296	-0.893295834340523	-1.01750105861261	-1.00083541813753	-1.03530399517802	-0.954832009368906	-0.938742074579448	-0.972431415032866	0.0020716334483575	0.0022355611921159	0.00216753327520528
250	14.590010676409	0.28	-1.71453377039226	-1.77347942238627	-1.65558811839825	0.417461594784121	-14.837691157544	-15.2109735563298	-14.4644087587583	4.04	2.27	7.04	-3.36435817156948	-3.28179569231678	-3.19923321306407	-3.61300455325642	-3.52434020830382	-3.43567586335121	-3.50788244746302	-3.42120938900448	-3.33235626059876	-1.71453377039226	5.71863464273913	0.167778867196936	-20.6734470024658	-0.876735073757081	-0.861232255498296	-0.893295834340523	-1.01750105861261	-1.00083541813753	-1.03530399517802	-0.954832009368906	-0.938742074579448	-0.972431415032866	0.0020716334483575	0.0022355611921159	0.00216753327520528
250	14.590010676409	0.28	-1.71439767865321	-1.77355826031992	-1.6552370969865	0.411853003673717	-14.5700720587702	-14.9408814207223	-14.1992626968182	4.03	2.3	7.14	-3.30943958272771	-3.22730445659063	-3.14516933045354	-3.55462164002715	-3.466401477829	-3.37818131563084	-3.45146842815643	-3.36396142014132	-3.28005155336625	-1.71439767865321	5.74400013803762	0.173224098569474	-20.7785499553815	-0.876735073757081	-0.861232255498296	-0.893295834340523	-1.01750105861261	-1.00083541813753	-1.03530399517802	-0.954832009368906	-0.938742074579448	-0.972431415032866	0.0020716334483575	0.0022355611921159	0.00216753327520528
250	14.590010676409	0.28	-1.71426541877707	-1.77237614930481	-1.65615468824934	0.431864491742525	-15.2413475362473	-15.6136472925041	-14.8690477799904	3.96	2.27	6.96	-3.51427880828077	-3.4304825549627	-3.34668630164464	-3.78164121520499	-3.69146983651965	-3.60129845783431	-3.67711966969036	-3.58911094639939	-3.50221311124267	-1.71426541877707	5.6848747760187	0.0979399848814446	-20.6439171456889	-0.876735073757081	-0.861232255498296	-0.893295834340523	-1.01750105861261	-1.00083541813753	-1.03530399517802	-0.954832009368906	-0.938742074579448	-0.972431415032866	0.0020716334483575	0.0022355611921159	0.00216753327520528
250	14.590010676409	0.28	-1.71379994291528	-1.77275874910742	-1.65484113672314	0.433570883918385	-15.0748817051087	-15.4418375507323	-14.707925859485	4.04	2.25	7.14	-3.41576137325035	-3.33459010078671	-3.25341882832308	-3.66824872903962	-3.58107741216103	-3.49390609528244	-3.55091656952434	-3.46620605806414	-3.38167318535748	-1.71379994291528	5.72598401300598	0.0451228771685323	-20.7682455628153	-0.876735073757081	-0.861232255498296	-0.893295834340523	-1.01750105861261	-1.00083541813753	-1.03530399517802	-0.954832009368906	-0.938742074579448	-0.972431415032866	0.0020716334483575	0.0022355611921159	0.00216753327520528
250	14.590010676409	0.28	-1.71286949642277	-1.77070164581086	-1.65503734703467	0.425770607902037	-14.8943664810683	-15.2627448102589	-14.5259881518777	3.93	2.23	6.86	-3.46333670051359	-3.3797463500871	-3.29615599966062	-3.73037714953394	-3.64034156820965	-3.55030598688536	-3.62514807379467	-3.53679836277247	-3.44879042692516	-1.71286949642277	5.6214532364312	0.276934220939032	-20.2414424372439	-0.876735073757081	-0.861232255498296	-0.893295834340523	-1.01750105861261	-1.00083541813753	-1.03530399517802	-0.954832009368906	-0.938742074579448	-0.972431415032866	0.0020716334483575	0.0022355611921159	0.00216753327520528
250	14.590010676409	0.28	-1.71240124765302	-1.77137047066144	-1.65343202464459	0.423226224097879	-14.8088453069983	-15.1770207623094	-14.4406698516872	4.03	2.26	7.09	-3.36183998863775	-3.28028597432332	-3.19873196000888	-3.61091588316382	-3.5233196005867	-3.43572331800958	-3.49895507495332	-3.41449344520562	-3.32959443713401	-1.71240124765302	5.70275970466811	-0.0857238132413059	-20.8392678558804	-0.876735073757081	-0.861232255498296	-0.893295834340523	-1.01750105861261	-1.00083541813753	-1.03530399517802	-0.954832009368906	-0.938742074579448	-0.972431415032866	0.0020716334483575	0.0022355611921159	0.00216753327520528
250	14.590010676409	0.28	-1.71238015258665	-1.77014461055343	-1.65461569461987	0.423554642243545	-14.6921415567998	-15.0571699291579	-14.3271131844417	4.04	2.26	7.09	-3.33017780087048	-3.24944487509264	-3.16871194931481	-3.57627808298654	-3.48957899053593	-3.40287989808532	-3.46727648342415	-3.38355990849327	-3.29882400507653	-1.71238015258665	5.76994371007425	0.0557449623093211	-20.8741095557191	-0.876735073757081	-0.861232255498296	-0.893295834340523	-1.01750105861261	-1.00083541813753	-1.03530399517802	-0.954832009368906	-0.938742074579448	-0.972431415032866	0.0020716334483575	0.0022355611921159	0.00216753327520528
250	14.590010676409	0.28	-1.7107183804896	-1.76884058136858	-1.65259617961061	0.424711992021399	-14.9605972143976	-15.3314158034548	-14.5897786253403	3.99	2.29	7.14	-3.42645443135333	-3.34357930657737	-3.26070418180141	-3.68410529156697	-3.59499840517952	-3.50589151879207	-3.57366231881074	-3.48798306679919	-3.40199465734572	-1.7107183804896	5.73660421444792	0.0641464583160318	-20.794251213967	-0.876735073757081	-0.861232255498296	-0.893295834340523	-1.01750105861261	-1.00083541813753	-1.03530399517802	-0.954832009368906	-0.938742074579448	-0.972431415032866	0.0020716334483575	0.0022355611921159	0.00216753327520528
250	14.590010676409	0.28	-1.7104175951762	-1.76831437639665	-1.65252081395575	0.430524013290118	-14.9444821739745	-15.3105293469182	-14.5784350010307	3.99	2.22	7.09	-3.42343206203511	-3.34158396915221	-3.25973587626932	-3.68106083741126	-3.59305330465802	-3.50504577190479	-3.56118750509693	-3.47649829543016	-3.3899471617668	-1.7104175951762	5.71145723273208	-0.121895852171952	-20.8245955567562	-0.876735073757081	-0.861232255498296	-0.893295834340523	-1.01750105861261	-1.00083541813753	-1.03530399517802	-0.954832009368906	-0.938742074579448	-0.972431415032866	0.0020716334483575	0.0022355611921159	0.00216753327520528
250	14.590010676409	0.28	-1.71033185436956	-1.76810476320319	-1.65255894553593	0.434697230129392	-15.0279293820591	-15.392904648033	-14.6629541160852	4.01	2.25	7.02	-3.4292134002071	-3.34790463480902	-3.26659586941094	-3.6857076729085	-3.59831727005859	-3.51092686720868	-3.5752370765543	-3.49065269833543	-3.4059886921929	-1.71033185436956	5.74078817167976	-0.0458487791985837	-20.8109971077958	-0.876735073757081	-0.861232255498296	-0.893295834340523	-1.01750105861261	-1.00083541813753	-1.03530399517802	-0.954832009368906	-0.938742074579448	-0.972431415032866	0.0020716334483575	0.0022355611921159	0.00216753327520528
250	14.590010676409	0.28	-1.71023288605611	-1.76935346674617	-1.65111230536606	0.430337521541599	-15.1309354624993	-15.5016905739123	-14.7601803510864	3.99	2.22	7.05	-3.46668938243528	-3.38377630904561	-3.30086323565593	-3.72763753028922	-3.63848334021816	-3.54932915014709	-3.60722349292786	-3.52027067792661	-3.43594921534809	-1.71023288605611	5.70339109247567	0.19590997444082	-20.439571670102	-0.876735073757081	-0.861232255498296	-0.893295834340523	-1.01750105861261	-1.00083541813753	-1.03530399517802	-0.954832009368906	-0.938742074579448	-0.972431415032866	0.0020716334483575	0.0022355611921159	0.00216753327520528
250	14.590010676409	0.28	-1.71005486723272	-1.76812923221328	-1.65198050225216	0.43387254839991	-15.1090242413357	-15.4765853956208	-14.7414630870506	4	2.28	7.04	-3.45024086098624	-3.36829936801425	-3.28635787504225	-3.70860428901184	-3.62052679398237	-3.53244929895291	-3.60014415140699	-3.51550908864017	-3.43033622404451	-1.71005486723272	5.75255080643294	0.0258772642576411	-20.8620801790236	-0.876735073757081	-0.861232255498296	-0.893295834340523	-1.01750105861261	-1.00083541813753	-1.03530399517802	-0.954832009368906	-0.938742074579448	-0.972431415032866	0.0020716334483575	0.0022355611921159	0.00216753327520528
250	14.590010676409	0.28	-1.70994609514129	-1.76810471725664	-1.65178747302595	0.436330328154719	-15.1556848383843	-15.5225423088791	-14.7888273678895	3.97	2.28	7.11	-3.48624343999956	-3.40385007785065	-3.32145671570174	-3.75052911424436	-3.6618896635352	-3.57325021282604	-3.637414546472	-3.55291722974485	-3.46797840429066	-1.70994609514129	5.72759215777192	-0.152510844071336	-20.9340156300561	-0.876735073757081	-0.861232255498296	-0.893295834340523	-1.01750105861261	-1.00083541813753	-1.03530399517802	-0.954832009368906	-0.938742074579448	-0.972431415032866	0.0020716334483575	0.0022355611921159	0.00216753327520528
250	14.590010676409	0.28	-1.70987953489629	-1.76788888308599	-1.65187018670658	0.422824922401006	-14.8294791444182	-15.1984708139723	-14.4604874748641	4	2.28	7.01	-3.38970145776737	-3.30740557316813	-3.22510968856889	-3.64371322298916	-3.55525038735367	-3.46678755171818	-3.54183272251883	-3.45423816164145	-3.36975147729477	-1.70987953489629	5.74403459612314	-0.0885426649146383	-20.9491975650196	-0.876735073757081	-0.861232255498296	-0.893295834340523	-1.01750105861261	-1.00083541813753	-1.03530399517802	-0.954832009368906	-0.938742074579448	-0.972431415032866	0.0020716334483575	0.0022355611921159	0.00216753327520528
250	14.590010676409	0.28	-1.70898953270315	-1.76691497312432	-1.65106409228199	0.418483531822721	-14.6671768876996	-15.0353953164514	-14.2989584589477	4.03	2.27	7.1	-3.33634511192604	-3.25463766566134	-3.17293021939664	-3.58425832737221	-3.49647946012143	-3.40870059287064	-3.4762605065783	-3.39016853248618	-3.30404486895721	-1.70898953270315	5.77413828629749	-0.224600031263985	-21.0534164907461	-0.876735073757081	-0.861232255498296	-0.893295834340523	-1.01750105861261	-1.00083541813753	-1.03530399517802	-0.954832009368906	-0.938742074579448	-0.972431415032866	0.0020716334483575	0.0022355611921159	0.00216753327520528
250	14.590010676409	0.28	-1.70871947989401	-1.76776135333116	-1.64967760645686	0.43043918472732	-15.1041200095175	-15.4741413285332	-14.7340986905018	3.9	2.23	6.95	-3.52820707586268	-3.44383975568292	-3.35947243550315	-3.80240396396214	-3.71147998308951	-3.62055600221689	-3.68855957650707	-3.60269115271387	-3.51197151786041	-1.70871947989401	5.59449364592205	0.106223098574385	-20.3729221551707	-0.876735073757081	-0.861232255498296	-0.893295834340523	-1.01750105861261	-1.00083541813753	-1.03530399517802	-0.954832009368906	-0.938742074579448	-0.972431415032866	0.0020716334483575	0.0022355611921159	0.00216753327520528
250	14.590010676409	0.28	-1.7086168356965	-1.76704770629172	-1.65018596510129	0.431843475308321	-15.0372776054523	-15.4046082859379	-14.6699469249668	4.04	2.28	7.24	-3.40875659232279	-3.32747306628789	-3.24618954025298	-3.66087775073562	-3.57358226808582	-3.48628678543601	-3.54365181356797	-3.45875671004886	-3.37356711068501	-1.7086168356965	5.74506828927035	0.321504490343152	-20.6077454258915	-0.876735073757081	-0.861232255498296	-0.893295834340523	-1.01750105861261	-1.00083541813753	-1.03530399517802	-0.954832009368906	-0.938742074579448	-0.972431415032866	0.0020716334483575	0.0022355611921159	0.00216753327520528
250	14.590010676409	0.28	-1.70788043935758	-1.76590909325593	-1.64985178545923	0.437348776712007	-15.0291722090812	-15.3922150727807	-14.6661293453818	4	2.25	7.07	-3.43416823814436	-3.35316948223389	-3.27217072632342	-3.69166841292297	-3.60459622311019	-3.5175240332974	-3.57725277554559	-3.49331862373776	-3.40962202606975	-1.70788043935758	5.7137448905841	0.173087474573175	-20.5779900617016	-0.876735073757081	-0.861232255498296	-0.893295834340523	-1.01750105861261	-1.00083541813753	-1.03530399517802	-0.954832009368906	-0.938742074579448	-0.972431415032866	0.0020716334483575	0.0022355611921159	0.00216753327520528
250	14.590010676409	0.28	-1.70782979762114	-1.76586187658073	-1.64979771866155	0.421078608481317	-14.79613925612	-15.1656216826091	-14.426656829631	3.95	2.24	7.06	-3.4255054733398	-3.34204934468716	-3.25859321603452	-3.68763597871852	-3.59779352333223	-3.50795106794593	-3.57305258899437	-3.4879199706775	-3.39897580812679	-1.70782979762114	5.69643929789487	-0.178576460849149	-20.8818788054477	-0.876735073757081	-0.861232255498296	-0.893295834340523	-1.01750105861261	-1.00083541813753	-1.03530399517802	-0.954832009368906	-0.938742074579448	-0.972431415032866	0.0020716334483575	0.0022355611921159	0.00216753327520528
250	14.590010676409	0.28	-1.70763985542342	-1.76540422154716	-1.64987548929969	0.425290958384483	-14.6696773726681	-15.0328546516304	-14.3065000937058	4.02	2.27	7.14	-3.34316432752504	-3.26239714446293	-3.18162996140081	-3.59249895617873	-3.50570812198155	-3.41891728778438	-3.48222657758257	-3.39853562177891	-3.31319370193254	-1.70763985542342	5.80295641913902	-0.0634396800072139	-20.9886449663035	-0.876735073757081	-0.861232255498296	-0.893295834340523	-1.01750105861261	-1.00083541813753	-1.03530399517802	-0.954832009368906	-0.938742074579448	-0.972431415032866	0.0020716334483575	0.0022355611921159	0.00216753327520528
250	14.590010676409	0.28	-1.70707726469686	-1.76536659299583	-1.64878793639789	0.428685142635048	-14.9622378322773	-15.3300975767212	-14.5943780878333	4.11	2.27	7.27	-3.3350505406976	-3.25502294573489	-3.17499535077217	-3.57479842632658	-3.48901786107146	-3.40323729581635	-3.45567040127915	-3.37493967589694	-3.2895174170541	-1.70707726469686	5.80019596471146	-0.118109223643763	-21.0873353404709	-0.876735073757081	-0.861232255498296	-0.893295834340523	-1.01750105861261	-1.00083541813753	-1.03530399517802	-0.954832009368906	-0.938742074579448	-0.972431415032866	0.0020716334483575	0.0022355611921159	0.00216753327520528
250	14.590010676409	0.28	-1.70653882444531	-1.76429094534963	-1.648786703541	0.428289127392491	-14.7494510342598	-15.1123725577788	-14.3865295107408	4.01	2.28	7.16	-3.36237277004114	-3.28162585596945	-3.20087894189777	-3.61332896013696	-3.52655536809013	-3.4397817760433	-3.50241209279206	-3.41734970351686	-3.33344560482134	-1.70653882444531	5.76906841103235	-0.290161065730447	-21.1402632464402	-0.876735073757081	-0.861232255498296	-0.893295834340523	-1.01750105861261	-1.00083541813753	-1.03530399517802	-0.954832009368906	-0.938742074579448	-0.972431415032866	0.0020716334483575	0.0022355611921159	0.00216753327520528
250	14.590010676409	0.28	-1.70637501399922	-1.765195519326	-1.64755450867243	0.435557915657529	-15.230530156297	-15.5997788153127	-14.8612814972814	3.97	2.25	6.98	-3.50821586394979	-3.42517596840785	-3.34213607286591	-3.77474777801193	-3.68539903969616	-3.59605030138039	-3.66386038221896	-3.57669969828295	-3.48891179304477	-1.70637501399922	5.65439228812996	-0.133039553239206	-20.7882950888059	-0.876735073757081	-0.861232255498296	-0.893295834340523	-1.01750105861261	-1.00083541813753	-1.03530399517802	-0.954832009368906	-0.938742074579448	-0.972431415032866	0.0020716334483575	0.0022355611921159	0.00216753327520528
250	14.590010676409	0.28	-1.70593970967161	-1.7639541835797	-1.64792523576352	0.430660242517021	-15.0367636188497	-15.4049688091728	-14.6685584285266	3.98	2.25	6.94	-3.45375139805466	-3.37120081281153	-3.28865022756839	-3.71481261913603	-3.62602222271346	-3.5372318262909	-3.6111397742396	-3.52366216320828	-3.43543532181643	-1.70593970967161	5.73912025112022	-0.208523980259896	-20.9157560989683	-0.876735073757081	-0.861232255498296	-0.893295834340523	-1.01750105861261	-1.00083541813753	-1.03530399517802	-0.954832009368906	-0.938742074579448	-0.972431415032866	0.0020716334483575	0.0022355611921159	0.00216753327520528
250	14.590010676409	0.28	-1.7058771434777	-1.76350932381247	-1.64824496314294	0.430561901729236	-14.806312358781	-15.1689472066368	-14.4436775109252	4	2.23	7.07	-3.3839418720384	-3.3030440200515	-3.2221461680646	-3.63762463333526	-3.55066214098187	-3.46369964862848	-3.52071090274205	-3.43703197059177	-3.3531687730413	-1.7058771434777	5.72237317108478	-0.0977942239544301	-20.8249465782119	-0.876735073757081	-0.861232255498296	-0.893295834340523	-1.01750105861261	-1.00083541813753	-1.03530399517802	-0.954832009368906	-0.938742074579448	-0.972431415032866	0.0020716334483575	0.0022355611921159	0.00216753327520528
250	14.590010676409	0.28	-1.70578679376021	-1.76462494607855	-1.64694864144186	0.426381224387638	-15.1342725809324	-15.5081173966653	-14.7604277651995	4.01	2.29	7.09	-3.44909884909614	-3.36595350716301	-3.28280816522988	-3.70636393480894	-3.6170168588998	-3.52766978299066	-3.59867457066797	-3.51216141516151	-3.42667794212034	-1.70578679376021	5.75600932573284	-0.0221724107540926	-20.8917856979459	-0.876735073757081	-0.861232255498296	-0.893295834340523	-1.01750105861261	-1.00083541813753	-1.03530399517802	-0.954832009368906	-0.938742074579448	-0.972431415032866	0.0020716334483575	0.0022355611921159	0.00216753327520528
250	14.590010676409	0.28	-1.70514435182984	-1.76293706999033	-1.64735163366936	0.440252958402057	-15.2863687137042	-15.6534533942335	-14.9192840331749	4.02	2.26	7.16	-3.47739293547117	-3.3958455834177	-3.31429823136422	-3.73626972108728	-3.64865152321142	-3.56103332533555	-3.61588468743053	-3.53180004805276	-3.4474045698679	-1.70514435182984	5.73556457793167	-0.0123648832726077	-20.8272675974838	-0.876735073757081	-0.861232255498296	-0.893295834340523	-1.01750105861261	-1.00083541813753	-1.03530399517802	-0.954832009368906	-0.938742074579448	-0.972431415032866	0.0020716334483575	0.0022355611921159	0.00216753327520528
250	14.590010676409	0.28	-1.70486197460566	-1.76296257061675	-1.64676137859457	0.442145488411858	-15.0450434259935	-15.4049489308961	-14.6851379210909	3.94	2.2	7	-3.48523702818116	-3.40381150720349	-3.32238598622581	-3.75265542000359	-3.66498220864014	-3.57730899727668	-3.63298557779969	-3.54643499917893	-3.46090916001344	-1.70486197460566	5.63297706716201	-0.0355466327870146	-20.5108993719675	-0.876735073757081	-0.861232255498296	-0.893295834340523	-1.01750105861261	-1.00083541813753	-1.03530399517802	-0.954832009368906	-0.938742074579448	-0.972431415032866	0.0020716334483575	0.0022355611921159	0.00216753327520528
250	14.590010676409	0.28	-1.70477951102972	-1.76328549583459	-1.64627352622485	0.425509918177665	-14.8254765471997	-15.1923465929842	-14.4586065014152	3.99	2.27	6.92	-3.39479759922023	-3.31281885136634	-3.23084010351246	-3.64999627771	-3.56185490380696	-3.47371352990392	-3.55165403023133	-3.46611189762068	-3.37989766912983	-1.70477951102972	5.67036444254225	-0.0846266461545174	-20.8017844340724	-0.876735073757081	-0.861232255498296	-0.893295834340523	-1.01750105861261	-1.00083541813753	-1.03530399517802	-0.954832009368906	-0.938742074579448	-0.972431415032866	0.0020716334483575	0.0022355611921159	0.00216753327520528
250	14.590010676409	0.28	-1.70465811404631	-1.76229557369707	-1.64702065439555	0.429630176056631	-14.8715884507016	-15.2365149558304	-14.5066619455727	4.02	2.25	7.13	-3.38542297274654	-3.30433943248758	-3.22325589222862	-3.63753374279413	-3.55041195149906	-3.46329016020398	-3.52185639772918	-3.43800426769962	-3.35363003951399	-1.70465811404631	5.81450141762723	0.0735005479324959	-20.8058930640872	-0.876735073757081	-0.861232255498296	-0.893295834340523	-1.01750105861261	-1.00083541813753	-1.03530399517802	-0.954832009368906	-0.938742074579448	-0.972431415032866	0.0020716334483575	0.0022355611921159	0.00216753327520528
250	14.590010676409	0.28	-1.70445827088838	-1.76262852585078	-1.64628801592598	0.426754576942507	-15.0219855580213	-15.392773593639	-14.6511975224035	4.04	2.28	7.09	-3.40308742657585	-3.32111232999826	-3.23913723342067	-3.65441382583375	-3.56638466620424	-3.47835550657474	-3.54460823623298	-3.46029832964931	-3.37510821236033	-1.70445827088838	5.77234187923613	0.265651452754303	-20.6235698693788	-0.876735073757081	-0.861232255498296	-0.893295834340523	-1.01750105861261	-1.00083541813753	-1.03530399517802	-0.954832009368906	-0.938742074579448	-0.972431415032866	0.0020716334483575	0.0022355611921159	0.00216753327520528
250	14.590010676409	0.28	-1.70401050646353	-1.76177465631937	-1.6462463566077	0.434717145941784	-14.9154713523727	-15.2777007316682	-14.5532419730772	3.97	2.24	7.08	-3.42934734097634	-3.34803861654666	-3.26672989211698	-3.68908102482186	-3.60161409813819	-3.51414717145452	-3.61534574325633	-3.48923216634104	-3.40257553420674	-1.70401050646353	5.74268879290078	0.177165570568874	-20.5474575970751	-0.876735073757081	-0.861232255498296	-0.893295834340523	-1.01750105861261	-1.00083541813753	-1.03530399517802	-0.954832009368906	-0.938742074579448	-0.972431415032866	0.0020716334483575	0.0022355611921159	0.00216753327520528
250	14.590010676409	0.28	-1.70378205018687	-1.76172384130114	-1.6458402590726	0.443226586538666	-15.1441898555785	-15.5056742525992	-14.7827054585578	4	2.24	7.12	-3.45714203606345	-3.37654554706448	-3.2959490580655	-3.71607398088536	-3.62944100121732	-3.54280802154928	-3.59749675066507	-3.51225603103024	-3.42996833433012	-1.70378205018687	5.72420142617507	0.177615008274181	-20.5330824699236	-0.876735073757081	-0.861232255498296	-0.893295834340523	-1.01750105861261	-1.00083541813753	-1.03530399517802	-0.954832009368906	-0.938742074579448	-0.972431415032866	0.0020716334483575	0.0022355611921159	0.00216753327520528
250	14.590010676409	0.28	-1.70317534730731	-1.7616805364975	-1.64467015811712	0.431298804055083	-15.0003670691616	-15.3672031106639	-14.6335310276593	4	2.25	7.04	-3.42539158559472	-3.34362282905483	-3.26185407251494	-3.68183653863728	-3.5939460922388	-3.50605564584032	-3.5707522901888	-3.48526540814993	-3.39863636705218	-1.70317534730731	5.70356204977587	-0.0167904312909643	-20.7177542348569	-0.876735073757081	-0.861232255498296	-0.893295834340523	-1.01750105861261	-1.00083541813753	-1.03530399517802	-0.954832009368906	-0.938742074579448	-0.972431415032866	0.0020716334483575	0.0022355611921159	0.00216753327520528
250	14.590010676409	0.28	-1.7030858862652	-1.76131632273593	-1.64485544979446	0.43720593810668	-15.1854393463528	-15.5523634624039	-14.8185152303018	3.92	2.23	7.06	-3.53641109674962	-3.45297718531842	-3.36954327388723	-3.81002091777865	-3.72013177901389	-3.63024264024914	-3.68904064772914	-3.60282735236816	-3.51557685366747	-1.7030858862652	5.66918813204689	-0.102822006920522	-20.7328393014687	-0.876735073757081	-0.861232255498296	-0.893295834340523	-1.01750105861261	-1.00083541813753	-1.03530399517802	-0.954832009368906	-0.938742074579448	-0.972431415032866	0.0020716334483575	0.0022355611921159	0.00216753327520528
250	14.590010676409	0.28	-1.70240837729122	-1.76025205052424	-1.64456470405821	0.432724094390224	-15.0549594100881	-15.4220627932115	-14.6878560269646	3.98	2.26	7.02	-3.45998765545235	-3.37762687201416	-3.29526608857597	-3.7218211417307	-3.63322773170314	-3.54463432167559	-3.61269351934596	-3.52708746059477	-3.4409721259719	-1.70240837729122	5.738372679148	-0.116036498529843	-20.9135535114787	-0.876735073757081	-0.861232255498296	-0.893295834340523	-1.01750105861261	-1.00083541813753	-1.03530399517802	-0.954832009368906	-0.938742074579448	-0.972431415032866	0.0020716334483575	0.0022355611921159	0.00216753327520528
250	14.590010676409	0.28	-1.70182573442613	-1.75958037067566	-1.6440710981766	0.425916723105761	-14.5401786355349	-14.8996894937404	-14.1806677773294	4.06	2.24	7.2	-3.28359798118115	-3.20436887182875	-3.12513976247636	-3.52481476679928	-3.43976539833023	-3.35471602986119	-3.40566403326961	-3.32273404098335	-3.24110057989478	-1.70182573442613	5.78089677140717	0.146804484015924	-20.6844892765356	-0.876735073757081	-0.861232255498296	-0.893295834340523	-1.01750105861261	-1.00083541813753	-1.03530399517802	-0.954832009368906	-0.938742074579448	-0.972431415032866	0.0020716334483575	0.0022355611921159	0.00216753327520528
250	14.590010676409	0.28	-1.70116995801008	-1.75877358437003	-1.64356633165013	0.440162855966126	-14.8819040262604	-15.2393412898491	-14.5244667626717	4.05	2.27	7.05	-3.36429903914771	-3.28538973332042	-3.20648042749313	-3.61216273448248	-3.52743980985642	-3.44271688523037	-3.50432697797196	-3.42153977438981	-3.34024672934401	-1.70116995801008	5.75732696224023	0.0836101171761178	-20.7827946078276	-0.876735073757081	-0.861232255498296	-0.893295834340523	-1.01750105861261	-1.00083541813753	-1.03530399517802	-0.954832009368906	-0.938742074579448	-0.972431415032866	0.0020716334483575	0.0022355611921159	0.00216753327520528
250	14.590010676409	0.28	-1.69927066249642	-1.75799980475062	-1.64054152024221	0.417120956346847	-14.730143365967	-15.100979766954	-14.3593069649801	4.06	2.3	7.24	-3.32716722378187	-3.24546161674244	-3.16375600970302	-3.57148766191015	-3.48378225132412	-3.39607684073808	-3.45994399488401	-3.37534881937413	-3.28978171574725	-1.69927066249642	5.77805925535607	-0.0305924639277551	-21.00314713545	-0.876735073757081	-0.861232255498296	-0.893295834340523	-1.01750105861261	-1.00083541813753	-1.03530399517802	-0.954832009368906	-0.938742074579448	-0.972431415032866	0.0020716334483575	0.0022355611921159	0.00216753327520528
250	14.590010676409	0.28	-1.69872900243206	-1.75641837969766	-1.64103962516646	0.443411867112396	-15.2381384198932	-15.6017288110851	-14.8745480287013	4	2.25	7.05	-3.48129775545185	-3.40016787375177	-3.31903799205168	-3.742379646951	-3.65516538394852	-3.56795112094603	-3.62850227043287	-3.54493278359476	-3.45909705545161	-1.69872900243206	5.72412305333726	0.00663904181683704	-20.712423940347	-0.876735073757081	-0.861232255498296	-0.893295834340523	-1.01750105861261	-1.00083541813753	-1.03530399517802	-0.954832009368906	-0.938742074579448	-0.972431415032866	0.0020716334483575	0.0022355611921159	0.00216753327520528
250	14.590010676409	0.28	-1.69761817319039	-1.75511578797461	-1.64012055840617	0.427055531938103	-14.675266672217	-15.0372739144058	-14.3132594300282	4.02	2.28	7.13	-3.33964959556109	-3.25925089119169	-3.1788521868223	-3.58816559506848	-3.50178411801478	-3.41540264096108	-3.47996564513279	-3.39540227492748	-3.31111143172927	-1.69761817319039	5.78842773366104	0.195815697394073	-20.6761130074904	-0.876735073757081	-0.861232255498296	-0.893295834340523	-1.01750105861261	-1.00083541813753	-1.03530399517802	-0.954832009368906	-0.938742074579448	-0.972431415032866	0.0020716334483575	0.0022355611921159	0.00216753327520528
250	14.590010676409	0.28	-1.69549629371217	-1.75367465739153	-1.63731793003282	0.425493121164436	-14.9162549197457	-15.2853840416677	-14.5471257978238	4.05	2.3	7.25	-3.37277406118894	-3.29132441463416	-3.20987476807938	-3.62105466373874	-3.53360925021078	-3.44616383668281	-3.50756152029605	-3.42273524970254	-3.33635342431944	-1.69549629371217	5.80751484260481	0.186143193451338	-20.807861850899	-0.876735073757081	-0.861232255498296	-0.893295834340523	-1.01750105861261	-1.00083541813753	-1.03530399517802	-0.954832009368906	-0.938742074579448	-0.972431415032866	0.0020716334483575	0.0022355611921159	0.00216753327520528
250	14.590010676409	0.28	-1.69468288909235	-1.75224280745525	-1.63712297072944	0.426860975019028	-14.8085388111423	-15.1739788597742	-14.4430987625104	4.02	2.22	7.13	-3.37340208775159	-3.29215930796422	-3.21091652817684	-3.62484979398625	-3.5375513143166	-3.45025283464694	-3.50293054789295	-3.4198223349988	-3.33489480257339	-1.69468288909235	5.76246322641612	-0.189410823290168	-20.9624893412674	-0.876735073757081	-0.861232255498296	-0.893295834340523	-1.01750105861261	-1.00083541813753	-1.03530399517802	-0.954832009368906	-0.938742074579448	-0.972431415032866	0.0020716334483575	0.0022355611921159	0.00216753327520528
250	14.590010676409	0.28	-1.69466423586632	-1.75197571553915	-1.63735275619348	0.431139110986279	-14.974305722056	-15.3406236638659	-14.6079877802462	4.05	2.28	7.05	-3.38465417172974	-3.3038321936216	-3.22301021551346	-3.63377140112303	-3.54700076585856	-3.46023013059408	-3.52784100446167	-3.44603855611358	-3.36033400858928	-1.69466423586632	5.79375555379249	-0.220423361883421	-21.0958391758957	-0.876735073757081	-0.861232255498296	-0.893295834340523	-1.01750105861261	-1.00083541813753	-1.03530399517802	-0.954832009368906	-0.938742074579448	-0.972431415032866	0.0020716334483575	0.0022355611921159	0.00216753327520528
250	14.590010676409	0.28	-1.69408385900146	-1.75137064482186	-1.63679707318106	0.423021006318463	-14.6698492194449	-15.0347223239536	-14.3049761149362	3.9	2.23	6.98	-3.43028304828965	-3.34703455202851	-3.26378605576737	-3.69715894627527	-3.60743371999422	-3.51770849371317	-3.58354137370484	-3.49743827560455	-3.41027062011617	-1.69408385900146	5.64957132183837	-0.112190432340243	-20.60613217039	-0.876735073757081	-0.861232255498296	-0.893295834340523	-1.01750105861261	-1.00083541813753	-1.03530399517802	-0.954832009368906	-0.938742074579448	-0.972431415032866	0.0020716334483575	0.0022355611921159	0.00216753327520528
250	14.590010676409	0.28	-1.69328164489081	-1.75131720445571	-1.63524608532591	0.429578207995759	-14.9165166502432	-15.2825844411451	-14.5504488593413	4	2.26	7.08	-3.40836971810548	-3.3267281359445	-3.24508655378352	-3.66376903549313	-3.57600980587049	-3.48825057624786	-3.55144153248674	-3.46687507230065	-3.38232204817036	-1.69328164489081	5.74311114368419	0.0223410660260771	-20.7593114090226	-0.876735073757081	-0.861232255498296	-0.893295834340523	-1.01750105861261	-1.00083541813753	-1.03530399517802	-0.954832009368906	-0.938742074579448	-0.972431415032866	0.0020716334483575	0.0022355611921159	0.00216753327520528
250	14.590010676409	0.28	-1.69310824299955	-1.75116987322469	-1.63504661277441	0.426686677580617	-14.8670550558713	-15.234069868777	-14.5000402429657	3.93	2.22	6.97	-3.45532001995148	-3.37207544764905	-3.28883087534662	-3.72155094013521	-3.63189240936977	-3.54223387860433	-3.607220532682	-3.52153770083783	-3.43429439655051	-1.69310824299955	5.67247533791905	0.34578321893727	-20.249220226546	-0.876735073757081	-0.861232255498296	-0.893295834340523	-1.01750105861261	-1.00083541813753	-1.03530399517802	-0.954832009368906	-0.938742074579448	-0.972431415032866	0.0020716334483575	0.0022355611921159	0.00216753327520528
250	14.590010676409	0.28	-1.69282793391083	-1.75117852567255	-1.63447734214911	0.421659175324871	-14.7362196203079	-15.1037679053496	-14.3686713352662	3.94	2.21	6.99	-3.4163228250306	-3.3331870404133	-3.25005125579599	-3.6783556302422	-3.58884331039318	-3.49933099054416	-3.56076112373778	-3.47453367463872	-3.38802936851051	-1.69282793391083	5.68680451790364	-0.104840654574401	-20.6393250918463	-0.876735073757081	-0.861232255498296	-0.893295834340523	-1.01750105861261	-1.00083541813753	-1.03530399517802	-0.954832009368906	-0.938742074579448	-0.972431415032866	0.0020716334483575	0.0022355611921159	0.00216753327520528
250	14.590010676409	0.28	-1.69234752020733	-1.7501611476937	-1.63453389272096	0.429423509533842	-14.9890789253955	-15.3570436127207	-14.6211142380703	4.1	2.28	7.15	-3.35283475037469	-3.2724986634502	-3.19216257652571	-3.59530702651225	-3.50916114718735	-3.42301526786245	-3.48490470221446	-3.40162279968967	-3.31911688787639	-1.69234752020733	5.77757798451603	0.103146979161723	-20.8695538857235	-0.876735073757081	-0.861232255498296	-0.893295834340523	-1.01750105861261	-1.00083541813753	-1.03530399517802	-0.954832009368906	-0.938742074579448	-0.972431415032866	0.0020716334483575	0.0022355611921159	0.00216753327520528
250	14.590010676409	0.28	-1.69091471572236	-1.74812407924455	-1.63370535220018	0.425520503983524	-14.6287531453512	-14.9907472516924	-14.26675903901	3.92	2.24	7.03	-3.40842654316274	-3.32612041793722	-3.24381429271171	-3.67209867498353	-3.58342543835769	-3.49475220173186	-3.55931731133917	-3.47337131641375	-3.38827643871184	-1.69091471572236	5.73087937910081	-0.159038298527978	-20.7945359566011	-0.876735073757081	-0.861232255498296	-0.893295834340523	-1.01750105861261	-1.00083541813753	-1.03530399517802	-0.954832009368906	-0.938742074579448	-0.972431415032866	0.0020716334483575	0.0022355611921159	0.00216753327520528
250	14.590010676409	0.28	-1.6903867102587	-1.74761427558378	-1.63315914493362	0.429983045856979	-14.8542873422271	-15.2185269832274	-14.4900477012267	3.94	2.24	7.06	-3.44339246111813	-3.36097843804985	-3.27856441498157	-3.70764210487107	-3.61890354096641	-3.53016497706174	-3.59279936542218	-3.50513182105859	-3.41874731823341	-1.6903867102587	5.71014379651526	-0.168672540116332	-20.8581159250385	-0.876735073757081	-0.861232255498296	-0.893295834340523	-1.01750105861261	-1.00083541813753	-1.03530399517802	-0.954832009368906	-0.938742074579448	-0.972431415032866	0.0020716334483575	0.0022355611921159	0.00216753327520528
250	14.590010676409	0.28	-1.68941809854327	-1.74712948930677	-1.63170670777977	0.436468159951497	-15.1829679697454	-15.5503828907769	-14.8155530487139	3.96	2.21	7.02	-3.50123199387891	-3.41850702912534	-3.33578206437178	-3.76775170276254	-3.67872957359311	-3.58970744442368	-3.6454956919322	-3.55999906078072	-3.47295418527064	-1.68941809854327	5.70607261275529	-0.142416354456153	-20.7505145409627	-0.876735073757081	-0.861232255498296	-0.893295834340523	-1.01750105861261	-1.00083541813753	-1.03530399517802	-0.954832009368906	-0.938742074579448	-0.972431415032866	0.0020716334483575	0.0022355611921159	0.00216753327520528
250	14.590010676409	0.28	-1.68855760341097	-1.74632694467009	-1.63078826215186	0.427967978427015	-14.9370242534926	-15.304802287353	-14.5692462196322	3.95	2.25	7.09	-3.45732458622713	-3.37424425530443	-3.29116392438172	-3.72193818173259	-3.63249912326408	-3.54306006479557	-3.60726035756093	-3.51960441421386	-3.43387470928578	-1.68855760341097	5.71927240780956	0.0935632108135888	-20.635319703514	-0.876735073757081	-0.861232255498296	-0.893295834340523	-1.01750105861261	-1.00083541813753	-1.03530399517802	-0.954832009368906	-0.938742074579448	-0.972431415032866	0.0020716334483575	0.0022355611921159	0.00216753327520528
250	14.590010676409	0.28	-1.68802616536403	-1.74567720588971	-1.63037512483836	0.426369363781148	-14.8859074081772	-15.2536260559429	-14.5181887604115	4.09	2.3	7.13	-3.33704924103124	-3.25660310776829	-3.17615697450534	-3.57920584092865	-3.49292204669674	-3.40663825246483	-3.47400231209212	-3.39173936768789	-3.30642319351604	-1.68802616536403	5.78175265644385	0.1304022892882	-20.7944371140291	-0.876735073757081	-0.861232255498296	-0.893295834340523	-1.01750105861261	-1.00083541813753	-1.03530399517802	-0.954832009368906	-0.938742074579448	-0.972431415032866	0.0020716334483575	0.0022355611921159	0.00216753327520528
250	14.590010676409	0.28	-1.68731041493302	-1.74444001946407	-1.63018081040197	0.437492168462689	-15.0902837836038	-15.4546966648832	-14.7258709023243	3.99	2.26	7.06	-3.45847967459052	-3.37693070793059	-3.29538174127065	-3.71909685351596	-3.63140268328829	-3.54370851306063	-3.60658445639334	-3.52047046083564	-3.43772529057028	-1.68731041493302	5.79487076274385	0.0940230301565173	-20.714577395995	-0.876735073757081	-0.861232255498296	-0.893295834340523	-1.01750105861261	-1.00083541813753	-1.03530399517802	-0.954832009368906	-0.938742074579448	-0.972431415032866	0.0020716334483575	0.0022355611921159	0.00216753327520528
250	14.590010676409	0.28	-1.68524075672616	-1.74269340680292	-1.6277881066494	0.433498021494286	-14.996340466631	-15.3614386023195	-14.6312423309425	4	2.29	7.05	-3.42540759738109	-3.3439953052024	-3.26258301302372	-3.68201544621584	-3.59450430811276	-3.50699317000968	-3.57636358891689	-3.48971532386619	-3.40598594196196	-1.68524075672616	5.77216042201394	0.0512019784361037	-20.7574658795715	-0.876735073757081	-0.861232255498296	-0.893295834340523	-1.01750105861261	-1.00083541813753	-1.03530399517802	-0.954832009368906	-0.938742074579448	-0.972431415032866	0.0020716334483575	0.0022355611921159	0.00216753327520528
250	14.590010676409	0.28	-1.6850815712714	-1.7421019060429	-1.62806123649989	0.442643662398187	-15.2327895860211	-15.5968185650265	-14.8687606070158	4.04	2.27	7.16	-3.44674766073421	-3.36630073967817	-3.28585381862212	-3.70112000664597	-3.61473604753416	-3.52835208842235	-3.5848031508764	-3.50131707811683	-3.41897379503357	-1.6850815712714	5.80257582621284	0.119256499947003	-20.7821954110689	-0.876735073757081	-0.861232255498296	-0.893295834340523	-1.01750105861261	-1.00083541813753	-1.03530399517802	-0.954832009368906	-0.938742074579448	-0.972431415032866	0.0020716334483575	0.0022355611921159	0.00216753327520528
250	14.590010676409	0.28	-1.68268631889669	-1.73966868032046	-1.62570395747292	0.425995440032163	-14.9839303978063	-15.35435353963	-14.6135072559826	4.08	2.29	7.2	-3.36399094835444	-3.28283480635604	-3.20167866435764	-3.60870003093411	-3.52164029247573	-3.43458055401734	-3.49776099236308	-3.41230051688512	-3.32882354670721	-1.68268631889669	5.83804658916211	0.101976069451602	-20.9802253533348	-0.876735073757081	-0.861232255498296	-0.893295834340523	-1.01750105861261	-1.00083541813753	-1.03530399517802	-0.954832009368906	-0.938742074579448	-0.972431415032866	0.0020716334483575	0.0022355611921159	0.00216753327520528
250	14.590010676409	0.28	-1.68258798743286	-1.73962798152524	-1.62554799334048	0.429202686796558	-14.8803414929026	-15.2458014593713	-14.514881526434	4.08	2.3	7.27	-3.34512734767419	-3.26494067257074	-3.18475399746729	-3.58906432610931	-3.50303019194004	-3.41699605777076	-3.47664390854336	-3.39112567059351	-3.30975313932811	-1.68258798743286	5.85686208901823	-0.225929821598614	-21.2941054283484	-0.876735073757081	-0.861232255498296	-0.893295834340523	-1.01750105861261	-1.00083541813753	-1.03530399517802	-0.954832009368906	-0.938742074579448	-0.972431415032866	0.0020716334483575	0.0022355611921159	0.00216753327520528
250	14.590010676409	0.28	-1.68171808383245	-1.73887518810391	-1.62456097956098	0.429056253819454	-14.9405558780798	-15.3076043884606	-14.573507367699	3.96	2.24	7.02	-3.44958502187981	-3.36687024747217	-3.28415547306454	-3.71255265959917	-3.62353239954833	-3.53451213949749	-3.59830652095029	-3.51236655101024	-3.42585174757228	-1.68171808383245	5.69048750150032	0.00256575793362584	-20.6393589556065	-0.876735073757081	-0.861232255498296	-0.893295834340523	-1.01750105861261	-1.00083541813753	-1.03530399517802	-0.954832009368906	-0.938742074579448	-0.972431415032866	0.0020716334483575	0.0022355611921159	0.00216753327520528
250	14.590010676409	0.28	-1.68143437449428	-1.73926618854907	-1.62360256043949	0.427728087286568	-14.6292331052651	-14.9896092697203	-14.2688569408099	3.94	2.24	6.92	-3.39282522678064	-3.31125583294968	-3.22968643911871	-3.65334962300242	-3.56551677153437	-3.47768392006632	-3.54960259593591	-3.46264408517822	-3.37964804086176	-1.68143437449428	5.69968305553577	0.0553379338621886	-20.5663911940242	-0.876735073757081	-0.861232255498296	-0.893295834340523	-1.01750105861261	-1.00083541813753	-1.03530399517802	-0.954832009368906	-0.938742074579448	-0.972431415032866	0.0020716334483575	0.0022355611921159	0.00216753327520528
250	14.590010676409	0.28	-1.68090696147368	-1.73864977438936	-1.623164148558	0.416328362268399	-14.5838733105506	-14.9516264144158	-14.2161202066854	3.96	2.28	6.92	-3.37032699439247	-3.28742977780383	-3.20453256121518	-3.62737373064296	-3.5381541426631	-3.44893455468325	-3.53063612599038	-3.44246672642091	-3.35703205076422	-1.68090696147368	5.72413453489026	0.111496943368015	-20.6962545061787	-0.876735073757081	-0.861232255498296	-0.893295834340523	-1.01750105861261	-1.00083541813753	-1.03530399517802	-0.954832009368906	-0.938742074579448	-0.972431415032866	0.0020716334483575	0.0022355611921159	0.00216753327520528
250	14.590010676409	0.28	-1.68085234458389	-1.73844119303757	-1.62326349613021	0.429667045400105	-14.944821470515	-15.3115174174189	-14.5781255236111	3.96	2.24	7.13	-3.4474996193425	-3.36493535723172	-3.28237109512093	-3.7099353077003	-3.6210859661542	-3.5322366246081	-3.59045414491121	-3.5034192819491	-3.41922523059588	-1.68085234458389	5.77028486802861	-0.00157004467150214	-20.795143294411	-0.876735073757081	-0.861232255498296	-0.893295834340523	-1.01750105861261	-1.00083541813753	-1.03530399517802	-0.954832009368906	-0.938742074579448	-0.972431415032866	0.0020716334483575	0.0022355611921159	0.00216753327520528
250	14.590010676409	0.28	-1.68018193483779	-1.73741192690316	-1.62295194277242	0.430768335672787	-14.9149787659518	-15.2801213177544	-14.5498362141493	4.12	2.31	7.27	-3.31786755231344	-3.23858188439227	-3.1592962164711	-3.55561930574693	-3.47065218542503	-3.38568506510313	-3.44525679776654	-3.36135133130015	-3.28029931064108	-1.68018193483779	5.89453047081941	0.0551263625395085	-21.1207944204737	-0.876735073757081	-0.861232255498296	-0.893295834340523	-1.01750105861261	-1.00083541813753	-1.03530399517802	-0.954832009368906	-0.938742074579448	-0.972431415032866	0.0020716334483575	0.0022355611921159	0.00216753327520528
250	14.590010676409	0.28	-1.67973268030396	-1.73709034497417	-1.62237501563374	0.43325276204193	-15.0227799823353	-15.3887045014366	-14.656855463234	3.99	2.29	7.11	-3.44112911023018	-3.35930328046596	-3.27747745070174	-3.70011674004798	-3.61213250208992	-3.52414826413185	-3.59205127494855	-3.50790058419443	-3.42046899342916	-1.67973268030396	5.75416807357497	0.0788918425076607	-20.8409911735233	-0.876735073757081	-0.861232255498296	-0.893295834340523	-1.01750105861261	-1.00083541813753	-1.03530399517802	-0.954832009368906	-0.938742074579448	-0.972431415032866	0.0020716334483575	0.0022355611921159	0.00216753327520528
250	14.590010676409	0.28	-1.67958772773562	-1.73723634228541	-1.62193911318583	0.42870065357657	-14.9340757375958	-15.3012314657218	-14.5669200094698	3.92	2.15	7.07	-3.47678680383252	-3.39336069572092	-3.30993458760932	-3.74546341299218	-3.65559036260097	-3.56571731220976	-3.61037337495977	-3.52291216795424	-3.43496331999054	-1.67958772773562	5.63609981317322	-0.218383689992507	-20.6574485947587	-0.876735073757081	-0.861232255498296	-0.893295834340523	-1.01750105861261	-1.00083541813753	-1.03530399517802	-0.954832009368906	-0.938742074579448	-0.972431415032866	0.0020716334483575	0.0022355611921159	0.00216753327520528
250	14.590010676409	0.28	-1.67867243622458	-1.73540472721262	-1.62194014523653	0.431456392968674	-15.0295334767226	-15.3969647383717	-14.6621022150734	3.91	2.24	7.01	-3.50793523947924	-3.42422230691578	-3.34050937435231	-3.78021582347828	-3.69000522074402	-3.59979461800976	-3.66632699025949	-3.57838972350629	-3.49037709213339	-1.67867243622458	5.7687491510381	-0.165045564834142	-20.8907653917303	-0.876735073757081	-0.861232255498296	-0.893295834340523	-1.01750105861261	-1.00083541813753	-1.03530399517802	-0.954832009368906	-0.938742074579448	-0.972431415032866	0.0020716334483575	0.0022355611921159	0.00216753327520528
250	14.590010676409	0.28	-1.67722693450023	-1.73444019263356	-1.62001367636689	0.433490671106012	-15.0834446669636	-15.4506689210989	-14.7162204128282	3.91	2.26	7.14	-3.52072921407554	-3.43705017297681	-3.35337113187808	-3.79407400734429	-3.70389823536986	-3.61372246339543	-3.67380058098707	-3.58831159592508	-3.49888682775319	-1.67722693450023	5.7489456032542	0.0648107640054259	-20.7118721066298	-0.876735073757081	-0.861232255498296	-0.893295834340523	-1.01750105861261	-1.00083541813753	-1.03530399517802	-0.954832009368906	-0.938742074579448	-0.972431415032866	0.0020716334483575	0.0022355611921159	0.00216753327520528
250	14.590010676409	0.28	-1.67701604026038	-1.73420078210959	-1.61983129841118	0.43180841363683	-14.9941821293289	-15.360486245455	-14.6278780132029	4.02	2.29	7.1	-3.40895055139153	-3.32765673043489	-3.24636290947824	-3.66231669423066	-3.57498080796919	-3.48764492170771	-3.55561823518794	-3.47091979175164	-3.38478191312756	-1.67701604026038	5.71699149166067	0.248016257747174	-20.5215508921747	-0.876735073757081	-0.861232255498296	-0.893295834340523	-1.01750105861261	-1.00083541813753	-1.03530399517802	-0.954832009368906	-0.938742074579448	-0.972431415032866	0.0020716334483575	0.0022355611921159	0.00216753327520528
250	14.590010676409	0.28	-1.67604584134921	-1.732940599776	-1.61915108292243	0.433085019359653	-14.9633843377159	-15.3279866216223	-14.5987820538095	3.98	2.23	7.05	-3.4338327199256	-3.35215315670942	-3.27047359349324	-3.69305597948855	-3.60521034927274	-3.51736471905694	-3.57651764085442	-3.49202769776377	-3.40476596314406	-1.67604584134921	5.74040266806408	-0.154784429425298	-20.829692293633	-0.876735073757081	-0.861232255498296	-0.893295834340523	-1.01750105861261	-1.00083541813753	-1.03530399517802	-0.954832009368906	-0.938742074579448	-0.972431415032866	0.0020716334483575	0.0022355611921159	0.00216753327520528
250	14.590010676409	0.28	-1.67549143504356	-1.73279432412917	-1.61818854595795	0.434128951336949	-15.0801512645872	-15.4468186051172	-14.7134839240572	4.01	2.27	6.98	-3.44046693349993	-3.35879918734864	-3.27713144119735	-3.6977089218493	-3.60993491924793	-3.52216091664656	-3.59394826163054	-3.50630247236559	-3.4230061431588	-1.67549143504356	5.73021629878824	-0.185013552231053	-20.9352402243315	-0.876735073757081	-0.861232255498296	-0.893295834340523	-1.01750105861261	-1.00083541813753	-1.03530399517802	-0.954832009368906	-0.938742074579448	-0.972431415032866	0.0020716334483575	0.0022355611921159	0.00216753327520528
250	14.590010676409	0.28	-1.67483197991341	-1.73184360393305	-1.61782035589377	0.423499080343637	-14.8670678638715	-15.2364843373747	-14.4976513903684	4.04	2.28	7.11	-3.3709690875875	-3.28923819186046	-3.20750729613342	-3.62022334523566	-3.53244915061978	-3.44467495600389	-3.51288739924773	-3.42737250360108	-3.34243436604615	-1.67483197991341	5.78336302163424	0.238871489599328	-20.6579036701278	-0.876735073757081	-0.861232255498296	-0.893295834340523	-1.01750105861261	-1.00083541813753	-1.03530399517802	-0.954832009368906	-0.938742074579448	-0.972431415032866	0.0020716334483575	0.0022355611921159	0.00216753327520528
250	14.590010676409	0.28	-1.67425900805702	-1.73098079893801	-1.61753721717602	0.41657109142868	-14.7894548491783	-15.1622057844683	-14.4167039138883	4.07	2.29	7.15	-3.32795698711275	-3.24614177518482	-3.16432656325689	-3.57078485052714	-3.48299990606235	-3.39521496159755	-3.46301237154523	-3.37720224070205	-3.29248979377903	-1.67425900805702	5.81296086492453	-0.119386222965403	-21.067515282551	-0.876735073757081	-0.861232255498296	-0.893295834340523	-1.01750105861261	-1.00083541813753	-1.03530399517802	-0.954832009368906	-0.938742074579448	-0.972431415032866	0.0020716334483575	0.0022355611921159	0.00216753327520528
250	14.590010676409	0.28	-1.67407753705117	-1.7307433324518	-1.61741174165054	0.435186640480326	-14.992387564524	-15.3561372875291	-14.6286378415188	4.05	2.27	7.29	-3.38983581782484	-3.30953881235537	-3.2292418068859	-3.63955050915998	-3.55333836708404	-3.4671262250081	-3.51780862614644	-3.43439768402863	-3.3499871982222	-1.67407753705117	5.83244034436011	0.0846574671797143	-20.8468999450772	-0.876735073757081	-0.861232255498296	-0.893295834340523	-1.01750105861261	-1.00083541813753	-1.03530399517802	-0.954832009368906	-0.938742074579448	-0.972431415032866	0.0020716334483575	0.0022355611921159	0.00216753327520528
250	14.590010676409	0.28	-1.67394501857449	-1.73160446871114	-1.61628556843784	0.426450206966019	-14.7923817587306	-15.1577297074326	-14.4270338100285	4.01	2.26	7.04	-3.37663485934198	-3.29524756433226	-3.21386026932253	-3.6291732641202	-3.54169901612114	-3.45422476812208	-3.52098101904381	-3.43518415450058	-3.35054874490148	-1.67394501857449	5.77082601657554	0.108024662130361	-20.6655095083662	-0.876735073757081	-0.861232255498296	-0.893295834340523	-1.01750105861261	-1.00083541813753	-1.03530399517802	-0.954832009368906	-0.938742074579448	-0.972431415032866	0.0020716334483575	0.0022355611921159	0.00216753327520528
250	14.590010676409	0.28	-1.67296205688819	-1.7306091195255	-1.61531499425088	0.428687974651154	-14.9071079267349	-15.2736101350904	-14.5406057183795	3.95	2.19	7.02	-3.45035583191412	-3.36756184798864	-3.28476786406317	-3.71444583631871	-3.62531480640589	-3.53618377649307	-3.5904093674691	-3.50476816972076	-3.42064795458577	-1.67296205688819	5.67976711593267	0.158744391507176	-20.387191911974	-0.876735073757081	-0.861232255498296	-0.893295834340523	-1.01750105861261	-1.00083541813753	-1.03530399517802	-0.954832009368906	-0.938742074579448	-0.972431415032866	0.0020716334483575	0.0022355611921159	0.00216753327520528
250	14.590010676409	0.28	-1.67286227623414	-1.72954492402802	-1.61617962844025	0.422283462619273	-14.8413023139388	-15.2109981357288	-14.4716064921488	4.04	2.27	7.11	-3.36165079419294	-3.27994752647568	-3.19824425875842	-3.60976332472134	-3.52202980408764	-3.43429628345393	-3.49960473082918	-3.41434981010388	-3.32859929617264	-1.67286227623414	5.80712168455899	-0.103186813971516	-21.0863934919876	-0.876735073757081	-0.861232255498296	-0.893295834340523	-1.01750105861261	-1.00083541813753	-1.03530399517802	-0.954832009368906	-0.938742074579448	-0.972431415032866	0.0020716334483575	0.0022355611921159	0.00216753327520528
250	14.590010676409	0.28	-1.67272008525194	-1.72970865068316	-1.61573151982073	0.421724922346903	-14.6952083395141	-15.0616843236838	-14.3287323553444	4.02	2.27	7.24	-3.34492081576478	-3.26353329484857	-3.18214577393236	-3.59381049427449	-3.50636707098233	-3.41892364769018	-3.47760449348001	-3.39097040092388	-3.30797932299435	-1.67272008525194	5.83348937375913	-0.0913613476626089	-21.0433666639889	-0.876735073757081	-0.861232255498296	-0.893295834340523	-1.01750105861261	-1.00083541813753	-1.03530399517802	-0.954832009368906	-0.938742074579448	-0.972431415032866	0.0020716334483575	0.0022355611921159	0.00216753327520528
250	14.590010676409	0.28	-1.67249952539299	-1.73019142914466	-1.61480762164132	0.434612515980422	-15.1185251281806	-15.485763940865	-14.7512863154963	4.03	2.26	7.2	-3.43215631439643	-3.35076407474592	-3.26937183509541	-3.6866797303437	-3.59925156780106	-3.51182340525841	-3.56715193025013	-3.48224011101319	-3.3987239774608	-1.67249952539299	5.80551270027846	0.226420520650908	-20.6759782506874	-0.876735073757081	-0.861232255498296	-0.893295834340523	-1.01750105861261	-1.00083541813753	-1.03530399517802	-0.954832009368906	-0.938742074579448	-0.972431415032866	0.0020716334483575	0.0022355611921159	0.00216753327520528
250	14.590010676409	0.28	-1.67192651411189	-1.72847097361682	-1.61538205460695	0.428224179913939	-14.7231578064091	-15.0854804149808	-14.3608351978374	3.87	2.24	6.95	-3.46593654029901	-3.38269178216866	-3.29944702403831	-3.73868172721923	-3.64888618350686	-3.5590906397945	-3.62819619529797	-3.5423820513677	-3.45455768806263	-1.67192651411189	5.71628739281043	-0.0508483790394143	-20.5874875884354	-0.876735073757081	-0.861232255498296	-0.893295834340523	-1.01750105861261	-1.00083541813753	-1.03530399517802	-0.954832009368906	-0.938742074579448	-0.972431415032866	0.0020716334483575	0.0022355611921159	0.00216753327520528
250	14.590010676409	0.28	-1.67192630361716	-1.72832614457635	-1.61552646265797	0.446530884234534	-15.2174698074409	-15.5782814654814	-14.8566581494005	4.01	2.28	7.09	-3.46858117827583	-3.38824468360184	-3.30790818892785	-3.72778051392579	-3.64144065217527	-3.55510079042474	-3.6194401757221	-3.53466474243099	-3.45008208180847	-1.67192630361716	5.74381569379589	-0.0764958290303252	-20.7974544918432	-0.876735073757081	-0.861232255498296	-0.893295834340523	-1.01750105861261	-1.00083541813753	-1.03530399517802	-0.954832009368906	-0.938742074579448	-0.972431415032866	0.0020716334483575	0.0022355611921159	0.00216753327520528
250	14.590010676409	0.28	-1.67121536410052	-1.72803270604378	-1.61439802215726	0.423883250109563	-14.8186380043144	-15.1865615484847	-14.4507144601441	4.04	2.34	7.13	-3.35765737862275	-3.27631169685612	-3.19496601508949	-3.60564835260646	-3.51829461445531	-3.43094087630416	-3.50919639799817	-3.42428420433918	-3.33805675094399	-1.67121536410052	5.8530310472739	0.134781849351973	-20.963831623273	-0.876735073757081	-0.861232255498296	-0.893295834340523	-1.01750105861261	-1.00083541813753	-1.03530399517802	-0.954832009368906	-0.938742074579448	-0.972431415032866	0.0020716334483575	0.0022355611921159	0.00216753327520528
250	14.590010676409	0.28	-1.66943362241627	-1.72623947139557	-1.61262777343698	0.432582261644295	-14.8696326196673	-15.232321722559	-14.5069435167756	3.97	2.25	7.14	-3.42459225654253	-3.34305102363542	-3.26150979072831	-3.68464718137501	-3.59691391227617	-3.50918064317734	-3.56666966393055	-3.48239202865818	-3.39605685555366	-1.66943362241627	5.72821085448821	0.0747196325596003	-20.6489144293799	-0.876735073757081	-0.861232255498296	-0.893295834340523	-1.01750105861261	-1.00083541813753	-1.03530399517802	-0.954832009368906	-0.938742074579448	-0.972431415032866	0.0020716334483575	0.0022355611921159	0.00216753327520528
250	14.590010676409	0.28	-1.66915965937469	-1.72666146630487	-1.6116578524445	0.429618599010334	-14.9787504701963	-15.3463152533081	-14.6111856870845	3.93	2.24	6.9	-3.48189584613616	-3.39849978197497	-3.31510371781377	-3.75031604294807	-3.66049095593706	-3.57066586892605	-3.64321583149507	-3.55577775686898	-3.46783805525378	-1.66915965937469	5.64913814171562	0.0999768659408828	-20.4434641795557	-0.876735073757081	-0.861232255498296	-0.893295834340523	-1.01750105861261	-1.00083541813753	-1.03530399517802	-0.954832009368906	-0.938742074579448	-0.972431415032866	0.0020716334483575	0.0022355611921159	0.00216753327520528
250	14.590010676409	0.28	-1.66859328973002	-1.72503549701164	-1.6121510824484	0.43417522184463	-14.8845143302196	-15.2463907624173	-14.5226378980219	3.98	2.26	7.17	-3.41522179102131	-3.33416075197558	-3.25309971292986	-3.67299867098483	-3.58581924109646	-3.49863981120808	-3.55509188383818	-3.47252661226047	-3.38690551756922	-1.66859328973002	5.80494239281681	0.245263638622158	-20.6193640872848	-0.876735073757081	-0.861232255498296	-0.893295834340523	-1.01750105861261	-1.00083541813753	-1.03530399517802	-0.954832009368906	-0.938742074579448	-0.972431415032866	0.0020716334483575	0.0022355611921159	0.00216753327520528
250	14.590010676409	0.28	-1.66857033070653	-1.72612890793091	-1.61101175348216	0.430899409340653	-14.9608600768706	-15.3270280008922	-14.594692152849	3.91	2.25	7.06	-3.48868038410716	-3.40533462041774	-3.32198885672832	-3.75904372551443	-3.66923888943023	-3.57943405334603	-3.64296771995565	-3.55713780619771	-3.46935308229008	-1.66857033070653	5.69205650443364	0.0344140810859102	-20.617866362348	-0.876735073757081	-0.861232255498296	-0.893295834340523	-1.01750105861261	-1.00083541813753	-1.03530399517802	-0.954832009368906	-0.938742074579448	-0.972431415032866	0.0020716334483575	0.0022355611921159	0.00216753327520528
250	14.590010676409	0.28	-1.66825036838668	-1.72517282769419	-1.61132790907917	0.428677899716564	-14.7416717729677	-15.104114066604	-14.3792294793314	4.01	2.26	6.98	-3.35932142932093	-3.27871026877648	-3.19809910823204	-3.60989943932087	-3.5232753429446	-3.43665124656832	-3.50623191771009	-3.42218496292319	-3.33853445583016	-1.66825036838668	5.73711903688136	-0.153785476894748	-20.903986118838	-0.876735073757081	-0.861232255498296	-0.893295834340523	-1.01750105861261	-1.00083541813753	-1.03530399517802	-0.954832009368906	-0.938742074579448	-0.972431415032866	0.0020716334483575	0.0022355611921159	0.00216753327520528
250	14.590010676409	0.28	-1.66702084975524	-1.72431271250882	-1.60972898700166	0.415840810079483	-14.3510873069464	-14.7133336642756	-13.9888409496172	4.01	2.28	7.16	-3.27679969063283	-3.19612397303449	-3.11544825543615	-3.52176733866363	-3.43506044959949	-3.34835356053536	-3.41389078638123	-3.32950415503229	-3.245194750388	-1.66702084975524	5.72965909110355	0.240713768237632	-20.5677775478413	-0.876735073757081	-0.861232255498296	-0.893295834340523	-1.01750105861261	-1.00083541813753	-1.03530399517802	-0.954832009368906	-0.938742074579448	-0.972431415032866	0.0020716334483575	0.0022355611921159	0.00216753327520528
250	14.590010676409	0.28	-1.66664181025742	-1.72372912235235	-1.6095544981625	0.4275682366176	-15.0981988171861	-15.4702489402872	-14.726148694085	4.06	2.31	7.13	-3.4052586148012	-3.32336420626789	-3.24146979773458	-3.65491312666863	-3.56701467823709	-3.47911622980555	-3.54840984190748	-3.46308951675659	-3.37786317669524	-1.66664181025742	5.81870352456896	-0.242625116783992	-21.2247163500392	-0.876735073757081	-0.861232255498296	-0.893295834340523	-1.01750105861261	-1.00083541813753	-1.03530399517802	-0.954832009368906	-0.938742074579448	-0.972431415032866	0.0020716334483575	0.0022355611921159	0.00216753327520528
250	14.590010676409	0.28	-1.66626605951637	-1.72286529875383	-1.60966682027892	0.430668457994601	-15.1086077485167	-15.4785659878458	-14.7386495091876	4.02	2.26	7.1	-3.43616418337267	-3.35403530577997	-3.27190642818728	-3.69167761914181	-3.60344163182744	-3.51520564451306	-3.57645969190369	-3.49286151818963	-3.40602678585503	-1.66626605951637	5.79507262712627	-0.0219060070701217	-20.8579218757026	-0.876735073757081	-0.861232255498296	-0.893295834340523	-1.01750105861261	-1.00083541813753	-1.03530399517802	-0.954832009368906	-0.938742074579448	-0.972431415032866	0.0020716334483575	0.0022355611921159	0.00216753327520528
250	14.590010676409	0.28	-1.66509331801716	-1.72200739934256	-1.60817923669177	0.433069480370002	-15.0601111868814	-15.4270819585967	-14.6931404151661	3.96	2.28	7.09	-3.47231623750598	-3.38971872666518	-3.30712121582438	-3.73648983072852	-3.64760830664193	-3.55872678255535	-3.625308995165	-3.53812815224224	-3.45329201336112	-1.66509331801716	5.80560641588813	-0.143458451053542	-21.0082288487027	-0.876735073757081	-0.861232255498296	-0.893295834340523	-1.01750105861261	-1.00083541813753	-1.03530399517802	-0.954832009368906	-0.938742074579448	-0.972431415032866	0.0020716334483575	0.0022355611921159	0.00216753327520528
250	14.590010676409	0.28	-1.66404876071695	-1.72033684972875	-1.60776067170515	0.429410076258544	-14.8637792146308	-15.2286779406113	-14.4988804886502	3.96	2.26	6.98	-3.42692655833694	-3.34481298682124	-3.26269941530553	-3.68755482811907	-3.59919626777578	-3.51083770743249	-3.58151051204712	-3.49464138151079	-3.40972747708406	-1.66404876071695	5.73673929771583	0.0648371274401583	-20.6843046112634	-0.876735073757081	-0.861232255498296	-0.893295834340523	-1.01750105861261	-1.00083541813753	-1.03530399517802	-0.954832009368906	-0.938742074579448	-0.972431415032866	0.0020716334483575	0.0022355611921159	0.00216753327520528
250	14.590010676409	0.28	-1.66220949624857	-1.7186712026951	-1.60574778980203	0.427734473307696	-14.7807129407214	-15.1448159060827	-14.41660997536	4.03	2.26	7.09	-3.35624333549499	-3.27555446093184	-3.19486558636868	-3.60509425798463	-3.51842265247424	-3.43175104696386	-3.49357526016519	-3.41023984823356	-3.32655345660136	-1.66220949624857	5.78366680916257	-0.091332910761915	-20.9147292364093	-0.876735073757081	-0.861232255498296	-0.893295834340523	-1.01750105861261	-1.00083541813753	-1.03530399517802	-0.954832009368906	-0.938742074579448	-0.972431415032866	0.0020716334483575	0.0022355611921159	0.00216753327520528
250	14.590010676409	0.28	-1.66195515535221	-1.7181705518424	-1.60573975886203	0.433201198982955	-14.7977780494794	-15.1582598249666	-14.4372962739921	4	2.26	7.2	-3.38394287904769	-3.30346861938516	-3.22299435972263	-3.63792255794941	-3.55140835394991	-3.46489414995041	-3.51895062779743	-3.43590167584851	-3.35263395618193	-1.66195515535221	5.8256141372522	-0.00763762485097778	-20.8839675468765	-0.876735073757081	-0.861232255498296	-0.893295834340523	-1.01750105861261	-1.00083541813753	-1.03530399517802	-0.954832009368906	-0.938742074579448	-0.972431415032866	0.0020716334483575	0.0022355611921159	0.00216753327520528
250	14.590010676409	0.28	-1.6612328865568	-1.71782710483922	-1.60463866827437	0.431755493819634	-15.0533483420555	-15.4211375368403	-14.6855591472708	3.99	2.27	6.93	-3.44947367876237	-3.36720483551313	-3.28493599226389	-3.70922556927356	-3.62076172656811	-3.53229788386266	-3.60742198962044	-3.52078197063906	-3.43561334392856	-1.6612328865568	5.72243307831572	0.189427045131293	-20.6139177253862	-0.876735073757081	-0.861232255498296	-0.893295834340523	-1.01750105861261	-1.00083541813753	-1.03530399517802	-0.954832009368906	-0.938742074579448	-0.972431415032866	0.0020716334483575	0.0022355611921159	0.00216753327520528
250	14.590010676409	0.28	-1.66048681617773	-1.71658417763352	-1.60438945472194	0.424511568323232	-14.6885060674788	-15.0527298741089	-14.3242822608487	4.02	2.25	7.2	-3.34248322686556	-3.26160673637727	-3.18073024588897	-3.59113599203364	-3.5042429678391	-3.41734994364456	-3.4725281341216	-3.38921855141966	-3.30421249204868	-1.66048681617773	5.8165839757573	-0.248732054957854	-21.2169297761129	-0.876735073757081	-0.861232255498296	-0.893295834340523	-1.01750105861261	-1.00083541813753	-1.03530399517802	-0.954832009368906	-0.938742074579448	-0.972431415032866	0.0020716334483575	0.0022355611921159	0.00216753327520528
250	14.590010676409	0.28	-1.65976754988863	-1.71631602008905	-1.6032190796882	0.440421199418056	-15.2534258630718	-15.6195944485209	-14.8872572776227	4.05	2.29	7.17	-3.44328230163548	-3.3625617801234	-3.28184125861132	-3.6963561999697	-3.6097028924514	-3.52304958493309	-3.58184607854528	-3.49764037325112	-3.41452956111393	-1.65976754988863	5.84858674482932	0.0748569881784904	-20.9219709176253	-0.876735073757081	-0.861232255498296	-0.893295834340523	-1.01750105861261	-1.00083541813753	-1.03530399517802	-0.954832009368906	-0.938742074579448	-0.972431415032866	0.0020716334483575	0.0022355611921159	0.00216753327520528
250	14.590010676409	0.28	-1.65955520068299	-1.71592408131965	-1.60318632004632	0.423408598042547	-14.6874771007499	-15.0524987432074	-14.3224554582924	4.02	2.24	7.08	-3.34480770647286	-3.26369644225354	-3.18258517803422	-3.59392749576831	-3.50677510069035	-3.41962270561238	-3.48068929975094	-3.39634064113984	-3.31280848806207	-1.65955520068299	5.78232272489533	-0.111652848290807	-20.9096756950759	-0.876735073757081	-0.861232255498296	-0.893295834340523	-1.01750105861261	-1.00083541813753	-1.03530399517802	-0.954832009368906	-0.938742074579448	-0.972431415032866	0.0020716334483575	0.0022355611921159	0.00216753327520528
250	14.590010676409	0.28	-1.65748436348829	-1.71363403605799	-1.6013346909186	0.430693815634621	-14.8524884448884	-15.2161563911385	-14.4888204986383	4.05	2.26	7.13	-3.35693581917293	-3.27670465410927	-3.1964734890456	-3.60398140441167	-3.51784582049843	-3.43171023658518	-3.49004569561795	-3.40839078653375	-3.32477332529242	-1.65748436348829	5.78159965422236	0.0453990944888052	-20.8353011816663	-0.876735073757081	-0.861232255498296	-0.893295834340523	-1.01750105861261	-1.00083541813753	-1.03530399517802	-0.954832009368906	-0.938742074579448	-0.972431415032866	0.0020716334483575	0.0022355611921159	0.00216753327520528
250	14.590010676409	0.28	-1.65648787278322	-1.71344524296821	-1.59953050259823	0.430646302542076	-14.9074157256731	-15.2724639514757	-14.5423674998704	3.91	2.24	7.1	-3.47446968243024	-3.39142159030798	-3.30837349818571	-3.74350390313067	-3.65402525302778	-3.56454660292489	-3.62297220303367	-3.53597235567037	-3.45070377260749	-1.65648787278322	5.71172117853745	-0.107690991128294	-20.7435546742179	-0.876735073757081	-0.861232255498296	-0.893295834340523	-1.01750105861261	-1.00083541813753	-1.03530399517802	-0.954832009368906	-0.938742074579448	-0.972431415032866	0.0020716334483575	0.0022355611921159	0.00216753327520528
250	14.590010676409	0.28	-1.65627518614526	-1.71239332618586	-1.60015704610466	0.432090093645305	-14.9990680361309	-15.3652812497785	-14.6328548224832	4.04	2.26	7.2	-3.39795677032345	-3.3169705099051	-3.23598424948674	-3.64902090069165	-3.56205082516967	-3.4750807496477	-3.53067752745	-3.44659821781452	-3.36377096649817	-1.65627518614526	5.83375508666608	0.0396849392840713	-20.8868249679531	-0.876735073757081	-0.861232255498296	-0.893295834340523	-1.01750105861261	-1.00083541813753	-1.03530399517802	-0.954832009368906	-0.938742074579448	-0.972431415032866	0.0020716334483575	0.0022355611921159	0.00216753327520528
250	14.590010676409	0.28	-1.65609512439875	-1.71201420821072	-1.60017604058677	0.441244224959484	-15.0107520555132	-15.3704940304412	-14.6510100805852	4.08	2.28	7.28	-3.36584747562111	-3.28707078726039	-3.20829409889967	-3.61048712862337	-3.52598471981785	-3.44148231101234	-3.49294869725251	-3.41075177190509	-3.32929855489049	-1.65609512439875	5.86390932751815	0.0196242951739171	-21.0052886270455	-0.876735073757081	-0.861232255498296	-0.893295834340523	-1.01750105861261	-1.00083541813753	-1.03530399517802	-0.954832009368906	-0.938742074579448	-0.972431415032866	0.0020716334483575	0.0022355611921159	0.00216753327520528
250	14.590010676409	0.28	-1.65523288131721	-1.71177031173154	-1.59869545090287	0.425700077273227	-14.7119587724217	-15.075878150379	-14.3480393944644	4.05	2.25	7.14	-3.32354769877028	-3.24331997345416	-3.16309224813804	-3.56783677459596	-3.48171211063192	-3.39558744666788	-3.45270389641165	-3.37155119811291	-3.28753600219683	-1.65523288131721	5.82304393401396	-0.0865346813884655	-20.9476736332593	-0.876735073757081	-0.861232255498296	-0.893295834340523	-1.01750105861261	-1.00083541813753	-1.03530399517802	-0.954832009368906	-0.938742074579448	-0.972431415032866	0.0020716334483575	0.0022355611921159	0.00216753327520528
250	14.590010676409	0.28	-1.65471467670368	-1.71128787582568	-1.59814147758168	0.429543060062928	-14.8571819957793	-15.2218197993549	-14.4925441922038	4.06	2.29	7.21	-3.35082508835947	-3.27055626922412	-3.19028745008877	-3.59651943719182	-3.51036502429107	-3.42421061139032	-3.48582332757552	-3.40144809225589	-3.31713976407132	-1.65471467670368	5.81299188782587	0.0749746142314258	-20.8993755399093	-0.876735073757081	-0.861232255498296	-0.893295834340523	-1.01750105861261	-1.00083541813753	-1.03530399517802	-0.954832009368906	-0.938742074579448	-0.972431415032866	0.0020716334483575	0.0022355611921159	0.00216753327520528
250	14.590010676409	0.28	-1.65441827670583	-1.71055067172947	-1.5982858816822	0.432539619002847	-14.9136848248566	-15.2774800165174	-14.5498896331959	3.99	2.25	7.16	-3.41763227019376	-3.33624985729472	-3.25486744439568	-3.67502294487462	-3.58751141318596	-3.49999988149731	-3.55579387740605	-3.47254805334681	-3.3858275482286	-1.65441827670583	5.78285457664004	-0.0739200971256901	-20.8800871309921	-0.876735073757081	-0.861232255498296	-0.893295834340523	-1.01750105861261	-1.00083541813753	-1.03530399517802	-0.954832009368906	-0.938742074579448	-0.972431415032866	0.0020716334483575	0.0022355611921159	0.00216753327520528
250	14.590010676409	0.28	-1.65414293182379	-1.71022985624476	-1.59805600740282	0.433888906180208	-15.0024080084293	-15.3673633295175	-14.6374526873411	4.03	2.31	7.15	-3.40458074528948	-3.32372628558647	-3.24287182588347	-3.65689460547076	-3.57004801270738	-3.48320141994401	-3.55186980532801	-3.46740900989536	-3.38048863108784	-1.65414293182379	5.83531311696529	-0.0574520856269139	-21.0376463444822	-0.876735073757081	-0.861232255498296	-0.893295834340523	-1.01750105861261	-1.00083541813753	-1.03530399517802	-0.954832009368906	-0.938742074579448	-0.972431415032866	0.0020716334483575	0.0022355611921159	0.00216753327520528
250	14.590010676409	0.28	-1.65381892354151	-1.70994076535285	-1.59769708173016	0.440518771577813	-15.258201598005	-15.6244123294246	-14.8919908665855	3.98	2.21	7.07	-3.50127802695739	-3.41921378286799	-3.33714953877859	-3.76572266237885	-3.67746026751642	-3.589197872654	-3.64185425401061	-3.55531402543251	-3.4701367727972	-1.65381892354151	5.78207680966681	0.0923084271276071	-20.6498595613571	-0.876735073757081	-0.861232255498296	-0.893295834340523	-1.01750105861261	-1.00083541813753	-1.03530399517802	-0.954832009368906	-0.938742074579448	-0.972431415032866	0.0020716334483575	0.0022355611921159	0.00216753327520528
250	14.590010676409	0.28	-1.6536083006782	-1.70960446342153	-1.59761213793487	0.444632985246532	-15.2314403537322	-15.5939731860509	-14.8689075214136	3.98	2.22	7.08	-3.49902017945727	-3.41767402855241	-3.33632787764756	-3.76386551537227	-3.67636216972236	-3.58885882407246	-3.64011298466045	-3.55687372113191	-3.47082737951136	-1.6536083006782	5.75803541902235	0.142830993176869	-20.5361745664789	-0.876735073757081	-0.861232255498296	-0.893295834340523	-1.01750105861261	-1.00083541813753	-1.03530399517802	-0.954832009368906	-0.938742074579448	-0.972431415032866	0.0020716334483575	0.0022355611921159	0.00216753327520528
250	14.590010676409	0.28	-1.65335091768323	-1.71044413425985	-1.59625770110662	0.418588273598523	-14.8410182054686	-15.2135207383901	-14.4685156725471	4	2.28	7.08	-3.39378450225196	-3.3106878052403	-3.22759110822863	-3.64819257405182	-3.55886670413726	-3.46954083422271	-3.54138302116256	-3.45562581005344	-3.36761194019495	-1.65335091768323	5.7847547382915	-0.056540137960372	-20.9523500481208	-0.876735073757081	-0.861232255498296	-0.893295834340523	-1.01750105861261	-1.00083541813753	-1.03530399517802	-0.954832009368906	-0.938742074579448	-0.972431415032866	0.0020716334483575	0.0022355611921159	0.00216753327520528
250	14.590010676409	0.28	-1.65328183038011	-1.70985835464474	-1.59670530611548	0.416869753809939	-14.6662585347286	-15.0356774217224	-14.2968396477347	4.04	2.29	7.18	-3.32216990637026	-3.24054589470832	-3.15892188304638	-3.56727810750424	-3.47963191298241	-3.39198571846058	-3.45697970748888	-3.37232161228608	-3.28859455196772	-1.65328183038011	5.78106266119035	0.268479049666577	-20.6489260108899	-0.876735073757081	-0.861232255498296	-0.893295834340523	-1.01750105861261	-1.00083541813753	-1.03530399517802	-0.954832009368906	-0.938742074579448	-0.972431415032866	0.0020716334483575	0.0022355611921159	0.00216753327520528
250	14.590010676409	0.28	-1.6515619864989	-1.70748710929539	-1.59563686370242	0.427512309968039	-14.8365976232522	-15.2022431380345	-14.4709521084699	3.97	2.23	7.12	-3.41187953483481	-3.32981674728679	-3.24775395973877	-3.67022385945221	-3.58194735444762	-3.49367084944304	-3.55088615850726	-3.46440274641522	-3.37933374338798	-1.6515619864989	5.82122737365141	-0.0656076180849808	-20.9449579195388	-0.876735073757081	-0.861232255498296	-0.893295834340523	-1.01750105861261	-1.00083541813753	-1.03530399517802	-0.954832009368906	-0.938742074579448	-0.972431415032866	0.0020716334483575	0.0022355611921159	0.00216753327520528
250	14.590010676409	0.28	-1.64694568122718	-1.70377446103462	-1.59011690141974	0.428452444423545	-14.9239261490153	-15.2910183285869	-14.5568339694438	4.02	2.27	7.11	-3.39890276796058	-3.31730515304505	-3.23570753812952	-3.65218698380834	-3.56450876308563	-3.47683054236291	-3.54071696596082	-3.45574202280985	-3.37002493642763	-1.64694568122718	5.71868696336171	-0.106691416264429	-20.9183368677096	-0.876735073757081	-0.861232255498296	-0.893295834340523	-1.01750105861261	-1.00083541813753	-1.03530399517802	-0.954832009368906	-0.938742074579448	-0.972431415032866	0.0020716334483575	0.0022355611921159	0.00216753327520528
250	14.590010676409	0.28	-1.64485680248371	-1.70060406615293	-1.58910953881449	0.434877874721976	-15.0232174469726	-15.3879441999193	-14.658490694026	4.04	2.27	7.07	-3.40262611565738	-3.32197669566133	-3.24132727566527	-3.65399309203451	-3.56738574420216	-3.48077839636982	-3.54528158699055	-3.46136342139175	-3.37739004877953	-1.64485680248371	5.79891430914357	-0.0603323487854685	-20.9436642343987	-0.876735073757081	-0.861232255498296	-0.893295834340523	-1.01750105861261	-1.00083541813753	-1.03530399517802	-0.954832009368906	-0.938742074579448	-0.972431415032866	0.0020716334483575	0.0022355611921159	0.00216753327520528
250	14.590010676409	0.28	-1.64442811558319	-1.70096580813877	-1.58789042302762	0.430515137291004	-14.9688936746547	-15.3355454149406	-14.6022419343689	4.01	2.24	7.08	-3.41800676127295	-3.33628693368152	-3.25456710609009	-3.67385806627769	-3.58602118685039	-3.4981843074231	-3.55914492665142	-3.47299579473581	-3.38748080259324	-1.64442811558319	5.77378229959834	0.188904531592179	-20.643859386317	-0.876735073757081	-0.861232255498296	-0.893295834340523	-1.01750105861261	-1.00083541813753	-1.03530399517802	-0.954832009368906	-0.938742074579448	-0.972431415032866	0.0020716334483575	0.0022355611921159	0.00216753327520528
250	14.590010676409	0.28	-1.64311472291871	-1.6989186361391	-1.58731080969833	0.428905956883497	-15.0690415396119	-15.439360180648	-14.6987228985758	3.93	2.28	6.82	-3.50321961311582	-3.41919362297109	-3.33516763282635	-3.77331067361042	-3.68280645164079	-3.59230222967115	-3.67963907255614	-3.5915817826244	-3.50389828099868	-1.64311472291871	5.71986781321596	-0.154602773195501	-20.8336450751965	-0.876735073757081	-0.861232255498296	-0.893295834340523	-1.01750105861261	-1.00083541813753	-1.03530399517802	-0.954832009368906	-0.938742074579448	-0.972431415032866	0.0020716334483575	0.0022355611921159	0.00216753327520528
250	14.590010676409	0.28	-1.64169004121647	-1.69735789019029	-1.58602219224266	0.434591033132077	-14.9536680044121	-15.3169182088944	-14.5904177999297	4	2.24	7.02	-3.42104294037628	-3.33991078763598	-3.25877863489569	-3.67801647060998	-3.59079003139959	-3.50356359218921	-3.56555577353907	-3.48248164538442	-3.39634932953054	-1.64169004121647	5.74662508140846	0.051408160477289	-20.6539931738054	-0.876735073757081	-0.861232255498296	-0.893295834340523	-1.01750105861261	-1.00083541813753	-1.03530399517802	-0.954832009368906	-0.938742074579448	-0.972431415032866	0.0020716334483575	0.0022355611921159	0.00216753327520528
250	14.590010676409	0.28	-1.64133703240167	-1.69711978086091	-1.58555428394244	0.426713598673509	-14.8986838368491	-15.2664592147738	-14.5309084589245	4.01	2.3	7.1	-3.39546302723383	-3.31366490492518	-3.23186678261653	-3.64874115024553	-3.56084145218181	-3.47294175411809	-3.54371685821376	-3.45765471459292	-3.37252312220994	-1.64133703240167	5.84133956700213	-0.127468833868124	-21.1461363487401	-0.876735073757081	-0.861232255498296	-0.893295834340523	-1.01750105861261	-1.00083541813753	-1.03530399517802	-0.954832009368906	-0.938742074579448	-0.972431415032866	0.0020716334483575	0.0022355611921159	0.00216753327520528
250	14.590010676409	0.28	-1.63830501870146	-1.69493727010719	-1.58167276729574	0.427979455483002	-14.9807728381982	-15.3496193996172	-14.6119262767793	4.01	2.2	7.02	-3.41546624814336	-3.33339366064314	-3.25132107314292	-3.67042335799587	-3.58222423075351	-3.49402510351115	-3.55163210057554	-3.46709067026266	-3.38106542753817	-1.63830501870146	5.71941015819878	-0.0309946426652609	-20.7127434776526	-0.876735073757081	-0.861232255498296	-0.893295834340523	-1.01750105861261	-1.00083541813753	-1.03530399517802	-0.954832009368906	-0.938742074579448	-0.972431415032866	0.0020716334483575	0.0022355611921159	0.00216753327520528
250	14.590010676409	0.28	-1.63796920507779	-1.69441203409684	-1.58152637605875	0.433487981392193	-14.9488693061363	-15.3128191574597	-14.584919454813	3.96	2.2	7.02	-3.44943305267663	-3.36744810700712	-3.28546316133761	-3.71222220180152	-3.62399137346534	-3.53576054512916	-3.59119249272036	-3.50694628907603	-3.41995649223249	-1.63796920507779	5.7410663028773	-0.0162258774988857	-20.7005934719138	-0.876735073757081	-0.861232255498296	-0.893295834340523	-1.01750105861261	-1.00083541813753	-1.03530399517802	-0.954832009368906	-0.938742074579448	-0.972431415032866	0.0020716334483575	0.0022355611921159	0.00216753327520528
250	14.590010676409	0.28	-1.6376896540565	-1.69414663508844	-1.58123267302455	0.428156096649719	-14.9499245396531	-15.3178788119254	-14.5819702673808	3.98	2.25	7	-3.43027857896405	-3.34787907223657	-3.26547956550909	-3.68907242840309	-3.60045637539606	-3.51184032238903	-3.5810215561404	-3.49382266566041	-3.40721349432811	-1.6376896540565	5.72873408480076	0.0169696147871295	-20.6786711150114	-0.876735073757081	-0.861232255498296	-0.893295834340523	-1.01750105861261	-1.00083541813753	-1.03530399517802	-0.954832009368906	-0.938742074579448	-0.972431415032866	0.0020716334483575	0.0022355611921159	0.00216753327520528
250	14.590010676409	0.28	-1.63577677169433	-1.69104947126008	-1.58050407212857	0.428931787544961	-14.7514129276102	-15.1139067961997	-14.3889190590206	4	2.23	7.11	-3.36890681653369	-3.28810652569492	-3.20730623485615	-3.62111996512561	-3.53427056195771	-3.44742115878981	-3.50398193125441	-3.41984058763586	-3.3353217392121	-1.63577677169433	5.75612763301191	0.136366560128115	-20.6099133307146	-0.876735073757081	-0.861232255498296	-0.893295834340523	-1.01750105861261	-1.00083541813753	-1.03530399517802	-0.954832009368906	-0.938742074579448	-0.972431415032866	0.0020716334483575	0.0022355611921159	0.00216753327520528
250	14.590010676409	0.28	-1.63558335856821	-1.69212985569914	-1.57903686143729	0.438914700404194	-15.1896961496889	-15.5554514565184	-14.8239408428594	4.01	2.24	7.11	-3.46290072100507	-3.38147754153183	-3.30005436205859	-3.72160147474188	-3.63409546483298	-3.54658945492409	-3.60251455880103	-3.51881237875961	-3.43247225863724	-1.63558335856821	5.77194939455366	-0.183267537368994	-20.9541456536751	-0.876735073757081	-0.861232255498296	-0.893295834340523	-1.01750105861261	-1.00083541813753	-1.03530399517802	-0.954832009368906	-0.938742074579448	-0.972431415032866	0.0020716334483575	0.0022355611921159	0.00216753327520528
250	14.590010676409	0.28	-1.63459943789338	-1.68991642039901	-1.57928245538774	0.439935534304331	-14.8249187550689	-15.1811516156234	-14.4686858945144	3.91	2.23	7.01	-3.45613906520064	-3.37503913702368	-3.29393920884673	-3.72406488153602	-3.63667794810504	-3.54929101467406	-3.60784566856378	-3.52860709586238	-3.43843203855999	-1.63459943789338	5.80997564433517	-0.129981696234338	-20.814552134967	-0.876735073757081	-0.861232255498296	-0.893295834340523	-1.01750105861261	-1.00083541813753	-1.03530399517802	-0.954832009368906	-0.938742074579448	-0.972431415032866	0.0020716334483575	0.0022355611921159	0.00216753327520528
250	14.590010676409	0.28	-1.63359143142703	-1.68940626419941	-1.57777659865466	0.441033187917612	-14.9615161854012	-15.320231691604	-14.6028006791983	3.97	2.25	7.05	-3.44553005227481	-3.36485470207653	-3.28417935187825	-3.70732224392426	-3.62051716145836	-3.53371207899246	-3.5923477253687	-3.51120307190351	-3.42542815070196	-1.63359143142703	5.73556376459636	0.164084461702052	-20.493765189949	-0.876735073757081	-0.861232255498296	-0.893295834340523	-1.01750105861261	-1.00083541813753	-1.03530399517802	-0.954832009368906	-0.938742074579448	-0.972431415032866	0.0020716334483575	0.0022355611921159	0.00216753327520528
250	14.590010676409	0.28	-1.63278636473912	-1.68815019082357	-1.57742253865467	0.443403672279818	-14.9335836216396	-15.2899130831485	-14.5772541601307	4.04	2.25	7.19	-3.38011161583091	-3.30133854855713	-3.22256548128335	-3.62971226739871	-3.54512228898346	-3.46053231056822	-3.51064268212895	-3.42887727329	-3.34656559278552	-1.63278636473912	5.82629679760816	-0.0315253096252582	-20.9021418969478	-0.876735073757081	-0.861232255498296	-0.893295834340523	-1.01750105861261	-1.00083541813753	-1.03530399517802	-0.954832009368906	-0.938742074579448	-0.972431415032866	0.0020716334483575	0.0022355611921159	0.00216753327520528
250	14.590010676409	0.28	-1.63156207771298	-1.68776504965153	-1.57535910577443	0.432551078919908	-15.064038977093	-15.4314932366129	-14.696584717573	4.06	2.28	7.18	-3.39683171255552	-3.31594645650722	-3.23506120045892	-3.64588113133501	-3.55906551790922	-3.47224990448343	-3.53092105931507	-3.4468412813328	-3.36246232238086	-1.63156207771298	5.79410044293087	0.135416863101583	-20.8216185473394	-0.876735073757081	-0.861232255498296	-0.893295834340523	-1.01750105861261	-1.00083541813753	-1.03530399517802	-0.954832009368906	-0.938742074579448	-0.972431415032866	0.0020716334483575	0.0022355611921159	0.00216753327520528
250	14.590010676409	0.28	-1.63109611456302	-1.68713792467165	-1.5750543044544	0.438542903604457	-15.0330689287455	-15.3953261574769	-14.6708117000141	4.06	2.3	7.27	-3.3896259475157	-3.30986690313932	-3.23010785876294	-3.63823958906379	-3.55263058166027	-3.46702157425674	-3.52308454078286	-3.43954065908318	-3.35810427963938	-1.63109611456302	5.82637218530767	0.134533982044763	-20.8738486895328	-0.876735073757081	-0.861232255498296	-0.893295834340523	-1.01750105861261	-1.00083541813753	-1.03530399517802	-0.954832009368906	-0.938742074579448	-0.972431415032866	0.0020716334483575	0.0022355611921159	0.00216753327520528
250	14.590010676409	0.28	-1.62891666879881	-1.68429068397744	-1.57354265362017	0.441113946481573	-14.9714688996639	-15.3303642419116	-14.6125735574161	3.97	2.26	6.99	-3.4423411822321	-3.36175338945461	-3.28116559667712	-3.70320591839765	-3.61651108619897	-3.5298162540003	-3.59623909205814	-3.51351015953521	-3.42776181049629	-1.62891666879881	5.73311619861014	0.207968553552855	-20.4776631833304	-0.876735073757081	-0.861232255498296	-0.893295834340523	-1.01750105861261	-1.00083541813753	-1.03530399517802	-0.954832009368906	-0.938742074579448	-0.972431415032866	0.0020716334483575	0.0022355611921159	0.00216753327520528
250	14.590010676409	0.28	-1.62890807099894	-1.68506166931497	-1.5727544726829	0.426346342884537	-14.706353558998	-15.0696538810888	-14.3430532369071	4.04	2.27	7.3	-3.33501309629766	-3.25461235573503	-3.17421161517239	-3.58172627950989	-3.49537775941414	-3.40902923931839	-3.46080682208567	-3.37691980466702	-3.29362328886625	-1.62890807099894	5.85142932643617	-0.211703145379034	-21.1832165739813	-0.876735073757081	-0.861232255498296	-0.893295834340523	-1.01750105861261	-1.00083541813753	-1.03530399517802	-0.954832009368906	-0.938742074579448	-0.972431415032866	0.0020716334483575	0.0022355611921159	0.00216753327520528
250	14.590010676409	0.28	-1.62517026382711	-1.6808681689402	-1.56947235871402	0.433943385899785	-14.8102095536634	-15.1704494171474	-14.4499696901794	4.01	2.28	7.21	-3.3773291367701	-3.29713055110425	-3.21693196543839	-3.62965404977289	-3.54346371727645	-3.45727338478001	-3.51612524500431	-3.43338472504019	-3.34802383141997	-1.62517026382711	5.85283980696063	0.0550590229887944	-20.9664624838432	-0.876735073757081	-0.861232255498296	-0.893295834340523	-1.01750105861261	-1.00083541813753	-1.03530399517802	-0.954832009368906	-0.938742074579448	-0.972431415032866	0.0020716334483575	0.0022355611921159	0.00216753327520528
250	14.590010676409	0.28	-1.62510787385549	-1.67993218212277	-1.5702835655882	0.429203010145749	-14.8698706327699	-15.2350731947646	-14.5046680707752	4.01	2.26	7.16	-3.39318585759764	-3.31184721532943	-3.23050857306122	-3.64687788493187	-3.55945794740793	-3.47203800988399	-3.53088193749221	-3.44714730156647	-3.36264376978783	-1.62510787385549	5.85083304678293	0.258118121637545	-20.6746016832298	-0.876735073757081	-0.861232255498296	-0.893295834340523	-1.01750105861261	-1.00083541813753	-1.03530399517802	-0.954832009368906	-0.938742074579448	-0.972431415032866	0.0020716334483575	0.0022355611921159	0.00216753327520528
250	14.590010676409	0.28	-1.62425474922773	-1.68012122894442	-1.56838826951104	0.435187086467399	-14.9411747483194	-15.3036816020204	-14.5786678946183	3.98	2.23	7.14	-3.42902011929842	-3.34779500451556	-3.26656988973271	-3.68795910028559	-3.60060035323442	-3.51324160618324	-3.56585243305731	-3.48150998521504	-3.39662002035752	-1.62425474922773	5.80410038037925	-0.284141783386437	-21.1036367302189	-0.876735073757081	-0.861232255498296	-0.893295834340523	-1.01750105861261	-1.00083541813753	-1.03530399517802	-0.954832009368906	-0.938742074579448	-0.972431415032866	0.0020716334483575	0.0022355611921159	0.00216753327520528
250	14.590010676409	0.28	-1.62385460914935	-1.67983582761939	-1.56787339067931	0.428562372628286	-14.7634584006074	-15.1265219679965	-14.4003948332182	4.03	2.27	7	-3.35089251025528	-3.27046509995668	-3.19003768965808	-3.59918672830771	-3.51279981292533	-3.42641289754295	-3.49662592476255	-3.41238842401676	-3.32786832274376	-1.62385460914935	5.78132641745851	-0.0423961772097527	-20.8987437779052	-0.876735073757081	-0.861232255498296	-0.893295834340523	-1.01750105861261	-1.00083541813753	-1.03530399517802	-0.954832009368906	-0.938742074579448	-0.972431415032866	0.0020716334483575	0.0022355611921159	0.00216753327520528
250	14.590010676409	0.28	-1.62083499354964	-1.67617074937467	-1.56549923772461	0.435407361045188	-14.9373815149259	-15.2996339917954	-14.5751290380564	4.05	2.24	7.2	-3.37572236901219	-3.29579471910537	-3.21586706919856	-3.62419593914	-3.53838513109596	-3.45257432305192	-3.50136356516769	-3.42061481619026	-3.33589574603918	-1.62083499354964	5.84728514603134	-0.165338842463758	-21.073350430715	-0.876735073757081	-0.861232255498296	-0.893295834340523	-1.01750105861261	-1.00083541813753	-1.03530399517802	-0.954832009368906	-0.938742074579448	-0.972431415032866	0.0020716334483575	0.0022355611921159	0.00216753327520528
250	14.590010676409	0.28	-1.61856334523256	-1.67392984946947	-1.56319684099564	0.437786754085756	-15.1438888649678	-15.5093774435158	-14.7784002864198	4.01	2.26	7.12	-3.45257264300829	-3.37121052049741	-3.28984839798652	-3.71049298566894	-3.62305280233576	-3.53561261900258	-3.59553196754216	-3.51077893175826	-3.42518048375536	-1.61856334523256	5.81274282941452	0.0547176648315472	-20.7870236327157	-0.876735073757081	-0.861232255498296	-0.893295834340523	-1.01750105861261	-1.00083541813753	-1.03530399517802	-0.954832009368906	-0.938742074579448	-0.972431415032866	0.0020716334483575	0.0022355611921159	0.00216753327520528
250	14.590010676409	0.28	-1.61787767539065	-1.67332059289367	-1.56243475788763	0.433331751357288	-14.8509625206126	-15.2126437359996	-14.4892813052257	3.97	2.26	7.08	-3.42139649521379	-3.34005265622141	-3.25870881722903	-3.6813629272704	-3.59383837592205	-3.5063138245737	-3.56775207526275	-3.48382836698325	-3.3991865303371	-1.61787767539065	5.74524881593983	-0.107204881768723	-20.8387754491424	-0.876735073757081	-0.861232255498296	-0.893295834340523	-1.01750105861261	-1.00083541813753	-1.03530399517802	-0.954832009368906	-0.938742074579448	-0.972431415032866	0.0020716334483575	0.0022355611921159	0.00216753327520528
250	14.590010676409	0.28	-1.61774494404704	-1.67244215672298	-1.56304773137109	0.432735616861466	-14.8833360365409	-15.246246000728	-14.5204260723537	4	2.29	7.24	-3.39923378698319	-3.31832102905976	-3.23740827113633	-3.65382031352565	-3.56684757288742	-3.47987483224919	-3.53586379647999	-3.45415141076456	-3.36994560715259	-1.61774494404704	5.86472906454654	-0.0984510510649003	-21.0705144884048	-0.876735073757081	-0.861232255498296	-0.893295834340523	-1.01750105861261	-1.00083541813753	-1.03530399517802	-0.954832009368906	-0.938742074579448	-0.972431415032866	0.0020716334483575	0.0022355611921159	0.00216753327520528
250	14.590010676409	0.28	-1.61323635107923	-1.66886136317135	-1.55761133898712	0.439182210177757	-14.9847864109043	-15.3454117556425	-14.6241610661662	3.99	2.21	7.16	-3.43200316113106	-3.35134925996283	-3.2706953587946	-3.69037315909162	-3.60364742543898	-3.51692169178634	-3.56197301112307	-3.48001529466981	-3.39513280788383	-1.61323635107923	5.7766216367858	0.0880572737719505	-20.5850858370185	-0.876735073757081	-0.861232255498296	-0.893295834340523	-1.01750105861261	-1.00083541813753	-1.03530399517802	-0.954832009368906	-0.938742074579448	-0.972431415032866	0.0020716334483575	0.0022355611921159	0.00216753327520528
250	14.590010676409	0.28	-1.61160169216054	-1.66702253319361	-1.55618085112747	0.440998804722917	-15.0461349440959	-15.4069044175037	-14.6853654706881	4.03	2.27	7.16	-3.41142286978635	-3.33154068197282	-3.25165849415929	-3.6640073090338	-3.57821058104601	-3.49241385305822	-3.55123542808375	-3.46728096657487	-3.3825167287469	-1.61160169216054	5.84388435212061	0.0855014122623427	-20.8699894726095	-0.876735073757081	-0.861232255498296	-0.893295834340523	-1.01750105861261	-1.00083541813753	-1.03530399517802	-0.954832009368906	-0.938742074579448	-0.972431415032866	0.0020716334483575	0.0022355611921159	0.00216753327520528
250	14.590010676409	0.28	-1.6082237637713	-1.66307077009476	-1.55337675744784	0.430321845993264	-14.9256118725514	-15.2913476086807	-14.5598761364221	3.98	2.23	7.16	-3.42380729727582	-3.34191728245965	-3.26002726764348	-3.68204675030806	-3.59398021012151	-3.50591366993495	-3.55756179768159	-3.47347023408429	-3.38868239688058	-1.6082237637713	5.81953253020292	0.015665242716238	-20.7752108624611	-0.876735073757081	-0.861232255498296	-0.893295834340523	-1.01750105861261	-1.00083541813753	-1.03530399517802	-0.954832009368906	-0.938742074579448	-0.972431415032866	0.0020716334483575	0.0022355611921159	0.00216753327520528
250	14.590010676409	0.28	-1.60395715364745	-1.65885583514538	-1.54905847214953	0.439843576794619	-15.0374800205429	-15.3988880226542	-14.6760720184317	4.08	2.25	7.23	-3.37311669496594	-3.29395050037953	-3.21478430579312	-3.61841273650605	-3.5334895059461	-3.44856627538616	-3.49674462241893	-3.41453003983165	-3.3328015479769	-1.60395715364745	5.87033200773774	0.118286081142799	-20.8592807586837	-0.876735073757081	-0.861232255498296	-0.893295834340523	-1.01750105861261	-1.00083541813753	-1.03530399517802	-0.954832009368906	-0.938742074579448	-0.972431415032866	0.0020716334483575	0.0022355611921159	0.00216753327520528
250	14.590010676409	0.28	-1.60114431940565	-1.65566029750987	-1.54662834130144	0.436611113130862	-14.8185242607827	-15.177015765544	-14.4600327560213	3.94	2.21	6.93	-3.43202554329859	-3.35095874990501	-3.26989195651142	-3.69515345440062	-3.60787139957139	-3.52058934474217	-3.58163328631807	-3.49766119570778	-3.41335295207104	-1.60114431940565	5.71404094249294	-0.247055965825778	-20.8028769709323	-0.876735073757081	-0.861232255498296	-0.893295834340523	-1.01750105861261	-1.00083541813753	-1.03530399517802	-0.954832009368906	-0.938742074579448	-0.972431415032866	0.0020716334483575	0.0022355611921159	0.00216753327520528
250	14.590010676409	0.28	-1.5938180842779	-1.64846216622233	-1.53917400233347	0.434987420583046	-15.0713982564545	-15.4372131841166	-14.7055833287924	4.09	2.29	7.25	-3.37701787174576	-3.29699283524905	-3.21696779875235	-3.62205114235112	-3.53621956376083	-3.45038798517053	-3.50871611315228	-3.42486439140464	-3.34049364880889	-1.5938180842779	5.88628248667557	0.314559445731119	-20.7625934014444	-0.876735073757081	-0.861232255498296	-0.893295834340523	-1.01750105861261	-1.00083541813753	-1.03530399517802	-0.954832009368906	-0.938742074579448	-0.972431415032866	0.0020716334483575	0.0022355611921159	0.00216753327520528
250	14.590010676409	0.28	-1.59283531202326	-1.64730026402221	-1.53837036002431	0.435826604353218	-14.8943592098474	-15.2552604911799	-14.533457928515	4.02	2.27	7.16	-3.38833716954568	-3.30817759267171	-3.22801801579773	-3.64051017614933	-3.55438481709462	-3.46825945803991	-3.52616269686735	-3.44365739487682	-3.36061967367345	-1.59283531202326	5.85909350749239	-0.0642668333989627	-20.9979530154439	-0.876735073757081	-0.861232255498296	-0.893295834340523	-1.01750105861261	-1.00083541813753	-1.03530399517802	-0.954832009368906	-0.938742074579448	-0.972431415032866	0.0020716334483575	0.0022355611921159	0.00216753327520528
250	14.590010676409	0.28	-1.59039667357254	-1.64515167877298	-1.5356416683721	0.428243104952387	-14.7231647603626	-15.0854735379171	-14.3608559828081	3.97	2.25	7.16	-3.38520988069599	-3.30390707965647	-3.22260427861695	-3.64147686548506	-3.55401928397059	-3.46656170245612	-3.52495058656907	-3.43754940583919	-3.35295207329983	-1.59039667357254	5.85767987733273	0.0898936144844367	-20.7904168018882	-0.876735073757081	-0.861232255498296	-0.893295834340523	-1.01750105861261	-1.00083541813753	-1.03530399517802	-0.954832009368906	-0.938742074579448	-0.972431415032866	0.0020716334483575	0.0022355611921159	0.00216753327520528
250	14.590010676409	0.28	-1.58419032866396	-1.63873719126142	-1.5296434660665	0.439755945699883	-14.970010688244	-15.329861135142	-14.610160241346	3.91	2.2	7.05	-3.49013076896497	-3.40820405704809	-3.32627734513122	-3.760709059796	-3.67243084097257	-3.58415262214913	-3.63711675110405	-3.55138170019652	-3.4658099047387	-1.58419032866396	5.79602518182534	0.0506103843172685	-20.6383857245222	-0.876735073757081	-0.861232255498296	-0.893295834340523	-1.01750105861261	-1.00083541813753	-1.03530399517802	-0.954832009368906	-0.938742074579448	-0.972431415032866	0.0020716334483575	0.0022355611921159	0.00216753327520528
250	14.590010676409	0.28	-1.58311851113294	-1.63777190956007	-1.5284651127058	0.433217847302086	-14.6539097900054	-15.0108747559851	-14.2969448240256	4.05	2.26	7.36	-3.31322631696486	-3.23443639041197	-3.15564646385909	-3.55724917406018	-3.47265628050522	-3.38806338695026	-3.43249732993449	-3.35197062995934	-3.26999471621828	-1.58311851113294	5.90043625263	0.21389028602669	-20.8249650297451	-0.876735073757081	-0.861232255498296	-0.893295834340523	-1.01750105861261	-1.00083541813753	-1.03530399517802	-0.954832009368906	-0.938742074579448	-0.972431415032866	0.0020716334483575	0.0022355611921159	0.00216753327520528
250	14.590010676409	0.28	-1.57810547381298	-1.63218202047976	-1.52402892714619	0.440109755937824	-15.0250083967994	-15.3859216610062	-14.6640951325926	3.98	2.23	7.1	-3.44824139544392	-3.36735471960982	-3.28646804377571	-3.70873113628074	-3.62173405609588	-3.53473697591102	-3.58735045974313	-3.50515248076262	-3.42140049974555	-1.57810547381298	5.84126482548494	0.0511973124688498	-20.7246317590685	-0.876735073757081	-0.861232255498296	-0.893295834340523	-1.01750105861261	-1.00083541813753	-1.03530399517802	-0.954832009368906	-0.938742074579448	-0.972431415032866	0.0020716334483575	0.0022355611921159	0.00216753327520528
250	14.590010676409	0.28	-1.56535845128999	-1.61910939167977	-1.51160751090021	0.438090989538195	-14.9658260355903	-15.3267940314344	-14.6048580397463	4.04	2.23	7.11	-3.39322695049585	-3.31331158598763	-3.23339622147942	-3.64440772156045	-3.55857668940904	-3.47274565725762	-3.52312364632617	-3.44223635699631	-3.35864241032582	-1.56535845128999	5.88037187148366	-0.211622094509543	-21.1049369036384	-0.876735073757081	-0.861232255498296	-0.893295834340523	-1.01750105861261	-1.00083541813753	-1.03530399517802	-0.954832009368906	-0.938742074579448	-0.972431415032866	0.0020716334483575	0.0022355611921159	0.00216753327520528
250	14.590010676409	0.28	-1.55982499804543	-1.61375891931583	-1.50589107677502	0.4361095410087	-14.7376303692757	-15.0945286097988	-14.3807321287526	3.96	2.22	7.13	-3.39836694313827	-3.31801523332267	-3.23766352350707	-3.65702778490587	-3.57056024320804	-3.48409270151021	-3.53581642242918	-3.45127027286302	-3.36936721490252	-1.55982499804543	5.82932569314961	0.0948339859584537	-20.6605776438803	-0.876735073757081	-0.861232255498296	-0.893295834340523	-1.01750105861261	-1.00083541813753	-1.03530399517802	-0.954832009368906	-0.938742074579448	-0.972431415032866	0.0020716334483575	0.0022355611921159	0.00216753327520528
250	14.590010676409	0.29	-1.89156302644415	-1.95425606349311	-1.82886998939519	0.421937086853546	-14.9476887804209	-15.3202991341088	-14.5750784267329	3.95	2.25	6.96	-3.45445744636346	-3.37044037857503	-3.2864233107866	-3.71804977298745	-3.62762178402881	-3.53719379507016	-3.61022549938821	-3.52378977233061	-3.43365488711444	-1.89156302644415	5.61741522859643	-0.0934177986692189	-20.703655180414	-0.876735073757081	-0.861232255498296	-0.893295834340523	-1.01750105861261	-1.00083541813753	-1.03530399517802	-0.954832009368906	-0.938742074579448	-0.972431415032866	0.0020716334483575	0.0022355611921159	0.00216753327520528
250	14.590010676409	0.29	-1.88582240723481	-1.94846616263238	-1.82317865183725	0.423775253621689	-15.1565387353737	-15.532935046193	-14.7801424245543	3.93	2.23	6.88	-3.5225930859394	-3.4372331048333	-3.35187312372721	-3.79394220688446	-3.70200685494445	-3.61007150300444	-3.68477342135503	-3.5969494050914	-3.50686939366698	-1.88582240723481	5.58118874454067	-0.104929907385192	-20.6380991271674	-0.876735073757081	-0.861232255498296	-0.893295834340523	-1.01750105861261	-1.00083541813753	-1.03530399517802	-0.954832009368906	-0.938742074579448	-0.972431415032866	0.0020716334483575	0.0022355611921159	0.00216753327520528
250	14.590010676409	0.29	-1.87930830567049	-1.94223277780544	-1.81638383353554	0.422881712462984	-14.975599030029	-15.3481831469161	-14.6030149131418	3.9	2.25	6.87	-3.50683021869694	-3.42170032236984	-3.33657042604274	-3.78030427547657	-3.68853567221188	-3.59676706894719	-3.67811454097379	-3.58865884163477	-3.49790713836369	-1.87930830567049	5.58425349622044	-0.110435032629985	-20.5904656187485	-0.876735073757081	-0.861232255498296	-0.893295834340523	-1.01750105861261	-1.00083541813753	-1.03530399517802	-0.954832009368906	-0.938742074579448	-0.972431415032866	0.0020716334483575	0.0022355611921159	0.00216753327520528
250	14.590010676409	0.29	-1.87846507115609	-1.94044024557707	-1.81648989673512	0.423940468987703	-14.6915628915766	-15.0562886295934	-14.3268371535599	4.04	2.28	7.18	-3.33310518475723	-3.25236355723498	-3.17162192971273	-3.57980663898688	-3.49308887935284	-3.40637111971879	-3.4679653053139	-3.38149359980603	-3.29873724262035	-1.87846507115609	5.70400709832525	0.137925342848663	-20.7172375391165	-0.876735073757081	-0.861232255498296	-0.893295834340523	-1.01750105861261	-1.00083541813753	-1.03530399517802	-0.954832009368906	-0.938742074579448	-0.972431415032866	0.0020716334483575	0.0022355611921159	0.00216753327520528
250	14.590010676409	0.29	-1.87809212165453	-1.93998402830166	-1.81620021500739	0.421562620889441	-14.8294882096686	-15.1994360171732	-14.4595404021641	4.02	2.24	7.12	-3.37504442502021	-3.29289727930665	-3.2107501335931	-3.62611759790993	-3.53785943796342	-3.44960127801691	-3.50901564605621	-3.42391331974055	-3.33945200224422	-1.87809212165453	5.68579732729738	0.0273296977503605	-20.7159740044866	-0.876735073757081	-0.861232255498296	-0.893295834340523	-1.01750105861261	-1.00083541813753	-1.03530399517802	-0.954832009368906	-0.938742074579448	-0.972431415032866	0.0020716334483575	0.0022355611921159	0.00216753327520528
250	14.590010676409	0.29	-1.87149781804241	-1.93354284442403	-1.80945279166078	0.432276753620003	-15.0763911597218	-15.4443523057033	-14.7084300137404	3.95	2.24	7.01	-3.48462934582398	-3.40160817523488	-3.31858700464579	-3.75080111967671	-3.66143841601481	-3.5720757123529	-3.63833669165912	-3.54984997151062	-3.46351457141659	-1.87149781804241	5.59536502289237	-0.129147502433867	-20.740188312798	-0.876735073757081	-0.861232255498296	-0.893295834340523	-1.01750105861261	-1.00083541813753	-1.03530399517802	-0.954832009368906	-0.938742074579448	-0.972431415032866	0.0020716334483575	0.0022355611921159	0.00216753327520528
250	14.590010676409	0.29	-1.87082528979252	-1.93261445780822	-1.80903612177681	0.428541945564212	-15.1538222055909	-15.5265011580164	-14.7811432531655	3.95	2.28	6.92	-3.50476047676877	-3.42063653605017	-3.33651259533157	-3.77267117845095	-3.68211664022488	-3.59156210199881	-3.67174948954112	-3.58092082815628	-3.49489826283239	-1.87082528979252	5.60668703730202	-0.0608383836904296	-20.7191856338372	-0.876735073757081	-0.861232255498296	-0.893295834340523	-1.01750105861261	-1.00083541813753	-1.03530399517802	-0.954832009368906	-0.938742074579448	-0.972431415032866	0.0020716334483575	0.0022355611921159	0.00216753327520528
250	14.590010676409	0.29	-1.86985531138603	-1.93152158941975	-1.80818903335232	0.418353793376772	-14.863400638113	-15.2366447338856	-14.4901565423405	4.06	2.3	7.18	-3.35675420365817	-3.27452555625205	-3.19229690884592	-3.60321003224872	-3.51494408565391	-3.42667813905911	-3.49226752585644	-3.40845474306721	-3.32196974116912	-1.86985531138603	5.68407543858408	-0.223993498932621	-21.1582494208027	-0.876735073757081	-0.861232255498296	-0.893295834340523	-1.01750105861261	-1.00083541813753	-1.03530399517802	-0.954832009368906	-0.938742074579448	-0.972431415032866	0.0020716334483575	0.0022355611921159	0.00216753327520528
250	14.590010676409	0.29	-1.8657819148196	-1.92735731074466	-1.80420651889455	0.429185388202554	-15.0383618994103	-15.4077158739851	-14.6690079248355	3.9	2.21	6.89	-3.51692374155076	-3.43261599776562	-3.34830825398047	-3.79073684899016	-3.69986525366787	-3.60899365834558	-3.67903290269016	-3.59013771120419	-3.50382682620204	-1.8657819148196	5.56803820391511	0.249737883493903	-20.1733908250166	-0.876735073757081	-0.861232255498296	-0.893295834340523	-1.01750105861261	-1.00083541813753	-1.03530399517802	-0.954832009368906	-0.938742074579448	-0.972431415032866	0.0020716334483575	0.0022355611921159	0.00216753327520528
250	14.590010676409	0.29	-1.86469475739621	-1.92635565696465	-1.80303385782777	0.434562849429044	-15.1236401106205	-15.4910402981725	-14.7562399230685	3.98	2.23	7.18	-3.46949926619685	-3.38721333467922	-3.30492740316159	-3.73130742010674	-3.64281219838021	-3.55431697665368	-3.60706216598012	-3.52008867154731	-3.43581710994024	-1.86469475739621	5.66301886378752	0.185064678537109	-20.4994658448473	-0.876735073757081	-0.861232255498296	-0.893295834340523	-1.01750105861261	-1.00083541813753	-1.03530399517802	-0.954832009368906	-0.938742074579448	-0.972431415032866	0.0020716334483575	0.0022355611921159	0.00216753327520528
250	14.590010676409	0.29	-1.86442279325074	-1.92599243998489	-1.80285314651659	0.419855724237416	-15.0509050193059	-15.4276936148929	-14.6741164237188	3.98	2.27	6.99	-3.46179337032103	-3.37724643188841	-3.29269949345579	-3.72383141196561	-3.63288475182693	-3.54193809168825	-3.61780518302586	-3.52981716331416	-3.44162097605713	-1.86442279325074	5.62218866721809	0.0950941262097422	-20.5645553596908	-0.876735073757081	-0.861232255498296	-0.893295834340523	-1.01750105861261	-1.00083541813753	-1.03530399517802	-0.954832009368906	-0.938742074579448	-0.972431415032866	0.0020716334483575	0.0022355611921159	0.00216753327520528
250	14.590010676409	0.29	-1.86268810451485	-1.92412658573433	-1.80124962329538	0.422043577178589	-14.6753864775278	-15.0411291337303	-14.3096438213252	3.96	2.23	7.1	-3.38593654446533	-3.3036035351217	-3.22127052577807	-3.64359998554575	-3.55500158811129	-3.46640319067684	-3.52578702307069	-3.43931621131169	-3.35460818872512	-1.86268810451485	5.64055318326254	0.00224713990518012	-20.6557340186593	-0.876735073757081	-0.861232255498296	-0.893295834340523	-1.01750105861261	-1.00083541813753	-1.03530399517802	-0.954832009368906	-0.938742074579448	-0.972431415032866	0.0020716334483575	0.0022355611921159	0.00216753327520528
250	14.590010676409	0.29	-1.8626675480494	-1.92427374408955	-1.80106135200925	0.423729475371281	-15.0753644712462	-15.4497800013573	-14.7009489411351	4.03	2.29	7.14	-3.42717420295082	-3.34411882961423	-3.26106345627764	-3.68169793452762	-3.59247434145742	-3.50325074838723	-3.57150388159135	-3.48416586934275	-3.39842713683847	-1.8626675480494	5.72775412474502	-0.0728310471208031	-20.9434570271091	-0.876735073757081	-0.861232255498296	-0.893295834340523	-1.01750105861261	-1.00083541813753	-1.03530399517802	-0.954832009368906	-0.938742074579448	-0.972431415032866	0.0020716334483575	0.0022355611921159	0.00216753327520528
250	14.590010676409	0.29	-1.86067420068938	-1.92233130553946	-1.7990170958393	0.427274849240521	-15.0737826141037	-15.4454537872659	-14.7021114409414	3.97	2.26	7.08	-3.47263117609417	-3.38906762911423	-3.30550408213428	-3.7363493274585	-3.64643980734939	-3.55653028724028	-3.6222229428017	-3.53554358369259	-3.44813183817809	-1.86067420068938	5.67147268109549	0.0775305313922835	-20.706549177519	-0.876735073757081	-0.861232255498296	-0.893295834340523	-1.01750105861261	-1.00083541813753	-1.03530399517802	-0.954832009368906	-0.938742074579448	-0.972431415032866	0.0020716334483575	0.0022355611921159	0.00216753327520528
250	14.590010676409	0.29	-1.86017079981593	-1.92189942654735	-1.79844217308452	0.421546584976499	-14.6651279197885	-15.0309874989107	-14.2992683406664	3.98	2.26	7.05	-3.36887906274785	-3.28687934875037	-3.20487963475289	-3.62339659854201	-3.53520183724431	-3.4470070759466	-3.51334169799327	-3.42789143974828	-3.34260527690192	-1.86017079981593	5.64411248489144	0.0831213126152143	-20.6404570750871	-0.876735073757081	-0.861232255498296	-0.893295834340523	-1.01750105861261	-1.00083541813753	-1.03530399517802	-0.954832009368906	-0.938742074579448	-0.972431415032866	0.0020716334483575	0.0022355611921159	0.00216753327520528
250	14.590010676409	0.29	-1.85813626639148	-1.91934551661395	-1.79692701616901	0.427567027213415	-15.0734719547869	-15.4449136757446	-14.7020302338292	3.94	2.24	6.97	-3.49555292097117	-3.41148678632497	-3.32742065167876	-3.76392394981995	-3.6734036388084	-3.58288332779686	-3.65186880795405	-3.56354282427087	-3.47838367640511	-1.85813626639148	5.66107190037452	-0.0750736852241602	-20.7262684746554	-0.876735073757081	-0.861232255498296	-0.893295834340523	-1.01750105861261	-1.00083541813753	-1.03530399517802	-0.954832009368906	-0.938742074579448	-0.972431415032866	0.0020716334483575	0.0022355611921159	0.00216753327520528
250	14.590010676409	0.29	-1.85652504659204	-1.91775878834518	-1.7952913048389	0.426387925177339	-14.8582712965165	-15.2252933370384	-14.4912492559945	4.09	2.26	7.04	-3.33031599417443	-3.25003515197933	-3.16975430978423	-3.5719189607042	-3.48581401963567	-3.39970907856713	-3.46546581930258	-3.38209632792909	-3.29913110609301	-1.85652504659204	5.67583635348538	-0.0389814551525381	-20.8278935115066	-0.876735073757081	-0.861232255498296	-0.893295834340523	-1.01750105861261	-1.00083541813753	-1.03530399517802	-0.954832009368906	-0.938742074579448	-0.972431415032866	0.0020716334483575	0.0022355611921159	0.00216753327520528
250	14.590010676409	0.29	-1.85510547273965	-1.91619319684677	-1.79401774863253	0.419575500054032	-14.7921159648296	-15.1626390557269	-14.4215928739323	4.02	2.25	7.03	-3.37179242544774	-3.28939733929227	-3.2070022531368	-3.62323306677256	-3.53469363046416	-3.44615419415576	-3.51396213425547	-3.42636142017441	-3.34238783333258	-1.85510547273965	5.67171691178583	-0.0170587480596068	-20.74775217721	-0.876735073757081	-0.861232255498296	-0.893295834340523	-1.01750105861261	-1.00083541813753	-1.03530399517802	-0.954832009368906	-0.938742074579448	-0.972431415032866	0.0020716334483575	0.0022355611921159	0.00216753327520528
250	14.590010676409	0.29	-1.85455299266729	-1.91628006192588	-1.79282592340869	0.405781248619247	-14.5707047280277	-14.9462176742761	-14.1951917817792	4.09	2.28	7.04	-3.27144383596629	-3.18925116755331	-3.10705849914032	-3.5090400389962	-3.42087793723482	-3.33271583547344	-3.40887013840779	-3.32280450705407	-3.23764770663362	-1.85455299266729	5.74617881860126	0.196283380035252	-20.713333082976	-0.876735073757081	-0.861232255498296	-0.893295834340523	-1.01750105861261	-1.00083541813753	-1.03530399517802	-0.954832009368906	-0.938742074579448	-0.972431415032866	0.0020716334483575	0.0022355611921159	0.00216753327520528
250	14.590010676409	0.29	-1.85362830196658	-1.91584974642423	-1.79140685750894	0.425781859808348	-14.932729309854	-15.3020479580402	-14.5634106616678	3.96	2.21	7.05	-3.44316588340594	-3.36006423759832	-3.2769625917907	-3.70499513957869	-3.61557418100911	-3.52615322243953	-3.58620028157027	-3.49776396000746	-3.41000546799482	-1.85362830196658	5.64633562959191	0.147088851199926	-20.4425247027524	-0.876735073757081	-0.861232255498296	-0.893295834340523	-1.01750105861261	-1.00083541813753	-1.03530399517802	-0.954832009368906	-0.938742074579448	-0.972431415032866	0.0020716334483575	0.0022355611921159	0.00216753327520528
250	14.590010676409	0.29	-1.85270058973317	-1.91391080572539	-1.79149037374094	0.419996796808429	-14.7235875608927	-15.0920752799082	-14.3550998418772	4	2.27	6.98	-3.36712664379558	-3.28491496689915	-3.20270329000272	-3.61959031793741	-3.53121449451419	-3.44283867109096	-3.51597497582999	-3.43089225177495	-3.34469115116631	-1.85270058973317	5.63379332478443	-0.121914697240654	-20.7931587210054	-0.876735073757081	-0.861232255498296	-0.893295834340523	-1.01750105861261	-1.00083541813753	-1.03530399517802	-0.954832009368906	-0.938742074579448	-0.972431415032866	0.0020716334483575	0.0022355611921159	0.00216753327520528
250	14.590010676409	0.29	-1.8522606508799	-1.91405228190178	-1.79046901985803	0.418721831726996	-14.6747791230475	-15.0430080857027	-14.3065501603923	4	2.27	7.01	-3.36034532780957	-3.27808940750606	-3.19583348720254	-3.61281935392162	-3.52438327016922	-3.43594718641682	-3.50860923709625	-3.42253965331192	-3.33722583868617	-1.8522606508799	5.62164226467128	0.0809086024924081	-20.5915779638211	-0.876735073757081	-0.861232255498296	-0.893295834340523	-1.01750105861261	-1.00083541813753	-1.03530399517802	-0.954832009368906	-0.938742074579448	-0.972431415032866	0.0020716334483575	0.0022355611921159	0.00216753327520528
250	14.590010676409	0.29	-1.85160341477511	-1.91287858364251	-1.7903282459077	0.422309042910989	-14.7468985905766	-15.1142235639325	-14.3795736172207	3.94	2.21	7.05	-3.41949841164597	-3.33639343720682	-3.25328846276766	-3.68187723805994	-3.59239560159683	-3.50291396513373	-3.56262925005729	-3.47536032696394	-3.39013331353443	-1.85160341477511	5.65125858121779	-0.0877369079122435	-20.6804834144359	-0.876735073757081	-0.861232255498296	-0.893295834340523	-1.01750105861261	-1.00083541813753	-1.03530399517802	-0.954832009368906	-0.938742074579448	-0.972431415032866	0.0020716334483575	0.0022355611921159	0.00216753327520528
250	14.590010676409	0.29	-1.85057393810088	-1.91285472781391	-1.78829314838786	0.419986086215695	-14.605699018711	-14.9712443733298	-14.2401536640922	3.93	2.23	7.02	-3.39238318952829	-3.30955307299984	-3.22672295647138	-3.65334395231743	-3.56414208791041	-3.47494022350338	-3.5400297792923	-3.45390005632363	-3.36735454793843	-1.85057393810088	5.58317842150597	0.0495003495472591	-20.4289866832984	-0.876735073757081	-0.861232255498296	-0.893295834340523	-1.01750105861261	-1.00083541813753	-1.03530399517802	-0.954832009368906	-0.938742074579448	-0.972431415032866	0.0020716334483575	0.0022355611921159	0.00216753327520528
250	14.590010676409	0.29	-1.85012290561881	-1.9114082557777	-1.78883755545993	0.425698034842354	-14.975044317072	-15.3454730044476	-14.6046156296963	4.06	2.27	7.12	-3.37610883269719	-3.29461199236057	-3.21311515202395	-3.62342007353114	-3.5359533176182	-3.44848656170525	-3.51453956931942	-3.42787398725052	-3.34274816431412	-1.85012290561881	5.72614427017199	0.0249978913872356	-20.8476420242096	-0.876735073757081	-0.861232255498296	-0.893295834340523	-1.01750105861261	-1.00083541813753	-1.03530399517802	-0.954832009368906	-0.938742074579448	-0.972431415032866	0.0020716334483575	0.0022355611921159	0.00216753327520528
250	14.590010676409	0.29	-1.84996883527868	-1.91087745382235	-1.78906021673502	0.427931008437655	-15.0182658706475	-15.3880721503588	-14.6484595909362	4.01	2.26	7.03	-3.4235869377986	-3.34131126763247	-3.25903559746634	-3.67909625020475	-3.59068017808773	-3.50226410597071	-3.56904688546319	-3.4837140780241	-3.3981780187853	-1.84996883527868	5.67105990536193	-0.169089116051755	-20.8727902166154	-0.876735073757081	-0.861232255498296	-0.893295834340523	-1.01750105861261	-1.00083541813753	-1.03530399517802	-0.954832009368906	-0.938742074579448	-0.972431415032866	0.0020716334483575	0.0022355611921159	0.00216753327520528
250	14.590010676409	0.29	-1.84711179937765	-1.9081622024398	-1.78606139631551	0.422607999478992	-14.858778702326	-15.2286637767801	-14.4888936278718	4	2.24	7.07	-3.40125134217864	-3.31863922831365	-3.23602711444867	-3.65672826375127	-3.5679109370362	-3.47909361032113	-3.54130160520421	-3.4543778226964	-3.36970112293594	-1.84711179937765	5.6737221188913	0.110888233669579	-20.6020714687082	-0.876735073757081	-0.861232255498296	-0.893295834340523	-1.01750105861261	-1.00083541813753	-1.03530399517802	-0.954832009368906	-0.938742074579448	-0.972431415032866	0.0020716334483575	0.0022355611921159	0.00216753327520528
250	14.590010676409	0.29	-1.84317778521684	-1.90442341186822	-1.78193215856546	0.416953290555622	-14.8186117637876	-15.1918040508488	-14.4454194767263	4.05	2.26	7.05	-3.35529265315893	-3.27286864776752	-3.19044464237612	-3.60267574154281	-3.51417467906027	-3.42567361657774	-3.4942121498827	-3.40840259593535	-3.32379205179921	-1.84317778521684	5.66889196074811	0.0210639343410936	-20.8282536743692	-0.876735073757081	-0.861232255498296	-0.893295834340523	-1.01750105861261	-1.00083541813753	-1.03530399517802	-0.954832009368906	-0.938742074579448	-0.972431415032866	0.0020716334483575	0.0022355611921159	0.00216753327520528
250	14.590010676409	0.29	-1.8424804686273	-1.9032540060876	-1.78170693116701	0.422361010487185	-14.8435186147953	-15.2132108840326	-14.4738263455579	3.98	2.24	7.02	-3.41260452600642	-3.3296757136179	-3.24674690122937	-3.670786408836	-3.5815835858611	-3.49238076288619	-3.55913868823559	-3.47251055603007	-3.38645192767731	-1.8424804686273	5.69556110612728	0.381643958422504	-20.3556981942538	-0.876735073757081	-0.861232255498296	-0.893295834340523	-1.01750105861261	-1.00083541813753	-1.03530399517802	-0.954832009368906	-0.938742074579448	-0.972431415032866	0.0020716334483575	0.0022355611921159	0.00216753327520528
250	14.590010676409	0.29	-1.84241899531358	-1.90352483094066	-1.7813131596865	0.411073229781059	-14.7680661515495	-15.1445200919356	-14.3916122111634	4.01	2.31	7.11	-3.36959232267195	-3.28583289684241	-3.20207347101287	-3.62109566297976	-3.53108450894065	-3.44107335490154	-3.51684111818913	-3.42987966111691	-3.34178839774181	-1.84241899531358	5.68843499594397	-0.0534111154994274	-20.9195177682083	-0.876735073757081	-0.861232255498296	-0.893295834340523	-1.01750105861261	-1.00083541813753	-1.03530399517802	-0.954832009368906	-0.938742074579448	-0.972431415032866	0.0020716334483575	0.0022355611921159	0.00216753327520528
250	14.590010676409	0.29	-1.84232419274372	-1.90299648365908	-1.78165190182837	0.435038569148413	-15.0701011963083	-15.4358465819585	-14.7043558106581	4.05	2.27	7.22	-3.4033715034789	-3.32273015890208	-3.24208881432525	-3.65358513605869	-3.56701509291279	-3.4804450497669	-3.53547562012397	-3.45120783621803	-3.36914466627063	-1.84232419274372	5.74790848193281	-0.133037653554373	-21.0827594249933	-0.876735073757081	-0.861232255498296	-0.893295834340523	-1.01750105861261	-1.00083541813753	-1.03530399517802	-0.954832009368906	-0.938742074579448	-0.972431415032866	0.0020716334483575	0.0022355611921159	0.00216753327520528
250	14.590010676409	0.29	-1.84213981364302	-1.90420737943256	-1.78007224785349	0.432010361098098	-14.9288720101808	-15.2934305599468	-14.5643134604148	4.02	2.25	7.1	-3.39652439152705	-3.31555943068545	-3.23459446984385	-3.64927075530472	-3.56228092989946	-3.4752911044942	-3.53290570153263	-3.44915435679872	-3.36493215801461	-1.84213981364302	5.63916584557191	0.1001193447698	-20.5322197993509	-0.876735073757081	-0.861232255498296	-0.893295834340523	-1.01750105861261	-1.00083541813753	-1.03530399517802	-0.954832009368906	-0.938742074579448	-0.972431415032866	0.0020716334483575	0.0022355611921159	0.00216753327520528
250	14.590010676409	0.29	-1.84177479030217	-1.90268089869405	-1.78086868191028	0.430113992393076	-15.0683293167446	-15.4377187622947	-14.6989398711945	4.03	2.26	7.03	-3.42381299761485	-3.34188895143097	-3.25996490524708	-3.67800240333873	-3.58999618367502	-3.50198996401131	-3.56871195615311	-3.48474746834813	-3.39860073032889	-1.84177479030217	5.67357632356894	-0.18088925778985	-20.9080464689282	-0.876735073757081	-0.861232255498296	-0.893295834340523	-1.01750105861261	-1.00083541813753	-1.03530399517802	-0.954832009368906	-0.938742074579448	-0.972431415032866	0.0020716334483575	0.0022355611921159	0.00216753327520528
250	14.590010676409	0.29	-1.84066215024848	-1.90174744907994	-1.77957685141702	0.416515051630162	-14.752406492029	-15.1242665366364	-14.3805464474215	4.07	2.3	7.09	-3.32381965785177	-3.24209696913547	-3.16037428041916	-3.56685774502899	-3.47915948363152	-3.39146122223405	-3.46510542114132	-3.37941105020275	-3.29496890137096	-1.84066215024848	5.7273798343007	0.095929789224913	-20.8823529018232	-0.876735073757081	-0.861232255498296	-0.893295834340523	-1.01750105861261	-1.00083541813753	-1.03530399517802	-0.954832009368906	-0.938742074579448	-0.972431415032866	0.0020716334483575	0.0022355611921159	0.00216753327520528
250	14.590010676409	0.29	-1.84049902393711	-1.90154000747421	-1.77945804040001	0.436983051966535	-15.2133810838768	-15.5811468918137	-14.8456152759399	3.94	2.21	6.9	-3.52544305321346	-3.44223111626151	-3.35901917930957	-3.79598973386181	-3.70639201418899	-3.61679429451616	-3.68110381535467	-3.59492978756166	-3.50857257879474	-1.84049902393711	5.65150372649115	0.160287760988115	-20.3854133072938	-0.876735073757081	-0.861232255498296	-0.893295834340523	-1.01750105861261	-1.00083541813753	-1.03530399517802	-0.954832009368906	-0.938742074579448	-0.972431415032866	0.0020716334483575	0.0022355611921159	0.00216753327520528
250	14.590010676409	0.29	-1.84005301054284	-1.9011501059972	-1.77895591508848	0.428619600277408	-14.8835628456222	-15.249537264009	-14.5175884272353	4.1	2.3	7.18	-3.33006097619316	-3.25014267389612	-3.17022437159908	-3.57097093317452	-3.48527102059885	-3.39957110802319	-3.46465097456861	-3.38145377760234	-3.29803391828881	-1.84005301054284	5.72240278309894	-0.0980870662895144	-21.0154352596127	-0.876735073757081	-0.861232255498296	-0.893295834340523	-1.01750105861261	-1.00083541813753	-1.03530399517802	-0.954832009368906	-0.938742074579448	-0.972431415032866	0.0020716334483575	0.0022355611921159	0.00216753327520528
250	14.590010676409	0.29	-1.8376423444536	-1.89814965983266	-1.77713502907455	0.425710720471508	-14.9591448743335	-15.3291706666267	-14.5891190820403	4.01	2.28	7.01	-3.41268446929167	-3.33030680502928	-3.24792914076688	-3.6676533008085	-3.57912102805854	-3.49058875530859	-3.56275867503997	-3.47764414757822	-3.39138614149128	-1.8376423444536	5.67599107912672	0.228652636700663	-20.5356876151012	-0.876735073757081	-0.861232255498296	-0.893295834340523	-1.01750105861261	-1.00083541813753	-1.03530399517802	-0.954832009368906	-0.938742074579448	-0.972431415032866	0.0020716334483575	0.0022355611921159	0.00216753327520528
250	14.590010676409	0.29	-1.83396301410345	-1.89439744200707	-1.77352858619982	0.425829531242994	-15.0396112248478	-15.4115370330083	-14.6676854166873	3.99	2.25	6.96	-3.44611687531302	-3.362951919013	-3.27978696271297	-3.70546519390818	-3.61604139835144	-3.5266176027947	-3.59992010695859	-3.51204575318595	-3.42423943051593	-1.83396301410345	5.65000264391538	0.156534693839739	-20.5458865939598	-0.876735073757081	-0.861232255498296	-0.893295834340523	-1.01750105861261	-1.00083541813753	-1.03530399517802	-0.954832009368906	-0.938742074579448	-0.972431415032866	0.0020716334483575	0.0022355611921159	0.00216753327520528
250	14.590010676409	0.29	-1.83361420598496	-1.89430415721162	-1.77292425475831	0.419435865148163	-14.7466669298546	-15.1161574999576	-14.3771763597515	4.01	2.26	6.95	-3.36619527626977	-3.28391395499413	-3.20163263371849	-3.61780662066691	-3.5293750578973	-3.44094349512769	-3.5154988342831	-3.43033086622895	-3.34385828695649	-1.83361420598496	5.66900483561701	0.0037356120593419	-20.7606496657521	-0.876735073757081	-0.861232255498296	-0.893295834340523	-1.01750105861261	-1.00083541813753	-1.03530399517802	-0.954832009368906	-0.938742074579448	-0.972431415032866	0.0020716334483575	0.0022355611921159	0.00216753327520528
250	14.590010676409	0.29	-1.8311116819331	-1.89141630859428	-1.77080705527193	0.429770597335813	-14.96619954029	-15.3333424560313	-14.5990566245488	3.96	2.25	7	-3.45104738513479	-3.36841519955798	-3.28578301398116	-3.71358148336527	-3.62466315798676	-3.53574483260825	-3.60415858484844	-3.51686714233233	-3.43112734450192	-1.8311116819331	5.68200869461055	0.152535406845069	-20.5022366320312	-0.876735073757081	-0.861232255498296	-0.893295834340523	-1.01750105861261	-1.00083541813753	-1.03530399517802	-0.954832009368906	-0.938742074579448	-0.972431415032866	0.0020716334483575	0.0022355611921159	0.00216753327520528
250	14.590010676409	0.29	-1.83036176437681	-1.89071328386309	-1.77001024489053	0.424942600750338	-14.8207013002871	-15.1878790742118	-14.4535235263624	4.04	2.27	7.08	-3.35836972240203	-3.27717874684433	-3.19598777128662	-3.60646513945086	-3.519276280811	-3.43208742217115	-3.4955386746536	-3.41378580931491	-3.32722379364516	-1.83036176437681	5.71697286096385	0.157355210766421	-20.6912411516204	-0.876735073757081	-0.861232255498296	-0.893295834340523	-1.01750105861261	-1.00083541813753	-1.03530399517802	-0.954832009368906	-0.938742074579448	-0.972431415032866	0.0020716334483575	0.0022355611921159	0.00216753327520528
250	14.590010676409	0.29	-1.82992924339174	-1.89048018534454	-1.76937830143894	0.427383099657223	-15.0354515086221	-15.4060955740492	-14.6648074431951	3.94	2.23	6.99	-3.48282332195427	-3.39903260489629	-3.31524188783831	-3.74971893792386	-3.6595071730623	-3.56929540820073	-3.63574653006347	-3.54728173679681	-3.46085989821899	-1.82992924339174	5.63977510307939	-0.116843267210223	-20.6687752587475	-0.876735073757081	-0.861232255498296	-0.893295834340523	-1.01750105861261	-1.00083541813753	-1.03530399517802	-0.954832009368906	-0.938742074579448	-0.972431415032866	0.0020716334483575	0.0022355611921159	0.00216753327520528
250	14.590010676409	0.29	-1.82883952883132	-1.88982162700927	-1.76785743065337	0.420223201884317	-14.8216977869939	-15.1924685866717	-14.4509269873162	3.96	2.26	7.02	-3.42049971123688	-3.33702273012629	-3.2535457490157	-3.6808555394695	-3.59102459829746	-3.50119365712542	-3.57312832271673	-3.4853010276175	-3.39872743808432	-1.82883952883132	5.67731228374884	-0.160035286819379	-20.9212208843974	-0.876735073757081	-0.861232255498296	-0.893295834340523	-1.01750105861261	-1.00083541813753	-1.03530399517802	-0.954832009368906	-0.938742074579448	-0.972431415032866	0.0020716334483575	0.0022355611921159	0.00216753327520528
250	14.590010676409	0.29	-1.82648295388458	-1.88720934703614	-1.76575656073302	0.421960409317634	-14.9881173552474	-15.3617176349735	-14.6145170755212	4	2.26	7.14	-3.43099546810334	-3.34755291974506	-3.26411037138678	-3.68870993181775	-3.59899971222497	-3.5092894926322	-3.57350369666756	-3.48566417725411	-3.39921379080965	-1.82648295388458	5.68804025694151	0.155015759731242	-20.6541734532409	-0.876735073757081	-0.861232255498296	-0.893295834340523	-1.01750105861261	-1.00083541813753	-1.03530399517802	-0.954832009368906	-0.938742074579448	-0.972431415032866	0.0020716334483575	0.0022355611921159	0.00216753327520528
250	14.590010676409	0.29	-1.82614499643675	-1.88655269368168	-1.76573729919183	0.43627490695442	-15.1699966740908	-15.5372419514584	-14.8027513967233	4.05	2.31	7.11	-3.42979144466236	-3.34872334297848	-3.26765524129461	-3.68244668782005	-3.59540671254743	-3.50836673727481	-3.57831726882424	-3.49302072521856	-3.40794005110261	-1.82614499643675	5.74199944668198	0.150848694367927	-20.8412791170574	-0.876735073757081	-0.861232255498296	-0.893295834340523	-1.01750105861261	-1.00083541813753	-1.03530399517802	-0.954832009368906	-0.938742074579448	-0.972431415032866	0.0020716334483575	0.0022355611921159	0.00216753327520528
250	14.590010676409	0.29	-1.82613122187377	-1.88682154810051	-1.76544089564703	0.421497242158282	-14.7702670543834	-15.13878688567	-14.4017472230967	3.97	2.21	7.21	-3.39775898620961	-3.31504816018326	-3.2323373341569	-3.65504928209502	-3.56607530056304	-3.47710131903107	-3.52514017697159	-3.43869521761449	-3.35307900433559	-1.82613122187377	5.68384545064459	-0.0420111039420462	-20.706405050196	-0.876735073757081	-0.861232255498296	-0.893295834340523	-1.01750105861261	-1.00083541813753	-1.03530399517802	-0.954832009368906	-0.938742074579448	-0.972431415032866	0.0020716334483575	0.0022355611921159	0.00216753327520528
250	14.590010676409	0.29	-1.82410244624393	-1.88477649852685	-1.763428393961	0.428174768101879	-15.0500844563796	-15.4204897858066	-14.6796791269526	3.95	2.27	7.11	-3.48092836563691	-3.39731530042984	-3.31370223522276	-3.74702959628833	-3.65702469039594	-3.56701978450355	-3.63212952238473	-3.54525918824693	-3.45873554501552	-1.82410244624393	5.69989631411458	-0.0988574187799151	-20.8067053260018	-0.876735073757081	-0.861232255498296	-0.893295834340523	-1.01750105861261	-1.00083541813753	-1.03530399517802	-0.954832009368906	-0.938742074579448	-0.972431415032866	0.0020716334483575	0.0022355611921159	0.00216753327520528
250	14.590010676409	0.29	-1.82307890724609	-1.88319615863143	-1.76296165586076	0.433259582076281	-14.9050409914095	-15.2680925850328	-14.5419893977863	4.05	2.26	7.17	-3.36732707114887	-3.28725724889552	-3.20718742664217	-3.6150064498826	-3.5290471956222	-3.44308794136179	-3.49794300632485	-3.41458917039877	-3.33304704106587	-1.82307890724609	5.72411498038228	0.223525787292597	-20.58684012068	-0.876735073757081	-0.861232255498296	-0.893295834340523	-1.01750105861261	-1.00083541813753	-1.03530399517802	-0.954832009368906	-0.938742074579448	-0.972431415032866	0.0020716334483575	0.0022355611921159	0.00216753327520528
250	14.590010676409	0.29	-1.82272127146311	-1.88288012056209	-1.76256242236413	0.426784325721958	-15.0600053819796	-15.4317092608831	-14.6883015030761	3.99	2.29	6.97	-3.45083728410106	-3.36771689981436	-3.28459651552766	-3.71056701073779	-3.62119051151104	-3.5318140122843	-3.60878038884247	-3.52286955536436	-3.43482533104453	-1.82272127146311	5.65875826122214	-0.223172868305109	-20.8685729461626	-0.876735073757081	-0.861232255498296	-0.893295834340523	-1.01750105861261	-1.00083541813753	-1.03530399517802	-0.954832009368906	-0.938742074579448	-0.972431415032866	0.0020716334483575	0.0022355611921159	0.00216753327520528
250	14.590010676409	0.29	-1.82196581265938	-1.88295560281513	-1.76097602250363	0.423500219949738	-15.0175836237259	-15.3907392376002	-14.6444280098515	3.93	2.25	6.97	-3.49289663229837	-3.4082097327997	-3.32352283330103	-3.76228176917485	-3.67106350204218	-3.57984523490951	-3.65159195210027	-3.56432945045356	-3.47482848557892	-1.82196581265938	5.60960445815184	0.0808705509125273	-20.5576567017207	-0.876735073757081	-0.861232255498296	-0.893295834340523	-1.01750105861261	-1.00083541813753	-1.03530399517802	-0.954832009368906	-0.938742074579448	-0.972431415032866	0.0020716334483575	0.0022355611921159	0.00216753327520528
250	14.590010676409	0.29	-1.82128805751853	-1.8814522289176	-1.76112388611945	0.437556587614048	-15.2860234582124	-15.6551149155072	-14.9169320009176	3.94	2.23	6.95	-3.53936374073595	-3.45591823886545	-3.37247273699496	-3.81062311898556	-3.72078229394028	-3.630941468895	-3.69792486229145	-3.61420895946287	-3.52306020937423	-1.82128805751853	5.65093197287229	0.171966556227474	-20.3699624403815	-0.876735073757081	-0.861232255498296	-0.893295834340523	-1.01750105861261	-1.00083541813753	-1.03530399517802	-0.954832009368906	-0.938742074579448	-0.972431415032866	0.0020716334483575	0.0022355611921159	0.00216753327520528
250	14.590010676409	0.29	-1.82052323065053	-1.88078090830941	-1.76026555299165	0.424763715289931	-15.0608579517475	-15.4341221283336	-14.6875937751615	3.99	2.27	7.14	-3.45338736340109	-3.36986944252977	-3.28635152165845	-3.71355989680055	-3.62374987290956	-3.53393984901856	-3.59845248154212	-3.51084521005562	-3.42444045354197	-1.82052323065053	5.73414041944276	0.0130756430087899	-20.8700907520689	-0.876735073757081	-0.861232255498296	-0.893295834340523	-1.01750105861261	-1.00083541813753	-1.03530399517802	-0.954832009368906	-0.938742074579448	-0.972431415032866	0.0020716334483575	0.0022355611921159	0.00216753327520528
250	14.590010676409	0.29	-1.82044366976778	-1.88040974792601	-1.76047759160954	0.435626914306747	-15.0745488214393	-15.4399645913411	-14.7091330515375	3.96	2.23	7.11	-3.47784136411383	-3.39553171423441	-3.31322206435499	-3.74276544824179	-3.65418587218511	-3.56560629612843	-3.62174411065009	-3.53651759216709	-3.45024524131274	-1.82044366976778	5.71821499782639	0.163731460445184	-20.5430054353864	-0.876735073757081	-0.861232255498296	-0.893295834340523	-1.01750105861261	-1.00083541813753	-1.03530399517802	-0.954832009368906	-0.938742074579448	-0.972431415032866	0.0020716334483575	0.0022355611921159	0.00216753327520528
250	14.590010676409	0.29	-1.82005037928632	-1.88018185909818	-1.75991889947447	0.427304856072464	-14.9159503576292	-15.2837073451994	-14.5481933700591	3.97	2.26	7.08	-3.43471832853294	-3.35207204140353	-3.26942575427412	-3.69536327051247	-3.60644533760218	-3.51752740469188	-3.58394746414205	-3.49812248457816	-3.41034342849475	-1.82005037928632	5.68200098444329	-0.130705534025578	-20.9031909005748	-0.876735073757081	-0.861232255498296	-0.893295834340523	-1.01750105861261	-1.00083541813753	-1.03530399517802	-0.954832009368906	-0.938742074579448	-0.972431415032866	0.0020716334483575	0.0022355611921159	0.00216753327520528
250	14.590010676409	0.29	-1.8194271035099	-1.87949624484554	-1.75935796217426	0.418321493928262	-14.8313094336935	-15.2037723865604	-14.4588464808266	4	2.25	7.07	-3.3938173618982	-3.31067541502054	-3.22753346814287	-3.64850259909741	-3.55912135758372	-3.46974011607003	-3.53457326187861	-3.45012987184349	-3.36265138373359	-1.8194271035099	5.68753395217503	0.194047111815956	-20.5568955586407	-0.876735073757081	-0.861232255498296	-0.893295834340523	-1.01750105861261	-1.00083541813753	-1.03530399517802	-0.954832009368906	-0.938742074579448	-0.972431415032866	0.0020716334483575	0.0022355611921159	0.00216753327520528
250	14.590010676409	0.29	-1.81909099109375	-1.87947176223262	-1.75871021995488	0.422730836474252	-14.9497730713055	-15.3218296458493	-14.5777164967618	3.93	2.23	6.98	-3.4706856848852	-3.38640779790411	-3.30212991092303	-3.73752589740463	-3.64676838901309	-3.55601088062155	-3.62353738179939	-3.5358358535645	-3.44760467522971	-1.81909099109375	5.64506160629031	0.00213364358363989	-20.6139390133479	-0.876735073757081	-0.861232255498296	-0.893295834340523	-1.01750105861261	-1.00083541813753	-1.03530399517802	-0.954832009368906	-0.938742074579448	-0.972431415032866	0.0020716334483575	0.0022355611921159	0.00216753327520528
250	14.590010676409	0.29	-1.81867310680196	-1.87887574036022	-1.7584704732437	0.426565550764312	-14.9443108184278	-15.3133241528524	-14.5752974840032	4	2.28	7.02	-3.41341020743477	-3.33115544224913	-3.24890067706349	-3.66896169118437	-3.58054876568068	-3.49213584017698	-3.56425391111108	-3.47779403644403	-3.39122213389059	-1.81867310680196	5.68156664226882	-0.0320107815185967	-20.8066838679104	-0.876735073757081	-0.861232255498296	-0.893295834340523	-1.01750105861261	-1.00083541813753	-1.03530399517802	-0.954832009368906	-0.938742074579448	-0.972431415032866	0.0020716334483575	0.0022355611921159	0.00216753327520528
250	14.590010676409	0.29	-1.81810665704036	-1.87816990184551	-1.75804341223522	0.416427212548413	-14.6842914524947	-15.0545014381197	-14.3140814668696	3.99	2.25	7.15	-3.36400223485091	-3.28127699654755	-3.19855175824419	-3.61688676033172	-3.52794275902728	-3.43899875772285	-3.49978783104841	-3.41486727751348	-3.3286419560534	-1.81810665704036	5.71813473267314	0.427400328640987	-20.4114632224921	-0.876735073757081	-0.861232255498296	-0.893295834340523	-1.01750105861261	-1.00083541813753	-1.03530399517802	-0.954832009368906	-0.938742074579448	-0.972431415032866	0.0020716334483575	0.0022355611921159	0.00216753327520528
250	14.590010676409	0.29	-1.81784786908512	-1.87817165753311	-1.75752408063713	0.43315593655597	-14.8692836542028	-15.2315407324889	-14.5070265759167	3.95	2.2	7.03	-3.43911199604731	-3.3573183885937	-3.2755247811401	-3.70212195106208	-3.61407308555303	-3.52602422004397	-3.58196614861341	-3.49548404933109	-3.40947434867576	-1.81784786908512	5.61519683784873	0.120805173059655	-20.3504146997153	-0.876735073757081	-0.861232255498296	-0.893295834340523	-1.01750105861261	-1.00083541813753	-1.03530399517802	-0.954832009368906	-0.938742074579448	-0.972431415032866	0.0020716334483575	0.0022355611921159	0.00216753327520528
250	14.590010676409	0.29	-1.81762688866602	-1.87798997329497	-1.75726380403707	0.428854431625201	-15.0074129834826	-15.3762559075504	-14.6385700594149	3.97	2.26	7.06	-3.4521366556649	-3.36932740834145	-3.28651816101801	-3.71367991069228	-3.62459680973799	-3.53551370878369	-3.60028485764675	-3.51548411432232	-3.42803196334882	-1.81762688866602	5.67312122776473	0.223923374432295	-20.4922192342327	-0.876735073757081	-0.861232255498296	-0.893295834340523	-1.01750105861261	-1.00083541813753	-1.03530399517802	-0.954832009368906	-0.938742074579448	-0.972431415032866	0.0020716334483575	0.0022355611921159	0.00216753327520528
250	14.590010676409	0.29	-1.81654758845549	-1.87712798035736	-1.75596719655361	0.421806776371342	-14.8900420181767	-15.2613145449057	-14.5187694914476	4.01	2.25	7	-3.39627534257318	-3.31365180944342	-3.23102827631365	-3.64985668143342	-3.56106410014382	-3.47227151885422	-3.54190608247309	-3.45509749699585	-3.36949572586768	-1.81654758845549	5.66378945746444	0.0574154141573025	-20.6100164160312	-0.876735073757081	-0.861232255498296	-0.893295834340523	-1.01750105861261	-1.00083541813753	-1.03530399517802	-0.954832009368906	-0.938742074579448	-0.972431415032866	0.0020716334483575	0.0022355611921159	0.00216753327520528
250	14.590010676409	0.29	-1.81639084689325	-1.87671431482158	-1.75606737896493	0.428449755902661	-14.8619668792038	-15.2275370186474	-14.4963967397602	4.01	2.26	7.11	-3.38878452741666	-3.30742938569447	-3.22607424397228	-3.6418098028527	-3.55438023917306	-3.46695067549342	-3.5276601838766	-3.44278113751488	-3.35920642310268	-1.81639084689325	5.74094366005455	-0.201961050990149	-21.0435165533704	-0.876735073757081	-0.861232255498296	-0.893295834340523	-1.01750105861261	-1.00083541813753	-1.03530399517802	-0.954832009368906	-0.938742074579448	-0.972431415032866	0.0020716334483575	0.0022355611921159	0.00216753327520528
250	14.590010676409	0.29	-1.81616643122401	-1.87608048631913	-1.7562523761289	0.428589266472702	-15.0654977284466	-15.4359687168025	-14.6950267400906	4.01	2.26	7	-3.43866446837572	-3.3561347970868	-3.27360512579789	-3.69584793438104	-3.60714573096357	-3.5184435275461	-3.58518223845169	-3.50168122772198	-3.41687661487959	-1.81616643122401	5.71239374649707	-0.0798172832577917	-20.8594624037122	-0.876735073757081	-0.861232255498296	-0.893295834340523	-1.01750105861261	-1.00083541813753	-1.03530399517802	-0.954832009368906	-0.938742074579448	-0.972431415032866	0.0020716334483575	0.0022355611921159	0.00216753327520528
250	14.590010676409	0.29	-1.81550465261265	-1.8762729571669	-1.75473634805839	0.426959211765137	-15.0366525976351	-15.4076474704455	-14.6656577248247	3.96	2.27	6.91	-3.46673633991552	-3.38326211648451	-3.2997878930535	-3.73033399945809	-3.64051270841908	-3.55069141738007	-3.62692125008241	-3.54076220878077	-3.4534614394337	-1.81550465261265	5.65126430725285	-0.181473173900274	-20.8522573607696	-0.876735073757081	-0.861232255498296	-0.893295834340523	-1.01750105861261	-1.00083541813753	-1.03530399517802	-0.954832009368906	-0.938742074579448	-0.972431415032866	0.0020716334483575	0.0022355611921159	0.00216753327520528
250	14.590010676409	0.29	-1.81544360976073	-1.8757204927709	-1.75516672675057	0.425701223883746	-14.8038500954581	-15.1700416657296	-14.4376585251866	4.02	2.23	7.08	-3.36965482614502	-3.28831429859416	-3.2069737710433	-3.62046780777154	-3.53307287367321	-3.44567793957489	-3.50527538800561	-3.42076051034521	-3.33583535606688	-1.81544360976073	5.66190748361276	-0.264025479898424	-20.9501592354611	-0.876735073757081	-0.861232255498296	-0.893295834340523	-1.01750105861261	-1.00083541813753	-1.03530399517802	-0.954832009368906	-0.938742074579448	-0.972431415032866	0.0020716334483575	0.0022355611921159	0.00216753327520528
250	14.590010676409	0.29	-1.81525272297437	-1.87545514283808	-1.75505030311067	0.418162377692283	-14.8043644304765	-15.1762722903886	-14.4324565705644	3.92	2.25	6.94	-3.44614127405953	-3.36169056036207	-3.27723984666461	-3.71216383167498	-3.62119400193914	-3.5302241722033	-3.6050065094246	-3.51677143059394	-3.42868193865487	-1.81525272297437	5.64512149897998	-0.260665231824064	-20.8980643343944	-0.876735073757081	-0.861232255498296	-0.893295834340523	-1.01750105861261	-1.00083541813753	-1.03530399517802	-0.954832009368906	-0.938742074579448	-0.972431415032866	0.0020716334483575	0.0022355611921159	0.00216753327520528
250	14.590010676409	0.29	-1.81516478142834	-1.87509291121165	-1.75523665164502	0.437322848378134	-15.3129268442979	-15.6828435388478	-14.943010149748	4.06	2.3	7.24	-3.45226410385291	-3.3708343476453	-3.28940459143769	-3.70539049928761	-3.61799016260009	-3.53058982591256	-3.58923022349045	-3.50649705508561	-3.42116535631725	-1.81516478142834	5.78551737414572	0.0922987661995223	-20.8914261820841	-0.876735073757081	-0.861232255498296	-0.893295834340523	-1.01750105861261	-1.00083541813753	-1.03530399517802	-0.954832009368906	-0.938742074579448	-0.972431415032866	0.0020716334483575	0.0022355611921159	0.00216753327520528
250	14.590010676409	0.29	-1.81500893802861	-1.87515100160153	-1.75486687445569	0.422830819683299	-14.7059744960082	-15.0718886636989	-14.3400603283175	3.99	2.23	7.04	-3.37045600130641	-3.28862832662177	-3.20680065193713	-3.62414596977033	-3.53615922930878	-3.44817248884723	-3.5116989544381	-3.42530358938966	-3.34053613916578	-1.81500893802861	5.69492307284146	-0.0236263037725696	-20.7377900856258	-0.876735073757081	-0.861232255498296	-0.893295834340523	-1.01750105861261	-1.00083541813753	-1.03530399517802	-0.954832009368906	-0.938742074579448	-0.972431415032866	0.0020716334483575	0.0022355611921159	0.00216753327520528
250	14.590010676409	0.29	-1.81470952526621	-1.87474689325651	-1.75467215727592	0.423554526536704	-14.8913569580516	-15.2613349534041	-14.521378962699	4.07	2.26	7.21	-3.35148574712049	-3.27023623769302	-3.18898672826556	-3.59624668088341	-3.50906347300225	-3.4218802651211	-3.47778148624059	-3.39336030700447	-3.3104551911063	-1.81470952526621	5.76305571565719	0.0582609678337705	-20.9092941121225	-0.876735073757081	-0.861232255498296	-0.893295834340523	-1.01750105861261	-1.00083541813753	-1.03530399517802	-0.954832009368906	-0.938742074579448	-0.972431415032866	0.0020716334483575	0.0022355611921159	0.00216753327520528
250	14.590010676409	0.29	-1.81434245195133	-1.87429711466499	-1.75438778923767	0.427595821848113	-14.7533780719249	-15.1169106286104	-14.3898455152394	4.04	2.26	7.24	-3.34529975355673	-3.26485174389607	-3.1844037342354	-3.59275276994472	-3.50635399230526	-3.4199552146658	-3.47199747048692	-3.39040402611358	-3.3067480877107	-1.81434245195133	5.74759776332864	0.022321628931929	-20.8580229192757	-0.876735073757081	-0.861232255498296	-0.893295834340523	-1.01750105861261	-1.00083541813753	-1.03530399517802	-0.954832009368906	-0.938742074579448	-0.972431415032866	0.0020716334483575	0.0022355611921159	0.00216753327520528
250	14.590010676409	0.29	-1.81433345864539	-1.87484339885821	-1.75382351843257	0.423358569886072	-14.925954379525	-15.2969408068245	-14.5549679522255	3.93	2.21	6.86	-3.46679877516307	-3.38272083382788	-3.2986428924927	-3.73356187328698	-3.64301430577241	-3.55246673825784	-3.6237022858527	-3.53446321333416	-3.44676182474165	-1.81433345864539	5.61018218706373	0.0813553271127823	-20.3772571880666	-0.876735073757081	-0.861232255498296	-0.893295834340523	-1.01750105861261	-1.00083541813753	-1.03530399517802	-0.954832009368906	-0.938742074579448	-0.972431415032866	0.0020716334483575	0.0022355611921159	0.00216753327520528
250	14.590010676409	0.29	-1.81423585075608	-1.87410391177457	-1.7543677897376	0.430350421251333	-15.0856360559022	-15.4552714653164	-14.716000646488	3.94	2.25	7.01	-3.49283131219429	-3.40929514558634	-3.32575897897839	-3.76035385400102	-3.67041949474467	-3.58048513548833	-3.64983962292982	-3.5621524811186	-3.47513596422636	-1.81423585075608	5.70087496918218	-0.0413863654233771	-20.7785262154478	-0.876735073757081	-0.861232255498296	-0.893295834340523	-1.01750105861261	-1.00083541813753	-1.03530399517802	-0.954832009368906	-0.938742074579448	-0.972431415032866	0.0020716334483575	0.0022355611921159	0.00216753327520528
250	14.590010676409	0.29	-1.81266698205211	-1.87289406439659	-1.75243989970763	0.419777088710469	-14.7421272552743	-15.1112454004938	-14.3730091100549	3.94	2.24	6.99	-3.4190145500796	-3.33549924238945	-3.2519839346993	-3.68138025640969	-3.59145621533436	-3.50153217425903	-3.57013101100587	-3.48367388068213	-3.39700744208327	-1.81266698205211	5.68514588122766	-0.140741745818043	-20.8117959141406	-0.876735073757081	-0.861232255498296	-0.893295834340523	-1.01750105861261	-1.00083541813753	-1.03530399517802	-0.954832009368906	-0.938742074579448	-0.972431415032866	0.0020716334483575	0.0022355611921159	0.00216753327520528
250	14.590010676409	0.29	-1.81225721615987	-1.87246927527998	-1.75204515703976	0.422649259613853	-14.9319774689171	-15.3036532827881	-14.5603016550461	4.01	2.26	7.12	-3.40383267258454	-3.32116468112616	-3.23849668966778	-3.6577471585064	-3.56891241251793	-3.48007766652945	-3.54216534319515	-3.45812890185424	-3.37061707750404	-1.81225721615987	5.7211286407228	-0.227960340781033	-21.0670160645331	-0.876735073757081	-0.861232255498296	-0.893295834340523	-1.01750105861261	-1.00083541813753	-1.03530399517802	-0.954832009368906	-0.938742074579448	-0.972431415032866	0.0020716334483575	0.0022355611921159	0.00216753327520528
250	14.590010676409	0.29	-1.81028317910153	-1.87028071457799	-1.75028564362507	0.41700171997665	-14.8890203622578	-15.2639484746213	-14.5140922498943	3.99	2.28	7.08	-3.41447293914243	-3.33060329716104	-3.24673365517965	-3.67160917538106	-3.58142350030814	-3.49123782523521	-3.56295036562509	-3.4776492658263	-3.39015501423278	-1.81028317910153	5.69228374723239	-0.0439048464665379	-20.8900931113027	-0.876735073757081	-0.861232255498296	-0.893295834340523	-1.01750105861261	-1.00083541813753	-1.03530399517802	-0.954832009368906	-0.938742074579448	-0.972431415032866	0.0020716334483575	0.0022355611921159	0.00216753327520528
250	14.590010676409	0.29	-1.80860889682253	-1.86859631316175	-1.74862148048331	0.42973528212006	-14.9472433191291	-15.3139476319137	-14.5805390063446	4.03	2.24	7.09	-3.3938303177481	-3.3125624275678	-3.2312945373875	-3.64548119668034	-3.55818733169337	-3.47089346670641	-3.52939048267749	-3.44380743558926	-3.36011574498957	-1.80860889682253	5.73800979393175	0.155777318965749	-20.7264775265411	-0.876735073757081	-0.861232255498296	-0.893295834340523	-1.01750105861261	-1.00083541813753	-1.03530399517802	-0.954832009368906	-0.938742074579448	-0.972431415032866	0.0020716334483575	0.0022355611921159	0.00216753327520528
250	14.590010676409	0.29	-1.8077859245257	-1.8673412105448	-1.7482306385066	0.437452865112514	-15.1330823184582	-15.4985579188871	-14.7676067180292	4.07	2.26	7.06	-3.40368759304209	-3.3234243341473	-3.24316107525251	-3.65227382614031	-3.56614858942311	-3.4800233527059	-3.53988904855589	-3.45795627210706	-3.37458623828649	-1.8077859245257	5.71938682021427	-0.0827829321139978	-20.9162303338386	-0.876735073757081	-0.861232255498296	-0.893295834340523	-1.01750105861261	-1.00083541813753	-1.03530399517802	-0.954832009368906	-0.938742074579448	-0.972431415032866	0.0020716334483575	0.0022355611921159	0.00216753327520528
250	14.590010676409	0.29	-1.80726009969777	-1.86690673114512	-1.74761346825042	0.422812937584815	-14.7577781503627	-15.1249947504771	-14.3905615502484	4.05	2.3	7.27	-3.3357793004778	-3.25479060899977	-3.17380191752174	-3.58113969430054	-3.4941939488791	-3.40724820345766	-3.46790242071596	-3.38453467980148	-3.29893010474826	-1.80726009969777	5.76852926913394	0.156072587158272	-20.8520740211763	-0.876735073757081	-0.861232255498296	-0.893295834340523	-1.01750105861261	-1.00083541813753	-1.03530399517802	-0.954832009368906	-0.938742074579448	-0.972431415032866	0.0020716334483575	0.0022355611921159	0.00216753327520528
250	14.590010676409	0.29	-1.80628769399939	-1.86695396238389	-1.74562142561489	0.428570029976292	-15.0105550146061	-15.3796894209237	-14.6414206082886	4.03	2.28	7.04	-3.41200954862792	-3.3301164697359	-3.24822339084387	-3.66545442107481	-3.57747830500534	-3.48950218893588	-3.56099647591742	-3.47636864058123	-3.39092002848051	-1.80628769399939	5.67205761154626	-0.00737561105176302	-20.7377597898359	-0.876735073757081	-0.861232255498296	-0.893295834340523	-1.01750105861261	-1.00083541813753	-1.03530399517802	-0.954832009368906	-0.938742074579448	-0.972431415032866	0.0020716334483575	0.0022355611921159	0.00216753327520528
250	14.590010676409	0.29	-1.80589591454088	-1.86606760943407	-1.74572421964769	0.416947850599995	-14.8179098331655	-15.1910886181102	-14.4447310482209	3.96	2.25	7.06	-3.42359885314278	-3.33949596280545	-3.25539307246811	-3.68461959360352	-3.59410456222619	-3.50358953084885	-3.57043357122144	-3.48399965044722	-3.39764063488915	-1.80589591454088	5.72743313306759	-0.175882220039599	-20.9496949522454	-0.876735073757081	-0.861232255498296	-0.893295834340523	-1.01750105861261	-1.00083541813753	-1.03530399517802	-0.954832009368906	-0.938742074579448	-0.972431415032866	0.0020716334483575	0.0022355611921159	0.00216753327520528
250	14.590010676409	0.29	-1.80513723720414	-1.86479447267562	-1.74548000173266	0.425805569761459	-14.7452792775586	-15.109944199313	-14.3806143558042	4	2.25	7.29	-3.36999262689488	-3.2886608839454	-3.20732914099593	-3.6225318587048	-3.53510530838919	-3.44767875807358	-3.49684543195884	-3.41151294031447	-3.32759007628133	-1.80513723720414	5.74692022600605	-0.0621723390454795	-20.8931324189462	-0.876735073757081	-0.861232255498296	-0.893295834340523	-1.01750105861261	-1.00083541813753	-1.03530399517802	-0.954832009368906	-0.938742074579448	-0.972431415032866	0.0020716334483575	0.0022355611921159	0.00216753327520528
250	14.590010676409	0.29	-1.8048154250091	-1.86509105378692	-1.74453979623127	0.43215336163769	-15.1591590106998	-15.5292332525374	-14.7890847688622	3.99	2.23	7.09	-3.47535995298037	-3.39253930248226	-3.30971865198415	-3.73727416829488	-3.64821188930922	-3.55914961032355	-3.61709449819966	-3.53165168950689	-3.44425310189427	-1.8048154250091	5.69887404226766	-0.0535355019920207	-20.8081150209473	-0.876735073757081	-0.861232255498296	-0.893295834340523	-1.01750105861261	-1.00083541813753	-1.03530399517802	-0.954832009368906	-0.938742074579448	-0.972431415032866	0.0020716334483575	0.0022355611921159	0.00216753327520528
250	14.590010676409	0.29	-1.8045918166071	-1.86480659854142	-1.74437703467279	0.425382622467506	-15.0180682139609	-15.3898008969137	-14.6463355310082	3.92	2.25	7.03	-3.49329871080207	-3.4089198867471	-3.32454106269213	-3.76279288592274	-3.67190456941697	-3.5810162529112	-3.64905092704662	-3.56002080194739	-3.47305727537868	-1.8045918166071	5.64302234356294	0.278589816562251	-20.3575937322255	-0.876735073757081	-0.861232255498296	-0.893295834340523	-1.01750105861261	-1.00083541813753	-1.03530399517802	-0.954832009368906	-0.938742074579448	-0.972431415032866	0.0020716334483575	0.0022355611921159	0.00216753327520528
250	14.590010676409	0.29	-1.80444226418172	-1.86488013104717	-1.74400439731626	0.420295449780357	-14.7859822082196	-15.1558047316771	-14.4161596847622	3.98	2.23	7.09	-3.3945338541827	-3.31170254973261	-3.22887124528253	-3.65069969936358	-3.56161759523867	-3.47253549111377	-3.53264806782922	-3.44682877420768	-3.3573116792317	-1.80444226418172	5.66448116778667	-0.40731936842074	-21.1062660392554	-0.876735073757081	-0.861232255498296	-0.893295834340523	-1.01750105861261	-1.00083541813753	-1.03530399517802	-0.954832009368906	-0.938742074579448	-0.972431415032866	0.0020716334483575	0.0022355611921159	0.00216753327520528
250	14.590010676409	0.29	-1.80430118027541	-1.86436104580986	-1.74424131474097	0.424692203035173	-14.8692039983984	-15.2377722086568	-14.5006357881399	3.98	2.23	6.95	-3.41511866491794	-3.33251445237865	-3.24991023983937	-3.67311622836318	-3.58427162195871	-3.49542701555424	-3.56279342591691	-3.47788780002956	-3.39151835392658	-1.80430118027541	5.68555590545682	0.0461492809106832	-20.574012664716	-0.876735073757081	-0.861232255498296	-0.893295834340523	-1.01750105861261	-1.00083541813753	-1.03530399517802	-0.954832009368906	-0.938742074579448	-0.972431415032866	0.0020716334483575	0.0022355611921159	0.00216753327520528
250	14.590010676409	0.29	-1.80359761890833	-1.86375812167901	-1.74343711613765	0.421121043803603	-14.8358590475905	-15.206301094629	-14.465417000552	4.01	2.26	7.02	-3.38891154624292	-3.30635397207611	-3.2237963979093	-3.64254905223822	-3.55381259233569	-3.46507613243317	-3.53828705242337	-3.45054127460939	-3.36441789844741	-1.80359761890833	5.67264115269118	0.0413657354628684	-20.6985881972479	-0.876735073757081	-0.861232255498296	-0.893295834340523	-1.01750105861261	-1.00083541813753	-1.03530399517802	-0.954832009368906	-0.938742074579448	-0.972431415032866	0.0020716334483575	0.0022355611921159	0.00216753327520528
250	14.590010676409	0.29	-1.80354221114756	-1.86302299299677	-1.74406142929834	0.431987756754233	-14.9430202719674	-15.3079411261213	-14.5780994178135	4.01	2.25	7.19	-3.40920367719743	-3.32793281865299	-3.24666196010855	-3.664067031767	-3.57672057152826	-3.48937411128953	-3.54354078148895	-3.46001095082233	-3.3747717405095	-1.80354221114756	5.74979605292009	0.156804977522274	-20.6648641970683	-0.876735073757081	-0.861232255498296	-0.893295834340523	-1.01750105861261	-1.00083541813753	-1.03530399517802	-0.954832009368906	-0.938742074579448	-0.972431415032866	0.0020716334483575	0.0022355611921159	0.00216753327520528
250	14.590010676409	0.29	-1.80297638630682	-1.862497033099	-1.74345573951464	0.432205132846953	-15.090114440822	-15.4584642695474	-14.7217646120967	4.04	2.28	7.24	-3.4168699654043	-3.33545156286525	-3.2540331603262	-3.66912311255333	-3.58169393158717	-3.494264750621	-3.55138669646119	-3.46533705185444	-3.38322595583454	-1.80297638630682	5.83255581984141	0.184153508651105	-20.8329378555695	-0.876735073757081	-0.861232255498296	-0.893295834340523	-1.01750105861261	-1.00083541813753	-1.03530399517802	-0.954832009368906	-0.938742074579448	-0.972431415032866	0.0020716334483575	0.0022355611921159	0.00216753327520528
250	14.590010676409	0.29	-1.80289781511622	-1.86239059266681	-1.74340503756564	0.43286378277237	-14.9632122623106	-15.327974667279	-14.5984498573422	4	2.28	7.11	-3.41950556251764	-3.33813101044133	-3.25675645836503	-3.67586526950253	-3.58839008213118	-3.50091489475982	-3.56561417796119	-3.48159899903831	-3.39579944421989	-1.80289781511622	5.74739366514846	-0.0141680461705936	-20.8705865204318	-0.876735073757081	-0.861232255498296	-0.893295834340523	-1.01750105861261	-1.00083541813753	-1.03530399517802	-0.954832009368906	-0.938742074579448	-0.972431415032866	0.0020716334483575	0.0022355611921159	0.00216753327520528
250	14.590010676409	0.29	-1.80285715528829	-1.86283979164997	-1.74287451892661	0.421749869621828	-14.7003190905726	-15.0669037786104	-14.3337344025347	3.91	2.21	7	-3.43094337421368	-3.34746694634287	-3.26399051847206	-3.69701962405148	-3.60706943883315	-3.51711925361482	-3.57978982358225	-3.49145974937919	-3.40435707685389	-1.80285715528829	5.63965226683358	-0.110267421110815	-20.6095112391249	-0.876735073757081	-0.861232255498296	-0.893295834340523	-1.01750105861261	-1.00083541813753	-1.03530399517802	-0.954832009368906	-0.938742074579448	-0.972431415032866	0.0020716334483575	0.0022355611921159	0.00216753327520528
250	14.590010676409	0.29	-1.80281017377053	-1.86312107093469	-1.74249927660636	0.419345794929481	-14.8652311304636	-15.237761321915	-14.4927009390121	3.98	2.23	7.05	-3.41749057581376	-3.33394034874331	-3.25039012167286	-3.67596440233425	-3.58609505121109	-3.49622570008792	-3.5597488517384	-3.47606079756519	-3.38603796098891	-1.80281017377053	5.70730626255143	0.22263176440813	-20.5519077282734	-0.876735073757081	-0.861232255498296	-0.893295834340523	-1.01750105861261	-1.00083541813753	-1.03530399517802	-0.954832009368906	-0.938742074579448	-0.972431415032866	0.0020716334483575	0.0022355611921159	0.00216753327520528
250	14.590010676409	0.29	-1.80247034761082	-1.86215091095842	-1.74278978426321	0.43037539180837	-15.0395693214412	-15.4080572146818	-14.6710814282006	4.09	2.29	7.1	-3.36659408075287	-3.2860810645479	-3.20556804834292	-3.6103797327127	-3.52403651611053	-3.43769329950837	-3.50545391121713	-3.42036709449674	-3.33760452288848	-1.80247034761082	5.77721801924787	-0.00272288088789644	-20.9676796630195	-0.876735073757081	-0.861232255498296	-0.893295834340523	-1.01750105861261	-1.00083541813753	-1.03530399517802	-0.954832009368906	-0.938742074579448	-0.972431415032866	0.0020716334483575	0.0022355611921159	0.00216753327520528
250	14.590010676409	0.29	-1.80242940125265	-1.86181117545092	-1.74304762705438	0.434750504478353	-14.9448862786524	-15.3078053801042	-14.5819671772005	3.94	2.22	6.97	-3.46279876467406	-3.38070235797311	-3.29860595127216	-3.72843731564425	-3.64004312151818	-3.5516489273921	-3.61262439743249	-3.52735614310277	-3.44210835232447	-1.80242940125265	5.65964117212872	-0.112538590861228	-20.6538621175322	-0.876735073757081	-0.861232255498296	-0.893295834340523	-1.01750105861261	-1.00083541813753	-1.03530399517802	-0.954832009368906	-0.938742074579448	-0.972431415032866	0.0020716334483575	0.0022355611921159	0.00216753327520528
250	14.590010676409	0.29	-1.80224065418673	-1.86200429008882	-1.74247701828464	0.426503184963362	-14.9953189434299	-15.3656390059967	-14.6249988808631	4.07	2.26	7.14	-3.37911596374646	-3.29767747396894	-3.21623898419141	-3.62647261081076	-3.53907269443839	-3.45167277806602	-3.51190898543196	-3.42749793390821	-3.34264385939355	-1.80224065418673	5.75983617667658	-0.0111510023456664	-20.9287352507118	-0.876735073757081	-0.861232255498296	-0.893295834340523	-1.01750105861261	-1.00083541813753	-1.03530399517802	-0.954832009368906	-0.938742074579448	-0.972431415032866	0.0020716334483575	0.0022355611921159	0.00216753327520528
250	14.590010676409	0.29	-1.80197121814659	-1.86221320961521	-1.74172922667796	0.431874261971388	-15.2039175863303	-15.5752956485125	-14.832539524148	3.96	2.22	7.01	-3.50916596178913	-3.42549324801373	-3.34182053423833	-3.77658202259191	-3.68653302802554	-3.59648403345916	-3.65855379311508	-3.57060208434991	-3.48379094415063	-1.80197121814659	5.69224311465689	-0.208988850654664	-20.8702175603786	-0.876735073757081	-0.861232255498296	-0.893295834340523	-1.01750105861261	-1.00083541813753	-1.03530399517802	-0.954832009368906	-0.938742074579448	-0.972431415032866	0.0020716334483575	0.0022355611921159	0.00216753327520528
250	14.590010676409	0.29	-1.80124711169879	-1.86116544237577	-1.74132878102181	0.428017122104913	-14.9322881200211	-15.2999126412682	-14.564663598774	3.93	2.2	6.89	-3.47001791018134	-3.38664072347058	-3.30326353675983	-3.73735135088357	-3.64755070735605	-3.55775006382853	-3.62505680305413	-3.53637236925619	-3.45008145874877	-1.80124711169879	5.60248952468254	-0.219780953716031	-20.6498696898342	-0.876735073757081	-0.861232255498296	-0.893295834340523	-1.01750105861261	-1.00083541813753	-1.03530399517802	-0.954832009368906	-0.938742074579448	-0.972431415032866	0.0020716334483575	0.0022355611921159	0.00216753327520528
250	14.590010676409	0.29	-1.80093713328407	-1.86039370481379	-1.74148056175434	0.428058761288621	-15.0624394018864	-15.4332366404711	-14.6916421633016	4.02	2.3	7.04	-3.43226683612196	-3.34980357228638	-3.26734030845079	-3.68825437040305	-3.59964077834826	-3.51102718629347	-3.58581919267264	-3.49889702865297	-3.41446800573253	-1.80093713328407	5.72982326073473	-0.179000230687742	-21.0243252286351	-0.876735073757081	-0.861232255498296	-0.893295834340523	-1.01750105861261	-1.00083541813753	-1.03530399517802	-0.954832009368906	-0.938742074579448	-0.972431415032866	0.0020716334483575	0.0022355611921159	0.00216753327520528
250	14.590010676409	0.29	-1.80089339898349	-1.8602749012031	-1.74151189676388	0.424449979943876	-14.7372857559344	-15.1027651956284	-14.3718063162404	3.95	2.23	7.04	-3.40893147707007	-3.32643702323619	-3.2439425694023	-3.66949412445998	-3.58069418357523	-3.49189424269049	-3.55479406104206	-3.46850910228245	-3.38116630093222	-1.80089339898349	5.68090317436609	0.0550414856865065	-20.6303532977501	-0.876735073757081	-0.861232255498296	-0.893295834340523	-1.01750105861261	-1.00083541813753	-1.03530399517802	-0.954832009368906	-0.938742074579448	-0.972431415032866	0.0020716334483575	0.0022355611921159	0.00216753327520528
250	14.590010676409	0.29	-1.80059128253019	-1.86104371778067	-1.74013884727971	0.442844900783221	-15.4746196402506	-15.8442770207024	-15.1049622597988	3.97	2.21	7.14	-3.5584110814342	-3.47539101575275	-3.39237095007131	-3.82815618451675	-3.73884278856439	-3.64952939261202	-3.69658150728142	-3.60962562088288	-3.52491706032633	-1.80059128253019	5.70064890279907	0.159159231412243	-20.5625304852416	-0.876735073757081	-0.861232255498296	-0.893295834340523	-1.01750105861261	-1.00083541813753	-1.03530399517802	-0.954832009368906	-0.938742074579448	-0.972431415032866	0.0020716334483575	0.0022355611921159	0.00216753327520528
250	14.590010676409	0.29	-1.80051571587484	-1.86103805023167	-1.739993381518	0.419025131899266	-14.8670573664885	-15.2398787573919	-14.494235975585	4	2.28	7.11	-3.40167786416415	-3.31846078003165	-3.23524369589914	-3.6569281912078	-3.56746678036694	-3.47800536952607	-3.54805047222331	-3.46214866579134	-3.37422266917751	-1.80051571587484	5.70344253406266	0.0869029081346278	-20.7134175252998	-0.876735073757081	-0.861232255498296	-0.893295834340523	-1.01750105861261	-1.00083541813753	-1.03530399517802	-0.954832009368906	-0.938742074579448	-0.972431415032866	0.0020716334483575	0.0022355611921159	0.00216753327520528
250	14.590010676409	0.29	-1.80030427842857	-1.86011000961762	-1.74049854723953	0.431023574158535	-15.0578948337851	-15.4263444020759	-14.6894452654943	3.98	2.27	7	-3.46142841311211	-3.37875414037196	-3.2960798676318	-3.72343104130563	-3.63449898300508	-3.54556692470453	-3.61827098970767	-3.53271402075258	-3.44485291642091	-1.80030427842857	5.6744018350027	0.337615705980142	-20.4236639793368	-0.876735073757081	-0.861232255498296	-0.893295834340523	-1.01750105861261	-1.00083541813753	-1.03530399517802	-0.954832009368906	-0.938742074579448	-0.972431415032866	0.0020716334483575	0.0022355611921159	0.00216753327520528
250	14.590010676409	0.29	-1.800300816975	-1.85989564687097	-1.74070598707903	0.434310668775804	-15.143588042773	-15.5116616689909	-14.7755144165551	3.98	2.27	7.13	-3.4764594013014	-3.3939670774265	-3.31147475355159	-3.73908550649538	-3.650361371681	-3.56163723686662	-3.62405558456573	-3.53778285003384	-3.45229303803539	-1.800300816975	5.72025243654285	-0.209231688359462	-20.9587675628179	-0.876735073757081	-0.861232255498296	-0.893295834340523	-1.01750105861261	-1.00083541813753	-1.03530399517802	-0.954832009368906	-0.938742074579448	-0.972431415032866	0.0020716334483575	0.0022355611921159	0.00216753327520528
250	14.590010676409	0.29	-1.80008063790224	-1.86060227460954	-1.73955900119493	0.435273007284048	-15.1584888598565	-15.5262039749327	-14.7907737447802	3.91	2.23	7.09	-3.53701171960411	-3.45324284257531	-3.36947396554651	-3.81150223189025	-3.72123245415992	-3.6309626764296	-3.68934086802694	-3.60295519598454	-3.51488138965718	-1.80008063790224	5.64834080399194	0.153302922230249	-20.4756146404157	-0.876735073757081	-0.861232255498296	-0.893295834340523	-1.01750105861261	-1.00083541813753	-1.03530399517802	-0.954832009368906	-0.938742074579448	-0.972431415032866	0.0020716334483575	0.0022355611921159	0.00216753327520528
250	14.590010676409	0.29	-1.79985685561083	-1.85913628396544	-1.74057742725621	0.428115552408894	-15.0679571070985	-15.438847158079	-14.6970670561179	4	2.26	7.16	-3.44337715302914	-3.36065631806292	-3.2779354830967	-3.70141923040964	-3.612499406733	-3.52357958305636	-3.58292074228889	-3.49716551246063	-3.41033796920096	-1.79985685561083	5.74173711779955	-0.363963293064528	-21.1809994204218	-0.876735073757081	-0.861232255498296	-0.893295834340523	-1.01750105861261	-1.00083541813753	-1.03530399517802	-0.954832009368906	-0.938742074579448	-0.972431415032866	0.0020716334483575	0.0022355611921159	0.00216753327520528
250	14.590010676409	0.29	-1.79983404219119	-1.85944575513285	-1.74022232924953	0.424648879996693	-14.9572932244001	-15.3280778051417	-14.5865086436584	4	2.26	7.01	-3.42343928227851	-3.34062664816282	-3.25781401404714	-3.68058084057718	-3.59154797936602	-3.50251511815486	-3.57356508730611	-3.48688527545809	-3.40094586135824	-1.79983404219119	5.69567483861695	0.184108862757221	-20.5809790447204	-0.876735073757081	-0.861232255498296	-0.893295834340523	-1.01750105861261	-1.00083541813753	-1.03530399517802	-0.954832009368906	-0.938742074579448	-0.972431415032866	0.0020716334483575	0.0022355611921159	0.00216753327520528
250	14.590010676409	0.29	-1.79960123178074	-1.85893618046263	-1.74026628309886	0.436831910927957	-15.011116906067	-15.3741046955195	-14.6481291166145	3.98	2.23	6.97	-3.44958926005351	-3.36814329589334	-3.28669733173318	-3.71068106289404	-3.62307063334	-3.53546020378597	-3.59987665016143	-3.51312093206937	-3.42843840847833	-1.79960123178074	5.67683293428236	0.199522826691661	-20.4138437954347	-0.876735073757081	-0.861232255498296	-0.893295834340523	-1.01750105861261	-1.00083541813753	-1.03530399517802	-0.954832009368906	-0.938742074579448	-0.972431415032866	0.0020716334483575	0.0022355611921159	0.00216753327520528
250	14.590010676409	0.29	-1.79935327844183	-1.85908990752476	-1.73961664935891	0.425492224702458	-14.972185625707	-15.3426995313046	-14.6016717201093	4.06	2.26	7.11	-3.37622427655435	-3.29469116431895	-3.21315805208355	-3.6236328019226	-3.5361249719509	-3.44861714197921	-3.51121846312001	-3.42669372988461	-3.34071289716117	-1.79935327844183	5.75105929200893	0.120351294410669	-20.7824512158659	-0.876735073757081	-0.861232255498296	-0.893295834340523	-1.01750105861261	-1.00083541813753	-1.03530399517802	-0.954832009368906	-0.938742074579448	-0.972431415032866	0.0020716334483575	0.0022355611921159	0.00216753327520528
250	14.590010676409	0.29	-1.79927986716006	-1.85901610570283	-1.73954362861729	0.417899279554084	-14.8672340082805	-15.2409232562884	-14.4935447602725	4.02	2.32	7	-3.38523007554238	-3.30222827440534	-3.2192264732683	-3.63718141021985	-3.54800206306364	-3.45882271590744	-3.54235399143195	-3.45528299719471	-3.36913901078683	-1.79927986716006	5.71502606698726	-0.0533839377601769	-20.9569699143046	-0.876735073757081	-0.861232255498296	-0.893295834340523	-1.01750105861261	-1.00083541813753	-1.03530399517802	-0.954832009368906	-0.938742074579448	-0.972431415032866	0.0020716334483575	0.0022355611921159	0.00216753327520528
250	14.590010676409	0.29	-1.79895136747069	-1.85916174580225	-1.73874098913913	0.424282069170686	-14.8943983861302	-15.2639011341292	-14.5248956381313	4.06	2.28	7.11	-3.36261359090563	-3.28121271236351	-3.19981183382139	-3.60948179675636	-3.52210482601776	-3.43472785527917	-3.50160066771832	-3.41786957163326	-3.33235846541618	-1.79895136747069	5.72527182398399	-0.173601505104061	-21.0714060491975	-0.876735073757081	-0.861232255498296	-0.893295834340523	-1.01750105861261	-1.00083541813753	-1.03530399517802	-0.954832009368906	-0.938742074579448	-0.972431415032866	0.0020716334483575	0.0022355611921159	0.00216753327520528
250	14.590010676409	0.29	-1.7989164956471	-1.85866023232755	-1.73917275896664	0.436207883239629	-14.9217457167202	-15.2830303977372	-14.5604610357032	3.97	2.22	7.05	-3.4326431253771	-3.35149682491692	-3.27035052445673	-3.69288955016318	-3.60559112907523	-3.51829270798728	-3.57439996475495	-3.48714896473301	-3.40402634525694	-1.7989164956471	5.65781118928964	0.0440554353508268	-20.5387991561267	-0.876735073757081	-0.861232255498296	-0.893295834340523	-1.01750105861261	-1.00083541813753	-1.03530399517802	-0.954832009368906	-0.938742074579448	-0.972431415032866	0.0020716334483575	0.0022355611921159	0.00216753327520528
250	14.590010676409	0.29	-1.7988720371872	-1.85887443361248	-1.73886964076192	0.429232694736936	-15.0267028058683	-15.3957347927754	-14.6576708189612	4.06	2.25	7.07	-3.39193208981152	-3.31062830954995	-3.22932452928838	-3.64098653266144	-3.55371297848975	-3.46643942431807	-3.5297936110597	-3.44450911880702	-3.36052710729678	-1.7988720371872	5.69739788458526	-0.131979498223484	-20.9142258095514	-0.876735073757081	-0.861232255498296	-0.893295834340523	-1.01750105861261	-1.00083541813753	-1.03530399517802	-0.954832009368906	-0.938742074579448	-0.972431415032866	0.0020716334483575	0.0022355611921159	0.00216753327520528
250	14.590010676409	0.29	-1.79865646862453	-1.8578968562799	-1.73941608096917	0.42917451451429	-14.8521103115885	-15.21689789644	-14.487322726737	4	2.28	7.09	-3.39278120669092	-3.31144764772633	-3.23011408876173	-3.64689574259276	-3.55947041456603	-3.47204508653929	-3.54114084953431	-3.45535825348099	-3.37005405342302	-1.79865646862453	5.72309368948708	0.390471885866	-20.4635838671566	-0.876735073757081	-0.861232255498296	-0.893295834340523	-1.01750105861261	-1.00083541813753	-1.03530399517802	-0.954832009368906	-0.938742074579448	-0.972431415032866	0.0020716334483575	0.0022355611921159	0.00216753327520528
250	14.590010676409	0.29	-1.79844504424906	-1.85879599566945	-1.73809409282867	0.420030665401735	-14.7881111642559	-15.1581879904285	-14.4180343380833	3.97	2.23	7.07	-3.40681070998507	-3.32363574898589	-3.24046078798671	-3.66537555444763	-3.57588790903928	-3.48640026363092	-3.54798153210468	-3.46019419790323	-3.37492305908482	-1.79844504424906	5.69788134043996	-0.113806388699751	-20.8682855081239	-0.876735073757081	-0.861232255498296	-0.893295834340523	-1.01750105861261	-1.00083541813753	-1.03530399517802	-0.954832009368906	-0.938742074579448	-0.972431415032866	0.0020716334483575	0.0022355611921159	0.00216753327520528
250	14.590010676409	0.29	-1.79841594283258	-1.85841775701047	-1.73841412865469	0.425045347216232	-15.0945984136829	-15.4684832865921	-14.7207135407736	4.08	2.32	7.23	-3.39235535001597	-3.31035957024853	-3.22836379048108	-3.63953741271194	-3.55156705661505	-3.46359670051816	-3.53113654431199	-3.44461664693446	-3.36148237873208	-1.79841594283258	5.81980644337527	-0.22383834978779	-21.3292591379089	-0.876735073757081	-0.861232255498296	-0.893295834340523	-1.01750105861261	-1.00083541813753	-1.03530399517802	-0.954832009368906	-0.938742074579448	-0.972431415032866	0.0020716334483575	0.0022355611921159	0.00216753327520528
250	14.590010676409	0.29	-1.79822889483302	-1.85808267423461	-1.73837511543143	0.434481364001612	-15.2229971947358	-15.592872400012	-14.8531219894595	4.05	2.27	7.22	-3.44182327879927	-3.36018052183234	-3.27853776486542	-3.69533433074913	-3.60767809211095	-3.52002185347277	-3.57522288663	-3.48937492108792	-3.40542086797381	-1.79822889483302	5.72443933114387	-0.00665525796400792	-20.9032671981024	-0.876735073757081	-0.861232255498296	-0.893295834340523	-1.01750105861261	-1.00083541813753	-1.03530399517802	-0.954832009368906	-0.938742074579448	-0.972431415032866	0.0020716334483575	0.0022355611921159	0.00216753327520528
250	14.590010676409	0.29	-1.79807083555772	-1.85790927225726	-1.73823239885817	0.425603460735215	-15.0586512072935	-15.4312200853524	-14.6860823292347	3.92	2.21	7.05	-3.5029908503796	-3.41841520673266	-3.33383956308571	-3.77326959293569	-3.68216838311054	-3.5910671732854	-3.65020124087931	-3.56234512921698	-3.47324716299822	-1.79807083555772	5.67803563105868	-0.105882562921683	-20.7260932544538	-0.876735073757081	-0.861232255498296	-0.893295834340523	-1.01750105861261	-1.00083541813753	-1.03530399517802	-0.954832009368906	-0.938742074579448	-0.972431415032866	0.0020716334483575	0.0022355611921159	0.00216753327520528
250	14.590010676409	0.29	-1.79789191265239	-1.8571986771112	-1.73858514819358	0.43419808711	-15.0516384648747	-15.4175610360267	-14.6857158937226	3.96	2.23	7.03	-3.47385090240293	-3.39140203445061	-3.3089531664983	-3.73860383969187	-3.64987128813314	-3.56113873657442	-3.62311517439607	-3.53638909016691	-3.44989179007229	-1.79789191265239	5.68925884118902	-0.108565300735281	-20.7551944923535	-0.876735073757081	-0.861232255498296	-0.893295834340523	-1.01750105861261	-1.00083541813753	-1.03530399517802	-0.954832009368906	-0.938742074579448	-0.972431415032866	0.0020716334483575	0.0022355611921159	0.00216753327520528
250	14.590010676409	0.29	-1.7974822695589	-1.85804280140297	-1.73692173771482	0.408031596140712	-14.570047956338	-14.9437973661062	-14.1962985465699	3.97	2.3	7.03	-3.35873271251201	-3.27472967512356	-3.19072663773512	-3.61366195467843	-3.52328305100526	-3.43290414733209	-3.51368278742075	-3.42503612621348	-3.33833040978865	-1.7974822695589	5.68146215051739	0.217204797404799	-20.552800414368	-0.876735073757081	-0.861232255498296	-0.893295834340523	-1.01750105861261	-1.00083541813753	-1.03530399517802	-0.954832009368906	-0.938742074579448	-0.972431415032866	0.0020716334483575	0.0022355611921159	0.00216753327520528
250	14.590010676409	0.29	-1.79690581570764	-1.8572248150871	-1.73658681632818	0.422911043153106	-15.055804392414	-15.4303614637258	-14.6812473211022	3.99	2.24	6.94	-3.44778073176373	-3.36408919566779	-3.28039765957186	-3.70693712492395	-3.61695481852675	-3.52697251212955	-3.59783603278707	-3.51003106759701	-3.42279920240403	-1.79690581570764	5.69301704860781	-0.163884518237995	-20.8887075585861	-0.876735073757081	-0.861232255498296	-0.893295834340523	-1.01750105861261	-1.00083541813753	-1.03530399517802	-0.954832009368906	-0.938742074579448	-0.972431415032866	0.0020716334483575	0.0022355611921159	0.00216753327520528
250	14.590010676409	0.29	-1.79631841581222	-1.85648627820737	-1.73615055341706	0.426280031365941	-14.8688030694321	-15.236166283288	-14.5014398555762	4.04	2.21	7.14	-3.36853942857617	-3.28731968815896	-3.20609994774175	-3.61732363907095	-3.53010539709996	-3.44288715512897	-3.49199459543526	-3.40935281776378	-3.32552589564511	-1.79631841581222	5.72786954684341	-0.426149317095565	-21.1522388400319	-0.876735073757081	-0.861232255498296	-0.893295834340523	-1.01750105861261	-1.00083541813753	-1.03530399517802	-0.954832009368906	-0.938742074579448	-0.972431415032866	0.0020716334483575	0.0022355611921159	0.00216753327520528
250	14.590010676409	0.29	-1.79544607394099	-1.85561194371653	-1.73528020416545	0.427376966491701	-14.759294245836	-15.1231352231217	-14.3954532685503	3.99	2.22	7.12	-3.38049423704026	-3.29916438653195	-3.21783453602365	-3.63476254500177	-3.54731536311365	-3.45986818122554	-3.51204944872184	-3.42780436990774	-3.34470862566693	-1.79544607394099	5.71151015335024	-0.255657267887939	-20.9171692506015	-0.876735073757081	-0.861232255498296	-0.893295834340523	-1.01750105861261	-1.00083541813753	-1.03530399517802	-0.954832009368906	-0.938742074579448	-0.972431415032866	0.0020716334483575	0.0022355611921159	0.00216753327520528
250	14.590010676409	0.29	-1.79544335215937	-1.85577665273767	-1.73511005158107	0.429768600635492	-15.1284686800245	-15.4995938086169	-14.7573435514321	3.97	2.21	7.05	-3.48095863558636	-3.39760992095497	-3.31426120632359	-3.74482729291973	-3.65516045856253	-3.56549362420533	-3.62117331865163	-3.53628697867385	-3.44987057171883	-1.79544335215937	5.67493033450337	-0.242936623437954	-20.8646780946761	-0.876735073757081	-0.861232255498296	-0.893295834340523	-1.01750105861261	-1.00083541813753	-1.03530399517802	-0.954832009368906	-0.938742074579448	-0.972431415032866	0.0020716334483575	0.0022355611921159	0.00216753327520528
250	14.590010676409	0.29	-1.79497011649844	-1.85509849406154	-1.73484173893534	0.417539539879434	-14.7482390581858	-15.1192115923571	-14.3772665240145	3.95	2.22	7.02	-3.40837187065442	-3.32474235449009	-3.24111283832575	-3.66835400555671	-3.57834543775765	-3.48833686995859	-3.55303652154942	-3.46540212693794	-3.37753804735201	-1.79497011649844	5.68185590255756	-0.0675437750729386	-20.7297646762663	-0.876735073757081	-0.861232255498296	-0.893295834340523	-1.01750105861261	-1.00083541813753	-1.03530399517802	-0.954832009368906	-0.938742074579448	-0.972431415032866	0.0020716334483575	0.0022355611921159	0.00216753327520528
250	14.590010676409	0.29	-1.7947778583545	-1.85395367686732	-1.73560203984169	0.429037800697729	-14.9085420242266	-15.2748178373706	-14.5422662110826	4.02	2.27	7.14	-3.39661890093499	-3.31517116367711	-3.23372342641923	-3.64989611799949	-3.56237503049816	-3.47485394299683	-3.53569127221129	-3.45104450836874	-3.36791067143208	-1.7947778583545	5.75185544086956	0.210174194979204	-20.7232576392316	-0.876735073757081	-0.861232255498296	-0.893295834340523	-1.01750105861261	-1.00083541813753	-1.03530399517802	-0.954832009368906	-0.938742074579448	-0.972431415032866	0.0020716334483575	0.0022355611921159	0.00216753327520528
250	14.590010676409	0.29	-1.79461919936011	-1.85385360863925	-1.73538479008097	0.424495629081583	-14.6450535059987	-15.0082116872385	-14.2818953247588	4.04	2.3	7.12	-3.3159776294709	-3.23573992826799	-3.15550222706509	-3.56061375918913	-3.47445652448114	-3.38829928977314	-3.45735061934095	-3.3727552000943	-3.28996707189717	-1.79461919936011	5.7736084658073	0.192906324887964	-20.7904742238233	-0.876735073757081	-0.861232255498296	-0.893295834340523	-1.01750105861261	-1.00083541813753	-1.03530399517802	-0.954832009368906	-0.938742074579448	-0.972431415032866	0.0020716334483575	0.0022355611921159	0.00216753327520528
250	14.590010676409	0.29	-1.79426599355395	-1.85389233226074	-1.73463965484715	0.417425081977131	-14.7676124109525	-15.1391596804832	-14.3960651414218	3.98	2.26	7.07	-3.39720994017473	-3.31383516218611	-3.23046038419749	-3.65437944121744	-3.56469317514523	-3.47500690907301	-3.54157132175719	-3.4563840349017	-3.36885754189261	-1.79426599355395	5.72890137762556	-0.0395531673326635	-20.7575199881332	-0.876735073757081	-0.861232255498296	-0.893295834340523	-1.01750105861261	-1.00083541813753	-1.03530399517802	-0.954832009368906	-0.938742074579448	-0.972431415032866	0.0020716334483575	0.0022355611921159	0.00216753327520528
250	14.590010676409	0.29	-1.79400918616175	-1.85331320499787	-1.73470516732563	0.430018359803533	-14.9295913322328	-15.2956511186744	-14.5635315457912	4.05	2.3	7.22	-3.37680543386054	-3.29599078488723	-3.21517613591392	-3.62559977506391	-3.53883091056213	-3.45206204606035	-3.51408459073111	-3.43035406737012	-3.3463201655145	-1.79400918616175	5.77581863106913	-0.0606040167017008	-20.992879738493	-0.876735073757081	-0.861232255498296	-0.893295834340523	-1.01750105861261	-1.00083541813753	-1.03530399517802	-0.954832009368906	-0.938742074579448	-0.972431415032866	0.0020716334483575	0.0022355611921159	0.00216753327520528
250	14.590010676409	0.29	-1.79380063554291	-1.85302490592868	-1.73457636515714	0.42081856547693	-14.8216699037925	-15.1919873518735	-14.4513524557115	3.99	2.27	7.04	-3.4003866429426	-3.31749936329068	-3.23461208363876	-3.65671311406262	-3.56757766144542	-3.47844220882822	-3.5511865966349	-3.46315640408758	-3.37782634458604	-1.79380063554291	5.71680574832626	0.103016400779779	-20.6689548119733	-0.876735073757081	-0.861232255498296	-0.893295834340523	-1.01750105861261	-1.00083541813753	-1.03530399517802	-0.954832009368906	-0.938742074579448	-0.972431415032866	0.0020716334483575	0.0022355611921159	0.00216753327520528
250	14.590010676409	0.29	-1.7936599664874	-1.85322628584548	-1.73409364712932	0.414988816266262	-14.5985851807842	-14.9677257894726	-14.2294445720958	4.02	2.26	7.16	-3.32385694571232	-3.24188253000006	-3.15990811428779	-3.57115487614474	-3.4830814905655	-3.39500810498626	-3.45730304878646	-3.37278661613313	-3.28700490997788	-1.7936599664874	5.72504874138029	-0.190971176051917	-21.0506208326214	-0.876735073757081	-0.861232255498296	-0.893295834340523	-1.01750105861261	-1.00083541813753	-1.03530399517802	-0.954832009368906	-0.938742074579448	-0.972431415032866	0.0020716334483575	0.0022355611921159	0.00216753327520528
250	14.590010676409	0.29	-1.79314196048946	-1.8522166430859	-1.73406727789302	0.425442122989223	-14.8849291677405	-15.2533215050631	-14.5165368304179	4.01	2.27	7.15	-3.39580947891591	-3.31379519824761	-3.23178091757932	-3.64951891745834	-3.56137714429377	-3.47323537112921	-3.53633181911368	-3.45121094582949	-3.3651975556756	-1.79314196048946	5.75853963371059	-0.109230285649529	-20.9767049781362	-0.876735073757081	-0.861232255498296	-0.893295834340523	-1.01750105861261	-1.00083541813753	-1.03530399517802	-0.954832009368906	-0.938742074579448	-0.972431415032866	0.0020716334483575	0.0022355611921159	0.00216753327520528
250	14.590010676409	0.29	-1.79283115709989	-1.8525188765001	-1.73314343769969	0.423516735935976	-14.9027365754005	-15.2730259550688	-14.5324471957323	3.98	2.29	7.03	-3.42137839312994	-3.33842822421583	-3.25547805530173	-3.6796437408814	-3.59043201543684	-3.50122028999229	-3.57748006252855	-3.48858823889584	-3.40172283093698	-1.79283115709989	5.67425545046832	-0.0366975848867337	-20.8060710437728	-0.876735073757081	-0.861232255498296	-0.893295834340523	-1.01750105861261	-1.00083541813753	-1.03530399517802	-0.954832009368906	-0.938742074579448	-0.972431415032866	0.0020716334483575	0.0022355611921159	0.00216753327520528
250	14.590010676409	0.29	-1.79259334607816	-1.85219256842997	-1.73299412372635	0.434114890064021	-15.1393697678557	-15.5074875157675	-14.7712520199439	4.01	2.22	7	-3.45650301974328	-3.37445232610355	-3.29240163246381	-3.71525748573846	-3.6270644617446	-3.53887143775075	-3.59819956618007	-3.51280401614549	-3.42749637986594	-1.79259334607816	5.68469293915205	0.0151374055527836	-20.6947296710005	-0.876735073757081	-0.861232255498296	-0.893295834340523	-1.01750105861261	-1.00083541813753	-1.03530399517802	-0.954832009368906	-0.938742074579448	-0.972431415032866	0.0020716334483575	0.0022355611921159	0.00216753327520528
250	14.590010676409	0.29	-1.79220905508255	-1.85165902299317	-1.73275908717193	0.421581735724027	-14.8505166821918	-15.2209745621242	-14.4800588022595	4.04	2.26	7.25	-3.36331272355749	-3.28145425279839	-3.19959578203929	-3.61148114109452	-3.52358258758962	-3.43568403408471	-3.49114444826844	-3.40422729523857	-3.32147356159632	-1.79220905508255	5.76431505617584	0.302556118208464	-20.6705238837834	-0.876735073757081	-0.861232255498296	-0.893295834340523	-1.01750105861261	-1.00083541813753	-1.03530399517802	-0.954832009368906	-0.938742074579448	-0.972431415032866	0.0020716334483575	0.0022355611921159	0.00216753327520528
250	14.590010676409	0.29	-1.79178468932734	-1.85080224424967	-1.73276713440501	0.442060803595096	-15.2271958666026	-15.5915213365937	-14.8628703966114	4.05	2.28	7.21	-3.43799802399594	-3.35766267897857	-3.27732733396121	-3.69079450393689	-3.60455208966193	-3.51830967538697	-3.57344586954111	-3.49098572967853	-3.40689605442971	-1.79178468932734	5.80518775012547	0.249081275990944	-20.7174636637488	-0.876735073757081	-0.861232255498296	-0.893295834340523	-1.01750105861261	-1.00083541813753	-1.03530399517802	-0.954832009368906	-0.938742074579448	-0.972431415032866	0.0020716334483575	0.0022355611921159	0.00216753327520528
250	14.590010676409	0.29	-1.79095522297829	-1.85054297193857	-1.731367474018	0.425177106299076	-14.8051053084872	-15.1717207567686	-14.4384898602059	3.93	2.26	7.01	-3.43859904031187	-3.3555073759691	-3.27241571162633	-3.70321493697376	-3.61372898966649	-3.52424304235922	-3.59313290916459	-3.50786198678069	-3.42028978657913	-1.79095522297829	5.67443385011813	0.0916862031320399	-20.5947184741368	-0.876735073757081	-0.861232255498296	-0.893295834340523	-1.01750105861261	-1.00083541813753	-1.03530399517802	-0.954832009368906	-0.938742074579448	-0.972431415032866	0.0020716334483575	0.0022355611921159	0.00216753327520528
250	14.590010676409	0.29	-1.79054051691047	-1.85038175348284	-1.73069928033811	0.425186676631206	-14.9788902226695	-15.3498018049998	-14.6079786403393	3.96	2.24	7.03	-3.45381823081986	-3.37036039850718	-3.28690256619451	-3.71644585650413	-3.62664190784131	-3.53683795917848	-3.60237603260504	-3.516251031938	-3.42837706234063	-1.79054051691047	5.65239631691514	0.117332235994485	-20.5256706638572	-0.876735073757081	-0.861232255498296	-0.893295834340523	-1.01750105861261	-1.00083541813753	-1.03530399517802	-0.954832009368906	-0.938742074579448	-0.972431415032866	0.0020716334483575	0.0022355611921159	0.00216753327520528
250	14.590010676409	0.29	-1.78983606776027	-1.84896156265178	-1.73071057286876	0.426651432003509	-14.8951379109825	-15.2628724808022	-14.5274033411628	4.03	2.25	7.05	-3.38318278530874	-3.30167039190167	-3.22015799849461	-3.63412705815176	-3.5465685627191	-3.45901006728644	-3.52329752380262	-3.43911282294212	-3.35434023327916	-1.78983606776027	5.73190705547723	0.297254611011642	-20.5751868825222	-0.876735073757081	-0.861232255498296	-0.893295834340523	-1.01750105861261	-1.00083541813753	-1.03530399517802	-0.954832009368906	-0.938742074579448	-0.972431415032866	0.0020716334483575	0.0022355611921159	0.00216753327520528
250	14.590010676409	0.29	-1.78972585314574	-1.84880634773605	-1.73064535855542	0.428831498206425	-14.883582221167	-15.2493988345689	-14.5177656077651	3.96	2.26	6.98	-3.42997542463221	-3.34769401750905	-3.26541261038589	-3.69063294108112	-3.60209864156793	-3.51356434205475	-3.58441207034611	-3.49902778808017	-3.41211920270317	-1.78972585314574	5.68309152156004	-0.086076488334023	-20.8174018297796	-0.876735073757081	-0.861232255498296	-0.893295834340523	-1.01750105861261	-1.00083541813753	-1.03530399517802	-0.954832009368906	-0.938742074579448	-0.972431415032866	0.0020716334483575	0.0022355611921159	0.00216753327520528
250	14.590010676409	0.29	-1.78962185151957	-1.84922363005658	-1.73002007298256	0.428750718039729	-15.0031306955663	-15.3719464496391	-14.6343149414935	4.03	2.25	7.16	-3.40575838609707	-3.32404476892611	-3.24233115175515	-3.65817954176907	-3.57040963893656	-3.48263973610405	-3.53901110071418	-3.45434548944409	-3.36953259564475	-1.78962185151957	5.75265459813201	-0.319990167562851	-21.1535479988344	-0.876735073757081	-0.861232255498296	-0.893295834340523	-1.01750105861261	-1.00083541813753	-1.03530399517802	-0.954832009368906	-0.938742074579448	-0.972431415032866	0.0020716334483575	0.0022355611921159	0.00216753327520528
250	14.590010676409	0.29	-1.78942695586735	-1.8490365863374	-1.7298173253973	0.430182724992084	-14.982579128393	-15.3498149780379	-14.6153432787481	3.94	2.28	7.04	-3.4710118881331	-3.38796984484529	-3.30492780155747	-3.73711754300705	-3.64770906882722	-3.55830059464738	-3.62851581415334	-3.54292848999086	-3.45405269048072	-1.78942695586735	5.67550088210889	0.0600580507721314	-20.6418552248366	-0.876735073757081	-0.861232255498296	-0.893295834340523	-1.01750105861261	-1.00083541813753	-1.03530399517802	-0.954832009368906	-0.938742074579448	-0.972431415032866	0.0020716334483575	0.0022355611921159	0.00216753327520528
250	14.590010676409	0.29	-1.78940496251079	-1.84848262482052	-1.73032730020105	0.434574203604572	-15.1198099058533	-15.4871085596664	-14.7525112520403	3.91	2.23	6.96	-3.52774332576154	-3.44407791013162	-3.3604124945017	-3.80146843589176	-3.71131124265995	-3.62115404942814	-3.68758931067684	-3.60131007392486	-3.51360862204309	-1.78940496251079	5.65798370332816	-0.00612777713382821	-20.544618370295	-0.876735073757081	-0.861232255498296	-0.893295834340523	-1.01750105861261	-1.00083541813753	-1.03530399517802	-0.954832009368906	-0.938742074579448	-0.972431415032866	0.0020716334483575	0.0022355611921159	0.00216753327520528
250	14.590010676409	0.29	-1.78934193622233	-1.84888634008911	-1.72979753235556	0.440018837857935	-15.2193323127588	-15.5849808511129	-14.8536837744047	4.08	2.27	7.29	-3.41933638510934	-3.33911329319152	-3.25889020127371	-3.66865913182604	-3.58258653012786	-3.49651392842968	-3.54603847755831	-3.46171766469706	-3.38031067627622	-1.78934193622233	5.79645662480443	-0.0863447848447625	-20.9958360754474	-0.876735073757081	-0.861232255498296	-0.893295834340523	-1.01750105861261	-1.00083541813753	-1.03530399517802	-0.954832009368906	-0.938742074579448	-0.972431415032866	0.0020716334483575	0.0022355611921159	0.00216753327520528
250	14.590010676409	0.29	-1.78918438546437	-1.84851394501018	-1.72985482591857	0.430682181895072	-15.0516280768694	-15.4201807641244	-14.6830753896144	3.9	2.21	6.9	-3.51683202393335	-3.43277737419406	-3.34872272445477	-3.79026331248102	-3.6996734711175	-3.60908362975398	-3.67554391157631	-3.58889840333801	-3.5011342819686	-1.78918438546437	5.5922131874938	-0.12411764265672	-20.6049029830081	-0.876735073757081	-0.861232255498296	-0.893295834340523	-1.01750105861261	-1.00083541813753	-1.03530399517802	-0.954832009368906	-0.938742074579448	-0.972431415032866	0.0020716334483575	0.0022355611921159	0.00216753327520528
250	14.590010676409	0.29	-1.7888048451992	-1.84857542953887	-1.72903426085953	0.42350420171882	-14.9113033212659	-15.2818150700948	-14.5407915724369	4.04	2.32	7.14	-3.38229327556541	-3.30028865825824	-3.21828404095108	-3.63254444993077	-3.54447242506531	-3.45640040019986	-3.53020468920938	-3.44590162115417	-3.35861078409075	-1.7888048451992	5.73984375871128	-0.059133445242601	-21.015887723407	-0.876735073757081	-0.861232255498296	-0.893295834340523	-1.01750105861261	-1.00083541813753	-1.03530399517802	-0.954832009368906	-0.938742074579448	-0.972431415032866	0.0020716334483575	0.0022355611921159	0.00216753327520528
250	14.590010676409	0.29	-1.78861336557903	-1.84856093879249	-1.72866579236557	0.430109827532789	-14.932835005099	-15.2989060133605	-14.5667639968374	3.98	2.28	7.05	-3.42910058156976	-3.34704933514539	-3.26499808872103	-3.68818949035975	-3.59993878509909	-3.51168807983844	-3.58165931631733	-3.49489238758512	-3.40848063550843	-1.78861336557903	5.70351646079427	-0.0987107672877947	-20.8902533189197	-0.876735073757081	-0.861232255498296	-0.893295834340523	-1.01750105861261	-1.00083541813753	-1.03530399517802	-0.954832009368906	-0.938742074579448	-0.972431415032866	0.0020716334483575	0.0022355611921159	0.00216753327520528
250	14.590010676409	0.29	-1.78858993618458	-1.84761999729955	-1.72955987506961	0.428203006375781	-15.1543026246456	-15.5272514136367	-14.7813538356545	4.01	2.28	7.05	-3.45936696180341	-3.37627648527855	-3.2931860087537	-3.71814443271864	-3.62883838449825	-3.53953233627786	-3.60965637046946	-3.52350840721534	-3.43677746235685	-1.78858993618458	5.72990428031545	0.117516912349921	-20.7133767792724	-0.876735073757081	-0.861232255498296	-0.893295834340523	-1.01750105861261	-1.00083541813753	-1.03530399517802	-0.954832009368906	-0.938742074579448	-0.972431415032866	0.0020716334483575	0.0022355611921159	0.00216753327520528
250	14.590010676409	0.29	-1.78847881533434	-1.84821353529856	-1.72874409537011	0.420539643655943	-14.8304423234549	-15.2011910478642	-14.4596935990456	3.95	2.26	6.97	-3.42870711137618	-3.34508282273241	-3.26145853408864	-3.69047390838342	-3.60046527092266	-3.51045663346191	-3.58526408613439	-3.49803774097484	-3.41127023475431	-1.78847881533434	5.66828908880322	0.0171841565779563	-20.7188810893673	-0.876735073757081	-0.861232255498296	-0.893295834340523	-1.01750105861261	-1.00083541813753	-1.03530399517802	-0.954832009368906	-0.938742074579448	-0.972431415032866	0.0020716334483575	0.0022355611921159	0.00216753327520528
250	14.590010676409	0.29	-1.78843810265811	-1.84736989539301	-1.7295063099232	0.433307540535307	-14.954437006684	-15.3186562007838	-14.5902178125842	3.99	2.26	7.08	-3.42414031812061	-3.34272732661508	-3.26131433510956	-3.68168417194392	-3.59414777028705	-3.50661136863018	-3.56971396672305	-3.4869161419456	-3.39966949661616	-1.78843810265811	5.72953379486171	0.0511718608983998	-20.7412505395819	-0.876735073757081	-0.861232255498296	-0.893295834340523	-1.01750105861261	-1.00083541813753	-1.03530399517802	-0.954832009368906	-0.938742074579448	-0.972431415032866	0.0020716334483575	0.0022355611921159	0.00216753327520528
250	14.590010676409	0.29	-1.78785012346396	-1.84737010230971	-1.72833014461822	0.428850353279645	-14.9538205006758	-15.3213493215734	-14.5862916797783	3.95	2.22	7.12	-3.45616399399881	-3.37325746593249	-3.29035093786618	-3.72007166513789	-3.63083451480301	-3.54159736446814	-3.59653672757337	-3.51013375299738	-3.42207346056534	-1.78785012346396	5.69842740046554	-0.0372884187150154	-20.7175091407564	-0.876735073757081	-0.861232255498296	-0.893295834340523	-1.01750105861261	-1.00083541813753	-1.03530399517802	-0.954832009368906	-0.938742074579448	-0.972431415032866	0.0020716334483575	0.0022355611921159	0.00216753327520528
250	14.590010676409	0.29	-1.78782384488453	-1.84778540413723	-1.72786228563182	0.414468860294556	-14.8159888103754	-15.1910281748837	-14.4409494458671	4	2.29	7.07	-3.38951416788273	-3.30583311450832	-3.2221520611339	-3.64369506654916	-3.55373874058565	-3.46378241462214	-3.53871273619248	-3.45455085235885	-3.36400469258548	-1.78782384488453	5.7513684485434	-0.163649444137004	-21.0722940541463	-0.876735073757081	-0.861232255498296	-0.893295834340523	-1.01750105861261	-1.00083541813753	-1.03530399517802	-0.954832009368906	-0.938742074579448	-0.972431415032866	0.0020716334483575	0.0022355611921159	0.00216753327520528
250	14.590010676409	0.29	-1.78751144092078	-1.84645717181837	-1.72856571002319	0.427445680843378	-15.0008402006373	-15.37058377356	-14.6310966277147	3.94	2.24	7.02	-3.47303025507713	-3.3894855677511	-3.30594088042507	-3.73895265279531	-3.64901112987077	-3.55906960694624	-3.6246750470715	-3.53708794818811	-3.45065991396487	-1.78751144092078	5.69525510389557	-0.0850058651841209	-20.7963670501098	-0.876735073757081	-0.861232255498296	-0.893295834340523	-1.01750105861261	-1.00083541813753	-1.03530399517802	-0.954832009368906	-0.938742074579448	-0.972431415032866	0.0020716334483575	0.0022355611921159	0.00216753327520528
250	14.590010676409	0.29	-1.78749798501488	-1.84732406946743	-1.72767190056233	0.413282958030664	-14.6277335792269	-14.9989137887052	-14.2565533697485	4.03	2.25	7.12	-3.32817579662075	-3.24581296643363	-3.1634501362465	-3.57547281942175	-3.48699009535299	-3.39850737128423	-3.46106261258829	-3.37641397244674	-3.28988612919702	-1.78749798501488	5.72403065561972	-0.00495257226618963	-20.8089123298787	-0.876735073757081	-0.861232255498296	-0.893295834340523	-1.01750105861261	-1.00083541813753	-1.03530399517802	-0.954832009368906	-0.938742074579448	-0.972431415032866	0.0020716334483575	0.0022355611921159	0.00216753327520528
250	14.590010676409	0.29	-1.7874382450929	-1.84628863999644	-1.72858785018937	0.436319020965055	-14.9819525120005	-15.3446129661356	-14.6192920578653	3.96	2.28	7.11	-3.45785342006879	-3.37612918926398	-3.29440495845917	-3.72144237292989	-3.63348837995639	-3.54553438698288	-3.60922339347279	-3.52425207108111	-3.44024644804782	-1.7874382450929	5.74651700065996	0.113529727941616	-20.7004999387892	-0.876735073757081	-0.861232255498296	-0.893295834340523	-1.01750105861261	-1.00083541813753	-1.03530399517802	-0.954832009368906	-0.938742074579448	-0.972431415032866	0.0020716334483575	0.0022355611921159	0.00216753327520528
250	14.590010676409	0.29	-1.78722065976262	-1.84667656858813	-1.72776475093711	0.428772316654704	-14.7444617222213	-15.1069027427446	-14.382020701698	4.07	2.28	7.16	-3.31877395829784	-3.23915076611774	-3.15952757393764	-3.56129285139667	-3.47585120677746	-3.39040956215825	-3.45055185493724	-3.36884238815806	-3.28514391753666	-1.78722065976262	5.74327897344429	-0.287390172965456	-21.1741846099446	-0.876735073757081	-0.861232255498296	-0.893295834340523	-1.01750105861261	-1.00083541813753	-1.03530399517802	-0.954832009368906	-0.938742074579448	-0.972431415032866	0.0020716334483575	0.0022355611921159	0.00216753327520528
250	14.590010676409	0.29	-1.78703696496107	-1.84722090445022	-1.72685302547192	0.42405507913892	-14.8313218212177	-15.1994307639359	-14.4632128784995	3.99	2.21	7.14	-3.40105412204165	-3.31868535070828	-3.2363165793749	-3.65730629170855	-3.5687314514302	-3.48015661115185	-3.53220323462403	-3.44826374364142	-3.36169353429291	-1.78703696496107	5.7061257259498	0.0112606860842566	-20.6623887631331	-0.876735073757081	-0.861232255498296	-0.893295834340523	-1.01750105861261	-1.00083541813753	-1.03530399517802	-0.954832009368906	-0.938742074579448	-0.972431415032866	0.0020716334483575	0.0022355611921159	0.00216753327520528
250	14.590010676409	0.29	-1.78679355125037	-1.84565647331847	-1.72793062918227	0.433647501010527	-14.9629595094852	-15.3271341122268	-14.5987849067436	4	2.23	7.15	-3.42260417015774	-3.34128267163867	-3.2599611731196	-3.67960527001535	-3.59217739356812	-3.50474951712089	-3.55724823916391	-3.47304808424537	-3.38831674125313	-1.78679355125037	5.74288288654517	-0.201078703709524	-20.9874321284686	-0.876735073757081	-0.861232255498296	-0.893295834340523	-1.01750105861261	-1.00083541813753	-1.03530399517802	-0.954832009368906	-0.938742074579448	-0.972431415032866	0.0020716334483575	0.0022355611921159	0.00216753327520528
250	14.590010676409	0.29	-1.78658936568394	-1.84635401746093	-1.72682471390696	0.422797406404463	-14.7934155352278	-15.1615306110548	-14.4253004594008	4	2.25	6.98	-3.38019174410552	-3.29812222407408	-3.21605270404265	-3.63333293887178	-3.54511726562555	-3.45690159237932	-3.52596913046928	-3.44013292152612	-3.35601872731657	-1.78658936568394	5.67222935652644	0.0012988417813597	-20.682649860072	-0.876735073757081	-0.861232255498296	-0.893295834340523	-1.01750105861261	-1.00083541813753	-1.03530399517802	-0.954832009368906	-0.938742074579448	-0.972431415032866	0.0020716334483575	0.0022355611921159	0.00216753327520528
250	14.590010676409	0.29	-1.78646001543329	-1.84543643696659	-1.72748359389999	0.433682816351157	-14.8539352291734	-15.2154303635367	-14.4924400948102	3.95	2.2	7.12	-3.43710086626728	-3.35544065621835	-3.27378044616942	-3.70016220896104	-3.61225206754962	-3.5243419261382	-3.57224020496401	-3.48672884103729	-3.40344618884265	-1.78646001543329	5.69184777940358	-0.022137301889209	-20.611681832605	-0.876735073757081	-0.861232255498296	-0.893295834340523	-1.01750105861261	-1.00083541813753	-1.03530399517802	-0.954832009368906	-0.938742074579448	-0.972431415032866	0.0020716334483575	0.0022355611921159	0.00216753327520528
250	14.590010676409	0.29	-1.78632528814715	-1.84530639176935	-1.72734418452496	0.435409893395989	-15.0318650134519	-15.3964069701995	-14.6673230567043	4.05	2.27	7.19	-3.39566308933887	-3.31526370333673	-3.23486431733458	-3.64543119236167	-3.5591180270482	-3.47280486173473	-3.5297445785005	-3.44733299468942	-3.36301411486875	-1.78632528814715	5.76369905923092	0.0349533453592792	-20.8786598515022	-0.876735073757081	-0.861232255498296	-0.893295834340523	-1.01750105861261	-1.00083541813753	-1.03530399517802	-0.954832009368906	-0.938742074579448	-0.972431415032866	0.0020716334483575	0.0022355611921159	0.00216753327520528
250	14.590010676409	0.29	-1.78631685850851	-1.84635344002101	-1.72628027699601	0.426020377194273	-14.7518092759643	-15.1164754727403	-14.3871430791883	3.96	2.24	6.97	-3.40135074710199	-3.31929738465758	-3.23724402221317	-3.65999285760954	-3.57170007547137	-3.4834072933332	-3.55042420959835	-3.46474567279878	-3.37832410886856	-1.78631685850851	5.64504647462616	0.183159989241201	-20.4214021028176	-0.876735073757081	-0.861232255498296	-0.893295834340523	-1.01750105861261	-1.00083541813753	-1.03530399517802	-0.954832009368906	-0.938742074579448	-0.972431415032866	0.0020716334483575	0.0022355611921159	0.00216753327520528
250	14.590010676409	0.29	-1.78622854144692	-1.84504520474359	-1.72741187815024	0.427969902653271	-14.9347171183509	-15.3024369009952	-14.5669973357065	4.1	2.3	7.1	-3.3423796701266	-3.26206180090317	-3.18174393167975	-3.58427389524407	-3.49814327263643	-3.41201265002878	-3.48155089891196	-3.39925923014893	-3.31697963170353	-1.78622854144692	5.78714205309032	-0.208341748462696	-21.1881278006163	-0.876735073757081	-0.861232255498296	-0.893295834340523	-1.01750105861261	-1.00083541813753	-1.03530399517802	-0.954832009368906	-0.938742074579448	-0.972431415032866	0.0020716334483575	0.0022355611921159	0.00216753327520528
250	14.590010676409	0.29	-1.78613497621661	-1.84576964255841	-1.72650030987481	0.413195969308099	-14.7330947765713	-15.1070156043437	-14.3591739487988	4	2.27	7.25	-3.36966687717076	-3.28626267206312	-3.20285846695547	-3.62222240857985	-3.53256708307647	-3.44291175757309	-3.50116436913254	-3.41594539192424	-3.32939699402175	-1.78613497621661	5.75738166858284	0.355512116768568	-20.5604403185389	-0.876735073757081	-0.861232255498296	-0.893295834340523	-1.01750105861261	-1.00083541813753	-1.03530399517802	-0.954832009368906	-0.938742074579448	-0.972431415032866	0.0020716334483575	0.0022355611921159	0.00216753327520528
250	14.590010676409	0.29	-1.78540034063987	-1.84484256718506	-1.72595811409468	0.433242532693239	-15.0013727084988	-15.3667834011418	-14.6359620158558	4.04	2.21	7.13	-3.40051671952203	-3.31965495832011	-3.2387931971182	-3.65204446065699	-3.56520155664153	-3.47835865262606	-3.52754657786086	-3.44414076227608	-3.36034833599467	-1.78540034063987	5.67533328628258	0.0211230315642961	-20.6860113052727	-0.876735073757081	-0.861232255498296	-0.893295834340523	-1.01750105861261	-1.00083541813753	-1.03530399517802	-0.954832009368906	-0.938742074579448	-0.972431415032866	0.0020716334483575	0.0022355611921159	0.00216753327520528
250	14.590010676409	0.29	-1.78475302751665	-1.84373992117407	-1.72576613385924	0.433848413799733	-14.8494918552794	-15.2107570459523	-14.4882266646065	4	2.2	7.16	-3.39239357321087	-3.31182206007966	-3.23125054694846	-3.64660109929893	-3.5599919951323	-3.47338289096567	-3.5178436052606	-3.43320308234447	-3.35098996188261	-1.78475302751665	5.75112847701894	-0.0337001195592717	-20.8301838981985	-0.876735073757081	-0.861232255498296	-0.893295834340523	-1.01750105861261	-1.00083541813753	-1.03530399517802	-0.954832009368906	-0.938742074579448	-0.972431415032866	0.0020716334483575	0.0022355611921159	0.00216753327520528
250	14.590010676409	0.29	-1.78466628696194	-1.8439628169716	-1.72536975695227	0.427871364890447	-14.9254765129879	-15.2930427434007	-14.5579102825751	3.97	2.26	7.04	-3.43521304036713	-3.35264815585731	-3.27008327134749	-3.69569455215302	-3.60686902945721	-3.51804350676139	-3.58639783970977	-3.49955141361501	-3.41587577999457	-1.78466628696194	5.71647533248072	-0.170465657199775	-20.8421971654128	-0.876735073757081	-0.861232255498296	-0.893295834340523	-1.01750105861261	-1.00083541813753	-1.03530399517802	-0.954832009368906	-0.938742074579448	-0.972431415032866	0.0020716334483575	0.0022355611921159	0.00216753327520528
250	14.590010676409	0.29	-1.78321842430359	-1.84205922626327	-1.72437762234392	0.438451341339553	-15.1598234541611	-15.5252030635247	-14.7944438447975	3.88	2.2	7.01	-3.55604100698258	-3.4723509664275	-3.38866092587243	-3.83447607931733	-3.74423317774353	-3.65399027616972	-3.70903389737192	-3.62138222821777	-3.53488133400968	-1.78321842430359	5.64200488065758	0.094324617078076	-20.3270975117064	-0.876735073757081	-0.861232255498296	-0.893295834340523	-1.01750105861261	-1.00083541813753	-1.03530399517802	-0.954832009368906	-0.938742074579448	-0.972431415032866	0.0020716334483575	0.0022355611921159	0.00216753327520528
250	14.590010676409	0.29	-1.78305100575169	-1.84277224706376	-1.72332976443961	0.425402931556629	-14.7712055031208	-15.1368125617506	-14.4055984444909	3.98	2.25	7	-3.39210741481802	-3.31017613573077	-3.22824485664352	-3.64831857567261	-3.56019889935668	-3.47207922304076	-3.53980825904212	-3.45484038557137	-3.36700458971708	-1.78305100575169	5.69199455345386	0.0777784735732589	-20.5657102833653	-0.876735073757081	-0.861232255498296	-0.893295834340523	-1.01750105861261	-1.00083541813753	-1.03530399517802	-0.954832009368906	-0.938742074579448	-0.972431415032866	0.0020716334483575	0.0022355611921159	0.00216753327520528
250	14.590010676409	0.29	-1.78301239835104	-1.84192645026612	-1.72409834643596	0.424433489421804	-15.0238640482509	-15.3964631032405	-14.6512649932613	3.96	2.27	7.07	-3.47015877511573	-3.38617988518484	-3.30220099525396	-3.73476391267994	-3.64438149854088	-3.55399908440182	-3.62258215975233	-3.53657835979098	-3.44804552575301	-1.78301239835104	5.76470906793885	0.171250930722045	-20.6697998205892	-0.876735073757081	-0.861232255498296	-0.893295834340523	-1.01750105861261	-1.00083541813753	-1.03530399517802	-0.954832009368906	-0.938742074579448	-0.972431415032866	0.0020716334483575	0.0022355611921159	0.00216753327520528
250	14.590010676409	0.29	-1.78299145969927	-1.84206521715309	-1.72391770224546	0.426881196278153	-15.0395533028677	-15.4106789103429	-14.6684276953925	4.06	2.27	7.19	-3.39314860432252	-3.31143355825874	-3.22971851219496	-3.642038061036	-3.55432916802009	-3.46662027500418	-3.52681214174402	-3.4429096186809	-3.35608496346981	-1.78299145969927	5.75993279535996	-0.0186778853520612	-20.9791476805254	-0.876735073757081	-0.861232255498296	-0.893295834340523	-1.01750105861261	-1.00083541813753	-1.03530399517802	-0.954832009368906	-0.938742074579448	-0.972431415032866	0.0020716334483575	0.0022355611921159	0.00216753327520528
250	14.590010676409	0.29	-1.7829590594087	-1.84194998012149	-1.7239681386959	0.434344428546781	-15.1868392797559	-15.5559387924103	-14.8177397671014	4.04	2.25	7.09	-3.44154100929064	-3.35988273547889	-3.27822446166714	-3.69600049556478	-3.60830460013293	-3.52060870470107	-3.58162634307699	-3.49462329303715	-3.41142089891732	-1.7829590594087	5.7413498433161	0.00556795392537854	-20.8088264654182	-0.876735073757081	-0.861232255498296	-0.893295834340523	-1.01750105861261	-1.00083541813753	-1.03530399517802	-0.954832009368906	-0.938742074579448	-0.972431415032866	0.0020716334483575	0.0022355611921159	0.00216753327520528
250	14.590010676409	0.29	-1.7827670431669	-1.8419667501818	-1.72356733615201	0.43636178125836	-14.9660203649583	-15.3282636666846	-14.6037770632321	4.08	2.23	7.25	-3.36228250273802	-3.28282377593028	-3.20336504912253	-3.60735606356023	-3.52210566603436	-3.43685526850849	-3.48153488650364	-3.398716150064	-3.31590610036854	-1.7827670431669	5.79324889256174	0.127834709481031	-20.7344350436306	-0.876735073757081	-0.861232255498296	-0.893295834340523	-1.01750105861261	-1.00083541813753	-1.03530399517802	-0.954832009368906	-0.938742074579448	-0.972431415032866	0.0020716334483575	0.0022355611921159	0.00216753327520528
250	14.590010676409	0.29	-1.78251532189229	-1.84236740983491	-1.72266323394967	0.426802951921712	-14.7679363839425	-15.1324176794593	-14.4034550884257	3.99	2.25	7.19	-3.38733561577004	-3.30574782856126	-3.22416004135247	-3.64271352584686	-3.55497467451317	-3.46723582317948	-3.52279422728057	-3.43878582455256	-3.35295868137179	-1.78251532189229	5.75453165402361	0.226798438224561	-20.6201901134794	-0.876735073757081	-0.861232255498296	-0.893295834340523	-1.01750105861261	-1.00083541813753	-1.03530399517802	-0.954832009368906	-0.938742074579448	-0.972431415032866	0.0020716334483575	0.0022355611921159	0.00216753327520528
250	14.590010676409	0.29	-1.7824428942721	-1.84192860859123	-1.72295717995296	0.420264233351936	-14.7130351440723	-15.0810567127948	-14.3450135753498	3.96	2.25	6.88	-3.39262734202832	-3.30983738504575	-3.22704742806317	-3.6505114586619	-3.56142838051683	-3.47234530237175	-3.55112456659954	-3.4616070945522	-3.37643390592302	-1.7824428942721	5.66616342570214	0.0403136157236004	-20.5935326595433	-0.876735073757081	-0.861232255498296	-0.893295834340523	-1.01750105861261	-1.00083541813753	-1.03530399517802	-0.954832009368906	-0.938742074579448	-0.972431415032866	0.0020716334483575	0.0022355611921159	0.00216753327520528
250	14.590010676409	0.29	-1.78215638857453	-1.84103285547096	-1.72327992167809	0.43479852716378	-14.897601490395	-15.259336989792	-14.5358659909981	4.05	2.26	7.08	-3.36849034143833	-3.28863742668266	-3.20878451192699	-3.61663542762015	-3.53090002355758	-3.44516461949501	-3.50478524494041	-3.42171908926212	-3.33759349406563	-1.78215638857453	5.78709853553075	0.22276059214015	-20.6291347033798	-0.876735073757081	-0.861232255498296	-0.893295834340523	-1.01750105861261	-1.00083541813753	-1.03530399517802	-0.954832009368906	-0.938742074579448	-0.972431415032866	0.0020716334483575	0.0022355611921159	0.00216753327520528
250	14.590010676409	0.29	-1.78160983084653	-1.84049267753411	-1.72272698415894	0.432848534472346	-15.0232755342386	-15.3895134923117	-14.6570375761654	3.99	2.22	6.97	-3.44226255095214	-3.36034396343849	-3.27842537592484	-3.70145430195442	-3.61336749751281	-3.52528069307119	-3.5874337136175	-3.50227890659011	-3.4160112219926	-1.78160983084653	5.65625462672226	0.14894899794269	-20.496053145527	-0.876735073757081	-0.861232255498296	-0.893295834340523	-1.01750105861261	-1.00083541813753	-1.03530399517802	-0.954832009368906	-0.938742074579448	-0.972431415032866	0.0020716334483575	0.0022355611921159	0.00216753327520528
250	14.590010676409	0.29	-1.78155899287939	-1.8408070593851	-1.72231092637368	0.447485240279566	-15.3623247945483	-15.7258685549717	-14.9987810341248	4.04	2.27	7.18	-3.48050105926781	-3.40004035601184	-3.31957965275587	-3.73800941166932	-3.65159574279843	-3.56518207392754	-3.61849559934847	-3.5342151028974	-3.45087200481532	-1.78155899287939	5.73917972657041	-0.0344537364448383	-20.8877974751784	-0.876735073757081	-0.861232255498296	-0.893295834340523	-1.01750105861261	-1.00083541813753	-1.03530399517802	-0.954832009368906	-0.938742074579448	-0.972431415032866	0.0020716334483575	0.0022355611921159	0.00216753327520528
250	14.590010676409	0.29	-1.78136972937259	-1.84066501008082	-1.72207444866436	0.435304869895012	-15.0059332213208	-15.3699240454586	-14.6419423971829	3.97	2.23	6.99	-3.45550377773473	-3.37367047366965	-3.29183716960457	-3.71790293518382	-3.62985548944241	-3.54180804370099	-3.60685299425316	-3.51966370530043	-3.43437279150014	-1.78136972937259	5.66815099025916	0.0528580010400417	-20.6116384016823	-0.876735073757081	-0.861232255498296	-0.893295834340523	-1.01750105861261	-1.00083541813753	-1.03530399517802	-0.954832009368906	-0.938742074579448	-0.972431415032866	0.0020716334483575	0.0022355611921159	0.00216753327520528
250	14.590010676409	0.29	-1.78128378837715	-1.8409778361966	-1.7215897405577	0.424871211560579	-14.9279035484997	-15.2977912479589	-14.5580158490405	3.92	2.25	7.11	-3.47370012470973	-3.38970898331463	-3.30571784191953	-3.74184562936882	-3.651370955663	-3.56089628195719	-3.62316338678206	-3.53395489284339	-3.44677098902179	-1.78128378837715	5.66574205875259	0.163336724851802	-20.5389410879738	-0.876735073757081	-0.861232255498296	-0.893295834340523	-1.01750105861261	-1.00083541813753	-1.03530399517802	-0.954832009368906	-0.938742074579448	-0.972431415032866	0.0020716334483575	0.0022355611921159	0.00216753327520528
250	14.590010676409	0.29	-1.78124024172979	-1.84071427161037	-1.72176621184922	0.428541769852775	-15.087892161197	-15.4589498247942	-14.7168344975997	3.96	2.26	6.96	-3.48098628083045	-3.39743295728531	-3.31387963374017	-3.74600769277143	-3.65609312043303	-3.56617854809463	-3.63893605317898	-3.55145866500782	-3.46419503925321	-1.78124024172979	5.68258437474739	-0.0166198298408568	-20.6743832275683	-0.876735073757081	-0.861232255498296	-0.893295834340523	-1.01750105861261	-1.00083541813753	-1.03530399517802	-0.954832009368906	-0.938742074579448	-0.972431415032866	0.0020716334483575	0.0022355611921159	0.00216753327520528
250	14.590010676409	0.29	-1.78123219721165	-1.8407611004206	-1.7217032940027	0.425564074524268	-14.6897959076951	-15.0532681474801	-14.3263236679102	3.9	2.2	6.96	-3.43368894198925	-3.35077999502556	-3.26787104806188	-3.70072449430268	-3.61136777736966	-3.52201106043665	-3.58462141512564	-3.49695109341996	-3.41070484712825	-1.78123219721165	5.63665237314803	0.0875195837957397	-20.436780143009	-0.876735073757081	-0.861232255498296	-0.893295834340523	-1.01750105861261	-1.00083541813753	-1.03530399517802	-0.954832009368906	-0.938742074579448	-0.972431415032866	0.0020716334483575	0.0022355611921159	0.00216753327520528
250	14.590010676409	0.29	-1.78114866522863	-1.84045840822848	-1.72183892222878	0.435039045987441	-14.8768926717587	-15.237948612819	-14.5158367306985	3.95	2.26	7.03	-3.439393220035	-3.35789843439888	-3.27640364876276	-3.70227775577913	-3.61455404616807	-3.52683033655701	-3.59231746112932	-3.50830425383277	-3.42381812111784	-1.78114866522863	5.66555818679583	-0.154199503435211	-20.8215808471955	-0.876735073757081	-0.861232255498296	-0.893295834340523	-1.01750105861261	-1.00083541813753	-1.03530399517802	-0.954832009368906	-0.938742074579448	-0.972431415032866	0.0020716334483575	0.0022355611921159	0.00216753327520528
250	14.590010676409	0.29	-1.78114466179902	-1.84014992118812	-1.72213940240993	0.426477496732208	-15.0231099011339	-15.3941357637658	-14.6520840385019	4.01	2.26	7.05	-3.42720901158064	-3.3446072209082	-3.26200543023576	-3.68327064095774	-3.5944973127346	-3.50572398451146	-3.57253165354137	-3.48695424800978	-3.39949061802677	-1.78114466179902	5.74788241042216	-0.186136080658526	-21.0529915871131	-0.876735073757081	-0.861232255498296	-0.893295834340523	-1.01750105861261	-1.00083541813753	-1.03530399517802	-0.954832009368906	-0.938742074579448	-0.972431415032866	0.0020716334483575	0.0022355611921159	0.00216753327520528
250	14.590010676409	0.29	-1.78090039150078	-1.83983080713674	-1.72196997586482	0.427038415545616	-15.1672659387356	-15.5414228306725	-14.7931090467987	4.01	2.28	7.11	-3.45730936518786	-3.37407527905322	-3.29084119291858	-3.71528642417902	-3.62584158786823	-3.53639675155745	-3.60487386269036	-3.5182395770311	-3.43156270905824	-1.78090039150078	5.75819431404189	-0.286902880687451	-21.1938035499642	-0.876735073757081	-0.861232255498296	-0.893295834340523	-1.01750105861261	-1.00083541813753	-1.03530399517802	-0.954832009368906	-0.938742074579448	-0.972431415032866	0.0020716334483575	0.0022355611921159	0.00216753327520528
250	14.590010676409	0.29	-1.78084001591913	-1.84039496679007	-1.7212850650482	0.428573310610317	-14.84907431242	-15.2142351950064	-14.4839134298336	4.02	2.26	7.14	-3.37858452646744	-3.29749422572182	-3.2164039249762	-3.62995246441196	-3.54282901530908	-3.4557055662062	-3.51541732537387	-3.43096317854274	-3.3474687672742	-1.78084001591913	5.75381799787451	0.203184135865866	-20.6162303861401	-0.876735073757081	-0.861232255498296	-0.893295834340523	-1.01750105861261	-1.00083541813753	-1.03530399517802	-0.954832009368906	-0.938742074579448	-0.972431415032866	0.0020716334483575	0.0022355611921159	0.00216753327520528
250	14.590010676409	0.29	-1.78005219969689	-1.83960751865043	-1.72049688074334	0.423258002854554	-14.7809283446043	-15.1483858131258	-14.4134708760829	3.88	2.24	6.92	-3.47589614496304	-3.39158062685913	-3.30726510875522	-3.74884781642126	-3.65791125423648	-3.5669746920517	-3.6399169751211	-3.55094804389167	-3.46307071339401	-1.78005219969689	5.59884353917255	0.225424649694894	-20.2649131325508	-0.876735073757081	-0.861232255498296	-0.893295834340523	-1.01750105861261	-1.00083541813753	-1.03530399517802	-0.954832009368906	-0.938742074579448	-0.972431415032866	0.0020716334483575	0.0022355611921159	0.00216753327520528
250	14.590010676409	0.29	-1.77982315077529	-1.83880613963437	-1.72084016191621	0.425496408425034	-14.7714567069747	-15.1370000830497	-14.4059133308998	4.05	2.31	7.15	-3.3384918567783	-3.25787062551518	-3.17724939425205	-3.58405972491702	-3.49750827583779	-3.41095682675856	-3.48042803369774	-3.39593767637952	-3.31059083206608	-1.77982315077529	5.80320331114251	0.0491302409016316	-20.9787663670106	-0.876735073757081	-0.861232255498296	-0.893295834340523	-1.01750105861261	-1.00083541813753	-1.03530399517802	-0.954832009368906	-0.938742074579448	-0.972431415032866	0.0020716334483575	0.0022355611921159	0.00216753327520528
250	14.590010676409	0.29	-1.77877343618865	-1.83767348392459	-1.71987338845271	0.428636567478555	-14.7943890799365	-15.1581581884089	-14.4306199714641	3.96	2.17	7.09	-3.41466313440857	-3.33271723117295	-3.25077132793734	-3.67481216156971	-3.58662313971083	-3.49843411785196	-3.54461944622676	-3.45976424341738	-3.37423223026918	-1.77877343618865	5.71337265422325	0.194542603890427	-20.4062260225786	-0.876735073757081	-0.861232255498296	-0.893295834340523	-1.01750105861261	-1.00083541813753	-1.03530399517802	-0.954832009368906	-0.938742074579448	-0.972431415032866	0.0020716334483575	0.0022355611921159	0.00216753327520528
250	14.590010676409	0.29	-1.77855748881627	-1.83850007933516	-1.71861489829737	0.421712899924547	-14.8496083694702	-15.2199439821621	-14.4792727567782	3.9	2.23	6.83	-3.47461712440707	-3.39007184203643	-3.30552655966579	-3.74520712669483	-3.65407777841678	-3.56294843013874	-3.64001280709351	-3.55326100159331	-3.46331434123979	-1.77855748881627	5.59987404801805	-0.057313793690486	-20.5554870130113	-0.876735073757081	-0.861232255498296	-0.893295834340523	-1.01750105861261	-1.00083541813753	-1.03530399517802	-0.954832009368906	-0.938742074579448	-0.972431415032866	0.0020716334483575	0.0022355611921159	0.00216753327520528
250	14.590010676409	0.29	-1.77831710182997	-1.83702395574411	-1.71961024791583	0.43889113901111	-15.0713601177054	-15.4342833516279	-14.7084368837829	3.96	2.24	6.99	-3.47738011297941	-3.3956126601325	-3.31384520728558	-3.74237200693507	-3.65437350902265	-3.56637501111024	-3.6301550627029	-3.54625773181269	-3.46124879263248	-1.77831710182997	5.67127717921947	0.051839906337491	-20.5218800723293	-0.876735073757081	-0.861232255498296	-0.893295834340523	-1.01750105861261	-1.00083541813753	-1.03530399517802	-0.954832009368906	-0.938742074579448	-0.972431415032866	0.0020716334483575	0.0022355611921159	0.00216753327520528
250	14.590010676409	0.29	-1.77814477394083	-1.83682813780069	-1.71946141008097	0.435458095027946	-15.119617929332	-15.4862520606919	-14.7529837979721	3.95	2.23	7.04	-3.49702963688172	-3.4142381119709	-3.33144658706007	-3.76452019434308	-3.67539588033665	-3.58627156633022	-3.64884910179688	-3.55934516150046	-3.47250012554	-1.77814477394083	5.70258777540397	0.281016645778341	-20.3782779049694	-0.876735073757081	-0.861232255498296	-0.893295834340523	-1.01750105861261	-1.00083541813753	-1.03530399517802	-0.954832009368906	-0.938742074579448	-0.972431415032866	0.0020716334483575	0.0022355611921159	0.00216753327520528
250	14.590010676409	0.29	-1.77813067344838	-1.83680662298777	-1.71945472390899	0.43413769154288	-14.8144809700143	-15.1746822447836	-14.454279695245	3.99	2.22	7.11	-3.39396193914954	-3.31339949986549	-3.23283706058144	-3.64948586423596	-3.5628580561972	-3.47623024815844	-3.52874498417182	-3.44438905937527	-3.36058533629643	-1.77813067344838	5.69792590606659	0.222411634542131	-20.439978586147	-0.876735073757081	-0.861232255498296	-0.893295834340523	-1.01750105861261	-1.00083541813753	-1.03530399517802	-0.954832009368906	-0.938742074579448	-0.972431415032866	0.0020716334483575	0.0022355611921159	0.00216753327520528
250	14.590010676409	0.29	-1.77787866998507	-1.83678544820269	-1.71897189176745	0.427012156895334	-14.8420819659084	-15.2082366360268	-14.4759272957899	3.95	2.21	6.98	-3.43299393636275	-3.35034091140193	-3.26768788644111	-3.69542806325792	-3.60645665415692	-3.51748524505593	-3.57909716977233	-3.49455439488596	-3.40829073873897	-1.77787866998507	5.66109249937	0.0994028559887856	-20.4501635448229	-0.876735073757081	-0.861232255498296	-0.893295834340523	-1.01750105861261	-1.00083541813753	-1.03530399517802	-0.954832009368906	-0.938742074579448	-0.972431415032866	0.0020716334483575	0.0022355611921159	0.00216753327520528
250	14.590010676409	0.29	-1.77782537531101	-1.83643430228349	-1.71921644833853	0.426579029462941	-14.8277729844397	-15.19389861359	-14.4616473552893	4.05	2.26	7.13	-3.35183850048619	-3.27106963325792	-3.19030076602964	-3.59848601707712	-3.51177371298074	-3.42506140888436	-3.48492915939289	-3.40011668615338	-3.3163259229965	-1.77782537531101	5.77524908878657	-0.075419787020065	-21.0030571059219	-0.876735073757081	-0.861232255498296	-0.893295834340523	-1.01750105861261	-1.00083541813753	-1.03530399517802	-0.954832009368906	-0.938742074579448	-0.972431415032866	0.0020716334483575	0.0022355611921159	0.00216753327520528
250	14.590010676409	0.29	-1.77770338474727	-1.83694685190676	-1.71845991758779	0.428999965720028	-14.8118068677512	-15.175734177391	-14.4478795581113	3.99	2.23	7	-3.39024352591177	-3.30894253638553	-3.22764154685929	-3.64499498257324	-3.55758483146272	-3.47017468035221	-3.53408086810202	-3.44919927943151	-3.36257622641399	-1.77770338474727	5.70318969277854	-0.137008375489878	-20.768389280601	-0.876735073757081	-0.861232255498296	-0.893295834340523	-1.01750105861261	-1.00083541813753	-1.03530399517802	-0.954832009368906	-0.938742074579448	-0.972431415032866	0.0020716334483575	0.0022355611921159	0.00216753327520528
250	14.590010676409	0.29	-1.77691539246933	-1.83554813584606	-1.7182826490926	0.440132946685895	-15.1825046702884	-15.5471839657807	-14.8178253747962	4.02	2.27	7.13	-3.45477144505438	-3.37373531533197	-3.29269918560956	-3.7120862365482	-3.62501445579804	-3.53794267504788	-3.59824151163143	-3.51431077618021	-3.42809039286244	-1.77691539246933	5.76227564352829	-0.0209320230435183	-20.8488333185314	-0.876735073757081	-0.861232255498296	-0.893295834340523	-1.01750105861261	-1.00083541813753	-1.03530399517802	-0.954832009368906	-0.938742074579448	-0.972431415032866	0.0020716334483575	0.0022355611921159	0.00216753327520528
250	14.590010676409	0.29	-1.77689643957291	-1.83540480808083	-1.71838807106499	0.445181056341083	-15.0446829976871	-15.4023735851016	-14.6869924102726	4.02	2.22	7.16	-3.41947530435941	-3.34006454838029	-3.26065379240117	-3.67377563525989	-3.58845924179984	-3.50314284833978	-3.54980471090887	-3.46646826339541	-3.38507992084574	-1.77689643957291	5.73621723998766	0.134065767502052	-20.6045564201347	-0.876735073757081	-0.861232255498296	-0.893295834340523	-1.01750105861261	-1.00083541813753	-1.03530399517802	-0.954832009368906	-0.938742074579448	-0.972431415032866	0.0020716334483575	0.0022355611921159	0.00216753327520528
250	14.590010676409	0.29	-1.77668605302825	-1.83586328884745	-1.71750881720905	0.42872503024926	-15.0019908321469	-15.3707979054671	-14.6331837588267	4.07	2.25	7.09	-3.37945522181186	-3.29836854059736	-3.21728185938286	-3.62673944603548	-3.53971942475789	-3.4526994034803	-3.51274242601494	-3.4278651563006	-3.34337461098553	-1.77668605302825	5.75913858615907	0.0655863393814233	-20.7689350754712	-0.876735073757081	-0.861232255498296	-0.893295834340523	-1.01750105861261	-1.00083541813753	-1.03530399517802	-0.954832009368906	-0.938742074579448	-0.972431415032866	0.0020716334483575	0.0022355611921159	0.00216753327520528
250	14.590010676409	0.29	-1.77624818786456	-1.83502174941002	-1.71747462631911	0.422990355147095	-14.7386479590587	-15.105255266481	-14.3720406516364	4	2.25	7.06	-3.37099832791876	-3.28918358208883	-3.2073688362589	-3.62386814121849	-3.53591619878071	-3.44796425634293	-3.51233561011048	-3.42666273836739	-3.34256897924396	-1.77624818786456	5.72936823507213	0.262879156668245	-20.5066370324401	-0.876735073757081	-0.861232255498296	-0.893295834340523	-1.01750105861261	-1.00083541813753	-1.03530399517802	-0.954832009368906	-0.938742074579448	-0.972431415032866	0.0020716334483575	0.0022355611921159	0.00216753327520528
250	14.590010676409	0.29	-1.77516765179349	-1.83395658610501	-1.71637871748197	0.43003299085739	-15.0294850434525	-15.397983132798	-14.660986954107	3.92	2.24	6.83	-3.50120294559574	-3.41741362171249	-3.33362429782923	-3.77207551231991	-3.68180377951121	-3.59153204670251	-3.66829743704983	-3.58099166644398	-3.49329754301312	-1.77516765179349	5.62366918965383	-0.183577449871761	-20.7110881952435	-0.876735073757081	-0.861232255498296	-0.893295834340523	-1.01750105861261	-1.00083541813753	-1.03530399517802	-0.954832009368906	-0.938742074579448	-0.972431415032866	0.0020716334483575	0.0022355611921159	0.00216753327520528
250	14.590010676409	0.29	-1.77490448620111	-1.83357097126461	-1.7162380011376	0.424381242501546	-14.6283456063555	-14.9911744118959	-14.2655168008151	3.9	2.2	7.02	-3.42359895985172	-3.34073818543057	-3.25787741100941	-3.69037025945545	-3.60105286533739	-3.51173547121932	-3.5693513278553	-3.48356375992302	-3.39694450787437	-1.77490448620111	5.67609850624519	0.0433013229658341	-20.5138955324069	-0.876735073757081	-0.861232255498296	-0.893295834340523	-1.01750105861261	-1.00083541813753	-1.03530399517802	-0.954832009368906	-0.938742074579448	-0.972431415032866	0.0020716334483575	0.0022355611921159	0.00216753327520528
250	14.590010676409	0.29	-1.77489722982135	-1.83388626417222	-1.71590819547047	0.42108105389905	-14.8316486095448	-15.2020159016852	-14.4612813174044	4.08	2.28	7.26	-3.33582562221298	-3.254554775587	-3.17328392896102	-3.57912155450459	-3.49192327981812	-3.40472500513165	-3.46146255512467	-3.37724988449612	-3.29159050143494	-1.77489722982135	5.82444178257871	-0.385116471898406	-21.4032592422654	-0.876735073757081	-0.861232255498296	-0.893295834340523	-1.01750105861261	-1.00083541813753	-1.03530399517802	-0.954832009368906	-0.938742074579448	-0.972431415032866	0.0020716334483575	0.0022355611921159	0.00216753327520528
250	14.590010676409	0.29	-1.77450751889206	-1.83350553243057	-1.71550950535355	0.427730038926463	-14.8349604463429	-15.2004030361365	-14.4695178565493	3.93	2.21	7.02	-3.4491508783086	-3.3662276409075	-3.2833044035064	-3.71509251101241	-3.6257756011042	-3.53645869119598	-3.59853231967422	-3.50914649263135	-3.42297001557403	-1.77450751889206	5.66875736188169	0.107443931742314	-20.4816343266003	-0.876735073757081	-0.861232255498296	-0.893295834340523	-1.01750105861261	-1.00083541813753	-1.03530399517802	-0.954832009368906	-0.938742074579448	-0.972431415032866	0.0020716334483575	0.0022355611921159	0.00216753327520528
250	14.590010676409	0.29	-1.77410442415474	-1.83295545785869	-1.71525339045079	0.431013506241116	-14.9701308187962	-15.3364404204018	-14.6038212171906	3.97	2.24	7.15	-3.4484684253959	-3.3661020443825	-3.28373566336909	-3.71039515062332	-3.62177267160165	-3.53315019257998	-3.58860308627983	-3.50292047313891	-3.41581991278076	-1.77410442415474	5.74273452829997	0.125534130479254	-20.6886247831581	-0.876735073757081	-0.861232255498296	-0.893295834340523	-1.01750105861261	-1.00083541813753	-1.03530399517802	-0.954832009368906	-0.938742074579448	-0.972431415032866	0.0020716334483575	0.0022355611921159	0.00216753327520528
250	14.590010676409	0.29	-1.77332147821882	-1.83213240001451	-1.71451055642314	0.427237296142984	-14.8707299239016	-15.2374226038037	-14.5040372439995	4.08	2.29	7.25	-3.3436203049366	-3.2631551815314	-3.18269005812619	-3.58748782124733	-3.50115396036452	-3.41482009948171	-3.47163264663543	-3.39091492332959	-3.30668661183525	-1.77332147821882	5.82916466358101	-0.170221428472959	-21.193021124982	-0.876735073757081	-0.861232255498296	-0.893295834340523	-1.01750105861261	-1.00083541813753	-1.03530399517802	-0.954832009368906	-0.938742074579448	-0.972431415032866	0.0020716334483575	0.0022355611921159	0.00216753327520528
250	14.590010676409	0.29	-1.77309930660042	-1.8321417148529	-1.71405689834795	0.435350652228645	-15.086521710373	-15.4524332497765	-14.7206101709695	4.03	2.26	7.15	-3.42689694840943	-3.34574848994334	-3.26460003147725	-3.68129314504817	-3.59412061888829	-3.50694809272841	-3.56303020754082	-3.4778192165984	-3.39393721501697	-1.77309930660042	5.74871344698828	0.182372468847304	-20.6440616344031	-0.876735073757081	-0.861232255498296	-0.893295834340523	-1.01750105861261	-1.00083541813753	-1.03530399517802	-0.954832009368906	-0.938742074579448	-0.972431415032866	0.0020716334483575	0.0022355611921159	0.00216753327520528
250	14.590010676409	0.29	-1.77300272678817	-1.83173174350484	-1.7142737100715	0.415651655862649	-14.6373886338117	-15.0070056213211	-14.2677716463023	3.96	2.27	6.91	-3.37597656359088	-3.29282751181975	-3.20967846004862	-3.63259597229837	-3.54312647958277	-3.45365698686717	-3.53512334081788	-3.44701535153792	-3.36015963060795	-1.77300272678817	5.69392441353225	-0.0828271690463095	-20.8026296346409	-0.876735073757081	-0.861232255498296	-0.893295834340523	-1.01750105861261	-1.00083541813753	-1.03530399517802	-0.954832009368906	-0.938742074579448	-0.972431415032866	0.0020716334483575	0.0022355611921159	0.00216753327520528
250	14.590010676409	0.29	-1.77294379945118	-1.83133902423778	-1.71454857466458	0.43868035488925	-15.0464012401314	-15.4088785571982	-14.6839239230645	4.03	2.23	7.15	-3.41206857187225	-3.3318033236915	-3.25153807551076	-3.6647265380383	-3.57851778258858	-3.49230902713886	-3.54186195768886	-3.45876647358589	-3.37601968632594	-1.77294379945118	5.77274985806489	0.0122450008648933	-20.7962599194924	-0.876735073757081	-0.861232255498296	-0.893295834340523	-1.01750105861261	-1.00083541813753	-1.03530399517802	-0.954832009368906	-0.938742074579448	-0.972431415032866	0.0020716334483575	0.0022355611921159	0.00216753327520528
250	14.590010676409	0.29	-1.77280795304593	-1.831435329787	-1.71418057630487	0.431580355437428	-14.8776440408125	-15.2412701313334	-14.5140179502917	4.06	2.27	6.94	-3.3594008863219	-3.27925232913084	-3.19910377193978	-3.60625065996423	-3.52021276301592	-3.43417486606761	-3.50641270991594	-3.4239288080623	-3.3399962723774	-1.77280795304593	5.7170635938034	0.133595001137746	-20.6146164703972	-0.876735073757081	-0.861232255498296	-0.893295834340523	-1.01750105861261	-1.00083541813753	-1.03530399517802	-0.954832009368906	-0.938742074579448	-0.972431415032866	0.0020716334483575	0.0022355611921159	0.00216753327520528
250	14.590010676409	0.29	-1.77277937113177	-1.83192750045065	-1.7136312418129	0.417259623239346	-14.8518018120953	-15.2255944018759	-14.4780092223146	3.96	2.25	6.96	-3.42753212773898	-3.34338525788501	-3.25923838803103	-3.68836974460674	-3.59781923849741	-3.50726873238808	-3.5830650976177	-3.49359439306359	-3.40563993989058	-1.77277937113177	5.70515123549798	0.0496277432933286	-20.7108624116083	-0.876735073757081	-0.861232255498296	-0.893295834340523	-1.01750105861261	-1.00083541813753	-1.03530399517802	-0.954832009368906	-0.938742074579448	-0.972431415032866	0.0020716334483575	0.0022355611921159	0.00216753327520528
250	14.590010676409	0.29	-1.77265423344848	-1.83207814507639	-1.71323032182058	0.426788875649369	-14.9729375339483	-15.342489009139	-14.6033860587576	4.03	2.26	7.24	-3.40115539639103	-3.31923244416729	-3.23730949194355	-3.65347286147318	-3.56547238875182	-3.47747191603046	-3.53093936237103	-3.44689800445869	-3.36203665686267	-1.77265423344848	5.79517674191008	0.0302098646530641	-20.8867081381105	-0.876735073757081	-0.861232255498296	-0.893295834340523	-1.01750105861261	-1.00083541813753	-1.03530399517802	-0.954832009368906	-0.938742074579448	-0.972431415032866	0.0020716334483575	0.0022355611921159	0.00216753327520528
250	14.590010676409	0.29	-1.77247383338315	-1.83223406873761	-1.71271359802869	0.415979893211576	-14.8110127192435	-15.1847613866835	-14.4372640518035	3.96	2.31	6.99	-3.42189975570777	-3.33767515439592	-3.25345055308407	-3.68275658921564	-3.59211141326099	-3.50146623730635	-3.5850501098134	-3.49610502610628	-3.4108762526885	-1.77247383338315	5.70238351707358	-0.00632633089388095	-20.8729971230541	-0.876735073757081	-0.861232255498296	-0.893295834340523	-1.01750105861261	-1.00083541813753	-1.03530399517802	-0.954832009368906	-0.938742074579448	-0.972431415032866	0.0020716334483575	0.0022355611921159	0.00216753327520528
250	14.590010676409	0.29	-1.77245843400784	-1.83101766425716	-1.71389920375853	0.439131794947075	-15.2653290501841	-15.6327435631555	-14.8979145372126	4.02	2.3	7.24	-3.47369860653897	-3.39205668127007	-3.31041475600117	-3.73241256295756	-3.64469011433635	-3.55696766571514	-3.61681631093181	-3.53184310970588	-3.44532522235317	-1.77245843400784	5.80058593570893	0.0307221560150824	-20.9683801966009	-0.876735073757081	-0.861232255498296	-0.893295834340523	-1.01750105861261	-1.00083541813753	-1.03530399517802	-0.954832009368906	-0.938742074579448	-0.972431415032866	0.0020716334483575	0.0022355611921159	0.00216753327520528
250	14.590010676409	0.29	-1.77223028487059	-1.83151051447165	-1.71295005526952	0.437194746915158	-15.2134439025563	-15.5810530493989	-14.8458347557138	4.01	2.25	6.99	-3.46915969742677	-3.38731061876768	-3.30546154010859	-3.72839747650393	-3.64043211170591	-3.5524667469079	-3.61748854180517	-3.53374989914438	-3.44581086578332	-1.77223028487059	5.64401785370596	-0.242005476382626	-20.9113820538677	-0.876735073757081	-0.861232255498296	-0.893295834340523	-1.01750105861261	-1.00083541813753	-1.03530399517802	-0.954832009368906	-0.938742074579448	-0.972431415032866	0.0020716334483575	0.0022355611921159	0.00216753327520528
250	14.590010676409	0.29	-1.77219515547073	-1.83138553412161	-1.71300477681986	0.430504074849824	-14.9949891943946	-15.362288411137	-14.6276899776521	3.95	2.25	7.02	-3.47067999516794	-3.38769899587459	-3.30471799658124	-3.73636238759995	-3.64702914884651	-3.55769591009308	-3.62414275915404	-3.53759570162181	-3.45136362162161	-1.77219515547073	5.67292734471521	0.0713500701296048	-20.5742053628955	-0.876735073757081	-0.861232255498296	-0.893295834340523	-1.01750105861261	-1.00083541813753	-1.03530399517802	-0.954832009368906	-0.938742074579448	-0.972431415032866	0.0020716334483575	0.0022355611921159	0.00216753327520528
250	14.590010676409	0.29	-1.77160130857877	-1.8301443915757	-1.71305822558184	0.437562695974024	-15.030194627562	-15.3931044195024	-14.6672848356216	4.06	2.27	7.06	-3.38894218569585	-3.30904405274025	-3.22914591978464	-3.63748184120095	-3.55172410564601	-3.46596637009108	-3.52801819666023	-3.44706493051184	-3.36170288982107	-1.77160130857877	5.74332224367116	-0.306578536970397	-21.1280579766921	-0.876735073757081	-0.861232255498296	-0.893295834340523	-1.01750105861261	-1.00083541813753	-1.03530399517802	-0.954832009368906	-0.938742074579448	-0.972431415032866	0.0020716334483575	0.0022355611921159	0.00216753327520528
250	14.590010676409	0.29	-1.7713111979058	-1.83033333636391	-1.71228905944769	0.420645458686779	-14.8593213808536	-15.230711417942	-14.4879313437652	4.12	2.32	7.16	-3.31305888533926	-3.23227230692293	-3.15148572850659	-3.55118111885295	-3.4645880995745	-3.37799508029605	-3.4504819581069	-3.36545970191303	-3.28133705093985	-1.7713111979058	5.81475313290064	0.163339607994951	-20.8953530838905	-0.876735073757081	-0.861232255498296	-0.893295834340523	-1.01750105861261	-1.00083541813753	-1.03530399517802	-0.954832009368906	-0.938742074579448	-0.972431415032866	0.0020716334483575	0.0022355611921159	0.00216753327520528
250	14.590010676409	0.29	-1.77122859029135	-1.82994263230372	-1.71251454827899	0.436426836918499	-15.2234128248983	-15.5918374245944	-14.8549882252021	4	2.25	7.17	-3.47697914079759	-3.39482046935842	-3.31266179791924	-3.73747467492484	-3.6491606697511	-3.56084666457736	-3.61514824390788	-3.53055857898632	-3.44327917676133	-1.77122859029135	5.77830083984164	0.160345738521628	-20.6749410437165	-0.876735073757081	-0.861232255498296	-0.893295834340523	-1.01750105861261	-1.00083541813753	-1.03530399517802	-0.954832009368906	-0.938742074579448	-0.972431415032866	0.0020716334483575	0.0022355611921159	0.00216753327520528
250	14.590010676409	0.29	-1.77119761905459	-1.82963611672388	-1.71275912138531	0.420691976760582	-14.6028560344861	-14.9678012114535	-14.2379108575188	4.02	2.3	7.1	-3.32294875788892	-3.24192856625428	-3.16090837461964	-3.57006473159543	-3.48301935419825	-3.39597397680106	-3.46782927026028	-3.38340533975779	-3.29907242779402	-1.77119761905459	5.7392517287833	0.0313078789581427	-20.8472899331765	-0.876735073757081	-0.861232255498296	-0.893295834340523	-1.01750105861261	-1.00083541813753	-1.03530399517802	-0.954832009368906	-0.938742074579448	-0.972431415032866	0.0020716334483575	0.0022355611921159	0.00216753327520528
250	14.590010676409	0.29	-1.77116536602422	-1.83014842716351	-1.71218230488493	0.429841222806699	-14.8829880898749	-15.2480371021946	-14.5179390775552	3.97	2.2	7	-3.42890961412024	-3.34681904340751	-3.26472847269478	-3.6893908064055	-3.60106412796728	-3.51273744952906	-3.56922125917986	-3.48614318993226	-3.39921048886613	-1.77116536602422	5.67607215359023	0.319766992738319	-20.3257762561337	-0.876735073757081	-0.861232255498296	-0.893295834340523	-1.01750105861261	-1.00083541813753	-1.03530399517802	-0.954832009368906	-0.938742074579448	-0.972431415032866	0.0020716334483575	0.0022355611921159	0.00216753327520528
250	14.590010676409	0.29	-1.77086511733321	-1.82959997933646	-1.71213025532995	0.429568679840824	-14.876106068181	-15.2411892366634	-14.5110228996987	4.03	2.23	7.12	-3.37861969341786	-3.29768918572475	-3.21675867803165	-3.62925553223793	-3.54232136401999	-3.45538719580205	-3.5093140360381	-3.42568884990983	-3.3427989328644	-1.77086511733321	5.77309847496698	0.154868812753907	-20.6345160192072	-0.876735073757081	-0.861232255498296	-0.893295834340523	-1.01750105861261	-1.00083541813753	-1.03530399517802	-0.954832009368906	-0.938742074579448	-0.972431415032866	0.0020716334483575	0.0022355611921159	0.00216753327520528
250	14.590010676409	0.29	-1.77071459406311	-1.83005361371737	-1.71137557440885	0.427332951321704	-14.9294692860661	-15.2975384576079	-14.5614001145242	4.08	2.25	7.02	-3.35463976315589	-3.27392485063138	-3.19320993810687	-3.59904613298283	-3.51245063710101	-3.42585514121918	-3.49081500739682	-3.40856743261615	-3.32370866054735	-1.77071459406311	5.70836410677823	0.102347063878199	-20.6677459254467	-0.876735073757081	-0.861232255498296	-0.893295834340523	-1.01750105861261	-1.00083541813753	-1.03530399517802	-0.954832009368906	-0.938742074579448	-0.972431415032866	0.0020716334483575	0.0022355611921159	0.00216753327520528
250	14.590010676409	0.29	-1.77055176645832	-1.82983771047821	-1.71126582243842	0.430048795362452	-14.900502536843	-15.2658264103823	-14.5351786633038	3.96	2.21	6.94	-3.43409096948638	-3.35191032748683	-3.26972968548729	-3.69511404832076	-3.60668690779048	-3.51825976726021	-3.58200147808222	-3.49533796709639	-3.41039035492581	-1.77055176645832	5.66617829410214	0.179443065798045	-20.3627111706629	-0.876735073757081	-0.861232255498296	-0.893295834340523	-1.01750105861261	-1.00083541813753	-1.03530399517802	-0.954832009368906	-0.938742074579448	-0.972431415032866	0.0020716334483575	0.0022355611921159	0.00216753327520528
250	14.590010676409	0.29	-1.77040250694216	-1.82970229785873	-1.7111027160256	0.420746446719526	-14.8679231260601	-15.2394511687424	-14.4963950833778	4	2.27	7.16	-3.40015636730905	-3.31726273643137	-3.23436910555369	-3.65511515011204	-3.56600578767745	-3.47689642524287	-3.53908024137793	-3.45312974847438	-3.36848449181612	-1.77040250694216	5.73738442265802	0.0935364520315809	-20.7494027630789	-0.876735073757081	-0.861232255498296	-0.893295834340523	-1.01750105861261	-1.00083541813753	-1.03530399517802	-0.954832009368906	-0.938742074579448	-0.972431415032866	0.0020716334483575	0.0022355611921159	0.00216753327520528
250	14.590010676409	0.29	-1.7702484831534	-1.82976499083271	-1.71073197547409	0.417082289908165	-14.7524613037285	-15.123889100731	-14.3810335067259	4.03	2.28	7.04	-3.35519303701481	-3.27279280583376	-3.19039257465271	-3.60440931301206	-3.5158885759377	-3.42736783886334	-3.50140718272416	-3.41526634995635	-3.3294021955159	-1.7702484831534	5.7325093365762	-0.091118634887351	-20.9515118177954	-0.876735073757081	-0.861232255498296	-0.893295834340523	-1.01750105861261	-1.00083541813753	-1.03530399517802	-0.954832009368906	-0.938742074579448	-0.972431415032866	0.0020716334483575	0.0022355611921159	0.00216753327520528
250	14.590010676409	0.29	-1.77017038056657	-1.82886540461614	-1.711475356517	0.432598184801716	-14.9374604635044	-15.3017921554856	-14.5731287715232	4.05	2.3	7.15	-3.37701299716468	-3.2966071958966	-3.21620139462852	-3.62568159956947	-3.53935506354457	-3.45302852751966	-3.51966370409364	-3.43483429489194	-3.3518217852647	-1.77017038056657	5.77032334451791	-0.174024964708367	-21.1205440860452	-0.876735073757081	-0.861232255498296	-0.893295834340523	-1.01750105861261	-1.00083541813753	-1.03530399517802	-0.954832009368906	-0.938742074579448	-0.972431415032866	0.0020716334483575	0.0022355611921159	0.00216753327520528
250	14.590010676409	0.29	-1.76997576459026	-1.82851802724641	-1.71143350193411	0.437489977943401	-14.9914483798258	-15.353476111776	-14.6294206478755	3.99	2.22	6.93	-3.43746401414511	-3.35641023247106	-3.27535645079701	-3.69670178208156	-3.60953529599591	-3.52236880991026	-3.58636774290785	-3.50115974041783	-3.41712883046507	-1.76997576459026	5.65964765256254	0.103030203254537	-20.47495933072	-0.876735073757081	-0.861232255498296	-0.893295834340523	-1.01750105861261	-1.00083541813753	-1.03530399517802	-0.954832009368906	-0.938742074579448	-0.972431415032866	0.0020716334483575	0.0022355611921159	0.00216753327520528
250	14.590010676409	0.29	-1.7695278372654	-1.82779105623155	-1.71126461829926	0.433986173731521	-14.9630353706895	-15.3269608340337	-14.5991099073453	4.14	2.32	7.21	-3.31897537980261	-3.24016917249238	-3.16136296518215	-3.55571715344411	-3.47128971694185	-3.38686228043958	-3.45047605260674	-3.36867294596164	-3.28655089392238	-1.7695278372654	5.83115818507598	-0.130256169478082	-21.2633239191236	-0.876735073757081	-0.861232255498296	-0.893295834340523	-1.01750105861261	-1.00083541813753	-1.03530399517802	-0.954832009368906	-0.938742074579448	-0.972431415032866	0.0020716334483575	0.0022355611921159	0.00216753327520528
250	14.590010676409	0.29	-1.76927886534393	-1.82808160036152	-1.71047613032633	0.424303334958839	-14.8084662775962	-15.1758212162053	-14.4411113389871	4.03	2.27	7.26	-3.36454461762162	-3.2831004529965	-3.20165628837138	-3.61418762974778	-3.52670045815208	-3.43921328655639	-3.49474264071202	-3.40823779470201	-3.3246879849511	-1.76927886534393	5.8122897008131	-0.0337709026455917	-21.0071094039486	-0.876735073757081	-0.861232255498296	-0.893295834340523	-1.01750105861261	-1.00083541813753	-1.03530399517802	-0.954832009368906	-0.938742074579448	-0.972431415032866	0.0020716334483575	0.0022355611921159	0.00216753327520528
250	14.590010676409	0.29	-1.76863237327635	-1.82781848677831	-1.7094462597744	0.427834614151861	-14.9288285603184	-15.296504939181	-14.5611521814557	3.94	2.23	7.12	-3.45595949199773	-3.37288988383784	-3.28982027567795	-3.72053286964115	-3.63110380997111	-3.54167475030108	-3.5993275862385	-3.51304490842458	-3.42652880850696	-1.76863237327635	5.68291518766102	-0.219082081152909	-20.8833888880654	-0.876735073757081	-0.861232255498296	-0.893295834340523	-1.01750105861261	-1.00083541813753	-1.03530399517802	-0.954832009368906	-0.938742074579448	-0.972431415032866	0.0020716334483575	0.0022355611921159	0.00216753327520528
250	14.590010676409	0.29	-1.76833063144873	-1.82665769810459	-1.71000356479288	0.435933081982513	-15.0818193008092	-15.447183762246	-14.7164548393724	3.96	2.21	7.12	-3.47484302541233	-3.39265431256358	-3.31046559971482	-3.73895801784456	-3.65052232603494	-3.56208663422531	-3.61266323912755	-3.52697805238384	-3.43985860693686	-1.76833063144873	5.78960619107333	0.178766104417689	-20.5285393387398	-0.876735073757081	-0.861232255498296	-0.893295834340523	-1.01750105861261	-1.00083541813753	-1.03530399517802	-0.954832009368906	-0.938742074579448	-0.972431415032866	0.0020716334483575	0.0022355611921159	0.00216753327520528
250	14.590010676409	0.29	-1.76793436203992	-1.82705475777607	-1.70881396630378	0.432705401119629	-15.1201854910939	-15.4888933997503	-14.7514775824376	3.94	2.26	6.99	-3.50031923140323	-3.41699530695417	-3.33367138250511	-3.76840133808452	-3.67869580906555	-3.58899028004658	-3.65774194546253	-3.57146121881484	-3.48418395029279	-1.76793436203992	5.71624088691775	-0.0984438608766625	-20.7883734090216	-0.876735073757081	-0.861232255498296	-0.893295834340523	-1.01750105861261	-1.00083541813753	-1.03530399517802	-0.954832009368906	-0.938742074579448	-0.972431415032866	0.0020716334483575	0.0022355611921159	0.00216753327520528
250	14.590010676409	0.29	-1.76783962914618	-1.82731147560956	-1.7083677826828	0.418397778837386	-14.6889966238682	-15.0578278156912	-14.3201654320452	3.99	2.26	7.13	-3.36788486551858	-3.28539082958749	-3.2028967936564	-3.62145280561824	-3.53274779645118	-3.44404278728412	-3.50930813087259	-3.42470800482703	-3.33716214190259	-1.76783962914618	5.72895164405435	0.0955638385228758	-20.7190908786964	-0.876735073757081	-0.861232255498296	-0.893295834340523	-1.01750105861261	-1.00083541813753	-1.03530399517802	-0.954832009368906	-0.938742074579448	-0.972431415032866	0.0020716334483575	0.0022355611921159	0.00216753327520528
250	14.590010676409	0.29	-1.76766523813942	-1.82614054348142	-1.70918993279742	0.438274781409798	-15.1752252357654	-15.5411072267361	-14.8093432447948	3.99	2.26	7.01	-3.47467519044745	-3.39287142588233	-3.3110676613172	-3.73612108836675	-3.64816214166008	-3.56020319495342	-3.62520988794712	-3.54134666412091	-3.45625128077594	-1.76766523813942	5.72816563148073	0.160316354128117	-20.5886857374951	-0.876735073757081	-0.861232255498296	-0.893295834340523	-1.01750105861261	-1.00083541813753	-1.03530399517802	-0.954832009368906	-0.938742074579448	-0.972431415032866	0.0020716334483575	0.0022355611921159	0.00216753327520528
250	14.590010676409	0.29	-1.76743692973118	-1.82623060608786	-1.7086432533745	0.43873526107097	-15.2747501884288	-15.6426875532346	-14.9068128236229	4	2.24	7.06	-3.48989053029172	-3.40780354103195	-3.32571655177217	-3.75154886468136	-3.66330731421162	-3.57506576374187	-3.63327577065463	-3.54836210311419	-3.46390620100099	-1.76743692973118	5.71601258039146	-0.0153768160113156	-20.7373638673975	-0.876735073757081	-0.861232255498296	-0.893295834340523	-1.01750105861261	-1.00083541813753	-1.03530399517802	-0.954832009368906	-0.938742074579448	-0.972431415032866	0.0020716334483575	0.0022355611921159	0.00216753327520528
250	14.590010676409	0.29	-1.76734452505999	-1.82558474757205	-1.70910430254793	0.440761874485138	-15.1217083666229	-15.4844641966886	-14.7589525365571	4.09	2.31	7.22	-3.38448141821059	-3.30519289065097	-3.22590436309136	-3.62970722819351	-3.54467377519612	-3.45964032219872	-3.51955914822405	-3.43658722942193	-3.35597928434513	-1.76734452505999	5.8389026366347	-0.0329934694348677	-21.1287512546432	-0.876735073757081	-0.861232255498296	-0.893295834340523	-1.01750105861261	-1.00083541813753	-1.03530399517802	-0.954832009368906	-0.938742074579448	-0.972431415032866	0.0020716334483575	0.0022355611921159	0.00216753327520528
250	14.590010676409	0.29	-1.76661610649262	-1.82542776027763	-1.70780445270762	0.428939190757484	-14.8243588269117	-15.1886397267295	-14.4600779270939	4.03	2.26	7.08	-3.36912324485185	-3.28831895498041	-3.20751466510896	-3.61932053917552	-3.53251557398699	-3.44571060879846	-3.51052884951917	-3.42628220547417	-3.34191896103221	-1.76661610649262	5.73037564180694	-0.092837294896738	-20.87983506884	-0.876735073757081	-0.861232255498296	-0.893295834340523	-1.01750105861261	-1.00083541813753	-1.03530399517802	-0.954832009368906	-0.938742074579448	-0.972431415032866	0.0020716334483575	0.0022355611921159	0.00216753327520528
250	14.590010676409	0.29	-1.76575283416858	-1.82443731907956	-1.7070683492576	0.438624757926297	-15.0952711517651	-15.4589668324295	-14.7315754711006	4.02	2.28	7.22	-3.43423244125235	-3.35343690563731	-3.27264137002228	-3.68990161381302	-3.60309107248982	-3.51628053116662	-3.5723659488018	-3.48904061174005	-3.40489441234401	-1.76575283416858	5.7799464843734	0.197617456954759	-20.7376214997219	-0.876735073757081	-0.861232255498296	-0.893295834340523	-1.01750105861261	-1.00083541813753	-1.03530399517802	-0.954832009368906	-0.938742074579448	-0.972431415032866	0.0020716334483575	0.0022355611921159	0.00216753327520528
250	14.590010676409	0.29	-1.76561457815742	-1.82452464307176	-1.70670451324309	0.43017978247914	-14.8484564186118	-15.2124069901861	-14.4845058470374	3.96	2.23	7.16	-3.42841693894371	-3.34639347577127	-3.26437001259882	-3.68980672782319	-3.60152962161268	-3.51325251540218	-3.56634775018855	-3.48049621222912	-3.3949253253412	-1.76561457815742	5.73314666582629	-0.0933511569611905	-20.8534025527997	-0.876735073757081	-0.861232255498296	-0.893295834340523	-1.01750105861261	-1.00083541813753	-1.03530399517802	-0.954832009368906	-0.938742074579448	-0.972431415032866	0.0020716334483575	0.0022355611921159	0.00216753327520528
250	14.590010676409	0.29	-1.76480663519216	-1.82377088434009	-1.70584238604423	0.424691241532918	-14.7578761232149	-15.123685529899	-14.3920667165308	4.02	2.27	7.07	-3.35853868436507	-3.2773028611906	-3.19606703801613	-3.60842290880987	-3.5211429239988	-3.43386293918773	-3.50075549323657	-3.41747147569779	-3.33055053129372	-1.76480663519216	5.75879021873148	-0.327243412997065	-21.1494900106035	-0.876735073757081	-0.861232255498296	-0.893295834340523	-1.01750105861261	-1.00083541813753	-1.03530399517802	-0.954832009368906	-0.938742074579448	-0.972431415032866	0.0020716334483575	0.0022355611921159	0.00216753327520528
250	14.590010676409	0.29	-1.76421904067291	-1.82257628812137	-1.70586179322445	0.432443838026813	-15.0129108342803	-15.3791979463185	-14.646623722242	4	2.28	7.05	-3.43341812482179	-3.35164423688885	-3.26987034895591	-3.69113015888477	-3.60321833079241	-3.51530650270005	-3.58340568645431	-3.49863544988939	-3.41244440989765	-1.76421904067291	5.74208194137842	-0.0824700060506614	-20.8890286166514	-0.876735073757081	-0.861232255498296	-0.893295834340523	-1.01750105861261	-1.00083541813753	-1.03530399517802	-0.954832009368906	-0.938742074579448	-0.972431415032866	0.0020716334483575	0.0022355611921159	0.00216753327520528
250	14.590010676409	0.29	-1.7640907771671	-1.82230264235495	-1.70587891197926	0.431360399929396	-15.0630044957952	-15.4313260947781	-14.6946828968122	4.04	2.27	7.05	-3.41340497344954	-3.33193233979022	-3.2504597061309	-3.66571429998032	-3.5782194376405	-3.49072457530068	-3.55758343847804	-3.47351139242769	-3.38776666687627	-1.7640907771671	5.81083305187175	-0.126597894362855	-21.095792241407	-0.876735073757081	-0.861232255498296	-0.893295834340523	-1.01750105861261	-1.00083541813753	-1.03530399517802	-0.954832009368906	-0.938742074579448	-0.972431415032866	0.0020716334483575	0.0022355611921159	0.00216753327520528
250	14.590010676409	0.29	-1.76348348284435	-1.82184518416877	-1.70512178151993	0.43958616899738	-15.1010579803378	-15.4641836542605	-14.7379323064151	3.98	2.24	7.04	-3.46884999506815	-3.38739542104355	-3.30594084701896	-3.73128059671706	-3.64366370004989	-3.55604680338271	-3.61485355283425	-3.52906941420242	-3.44550622230974	-1.76348348284435	5.75547604129266	-0.246728105466468	-21.0089729695536	-0.876735073757081	-0.861232255498296	-0.893295834340523	-1.01750105861261	-1.00083541813753	-1.03530399517802	-0.954832009368906	-0.938742074579448	-0.972431415032866	0.0020716334483575	0.0022355611921159	0.00216753327520528
250	14.590010676409	0.29	-1.76347932645695	-1.82202493335266	-1.70493371956123	0.442537316245635	-15.1465661479977	-15.5086126080366	-14.7845196879588	4.04	2.23	6.97	-3.43350110974654	-3.35334649155206	-3.27319187335759	-3.68766573183625	-3.60157767497641	-3.51548961811657	-3.57669816505168	-3.49178566083117	-3.41004611970015	-1.76347932645695	5.71124655958406	-0.204534377793932	-20.9517450387927	-0.876735073757081	-0.861232255498296	-0.893295834340523	-1.01750105861261	-1.00083541813753	-1.03530399517802	-0.954832009368906	-0.938742074579448	-0.972431415032866	0.0020716334483575	0.0022355611921159	0.00216753327520528
250	14.590010676409	0.29	-1.76346123397693	-1.82189431130411	-1.70502815664975	0.424120380389417	-14.849343604429	-15.2178505755985	-14.4808366332595	3.99	2.27	7.11	-3.40230180323588	-3.31991356277534	-3.2375253223148	-3.65828965142512	-3.56970255218857	-3.48111545295203	-3.54512968000187	-3.45942701039179	-3.37360409377718	-1.76346123397693	5.71910736746844	0.0596203292560823	-20.6868583828481	-0.876735073757081	-0.861232255498296	-0.893295834340523	-1.01750105861261	-1.00083541813753	-1.03530399517802	-0.954832009368906	-0.938742074579448	-0.972431415032866	0.0020716334483575	0.0022355611921159	0.00216753327520528
250	14.590010676409	0.29	-1.76311228305656	-1.8224115331518	-1.70381303296131	0.42722961778068	-14.719974717431	-15.0829556665992	-14.3569937682628	3.95	2.22	7	-3.40103226595693	-3.3191842550407	-3.23733624412447	-3.66055951629219	-3.57246581655051	-3.48437211680883	-3.54694191256688	-3.46105911309473	-3.37493984571859	-1.76311228305656	5.65625763363274	-0.222946584454323	-20.7989749661584	-0.876735073757081	-0.861232255498296	-0.893295834340523	-1.01750105861261	-1.00083541813753	-1.03530399517802	-0.954832009368906	-0.938742074579448	-0.972431415032866	0.0020716334483575	0.0022355611921159	0.00216753327520528
250	14.590010676409	0.29	-1.76302109765554	-1.82172348151653	-1.70431871379454	0.430303919338704	-14.8066587549959	-15.1694929418141	-14.4438245681776	3.98	2.25	7.11	-3.39665700773833	-3.31541346927397	-3.2341699308096	-3.65286534078993	-3.56549363821781	-3.47812193564569	-3.53692767491394	-3.45238016352473	-3.36904434053281	-1.76302109765554	5.69300770143709	0.0483443436939052	-20.6509509499363	-0.876735073757081	-0.861232255498296	-0.893295834340523	-1.01750105861261	-1.00083541813753	-1.03530399517802	-0.954832009368906	-0.938742074579448	-0.972431415032866	0.0020716334483575	0.0022355611921159	0.00216753327520528
250	14.590010676409	0.29	-1.76298538794576	-1.82223694950789	-1.70373382638364	0.430201719294935	-14.9948212792279	-15.3623429550079	-14.6272996034479	3.95	2.2	7.02	-3.46984727743511	-3.386836236096	-3.30382519475689	-3.73535932279159	-3.64599629255763	-3.55663326232366	-3.63348440307948	-3.52605637017895	-3.43931215276502	-1.76298538794576	5.67943941080372	-0.0218011577928126	-20.6231504226135	-0.876735073757081	-0.861232255498296	-0.893295834340523	-1.01750105861261	-1.00083541813753	-1.03530399517802	-0.954832009368906	-0.938742074579448	-0.972431415032866	0.0020716334483575	0.0022355611921159	0.00216753327520528
250	14.590010676409	0.29	-1.76282443651657	-1.82088156471163	-1.70476730832152	0.442048771525582	-15.1814604627644	-15.5447005286868	-14.8182203968419	4.05	2.25	6.99	-3.43048537675395	-3.35032366941848	-3.270161962083	-3.68307474613446	-3.59701066846926	-3.51094659080405	-3.57359465540648	-3.49206086265025	-3.40683343747446	-1.76282443651657	5.74066732528283	-0.289061335865836	-21.0538419629385	-0.876735073757081	-0.861232255498296	-0.893295834340523	-1.01750105861261	-1.00083541813753	-1.03530399517802	-0.954832009368906	-0.938742074579448	-0.972431415032866	0.0020716334483575	0.0022355611921159	0.00216753327520528
250	14.590010676409	0.29	-1.76281042249408	-1.82105100454422	-1.70456984044393	0.422836948561978	-14.8719305632076	-15.2419694044586	-14.5018917219566	4	2.25	7.03	-3.39875734319849	-3.3162435816499	-3.23372982010132	-3.65336748070515	-3.56467238931961	-3.47597729793407	-3.54470504414626	-3.45698968892996	-3.37145084590011	-1.76281042249408	5.68941411022803	0.176208223895861	-20.5780128577735	-0.876735073757081	-0.861232255498296	-0.893295834340523	-1.01750105861261	-1.00083541813753	-1.03530399517802	-0.954832009368906	-0.938742074579448	-0.972431415032866	0.0020716334483575	0.0022355611921159	0.00216753327520528
250	14.590010676409	0.29	-1.76257374923967	-1.82093012606567	-1.70421737241368	0.44604761544741	-15.4341452792446	-15.8004523980746	-15.0678381604146	4	2.25	7.13	-3.52310983462684	-3.44143241297269	-3.35975499131854	-3.78701295645749	-3.69921738136238	-3.61142180626727	-3.66685500010742	-3.58126933457795	-3.49670107664888	-1.76257374923967	5.7180957402072	-0.0412761378589496	-20.7771315614615	-0.876735073757081	-0.861232255498296	-0.893295834340523	-1.01750105861261	-1.00083541813753	-1.03530399517802	-0.954832009368906	-0.938742074579448	-0.972431415032866	0.0020716334483575	0.0022355611921159	0.00216753327520528
250	14.590010676409	0.29	-1.76224725516004	-1.82142230892356	-1.70307220139651	0.421923785140176	-14.9928623185471	-15.3666089324345	-14.6191157046597	4.04	2.28	7.15	-3.39582322559344	-3.3132300238333	-3.23063682207317	-3.64643112444622	-3.55774263816225	-3.46905415187828	-3.5340196190794	-3.44858736477484	-3.36282038727809	-1.76224725516004	5.77502427085027	-0.190014260454663	-21.1386539939608	-0.876735073757081	-0.861232255498296	-0.893295834340523	-1.01750105861261	-1.00083541813753	-1.03530399517802	-0.954832009368906	-0.938742074579448	-0.972431415032866	0.0020716334483575	0.0022355611921159	0.00216753327520528
250	14.590010676409	0.29	-1.76188623587602	-1.82114041980159	-1.70263205195044	0.422879527402188	-14.6541081566601	-15.018695401368	-14.2895209119522	3.99	2.26	7.11	-3.36045238504953	-3.27887552079502	-3.19729865654051	-3.61362544870846	-3.5259026664999	-3.43817988429134	-3.50025751506367	-3.41508995216286	-3.33148829769249	-1.76188623587602	5.73711441910289	-0.300536555598985	-21.0732679267675	-0.876735073757081	-0.861232255498296	-0.893295834340523	-1.01750105861261	-1.00083541813753	-1.03530399517802	-0.954832009368906	-0.938742074579448	-0.972431415032866	0.0020716334483575	0.0022355611921159	0.00216753327520528
250	14.590010676409	0.29	-1.76116525347753	-1.81934453754982	-1.70298596940524	0.431049877922132	-14.8194900353793	-15.1820866635249	-14.4568934072336	3.93	2.23	6.99	-3.44250329926819	-3.36028534620553	-3.27806739314286	-3.70761666644594	-3.61906696102634	-3.53051725560673	-3.59456696690959	-3.50958894371542	-3.42387597274332	-1.76116525347753	5.7040595409727	-0.0453602651800524	-20.6217373479709	-0.876735073757081	-0.861232255498296	-0.893295834340523	-1.01750105861261	-1.00083541813753	-1.03530399517802	-0.954832009368906	-0.938742074579448	-0.972431415032866	0.0020716334483575	0.0022355611921159	0.00216753327520528
250	14.590010676409	0.29	-1.76102934340831	-1.81988848526804	-1.70217020154859	0.42098450400713	-14.7451238870634	-15.1134034609168	-14.3768443132101	3.96	2.22	7.09	-3.40555843344883	-3.32257265120286	-3.23958686895689	-3.6651367385311	-3.5758256181292	-3.4865144977273	-3.54730940053525	-3.45886884544095	-3.37341566328394	-1.76102934340831	5.74960713235281	-0.198625588795756	-20.9555476527983	-0.876735073757081	-0.861232255498296	-0.893295834340523	-1.01750105861261	-1.00083541813753	-1.03530399517802	-0.954832009368906	-0.938742074579448	-0.972431415032866	0.0020716334483575	0.0022355611921159	0.00216753327520528
250	14.590010676409	0.29	-1.76090836469129	-1.82009795601534	-1.70171877336723	0.430937972450262	-15.2421895510934	-15.6152136994553	-14.8691654027315	4.03	2.25	7.17	-3.46121344263851	-3.3785302196235	-3.29584699660849	-3.71793696764024	-3.62912100279272	-3.5403050379452	-3.59584051774893	-3.51018526047039	-3.42344458438624	-1.76090836469129	5.75855253274911	-0.171586970608834	-21.0463977530171	-0.876735073757081	-0.861232255498296	-0.893295834340523	-1.01750105861261	-1.00083541813753	-1.03530399517802	-0.954832009368906	-0.938742074579448	-0.972431415032866	0.0020716334483575	0.0022355611921159	0.00216753327520528
250	14.590010676409	0.29	-1.76065077744651	-1.81885564943777	-1.70244590545525	0.433283169133588	-14.9936640947392	-15.3588567973699	-14.6284713921085	3.99	2.22	7.12	-3.43841210309961	-3.35665582232589	-3.27489954155218	-3.69768933325834	-3.60976813059874	-3.52184692793914	-3.57426407342053	-3.48848253754487	-3.40416772761459	-1.76065077744651	5.7419887143034	0.27856809310133	-20.4147975941778	-0.876735073757081	-0.861232255498296	-0.893295834340523	-1.01750105861261	-1.00083541813753	-1.03530399517802	-0.954832009368906	-0.938742074579448	-0.972431415032866	0.0020716334483575	0.0022355611921159	0.00216753327520528
250	14.590010676409	0.29	-1.76057807298925	-1.81974317683509	-1.70141296914342	0.423898320310933	-14.7265496617167	-15.0921755150641	-14.3609238083692	3.95	2.25	6.98	-3.40241933650577	-3.31999169231927	-3.23756404813278	-3.66196533811379	-3.57324988417938	-3.48453443024497	-3.55616260177768	-3.46935446601462	-3.38279071552928	-1.76057807298925	5.68689066781415	0.0543577834177255	-20.6172729433868	-0.876735073757081	-0.861232255498296	-0.893295834340523	-1.01750105861261	-1.00083541813753	-1.03530399517802	-0.954832009368906	-0.938742074579448	-0.972431415032866	0.0020716334483575	0.0022355611921159	0.00216753327520528
250	14.590010676409	0.29	-1.76049836059031	-1.81888622868636	-1.70211049249426	0.428403992482963	-14.8990354452276	-15.2655516322152	-14.5325192582399	4	2.25	6.92	-3.40412872393639	-3.3223977580354	-3.24066679213441	-3.65915527422642	-3.57130128302998	-3.48344729183355	-3.55770906843402	-3.47179888334224	-3.38490066664385	-1.76049836059031	5.70685274505348	-0.122045588529632	-20.785775484307	-0.876735073757081	-0.861232255498296	-0.893295834340523	-1.01750105861261	-1.00083541813753	-1.03530399517802	-0.954832009368906	-0.938742074579448	-0.972431415032866	0.0020716334483575	0.0022355611921159	0.00216753327520528
250	14.590010676409	0.29	-1.76041516737881	-1.81945390646308	-1.70137642829454	0.422560854407514	-15.0955503192171	-15.4713657414011	-14.719734897033	3.98	2.28	7.05	-3.46918450666823	-3.38491443886684	-3.30064437106545	-3.73148072066626	-3.64083920744443	-3.5501976942226	-3.62368478152732	-3.53482959049536	-3.44742252460523	-1.76041516737881	5.7077685505618	-0.0899199833804185	-20.916614053303	-0.876735073757081	-0.861232255498296	-0.893295834340523	-1.01750105861261	-1.00083541813753	-1.03530399517802	-0.954832009368906	-0.938742074579448	-0.972431415032866	0.0020716334483575	0.0022355611921159	0.00216753327520528
250	14.590010676409	0.29	-1.76037005755281	-1.81885483847263	-1.70188527663298	0.427554833126893	-14.9314235453564	-15.2993740637831	-14.5634730269296	3.97	2.24	6.96	-3.43957120860201	-3.35684939239603	-3.27412757619004	-3.70075154863852	-3.61174833548658	-3.52274512233464	-3.59188202527554	-3.50620860039891	-3.42010600411108	-1.76037005755281	5.65557344546152	0.148204995658168	-20.4581289201537	-0.876735073757081	-0.861232255498296	-0.893295834340523	-1.01750105861261	-1.00083541813753	-1.03530399517802	-0.954832009368906	-0.938742074579448	-0.972431415032866	0.0020716334483575	0.0022355611921159	0.00216753327520528
250	14.590010676409	0.29	-1.7600959568075	-1.81892197030096	-1.70126994331404	0.427499443428599	-14.8881020768148	-15.2550265551267	-14.5211775985029	3.99	2.26	7.11	-3.4080038602677	-3.32603218791466	-3.24406051556163	-3.66409566520182	-3.5759642951527	-3.48783292510357	-3.55150046529218	-3.46691120402136	-3.37916651057389	-1.7600959568075	5.74508713731626	-0.135598439481069	-20.9083244893705	-0.876735073757081	-0.861232255498296	-0.893295834340523	-1.01750105861261	-1.00083541813753	-1.03530399517802	-0.954832009368906	-0.938742074579448	-0.972431415032866	0.0020716334483575	0.0022355611921159	0.00216753327520528
250	14.590010676409	0.29	-1.75850102948012	-1.81696547681164	-1.7000365821486	0.422325395800917	-14.7008357751219	-15.0670011149064	-14.3346704353373	3.91	2.2	7	-3.43064542788028	-3.34727227092622	-3.26389911397216	-3.69665781286913	-3.60681989795869	-3.51698198304826	-3.57790080804398	-3.49095659084528	-3.40397277336807	-1.75850102948012	5.70223041744783	0.0969121241552203	-20.4989970888858	-0.876735073757081	-0.861232255498296	-0.893295834340523	-1.01750105861261	-1.00083541813753	-1.03530399517802	-0.954832009368906	-0.938742074579448	-0.972431415032866	0.0020716334483575	0.0022355611921159	0.00216753327520528
250	14.590010676409	0.29	-1.75836687590329	-1.81699866997255	-1.69973508183402	0.432530810443766	-15.0146038329826	-15.3808673525304	-14.6483403134348	3.98	2.26	7.2	-3.44400984621216	-3.36199788038999	-3.27998591456782	-3.70379288238864	-3.615594721278	-3.52739656016736	-3.58358301564536	-3.49625157389944	-3.41131388560175	-1.75836687590329	5.74858683808706	-0.367392667113938	-21.1751246450747	-0.876735073757081	-0.861232255498296	-0.893295834340523	-1.01750105861261	-1.00083541813753	-1.03530399517802	-0.954832009368906	-0.938742074579448	-0.972431415032866	0.0020716334483575	0.0022355611921159	0.00216753327520528
250	14.590010676409	0.29	-1.75831508638964	-1.81722576800359	-1.69940440477569	0.424738917319472	-14.891792912667	-15.2608857569005	-14.5227000684335	3.94	2.25	6.93	-3.45286616067188	-3.36935670962815	-3.28584725858441	-3.71782885525008	-3.62791113694615	-3.53799341864221	-3.61252046752849	-3.52403030459465	-3.43709720459351	-1.75831508638964	5.63111545017061	-0.0253811078519888	-20.609346218092	-0.876735073757081	-0.861232255498296	-0.893295834340523	-1.01750105861261	-1.00083541813753	-1.03530399517802	-0.954832009368906	-0.938742074579448	-0.972431415032866	0.0020716334483575	0.0022355611921159	0.00216753327520528
250	14.590010676409	0.29	-1.75823708909144	-1.81684513994082	-1.69962903824206	0.423142118492937	-14.8725095443259	-15.2423315175512	-14.5026875711005	4.04	2.26	7.16	-3.36851231528404	-3.28678270129173	-3.20505308729942	-3.6171234977444	-3.52936187493785	-3.44160025213131	-3.50331923079265	-3.41677592141282	-3.33345259925787	-1.75823708909144	5.74481156305785	-0.137611953584242	-21.0136312745831	-0.876735073757081	-0.861232255498296	-0.893295834340523	-1.01750105861261	-1.00083541813753	-1.03530399517802	-0.954832009368906	-0.938742074579448	-0.972431415032866	0.0020716334483575	0.0022355611921159	0.00216753327520528
250	14.590010676409	0.29	-1.75768975816594	-1.81649549697908	-1.6988840193528	0.418969222222413	-14.7707803867999	-15.1412299761188	-14.400330797481	3.99	2.28	6.99	-3.38280664778969	-3.30004194932098	-3.21727725085228	-3.63703307800355	-3.54804840422139	-3.45906373043924	-3.53345967565055	-3.44804020419852	-3.36199457988676	-1.75768975816594	5.70306896193399	0.0858533002805244	-20.6958816918231	-0.876735073757081	-0.861232255498296	-0.893295834340523	-1.01750105861261	-1.00083541813753	-1.03530399517802	-0.954832009368906	-0.938742074579448	-0.972431415032866	0.0020716334483575	0.0022355611921159	0.00216753327520528
250	14.590010676409	0.29	-1.75763130168103	-1.81615142465447	-1.69911117870758	0.419290217287735	-14.6782610607866	-15.0461476713526	-14.3103744502207	4.04	2.27	7.11	-3.32995205894223	-3.24853289417864	-3.16711372941504	-3.57630822309984	-3.48886551422359	-3.40142280534733	-3.46710299174623	-3.3825669612308	-3.29836668373976	-1.75763130168103	5.75175756572747	-0.210884835236158	-21.063485717836	-0.876735073757081	-0.861232255498296	-0.893295834340523	-1.01750105861261	-1.00083541813753	-1.03530399517802	-0.954832009368906	-0.938742074579448	-0.972431415032866	0.0020716334483575	0.0022355611921159	0.00216753327520528
250	14.590010676409	0.29	-1.75639911583626	-1.81434598115528	-1.69845225051724	0.434883703142606	-14.9671633499669	-15.3305249386082	-14.6038017613257	4.01	2.27	7.08	-3.41336381815859	-3.33246082856474	-3.25155783897088	-3.66843028900207	-3.58148175573466	-3.49453322246726	-3.56107518470384	-3.47421512961962	-3.39001671638257	-1.75639911583626	5.74698096065418	0.163624327333917	-20.6637413987283	-0.876735073757081	-0.861232255498296	-0.893295834340523	-1.01750105861261	-1.00083541813753	-1.03530399517802	-0.954832009368906	-0.938742074579448	-0.972431415032866	0.0020716334483575	0.0022355611921159	0.00216753327520528
250	14.590010676409	0.29	-1.75586723044796	-1.8143473107451	-1.69738715015082	0.433067342636868	-14.9088290006049	-15.2721150503701	-14.5455429508397	4.03	2.25	7.12	-3.38583886408262	-3.30529808619971	-3.22475730831681	-3.63705513971852	-3.5505385445954	-3.46402194947229	-3.52363623181829	-3.43778056604364	-3.35503565101128	-1.75586723044796	5.76235828062542	-0.095404099505344	-20.9638366146698	-0.876735073757081	-0.861232255498296	-0.893295834340523	-1.01750105861261	-1.00083541813753	-1.03530399517802	-0.954832009368906	-0.938742074579448	-0.972431415032866	0.0020716334483575	0.0022355611921159	0.00216753327520528
250	14.590010676409	0.29	-1.75531986619057	-1.8136284475441	-1.69701128483704	0.435187564106411	-15.0234433758152	-15.3879458992253	-14.6589408524051	4.1	2.29	7.25	-3.36023123528393	-3.28063563672103	-3.20104003815814	-3.60331725164236	-3.51796354430077	-3.43260983695918	-3.48849410388627	-3.40683272836256	-3.32393033791891	-1.75531986619057	5.85704303301946	-0.393309478893892	-21.5092200173858	-0.876735073757081	-0.861232255498296	-0.893295834340523	-1.01750105861261	-1.00083541813753	-1.03530399517802	-0.954832009368906	-0.938742074579448	-0.972431415032866	0.0020716334483575	0.0022355611921159	0.00216753327520528
250	14.590010676409	0.29	-1.7549637897042	-1.81283220788321	-1.6970953715252	0.433042671580136	-15.1130215815146	-15.4813017306518	-14.7447414323773	3.98	2.27	7.12	-3.46789316984625	-3.38539647570494	-3.30289978156362	-3.72965197727136	-3.64092837958448	-3.5522047818976	-3.61399035326168	-3.52778202408328	-3.44374061804233	-1.7549637897042	5.73218780379236	-0.44242605802211	-21.2590781408613	-0.876735073757081	-0.861232255498296	-0.893295834340523	-1.01750105861261	-1.00083541813753	-1.03530399517802	-0.954832009368906	-0.938742074579448	-0.972431415032866	0.0020716334483575	0.0022355611921159	0.00216753327520528
250	14.590010676409	0.29	-1.75391697184416	-1.81207926376189	-1.69575467992642	0.444848055449459	-15.4127931589092	-15.7794827671442	-15.0461035506743	3.95	2.25	6.97	-3.55919349758181	-3.4764836085113	-3.39377371944078	-3.83092861979468	-3.74190404684141	-3.65287947388813	-3.71595895306184	-3.63322341165318	-3.54495824388734	-1.75391697184416	5.66534465836048	0.119511253465989	-20.5279686730479	-0.876735073757081	-0.861232255498296	-0.893295834340523	-1.01750105861261	-1.00083541813753	-1.03530399517802	-0.954832009368906	-0.938742074579448	-0.972431415032866	0.0020716334483575	0.0022355611921159	0.00216753327520528
250	14.590010676409	0.29	-1.75349667056878	-1.81183623704818	-1.69515710408938	0.432424170476574	-15.109560216612	-15.478220164595	-14.740900268629	3.99	2.27	7.03	-3.46517894771686	-3.38264538267951	-3.30011181764216	-3.72648015193033	-3.63772291987385	-3.54896568781737	-3.61825820284464	-3.53366247863722	-3.44478832154559	-1.75349667056878	5.70153277790234	-0.199996070435334	-20.9128568635232	-0.876735073757081	-0.861232255498296	-0.893295834340523	-1.01750105861261	-1.00083541813753	-1.03530399517802	-0.954832009368906	-0.938742074579448	-0.972431415032866	0.0020716334483575	0.0022355611921159	0.00216753327520528
250	14.590010676409	0.29	-1.75339176767236	-1.81137699832468	-1.69540653702003	0.430102870727224	-14.8698757389622	-15.234408505205	-14.5053429727194	3.94	2.28	7.13	-3.44909047220633	-3.36655976611259	-3.28402906001885	-3.71404359140691	-3.62517302030076	-3.53630244919461	-3.60152547868868	-3.51633574810885	-3.43054011892422	-1.75339176767236	5.78991625452158	0.2538711927078	-20.5658588931257	-0.876735073757081	-0.861232255498296	-0.893295834340523	-1.01750105861261	-1.00083541813753	-1.03530399517802	-0.954832009368906	-0.938742074579448	-0.972431415032866	0.0020716334483575	0.0022355611921159	0.00216753327520528
250	14.590010676409	0.29	-1.75335661138295	-1.81126609345851	-1.69544712930738	0.432549434019187	-15.051231139765	-15.4183742103395	-14.6840880691906	4	2.25	7.11	-3.44429248997651	-3.36227683103119	-3.28026117208587	-3.70308582053272	-3.6149077623144	-3.52672970409608	-3.5872795472127	-3.50043229371719	-3.41509346047131	-1.75335661138295	5.79593519895992	0.0164319449607684	-20.7772188209604	-0.876735073757081	-0.861232255498296	-0.893295834340523	-1.01750105861261	-1.00083541813753	-1.03530399517802	-0.954832009368906	-0.938742074579448	-0.972431415032866	0.0020716334483575	0.0022355611921159	0.00216753327520528
250	14.590010676409	0.29	-1.75316465820108	-1.81209536393609	-1.69423395246608	0.429976062977435	-14.9588467607627	-15.3256555120012	-14.5920380095242	4.01	2.25	6.99	-3.4091233386381	-3.3275283769293	-3.24593341522051	-3.66348169008928	-3.57579884070809	-3.4881159913269	-3.55597022641363	-3.47058141355549	-3.38712666600409	-1.75316465820108	5.69459401552032	0.16902573245091	-20.5243721726938	-0.876735073757081	-0.861232255498296	-0.893295834340523	-1.01750105861261	-1.00083541813753	-1.03530399517802	-0.954832009368906	-0.938742074579448	-0.972431415032866	0.0020716334483575	0.0022355611921159	0.00216753327520528
250	14.590010676409	0.29	-1.75312175332949	-1.81216597619298	-1.694077530466	0.415078570469238	-14.639533044269	-15.0096406435149	-14.2694254450231	4	2.25	7.09	-3.34744502930105	-3.26490375647335	-3.18236248364564	-3.59827262451913	-3.50954644684955	-3.42082026917998	-3.48395982430127	-3.39846721435083	-3.31224375441119	-1.75312175332949	5.73013302317832	-0.0829527242748454	-20.8851153365715	-0.876735073757081	-0.861232255498296	-0.893295834340523	-1.01750105861261	-1.00083541813753	-1.03530399517802	-0.954832009368906	-0.938742074579448	-0.972431415032866	0.0020716334483575	0.0022355611921159	0.00216753327520528
250	14.590010676409	0.29	-1.7528792493305	-1.81152019175501	-1.69423830690598	0.427092074839457	-15.019178240612	-15.3896413758433	-14.6487151053806	4.03	2.25	7.12	-3.40989581702551	-3.32781198775771	-3.24572815848991	-3.66265039765701	-3.57448219955318	-3.48631400144935	-3.54669238788637	-3.46047013160757	-3.37707705443977	-1.7528792493305	5.77428561477785	-0.130384403282048	-21.0315740084295	-0.876735073757081	-0.861232255498296	-0.893295834340523	-1.01750105861261	-1.00083541813753	-1.03530399517802	-0.954832009368906	-0.938742074579448	-0.972431415032866	0.0020716334483575	0.0022355611921159	0.00216753327520528
250	14.590010676409	0.29	-1.75277508701878	-1.81093471376917	-1.69461546026839	0.428979358928158	-14.8642359311884	-15.229466789223	-14.4990050731539	4.06	2.29	7.11	-3.35158017895844	-3.27120307045725	-3.19082596195606	-3.59721624505545	-3.51094832813486	-3.42468041121428	-3.49201629519757	-3.41073148922301	-3.32571651015986	-1.75277508701878	5.79652767390044	0.00523138710471656	-20.9336957748837	-0.876735073757081	-0.861232255498296	-0.893295834340523	-1.01750105861261	-1.00083541813753	-1.03530399517802	-0.954832009368906	-0.938742074579448	-0.972431415032866	0.0020716334483575	0.0022355611921159	0.00216753327520528
250	14.590010676409	0.29	-1.75273766401696	-1.81068556355986	-1.69478976447407	0.432323313272556	-15.008329707928	-15.3745949707057	-14.6420644451504	4.1	2.28	7.08	-3.35654636364692	-3.27658417028514	-3.19662197692337	-3.59927246543122	-3.51352786676886	-3.4277832681065	-3.49372814958984	-3.40936277569921	-3.32692615337424	-1.75273766401696	5.81742204686955	0.15935406252	-20.7648258789545	-0.876735073757081	-0.861232255498296	-0.893295834340523	-1.01750105861261	-1.00083541813753	-1.03530399517802	-0.954832009368906	-0.938742074579448	-0.972431415032866	0.0020716334483575	0.0022355611921159	0.00216753327520528
250	14.590010676409	0.29	-1.7525614180613	-1.81030216372022	-1.69482067240238	0.435873178474145	-14.9784749468398	-15.3413800430054	-14.6155698506742	4.09	2.29	7.22	-3.35672222886277	-3.27731792495714	-3.1979136210515	-3.60036418450018	-3.51519645467767	-3.43002872485515	-3.48768121797876	-3.40456547788821	-3.3238809460964	-1.7525614180613	5.83940585299192	-0.560531721830572	-21.5731570327971	-0.876735073757081	-0.861232255498296	-0.893295834340523	-1.01750105861261	-1.00083541813753	-1.03530399517802	-0.954832009368906	-0.938742074579448	-0.972431415032866	0.0020716334483575	0.0022355611921159	0.00216753327520528
250	14.590010676409	0.29	-1.75179919857323	-1.81005256096137	-1.69354583618509	0.428900646177461	-15.0079339214978	-15.3767548534242	-14.6391129895714	4.03	2.23	7.17	-3.40600109951466	-3.32430606622318	-3.24261103293171	-3.65833877632089	-3.57059126849841	-3.48284376067594	-3.5345347102495	-3.45065926284363	-3.36643650136161	-1.75179919857323	5.77506742966313	0.0106494675372276	-20.830561143819	-0.876735073757081	-0.861232255498296	-0.893295834340523	-1.01750105861261	-1.00083541813753	-1.03530399517802	-0.954832009368906	-0.938742074579448	-0.972431415032866	0.0020716334483575	0.0022355611921159	0.00216753327520528
250	14.590010676409	0.29	-1.75163748296091	-1.8105615976412	-1.69271336828062	0.427011649089288	-14.8543861163072	-15.2208447105203	-14.4879275220942	4.03	2.23	6.96	-3.37643646271084	-3.29514503749057	-3.2138536122703	-3.62719779885931	-3.53986901838868	-3.45254023791805	-3.51809071783605	-3.43505848366953	-3.3492744437544	-1.75163748296091	5.69528016034626	-0.145041000517554	-20.82751584213	-0.876735073757081	-0.861232255498296	-0.893295834340523	-1.01750105861261	-1.00083541813753	-1.03530399517802	-0.954832009368906	-0.938742074579448	-0.972431415032866	0.0020716334483575	0.0022355611921159	0.00216753327520528
250	14.590010676409	0.29	-1.75160825891968	-1.81028725408777	-1.69292926375158	0.431365090401873	-14.9061018173118	-15.2705833365808	-14.5416202980427	3.94	2.21	6.99	-3.45010486094786	-3.36775702696935	-3.28540919299084	-3.71423026931518	-3.62557823411545	-3.53692619891571	-3.5976689995186	-3.51198895742898	-3.42509653513484	-1.75160825891968	5.70336249323875	0.0442108719389763	-20.5712932718433	-0.876735073757081	-0.861232255498296	-0.893295834340523	-1.01750105861261	-1.00083541813753	-1.03530399517802	-0.954832009368906	-0.938742074579448	-0.972431415032866	0.0020716334483575	0.0022355611921159	0.00216753327520528
250	14.590010676409	0.29	-1.75114168997816	-1.81001172188683	-1.69227165806948	0.428944980097892	-14.8715107664761	-15.2369460185411	-14.506075514411	3.97	2.21	7.1	-3.42190837800482	-3.33983904802635	-3.25776971804789	-3.68129282666496	-3.59300255049016	-3.50471227431535	-3.55642558462593	-3.47267395181629	-3.38720872696448	-1.75114168997816	5.70786429296221	0.0583517421465544	-20.644300972417	-0.876735073757081	-0.861232255498296	-0.893295834340523	-1.01750105861261	-1.00083541813753	-1.03530399517802	-0.954832009368906	-0.938742074579448	-0.972431415032866	0.0020716334483575	0.0022355611921159	0.00216753327520528
250	14.590010676409	0.29	-1.75089419351751	-1.80925892270939	-1.69252946432563	0.432378545499342	-14.9811146857477	-15.3466746528401	-14.6155547186553	4.03	2.27	7.12	-3.40532262669797	-3.32420735869923	-3.24309209070048	-3.6583495783951	-3.57120717251611	-3.48406476663712	-3.54713165105167	-3.46136757603374	-3.37697888660068	-1.75089419351751	5.77438379196126	-0.0926858884939335	-20.9299893296298	-0.876735073757081	-0.861232255498296	-0.893295834340523	-1.01750105861261	-1.00083541813753	-1.03530399517802	-0.954832009368906	-0.938742074579448	-0.972431415032866	0.0020716334483575	0.0022355611921159	0.00216753327520528
250	14.590010676409	0.29	-1.75057952826976	-1.8090372713221	-1.69212178521743	0.421461779218485	-14.6255492087095	-14.9904848502905	-14.2606135671285	4.01	2.27	7.25	-3.34031080447536	-3.25899265641775	-3.17767450836014	-3.5902483436343	-3.50284559477031	-3.41544284590631	-3.47361121963235	-3.38875634384626	-3.3028108368158	-1.75057952826976	5.80528630700017	0.175442836989654	-20.7623753610534	-0.876735073757081	-0.861232255498296	-0.893295834340523	-1.01750105861261	-1.00083541813753	-1.03530399517802	-0.954832009368906	-0.938742074579448	-0.972431415032866	0.0020716334483575	0.0022355611921159	0.00216753327520528
250	14.590010676409	0.29	-1.75055517132988	-1.80881235323706	-1.6922979894227	0.433198925888128	-15.1133842981565	-15.4815561145923	-14.7452124817207	4.05	2.28	7.13	-3.4145406979932	-3.33333841821144	-3.25213613842968	-3.66570937790227	-3.57853397575287	-3.49135857360347	-3.55498264252701	-3.46958198390283	-3.38503683239875	-1.75055517132988	5.77138706637102	0.0127251393686698	-20.8820402809204	-0.876735073757081	-0.861232255498296	-0.893295834340523	-1.01750105861261	-1.00083541813753	-1.03530399517802	-0.954832009368906	-0.938742074579448	-0.972431415032866	0.0020716334483575	0.0022355611921159	0.00216753327520528
250	14.590010676409	0.29	-1.75044233781257	-1.80899132267059	-1.69189335295455	0.427814118653496	-14.8747372913198	-15.2410968138179	-14.5083777688216	3.99	2.23	7.04	-3.41178701495836	-3.32977581347238	-3.2477646119864	-3.66902384319144	-3.58082928346611	-3.49263472374078	-3.55411929121755	-3.469247333411	-3.38284677822153	-1.75044233781257	5.703221728412	0.170385387593612	-20.5595165349412	-0.876735073757081	-0.861232255498296	-0.893295834340523	-1.01750105861261	-1.00083541813753	-1.03530399517802	-0.954832009368906	-0.938742074579448	-0.972431415032866	0.0020716334483575	0.0022355611921159	0.00216753327520528
250	14.590010676409	0.29	-1.7503981987557	-1.8084700521593	-1.69232634535211	0.432515023872211	-14.8908045191624	-15.2540597824085	-14.5275492559163	3.97	2.23	7.26	-3.42401218479993	-3.34247386219668	-3.26093553959343	-3.68333821839005	-3.59562438920416	-3.50791056001826	-3.55323295428589	-3.46928339278882	-3.38362249747244	-1.7503981987557	5.77380997698258	0.34102222062136	-20.5364873519993	-0.876735073757081	-0.861232255498296	-0.893295834340523	-1.01750105861261	-1.00083541813753	-1.03530399517802	-0.954832009368906	-0.938742074579448	-0.972431415032866	0.0020716334483575	0.0022355611921159	0.00216753327520528
250	14.590010676409	0.29	-1.75035614771701	-1.8084940693956	-1.69221822603843	0.430278887929012	-14.9310358414453	-15.2969365443364	-14.5651351385541	3.91	2.26	6.97	-3.48236172383156	-3.39906409108149	-3.31576645833142	-3.75230293534239	-3.66254834444617	-3.57279375354995	-3.64648889283857	-3.56027720206888	-3.47036492995689	-1.75035614771701	5.70196433519371	0.053267293412312	-20.5552204785813	-0.876735073757081	-0.861232255498296	-0.893295834340523	-1.01750105861261	-1.00083541813753	-1.03530399517802	-0.954832009368906	-0.938742074579448	-0.972431415032866	0.0020716334483575	0.0022355611921159	0.00216753327520528
250	14.590010676409	0.29	-1.75013836707462	-1.80887590160252	-1.69140083254671	0.425778237193035	-14.9090927493578	-15.2778295461177	-14.5403559525979	4.01	2.29	7.11	-3.40137455848111	-3.31928096295506	-3.237187367429	-3.65551329107701	-3.56728595110072	-3.47905861112444	-3.54802638038321	-3.46105079632105	-3.3757577142484	-1.75013836707462	5.74961131713021	-0.336818437606214	-21.2538829913259	-0.876735073757081	-0.861232255498296	-0.893295834340523	-1.01750105861261	-1.00083541813753	-1.03530399517802	-0.954832009368906	-0.938742074579448	-0.972431415032866	0.0020716334483575	0.0022355611921159	0.00216753327520528
250	14.590010676409	0.29	-1.74942145900558	-1.8079700400032	-1.69087287800796	0.427876645182057	-14.7843165270235	-15.1484025166813	-14.4202305373657	4.05	2.24	7.19	-3.33984035788169	-3.25956858792711	-3.17929681797253	-3.58536432109781	-3.49919147774398	-3.41301863439016	-3.46473203667664	-3.38199272116476	-3.29694128171782	-1.74942145900558	5.7942341735255	-0.0433628914854338	-20.9356015497917	-0.876735073757081	-0.861232255498296	-0.893295834340523	-1.01750105861261	-1.00083541813753	-1.03530399517802	-0.954832009368906	-0.938742074579448	-0.972431415032866	0.0020716334483575	0.0022355611921159	0.00216753327520528
250	14.590010676409	0.29	-1.74939707467864	-1.80700015950583	-1.69179398985145	0.435193325971949	-15.3367994302351	-15.7089003149602	-14.9646985455099	4.01	2.3	7.12	-3.4968384223557	-3.41400788395956	-3.33117734556343	-3.75804693111991	-3.66902907755466	-3.58001122398941	-3.64378516517788	-3.5621259481827	-3.47491259753297	-1.74939707467864	5.81223045235869	-0.165027461161321	-21.0419458775937	-0.876735073757081	-0.861232255498296	-0.893295834340523	-1.01750105861261	-1.00083541813753	-1.03530399517802	-0.954832009368906	-0.938742074579448	-0.972431415032866	0.0020716334483575	0.0022355611921159	0.00216753327520528
250	14.590010676409	0.29	-1.74867434293784	-1.80644448709842	-1.69090419877725	0.437839452866974	-15.0590544587804	-15.4224567047705	-14.6956522127903	4.01	2.26	7.1	-3.43204715622148	-3.35117718402509	-3.27030721182869	-3.68828834461924	-3.60138051314002	-3.5144726816608	-3.57473200177693	-3.48983018989102	-3.40497719561049	-1.74867434293784	5.75295579613055	-0.0766399114326761	-20.8545197037165	-0.876735073757081	-0.861232255498296	-0.893295834340523	-1.01750105861261	-1.00083541813753	-1.03530399517802	-0.954832009368906	-0.938742074579448	-0.972431415032866	0.0020716334483575	0.0022355611921159	0.00216753327520528
250	14.590010676409	0.29	-1.74863378006683	-1.80687745553773	-1.69039010459593	0.433774984935234	-14.8943198746395	-15.2567298296939	-14.5319099195852	3.96	2.22	7.06	-3.4331155373792	-3.35156495206462	-3.27001436675004	-3.6941989770989	-3.60644658846799	-3.51869419983707	-3.57559490215598	-3.49076983841114	-3.4045946999337	-1.74863378006683	5.7167257583191	-0.0748348814226339	-20.7450485447629	-0.876735073757081	-0.861232255498296	-0.893295834340523	-1.01750105861261	-1.00083541813753	-1.03530399517802	-0.954832009368906	-0.938742074579448	-0.972431415032866	0.0020716334483575	0.0022355611921159	0.00216753327520528
250	14.590010676409	0.29	-1.74820583953899	-1.8065453606691	-1.68986631840888	0.440234113732165	-15.1991346073143	-15.5641384162659	-14.8341307983628	3.93	2.24	6.98	-3.52462468021981	-3.44196662366716	-3.35930856711451	-3.79549191763837	-3.70648159340898	-3.61747126917959	-3.68013970508759	-3.59500949680219	-3.50794294789169	-1.74820583953899	5.70871957801928	0.0221454003791668	-20.6125126271824	-0.876735073757081	-0.861232255498296	-0.893295834340523	-1.01750105861261	-1.00083541813753	-1.03530399517802	-0.954832009368906	-0.938742074579448	-0.972431415032866	0.0020716334483575	0.0022355611921159	0.00216753327520528
250	14.590010676409	0.29	-1.74817825374887	-1.80651041433524	-1.6898460931625	0.427897502155125	-14.9337438998152	-15.3014940963387	-14.5659937032917	3.99	2.25	6.97	-3.42209772834886	-3.33985235386455	-3.25760697938024	-3.6797116379709	-3.59127487032627	-3.50283810268164	-3.5724289589161	-3.48729832527809	-3.40060836952475	-1.74817825374887	5.66813497586562	0.132029734466662	-20.6221419901663	-0.876735073757081	-0.861232255498296	-0.893295834340523	-1.01750105861261	-1.00083541813753	-1.03530399517802	-0.954832009368906	-0.938742074579448	-0.972431415032866	0.0020716334483575	0.0022355611921159	0.00216753327520528
250	14.590010676409	0.29	-1.7478092039044	-1.80603964158044	-1.68957876622837	0.444362047778562	-15.0603283426478	-15.4189851510975	-14.701671534198	3.99	2.23	7.12	-3.45095920997051	-3.37068738895185	-3.29041556793319	-3.71106848448891	-3.6247463325741	-3.5384241806593	-3.58992576410582	-3.50618775586333	-3.422739800026	-1.7478092039044	5.72253663382155	0.0816480810081148	-20.6293585182835	-0.876735073757081	-0.861232255498296	-0.893295834340523	-1.01750105861261	-1.00083541813753	-1.03530399517802	-0.954832009368906	-0.938742074579448	-0.972431415032866	0.0020716334483575	0.0022355611921159	0.00216753327520528
250	14.590010676409	0.29	-1.74769336723522	-1.80631424845658	-1.68907248601385	0.436202119060792	-14.8339086494276	-15.1930708321036	-14.4747464667515	4.11	2.26	7.34	-3.30601108544592	-3.22785742115239	-3.14970375685887	-3.54376452848496	-3.45999040428018	-3.37621628007541	-3.41996183639451	-3.33825273310145	-3.25871123559523	-1.74769336723522	5.8322220760104	0.355304492525484	-20.6477566688716	-0.876735073757081	-0.861232255498296	-0.893295834340523	-1.01750105861261	-1.00083541813753	-1.03530399517802	-0.954832009368906	-0.938742074579448	-0.972431415032866	0.0020716334483575	0.0022355611921159	0.00216753327520528
250	14.590010676409	0.29	-1.74732755287766	-1.80597687856105	-1.68867822719427	0.430189361724637	-14.8963165777095	-15.26143311558	-14.5312000398391	4.03	2.28	7.23	-3.38055146446912	-3.29967470555322	-3.21879794663733	-3.63101533147521	-3.54414644198479	-3.45727755249438	-3.51386967602949	-3.42961839468048	-3.34553310011257	-1.74732755287766	5.7925178618435	-0.104202229461011	-21.0120284813256	-0.876735073757081	-0.861232255498296	-0.893295834340523	-1.01750105861261	-1.00083541813753	-1.03530399517802	-0.954832009368906	-0.938742074579448	-0.972431415032866	0.0020716334483575	0.0022355611921159	0.00216753327520528
250	14.590010676409	0.29	-1.74722113937203	-1.80524578613874	-1.68919649260532	0.430952870903716	-14.8526738839085	-15.2161543217644	-14.4891934460526	3.99	2.26	7.12	-3.40186647006787	-3.32060336718918	-3.23934026431049	-3.65781457040377	-3.57043743071846	-3.48306029103315	-3.54315444765372	-3.45641546770643	-3.37409547811178	-1.74722113937203	5.74054798029288	-0.0363983907762026	-20.857319716678	-0.876735073757081	-0.861232255498296	-0.893295834340523	-1.01750105861261	-1.00083541813753	-1.03530399517802	-0.954832009368906	-0.938742074579448	-0.972431415032866	0.0020716334483575	0.0022355611921159	0.00216753327520528
250	14.590010676409	0.29	-1.7472099175399	-1.80505399339765	-1.68936584168216	0.426291392894807	-15.1294958721902	-15.5032913352089	-14.7557004091714	3.91	2.26	7	-3.52735044192415	-3.44230349523652	-3.35725654854888	-3.80052609727969	-3.70889268979665	-3.61725928231361	-3.68872998544823	-3.60035476568732	-3.51128839209704	-1.7472099175399	5.74418138429657	0.122070908007435	-20.6516024758493	-0.876735073757081	-0.861232255498296	-0.893295834340523	-1.01750105861261	-1.00083541813753	-1.03530399517802	-0.954832009368906	-0.938742074579448	-0.972431415032866	0.0020716334483575	0.0022355611921159	0.00216753327520528
250	14.590010676409	0.29	-1.74685594408265	-1.8049580406138	-1.68875384755151	0.433731533509828	-14.8501460098791	-15.2115130859561	-14.488778933802	3.98	2.23	7.13	-3.409734148115	-3.32873197217486	-3.24772979623472	-3.66738754784657	-3.58026451757878	-3.49314148731098	-3.54612896935247	-3.4638290886691	-3.37842397221088	-1.74685594408265	5.76072815229803	-0.203299999585114	-20.9538218176742	-0.876735073757081	-0.861232255498296	-0.893295834340523	-1.01750105861261	-1.00083541813753	-1.03530399517802	-0.954832009368906	-0.938742074579448	-0.972431415032866	0.0020716334483575	0.0022355611921159	0.00216753327520528
250	14.590010676409	0.29	-1.74622527635245	-1.80462379007378	-1.68782676263111	0.424598205671766	-14.9290542517106	-15.2991771827992	-14.558931320622	4.09	2.27	7.14	-3.34357020056205	-3.26268140581537	-3.18179261106869	-3.58578164549186	-3.49903318856404	-3.41228473163622	-3.4747226643506	-3.39126081890286	-3.30494698000955	-1.74622527635245	5.75220048608103	0.108289858441137	-20.8128429904864	-0.876735073757081	-0.861232255498296	-0.893295834340523	-1.01750105861261	-1.00083541813753	-1.03530399517802	-0.954832009368906	-0.938742074579448	-0.972431415032866	0.0020716334483575	0.0022355611921159	0.00216753327520528
250	14.590010676409	0.29	-1.7462225810092	-1.80481348864117	-1.68763167337723	0.425202848995441	-14.9530057006128	-15.3232640726658	-14.5827473285598	4.05	2.26	7.16	-3.38394869486102	-3.30218182528751	-3.220414955714	-3.63339804747376	-3.54560369506303	-3.45780934265231	-3.51818617652036	-3.43397622968045	-3.34785366660831	-1.7462225810092	5.77901880388348	0.10477651659092	-20.8459651369187	-0.876735073757081	-0.861232255498296	-0.893295834340523	-1.01750105861261	-1.00083541813753	-1.03530399517802	-0.954832009368906	-0.938742074579448	-0.972431415032866	0.0020716334483575	0.0022355611921159	0.00216753327520528
250	14.590010676409	0.29	-1.74621722678719	-1.80481376296084	-1.68762069061353	0.42357718333656	-15.0223826213656	-15.3955986521335	-14.6491665905976	3.97	2.26	7.2	-3.45672831496592	-3.37293122137411	-3.28913412778231	-3.71865064284722	-3.62850409745493	-3.53835755206263	-3.59864690043906	-3.51135264185523	-3.42285097275276	-1.74621722678719	5.78503901233671	0.0829696038761231	-20.7687877683955	-0.876735073757081	-0.861232255498296	-0.893295834340523	-1.01750105861261	-1.00083541813753	-1.03530399517802	-0.954832009368906	-0.938742074579448	-0.972431415032866	0.0020716334483575	0.0022355611921159	0.00216753327520528
250	14.590010676409	0.29	-1.74609476534183	-1.8039421212431	-1.68824740944057	0.437340250921503	-15.1183882805645	-15.4835925634838	-14.7531839976451	3.94	2.25	7	-3.50048793514191	-3.4179235573349	-3.33535917952789	-3.76875554046961	-3.67986365966014	-3.59097177885068	-3.65765921937211	-3.57103518517291	-3.48563335496569	-1.74609476534183	5.71502122700483	0.0768199708350611	-20.6165125490715	-0.876735073757081	-0.861232255498296	-0.893295834340523	-1.01750105861261	-1.00083541813753	-1.03530399517802	-0.954832009368906	-0.938742074579448	-0.972431415032866	0.0020716334483575	0.0022355611921159	0.00216753327520528
250	14.590010676409	0.29	-1.74562449357932	-1.80383558113411	-1.68741340602453	0.436338772069016	-15.1409220031088	-15.5074158340821	-14.7744281721355	4.02	2.29	7.04	-3.44140128717725	-3.36006908101546	-3.27873687485368	-3.69715984433063	-3.6097831795422	-3.52240651475377	-3.59110780623595	-3.50698999917649	-3.42156130258832	-1.74562449357932	5.72311131962678	0.195838768014066	-20.5598692925115	-0.876735073757081	-0.861232255498296	-0.893295834340523	-1.01750105861261	-1.00083541813753	-1.03530399517802	-0.954832009368906	-0.938742074579448	-0.972431415032866	0.0020716334483575	0.0022355611921159	0.00216753327520528
250	14.590010676409	0.29	-1.7455618991604	-1.80332538313943	-1.68779841518137	0.434258187265255	-15.0623376979735	-15.4284755921637	-14.6961998037833	3.96	2.27	7.07	-3.4754498440209	-3.39297287605009	-3.31049590807928	-3.74021644937698	-3.65145622375327	-3.56269599812956	-3.62769729912975	-3.54275162200435	-3.45802990619681	-1.7455618991604	5.75441501936628	-0.0964659617777745	-20.9405057103603	-0.876735073757081	-0.861232255498296	-0.893295834340523	-1.01750105861261	-1.00083541813753	-1.03530399517802	-0.954832009368906	-0.938742074579448	-0.972431415032866	0.0020716334483575	0.0022355611921159	0.00216753327520528
250	14.590010676409	0.29	-1.74549278362036	-1.80334441488668	-1.68764115235404	0.431874947448361	-14.8385032695709	-15.2009550429931	-14.4760514961486	4.04	2.27	7.15	-3.36170846929151	-3.28155184801495	-3.20139522673838	-3.61010561100792	-3.52402620499359	-3.43794679897926	-3.49625613512137	-3.41469242617199	-3.32949454649402	-1.74549278362036	5.82060451322347	-0.140366616924402	-21.0344135986936	-0.876735073757081	-0.861232255498296	-0.893295834340523	-1.01750105861261	-1.00083541813753	-1.03530399517802	-0.954832009368906	-0.938742074579448	-0.972431415032866	0.0020716334483575	0.0022355611921159	0.00216753327520528
250	14.590010676409	0.29	-1.74525547907477	-1.80314085028664	-1.68737010786289	0.442336546688833	-15.1028456133534	-15.4639939601109	-14.7416972665959	3.99	2.23	7.11	-3.45735480128853	-3.37661123828273	-3.29586767527693	-3.71748755347298	-3.63066881262947	-3.54385007178596	-3.59686626519546	-3.51219588763334	-3.42948954701787	-1.74525547907477	5.69512098697439	0.00157613850655607	-20.6733572292441	-0.876735073757081	-0.861232255498296	-0.893295834340523	-1.01750105861261	-1.00083541813753	-1.03530399517802	-0.954832009368906	-0.938742074579448	-0.972431415032866	0.0020716334483575	0.0022355611921159	0.00216753327520528
250	14.590010676409	0.29	-1.74462979079404	-1.80266072780861	-1.68659885377948	0.429672003350672	-14.8956578763317	-15.2611438157323	-14.5301719369311	4	2.23	7.17	-3.40495456330672	-3.32341001905679	-3.24186547480687	-3.66026794114761	-3.57260895024359	-3.48494995933957	-3.53570163811749	-3.45265246887406	-3.36726992489047	-1.74462979079404	5.78649625755483	0.099300379916487	-20.6954560953921	-0.876735073757081	-0.861232255498296	-0.893295834340523	-1.01750105861261	-1.00083541813753	-1.03530399517802	-0.954832009368906	-0.938742074579448	-0.972431415032866	0.0020716334483575	0.0022355611921159	0.00216753327520528
250	14.590010676409	0.29	-1.74453353267054	-1.80289623280132	-1.68617083253975	0.43030194116511	-14.751691839819	-15.1131805319775	-14.3902031476605	4	2.25	7.16	-3.37457969228992	-3.29386389610331	-3.2131480999167	-3.62794380793272	-3.54116785368674	-3.45439189944075	-3.50867091845276	-3.42512303851213	-3.34092633329474	-1.74453353267054	5.74935284009188	-0.26187405842388	-21.0406988407081	-0.876735073757081	-0.861232255498296	-0.893295834340523	-1.01750105861261	-1.00083541813753	-1.03530399517802	-0.954832009368906	-0.938742074579448	-0.972431415032866	0.0020716334483575	0.0022355611921159	0.00216753327520528
250	14.590010676409	0.29	-1.74442516635316	-1.80242481794063	-1.68642551476568	0.42726454747092	-15.0078096361641	-15.3778619162249	-14.6377573561033	4.03	2.26	7.07	-3.40495387493187	-3.32301719532162	-3.24108051571137	-3.65705461586795	-3.56905139368523	-3.4810481715025	-3.5465819254335	-3.45979196495747	-3.37528750583228	-1.74442516635316	5.79416396152262	0.00855352651600476	-20.8792386260042	-0.876735073757081	-0.861232255498296	-0.893295834340523	-1.01750105861261	-1.00083541813753	-1.03530399517802	-0.954832009368906	-0.938742074579448	-0.972431415032866	0.0020716334483575	0.0022355611921159	0.00216753327520528
250	14.590010676409	0.29	-1.74425957183272	-1.80200029465605	-1.68651884900939	0.422190228694854	-14.5621887785724	-14.9250012245704	-14.1993763325744	4.06	2.31	7.18	-3.28891192131402	-3.20896163113384	-3.12901134095366	-3.53048667178581	-3.44466393142681	-3.35884119106781	-3.42457315381366	-3.34177992023328	-3.25900838937767	-1.74425957183272	5.79277154346386	-0.0174535602554023	-21.0242470311874	-0.876735073757081	-0.861232255498296	-0.893295834340523	-1.01750105861261	-1.00083541813753	-1.03530399517802	-0.954832009368906	-0.938742074579448	-0.972431415032866	0.0020716334483575	0.0022355611921159	0.00216753327520528
250	14.590010676409	0.29	-1.74372265945557	-1.80218771140667	-1.68525760750448	0.428314830682446	-14.6590343425419	-15.0197121632415	-14.2983565218423	4.07	2.28	7.1	-3.30250646523229	-3.22320129468173	-3.14389612413117	-3.54418969097791	-3.45908082870449	-3.37397196643107	-3.43784061260351	-3.35680293265909	-3.27465648836724	-1.74372265945557	5.77211534716871	0.199326015389461	-20.7366228502833	-0.876735073757081	-0.861232255498296	-0.893295834340523	-1.01750105861261	-1.00083541813753	-1.03530399517802	-0.954832009368906	-0.938742074579448	-0.972431415032866	0.0020716334483575	0.0022355611921159	0.00216753327520528
250	14.590010676409	0.29	-1.74341183017913	-1.80138188739921	-1.68544177295905	0.424119204064782	-14.7990773331785	-15.1663377618029	-14.431816904554	3.94	2.25	6.94	-3.42807089865456	-3.34505845310784	-3.26204600756112	-3.69070117643712	-3.60132900780477	-3.51195683917242	-3.5844797321705	-3.49762464904616	-3.41032738544968	-1.74341183017913	5.67438853997998	-0.0398041057404027	-20.6955190749889	-0.876735073757081	-0.861232255498296	-0.893295834340523	-1.01750105861261	-1.00083541813753	-1.03530399517802	-0.954832009368906	-0.938742074579448	-0.972431415032866	0.0020716334483575	0.0022355611921159	0.00216753327520528
250	14.590010676409	0.29	-1.74325209957628	-1.80179992379559	-1.68470427535697	0.438855943776088	-15.182678575854	-15.5483085207335	-14.8170486309744	4.04	2.27	7.05	-3.43722715688749	-3.35639822464477	-3.27556929240205	-3.69104452757395	-3.60424689261802	-3.51744925766208	-3.58104041151384	-3.4984644133845	-3.41479633506665	-1.74325209957628	5.76211781935127	0.0988521014859563	-20.7109669107379	-0.876735073757081	-0.861232255498296	-0.893295834340523	-1.01750105861261	-1.00083541813753	-1.03530399517802	-0.954832009368906	-0.938742074579448	-0.972431415032866	0.0020716334483575	0.0022355611921159	0.00216753327520528
250	14.590010676409	0.29	-1.74322078656064	-1.80092915853845	-1.68551241458283	0.435092590957099	-14.9121695533212	-15.2740422296095	-14.5502968770329	3.99	2.24	6.99	-3.41937932991274	-3.33836737965365	-3.25735542939456	-3.67721572933795	-3.59009511795944	-3.50297450658092	-3.56731545290963	-3.48227876245062	-3.39705449001526	-1.74322078656064	5.72888050712896	-0.411113011781188	-21.0846260192826	-0.876735073757081	-0.861232255498296	-0.893295834340523	-1.01750105861261	-1.00083541813753	-1.03530399517802	-0.954832009368906	-0.938742074579448	-0.972431415032866	0.0020716334483575	0.0022355611921159	0.00216753327520528
250	14.590010676409	0.29	-1.74312797185099	-1.80137575178466	-1.68488019191732	0.429896692696607	-14.8855049078278	-15.2505743366637	-14.5204354789919	3.98	2.25	7.05	-3.42218254206063	-3.3402620714985	-3.25834160093637	-3.68123887869721	-3.59311709749822	-3.50499531629923	-3.56764516050955	-3.48206580949953	-3.39838726215535	-1.74312797185099	5.75774635228196	0.0428144669729163	-20.7017265860885	-0.876735073757081	-0.861232255498296	-0.893295834340523	-1.01750105861261	-1.00083541813753	-1.03530399517802	-0.954832009368906	-0.938742074579448	-0.972431415032866	0.0020716334483575	0.0022355611921159	0.00216753327520528
250	14.590010676409	0.29	-1.74266676306233	-1.80078156292623	-1.68455196319844	0.432512432207215	-14.9808669092108	-15.3463211381133	-14.6154126803083	3.94	2.23	7.17	-3.4723020582569	-3.38961335001233	-3.30692464176776	-3.73876955837249	-3.64973524625935	-3.56070093414621	-3.61274647036658	-3.52716034436299	-3.44214783172997	-1.74266676306233	5.72935882451517	0.246192584820835	-20.4729213078143	-0.876735073757081	-0.861232255498296	-0.893295834340523	-1.01750105861261	-1.00083541813753	-1.03530399517802	-0.954832009368906	-0.938742074579448	-0.972431415032866	0.0020716334483575	0.0022355611921159	0.00216753327520528
250	14.590010676409	0.29	-1.74235328846024	-1.80100914567485	-1.68369743124562	0.431905688830113	-15.0229718965008	-15.3899065939046	-14.6560371990971	4.04	2.27	7.09	-3.40721837005308	-3.32598157800529	-3.2447447859575	-3.65943716345847	-3.57218683090781	-3.48493649835716	-3.5487192729026	-3.46447777727591	-3.37966664069031	-1.74235328846024	5.77550399963868	-0.0645434473151176	-20.8887659759303	-0.876735073757081	-0.861232255498296	-0.893295834340523	-1.01750105861261	-1.00083541813753	-1.03530399517802	-0.954832009368906	-0.938742074579448	-0.972431415032866	0.0020716334483575	0.0022355611921159	0.00216753327520528
250	14.590010676409	0.29	-1.74201348549152	-1.80059278849259	-1.68343418249044	0.435222979155057	-14.8986261619139	-15.2600742993824	-14.5371780244453	3.97	2.22	7.09	-3.42978650234047	-3.34854902479845	-3.26731154725642	-3.69010475997462	-3.60270141799937	-3.51529807602413	-3.56920238630096	-3.48197286967041	-3.40057759385331	-1.74201348549152	5.71380378866691	-0.138411729522879	-20.8208827281644	-0.876735073757081	-0.861232255498296	-0.893295834340523	-1.01750105861261	-1.00083541813753	-1.03530399517802	-0.954832009368906	-0.938742074579448	-0.972431415032866	0.0020716334483575	0.0022355611921159	0.00216753327520528
250	14.590010676409	0.29	-1.74192252616232	-1.80043667025462	-1.68340838207002	0.425253923977008	-14.8552309061802	-15.223029798721	-14.4874320136395	4.01	2.24	7.05	-3.39245365725102	-3.3104896386141	-3.22852561997718	-3.64633315309967	-3.55823523085443	-3.47013730860918	-3.53190362814699	-3.44684638172003	-3.36198807025144	-1.74192252616232	5.69821641253135	0.0341800296416296	-20.6902975704531	-0.876735073757081	-0.861232255498296	-0.893295834340523	-1.01750105861261	-1.00083541813753	-1.03530399517802	-0.954832009368906	-0.938742074579448	-0.972431415032866	0.0020716334483575	0.0022355611921159	0.00216753327520528
250	14.590010676409	0.29	-1.74188612475551	-1.79986859097175	-1.68390365853927	0.439168797480675	-14.8925812203304	-15.2509973048157	-14.5341651358452	3.97	2.21	7.16	-3.42537625211373	-3.34487594648561	-3.26437564085749	-3.68506270312421	-3.59845946539895	-3.51185622767368	-3.55796667809899	-3.47292861149559	-3.39063852487426	-1.74188612475551	5.76959787594375	-0.327750901595434	-21.0270126766813	-0.876735073757081	-0.861232255498296	-0.893295834340523	-1.01750105861261	-1.00083541813753	-1.03530399517802	-0.954832009368906	-0.938742074579448	-0.972431415032866	0.0020716334483575	0.0022355611921159	0.00216753327520528
250	14.590010676409	0.29	-1.74173645080844	-1.80045363617214	-1.68301926544475	0.422955717737115	-14.6419759721096	-15.0062045168036	-14.2777474274156	3.98	2.22	7.18	-3.36492368534358	-3.28325071763567	-3.20157774992777	-3.61934244413089	-3.53149425908858	-3.44364607404626	-3.49356807964821	-3.40976085587936	-3.32378547458453	-1.74173645080844	5.7298496481129	0.00854900053872306	-20.675461783432	-0.876735073757081	-0.861232255498296	-0.893295834340523	-1.01750105861261	-1.00083541813753	-1.03530399517802	-0.954832009368906	-0.938742074579448	-0.972431415032866	0.0020716334483575	0.0022355611921159	0.00216753327520528
[truncated: 1,366 more rows]
