# Supplementary material for: Re-expressing coefficients from regression models for inclusion in a meta-analysis
Source: BMC Med Res Methodol. 2024 Jan 8;24:6. doi: 10.1186/s12874-023-02132-y (PMC10773134; doi:10.1186/s12874-023-02132-y)
Supplement: Supplementary file 2 — Additional file 2. [file 12874_2023_2132_MOESM2_ESM.zip › Supp_Files_R1/simdata/simdata_scenario_251.csv]

ex_no	errsd	rsquare	beta	b_low_ci	b_hi_ci	lrsquare	lbeta	lb_low_ci	lb_hi_ci	x_median	x_25	x_75	rbl	rb	rbu	altl	alt	altu	dzl	dz	dzu	observed_beta	xlog	error	ylog	RelBias_rb	RelBias_rbl	RelBias_rbu	RelBias_alt	RelBias_altl	RelBias_altu	RelBias_dz	RelBias_dzl	RelBias_dzu	MC_SE_RelBias_rb	MC_SE_RelBias_alt	MC_SE_RelBias_dz
251	14.8022833995669	0.11	-0.428054430562611	-0.618406508858624	-0.237702352266598	0.274753393190335	-10.9503222398749	-13.7280116400844	-8.17263283966538	7.33	4.17	12.67	-1.75652982623054	-1.40111824825475	-1.04570667027896	-1.79799742197476	-1.43419540085463	-1.07039337973451	-1.74952735751137	-1.39595697688818	-1.04113585668519	-0.428054430562611	11.1539275364146	-0.00306143337749756	-30.4968966594856	-0.919394479529659	-0.825777811121421	-1.07888372440663	-0.9555119400834	-0.860136370318516	-1.11799938644714	-0.908191919386276	-0.806262527166561	-1.06397192088758	0.0113584098842155	0.0116160381676736	0.0116553983699942
251	14.8022833995669	0.11	-0.37169990793703	-0.540123816492569	-0.203275999381491	0.380092610398835	-14.4961233799681	-17.386510623258	-11.6057361366783	7.46	4.26	13.26	-2.1858389952701	-1.82245836733877	-1.45907773940744	-2.23489346061361	-1.86335786680513	-1.49182227299666	-2.16890715066963	-1.8082602403489	-1.44717919611074	-0.37169990793703	11.3211818704501	-0.158703669573563	-30.2822241089503	-0.919394479529659	-0.825777811121421	-1.07888372440663	-0.9555119400834	-0.860136370318516	-1.11799938644714	-0.908191919386276	-0.806262527166561	-1.06397192088758	0.0113584098842155	0.0116160381676736	0.0116553983699942
251	14.8022833995669	0.13	-0.49471126546475	-0.696291382044862	-0.293131148884639	0.2838867347442	-11.3404353283045	-14.1525530502	-8.52831760640901	8.18	4.87	14.83	-1.63252779623099	-1.3081438966629	-0.98375999709481	-1.66036125602431	-1.33044683731463	-1.00053241860495	-1.61580193458487	-1.29421626524331	-0.973676877797002	-0.49471126546475	11.8435642703746	0.323490635264837	-31.3165957804351	-0.919394479529659	-0.825777811121421	-1.07888372440663	-0.9555119400834	-0.860136370318516	-1.11799938644714	-0.908191919386276	-0.806262527166561	-1.06397192088758	0.0113584098842155	0.0116160381676736	0.0116553983699942
251	14.8022833995669	0.14	-0.787494684726012	-1.0917329093156	-0.483256460136429	0.211834090994541	-11.3992210776073	-14.8322031411246	-7.96623901408992	7.23	4.39	11.42	-1.920249040551	-1.47579851280573	-1.03134798506045	-1.96710072045388	-1.51180615455582	-1.05651158865775	-1.94859760968156	-1.49776002107135	-1.04595689550071	-0.787494684726012	9.70789997488718	2.13008022376508	-27.2892923609353	-0.919394479529659	-0.825777811121421	-1.07888372440663	-0.9555119400834	-0.860136370318516	-1.11799938644714	-0.908191919386276	-0.806262527166561	-1.06397192088758	0.0113584098842155	0.0116160381676736	0.0116553983699942
251	14.8022833995669	0.14	-0.715155327669785	-0.988760224844643	-0.441550430494927	0.277215812083794	-11.7474853506035	-14.7090805404784	-8.78589016072848	8.38	4.94	13.17	-1.65839504281277	-1.3244860151077	-0.990576987402619	-1.68443165409747	-1.3452802930916	-1.00612893208573	-1.6646348864379	-1.32869171750262	-0.993930969483797	-0.715155327669785	10.5967832266379	0.970866333260319	-29.974999473847	-0.919394479529659	-0.825777811121421	-1.07888372440663	-0.9555119400834	-0.860136370318516	-1.11799938644714	-0.908191919386276	-0.806262527166561	-1.06397192088758	0.0113584098842155	0.0116160381676736	0.0116553983699942
251	14.8022833995669	0.15	-0.48369895328364	-0.665910710415954	-0.301487196151327	0.276072372929016	-11.2154141312348	-14.0509613091369	-8.3798669533327	8.31	4.35	13.02	-1.59742686408718	-1.27505893945117	-0.95269101481515	-1.62328487165097	-1.2956986848078	-0.968112497964629	-1.58190503762135	-1.26280309049524	-0.944207926477643	-0.48369895328364	11.1395294554464	0.518964408510463	-30.3734731118183	-0.919394479529659	-0.825777811121421	-1.07888372440663	-0.9555119400834	-0.860136370318516	-1.11799938644714	-0.908191919386276	-0.806262527166561	-1.06397192088758	0.0113584098842155	0.0116160381676736	0.0116553983699942
251	14.8022833995669	0.15	-0.422416175031127	-0.579554885951349	-0.265277464110906	0.353086326083494	-12.5123094904087	-15.1565786242866	-9.86804035653074	8.3	3.91	16.15	-1.72512250821218	-1.42415166817615	-1.12318082814013	-1.75316542835589	-1.44730212347025	-1.14143881858461	-1.63618084331561	-1.35128003843585	-1.06496368501389	-0.422416175031127	11.8426995671661	0.316191249663238	-30.4047620852897	-0.919394479529659	-0.825777811121421	-1.07888372440663	-0.9555119400834	-0.860136370318516	-1.11799938644714	-0.908191919386276	-0.806262527166561	-1.06397192088758	0.0113584098842155	0.0116160381676736	0.0116553983699942
251	14.8022833995669	0.15	-0.402505924252178	-0.551201922284404	-0.253809926219951	0.43985037821365	-15.2044412448126	-17.8833348460054	-12.5255476436198	8.3	4.46	16.38	-2.03513285229655	-1.73027336034267	-1.42541386838878	-2.06819460571459	-1.7583825184848	-1.448570431255	-1.96378576904383	-1.66947099115049	-1.37477219030369	-0.402505924252178	12.4318032194593	2.10083762342915	-29.8802424881195	-0.919394479529659	-0.825777811121421	-1.07888372440663	-0.9555119400834	-0.860136370318516	-1.11799938644714	-0.908191919386276	-0.806262527166561	-1.06397192088758	0.0113584098842155	0.0116160381676736	0.0116553983699942
251	14.8022833995669	0.15	-0.350688040897175	-0.483307718210265	-0.218068363584084	0.337826031532395	-12.2699723618693	-14.9520326886806	-9.58791203505802	7.15	4.35	11.69	-1.95816496475361	-1.60691395596646	-1.25566294717932	-2.00747765996242	-1.64738105631994	-1.28728445267747	-1.98179317102584	-1.62643330704816	-1.27088725753867	-0.350688040897175	11.3346928580954	-0.104130186963659	-29.7112299907451	-0.919394479529659	-0.825777811121421	-1.07888372440663	-0.9555119400834	-0.860136370318516	-1.11799938644714	-0.908191919386276	-0.806262527166561	-1.06397192088758	0.0113584098842155	0.0116160381676736	0.0116553983699942
251	14.8022833995669	0.15	-0.213433986813787	-0.292400325567258	-0.134467648060316	0.535021514754595	-16.9202817331211	-19.3830517491011	-14.457511717141	8.58	4.26	13.34	-2.13682590731725	-1.86532527666169	-1.59382464600613	-2.16760739419586	-1.89219573219636	-1.61678407019686	-2.10058988688276	-1.83418386041069	-1.56796987304273	-0.213433986813787	14.3972374009018	-1.00578001048288	-32.4743036350883	-0.919394479529659	-0.825777811121421	-1.07888372440663	-0.9555119400834	-0.860136370318516	-1.11799938644714	-0.908191919386276	-0.806262527166561	-1.06397192088758	0.0113584098842155	0.0116160381676736	0.0116553983699942
251	14.8022833995669	0.16	-0.852853150345087	-1.15359089052046	-0.552115410169715	0.23986520289156	-12.3708793379772	-15.8092105891657	-8.93254808678869	8.12	5.55	14	-1.83524336159929	-1.43609790344165	-1.03695244528402	-1.86723209281734	-1.46112943375378	-1.05502677469022	-1.8566064071396	-1.4510158564235	-1.04799249754753	-0.852853150345087	11.1523223898335	0.725023731822794	-31.3726623975493	-0.919394479529659	-0.825777811121421	-1.07888372440663	-0.9555119400834	-0.860136370318516	-1.11799938644714	-0.908191919386276	-0.806262527166561	-1.06397192088758	0.0113584098842155	0.0116160381676736	0.0116553983699942
251	14.8022833995669	0.16	-0.617406911240277	-0.835305155875147	-0.399508666605408	0.338796104108439	-12.4355480233567	-15.1479177509207	-9.72317829579264	8.54	4.51	13.36	-1.6776774044477	-1.37727430751608	-1.07687121058445	-1.70228765834416	-1.39747787603478	-1.09266809372539	-1.66098834814968	-1.36387323128081	-1.06657458650845	-0.617406911240277	10.9453552148494	0.621066712590756	-30.1287944327805	-0.919394479529659	-0.825777811121421	-1.07888372440663	-0.9555119400834	-0.860136370318516	-1.11799938644714	-0.908191919386276	-0.806262527166561	-1.06397192088758	0.0113584098842155	0.0116160381676736	0.0116553983699942
251	14.8022833995669	0.16	-0.610699679347468	-0.826942698721228	-0.394456659973708	0.247998554499425	-10.0520584469425	-12.7849678165728	-7.31914907731214	7.05	4.7	12.75	-1.69550453164766	-1.33307419257523	-0.970643853502801	-1.7396722168944	-1.36780061190895	-0.995929006923495	-1.71545559340408	-1.34837153688929	-0.981737279310265	-0.610699679347468	11.0894369210316	0.352130104053164	-29.9943693231664	-0.919394479529659	-0.825777811121421	-1.07888372440663	-0.9555119400834	-0.860136370318516	-1.11799938644714	-0.908191919386276	-0.806262527166561	-1.06397192088758	0.0113584098842155	0.0116160381676736	0.0116553983699942
251	14.8022833995669	0.16	-0.53944341536652	-0.730417721554668	-0.348469109178372	0.388160072875284	-12.5738610539018	-15.0385810889342	-10.1091410188693	8.07	4.46	12.85	-1.75658790167002	-1.46869522290344	-1.18080254413686	-1.78786024228233	-1.49484224191834	-1.20182424155434	-1.75070114472331	-1.4635779962137	-1.17707993766609	-0.53944341536652	10.9221433992818	-1.66865570348003	-32.0501851884785	-0.919394479529659	-0.825777811121421	-1.07888372440663	-0.9555119400834	-0.860136370318516	-1.11799938644714	-0.908191919386276	-0.806262527166561	-1.06397192088758	0.0113584098842155	0.0116160381676736	0.0116553983699942
251	14.8022833995669	0.16	-0.409272121865813	-0.55566674874001	-0.262877494991616	0.301453919316626	-11.8293031060419	-14.640761652012	-9.01784456007193	8.16	4.64	12.94	-1.69154726013257	-1.36672023859859	-1.04189321706462	-1.72054886570368	-1.39015267954783	-1.05975649339197	-1.69066785260227	-1.36579731797859	-1.0420464338939	-0.409272121865813	12.7324166814964	1.30189743028462	-29.6692235568946	-0.919394479529659	-0.825777811121421	-1.07888372440663	-0.9555119400834	-0.860136370318516	-1.11799938644714	-0.908191919386276	-0.806262527166561	-1.06397192088758	0.0113584098842155	0.0116160381676736	0.0116553983699942
251	14.8022833995669	0.16	-0.403085017869598	-0.548969930658769	-0.257200105080427	0.405652286372364	-15.8565293623477	-18.8531856425981	-12.8598730820973	7.85	4.63	13.68	-2.26179694371797	-1.90229122704326	-1.54278551036855	-2.30577960981816	-1.93928298268992	-1.57278635556167	-2.25099928294002	-1.89356461155301	-1.53540442095403	-0.403085017869598	11.929566187237	-0.63502983343085	-31.9422741663231	-0.919394479529659	-0.825777811121421	-1.07888372440663	-0.9555119400834	-0.860136370318516	-1.11799938644714	-0.908191919386276	-0.806262527166561	-1.06397192088758	0.0113584098842155	0.0116160381676736	0.0116553983699942
251	14.8022833995669	0.16	-0.357678077885383	-0.483695851815166	-0.2316603039556	0.373876149323649	-13.965361622343	-16.7870164832423	-11.1437067614436	7.37	4.5	13.02	-2.13646044489272	-1.77735232073805	-1.41824419658338	-2.18613406010071	-1.81867651912441	-1.45121897814812	-2.14066493163156	-1.78202094198271	-1.42053559889163	-0.357678077885383	12.1604931288864	-0.427006103225242	-31.3055695024437	-0.919394479529659	-0.825777811121421	-1.07888372440663	-0.9555119400834	-0.860136370318516	-1.11799938644714	-0.908191919386276	-0.806262527166561	-1.06397192088758	0.0113584098842155	0.0116160381676736	0.0116553983699942
251	14.8022833995669	0.17	-0.956576495299351	-1.28648072772754	-0.626672262871161	0.286758156734796	-13.6392300550276	-16.9976564390351	-10.2808036710202	8.16	5.17	13.2	-1.96388864926943	-1.57586013024298	-1.18783161121653	-1.99756154234637	-1.60287987481436	-1.20819820728234	-1.98156124201508	-1.59065434992207	-1.19871840363059	-0.956576495299351	10.3181812060915	0.768484818297539	-30.4395081858753	-0.919394479529659	-0.825777811121421	-1.07888372440663	-0.9555119400834	-0.860136370318516	-1.11799938644714	-0.908191919386276	-0.806262527166561	-1.06397192088758	0.0113584098842155	0.0116160381676736	0.0116553983699942
251	14.8022833995669	0.17	-0.710559228547873	-0.951767853400191	-0.469350603695556	0.290444984774808	-13.2378859889615	-16.4683521344944	-10.0074198434286	8.4	5.18	14.51	-1.85151986562226	-1.48832188474194	-1.12512390386163	-1.88028451599548	-1.51144400157812	-1.14260348716076	-1.84756657232308	-1.48496788370121	-1.12301496409622	-0.710559228547873	11.672111630971	-0.367296793973481	-32.4545786463337	-0.919394479529659	-0.825777811121421	-1.07888372440663	-0.9555119400834	-0.860136370318516	-1.11799938644714	-0.908191919386276	-0.806262527166561	-1.06397192088758	0.0113584098842155	0.0116160381676736	0.0116553983699942
251	14.8022833995669	0.17	-0.622406303277614	-0.834394169863389	-0.410418436691838	0.412242602578068	-14.8176016790705	-17.579998044179	-12.0552053139619	8.35	4.99	14.71	-1.98910343890956	-1.67654981429252	-1.36399618967548	-2.02074331687779	-1.70321802595724	-1.3856927350367	-1.9744758697405	-1.66325320170726	-1.35287811263917	-0.622406303277614	11.9987639663575	0.188013320620164	-31.6987024485662	-0.919394479529659	-0.825777811121421	-1.07888372440663	-0.9555119400834	-0.860136370318516	-1.11799938644714	-0.908191919386276	-0.806262527166561	-1.06397192088758	0.0113584098842155	0.0116160381676736	0.0116553983699942
251	14.8022833995669	0.17	-0.613064523896039	-0.825645379026268	-0.400483668765811	0.395669726822013	-15.467962343985	-18.4525843118756	-12.4833403760944	7.85	4.73	12.48	-2.21354168933151	-1.85551134294969	-1.49748099656788	-2.25657379394569	-1.89158319947151	-1.52659260499732	-2.23248544722089	-1.87168707167525	-1.51057635755079	-0.613064523896039	11.6058151698949	1.67869038857304	-29.3856062788835	-0.919394479529659	-0.825777811121421	-1.07888372440663	-0.9555119400834	-0.860136370318516	-1.11799938644714	-0.908191919386276	-0.806262527166561	-1.06397192088758	0.0113584098842155	0.0116160381676736	0.0116553983699942
251	14.8022833995669	0.17	-0.578356261455597	-0.780254578544866	-0.376457944366329	0.353460665066369	-14.7968945098347	-17.9214120722633	-11.6723769474062	8.35	4.56	12.92	-2.02674178459757	-1.67338847320958	-1.3200351618216	-2.0589223475579	-1.6999584998052	-1.34099465205251	-2.02025684504571	-1.66772421158262	-1.31527579909631	-0.578356261455597	11.5484431580482	-2.01497400950922	-33.071171351177	-0.919394479529659	-0.825777811121421	-1.07888372440663	-0.9555119400834	-0.860136370318516	-1.11799938644714	-0.908191919386276	-0.806262527166561	-1.06397192088758	0.0113584098842155	0.0116160381676736	0.0116553983699942
251	14.8022833995669	0.17	-0.570113073797893	-0.764170473920381	-0.376055673675404	0.331328667152962	-14.5148840217854	-17.7342909709862	-11.2954770725846	9.44	5.56	16.65	-1.78604622091908	-1.46181506757735	-1.13758391423562	-1.80301058443939	-1.47569979346819	-1.148389002497	-1.75874710395813	-1.43897619700587	-1.12000042549466	-0.570113073797893	12.8994344698817	-0.481673675368643	-34.0815134003533	-0.919394479529659	-0.825777811121421	-1.07888372440663	-0.9555119400834	-0.860136370318516	-1.11799938644714	-0.908191919386276	-0.806262527166561	-1.06397192088758	0.0113584098842155	0.0116160381676736	0.0116553983699942
251	14.8022833995669	0.17	-0.517920798227165	-0.695207559701962	-0.340634036752368	0.369058412288067	-14.5559623515812	-17.5274464314115	-11.5844782717508	8.46	4.86	13.81	-1.95781810129269	-1.62590293373189	-1.29398776617109	-1.98749622692484	-1.65054963175818	-1.31360303659153	-1.94926074277971	-1.61947337695119	-1.28844097617412	-0.517920798227165	11.4854935130872	0.611714954175117	-30.4902228656916	-0.919394479529659	-0.825777811121421	-1.07888372440663	-0.9555119400834	-0.860136370318516	-1.11799938644714	-0.908191919386276	-0.806262527166561	-1.06397192088758	0.0113584098842155	0.0116160381676736	0.0116553983699942
251	14.8022833995669	0.17	-0.442798390627504	-0.593797294082788	-0.29179948717222	0.396165848172114	-14.2969860931456	-17.0528024619535	-11.5411697243377	7.84	4.48	12.87	-2.04766395847956	-1.71675143737424	-1.38583891626893	-2.08759855994116	-1.75023241171882	-1.41286626349648	-2.04573215867637	-1.71514405051787	-1.38481050692766	-0.442798390627504	12.0401073195202	-0.323895256419472	-31.4310594680914	-0.919394479529659	-0.825777811121421	-1.07888372440663	-0.9555119400834	-0.860136370318516	-1.11799938644714	-0.908191919386276	-0.806262527166561	-1.06397192088758	0.0113584098842155	0.0116160381676736	0.0116553983699942
251	14.8022833995669	0.18	-1.09396871898014	-1.45450587629482	-0.73343156166546	0.289043917443751	-13.8209830735158	-17.205244207547	-10.4367219394846	8.5	5.09	13.29	-1.91383596915996	-1.53738559105386	-1.16093521294775	-1.94238781120102	-1.56032130302672	-1.17825479485243	-1.92238019556029	-1.54451470193192	-1.16755626814548	-1.09396871898014	10.164286509946	-1.50254129434716	-32.7786381918364	-0.919394479529659	-0.825777811121421	-1.07888372440663	-0.9555119400834	-0.860136370318516	-1.11799938644714	-0.908191919386276	-0.806262527166561	-1.06397192088758	0.0113584098842155	0.0116160381676736	0.0116553983699942
251	14.8022833995669	0.18	-0.965506486017844	-1.28858149636203	-0.642431475673656	0.368004597046434	-15.7190466506662	-18.9352389082293	-12.5028543931031	7.91	5.04	13.84	-2.25310028933889	-1.87040621607131	-1.48771214280374	-2.29576722488973	-1.90582607813987	-1.51588493139001	-2.26090536591381	-1.87753046272891	-1.49232364068466	-0.965506486017844	10.8276403945163	-0.795405159828989	-32.1611515087867	-0.919394479529659	-0.825777811121421	-1.07888372440663	-0.9555119400834	-0.860136370318516	-1.11799938644714	-0.908191919386276	-0.806262527166561	-1.06397192088758	0.0113584098842155	0.0116160381676736	0.0116553983699942
251	14.8022833995669	0.18	-0.903734582386526	-1.1999494397164	-0.607519725056653	0.279341120331356	-12.8063822484621	-16.0178928348972	-9.59487166202694	8.79	4.87	14.04	-1.72548304685108	-1.37953198270088	-1.03358091855068	-1.74809522541813	-1.39761052806168	-1.04712583070523	-1.71215308806732	-1.36787743952871	-1.02542367155855	-0.903734582386526	11.0447660775932	0.548090507346956	-31.1443448398234	-0.919394479529659	-0.825777811121421	-1.07888372440663	-0.9555119400834	-0.860136370318516	-1.11799938644714	-0.908191919386276	-0.806262527166561	-1.06397192088758	0.0113584098842155	0.0116160381676736	0.0116553983699942
251	14.8022833995669	0.18	-0.876170790160612	-1.17243869924842	-0.579902881072806	0.326847967531113	-13.6936709901783	-16.7619089383339	-10.6254330420227	7.86	4.42	13.94	-2.00717460625954	-1.63976482506119	-1.27235504386285	-2.04597345718755	-1.67146161457126	-1.29694977195497	-1.98229201734062	-1.61979600255247	-1.25627768454575	-0.876170790160612	10.8796725885355	2.35801103995725	-28.2520429727105	-0.919394479529659	-0.825777811121421	-1.07888372440663	-0.9555119400834	-0.860136370318516	-1.11799938644714	-0.908191919386276	-0.806262527166561	-1.06397192088758	0.0113584098842155	0.0116160381676736	0.0116553983699942
251	14.8022833995669	0.18	-0.832828903994995	-1.10629957104419	-0.559358236945801	0.392893457262798	-15.146723110246	-18.0863973465051	-12.2070488739869	7.38	4.11	12.27	-2.29727485874016	-1.92388708081715	-1.55049930289414	-2.35038515352438	-1.96836508901238	-1.58634502450039	-2.2909578497144	-1.91919641350062	-1.54666384873685	-0.832828903994995	10.2590690928881	0.13874517019115	-29.7382232568759	-0.919394479529659	-0.825777811121421	-1.07888372440663	-0.9555119400834	-0.860136370318516	-1.11799938644714	-0.908191919386276	-0.806262527166561	-1.06397192088758	0.0113584098842155	0.0116160381676736	0.0116553983699942
251	14.8022833995669	0.18	-0.81383658655739	-1.08473822826641	-0.542934944848366	0.413699750532061	-14.2144431330619	-16.8564425771834	-11.5724436889404	6.8	4.41	12.25	-2.31420382922961	-1.95148641703467	-1.58876900483973	-2.38016679504505	-2.00711065816257	-1.63405452128008	-2.34104763744344	-1.97326795478111	-1.60813818309101	-0.81383658655739	10.154426250604	-0.0150874974302919	-29.3691558887333	-0.919394479529659	-0.825777811121421	-1.07888372440663	-0.9555119400834	-0.860136370318516	-1.11799938644714	-0.908191919386276	-0.806262527166561	-1.06397192088758	0.0113584098842155	0.0116160381676736	0.0116553983699942
251	14.8022833995669	0.18	-0.720813927349803	-0.962015428368341	-0.479612426331265	0.338607551472899	-13.1169555860022	-15.9791544559802	-10.2547567160242	7.31	4.38	12.29	-2.0483152001983	-1.68141935051383	-1.31452350082936	-2.0969222339804	-1.72131985370024	-1.34571747342009	-2.06040558852314	-2.87984786324723	-1.32189952080488	-0.720813927349803	10.1407857578188	-1.95902763531826	-31.5685561213582	-0.919394479529659	-0.825777811121421	-1.07888372440663	-0.9555119400834	-0.860136370318516	-1.11799938644714	-0.908191919386276	-0.806262527166561	-1.06397192088758	0.0113584098842155	0.0116160381676736	0.0116553983699942
251	14.8022833995669	0.18	-0.67736401038398	-0.902856805992602	-0.451871214775358	0.370060293497137	-14.0906812716449	-16.9610038042867	-11.2203587390031	7.96	4.78	13.29	-2.00632301027803	-1.66679156446211	-1.32726011864619	-2.04358777091965	-1.69774998360547	-1.35191219629129	-2.00984431040243	-1.6696367544452	-1.32903577094435	-0.67736401038398	11.2691732908336	-1.16153431369057	-32.5939190245839	-0.919394479529659	-0.825777811121421	-1.07888372440663	-0.9555119400834	-0.860136370318516	-1.11799938644714	-0.908191919386276	-0.806262527166561	-1.06397192088758	0.0113584098842155	0.0116160381676736	0.0116553983699942
251	14.8022833995669	0.18	-0.652953637266422	-0.867617149142556	-0.438290125390289	0.328244608346491	-12.8276569238853	-15.6927555575533	-9.96255829021732	8.12	4.25	13.33	-1.8229151424392	-1.49009713194127	-1.15727912144334	-1.85476071528209	-1.516128511929	-1.1774963085759	-1.79835837994136	-1.46994675435233	-1.1417082697389	-0.652953637266422	11.6902259484019	-1.41754310811382	-32.4259179170027	-0.919394479529659	-0.825777811121421	-1.07888372440663	-0.9555119400834	-0.860136370318516	-1.11799938644714	-0.908191919386276	-0.806262527166561	-1.06397192088758	0.0113584098842155	0.0116160381676736	0.0116553983699942
251	14.8022833995669	0.18	-0.642663466116433	-0.853615378678214	-0.431711553554652	0.317613342519532	-13.1964682146024	-16.2164830178078	-10.176453411397	8.23	4.55	14.28	-1.85977793530182	-1.51342929181861	-1.16708064833541	-1.89084233064353	-1.53870852809213	-1.18657472554073	-1.83255580605766	-1.49068777187632	-1.14958455123952	-0.642663466116433	11.8436645307615	0.761094189878295	-30.6457580102396	-0.919394479529659	-0.825777811121421	-1.07888372440663	-0.9555119400834	-0.860136370318516	-1.11799938644714	-0.908191919386276	-0.806262527166561	-1.06397192088758	0.0113584098842155	0.0116160381676736	0.0116553983699942
251	14.8022833995669	0.18	-0.619088763192206	-0.825470337722698	-0.412707188661713	0.34301639342257	-13.8084114596726	-16.7920692432768	-10.8247536760685	7.23	4.33	12.37	-2.1751573718377	-1.78866985031644	-1.40218232879518	-2.22830810833961	-1.83237662810363	-1.43644514786765	-2.18530090498929	-1.7959802643384	-1.4085081086212	-0.619088763192206	11.0195552106879	0.0609607639243729	-30.4436382640636	-0.919394479529659	-0.825777811121421	-1.07888372440663	-0.9555119400834	-0.860136370318516	-1.11799938644714	-0.908191919386276	-0.806262527166561	-1.06397192088758	0.0113584098842155	0.0116160381676736	0.0116553983699942
251	14.8022833995669	0.18	-0.595450196428574	-0.794918775537226	-0.395981617319922	0.394013126341	-13.5951843393109	-16.2275536894916	-10.9628149891302	7.3	3.63	13.31	-2.08327997016379	-1.74533856222035	-1.40739715427692	-2.13292636415434	-1.78693151523092	-1.44093666630751	-2.02510038604683	-1.69702431405224	-1.36842241667902	-0.595450196428574	11.1365668749765	1.57346625120173	-27.8057498128138	-0.919394479529659	-0.825777811121421	-1.07888372440663	-0.9555119400834	-0.860136370318516	-1.11799938644714	-0.908191919386276	-0.806262527166561	-1.06397192088758	0.0113584098842155	0.0116160381676736	0.0116553983699942
251	14.8022833995669	0.18	-0.578795289922703	-0.772617484229648	-0.384973095615758	0.363757677038302	-13.2939493571894	-16.0389640615264	-10.5489346528524	7.43	4.44	13.54	-2.0258849693239	-1.67916157691796	-1.33243818451201	-2.07197353541287	-1.71736224007687	-1.36275094474087	-2.01603118010273	-1.67092103785978	-1.32581865756336	-0.578795289922703	11.3908302262224	1.40901290396725	-29.3821006505062	-0.919394479529659	-0.825777811121421	-1.07888372440663	-0.9555119400834	-0.860136370318516	-1.11799938644714	-0.908191919386276	-0.806262527166561	-1.06397192088758	0.0113584098842155	0.0116160381676736	0.0116553983699942
251	14.8022833995669	0.18	-0.5399081325347	-0.722632102324861	-0.35718416274454	0.390640543111909	-13.9539501369592	-16.6749639627684	-11.2329363111501	8.04	4.56	13.4	-1.95524614677643	-1.63618987714264	-1.31713360750886	-1.99051270490712	-1.6657016526857	-1.34089060046428	-1.94559691023177	-2.91637996435173	-1.3096598247154	-0.5399081325347	11.9905060388064	-0.243236551033492	-31.2770070618193	-0.919394479529659	-0.825777811121421	-1.07888372440663	-0.9555119400834	-0.860136370318516	-1.11799938644714	-0.908191919386276	-0.806262527166561	-1.06397192088758	0.0113584098842155	0.0116160381676736	0.0116553983699942
251	14.8022833995669	0.18	-0.496961566269744	-0.66291359736836	-0.331009535171129	0.440896163376088	-14.6857795348542	-17.2678051247589	-12.1037539449494	8.45	4.29	12.99	-1.93135858460676	-1.6425658137417	-1.35377304287665	-1.96078264878972	-1.66759014755185	-1.37439764631397	-1.90959701268481	-1.62276627031644	-1.33765294141981	-0.496961566269744	12.4386421811519	0.456027069237921	-31.0886566554334	-0.919394479529659	-0.825777811121421	-1.07888372440663	-0.9555119400834	-0.860136370318516	-1.11799938644714	-0.908191919386276	-0.806262527166561	-1.06397192088758	0.0113584098842155	0.0116160381676736	0.0116553983699942
251	14.8022833995669	0.18	-0.420776208904578	-0.559722441961389	-0.281829975847766	0.427730702988503	-14.309611109075	-16.893824085668	-11.7253981324821	7.91	4.71	14.97	-2.01055998050708	-1.70300882065733	-1.39545766080757	-2.04865664079001	-1.73527791440655	-1.42189918802309	-1.98333020525873	-1.67895357520251	-1.37647749916504	-0.420776208904578	14.0547392027501	0.500661552909321	-31.8329002349336	-0.919394479529659	-0.825777811121421	-1.07888372440663	-0.9555119400834	-0.860136370318516	-1.11799938644714	-0.908191919386276	-0.806262527166561	-1.06397192088758	0.0113584098842155	0.0116160381676736	0.0116553983699942
251	14.8022833995669	0.18	-0.395125446010177	-0.527129069256539	-0.263121822763814	0.443361437862117	-14.7572029838119	-17.3388520042485	-12.1755539633753	6.77	4.03	12.1	-2.38950506440579	-2.03372237433265	-1.67793968425951	-2.45827211847981	-2.09225043462871	-1.72622875077761	-2.39606738252682	-2.04019197647398	-1.6819140166748	-0.395125446010177	12.5751200111371	0.993431820967457	-29.1212210709013	-0.919394479529659	-0.825777811121421	-1.07888372440663	-0.9555119400834	-0.860136370318516	-1.11799938644714	-0.908191919386276	-0.806262527166561	-1.06397192088758	0.0113584098842155	0.0116160381676736	0.0116553983699942
251	14.8022833995669	0.18	-0.38965544324122	-0.518297624148023	-0.261013262334418	0.455438502301634	-15.5700367608836	-18.2282125259952	-12.911860995772	8.28	4.77	14.68	-2.07829631832242	-1.77522343620593	-1.47215055408944	-2.11229048354669	-1.80426031524399	-1.49623014694129	-2.05210113751751	-1.75318622492931	-1.45019846817563	-0.38965544324122	13.0285380206276	-0.932701221750328	-33.0238230780288	-0.919394479529659	-0.825777811121421	-1.07888372440663	-0.9555119400834	-0.860136370318516	-1.11799938644714	-0.908191919386276	-0.806262527166561	-1.06397192088758	0.0113584098842155	0.0116160381676736	0.0116553983699942
251	14.8022833995669	0.18	-0.38699737790094	-0.514816666591631	-0.25917808921025	0.324495480791656	-12.7104962346058	-15.5737363550899	-9.84725611412172	8.2	5.2	14.59	-1.79216827751582	-1.46267713949709	-1.13318600147837	-1.82246728318186	-1.48740565606176	-1.15234402894165	-1.79045316824444	-1.46057301639376	-1.13167169961864	-0.38699737790094	13.3951481225759	-0.382209915053653	-33.2996915062463	-0.919394479529659	-0.825777811121421	-1.07888372440663	-0.9555119400834	-0.860136370318516	-1.11799938644714	-0.908191919386276	-0.806262527166561	-1.06397192088758	0.0113584098842155	0.0116160381676736	0.0116553983699942
251	14.8022833995669	0.19	-0.90749998775054	-1.20375270309598	-0.611247272405097	0.2600516081103	-12.5318399061873	-15.8322753557374	-9.23140445663719	8.14	5.02	12.35	-1.83536449639201	-1.45275985425239	-1.07015521211277	-1.8672016734049	-1.47796017425856	-1.08871867511223	-1.86025115652671	-1.47228755957738	-1.08408287638607	-0.90749998775054	10.6446794173403	-1.66310716423289	-32.8787373630471	-0.919394479529659	-0.825777811121421	-1.07888372440663	-0.9555119400834	-0.860136370318516	-1.11799938644714	-0.908191919386276	-0.806262527166561	-1.06397192088758	0.0113584098842155	0.0116160381676736	0.0116553983699942
251	14.8022833995669	0.19	-0.882342211232396	-1.1660248498137	-0.598659572651087	0.370163177000031	-14.2283920151535	-17.1261272437447	-11.3306567865623	7.64	4.2	13.4	-2.10657951863333	-1.75014694073092	-1.39371436282852	-2.15087116750373	-1.78694445683929	-1.42301774617486	-2.08072137174049	-1.7287154665712	-1.37674214143842	-0.882342211232396	10.1598750250119	0.921158036990239	-28.9477505131313	-0.919394479529659	-0.825777811121421	-1.07888372440663	-0.9555119400834	-0.860136370318516	-1.11799938644714	-0.908191919386276	-0.806262527166561	-1.06397192088758	0.0113584098842155	0.0116160381676736	0.0116553983699942
251	14.8022833995669	0.19	-0.855321097263273	-1.12951818870452	-0.581124005822028	0.357689448114915	-13.9046588674228	-16.813803169506	-10.9955145653396	7.59	4.13	13.3	-2.08095150087913	-1.72090278729163	-1.36085407370414	-2.12552913795374	-1.75776754836856	-1.39000595878337	-2.05298055486839	-1.69877780148105	-1.34270022726458	-0.855321097263273	10.451452063625	0.00187232479189568	-30.0165247969504	-0.919394479529659	-0.825777811121421	-1.07888372440663	-0.9555119400834	-0.860136370318516	-1.11799938644714	-0.908191919386276	-0.806262527166561	-1.06397192088758	0.0113584098842155	0.0116160381676736	0.0116553983699942
251	14.8022833995669	0.19	-0.803515134488586	-1.06258689921594	-0.544443369761227	0.382636746286834	-14.348768045206	-17.1943895041349	-11.503146586277	8.24	4.79	14.16	-1.96852883832739	-1.64274304037755	-1.31695724242771	-2.00120810011523	-1.67001397937597	-1.33881985863671	-1.95440995230577	-1.63095137332583	-1.30752729118036	-0.803515134488586	11.1473353406342	0.620070042255374	-30.3289568666819	-0.919394479529659	-0.825777811121421	-1.07888372440663	-0.9555119400834	-0.860136370318516	-1.11799938644714	-0.908191919386276	-0.806262527166561	-1.06397192088758	0.0113584098842155	0.0116160381676736	0.0116553983699942
251	14.8022833995669	0.19	-0.734522489697533	-0.973050990712156	-0.49599398868291	0.313987735596548	-11.6681276003068	-14.3608788057366	-8.97537639487704	7.9	4.96	13.14	-1.71092124088983	-1.39011321123351	-1.0693051815772	-1.74345236759725	-1.41654455589832	-1.0896367441994	-1.7225103456017	-1.39990174087964	-1.07671763171758	-0.734522489697533	10.7382793967454	0.685254572313975	-29.9069302451968	-0.919394479529659	-0.825777811121421	-1.07888372440663	-0.9555119400834	-0.860136370318516	-1.11799938644714	-0.908191919386276	-0.806262527166561	-1.06397192088758	0.0113584098842155	0.0116160381676736	0.0116553983699942
251	14.8022833995669	0.19	-0.722424986875457	-0.959124932142921	-0.485725041607993	0.29996830118314	-12.6317170261862	-15.6445081346341	-9.61892591773834	7.73	4.6	13.01	-1.90269289748687	-1.53627573727173	-1.16985857705658	-1.94132713794821	-1.56746986551337	-1.19361259307854	-1.90445525505491	-1.53802356935629	-1.17121307398256	-0.722424986875457	11.0818663455308	0.0468446289739431	-30.6920127304045	-0.919394479529659	-0.825777811121421	-1.07888372440663	-0.9555119400834	-0.860136370318516	-1.11799938644714	-0.908191919386276	-0.806262527166561	-1.06397192088758	0.0113584098842155	0.0116160381676736	0.0116553983699942
251	14.8022833995669	0.19	-0.71510399708022	-0.944630599845781	-0.485577394314659	0.341978176424898	-13.6572499980088	-16.6150559155944	-10.6994440804232	6.98	4.29	12	-2.22563283146357	-1.82942652359932	-1.43322021573507	-2.28516984931082	-1.87836478423512	-1.47155971915942	-2.24547832493834	-1.84720727105865	-1.44566643636772	-0.71510399708022	10.4236860929995	2.00437665800381	-27.60899653792	-0.919394479529659	-0.825777811121421	-1.07888372440663	-0.9555119400834	-0.860136370318516	-1.11799938644714	-0.908191919386276	-0.806262527166561	-1.06397192088758	0.0113584098842155	0.0116160381676736	0.0116553983699942
251	14.8022833995669	0.19	-0.682727464801124	-0.904878258299727	-0.460576671302522	0.293959785815666	-13.1200218409183	-16.294634746435	-9.94540893540162	8.37	5.31	13.55	-1.83905964883676	-1.48076364613013	-1.1224676434235	-1.86804357842651	-1.50410076262097	-1.14015794681542	-1.85303000405801	-1.49266664996453	-1.13165850078122	-0.682727464801124	11.5133989514606	-0.771774772396187	-32.8306954278937	-0.919394479529659	-0.825777811121421	-1.07888372440663	-0.9555119400834	-0.860136370318516	-1.11799938644714	-0.908191919386276	-0.806262527166561	-1.06397192088758	0.0113584098842155	0.0116160381676736	0.0116553983699942
251	14.8022833995669	0.19	-0.668808211410221	-0.882967526126364	-0.454648896694078	0.244452865682976	-10.4906638200097	-13.3701940783994	-7.61113356162002	8.19	4.85	14.68	-1.54082355919342	-1.20897736193401	-0.877131164674595	-1.56700647619687	-1.22952128063106	-0.892036085065245	-1.5246191516758	-1.19627257065842	-0.868613012526944	-0.668808211410221	11.4676360109275	0.854932998609801	-30.8354756105409	-0.919394479529659	-0.825777811121421	-1.07888372440663	-0.9555119400834	-0.860136370318516	-1.11799938644714	-0.908191919386276	-0.806262527166561	-1.06397192088758	0.0113584098842155	0.0116160381676736	0.0116553983699942
251	14.8022833995669	0.19	-0.634347715645692	-0.841053710594653	-0.427641720696731	0.435622214696258	-15.5706781868223	-18.3377659675958	-12.8035904060488	7.52	3.83	14	-2.28990537946693	-1.94436878543212	-1.59883219139731	-2.34028368443566	-1.98714522699277	-1.63400676954988	-2.22230733762362	-1.88755369652186	-1.55169110807969	-0.634347715645692	11.2973039792229	0.392394510464761	-29.5018146485377	-0.919394479529659	-0.825777811121421	-1.07888372440663	-0.9555119400834	-0.860136370318516	-1.11799938644714	-0.908191919386276	-0.806262527166561	-1.06397192088758	0.0113584098842155	0.0116160381676736	0.0116553983699942
251	14.8022833995669	0.19	-0.590946972067258	-0.780244184361479	-0.401649759773036	0.333333807728913	-11.7064555093908	-14.2912464016106	-9.121664617171	8.54	5.56	15.22	-1.58258034556392	-1.29634644066402	-1.01011253576412	-1.60578311674978	-1.3153526351518	-1.02492215355382	-1.58214440493819	-1.29507740505232	-1.00969346610962	-0.590946972067258	12.8206520907452	-0.280922470131237	-33.0624923892338	-0.919394479529659	-0.825777811121421	-1.07888372440663	-0.9555119400834	-0.860136370318516	-1.11799938644714	-0.908191919386276	-0.806262527166561	-1.06397192088758	0.0113584098842155	0.0116160381676736	0.0116553983699942
251	14.8022833995669	0.19	-0.527866492108333	-0.696176615767114	-0.359556368449553	0.400753153278197	-14.3620192558283	-17.104006125604	-11.6200323860526	8.36	4.87	15.22	-1.9317543608562	-1.62206988961583	-1.31238541837547	-1.96227788025113	-1.64770010572347	-1.33312233119582	-1.90301224616829	-1.5984454127877	-1.29229226926721	-0.527866492108333	12.297144579891	0.336829355764583	-31.6955305807372	-0.919394479529659	-0.825777811121421	-1.07888372440663	-0.9555119400834	-0.860136370318516	-1.11799938644714	-0.908191919386276	-0.806262527166561	-1.06397192088758	0.0113584098842155	0.0116160381676736	0.0116553983699942
251	14.8022833995669	0.19	-0.525122749024507	-0.69282658007181	-0.357418917977205	0.421952292856779	-15.8376016581491	-18.7317783587853	-12.9434249575128	7.15	4.7	13.07	-2.45365649052259	-2.07455124433518	-1.69544599814776	-2.51548042777648	-2.12682299731085	-1.73816556684522	-2.47315532695964	-2.09071675600527	-2.89649791875861	-0.525122749024507	11.1564835305651	-0.7897367977441	-31.0622778717843	-0.919394479529659	-0.825777811121421	-1.07888372440663	-0.9555119400834	-0.860136370318516	-1.11799938644714	-0.908191919386276	-0.806262527166561	-1.06397192088758	0.0113584098842155	0.0116160381676736	0.0116553983699942
251	14.8022833995669	0.19	-0.481863117548124	-0.639539139178221	-0.324187095918028	0.395519691301694	-14.4713128077394	-17.2645024100619	-11.678123205417	6.84	4.34	12.11	-2.35473715118034	-1.9737688979021	-1.59280064462385	-2.42074456514116	-2.02909710327801	-1.63744964141487	-2.37887624856562	-1.99422394913103	-1.60927466798503	-0.481863117548124	11.6253676788909	3.51665055986457	-26.9568656732844	-0.919394479529659	-0.825777811121421	-1.07888372440663	-0.9555119400834	-0.860136370318516	-1.11799938644714	-0.908191919386276	-0.806262527166561	-1.06397192088758	0.0113584098842155	0.0116160381676736	0.0116553983699942
251	14.8022833995669	0.19	-0.384196996263609	-0.508546938911429	-0.259847053615789	0.467839311295336	-15.771673481113	-18.3979247659099	-13.1454221963161	8.42	4.53	14.92	-2.0657900658395	-1.7709044260969	-1.4760187863543	-2.09772850050986	-1.79828374031456	-1.49883898011926	-2.02056678550601	-1.731890469521	-1.44430125321452	-0.384196996263609	14.0228392838599	1.18759428715396	-30.8908996720794	-0.919394479529659	-0.825777811121421	-1.07888372440663	-0.9555119400834	-0.860136370318516	-1.11799938644714	-0.908191919386276	-0.806262527166561	-1.06397192088758	0.0113584098842155	0.0116160381676736	0.0116553983699942
251	14.8022833995669	0.19	-0.347977625958712	-0.46020592209561	-0.235749329821813	0.45858068135858	-14.8121136744276	-17.3249343353171	-12.2992930135382	8.88	5.21	14.88	-1.84906381356218	-1.58087429756785	-1.31268478157353	-1.87234831329844	-1.60078159708602	-1.3292148808736	-1.83502871615225	-1.56885588645589	-1.3032159765635	-0.347977625958712	14.0649872202422	-0.468589715877853	-33.1718787388585	-0.919394479529659	-0.825777811121421	-1.07888372440663	-0.9555119400834	-0.860136370318516	-1.11799938644714	-0.908191919386276	-0.806262527166561	-1.06397192088758	0.0113584098842155	0.0116160381676736	0.0116553983699942
251	14.8022833995669	0.2	-1.09316038293296	-1.4326555582385	-0.753665207627416	0.282391689126552	-13.6396053274299	-17.0343337746534	-10.2448768802064	8.15	4.82	13.15	-1.97087786305507	-1.578106696526	-1.18533552999693	-2.00483562683095	-1.60529710513443	-1.20575858343791	-1.97468282089357	-1.58194171413279	-1.18816536632162	-1.09316038293296	10.1532185836166	3.47759752379733	-27.4779506675454	-0.919394479529659	-0.825777811121421	-1.07888372440663	-0.9555119400834	-0.860136370318516	-1.11799938644714	-0.908191919386276	-0.806262527166561	-1.06397192088758	0.0113584098842155	0.0116160381676736	0.0116553983699942
251	14.8022833995669	0.2	-0.96460516363268	-1.26871805608513	-0.660492271180234	0.324529530365869	-14.4521473242518	-17.7074690344055	-11.196825614098	7.01	4.79	13.22	-2.36192682130253	-1.92771278177823	-1.49349874225394	-2.4244072214421	-1.97870685359848	-1.53300648575487	-2.38485342125383	-1.94522688242384	-1.50926137738324	-0.96460516363268	9.72951869726327	2.0040706368683	-28.0586510256071	-0.919394479529659	-0.825777811121421	-1.07888372440663	-0.9555119400834	-0.860136370318516	-1.11799938644714	-0.908191919386276	-0.806262527166561	-1.06397192088758	0.0113584098842155	0.0116160381676736	0.0116553983699942
251	14.8022833995669	0.2	-0.930815128484145	-1.2216290102603	-0.640001246707994	0.319042737768934	-13.894523735957	-17.0638330195448	-10.7252144523693	7.38	4.04	13.82	-2.16714487384634	-1.76463552206742	-1.36212617028849	-2.21723031488478	-1.80541846623578	-1.39360661758678	-2.12696101690716	-1.73056847921339	-1.33569688278104	-0.930815128484145	10.6340949268062	0.139990010177542	-30.2354348057185	-0.919394479529659	-0.825777811121421	-1.07888372440663	-0.9555119400834	-0.860136370318516	-1.11799938644714	-0.908191919386276	-0.806262527166561	-1.06397192088758	0.0113584098842155	0.0116160381676736	0.0116553983699942
251	14.8022833995669	0.2	-0.887805969280229	-1.16488020100246	-0.610731737558001	0.328680894072771	-12.8553355673835	-15.7237780975533	-9.98689303721369	7.07	4.17	12.14	-2.07994894125911	-1.70050998157183	-1.32107102188455	-2.13376433747206	-1.74450799354561	-1.35525164961916	-2.08624213371268	-1.70605653431754	-1.32573555377076	-0.887805969280229	9.9563118822638	1.20582871531899	-28.6314894440291	-0.919394479529659	-0.825777811121421	-1.07888372440663	-0.9555119400834	-0.860136370318516	-1.11799938644714	-0.908191919386276	-0.806262527166561	-1.06397192088758	0.0113584098842155	0.0116160381676736	0.0116553983699942
251	14.8022833995669	0.2	-0.881543729104126	-1.15843531740802	-0.604652140800235	0.351670058293337	-14.9399494731389	-18.1070724939463	-11.7728264523314	9.02	4.45	13.83	-1.90386770723611	-1.57086063244944	-1.23785355766276	-1.92628964322138	-1.58936072907311	-1.25243181492484	-1.87030131572005	-1.54327251793182	-1.2154350199479	-0.881543729104126	11.1253752915698	0.196734564425681	-31.0447590182134	-0.919394479529659	-0.825777811121421	-1.07888372440663	-0.9555119400834	-0.860136370318516	-1.11799938644714	-0.908191919386276	-0.806262527166561	-1.06397192088758	0.0113584098842155	0.0116160381676736	0.0116553983699942
251	14.8022833995669	0.2	-0.7902449898328	-1.03773147247497	-0.542758507190628	0.289590063927202	-13.4547224581529	-16.744926945169	-10.1645179711368	7.92	5.2	12.3	-1.99133918488039	-1.60006168676299	-1.20878418864559	-2.02897894351689	-1.63030562318052	-1.23163230284416	-2.02951089528879	-1.63034962714199	-1.23062125613819	-0.7902449898328	11.027924752931	0.13215034479848	-31.4946824556069	-0.919394479529659	-0.825777811121421	-1.07888372440663	-0.9555119400834	-0.860136370318516	-1.11799938644714	-0.908191919386276	-0.806262527166561	-1.06397192088758	0.0113584098842155	0.0116160381676736	0.0116553983699942
251	14.8022833995669	0.2	-0.755166798186156	-0.99282051777436	-0.517513078597953	0.353812970493339	-14.2130803925072	-17.212007552263	-11.2141532327514	7.56	4.72	13.03	-2.13903735529637	-1.76634304865885	-1.39364874202132	-2.18542958613902	-1.80465214796363	-1.42387470978824	-2.15034890812258	-1.77605523711255	-1.40115852340203	-0.755166798186156	10.6693433368277	-1.23905437904039	-32.1282191572112	-0.919394479529659	-0.825777811121421	-1.07888372440663	-0.9555119400834	-0.860136370318516	-1.11799938644714	-0.908191919386276	-0.806262527166561	-1.06397192088758	0.0113584098842155	0.0116160381676736	0.0116553983699942
251	14.8022833995669	0.2	-0.753438024027083	-0.98849406488298	-0.518381983171186	0.375978795289847	-15.8698949868351	-19.0620025143625	-12.6777874593077	9.06	5.11	14.38	-1.99666597170665	-1.66230590258798	-1.3279458334693	-2.01977065188859	-1.68154149170908	-1.34331233152957	-1.98271333430492	-1.65100305095594	-1.31866174588073	-0.753438024027083	11.7169292434801	1.4509975128047	-30.6001844284331	-0.919394479529659	-0.825777811121421	-1.07888372440663	-0.9555119400834	-0.860136370318516	-1.11799938644714	-0.908191919386276	-0.806262527166561	-1.06397192088758	0.0113584098842155	0.0116160381676736	0.0116553983699942
251	14.8022833995669	0.2	-0.750630407039821	-0.983863860768574	-0.517396953311069	0.390770834703873	-14.0745283697179	-16.8183039338841	-11.3307528055517	8.04	4.77	13.64	-1.97119253455079	-1.64960779391171	-1.32802305327263	-2.00669433773603	-1.67931775385006	-1.3519411699641	-1.96679429501417	-1.6465493549972	-1.32572446901724	-0.750630407039821	10.7196911706935	1.4425035352914	-29.2699803923996	-0.919394479529659	-0.825777811121421	-1.07888372440663	-0.9555119400834	-0.860136370318516	-1.11799938644714	-0.908191919386276	-0.806262527166561	-1.06397192088758	0.0113584098842155	0.0116160381676736	0.0116553983699942
251	14.8022833995669	0.2	-0.73558885363325	-0.965824918553803	-0.505352788712697	0.369529921768229	-14.3018234153001	-17.2184733575436	-11.3851734730567	7.18	3.92	10.98	-2.24424588792046	-1.8640914164141	-1.48393694490775	-2.30002999188058	-1.91042620972891	-1.52082242757725	-2.26016076717952	-1.87626365241391	-1.49431609279808	-0.73558885363325	10.1021794832748	-0.0823345164649427	-28.8816747638554	-0.919394479529659	-0.825777811121421	-1.07888372440663	-0.9555119400834	-0.860136370318516	-1.11799938644714	-0.908191919386276	-0.806262527166561	-1.06397192088758	0.0113584098842155	0.0116160381676736	0.0116553983699942
251	14.8022833995669	0.2	-0.733314459449855	-0.961877060390534	-0.504751858509175	0.31021944617807	-12.183583225908	-15.0200745535253	-9.34709189829063	7.26	4.25	12.74	-1.93790028089379	-1.57193423186028	-1.20596818282676	-1.98473230413397	-1.60992218263582	-1.23511206113768	-1.93457465221898	-1.56972357115456	-1.20360738513472	-0.733314459449855	10.7554671314078	-1.30033352748734	-31.2050938988858	-0.919394479529659	-0.825777811121421	-1.07888372440663	-0.9555119400834	-0.860136370318516	-1.11799938644714	-0.908191919386276	-0.806262527166561	-1.06397192088758	0.0113584098842155	0.0116160381676736	0.0116553983699942
251	14.8022833995669	0.2	-0.731666247961326	-0.959813423657196	-0.503519072265455	0.344013346950388	-13.8217098571919	-16.8016469007434	-10.8417728136404	7.81	4.73	12.37	-2.02410715454884	-1.66511187714595	-1.30611659974307	-2.06399589876513	-1.69792596093086	-1.33185602309659	-2.04363239653642	-1.68022050960986	-1.31777767248988	-0.731666247961326	10.8193452695414	-0.0243490827184522	-30.5415306777934	-0.919394479529659	-0.825777811121421	-1.07888372440663	-0.9555119400834	-0.860136370318516	-1.11799938644714	-0.908191919386276	-0.806262527166561	-1.06397192088758	0.0113584098842155	0.0116160381676736	0.0116553983699942
251	14.8022833995669	0.2	-0.682844882549416	-0.893946866214238	-0.471742898884593	0.410505826596133	-12.5377919555662	-14.8835683747422	-10.1920155363903	8.19	4.14	13.8	-1.71499970937933	-1.44470123149665	-1.17440275361397	-1.74412863880536	-1.46923919496325	-1.19434975112113	-1.67800494748241	-1.41372825399534	-1.14897856597368	-0.682844882549416	10.9660048759317	0.803480334550982	-29.7879510780917	-0.919394479529659	-0.825777811121421	-1.07888372440663	-0.9555119400834	-0.860136370318516	-1.11799938644714	-0.908191919386276	-0.806262527166561	-1.06397192088758	0.0113584098842155	0.0116160381676736	0.0116553983699942
251	14.8022833995669	0.2	-0.680151009033959	-0.889750443356357	-0.47055157471156	0.347781141863319	-11.1415958437288	-13.5237865362115	-8.75940515124615	8.86	4.79	15.86	-1.44581072594799	-1.19113376508184	-0.936456804215686	-1.46415152235228	-1.20624386316284	-0.948336203973407	-1.41010724441575	-1.16086336098649	-0.91300390679229	-0.680151009033959	12.0383944312922	-1.77780672597364	-33.54722839922	-0.919394479529659	-0.825777811121421	-1.07888372440663	-0.9555119400834	-0.860136370318516	-1.11799938644714	-0.908191919386276	-0.806262527166561	-1.06397192088758	0.0113584098842155	0.0116160381676736	0.0116553983699942
251	14.8022833995669	0.2	-0.664419293968314	-0.87185895292492	-0.456979635011708	0.337099788858657	-12.622472776397	-15.3860699678985	-9.8588755848954	8.82	4.66	15.36	-1.6521509259763	-1.35539680562646	-1.05864268527662	-1.67351029176376	-1.37291966973249	-1.07232904770122	-1.61189831100218	-1.32312544159964	-1.03247283935154	-0.664419293968314	12.7056997212043	-0.0234797884195666	-32.4459670864744	-0.919394479529659	-0.825777811121421	-1.07888372440663	-0.9555119400834	-0.860136370318516	-1.11799938644714	-0.908191919386276	-0.806262527166561	-1.06397192088758	0.0113584098842155	0.0116160381676736	0.0116553983699942
251	14.8022833995669	0.2	-0.66075748794079	-0.868700742873289	-0.45281423300829	0.409241739131206	-14.3477186704632	-17.0391496985332	-11.6562876423933	7.39	3.8	14.43	-2.16309258659693	-1.82141975625281	-1.47974692590868	-2.2130235341941	-1.86346382545512	-1.51390411671615	-2.09094391561434	-1.76036145454885	-1.4300937843995	-0.66075748794079	11.3304072171974	0.836890633060583	-29.1061810104747	-0.919394479529659	-0.825777811121421	-1.07888372440663	-0.9555119400834	-0.860136370318516	-1.11799938644714	-0.908191919386276	-0.806262527166561	-1.06397192088758	0.0113584098842155	0.0116160381676736	0.0116553983699942
251	14.8022833995669	0.2	-0.656997057708765	-0.859359092854774	-0.454635022562756	0.373395482519293	-12.5841517160842	-15.1293500964064	-10.0389533357619	7.9	4.37	13.64	-1.80351518137631	-1.50011127510965	-1.19670736884299	-1.8378712979224	-1.52868768984237	-1.21950408176234	-1.78279744217534	-1.4825840243737	-1.18274572642821	-0.656997057708765	11.3179056495815	-2.71234687769712	-33.5545936872807	-0.919394479529659	-0.825777811121421	-1.07888372440663	-0.9555119400834	-0.860136370318516	-1.11799938644714	-0.908191919386276	-0.806262527166561	-1.06397192088758	0.0113584098842155	0.0116160381676736	0.0116553983699942
251	14.8022833995669	0.2	-0.591520990202535	-0.776358143104712	-0.406683837300358	0.306701267896646	-11.4379145636419	-14.1228554418514	-8.7529736854324	8.54	5.03	15.05	-1.56376090380577	-1.26646935453933	-0.969177805272893	-1.58667790437548	-1.28502953138534	-0.983381158395189	-1.54701415601952	-1.25260098009188	-0.95897307953704	-0.591520990202535	12.3230267553176	-1.20794720646	-33.7637995142333	-0.919394479529659	-0.825777811121421	-1.07888372440663	-0.9555119400834	-0.860136370318516	-1.11799938644714	-0.908191919386276	-0.806262527166561	-1.06397192088758	0.0113584098842155	0.0116160381676736	0.0116553983699942
251	14.8022833995669	0.2	-0.591377120286682	-0.775563402313747	-0.407190838259617	0.31940287325737	-12.7053686395221	-15.6010340493028	-9.80970322974139	7.57	4.57	12.56	-1.93469104205607	-1.57559831067749	-1.21650557929891	-1.97638358330218	-1.60955241297457	-1.24272124264697	-1.9453790785863	-1.58516548812626	-1.22423279246224	-0.591377120286682	11.6588063995686	0.444525550239114	-31.0330419922735	-0.919394479529659	-0.825777811121421	-1.07888372440663	-0.9555119400834	-0.860136370318516	-1.11799938644714	-0.908191919386276	-0.806262527166561	-1.06397192088758	0.0113584098842155	0.0116160381676736	0.0116553983699942
251	14.8022833995669	0.2	-0.5106910442061	-0.672158082950828	-0.349224005461372	0.37455922652965	-13.4490210727697	-16.1623908350545	-10.7356513104849	7.49	4.2	15.89	-2.02496470800427	-1.68501017624801	-1.34505564449175	-2.06995263903696	-1.72244545662538	-1.37493827421381	-1.95610430065792	-1.62764813496517	-1.29955769595838	-0.5106910442061	12.470671912838	0.904071605168555	-30.4221621327719	-0.919394479529659	-0.825777811121421	-1.07888372440663	-0.9555119400834	-0.860136370318516	-1.11799938644714	-0.908191919386276	-0.806262527166561	-1.06397192088758	0.0113584098842155	0.0116160381676736	0.0116553983699942
251	14.8022833995669	0.2	-0.509586779117937	-0.668657246941652	-0.350516311294223	0.352343994047636	-12.7161581517729	-15.4078797809533	-10.0244365225925	7.04	4.55	13.48	-2.04530765032338	-1.68799704568658	-1.33068644104977	-2.09872411889921	-1.73208177843217	-1.36543943796512	-2.04756033712144	-1.69128653585667	-1.3333699945487	-0.509586779117937	11.6869701066802	2.43250879957802	-28.6148911508656	-0.919394479529659	-0.825777811121421	-1.07888372440663	-0.9555119400834	-0.860136370318516	-1.11799938644714	-0.908191919386276	-0.806262527166561	-1.06397192088758	0.0113584098842155	0.0116160381676736	0.0116553983699942
251	14.8022833995669	0.21	-1.01296032336971	-1.32282043201728	-0.703100214722146	0.34209425936409	-14.3566773082113	-17.4651592248657	-11.2481953915569	7.86	4.83	12.83	-2.09180051343058	-1.7194979202776	-1.34719532712461	-2.13226098923117	-1.75275716442916	-1.37325333962715	-2.10832253794926	-1.7323854934879	-1.35729246047096	-1.01296032336971	10.4004157524107	0.556914723086369	-30.2405633286608	-0.919394479529659	-0.825777811121421	-1.07888372440663	-0.9555119400834	-0.860136370318516	-1.11799938644714	-0.908191919386276	-0.806262527166561	-1.06397192088758	0.0113584098842155	0.0116160381676736	0.0116553983699942
251	14.8022833995669	0.21	-1.01199383272899	-1.31878278887344	-0.705204876584548	0.306131376684212	-12.5045008190603	-15.4437507941574	-9.56525084396316	7.78	4.11	12.99	-1.86651620400536	-1.51128140520139	-1.15604660639742	-1.90367626014187	-1.54136917070529	-1.17906208126872	-1.84291836590661	-1.49241286880859	-1.14194654721852	-1.01199383272899	10.2471016091572	-1.73481264497764	-31.5776658931633	-0.919394479529659	-0.825777811121421	-1.07888372440663	-0.9555119400834	-0.860136370318516	-1.11799938644714	-0.908191919386276	-0.806262527166561	-1.06397192088758	0.0113584098842155	0.0116160381676736	0.0116553983699942
251	14.8022833995669	0.21	-1.00403170326328	-1.30936170506649	-0.698701701460064	0.280644208357162	-12.0697275901658	-15.0867376623783	-9.05271751795325	7.66	4.8	12.61	-1.85203980551657	-1.48167327085375	-1.11130673619094	-1.89074387998161	-1.51263739615882	-1.13453091233603	-1.87081750926536	-1.49700017914609	-1.12209135656671	-1.00403170326328	9.96406918985323	0.264545016546925	-30.187750342666	-0.919394479529659	-0.825777811121421	-1.07888372440663	-0.9555119400834	-0.860136370318516	-1.11799938644714	-0.908191919386276	-0.806262527166561	-1.06397192088758	0.0113584098842155	0.0116160381676736	0.0116553983699942
251	14.8022833995669	0.21	-0.98854085330513	-1.28535229331268	-0.691729413297575	0.333475359473495	-13.3294383364623	-16.2716474841164	-10.3872291888083	8.14	4.68	14.41	-1.88637747685331	-1.54528619683731	-1.20419491682132	-1.91910427261392	-1.57209539402936	-1.22508651544479	-1.86476493841661	-1.5272587273669	-1.19005818219752	-0.98854085330513	10.6905920769526	1.51080399591032	-29.490130494296	-0.919394479529659	-0.825777811121421	-1.07888372440663	-0.9555119400834	-0.860136370318516	-1.11799938644714	-0.908191919386276	-0.806262527166561	-1.06397192088758	0.0113584098842155	0.0116160381676736	0.0116553983699942
251	14.8022833995669	0.21	-0.892773214081241	-1.16688709620312	-0.618659331959367	0.307241311397645	-11.750487881817	-14.5053035609745	-8.99567220265949	7.93	5.29	13.71	-1.72204904152954	-1.39500123588093	-1.06795343023232	-1.7544168204571	-1.42122179668828	-1.08802677291946	-1.73865031380663	-1.40894114937741	-1.07812122727109	-0.892773214081241	10.7356581828644	-1.61848239813161	-32.8396828361569	-0.919394479529659	-0.825777811121421	-1.07888372440663	-0.9555119400834	-0.860136370318516	-1.11799938644714	-0.908191919386276	-0.806262527166561	-1.06397192088758	0.0113584098842155	0.0116160381676736	0.0116553983699942
251	14.8022833995669	0.21	-0.882812363117833	-1.1481752414038	-0.61744948483187	0.364794784296564	-12.8406990748402	-15.486193479963	-10.1952046697174	6.66	3.98	12.29	-2.16787018943277	-1.79753460860735	-1.42719902778194	-2.23274189447007	-1.85132433065452	-1.46990676683896	-2.16856906669626	-1.79909495125292	-1.42713468948698	-0.882812363117833	9.70984146784707	-2.85437537409172	-31.7780001858576	-0.919394479529659	-0.825777811121421	-1.07888372440663	-0.9555119400834	-0.860136370318516	-1.11799938644714	-0.908191919386276	-0.806262527166561	-1.06397192088758	0.0113584098842155	0.0116160381676736	0.0116553983699942
251	14.8022833995669	0.21	-0.868365503737025	-1.12757988062813	-0.609151126845922	0.305500236668928	-12.7661338918992	-15.7713460147287	-9.76092176906972	8.96	5.38	15.8	-1.66889650878755	-1.35089016898165	-1.03288382917576	-1.68912971220476	-1.36726795840083	-1.04540620459689	-1.65052867710763	-1.33550632491877	-1.02202801891469	-0.868365503737025	11.8907504326916	-1.7024913045467	-34.592130373571	-0.919394479529659	-0.825777811121421	-1.07888372440663	-0.9555119400834	-0.860136370318516	-1.11799938644714	-0.908191919386276	-0.806262527166561	-1.06397192088758	0.0113584098842155	0.0116160381676736	0.0116553983699942
251	14.8022833995669	0.21	-0.858608515860013	-1.12106910451826	-0.596147927201762	0.315518638620557	-12.804484372934	-15.7490135334164	-9.85995521245172	7.93	4.18	13.21	-1.87109563143968	-1.52126447299061	-1.17143331454153	-1.9063510075474	-1.54992829447221	-1.19350558139702	-1.84577881129684	-1.50120240150183	-1.15610378633514	-0.858608515860013	10.6908999587837	1.39817235754879	-29.0805062920936	-0.919394479529659	-0.825777811121421	-1.07888372440663	-0.9555119400834	-0.860136370318516	-1.11799938644714	-0.908191919386276	-0.806262527166561	-1.06397192088758	0.0113584098842155	0.0116160381676736	0.0116553983699942
251	14.8022833995669	0.21	-0.856669873825857	-1.11969541046978	-0.593644337181931	0.319554713543794	-13.2209641453332	-16.2330862972401	-10.2088419934263	8.35	5.18	15.17	-1.83698728801769	-1.49612603700899	-1.15526478600029	-1.86622398901069	-1.51993773667463	-1.17365148433857	-1.82474843439262	-1.48574916561891	-1.14675140468879	-0.856669873825857	11.4272993539685	0.087947868834695	-32.1176575415333	-0.919394479529659	-0.825777811121421	-1.07888372440663	-0.9555119400834	-0.860136370318516	-1.11799938644714	-0.908191919386276	-0.806262527166561	-1.06397192088758	0.0113584098842155	0.0116160381676736	0.0116553983699942
251	14.8022833995669	0.21	-0.848236175282556	-1.10418640416777	-0.592285946397339	0.365247795314078	-14.3211389770244	-17.2687578479368	-11.373520106112	8.8	4.08	14.24	-1.85823341714231	-1.54104998477499	-1.22386655240767	-1.88247454323405	-1.56115337256793	-1.23983220190181	-1.80005979722365	-1.49273548898609	-1.18509207522711	-0.848236175282556	11.6602440190886	0.630022683146589	-30.9136746995594	-0.919394479529659	-0.825777811121421	-1.07888372440663	-0.9555119400834	-0.860136370318516	-1.11799938644714	-0.908191919386276	-0.806262527166561	-1.06397192088758	0.0113584098842155	0.0116160381676736	0.0116553983699942
251	14.8022833995669	0.21	-0.839377550749477	-1.09053717980857	-0.588217921690389	0.355614376682211	-12.5810971990322	-15.2252542414493	-9.93694015661517	7.37	3.99	12.76	-1.93655079517972	-1.60023165450273	-1.26391251382575	-1.98150024865568	-1.63737477436506	-1.29324930007443	-1.91660084050276	-1.58374089794052	-1.25056276159787	-0.839377550749477	10.2320838243384	0.517598457900589	-29.1201259478746	-0.919394479529659	-0.825777811121421	-1.07888372440663	-0.9555119400834	-0.860136370318516	-1.11799938644714	-0.908191919386276	-0.806262527166561	-1.06397192088758	0.0113584098842155	0.0116160381676736	0.0116553983699942
251	14.8022833995669	0.21	-0.829570356509442	-1.08372434267078	-0.575416370348101	0.363909559476463	-14.1124611311313	-17.0255311444628	-11.1993911177998	8.28	4.49	13	-1.94020712249019	-1.60823749756507	-1.27626787263994	-1.9718856504687	-1.63449582636519	-1.29710600226169	-1.93016863437063	-1.59947542847112	-1.26978034613186	-0.829570356509442	11.0445720802489	0.295811947247449	-30.8626675825298	-0.919394479529659	-0.825777811121421	-1.07888372440663	-0.9555119400834	-0.860136370318516	-1.11799938644714	-0.908191919386276	-0.806262527166561	-1.06397192088758	0.0113584098842155	0.0116160381676736	0.0116553983699942
251	14.8022833995669	0.21	-0.80869968570782	-1.0562131371779	-0.561186234237739	0.38175920597722	-15.3581161659362	-18.4095747471614	-12.306657584711	7.9	4.75	12.56	-2.19294709121142	-1.82945758580165	-1.46596808039188	-2.23462317140278	-1.8642256936863	-1.49382821596981	-2.20961660094093	-1.84516855981441	-1.47658126596603	-0.80869968570782	10.6930149976314	1.20922685288662	-29.6572980625264	-0.919394479529659	-0.825777811121421	-1.07888372440663	-0.9555119400834	-0.860136370318516	-1.11799938644714	-0.908191919386276	-0.806262527166561	-1.06397192088758	0.0113584098842155	0.0116160381676736	0.0116553983699942
251	14.8022833995669	0.21	-0.788114072494065	-1.02891967264605	-0.547308472342076	0.279095996939946	-12.0930228616413	-15.127488683447	-9.05855703983564	8.83	4.91	14.76	-1.62222281609317	-1.29681654451721	-0.971410272941246	-1.64307576223683	-1.31348653910287	-0.983897315968923	-1.60055519598369	-1.28030024152753	-0.959054693033793	-0.788114072494065	11.7341335287724	-1.12181485012068	-33.4324761455682	-0.919394479529659	-0.825777811121421	-1.07888372440663	-0.9555119400834	-0.860136370318516	-1.11799938644714	-0.908191919386276	-0.806262527166561	-1.06397192088758	0.0113584098842155	0.0116160381676736	0.0116553983699942
251	14.8022833995669	0.21	-0.781807912174943	-1.01754670370995	-0.546069120639935	0.349644815811901	-13.1796100583431	-15.9860113993591	-10.3732087173272	7.9	4.54	12.7	-1.90491864294445	-1.57050337821494	-1.23608811348543	-1.94116211007306	-1.60038417536842	-1.25960624066378	-1.90743518650835	-1.57333903087675	-1.2371906827506	-0.781807912174943	10.8080912941195	-2.75665928685431	-33.1598763158949	-0.919394479529659	-0.825777811121421	-1.07888372440663	-0.9555119400834	-0.860136370318516	-1.11799938644714	-0.908191919386276	-0.806262527166561	-1.06397192088758	0.0113584098842155	0.0116160381676736	0.0116553983699942
251	14.8022833995669	0.21	-0.726065246583178	-0.943902930852141	-0.508227562314214	0.322334745819549	-13.2294363698722	-16.2243262025272	-10.2345465372172	7.74	5.1	14.22	-1.97205936986228	-1.60803189146552	-1.24400441306875	-2.01202926362326	-1.64062364039984	-1.26921801717642	-1.97827267998711	-1.61254942159138	-1.24703620803364	-0.726065246583178	11.7611612731515	-1.08062419680951	-32.7778358439692	-0.919394479529659	-0.825777811121421	-1.07888372440663	-0.9555119400834	-0.860136370318516	-1.11799938644714	-0.908191919386276	-0.806262527166561	-1.06397192088758	0.0113584098842155	0.0116160381676736	0.0116553983699942
251	14.8022833995669	0.21	-0.709511391364439	-0.922578097275232	-0.496444685453645	0.423908500974894	-15.7891393831026	-18.6629198631828	-12.9153589030224	7.28	4.01	13.96	-2.4012547121891	-2.03150126684517	-1.66174782150123	-2.45883695595672	-2.08021679900754	-1.70159664205837	-2.35061735291432	-1.98931522931677	-1.62760343061376	-0.709511391364439	11.7748447685053	0.446271043560893	-30.406514663226	-0.919394479529659	-0.825777811121421	-1.07888372440663	-0.9555119400834	-0.860136370318516	-1.11799938644714	-0.908191919386276	-0.806262527166561	-1.06397192088758	0.0113584098842155	0.0116160381676736	0.0116553983699942
251	14.8022833995669	0.21	-0.703213260878363	-0.919041981778133	-0.487384539978593	0.324800739543015	-13.6326925608887	-16.7015348952563	-10.5638502265211	7.47	4.66	14	-2.09814800180192	-1.71262143480793	-1.32709486781394	-2.14513120726669	-1.75097165828398	-1.35681210930128	-2.09036863340576	-1.70667482692966	-1.32188628561567	-0.703213260878363	11.8840273823612	-1.48320763767231	-32.9125984896135	-0.919394479529659	-0.825777811121421	-1.07888372440663	-0.9555119400834	-0.860136370318516	-1.11799938644714	-0.908191919386276	-0.806262527166561	-1.06397192088758	0.0113584098842155	0.0116160381676736	0.0116553983699942
251	14.8022833995669	0.21	-0.6926003633243	-0.90332517811231	-0.481875548536289	0.376349424503189	-13.9873047792398	-16.7985228462099	-11.1760867122697	8.05	4.74	12.61	-1.96618404586755	-1.6371448700225	-1.30810569417745	-2.00143226006891	-1.66649432648793	-1.33155639290695	-1.97704541218998	-1.64681366808605	-1.31560663928445	-0.6926003633243	11.1462180223246	0.771634860281156	-30.094471293747	-0.919394479529659	-0.825777811121421	-1.07888372440663	-0.9555119400834	-0.860136370318516	-1.11799938644714	-0.908191919386276	-0.806262527166561	-1.06397192088758	0.0113584098842155	0.0116160381676736	0.0116553983699942
251	14.8022833995669	0.21	-0.685830682409148	-0.893444841950085	-0.47821652286821	0.362714662328274	-12.5749427264463	-15.177353718399	-9.97253173449361	8.08	4.29	14.52	-1.77097181442206	-1.46730909417437	-1.16364637392668	-1.80238972543859	-1.49333987918128	-1.18429003292398	-1.73110189466922	-1.43371454645891	-1.13740828517399	-0.685830682409148	11.7287248179168	0.450520179762821	-30.4424170479783	-0.919394479529659	-0.825777811121421	-1.07888372440663	-0.9555119400834	-0.860136370318516	-1.11799938644714	-0.908191919386276	-0.806262527166561	-1.06397192088758	0.0113584098842155	0.0116160381676736	0.0116553983699942
251	14.8022833995669	0.21	-0.663343153035423	-0.861987356402892	-0.464698949667954	0.394185016679614	-13.4765259427299	-16.0849810228796	-10.8680708625803	8.64	4.46	15.67	-1.76164889857021	-1.47596736668782	-1.19028583480542	-1.78637031759779	-1.49667978433956	-1.20698925108133	-1.70636262783327	-1.42914885748342	-1.15261571906286	-0.663343153035423	12.1877373560222	1.10334225109338	-30.5117569438025	-0.919394479529659	-0.825777811121421	-1.07888372440663	-0.9555119400834	-0.860136370318516	-1.11799938644714	-0.908191919386276	-0.806262527166561	-1.06397192088758	0.0113584098842155	0.0116160381676736	0.0116553983699942
251	14.8022833995669	0.21	-0.657026679863176	-0.85481863066803	-0.459234729058322	0.463796570393471	-16.4096934492858	-19.1644736749065	-13.6549132236652	7.69	4.59	14.12	-2.34263640426084	-2.00589621761398	-1.66915603096712	-2.39095740203101	-2.04727135653106	-1.70358531103112	-2.32267346329294	-1.99000890075196	-1.65484785270054	-0.657026679863176	11.7686037454912	0.779694854487458	-30.2711073182129	-0.919394479529659	-0.825777811121421	-1.07888372440663	-0.9555119400834	-0.860136370318516	-1.11799938644714	-0.908191919386276	-0.806262527166561	-1.06397192088758	0.0113584098842155	0.0116160381676736	0.0116553983699942
251	14.8022833995669	0.21	-0.646201891046836	-0.844434718219374	-0.447969063874299	0.36910822537436	-13.2381464536172	-15.9403198497418	-10.5359730574925	8.19	4.42	13.73	-1.83597305980847	-1.52474231883332	-1.21351157785817	-1.86710932011497	-1.55060041815885	-1.23409151620274	-1.81212792476901	-1.5049425059626	-1.1979647119583	-0.646201891046836	11.9808932052424	0.317704526327127	-30.887474466049	-0.919394479529659	-0.825777811121421	-1.07888372440663	-0.9555119400834	-0.860136370318516	-1.11799938644714	-0.908191919386276	-0.806262527166561	-1.06397192088758	0.0113584098842155	0.0116160381676736	0.0116553983699942
251	14.8022833995669	0.21	-0.641004813444399	-0.833518432730858	-0.44849119415794	0.332025426759601	-13.9256587027728	-17.0095247279519	-10.8417926775937	7.55	5.05	13.55	-2.11594986248497	-1.73232327701215	-1.34869669153932	-2.16197604164542	-1.77000480384092	-1.37803356603643	-2.13337724448983	-1.74754801544002	-1.36034937212296	-0.641004813444399	11.4983109860661	0.232509101608359	-31.0413757504448	-0.919394479529659	-0.825777811121421	-1.07888372440663	-0.9555119400834	-0.860136370318516	-1.11799938644714	-0.908191919386276	-0.806262527166561	-1.06397192088758	0.0113584098842155	0.0116160381676736	0.0116553983699942
251	14.8022833995669	0.21	-0.627698496180944	-0.815521764957014	-0.439875227404875	0.414661900479581	-15.2252555390141	-18.0495266370233	-12.4009844410049	8.58	4.77	12.27	-1.99031292432628	-1.67888186127344	-1.36745079822059	-2.01901219048759	-1.70309045520918	-1.38716871993077	-2.00169401693972	-1.6893223348575	-1.37352578721394	-0.627698496180944	11.6137158940957	1.36877457431449	-30.1988087819918	-0.919394479529659	-0.825777811121421	-1.07888372440663	-0.9555119400834	-0.860136370318516	-1.11799938644714	-0.908191919386276	-0.806262527166561	-1.06397192088758	0.0113584098842155	0.0116160381676736	0.0116553983699942
251	14.8022833995669	0.21	-0.592005754707103	-0.772244198754044	-0.411767310660161	0.337672150093725	-12.7841087149709	-15.5795141394501	-9.98870329049178	7.94	4.51	14.66	-1.84754561045417	-1.51604367944347	-1.18454174843277	-1.88214704910659	-1.54443664147473	-1.20672623384287	-1.81572509273747	-1.49027367394499	-1.16389618782354	-0.592005754707103	12.878056819563	0.233475512508858	-31.366572862261	-0.919394479529659	-0.825777811121421	-1.07888372440663	-0.9555119400834	-0.860136370318516	-1.11799938644714	-0.908191919386276	-0.806262527166561	-1.06397192088758	0.0113584098842155	0.0116160381676736	0.0116553983699942
251	14.8022833995669	0.21	-0.528716357774127	-0.68934911374067	-0.368083601807584	0.438232203759062	-15.5907048789339	-18.3466939278009	-12.8347158300669	8.42	4.44	13.21	-2.0583703107761	-1.74916767964615	-1.4399650485162	-2.0900972781376	-1.7761287107062	-1.46216014327481	-2.03893883680153	-1.73216190436611	-1.42682938769502	-0.528716357774127	12.1443134150925	-2.77287813701616	-33.8083948948973	-0.919394479529659	-0.825777811121421	-1.07888372440663	-0.9555119400834	-0.860136370318516	-1.11799938644714	-0.908191919386276	-0.806262527166561	-1.06397192088758	0.0113584098842155	0.0116160381676736	0.0116553983699942
251	14.8022833995669	0.21	-0.451308490913771	-0.587125386491847	-0.315491595335695	0.40711144277933	-12.9917444378118	-15.4395832133104	-10.5439056623131	8.32	4.06	14.54	-1.75331126843459	-1.47533593392602	-1.19736059941745	-1.78157590366737	-1.49911940738505	-1.21666291110273	-1.6967376089053	-1.42778708322311	-1.15901874524548	-0.451308490913771	12.956165556776	-1.95315844171898	-32.9943009429555	-0.919394479529659	-0.825777811121421	-1.07888372440663	-0.9555119400834	-0.860136370318516	-1.11799938644714	-0.908191919386276	-0.806262527166561	-1.06397192088758	0.0113584098842155	0.0116160381676736	0.0116553983699942
251	14.8022833995669	0.21	-0.447475863008766	-0.582363710355951	-0.312588015661581	0.420041534419979	-14.426736146908	-17.073443222776	-11.78002907104	9.22	4.82	13.71	-1.75721578605593	-1.48481405700241	-1.2124123279489	-1.77590044116336	-1.500602236675	-1.22530403218664	-1.74120375828683	-1.47221662142241	-1.20204460659563	-0.447475863008766	11.6127325254053	-0.12145004318694	-31.6219499471562	-0.919394479529659	-0.825777811121421	-1.07888372440663	-0.9555119400834	-0.860136370318516	-1.11799938644714	-0.908191919386276	-0.806262527166561	-1.06397192088758	0.0113584098842155	0.0116160381676736	0.0116553983699942
251	14.8022833995669	0.21	-0.438165999022669	-0.57174989775113	-0.304582100294208	0.453158473649019	-14.7004861781468	-17.2217764630285	-12.1791958932651	7.7	4.34	14.86	-2.10240426650176	-1.7946095704433	-1.48681487438484	-2.145594633655	-1.83147681214327	-1.51735899063153	-2.05760165110713	-1.75513615534411	-1.45534309901649	-0.438165999022669	12.6623416004495	-0.387797252224331	-31.9018970836692	-0.919394479529659	-0.825777811121421	-1.07888372440663	-0.9555119400834	-0.860136370318516	-1.11799938644714	-0.908191919386276	-0.806262527166561	-1.06397192088758	0.0113584098842155	0.0116160381676736	0.0116553983699942
251	14.8022833995669	0.21	-0.387127230465549	-0.505261765642034	-0.268992695289063	0.382486649725957	-13.6296326753167	-16.3334954588659	-10.9257698917674	7.96	4.32	13.51	-1.93399068238669	-1.61383597679989	-1.2936812712131	-1.97002855015633	-1.64390810075761	-1.3177876513589	-1.90906725087868	-1.59368855991772	-1.27737928920724	-0.387127230465549	13.2183222739153	-1.52213803043717	-33.2061713196815	-0.919394479529659	-0.825777811121421	-1.07888372440663	-0.9555119400834	-0.860136370318516	-1.11799938644714	-0.908191919386276	-0.806262527166561	-1.06397192088758	0.0113584098842155	0.0116160381676736	0.0116553983699942
251	14.8022833995669	0.21	-0.326522640634002	-0.425748686148547	-0.227296595119457	0.457916789985378	-15.3213433609247	-17.9240307107628	-12.7186560110865	8.55	4.42	15.04	-1.98274695956303	-1.69483903790978	-1.40693111625653	-2.01169556519703	-1.71958411528081	-1.42747266536458	-1.92956906769788	-1.64916817606367	-1.36937605399235	-0.326522640634002	14.4206246691672	-0.844332827998005	-33.3835761847731	-0.919394479529659	-0.825777811121421	-1.07888372440663	-0.9555119400834	-0.860136370318516	-1.11799938644714	-0.908191919386276	-0.806262527166561	-1.06397192088758	0.0113584098842155	0.0116160381676736	0.0116553983699942
251	14.8022833995669	0.21	-0.295566057843101	-0.385569597475792	-0.20556251821041	0.421217081494585	-13.3926560427265	-15.8437335358089	-10.941578549644	7.47	3.88	16.38	-1.99151138679081	-1.68341804967757	-1.37532471256433	-2.03618055161185	-1.72117674833353	-1.40617294505522	-1.89389376590684	-1.60071756291067	-1.30749885482174	-0.295566057843101	14.0361278334414	0.620288135721907	-30.4308110979392	-0.919394479529659	-0.825777811121421	-1.07888372440663	-0.9555119400834	-0.860136370318516	-1.11799938644714	-0.908191919386276	-0.806262527166561	-1.06397192088758	0.0113584098842155	0.0116160381676736	0.0116553983699942
251	14.8022833995669	0.22	-1.2354248808931	-1.60266637028207	-0.868183391504121	0.336311789014707	-15.5326561391788	-18.9394212864845	-12.1258909918731	8.73	4.78	13.25	-2.05338209615852	-1.68402600795077	-1.31466991974303	-2.08102865318632	-1.70669958689753	-1.33237052060875	-2.04823115145813	-1.67913237320425	-1.31003988434831	-1.2354248808931	10.2852124755444	-0.539870406664105	-31.6103998529211	-0.919394479529659	-0.825777811121421	-1.07888372440663	-0.9555119400834	-0.860136370318516	-1.11799938644714	-0.908191919386276	-0.806262527166561	-1.06397192088758	0.0113584098842155	0.0116160381676736	0.0116553983699942
251	14.8022833995669	0.22	-1.04173289184302	-1.35216460202793	-0.731301181658103	0.317927163672855	-14.101036400572	-17.3257270213926	-10.8763457797514	7.32	4.37	14.91	-2.21752489772295	-1.80479579664142	-1.3920666955599	-2.26991962963459	-1.84743874149286	-1.42495785335113	-2.17638609227647	-1.77205486042014	-1.3655040997445	-1.04173289184302	10.5428930860622	0.4382796406906	-30.0887217814137	-0.919394479529659	-0.825777811121421	-1.07888372440663	-0.9555119400834	-0.860136370318516	-1.11799938644714	-0.908191919386276	-0.806262527166561	-1.06397192088758	0.0113584098842155	0.0116160381676736	0.0116553983699942
251	14.8022833995669	0.22	-1.03335836663423	-1.34075919879879	-0.725957534469676	0.316817034704425	-12.3259081550786	-15.1518852724638	-9.49993103769339	7.68	4.32	13.36	-1.85536613836433	-1.50932192293474	-1.16327770750514	-1.89384181473048	-1.54062150345331	-1.18740119217615	-1.83919108363752	-1.49615871621456	-1.15332788812743	-1.03335836663423	10.0727831396977	0.0402496465641258	-29.9240834222241	-0.919394479529659	-0.825777811121421	-1.07888372440663	-0.9555119400834	-0.860136370318516	-1.11799938644714	-0.908191919386276	-0.806262527166561	-1.06397192088758	0.0113584098842155	0.0116160381676736	0.0116553983699942
251	14.8022833995669	0.22	-1.0009599935573	-1.29603224552546	-0.705887741589141	0.358040267445248	-15.0209115595373	-18.1612012102114	-11.8806219088632	7.8	3.99	13.03	-2.19167407529485	-1.81270732432745	-1.43374057336004	-2.23510232022399	-1.8486263045048	-1.46215028878561	-2.15478117847147	-1.78304354417756	-1.40952891470135	-1.0009599935573	10.4635328912847	-1.03358971114197	-31.3626809892341	-0.919394479529659	-0.825777811121421	-1.07888372440663	-0.9555119400834	-0.860136370318516	-1.11799938644714	-0.908191919386276	-0.806262527166561	-1.06397192088758	0.0113584098842155	0.0116160381676736	0.0116553983699942
251	14.8022833995669	0.22	-0.965941365729482	-1.24858724895043	-0.683295482508533	0.377385223316909	-15.3703014425123	-18.4526738814356	-12.2879290035889	7.82	5.22	13.26	-2.22148511733277	-1.85040369340787	-1.47932226948296	-2.26516823081587	-1.88678989014536	-1.50841154947485	-2.24957314927618	-1.87337829601037	-1.49842623966911	-0.965941365729482	10.5774587562631	0.88807171432691	-29.9739238622212	-0.919394479529659	-0.825777811121421	-1.07888372440663	-0.9555119400834	-0.860136370318516	-1.11799938644714	-0.908191919386276	-0.806262527166561	-1.06397192088758	0.0113584098842155	0.0116160381676736	0.0116553983699942
251	14.8022833995669	0.22	-0.915662702331069	-1.18365878889788	-0.647666615764262	0.359467105200721	-14.6787868484104	-17.7380495194711	-11.6195241773497	8.23	4.89	13.18	-2.03371659991651	-1.68296364532522	-1.33221069073394	-2.06765300189403	-1.71104707188704	-1.35444114188006	-2.04009660225445	-1.68937383731465	-1.33599366738053	-0.915662702331069	10.9210089566032	-0.376691243637656	-31.6590690885942	-0.919394479529659	-0.825777811121421	-1.07888372440663	-0.9555119400834	-0.860136370318516	-1.11799938644714	-0.908191919386276	-0.806262527166561	-1.06397192088758	0.0113584098842155	0.0116160381676736	0.0116553983699942
251	14.8022833995669	0.22	-0.900594744532474	-1.16833879825239	-0.632850690812557	0.336248801526537	-12.9729359477223	-15.8186812129704	-10.1271906824742	9.23	5.33	14.96	-1.62795420109804	-1.33508889219878	-1.04222358329952	-1.64525804498077	-1.34927981338354	-1.0533015817863	-1.61548567149624	-1.32517804982887	-1.03495342000488	-0.900594744532474	11.7272085685388	0.361809948231166	-31.8891795796083	-0.919394479529659	-0.825777811121421	-1.07888372440663	-0.9555119400834	-0.860136370318516	-1.11799938644714	-0.908191919386276	-0.806262527166561	-1.06397192088758	0.0113584098842155	0.0116160381676736	0.0116553983699942
251	14.8022833995669	0.22	-0.895975777629175	-1.16176021853345	-0.630191336724897	0.347335144824445	-14.209110217033	-17.2501569458633	-11.1680634882028	8.79	5.49	16.43	-1.85830329804635	-1.5307012255879	-1.20309915312945	-1.88266039862769	-1.55076438952396	-1.21886838042023	-1.83556104799253	-1.51246369523718	-1.18956302420151	-0.895975777629175	12.5637230310723	-1.60200288511698	-34.7592658451286	-0.919394479529659	-0.825777811121421	-1.07888372440663	-0.9555119400834	-0.860136370318516	-1.11799938644714	-0.908191919386276	-0.806262527166561	-1.06397192088758	0.0113584098842155	0.0116160381676736	0.0116553983699942
251	14.8022833995669	0.22	-0.895087317538353	-1.1582582883172	-0.631916346759502	0.355715491038771	-13.1579552696954	-15.9227400022484	-10.3931705371423	8.38	4.48	15.62	-1.79529203176424	-1.48356201549851	-1.17183199923278	-1.8234814873421	-1.5068567245447	-1.1902319617473	-1.74370099024937	-1.44075605040672	-1.13857134467837	-0.895087317538353	11.7229220173014	0.438838125667647	-31.3242759500018	-0.919394479529659	-0.825777811121421	-1.07888372440663	-0.9555119400834	-0.860136370318516	-1.11799938644714	-0.908191919386276	-0.806262527166561	-1.06397192088758	0.0113584098842155	0.0116160381676736	0.0116553983699942
251	14.8022833995669	0.22	-0.892713381901311	-1.1546572506449	-0.630769513157721	0.346094134429344	-12.5971958252382	-15.3006551463675	-9.89373650410885	7.88	4.24	13.01	-1.82843729854375	-1.5053723179555	-1.18230733736726	-1.86354772883861	-1.53427911715474	-1.20501050547086	-1.81208372127946	-1.49025759348756	-1.17209950002442	-0.892713381901311	9.94982940373214	-0.480128859873029	-30.2343364484142	-0.919394479529659	-0.825777811121421	-1.07888372440663	-0.9555119400834	-0.860136370318516	-1.11799938644714	-0.908191919386276	-0.806262527166561	-1.06397192088758	0.0113584098842155	0.0116160381676736	0.0116553983699942
251	14.8022833995669	0.22	-0.866583786344829	-1.12285759276875	-0.610309979920907	0.372864138694843	-14.3858446532928	-17.2987497650171	-11.4729395415684	7.21	4.48	12.13	-2.24635568101648	-1.86809592034773	-1.48983615967898	-2.30162439552361	-1.91405803621663	-1.52649167690964	-2.26912498531545	-1.88754585978054	-1.50523580781898	-0.866583786344829	10.0308913426051	0.462980484311436	-29.2629996115513	-0.919394479529659	-0.825777811121421	-1.07888372440663	-0.9555119400834	-0.860136370318516	-1.11799938644714	-0.908191919386276	-0.806262527166561	-1.06397192088758	0.0113584098842155	0.0116160381676736	0.0116553983699942
251	14.8022833995669	0.22	-0.854473723368786	-1.10279868867755	-0.606148758060026	0.47170224138037	-16.7507323118937	-19.5184683843364	-13.982996239451	6.89	4.11	12.79	-2.64636736511189	-2.27111013318517	-1.89585290125845	-2.71942438698639	-2.3338076047709	-1.94819082255541	-2.63862664798679	-2.26401832450888	-1.89038475115211	-0.854473723368786	11.1485854899348	1.70151831379249	-28.168625634268	-0.919394479529659	-0.825777811121421	-1.07888372440663	-0.9555119400834	-0.860136370318516	-1.11799938644714	-0.908191919386276	-0.806262527166561	-1.06397192088758	0.0113584098842155	0.0116160381676736	0.0116553983699942
251	14.8022833995669	0.22	-0.842828413172232	-1.08736940974862	-0.598287416595846	0.383581197292983	-14.6295156454404	-17.5250231365592	-11.7340081543217	7.79	4.52	14.02	-2.11636531346764	-1.76669663849135	-1.41702796351506	-2.15839330528319	-1.80178070993714	-1.44516811459108	-2.09427291344741	-1.7497364574728	-1.40264049486268	-0.842828413172232	10.5764763862635	1.2185309062358	-29.1210872796777	-0.919394479529659	-0.825777811121421	-1.07888372440663	-0.9555119400834	-0.860136370318516	-1.11799938644714	-0.908191919386276	-0.806262527166561	-1.06397192088758	0.0113584098842155	0.0116160381676736	0.0116553983699942
251	14.8022833995669	0.22	-0.835626090960206	-1.08223060903435	-0.589021572886065	0.320643610083947	-11.9154490209428	-14.6233539452174	-9.20754409666818	7.56	3.79	12.51	-1.81658145735347	-1.48019283596459	-1.1438042145757	-1.85593165085201	-1.51225628914726	-1.1685809274425	-1.7870409740598	-1.45700447314314	-1.12532344533328	-0.835626090960206	10.2083858894266	-0.154429218730954	-29.8336168582766	-0.919394479529659	-0.825777811121421	-1.07888372440663	-0.9555119400834	-0.860136370318516	-1.11799938644714	-0.908191919386276	-0.806262527166561	-1.06397192088758	0.0113584098842155	0.0116160381676736	0.0116553983699942
251	14.8022833995669	0.22	-0.834150145906511	-1.08226610037458	-0.586034191438439	0.297383069134384	-11.4491074643077	-14.1967376508176	-8.70147727779779	8.6	4.9	13.89	-1.56210146684393	-1.2597730551863	-0.957444643528666	-1.58443484594474	-1.27778404219299	-0.971133238441237	-1.55487005154057	-1.25423690012873	-0.952905578810583	-0.834150145906511	11.1306833290341	-0.794041606578496	-32.4343620184588	-0.919394479529659	-0.825777811121421	-1.07888372440663	-0.9555119400834	-0.860136370318516	-1.11799938644714	-0.908191919386276	-0.806262527166561	-1.06397192088758	0.0113584098842155	0.0116160381676736	0.0116553983699942
251	14.8022833995669	0.22	-0.831079180485065	-1.07749759368657	-0.58466076728356	0.311204314099316	-12.5157727966277	-15.4229100536747	-9.60863553958065	7.67	4.86	13.45	-1.88956875594699	-1.53339500462198	-1.17722125329698	-1.92881849274068	-1.56524637289993	-1.20167425305918	-1.89648048959043	-1.5388529556254	-1.18201039229327	-0.831079180485065	10.8159094319025	0.0340437504485217	-31.0187922229427	-0.919394479529659	-0.825777811121421	-1.07888372440663	-0.9555119400834	-0.860136370318516	-1.11799938644714	-0.908191919386276	-0.806262527166561	-1.06397192088758	0.0113584098842155	0.0116160381676736	0.0116553983699942
251	14.8022833995669	0.22	-0.821543066344145	-1.06272294078831	-0.580363191899981	0.353144399816841	-13.3876154962801	-16.2165064151367	-10.5587245774234	6.89	4.25	14.36	-2.19854265542904	-1.81501754876014	-1.43149244209125	-2.25922712678002	-1.86511590831086	-1.47100468984169	-2.16873451583996	-1.79106756175819	-1.41261232759677	-0.821543066344145	10.7663578716656	-0.395132427859094	-30.2525610523895	-0.919394479529659	-0.825777811121421	-1.07888372440663	-0.9555119400834	-0.860136370318516	-1.11799938644714	-0.908191919386276	-0.806262527166561	-1.06397192088758	0.0113584098842155	0.0116160381676736	0.0116553983699942
251	14.8022833995669	0.22	-0.807778751742907	-1.04239055316529	-0.573166950320521	0.274778342261035	-12.2816111851989	-15.3968040456503	-9.16641832474755	8.67	5.11	13.98	-1.68057405428673	-1.34054814502325	-1.00052223575977	-1.70383630992578	-1.35910381269314	-1.0143713154605	-1.67844181002036	-1.33901451754609	-0.998876286644636	-0.807778751742907	11.1753258592208	-0.670910599135902	-32.4644694379373	-0.919394479529659	-0.825777811121421	-1.07888372440663	-0.9555119400834	-0.860136370318516	-1.11799938644714	-0.908191919386276	-0.806262527166561	-1.06397192088758	0.0113584098842155	0.0116160381676736	0.0116553983699942
251	14.8022833995669	0.22	-0.7881119730749	-1.02005190828934	-0.556172037860456	0.441200787359469	-16.5457341481545	-19.4529766348562	-13.6384916614527	9.58	4.7	15.49	-1.93234556458242	-1.64355700384989	-1.35476844311736	-1.9493342885823	-1.65800676730227	-1.36667924602224	-1.87752091634281	-1.59686275545941	-1.31618698760326	-0.7881119730749	12.5375060989792	1.30524824813179	-31.4688732047869	-0.919394479529659	-0.825777811121421	-1.07888372440663	-0.9555119400834	-0.860136370318516	-1.11799938644714	-0.908191919386276	-0.806262527166561	-1.06397192088758	0.0113584098842155	0.0116160381676736	0.0116553983699942
251	14.8022833995669	0.22	-0.784969462609507	-1.01397096564927	-0.555967959569748	0.378464022147164	-13.5804461838005	-16.2976382424607	-10.8632541251404	6.75	3.88	13.85	-2.25102707036228	-1.87572895732146	-1.50043084428064	-2.3161733411222	-1.93001384271212	-1.54385434430204	-2.20672866552798	-1.83896678948885	-1.47099399808354	-0.784969462609507	11.0012681083908	-1.07831054590184	-30.8481881017332	-0.919394479529659	-0.825777811121421	-1.07888372440663	-0.9555119400834	-0.860136370318516	-1.11799938644714	-0.908191919386276	-0.806262527166561	-1.06397192088758	0.0113584098842155	0.0116160381676736	0.0116553983699942
251	14.8022833995669	0.22	-0.779887465312685	-1.00689096374004	-0.552883966885333	0.330177121184019	-12.4345488801061	-15.1997198948505	-9.66937786536182	8.62	4.91	14.92	-1.66902859167348	-1.3653947407603	-1.06176088984713	-1.69269601560129	-1.38475652780193	-1.07681704000258	-1.64650816590033	-1.34719577576753	-1.04732888380848	-0.779887465312685	11.7297736518643	-0.970657829052636	-33.0165435243684	-0.919394479529659	-0.825777811121421	-1.07888372440663	-0.9555119400834	-0.860136370318516	-1.11799938644714	-0.908191919386276	-0.806262527166561	-1.06397192088758	0.0113584098842155	0.0116160381676736	0.0116553983699942
251	14.8022833995669	0.22	-0.772150320751344	-0.998470369474932	-0.545830272027757	0.379084594112953	-14.3253928693751	-17.187857656668	-11.4629280820822	8.59	4.6	14.33	-1.8931206557645	-1.57784045485357	-1.26256025394264	-1.92029464418727	-1.60048888886786	-1.28068313354845	-1.86238098794542	-1.55328562139082	-1.24228925822339	-0.772150320751344	11.7937656822666	1.5303600072827	-30.1235803510644	-0.919394479529659	-0.825777811121421	-1.07888372440663	-0.9555119400834	-0.860136370318516	-1.11799938644714	-0.908191919386276	-0.806262527166561	-1.06397192088758	0.0113584098842155	0.0116160381676736	0.0116553983699942
251	14.8022833995669	0.22	-0.752704819218957	-0.975524315812833	-0.529885322625081	0.381090663441568	-13.6811821423075	-16.403309555241	-10.959054729374	8	4.25	14.35	-1.9331257422852	-1.61232373839687	-1.29152173450853	-1.96858869231192	-1.64190161577491	-1.31521453923791	-1.8900282456104	-1.57767906812651	-1.26273871706996	-0.752704819218957	11.529301679853	-0.742160151396546	-31.5021328833058	-0.919394479529659	-0.825777811121421	-1.07888372440663	-0.9555119400834	-0.860136370318516	-1.11799938644714	-0.908191919386276	-0.806262527166561	-1.06397192088758	0.0113584098842155	0.0116160381676736	0.0116553983699942
251	14.8022833995669	0.22	-0.74943665105826	-0.967895282375968	-0.530978019740551	0.417975950189626	-15.223265782713	-18.0279767304684	-12.4185548349576	7.48	4.57	13.11	-2.26280118414296	-1.9107648270606	-1.55872846997824	-2.31334155920883	-1.9534423595363	-1.59354315986377	-2.26762282343983	-1.91465794345014	-1.56148642890223	-0.74943665105826	10.8423384464598	-1.85331340963939	-32.4571817892686	-0.919394479529659	-0.825777811121421	-1.07888372440663	-0.9555119400834	-0.860136370318516	-1.11799938644714	-0.908191919386276	-0.806262527166561	-1.06397192088758	0.0113584098842155	0.0116160381676736	0.0116553983699942
251	14.8022833995669	0.22	-0.72919241972942	-0.942423652221441	-0.5159611872374	0.438668426280416	-15.394789754283	-18.1137369349728	-12.6758425735932	8.14	4.65	14.43	-2.09941948082781	-1.7842878931839	-1.46915630554	-2.13581157538868	-1.81521738313365	-1.49462319087862	-2.07375112567121	-1.76196335226442	-1.45148819091963	-0.72919241972942	11.3314070573535	-1.19406990675373	-32.1568682211839	-0.919394479529659	-0.825777811121421	-1.07888372440663	-0.9555119400834	-0.860136370318516	-1.11799938644714	-0.908191919386276	-0.806262527166561	-1.06397192088758	0.0113584098842155	0.0116160381676736	0.0116553983699942
251	14.8022833995669	0.22	-0.727631393581801	-0.942527541656706	-0.512735245506895	0.345459874045691	-15.1420902041886	-18.3962630981689	-11.8879173102083	7.7	5.19	13.22	-2.24668348363476	-1.84926056927531	-1.45183765491587	-2.2928950499267	-1.88729762612405	-1.48170020232141	-2.27476574126086	-1.8738140139555	-1.47066787260896	-0.727631393581801	11.4345427410216	0.30524380073952	-31.0171470311007	-0.919394479529659	-0.825777811121421	-1.07888372440663	-0.9555119400834	-0.860136370318516	-1.11799938644714	-0.908191919386276	-0.806262527166561	-1.06397192088758	0.0113584098842155	0.0116160381676736	0.0116553983699942
251	14.8022833995669	0.22	-0.719872662617748	-0.931301914551691	-0.508443410683805	0.4048043261543	-14.1916227155609	-16.8783576903385	-11.5048877407833	8.28	4.79	13.92	-1.924212295811	-1.61791185065502	-1.31161140549904	-1.95567553151921	-1.64436669767117	-1.33305786382313	-1.91354631227693	-2.93681612014776	-1.30447066617694	-0.719872662617748	11.2387612886562	-1.13449780050251	-32.3310367194238	-0.919394479529659	-0.825777811121421	-1.07888372440663	-0.9555119400834	-0.860136370318516	-1.11799938644714	-0.908191919386276	-0.806262527166561	-1.06397192088758	0.0113584098842155	0.0116160381676736	0.0116553983699942
251	14.8022833995669	0.22	-0.70270369529186	-0.911931051719998	-0.493476338863722	0.299664775382081	-11.532547678564	-14.2851651211003	-8.77993023602768	8.05	4.5	13.12	-1.67213938485221	-1.34993379618194	-1.02772820751167	-1.70212417881581	-1.37414080135728	-1.04615742389876	-1.66407774475556	-1.34334774071209	-1.02300541089331	-0.70270369529186	11.7010325871809	1.65420070203461	-29.9288743412693	-0.919394479529659	-0.825777811121421	-1.07888372440663	-0.9555119400834	-0.860136370318516	-1.11799938644714	-0.908191919386276	-0.806262527166561	-1.06397192088758	0.0113584098842155	0.0116160381676736	0.0116553983699942
251	14.8022833995669	0.22	-0.70018161802591	-0.906254241948891	-0.494108994102929	0.409704599426467	-13.9632439940991	-16.5800472316457	-11.3464407565526	6.83	4.26	11.57	-2.26557827860843	-1.90800555933041	-1.55043284005238	-2.32938779746003	-1.96174412041064	-1.59410044336125	-2.29708342878347	-1.93441951413893	-1.57267977475232	-0.70018161802591	9.85084418232338	0.148585490700177	-28.9973489323172	-0.919394479529659	-0.825777811121421	-1.07888372440663	-0.9555119400834	-0.860136370318516	-1.11799938644714	-0.908191919386276	-0.806262527166561	-1.06397192088758	0.0113584098842155	0.0116160381676736	0.0116553983699942
251	14.8022833995669	0.22	-0.693273139196952	-0.894816167244138	-0.491730111149767	0.40975460852423	-13.8278961335563	-16.4190663868312	-11.2367258802815	9.35	5.22	14.71	-1.6690378834269	-1.40563914849071	-1.14224041355452	-1.68569714341542	-1.41966933214159	-1.15364152086776	-1.6555994257693	-1.39344736282484	-1.13256497788448	-0.693273139196952	12.2754627176072	-2.18897842400392	-34.8517653559331	-0.919394479529659	-0.825777811121421	-1.07888372440663	-0.9555119400834	-0.860136370318516	-1.11799938644714	-0.908191919386276	-0.806262527166561	-1.06397192088758	0.0113584098842155	0.0116160381676736	0.0116553983699942
251	14.8022833995669	0.22	-0.69316260280505	-0.895167416060453	-0.491157789549648	0.359267191162163	-12.2151549405975	-14.7620681371097	-9.66824174408524	8.33	4.61	15.91	-1.67433526258776	-1.38546065937749	-1.09658605616722	-1.70120710711728	-1.40769627984875	-1.11418545258023	-1.62924114124907	-1.34819627762162	-1.06731000623655	-0.69316260280505	12.7012296984005	0.820514631694994	-31.7898539086793	-0.919394479529659	-0.825777811121421	-1.07888372440663	-0.9555119400834	-0.860136370318516	-1.11799938644714	-0.908191919386276	-0.806262527166561	-1.06397192088758	0.0113584098842155	0.0116160381676736	0.0116553983699942
251	14.8022833995669	0.22	-0.68993732088896	-0.892008604275051	-0.487866037502869	0.428450250579119	-13.5628486901378	-16.008605080857	-11.1170922994185	7.25	4.14	14.17	-2.06836764754415	-1.75236738601061	-1.43636712447707	-2.118550393285	-1.79488333189728	-1.47121627050956	-2.03056691643675	-1.72056365932504	-1.41028829579739	-0.68993732088896	10.9059359621541	0.772217440582138	-29.2965159501027	-0.919394479529659	-0.825777811121421	-1.07888372440663	-0.9555119400834	-0.860136370318516	-1.11799938644714	-0.908191919386276	-0.806262527166561	-1.06397192088758	0.0113584098842155	0.0116160381676736	0.0116553983699942
251	14.8022833995669	0.22	-0.668899489769094	-0.863743864248602	-0.474055115289587	0.49285877562161	-17.0731998150763	-19.7771805629202	-14.3692190672323	8.12	4.52	13.25	-2.29752713654472	-1.98340404275482	-1.66928094896492	-2.3376732356692	-2.01806127662936	-1.69844931758952	-2.28521591492934	-1.97256349316113	-1.65970361706619	-0.668899489769094	11.9471642897538	-0.445977747884433	-31.8074281023673	-0.919394479529659	-0.825777811121421	-1.07888372440663	-0.9555119400834	-0.860136370318516	-1.11799938644714	-0.908191919386276	-0.806262527166561	-1.06397192088758	0.0113584098842155	0.0116160381676736	0.0116553983699942
251	14.8022833995669	0.22	-0.661202992009043	-0.85398068508564	-0.468425298932447	0.353114391703315	-15.2587782124892	-18.4832698694554	-12.034286555523	8.02	5.37	13.19	-2.17267068105823	-1.79363826234185	-1.41460584362546	-2.21218768592989	-1.82626134349671	-1.44033500106353	-2.20217797061631	-1.81919588759094	-1.43456686159866	-0.661202992009043	11.6016930552496	-0.590078245282281	-32.4933320922753	-0.919394479529659	-0.825777811121421	-1.07888372440663	-0.9555119400834	-0.860136370318516	-1.11799938644714	-0.908191919386276	-0.806262527166561	-1.06397192088758	0.0113584098842155	0.0116160381676736	0.0116553983699942
251	14.8022833995669	0.22	-0.625937280529786	-0.810449385063263	-0.441425175996309	0.356827533722276	-13.8659910157272	-16.7724949759456	-10.9594870555087	7.32	4.71	11.73	-2.14847388519288	-1.77616506264175	-1.40385624009063	-2.19935478171037	-1.81822881374112	-1.43710284577188	-2.18654473862632	-1.80806836437517	-1.43024202333164	-0.625937280529786	11.2558990978273	0.408597997721502	-30.0842926434675	-0.919394479529659	-0.825777811121421	-1.07888372440663	-0.9555119400834	-0.860136370318516	-1.11799938644714	-0.908191919386276	-0.806262527166561	-1.06397192088758	0.0113584098842155	0.0116160381676736	0.0116553983699942
251	14.8022833995669	0.22	-0.597674170033726	-0.775691386806787	-0.419656953260665	0.361090758137212	-12.5014138481778	-15.0977205385488	-9.9051071578069	8.65	5.22	15.98	-1.65226221508269	-1.3681279689683	-1.08399372285391	-1.67537737837921	-1.38726809159808	-1.09915880481695	-1.62893447678911	-1.348308361653	-1.06862118318844	-0.597674170033726	13.7343490000802	0.255405162491032	-33.0105581488957	-0.919394479529659	-0.825777811121421	-1.07888372440663	-0.9555119400834	-0.860136370318516	-1.11799938644714	-0.908191919386276	-0.806262527166561	-1.06397192088758	0.0113584098842155	0.0116160381676736	0.0116553983699942
251	14.8022833995669	0.22	-0.584258290094916	-0.754244653956782	-0.414271926233051	0.422894790038932	-14.6194345548633	-17.2858472422527	-11.953021867474	7.39	4.23	12.74	-2.19494474943173	-1.85636553801203	-1.51778632659232	-2.24564638516638	-1.89924623891486	-1.55284609266335	-2.18752138353553	-1.85019198382284	-1.51349118344415	-0.584258290094916	11.3977784168375	-0.896042772009079	-30.6639787254821	-0.919394479529659	-0.825777811121421	-1.07888372440663	-0.9555119400834	-0.860136370318516	-1.11799938644714	-0.908191919386276	-0.806262527166561	-1.06397192088758	0.0113584098842155	0.0116160381676736	0.0116553983699942
251	14.8022833995669	0.22	-0.573822021463698	-0.740464872527457	-0.40717917039994	0.447840179885089	-13.6646028823192	-16.0335389968532	-11.2956667677851	7.47	4.81	13.08	-2.01562241648811	-1.71781662722223	-1.42001083795635	-2.0608489886173	-1.7563610276815	-1.4518730667457	-2.03146528070119	-1.73196219221881	-1.43142517065594	-0.573822021463698	11.3192528421071	-0.174716583856986	-31.4325991026519	-0.919394479529659	-0.825777811121421	-1.07888372440663	-0.9555119400834	-0.860136370318516	-1.11799938644714	-0.908191919386276	-0.806262527166561	-1.06397192088758	0.0113584098842155	0.0116160381676736	0.0116553983699942
251	14.8022833995669	0.22	-0.572671620613742	-0.742600963668142	-0.402742277559341	0.366904808117949	-12.6624062001435	-15.2593318078616	-10.0654805924254	7.67	4.46	13.49	-1.87087857613983	-1.55248111650759	-1.23408365687534	-1.90982634908344	-1.58480052130281	-1.25977469352218	-1.85916972899606	-1.54267537050451	-1.22622942873262	-0.572671620613742	12.2146664977484	0.309499317017488	-30.7045914778029	-0.919394479529659	-0.825777811121421	-1.07888372440663	-0.9555119400834	-0.860136370318516	-1.11799938644714	-0.908191919386276	-0.806262527166561	-1.06397192088758	0.0113584098842155	0.0116160381676736	0.0116553983699942
251	14.8022833995669	0.22	-0.555778701283496	-0.721205730128959	-0.390351672438033	0.295524878336723	-11.1517827008004	-13.8400073975592	-8.46355800404151	8.58	4.83	15.69	-1.52530863012612	-1.22903911148355	-0.932769592840982	-1.54725595395992	-1.246723479651	-0.946191005342079	-1.49410355019679	-1.2030515427526	-0.913214754045878	-0.555778701283496	12.2997685324108	-1.54218740383245	-33.8104520474849	-0.919394479529659	-0.825777811121421	-1.07888372440663	-0.9555119400834	-0.860136370318516	-1.11799938644714	-0.908191919386276	-0.806262527166561	-1.06397192088758	0.0113584098842155	0.0116160381676736	0.0116553983699942
251	14.8022833995669	0.22	-0.540503725514482	-0.697210856867669	-0.383796594161294	0.339089090154734	-13.2732193287372	-16.1664048584724	-10.3800337990021	8.76	5.2	14.14	-1.7480658456483	-1.43522703863281	-1.12238823161732	-1.77134116107132	-1.45433693778849	-1.13733271450566	-1.74567385002566	-1.43314118508906	-1.12132016884359	-0.540503725514482	12.4614925474025	-0.548651024091483	-33.0218404939473	-0.919394479529659	-0.825777811121421	-1.07888372440663	-0.9555119400834	-0.860136370318516	-1.11799938644714	-0.908191919386276	-0.806262527166561	-1.06397192088758	0.0113584098842155	0.0116160381676736	0.0116553983699942
251	14.8022833995669	0.22	-0.535716011542385	-0.6944509326279	-0.37698109045687	0.430731822634202	-15.1461738948747	-17.8647617620564	-12.427586027693	8.24	4.23	13.47	-2.0466827910396	-1.73522680423167	-1.42377081742374	-2.08074287126782	-1.76410375791742	-1.44746464456703	-2.01299837109078	-1.70705714504061	-1.39925194590746	-0.535716011542385	11.8595104275366	-2.91434272720337	-33.8257906596191	-0.919394479529659	-0.825777811121421	-1.07888372440663	-0.9555119400834	-0.860136370318516	-1.11799938644714	-0.908191919386276	-0.806262527166561	-1.06397192088758	0.0113584098842155	0.0116160381676736	0.0116553983699942
251	14.8022833995669	0.22	-0.526919420657277	-0.68007151499786	-0.373767326316694	0.43824465897249	-14.7446029930885	-17.3509595859328	-12.1382464002442	8.32	4.29	13.14	-1.96922754576264	-1.67342205032075	-1.37761655487885	-2.00090600835258	-1.70034196515351	-1.39977792195445	-1.9451322154841	-1.65366482447716	-1.36119519732639	-0.526919420657277	12.14289338791	1.5008758983447	-29.4889156462417	-0.919394479529659	-0.825777811121421	-1.07888372440663	-0.9555119400834	-0.860136370318516	-1.11799938644714	-0.908191919386276	-0.806262527166561	-1.06397192088758	0.0113584098842155	0.0116160381676736	0.0116553983699942
251	14.8022833995669	0.22	-0.468710224450783	-0.604757065293999	-0.332663383607567	0.416939274604379	-14.7699676618887	-17.4969699167865	-12.0429654069909	10.04	5.62	15.34	-1.66190017069954	-1.40288357900016	-1.14386698730078	-1.67280813380391	-1.41209147402854	-1.15137481425318	-1.64775504286763	-1.39106267884768	-1.13652368609257	-0.468710224450783	14.6176631403462	0.583127124171047	-33.5902185209922	-0.919394479529659	-0.825777811121421	-1.07888372440663	-0.9555119400834	-0.860136370318516	-1.11799938644714	-0.908191919386276	-0.806262527166561	-1.06397192088758	0.0113584098842155	0.0116160381676736	0.0116553983699942
251	14.8022833995669	0.22	-0.446860429329657	-0.579885367057098	-0.313835491602216	0.394396961963987	-14.1694181968298	-16.9107696776597	-11.4280667159999	7.99	4.17	14.32	-1.99302930096953	-1.66994561349148	-1.34686192601344	-2.02959726340698	-1.70058565899259	-1.3715740545782	-1.94495210365732	-1.62945007222818	-1.31378858756577	-0.446860429329657	13.723535923231	2.17773132974392	-29.732656633637	-0.919394479529659	-0.825777811121421	-1.07888372440663	-0.9555119400834	-0.860136370318516	-1.11799938644714	-0.908191919386276	-0.806262527166561	-1.06397192088758	0.0113584098842155	0.0116160381676736	0.0116553983699942
251	14.8022833995669	0.22	-0.441896067932067	-0.570299207274877	-0.313492928589258	0.479351905591723	-15.7693554743986	-18.3352825960888	-13.2034283527085	8.82	4.36	14.4	-1.96956607679173	-1.69393558198394	-1.41830508717614	-1.99506946456017	-1.7158699037166	-1.43667034287303	-1.92169111604976	-1.6531820483572	-1.38351761139593	-0.441896067932067	13.7857974819413	-1.04796962133586	-32.9732730038622	-0.919394479529659	-0.825777811121421	-1.07888372440663	-0.9555119400834	-0.860136370318516	-1.11799938644714	-0.908191919386276	-0.806262527166561	-1.06397192088758	0.0113584098842155	0.0116160381676736	0.0116553983699942
251	14.8022833995669	0.23	-1.23088842342121	-1.57967088155726	-0.88210596528516	0.349775333774017	-14.316184041459	-17.3637272000785	-11.2686408828395	7.97	4.28	13.86	-2.0513592654305	-1.69132101884913	-1.33128277226776	-2.08930087871912	-1.72260342224161	-1.35590596576409	-2.01765197668544	-1.66362265901679	-1.30895850120465	-1.23088842342121	9.83967827133374	-0.574140937005884	-30.5953660960705	-0.919394479529659	-0.825777811121421	-1.07888372440663	-0.9555119400834	-0.860136370318516	-1.11799938644714	-0.908191919386276	-0.806262527166561	-1.06397192088758	0.0113584098842155	0.0116160381676736	0.0116553983699942
251	14.8022833995669	0.23	-1.065474782765	-1.37122664468454	-0.759722920845458	0.332101227796009	-13.6364027093202	-16.6556964160695	-10.6171090025709	7.99	4.52	12.7	-1.96522336907218	-1.60897368713924	-1.2527240052063	-2.0014193471324	-1.63860816899799	-1.27579699086358	-1.96475004623538	-1.6090159078734	-1.25320679170252	-1.065474782765	10.1557239683085	-1.51259594783227	-32.1331430113406	-0.919394479529659	-0.825777811121421	-1.07888372440663	-0.9555119400834	-0.860136370318516	-1.11799938644714	-0.908191919386276	-0.806262527166561	-1.06397192088758	0.0113584098842155	0.0116160381676736	0.0116553983699942
251	14.8022833995669	0.23	-1.05258775510917	-1.35559921936782	-0.749576290850519	0.384437356171607	-13.5063053625518	-16.1746711466006	-10.837939578503	7.98	4.15	13.3	-1.90979299613515	-1.59473086972066	-1.27966874330617	-1.94504935667062	-1.62417092244558	-1.30329248822055	-1.88099210637054	-1.56999634250996	-1.25969830530937	-1.05258775510917	10.1012656975824	1.22074927917724	-28.3730892997562	-0.919394479529659	-0.825777811121421	-1.07888372440663	-0.9555119400834	-0.860136370318516	-1.11799938644714	-0.908191919386276	-0.806262527166561	-1.06397192088758	0.0113584098842155	0.0116160381676736	0.0116553983699942
251	14.8022833995669	0.23	-1.03072086557636	-1.32313323206974	-0.738308499082982	0.366780116284287	-15.0339306941182	-18.1180586307599	-11.9498027574765	8.05	4.67	13.72	-2.12038556188991	-1.75944510567713	-1.39850464946435	-2.15838338626091	-1.7909747893901	-1.42356619251929	-2.10817759160981	-1.7493988998648	-1.39095113456476	-1.03072086557636	10.4124833445361	-0.963084511184272	-31.8247602559192	-0.919394479529659	-0.825777811121421	-1.07888372440663	-0.9555119400834	-0.860136370318516	-1.11799938644714	-0.908191919386276	-0.806262527166561	-1.06397192088758	0.0113584098842155	0.0116160381676736	0.0116553983699942
251	14.8022833995669	0.23	-0.98558592119208	-1.26528109527057	-0.705890747113594	0.301174501112621	-13.3830983272726	-16.5659573436911	-10.2002393108542	7.73	4.9	13.82	-2.01642158038631	-1.62900143466937	-1.24158128895244	-2.05747035697184	-1.66216340664968	-1.26685645632752	-2.01971765968124	-1.63175740023753	-1.24302853429641	-0.98558592119208	10.8859027071356	-1.64701988555508	-33.1261616675021	-0.919394479529659	-0.825777811121421	-1.07888372440663	-0.9555119400834	-0.860136370318516	-1.11799938644714	-0.908191919386276	-0.806262527166561	-1.06397192088758	0.0113584098842155	0.0116160381676736	0.0116553983699942
251	14.8022833995669	0.23	-0.982780033338198	-1.26214046603238	-0.70341960064402	0.350405003634647	-13.2316230526696	-16.0443965899362	-10.4188495154029	7.37	4.01	13.75	-2.04100660729433	-1.6831938754659	-1.32538114363747	-2.08839829706941	-1.72227723839687	-1.35615617972433	-2.00144298782815	-1.64956602474353	-1.29938738093662	-0.982780033338198	10.2130941064918	1.23266786835709	-28.683458737169	-0.919394479529659	-0.825777811121421	-1.07888372440663	-0.9555119400834	-0.860136370318516	-1.11799938644714	-0.908191919386276	-0.806262527166561	-1.06397192088758	0.0113584098842155	0.0116160381676736	0.0116553983699942
251	14.8022833995669	0.23	-0.981222578882631	-1.26030247538886	-0.702142682376405	0.285378626546519	-13.0978211933398	-16.3338456690387	-9.86179671764087	9.76	5.61	14.74	-1.59326871220662	-1.27761392682812	-0.961959141449627	-1.6058147614253	-1.28767438121705	-0.969534001008796	-1.58827552086631	-1.27394893929754	-0.958880044565429	-0.981222578882631	11.6209707890286	0.107472443569777	-33.0805192351234	-0.919394479529659	-0.825777811121421	-1.07888372440663	-0.9555119400834	-0.860136370318516	-1.11799938644714	-0.908191919386276	-0.806262527166561	-1.06397192088758	0.0113584098842155	0.0116160381676736	0.0116553983699942
251	14.8022833995669	0.23	-0.96756558559123	-1.24717936511436	-0.687951806068102	0.305551154198171	-12.9579443484928	-16.0079436359223	-9.90794506106331	8.67	4.8	15.99	-1.747454144824	-1.41451107494906	-1.08156800507412	-1.77165193107091	-1.43409844823544	-1.09654496539998	-1.70439947322258	-1.37943838676805	-1.05514452078411	-0.96756558559123	11.159186798006	-0.221313150056854	-31.9703492605215	-0.919394479529659	-0.825777811121421	-1.07888372440663	-0.9555119400834	-0.860136370318516	-1.11799938644714	-0.908191919386276	-0.806262527166561	-1.06397192088758	0.0113584098842155	0.0116160381676736	0.0116553983699942
251	14.8022833995669	0.23	-0.939417236762693	-1.20945642045456	-0.669378053070822	0.413690919106495	-15.1400210588116	-17.9541063566003	-12.325935761023	8.39	4.19	14.9	-2.02168850639195	-1.70481370407385	-1.38793890175575	-2.05327898513749	-1.73145276390595	-1.40962654267441	-1.95756995921658	-1.6511293687765	-1.34386923985706	-0.939417236762693	11.3423484312041	0.652451109353463	-30.195346945013	-0.919394479529659	-0.825777811121421	-1.07888372440663	-0.9555119400834	-0.860136370318516	-1.11799938644714	-0.908191919386276	-0.806262527166561	-1.06397192088758	0.0113584098842155	0.0116160381676736	0.0116553983699942
251	14.8022833995669	0.23	-0.930987542336921	-1.19332901157013	-0.66864607310371	0.366982045469119	-13.3340542861809	-16.0682732182243	-10.5998353541375	8.26	4.2	12.57	-1.83693415757417	-1.52435669001779	-1.21177922246141	-1.86727077121263	-1.54953114701267	-1.23179152281271	-1.82120362828269	-1.51145937179526	-1.20122370065832	-0.930987542336921	10.2866029465761	2.16482329759367	-27.7083629559006	-0.919394479529659	-0.825777811121421	-1.07888372440663	-0.9555119400834	-0.860136370318516	-1.11799938644714	-0.908191919386276	-0.806262527166561	-1.06397192088758	0.0113584098842155	0.0116160381676736	0.0116553983699942
251	14.8022833995669	0.23	-0.927475537706536	-1.19031124285837	-0.664639832554697	0.333367049324405	-14.5169211829456	-17.7220244960965	-11.3118178697948	8.05	5.12	13.17	-2.0763173332244	-1.70080653504579	-1.32529573686718	-2.11366407492255	-1.73139896006987	-1.3491338452172	-2.09480928357161	-1.71741559731197	-1.33826972784647	-0.927475537706536	10.8949380294542	-1.1294318871701	-32.8303063636836	-0.919394479529659	-0.825777811121421	-1.07888372440663	-0.9555119400834	-0.860136370318516	-1.11799938644714	-0.908191919386276	-0.806262527166561	-1.06397192088758	0.0113584098842155	0.0116160381676736	0.0116553983699942
251	14.8022833995669	0.23	-0.911778229318129	-1.17220282581424	-0.651353632822015	0.390513829537196	-13.9236808585775	-16.6395149805554	-11.2078467365997	8.48	4.47	13.07	-1.85566774407543	-1.55279318407155	-1.24991862406767	-1.88362625445189	-1.57618841982319	-1.26875058519449	-1.84156820738232	-1.54059878383263	-1.24014819646059	-0.911778229318129	10.7850295512448	0.606425059896335	-30.1287457645145	-0.919394479529659	-0.825777811121421	-1.07888372440663	-0.9555119400834	-0.860136370318516	-1.11799938644714	-0.908191919386276	-0.806262527166561	-1.06397192088758	0.0113584098842155	0.0116160381676736	0.0116553983699942
251	14.8022833995669	0.23	-0.908903551518397	-1.16916701388496	-0.648640089151836	0.389229379678583	-15.960882701596	-19.0824926023961	-12.8392728007959	7.14	4.25	11.36	-2.50038201423997	-2.09135697678475	-1.68233193932953	-2.5634372116164	-2.144097288547	-1.72475736547759	-2.53199161863367	-2.11857323448494	-1.7037232868802	-0.908903551518397	9.96231287095387	0.937849059899656	-28.3687855097207	-0.919394479529659	-0.825777811121421	-1.07888372440663	-0.9555119400834	-0.860136370318516	-1.11799938644714	-0.908191919386276	-0.806262527166561	-1.06397192088758	0.0113584098842155	0.0116160381676736	0.0116553983699942
251	14.8022833995669	0.23	-0.908841490147187	-1.16773856157277	-0.649944418721599	0.284607819186479	-11.4269395753606	-14.2554909629117	-8.59838818780948	8.9	5.61	15.25	-1.51728526205518	-1.21622798212966	-0.915170702204143	-1.53616249234407	-1.23135962301264	-0.926556753681208	-1.51410177168161	-1.21406242612445	-0.913183283895971	-0.908841490147187	11.5715199831853	-1.35570890099893	-33.5736465871685	-0.919394479529659	-0.825777811121421	-1.07888372440663	-0.9555119400834	-0.860136370318516	-1.11799938644714	-0.908191919386276	-0.806262527166561	-1.06397192088758	0.0113584098842155	0.0116160381676736	0.0116553983699942
251	14.8022833995669	0.23	-0.897786779363984	-1.15257996093456	-0.642993597793404	0.321174009440283	-13.4902009914099	-16.5522554910643	-10.4281464917556	7.87	4.77	13.48	-1.97902570554125	-1.61291943260125	-1.24681315966125	-2.01709127371794	-1.64394312999602	-1.2707949862741	-1.98033450374993	-1.6139260820607	-1.24688934822571	-0.897786779363984	11.2468469712967	-1.77900699122423	-33.2794571836703	-0.919394479529659	-0.825777811121421	-1.07888372440663	-0.9555119400834	-0.860136370318516	-1.11799938644714	-0.908191919386276	-0.806262527166561	-1.06397192088758	0.0113584098842155	0.0116160381676736	0.0116553983699942
251	14.8022833995669	0.23	-0.895404823487668	-1.15317674368916	-0.637632903286179	0.281392330483152	-12.3323858981896	-15.4093495316227	-9.25542226475656	8.17	4.87	13.97	-1.77833193810546	-1.42323176398754	-1.06813158986963	-1.80870089995391	-1.44753660281763	-1.08637230568134	-1.77176032120976	-1.41871110462711	-1.06457424525891	-0.895404823487668	11.2303456853841	0.17538018185536	-31.5014646220386	-0.919394479529659	-0.825777811121421	-1.07888372440663	-0.9555119400834	-0.860136370318516	-1.11799938644714	-0.908191919386276	-0.806262527166561	-1.06397192088758	0.0113584098842155	0.0116160381676736	0.0116553983699942
251	14.8022833995669	0.23	-0.887229834816057	-1.14167644919831	-0.632783220433802	0.399285179135894	-13.8056540884614	-16.4494932277559	-11.161814949167	8	3.9	13	-1.93666745522413	-1.62539724482763	-1.31412703443114	-1.97207918371671	-1.65511743544227	-1.33815568716783	-1.89602681242277	-1.59141675233182	-1.28726707070151	-0.887229834816057	10.7544609191389	-0.107928692782358	-30.3024991853953	-0.919394479529659	-0.825777811121421	-1.07888372440663	-0.9555119400834	-0.860136370318516	-1.11799938644714	-0.908191919386276	-0.806262527166561	-1.06397192088758	0.0113584098842155	0.0116160381676736	0.0116553983699942
251	14.8022833995669	0.23	-0.863741047841738	-1.11356196543546	-0.613920130248014	0.318762816066982	-13.8407274125326	-16.999800851606	-10.6816539734592	8.48	4.87	13.31	-1.89410331524975	-1.54212204639265	-1.19014077753554	-1.92254045858558	-1.56527471463494	-1.2080089706843	-1.89326439069357	-1.54188295470085	-1.18979084682953	-0.863741047841738	10.8315328288056	0.248509999542716	-31.0588074511058	-0.919394479529659	-0.825777811121421	-1.07888372440663	-0.9555119400834	-0.860136370318516	-1.11799938644714	-0.908191919386276	-0.806262527166561	-1.06397192088758	0.0113584098842155	0.0116160381676736	0.0116553983699942
251	14.8022833995669	0.23	-0.860545908542621	-1.10304800761836	-0.618043809466886	0.357158301047053	-13.7454172910183	-16.6245722281205	-10.8662623539161	8.16	4.52	13.04	-1.92217060289069	-1.58927620384538	-1.25638180480007	-1.95521136756445	-1.61659474725349	-1.27797812694253	-1.91497276302573	-1.58217945330396	-1.2508076064703	-0.860545908542621	10.847081160106	-1.80451860480252	-32.746765316931	-0.919394479529659	-0.825777811121421	-1.07888372440663	-0.9555119400834	-0.860136370318516	-1.11799938644714	-0.908191919386276	-0.806262527166561	-1.06397192088758	0.0113584098842155	0.0116160381676736	0.0116553983699942
251	14.8022833995669	0.23	-0.847824681848658	-1.08825869111459	-0.607390672582726	0.352094243197716	-13.57245533176	-16.447008459892	-10.6979022036281	7.19	4.76	13.84	-2.14120329491473	-1.76697094473546	-1.3927385945562	-2.19425638797732	-1.81075159563983	-1.42724680330234	-2.146165147191	-1.77255263685769	-1.39636570568754	-0.847824681848658	11.5745691871918	-0.229595690810799	-31.3163529293531	-0.919394479529659	-0.825777811121421	-1.07888372440663	-0.9555119400834	-0.860136370318516	-1.11799938644714	-0.908191919386276	-0.806262527166561	-1.06397192088758	0.0113584098842155	0.0116160381676736	0.0116553983699942
251	14.8022833995669	0.23	-0.835583929574015	-1.07393398254888	-0.597233876599149	0.348489996047319	-14.0036399313827	-16.9930933011422	-11.0141865616231	8	4.68	13.37	-2.00162081759696	-1.64949233856696	-1.29736385953696	-2.03827848962214	-1.67970113167286	-1.32112377372357	-1.99751806758227	-1.6459179411569	-1.29458154092259	-0.835583929574015	11.5840907428417	0.560413651232729	-30.8079981755374	-0.919394479529659	-0.825777811121421	-1.07888372440663	-0.9555119400834	-0.860136370318516	-1.11799938644714	-0.908191919386276	-0.806262527166561	-1.06397192088758	0.0113584098842155	0.0116160381676736	0.0116553983699942
251	14.8022833995669	0.23	-0.832811774563861	-1.07082397001251	-0.594799579115211	0.275441340627956	-11.8032121488423	-14.7920880850959	-8.81433621258859	7.42	4.13	13.9	-1.87079022436957	-1.49278004411444	-1.11476986385932	-1.91350880021053	-1.52686694316795	-1.14022508612537	-1.83880568906332	-1.46670362732271	-1.09562769482902	-0.832811774563861	10.765041828279	-0.546293284934053	-31.2293416401902	-0.919394479529659	-0.825777811121421	-1.07888372440663	-0.9555119400834	-0.860136370318516	-1.11799938644714	-0.908191919386276	-0.806262527166561	-1.06397192088758	0.0113584098842155	0.0116160381676736	0.0116553983699942
251	14.8022833995669	0.23	-0.828787671536137	-1.06870050033201	-0.588874842740262	0.357616719600729	-14.4053033177826	-17.4196699634293	-11.390936672136	8.5	4.38	13.98	-1.93768233157432	-1.60237833313929	-1.26707433470426	-1.96658961750435	-1.6262833912024	-1.28597716490045	-1.902063240151	-1.57363454007201	-1.24398663977438	-0.828787671536137	11.3355130209731	0.739950862584252	-30.6734335034297	-0.919394479529659	-0.825777811121421	-1.07888372440663	-0.9555119400834	-0.860136370318516	-1.11799938644714	-0.908191919386276	-0.806262527166561	-1.06397192088758	0.0113584098842155	0.0116160381676736	0.0116553983699942
251	14.8022833995669	0.23	-0.811495746396815	-1.04484699811218	-0.578144494681445	0.362946310393633	-12.8699100971347	-15.5320311466938	-10.2077890475757	9.39	5.21	15.95	-1.57233214573209	-1.30284140994105	-1.03335067415002	-1.58768638902153	-1.31556400422884	-1.04344161943616	-1.54399439565757	-1.27901101704014	-1.01428765940107	-0.811495746396815	11.9374642417965	0.636045342414196	-31.5991275546196	-0.919394479529659	-0.825777811121421	-1.07888372440663	-0.9555119400834	-0.860136370318516	-1.11799938644714	-0.908191919386276	-0.806262527166561	-1.06397192088758	0.0113584098842155	0.0116160381676736	0.0116553983699942
251	14.8022833995669	0.23	-0.809273288194737	-1.03850123944936	-0.58004533694011	0.345810402801729	-13.9403047758605	-16.933882375079	-10.9467271766421	7.77	4.32	13.5	-2.04960077639481	-1.6872716403081	-1.3249425042214	-2.09059402314884	-1.72101808668382	-1.3514421502188	-2.02818880859539	-1.66864287884562	-1.31027968007521	-0.809273288194737	11.42107183408	1.72699497553419	-29.7206029463288	-0.919394479529659	-0.825777811121421	-1.07888372440663	-0.9555119400834	-0.860136370318516	-1.11799938644714	-0.908191919386276	-0.806262527166561	-1.06397192088758	0.0113584098842155	0.0116160381676736	0.0116553983699942
251	14.8022833995669	0.23	-0.796404718842553	-1.02079747791035	-0.572011959774751	0.374483258563908	-13.6727524354122	-16.4317078179099	-10.9137970529146	6.87	4.53	12.65	-2.23281768403566	-1.85791786012376	-1.48301803621187	-2.2948123162313	-1.90950332328612	-1.52419433034094	-2.25650438200693	-1.87695922393224	-1.49751016345846	-0.796404718842553	10.5018496622368	-0.669841108951156	-30.6708572090291	-0.919394479529659	-0.825777811121421	-1.07888372440663	-0.9555119400834	-0.860136370318516	-1.11799938644714	-0.908191919386276	-0.806262527166561	-1.06397192088758	0.0113584098842155	0.0116160381676736	0.0116553983699942
251	14.8022833995669	0.23	-0.777516794880077	-0.997772484899333	-0.557261104860822	0.398376134494085	-15.4877238747809	-18.4593141603006	-12.5161335892613	7.6	4.35	12.29	-2.28099410646729	-1.91379845286694	-1.54660279926659	-2.32962429943402	-1.9546001313099	-1.57957596318577	-2.28684244900143	-1.91877752592774	-1.54984372515451	-0.777516794880077	11.0906152731167	1.38263039199254	-28.9294488347072	-0.919394479529659	-0.825777811121421	-1.07888372440663	-0.9555119400834	-0.860136370318516	-1.11799938644714	-0.908191919386276	-0.806262527166561	-1.06397192088758	0.0113584098842155	0.0116160381676736	0.0116553983699942
251	14.8022833995669	0.23	-0.776009436781242	-0.998056955580914	-0.55396191798157	0.361366857623209	-13.1679316902874	-15.9010258447884	-10.4348375357864	8.83	4.48	14.56	-1.70638967020189	-1.41309264154143	-1.11979561288097	-1.72839176908495	-1.43131298392456	-1.13423419876417	-1.66742736539373	-1.3814310468234	-1.09410422539721	-0.776009436781242	12.0126616107486	1.19335401471041	-30.4808622189925	-0.919394479529659	-0.825777811121421	-1.07888372440663	-0.9555119400834	-0.860136370318516	-1.11799938644714	-0.908191919386276	-0.806262527166561	-1.06397192088758	0.0113584098842155	0.0116160381676736	0.0116553983699942
251	14.8022833995669	0.23	-0.775169173266381	-0.998943085181906	-0.551395261350856	0.394256256126361	-15.2330053591648	-18.1809968686324	-12.2850138496973	8.22	4.86	14.45	-2.08832823294762	-1.7497123724316	-1.41109651191559	-2.12340364647125	-1.77910041787494	-1.43479718927862	-2.07243113275539	-1.73576082293977	-1.39991172413791	-0.775169173266381	12.3183491821472	-0.0847155079534969	-32.2778494203316	-0.919394479529659	-0.825777811121421	-1.07888372440663	-0.9555119400834	-0.860136370318516	-1.11799938644714	-0.908191919386276	-0.806262527166561	-1.06397192088758	0.0113584098842155	0.0116160381676736	0.0116553983699942
251	14.8022833995669	0.23	-0.774968336072821	-0.999348933571479	-0.550587738574162	0.403833552160236	-14.904302899406	-17.7316536923795	-12.0769521064325	7.16	4.78	14.31	-2.31867301599	-1.94895555454291	-1.57923809309582	-2.37682336644483	-1.99783370499189	-1.61884404353895	-2.31607534824633	-1.9469337544116	-1.57787992501908	-0.774968336072821	11.8105977701047	-0.856180699695641	-32.1276312036171	-0.919394479529659	-0.825777811121421	-1.07888372440663	-0.9555119400834	-0.860136370318516	-1.11799938644714	-0.908191919386276	-0.806262527166561	-1.06397192088758	0.0113584098842155	0.0116160381676736	0.0116553983699942
251	14.8022833995669	0.23	-0.758771039490549	-0.97253649893714	-0.545005580043958	0.455719086983557	-15.5551828021895	-18.2093209478916	-12.9010446564875	6.88	4.13	13.52	-2.47081718314374	-2.1106779909353	-1.75053879872686	-2.5391667290463	-2.16906510399698	-1.79896347894766	-2.44716409853211	-2.09095135169989	-1.73494347152659	-0.758771039490549	10.416646834923	-0.700723753252039	-30.1285433344333	-0.919394479529659	-0.825777811121421	-1.07888372440663	-0.9555119400834	-0.860136370318516	-1.11799938644714	-0.908191919386276	-0.806262527166561	-1.06397192088758	0.0113584098842155	0.0116160381676736	0.0116553983699942
251	14.8022833995669	0.23	-0.756794695338308	-0.970667779165526	-0.542921611511091	0.40584400162703	-14.0496317933784	-16.7037550125656	-11.3955085741912	8.6	5.2	15.36	-1.83715828050893	-1.54524520791221	-1.2533321353155	-1.8633789144087	-1.56729954547904	-1.27122017654939	-1.82067474864032	-1.53069103068044	-1.24156434846281	-0.756794695338308	12.209506966058	-0.755690225483946	-33.2052331944015	-0.919394479529659	-0.825777811121421	-1.07888372440663	-0.9555119400834	-0.860136370318516	-1.11799938644714	-0.908191919386276	-0.806262527166561	-1.06397192088758	0.0113584098842155	0.0116160381676736	0.0116553983699942
251	14.8022833995669	0.23	-0.752160966445727	-0.96510640395466	-0.539215528936795	0.350739669583786	-14.0368292280659	-17.0185808751371	-11.0550775809948	7.1	4.27	11.86	-2.24360999122505	-1.85051682818147	-1.45742366513789	-2.30113357242243	-1.89796195252989	-1.49479033263734	-2.26191599159054	-1.86642986567926	-1.46941951554019	-0.752160966445727	11.1699256173846	-0.0360805392728568	-30.2387538211543	-0.919394479529659	-0.825777811121421	-1.07888372440663	-0.9555119400834	-0.860136370318516	-1.11799938644714	-0.908191919386276	-0.806262527166561	-1.06397192088758	0.0113584098842155	0.0116160381676736	0.0116553983699942
251	14.8022833995669	0.23	-0.751717685122961	-0.966843751581903	-0.53659161866402	0.456456711527223	-15.7860950621488	-18.4756315806714	-13.0965585436262	7.39	4.18	13.73	-2.34388217296666	-2.00267831902627	-1.66147446508588	-2.39788230626928	-2.0488175394346	-1.69975277259993	-2.31073387492389	-1.97509606461398	-1.63813865439747	-0.751717685122961	11.3594536460909	0.912542552806	-29.6684216150363	-0.919394479529659	-0.825777811121421	-1.07888372440663	-0.9555119400834	-0.860136370318516	-1.11799938644714	-0.908191919386276	-0.806262527166561	-1.06397192088758	0.0113584098842155	0.0116160381676736	0.0116553983699942
251	14.8022833995669	0.23	-0.74996375007026	-0.963913321954566	-0.536014178185955	0.293141152631624	-12.6958228097908	-15.7738628683915	-9.6177827511902	8.8	5.61	14.32	-1.69794578563747	-1.36661634597326	-1.03528690630905	-1.72012772320228	-1.3844698008467	-1.04881187849112	-1.70669894942047	-1.37487618562096	-1.04036128079487	-0.74996375007026	12.8444819767295	-0.488954391172708	-33.772387213446	-0.919394479529659	-0.825777811121421	-1.07888372440663	-0.9555119400834	-0.860136370318516	-1.11799938644714	-0.908191919386276	-0.806262527166561	-1.06397192088758	0.0113584098842155	0.0116160381676736	0.0116553983699942
251	14.8022833995669	0.23	-0.747405403214338	-0.958779434298398	-0.536031372130277	0.399991360672738	-15.0993407861657	-17.9866739213471	-12.2120076509843	8.4	4.66	15.84	-2.0232960176057	-1.69850391543832	-1.37371181327094	-2.05479175548683	-1.72494376094053	-1.39509576639422	-1.97193068139023	-1.65386984159861	-1.33872332189222	-0.747405403214338	12.236034962478	-1.8816893119117	-33.7155227402803	-0.919394479529659	-0.825777811121421	-1.07888372440663	-0.9555119400834	-0.860136370318516	-1.11799938644714	-0.908191919386276	-0.806262527166561	-1.06397192088758	0.0113584098842155	0.0116160381676736	0.0116553983699942
251	14.8022833995669	0.23	-0.72860088284243	-0.939249249488935	-0.517952516195924	0.422905201071264	-13.7428848960814	-16.2493717869857	-11.2363980051772	6.61	3.66	13.23	-2.28946420075771	-1.93631134773543	-1.58315849471315	-2.359070650436	-1.99518091134034	-1.63129117224467	-2.24463252091272	-1.8974861566637	-1.55185985114712	-0.72860088284243	10.9774840114511	0.490017856724013	-28.7949364831608	-0.919394479529659	-0.825777811121421	-1.07888372440663	-0.9555119400834	-0.860136370318516	-1.11799938644714	-0.908191919386276	-0.806262527166561	-1.06397192088758	0.0113584098842155	0.0116160381676736	0.0116553983699942
251	14.8022833995669	0.23	-0.726787987797089	-0.934569205139244	-0.519006770454934	0.405735843372048	-13.6024052470919	-16.17261904785	-11.0321914463338	7.92	4.17	13.63	-1.92255709306964	-1.61701704672756	-1.31147700038547	-1.9588521515917	-1.64754395724361	-1.33623576289552	-1.88876863733729	-1.58872908954567	-1.28848007481715	-0.726787987797089	11.6894957133144	0.816902188081305	-30.2120653188165	-0.919394479529659	-0.825777811121421	-1.07888372440663	-0.9555119400834	-0.860136370318516	-1.11799938644714	-0.908191919386276	-0.806262527166561	-1.06397192088758	0.0113584098842155	0.0116160381676736	0.0116553983699942
251	14.8022833995669	0.23	-0.725480703023171	-0.931374046345434	-0.519587359700908	0.464629173363057	-17.5554854121289	-20.4976869442541	-14.6132838800037	8.22	4.55	13.92	-2.35311662649195	-2.0153544505663	-1.67759227464066	-2.39256124300911	-2.04913725697453	-1.70571327093994	-2.3263519752585	-1.99282719866284	-1.65911760959972	-0.725480703023171	11.7217248017877	-0.26909333612431	-31.939898640003	-0.919394479529659	-0.825777811121421	-1.07888372440663	-0.9555119400834	-0.860136370318516	-1.11799938644714	-0.908191919386276	-0.806262527166561	-1.06397192088758	0.0113584098842155	0.0116160381676736	0.0116553983699942
251	14.8022833995669	0.23	-0.717467216798657	-0.924618012813955	-0.51031642078336	0.356368829283025	-14.6462661668738	-17.7193970920256	-11.573135241722	8.65	4.27	15.17	-1.93858088161717	-1.60236668497913	-1.26615248834109	-1.9656682102663	-1.62475617278644	-1.28384413530658	-1.87484818996598	-1.5490771229375	-1.22391465063644	-0.717467216798657	12.1992457285294	0.18645786823519	-31.8053253515852	-0.919394479529659	-0.825777811121421	-1.07888372440663	-0.9555119400834	-0.860136370318516	-1.11799938644714	-0.908191919386276	-0.806262527166561	-1.06397192088758	0.0113584098842155	0.0116160381676736	0.0116553983699942
251	14.8022833995669	0.23	-0.716284112721631	-0.919681108541233	-0.512887116902029	0.471627028969577	-14.8891705984974	-17.3496907196008	-12.428650477394	7.81	4.33	14.86	-2.08971280907381	-1.79335130631546	-1.4969898035571	-2.1308682735772	-1.82867013372021	-1.52647199386321	-2.04139004833497	-1.75132426717424	-1.46328387401066	-0.716284112721631	12.053920065695	-1.051223341283	-32.335448930855	-0.919394479529659	-0.825777811121421	-1.07888372440663	-0.9555119400834	-0.860136370318516	-1.11799938644714	-0.908191919386276	-0.806262527166561	-1.06397192088758	0.0113584098842155	0.0116160381676736	0.0116553983699942
251	14.8022833995669	0.23	-0.71288593913475	-0.91638152663435	-0.50939035163515	0.417728111103746	-13.7434273432467	-16.2767853833301	-11.2100693031633	8.39	4.8	15.15	-1.83314566165727	-1.54783046020726	-1.26251525875724	-1.86180916372799	-1.57203270584941	-1.28225624797083	-1.80260945973406	-1.52261965652111	-1.24202948783754	-0.71288593913475	12.2120092264812	-0.118646913489432	-32.0519642668274	-0.919394479529659	-0.825777811121421	-1.07888372440663	-0.9555119400834	-0.860136370318516	-1.11799938644714	-0.908191919386276	-0.806262527166561	-1.06397192088758	0.0113584098842155	0.0116160381676736	0.0116553983699942
251	14.8022833995669	0.23	-0.710801622039624	-0.913929879528278	-0.507673364550971	0.430386350264627	-14.4364831917217	-17.0295148577624	-11.843451525681	7.91	4.33	14.18	-2.02642233723299	-1.71786526246569	-1.4093081876984	-2.06480185414497	-1.75040084879531	-1.43599984344565	-1.99066003648029	-1.68757046926505	-1.38380223816651	-0.710801622039624	11.6645537074475	0.23871195129076	-30.5407817647239	-0.919394479529659	-0.825777811121421	-1.07888372440663	-0.9555119400834	-0.860136370318516	-1.11799938644714	-0.908191919386276	-0.806262527166561	-1.06397192088758	0.0113584098842155	0.0116160381676736	0.0116553983699942
251	14.8022833995669	0.23	-0.710249522380857	-0.91237323206432	-0.508125812697394	0.468879980864127	-15.0369680294863	-17.5356514101528	-12.5382846488198	7.87	3.83	12.83	-2.09727295181779	-1.79842913091506	-1.49958531001233	-2.13765460805553	-1.83305673952919	-1.52845887100285	-2.05479596115659	-1.76159439386845	-1.46949145196698	-0.710249522380857	10.6194442099661	0.566359929158151	-29.2115653169021	-0.919394479529659	-0.825777811121421	-1.07888372440663	-0.9555119400834	-0.860136370318516	-1.11799938644714	-0.908191919386276	-0.806262527166561	-1.06397192088758	0.0113584098842155	0.0116160381676736	0.0116553983699942
251	14.8022833995669	0.23	-0.698016295278134	-0.897328606340964	-0.498703984215303	0.392698923657325	-13.0364139244694	-15.5675516273939	-10.5052762215448	7.26	4.23	14.03	-2.0094142660854	-1.68270237641784	-1.35599048675027	-2.05803381403091	-1.72341684244363	-1.38879987085634	-1.98038316760059	-1.6582111244393	-1.33699801367632	-0.698016295278134	11.6169510530905	-0.0685148030892345	-30.6709597581532	-0.919394479529659	-0.825777811121421	-1.07888372440663	-0.9555119400834	-0.860136370318516	-1.11799938644714	-0.908191919386276	-0.806262527166561	-1.06397192088758	0.0113584098842155	0.0116160381676736	0.0116553983699942
251	14.8022833995669	0.23	-0.683801735768275	-0.880785102561522	-0.486818368975027	0.349954359861417	-14.0584060822521	-17.0498975336571	-11.0669146308471	8.46	4.69	12.43	-1.90564796807578	-1.57129231610588	-1.23693666413597	-1.9346029951115	-1.59516703602059	-1.25573107692969	-1.9127373314244	-1.57719714064854	-1.24205028332142	-0.683801735768275	10.9076355678322	0.269065841277205	-30.8268884776548	-0.919394479529659	-0.825777811121421	-1.07888372440663	-0.9555119400834	-0.860136370318516	-1.11799938644714	-0.908191919386276	-0.806262527166561	-1.06397192088758	0.0113584098842155	0.0116160381676736	0.0116553983699942
251	14.8022833995669	0.23	-0.671192031056423	-0.865678561625686	-0.476705500487159	0.403510121141486	-14.2370075866495	-16.939587230439	-11.5344279428599	9.12	5.49	14.57	-1.76306400858566	-1.48178083234984	-1.20049765611402	-1.78286108880313	-1.49841944209962	-1.21397779539611	-1.76403163574523	-1.48046657590149	-1.19930004774694	-0.671192031056423	12.636951061445	0.695007627799561	-32.3211074417633	-0.919394479529659	-0.825777811121421	-1.07888372440663	-0.9555119400834	-0.860136370318516	-1.11799938644714	-0.908191919386276	-0.806262527166561	-1.06397192088758	0.0113584098842155	0.0116160381676736	0.0116553983699942
251	14.8022833995669	0.23	-0.643084387127384	-0.828215020356838	-0.457953753897931	0.316936929705453	-14.334479387685	-17.6200542397883	-11.0489045355818	7.79	4.85	13.68	-2.1281953772804	-1.73135521340818	-1.33451504953597	-2.17048053114539	-1.76575554261455	-1.36103055408372	-2.13060874323592	-1.7340649784007	-1.33643138801804	-0.643084387127384	11.8431692032282	0.340633574167486	-31.035952937741	-0.919394479529659	-0.825777811121421	-1.07888372440663	-0.9555119400834	-0.860136370318516	-1.11799938644714	-0.908191919386276	-0.806262527166561	-1.06397192088758	0.0113584098842155	0.0116160381676736	0.0116553983699942
251	14.8022833995669	0.23	-0.621310370413197	-0.800644374664769	-0.441976366161626	0.468816564201909	-15.7769873216459	-18.3989730656326	-13.1550015776591	7.14	4.89	11.92	-2.41252976410097	-2.06872695370217	-1.72492414330336	-2.47348689440906	-2.12099725534367	-1.76850761627829	-2.46639524932812	-2.11571212834356	-1.76466702247504	-0.621310370413197	10.81127395471	1.24196456227357	-28.8666216063317	-0.919394479529659	-0.825777811121421	-1.07888372440663	-0.9555119400834	-0.860136370318516	-1.11799938644714	-0.908191919386276	-0.806262527166561	-1.06397192088758	0.0113584098842155	0.0116160381676736	0.0116553983699942
251	14.8022833995669	0.23	-0.61699786495484	-0.791811476921909	-0.442184252987771	0.474226020888889	-14.9743571941119	-17.4360876820718	-12.5126267061519	8.05	5.22	14.91	-2.04233771846768	-1.7539883410192	-1.46563896357073	-2.07904414252156	-1.78551233396554	-1.49198052540952	-2.03845230818419	-1.75019723101918	-1.46211095158122	-0.61699786495484	12.3406687350713	-0.603130487111325	-32.3939347748718	-0.919394479529659	-0.825777811121421	-1.07888372440663	-0.9555119400834	-0.860136370318516	-1.11799938644714	-0.908191919386276	-0.806262527166561	-1.06397192088758	0.0113584098842155	0.0116160381676736	0.0116553983699942
251	14.8022833995669	0.23	-0.615862031382924	-0.789620677572617	-0.442103385193231	0.396395080376363	-13.3284267374449	-15.89631787327	-10.7605356016198	7.9	4.37	14.15	-1.89452024174657	-1.58847944826176	-1.28243865477696	-1.93058380250453	-1.61871730153608	-1.30685080056763	-1.86461300634872	-1.56351137856466	-1.26220351138003	-0.615862031382924	12.4856107536396	-0.18888042150317	-31.5813843628808	-0.919394479529659	-0.825777811121421	-1.07888372440663	-0.9555119400834	-0.860136370318516	-1.11799938644714	-0.908191919386276	-0.806262527166561	-1.06397192088758	0.0113584098842155	0.0116160381676736	0.0116553983699942
251	14.8022833995669	0.23	-0.613473442048949	-0.788307031728294	-0.438639852369605	0.487258692527968	-14.4222787865294	-16.7321549826144	-12.1124025904444	6.25	3.9	11.48	-2.48303270466349	-2.14024971319812	-1.79746672173275	-2.56837313451365	-2.21380888548287	-1.85924463645209	-2.50816770476106	-2.16159940430344	-1.81660713549983	-0.613473442048949	10.9966409828537	0.77834889676074	-28.1038041410108	-0.919394479529659	-0.825777811121421	-1.07888372440663	-0.9555119400834	-0.860136370318516	-1.11799938644714	-0.908191919386276	-0.806262527166561	-1.06397192088758	0.0113584098842155	0.0116160381676736	0.0116553983699942
251	14.8022833995669	0.23	-0.59187236413751	-0.759086476366962	-0.424658251908058	0.431223696918015	-15.1418954796677	-17.8569911886928	-12.4267997706425	8.03	4.26	15.91	-2.09534983206247	-1.77675890720712	-1.45816798235177	-2.13323497988427	-1.80888374517606	-1.48453251046785	-2.01999632942503	-1.71231369211919	-1.40667361825135	-0.59187236413751	12.7731408939754	2.32521829462812	-29.4084827094667	-0.919394479529659	-0.825777811121421	-1.07888372440663	-0.9555119400834	-0.860136370318516	-1.11799938644714	-0.908191919386276	-0.806262527166561	-1.06397192088758	0.0113584098842155	0.0116160381676736	0.0116553983699942
251	14.8022833995669	0.23	-0.583739248014405	-0.750476592549135	-0.417001903479675	0.404473169022409	-14.6817393442718	-17.4631734693735	-11.90030521917	8.46	4.5	13.27	-1.95139740657906	-1.64059001823049	-1.32978262988191	-1.98102203087706	-1.665496202257	-1.34997037363695	-1.93490665385141	-1.62516501765128	-1.31812234004706	-0.583739248014405	11.7405618899447	0.589193841539465	-30.3511970593174	-0.919394479529659	-0.825777811121421	-1.07888372440663	-0.9555119400834	-0.860136370318516	-1.11799938644714	-0.908191919386276	-0.806262527166561	-1.06397192088758	0.0113584098842155	0.0116160381676736	0.0116553983699942
251	14.8022833995669	0.23	-0.574588880395909	-0.738406056911728	-0.410771703880089	0.432974584392354	-14.8424258156234	-17.4943457583317	-12.1905058729151	8.4	4.77	15.67	-1.96690703307312	-1.6687489848377	-1.37059093660228	-1.9974663832571	-1.69467592685343	-1.39188547044976	-1.92406451521376	-1.6332248783399	-1.34093613711306	-0.574588880395909	13.6061512383917	-0.0115850634492514	-32.2872827885567	-0.919394479529659	-0.825777811121421	-1.07888372440663	-0.9555119400834	-0.860136370318516	-1.11799938644714	-0.908191919386276	-0.806262527166561	-1.06397192088758	0.0113584098842155	0.0116160381676736	0.0116553983699942
251	14.8022833995669	0.23	-0.558321910662581	-0.717147101721037	-0.399496719604124	0.471712926632588	-15.3815339258229	-17.9229818341948	-12.840086017451	8.92	5.47	16.42	-1.90525012397141	-1.63508894279706	-1.36492776162271	-1.92882358378151	-1.65531972666843	-1.38181586955535	-1.88004332392329	-1.61291880552913	-1.34656990980942	-0.558321910662581	13.8601214747095	0.0500718251933167	-33.4699880958556	-0.919394479529659	-0.825777811121421	-1.07888372440663	-0.9555119400834	-0.860136370318516	-1.11799938644714	-0.908191919386276	-0.806262527166561	-1.06397192088758	0.0113584098842155	0.0116160381676736	0.0116553983699942
251	14.8022833995669	0.23	-0.548926258441756	-0.706791539914046	-0.391060976969467	0.46968518967801	-15.8324304966198	-18.459045959983	-13.2058150332566	9.2	5.28	15.47	-1.90560952093837	-1.63445230914748	-1.3632950973566	-1.92617911006621	-1.65209496472765	-1.3780108193891	-1.88288093571095	-1.61531523498124	-1.34624675697552	-0.548926258441756	12.7527284878287	-0.914008921014935	-33.4431229328001	-0.919394479529659	-0.825777811121421	-1.07888372440663	-0.9555119400834	-0.860136370318516	-1.11799938644714	-0.908191919386276	-0.806262527166561	-1.06397192088758	0.0113584098842155	0.0116160381676736	0.0116553983699942
251	14.8022833995669	0.23	-0.504909635181668	-0.649869101192755	-0.359950169170582	0.432222312531392	-13.4817734307899	-15.8942775042927	-11.0692693572871	8.75	4.61	14.4	-1.72022518483124	-1.45912176162584	-1.19801833842044	-1.74321825077458	-1.4786248378395	-1.21403142490442	-1.69157971719076	-1.43348456443225	-1.17724773377087	-0.504909635181668	13.0968237103902	-1.34193397312202	-33.5534049047002	-0.919394479529659	-0.825777811121421	-1.07888372440663	-0.9555119400834	-0.860136370318516	-1.11799938644714	-0.908191919386276	-0.806262527166561	-1.06397192088758	0.0113584098842155	0.0116160381676736	0.0116553983699942
251	14.8022833995669	0.24	-1.2763504010633	-1.63441750568831	-0.918283296438299	0.345912349561186	-15.4482466776455	-18.7648963314773	-12.1315970238137	7.11	4.15	12.07	-2.46940625982289	-2.03294472696203	-1.59648319410117	-2.53241379224289	-2.08481583171954	-1.63721787119619	-2.47697088355597	-2.03881113959922	-1.60122953557853	-1.2763504010633	9.10544866294424	0.222569900707501	-29.2714166691606	-0.919394479529659	-0.825777811121421	-1.07888372440663	-0.9555119400834	-0.860136370318516	-1.11799938644714	-0.908191919386276	-0.806262527166561	-1.06397192088758	0.0113584098842155	0.0116160381676736	0.0116553983699942
251	14.8022833995669	0.24	-1.17416458081082	-1.49600330554935	-0.852325856072291	0.33090852515844	-14.3375019367598	-17.5205831643298	-11.1544207091898	7.8	4.55	12.63	-2.11313364664922	-1.72922655982978	-1.34531947301033	-2.15492835776501	-1.7634281469544	-1.37192793614379	-2.11856587462418	-1.73398918619531	-1.34948728679433	-1.17416458081082	10.0853858519204	0.936065534309928	-29.6790985328221	-0.919394479529659	-0.825777811121421	-1.07888372440663	-0.9555119400834	-0.860136370318516	-1.11799938644714	-0.908191919386276	-0.806262527166561	-1.06397192088758	0.0113584098842155	0.0116160381676736	0.0116553983699942
251	14.8022833995669	0.24	-1.14917145743849	-1.46717230013809	-0.831170614738888	0.364223123052851	-14.0064561769609	-16.8956876409002	-11.1172247130217	7.09	4.22	12.41	-2.22938077426962	-1.84814757352504	-1.46691437278045	-2.2866759204544	-1.89564501614152	-1.50461411182864	-2.23494327789992	-1.8528213202029	-1.47054217404092	-1.14917145743849	9.27223780590702	0.819130601752218	-28.2634691312799	-0.919394479529659	-0.825777811121421	-1.07888372440663	-0.9555119400834	-0.860136370318516	-1.11799938644714	-0.908191919386276	-0.806262527166561	-1.06397192088758	0.0113584098842155	0.0116160381676736	0.0116553983699942
251	14.8022833995669	0.24	-1.13069904611355	-1.44597329267318	-0.815424799553924	0.301367510119478	-13.3250055667168	-16.4925960899493	-10.1574150434843	7.75	3.97	12.84	-2.00100431793379	-1.61668869655645	-1.23237307517911	-2.04132957294218	-1.64926902802977	-1.25720848311736	-1.97095927339964	-1.59252856062025	-1.2141259940733	-1.13069904611355	9.92721747656392	-1.97070926083504	-31.8854950060166	-0.919394479529659	-0.825777811121421	-1.07888372440663	-0.9555119400834	-0.860136370318516	-1.11799938644714	-0.908191919386276	-0.806262527166561	-1.06397192088758	0.0113584098842155	0.0116160381676736	0.0116553983699942
251	14.8022833995669	0.24	-1.10280362140089	-1.40843668937514	-0.797170553426632	0.321583890052159	-14.7112427165975	-18.0473173377467	-11.3751680954482	8.53	4.74	14.42	-2.00117321419299	-1.63125323952564	-1.26133326485829	-2.03066519100254	-1.6552935786474	-1.27992196629226	-1.97514395509218	-1.61063048349327	-1.24503936643896	-1.10280362140089	10.9966128905149	0.739476454303175	-30.9768807260087	-0.919394479529659	-0.825777811121421	-1.07888372440663	-0.9555119400834	-0.860136370318516	-1.11799938644714	-0.908191919386276	-0.806262527166561	-1.06397192088758	0.0113584098842155	0.0116160381676736	0.0116553983699942
251	14.8022833995669	0.24	-1.02042361176445	-1.30534978600417	-0.735497437524734	0.340634550701363	-14.6391182445552	-17.8190597055488	-11.4591767835616	8.09	4.68	13.79	-2.07716115484583	-1.70647656280741	-1.335791970769	-2.11388653691252	-1.73664803198338	-1.35940952705425	-2.06438233943997	-1.69672111279624	-1.32710193299251	-1.02042361176445	10.7684430256861	-0.677785041085854	-32.0172885358003	-0.919394479529659	-0.825777811121421	-1.07888372440663	-0.9555119400834	-0.860136370318516	-1.11799938644714	-0.908191919386276	-0.806262527166561	-1.06397192088758	0.0113584098842155	0.0116160381676736	0.0116553983699942
251	14.8022833995669	0.24	-0.987434408673333	-1.26158657912713	-0.713282238219532	0.321511172206683	-13.635002107453	-16.7275325746601	-10.5424716402458	8.32	4.81	14.62	-1.89894774172631	-1.54787661269327	-1.19680548366024	-1.92952356458388	-1.57279967933441	-1.21607579408495	-1.87760935071902	-1.53070678710941	-1.18295997473041	-0.987434408673333	11.3633942585917	1.21431075503397	-30.7805807897227	-0.919394479529659	-0.825777811121421	-1.07888372440663	-0.9555119400834	-0.860136370318516	-1.11799938644714	-0.908191919386276	-0.806262527166561	-1.06397192088758	0.0113584098842155	0.0116160381676736	0.0116553983699942
251	14.8022833995669	0.24	-0.960702345822163	-1.22439539273235	-0.697009298911976	0.350091406935738	-13.4863818643008	-16.3552879259436	-10.6174758026579	7.66	4.48	13.81	-2.00705602391451	-1.65499525805472	-1.30293449219493	-2.04895423483306	-1.68954403973543	-1.33013384463779	-1.99046368666437	-1.6412976553115	-1.29262246390092	-0.960702345822163	10.9378330892656	-1.14431856011507	-31.91062476153	-0.919394479529659	-0.825777811121421	-1.07888372440663	-0.9555119400834	-0.860136370318516	-1.11799938644714	-0.908191919386276	-0.806262527166561	-1.06397192088758	0.0113584098842155	0.0116160381676736	0.0116553983699942
251	14.8022833995669	0.24	-0.947021530618533	-1.21167493682067	-0.682368124416391	0.28318794875592	-12.9839475111323	-16.2091536511077	-9.75874137115695	8.37	4.73	15.37	-1.82844734062197	-1.46463318249085	-1.10081902435974	-1.85720771379066	-1.48767097852022	-1.11813424324978	-1.79270316432947	-1.43564987158593	-1.07911414373948	-0.947021530618533	11.7282925255297	0.282818681948048	-31.9151477880347	-0.919394479529659	-0.825777811121421	-1.07888372440663	-0.9555119400834	-0.860136370318516	-1.11799938644714	-0.908191919386276	-0.806262527166561	-1.06397192088758	0.0113584098842155	0.0116160381676736	0.0116553983699942
251	14.8022833995669	0.24	-0.939900350516559	-1.19874008112691	-0.681060619906209	0.326233201767356	-12.27467604016	-15.0288173806674	-9.52053469965256	8.79	5.23	14.89	-1.61971922710904	-1.32289376370737	-1.02606830030569	-1.64098882395264	-1.34026555046524	-1.03954227697784	-1.61054521800615	-1.3143696330371	-1.01999573092451	-0.939900350516559	11.45017219142	-0.884752977970655	-32.7722804121446	-0.919394479529659	-0.825777811121421	-1.07888372440663	-0.9555119400834	-0.860136370318516	-1.11799938644714	-0.908191919386276	-0.806262527166561	-1.06397192088758	0.0113584098842155	0.0116160381676736	0.0116553983699942
251	14.8022833995669	0.24	-0.933840295740996	-1.18987887586644	-0.677801715615554	0.371286614049707	-16.4680010557565	-19.8137862519586	-13.1222158595544	8.11	5.09	12.85	-2.30474107673359	-1.91555909618952	-1.52637711564545	-2.34519187753594	-1.94917931505372	-1.55316675257149	-2.32881296552718	-1.93696009331375	-1.54378558248062	-0.933840295740996	11.0022101158994	-1.30362229141924	-33.0124253393366	-0.919394479529659	-0.825777811121421	-1.07888372440663	-0.9555119400834	-0.860136370318516	-1.11799938644714	-0.908191919386276	-0.806262527166561	-1.06397192088758	0.0113584098842155	0.0116160381676736	0.0116553983699942
251	14.8022833995669	0.24	-0.916996945516198	-1.17251291985723	-0.661480971175166	0.27840256903957	-12.2470238433892	-15.3254369174033	-9.16861076937504	7.54	4.62	11.32	-1.90880261354661	-1.52538235917322	-1.14196210479982	-1.95047554799259	-1.55868447150675	-1.16689339502091	-1.94476039767143	-1.55347592587182	-1.16317264037312	-0.916996945516198	9.84507261847049	1.60554002041423	-28.2869126156316	-0.919394479529659	-0.825777811121421	-1.07888372440663	-0.9555119400834	-0.860136370318516	-1.11799938644714	-0.908191919386276	-0.806262527166561	-1.06397192088758	0.0113584098842155	0.0116160381676736	0.0116553983699942
251	14.8022833995669	0.24	-0.915910589572615	-1.17051050391319	-0.661310675232044	0.369005245928193	-14.6435506205314	-17.6332564520407	-11.6538447890222	7.64	4.51	14.39	-2.1700810515262	-1.80214538449604	-1.43420971746587	-2.21577982771412	-1.84009596635391	-1.46441210499371	-2.14286143921161	-1.77952494771961	-1.41594713072402	-0.915910589572615	11.2765498536769	-1.06283674580263	-32.0852312153411	-0.919394479529659	-0.825777811121421	-1.07888372440663	-0.9555119400834	-0.860136370318516	-1.11799938644714	-0.908191919386276	-0.806262527166561	-1.06397192088758	0.0113584098842155	0.0116160381676736	0.0116553983699942
251	14.8022833995669	0.24	-0.865682712549299	-1.10400087066372	-0.627364554434877	0.344833846710771	-12.369459316302	-15.031452635549	-9.7074659970551	8.57	4.46	15.02	-1.65858749284554	-1.36486013778608	-1.07113278272662	-1.68256479086114	-1.38459117905732	-1.08661756725351	-1.61616881354532	-1.33013411255755	-1.04390976546201	-0.865682712549299	11.238129138892	0.754515070022237	-30.5395211395861	-0.919394479529659	-0.825777811121421	-1.07888372440663	-0.9555119400834	-0.860136370318516	-1.11799938644714	-0.908191919386276	-0.806262527166561	-1.06397192088758	0.0113584098842155	0.0116160381676736	0.0116553983699942
251	14.8022833995669	0.24	-0.857217792219857	-1.0960567948318	-0.618378789607913	0.421186696225828	-15.4893999092878	-18.3243928644642	-12.6544069541114	7.01	4.37	13.14	-2.44337792106881	-2.06535943803919	-1.68734095500956	-2.50795434899072	-2.11994515469534	-1.73193596039996	-2.44383273771221	-2.06555918674626	-1.68802984291524	-0.857217792219857	10.7065999892952	1.94854172157163	-28.704871637626	-0.919394479529659	-0.825777811121421	-1.07888372440663	-0.9555119400834	-0.860136370318516	-1.11799938644714	-0.908191919386276	-0.806262527166561	-1.06397192088758	0.0113584098842155	0.0116160381676736	0.0116553983699942
251	14.8022833995669	0.24	-0.855496327667461	-1.092383272712	-0.618609382622926	0.383519093815327	-14.4767420379847	-17.3423885466645	-11.6110955293048	7.45	4.13	12.82	-2.18477450124572	-1.82376359407447	-1.46275268690323	-2.23409984028461	-1.86493844189204	-1.49577704349948	-2.16747374055338	-1.81035083986709	-1.45170368776625	-0.855496327667461	10.1316190605527	-1.27408881293896	-30.8475275602871	-0.919394479529659	-0.825777811121421	-1.07888372440663	-0.9555119400834	-0.860136370318516	-1.11799938644714	-0.908191919386276	-0.806262527166561	-1.06397192088758	0.0113584098842155	0.0116160381676736	0.0116553983699942
251	14.8022833995669	0.24	-0.850850743695413	-1.08529205976134	-0.616409427629486	0.354322885431335	-13.5990237158268	-16.4651893700455	-10.7328580616081	7.26	4.36	13.41	-2.12435275251497	-1.754557619288	-1.38476248606103	-2.17569084293566	-1.79695906961242	-1.41822729628918	-2.1133219288983	-1.74614146216791	-1.37803227911129	-0.850850743695413	10.7375733219952	0.989837500303432	-29.3583692743199	-0.919394479529659	-0.825777811121421	-1.07888372440663	-0.9555119400834	-0.860136370318516	-1.11799938644714	-0.908191919386276	-0.806262527166561	-1.06397192088758	0.0113584098842155	0.0116160381676736	0.0116553983699942
251	14.8022833995669	0.24	-0.847934162722986	-1.08163521951093	-0.614233105935042	0.315965467393346	-14.2617990071845	-17.5380636622661	-10.985534352103	7.96	4.48	13.34	-2.075052274403	-1.68741424577044	-1.29977621713789	-2.11362238570431	-1.71877912080209	-1.32393585589987	-2.06223542906657	-1.67682046749956	-1.29170000553247	-0.847934162722986	11.1098963395208	-0.717540977158118	-31.7189640114881	-0.919394479529659	-0.825777811121421	-1.07888372440663	-0.9555119400834	-0.860136370318516	-1.11799938644714	-0.908191919386276	-0.806262527166561	-1.06397192088758	0.0113584098842155	0.0116160381676736	0.0116553983699942
251	14.8022833995669	0.24	-0.843496981227985	-1.08004185302349	-0.606952109432478	0.326233051135106	-12.8300956369626	-15.7088607293077	-9.95133054461763	8.42	5.64	14.06	-1.76304561619512	-1.43995444723178	-1.11686327826843	-1.79025664347861	-1.46217885219933	-1.13410106092006	-1.78024636450157	-1.45447450873754	-1.12856827767773	-0.843496981227985	11.8775066872673	0.271414637929709	-31.9766783642836	-0.919394479529659	-0.825777811121421	-1.07888372440663	-0.9555119400834	-0.860136370318516	-1.11799938644714	-0.908191919386276	-0.806262527166561	-1.06397192088758	0.0113584098842155	0.0116160381676736	0.0116553983699942
251	14.8022833995669	0.24	-0.839291767783535	-1.07341270549684	-0.60517083007023	0.412553287055004	-15.1265074178922	-17.9446848929632	-12.3083299428211	9.42	5.08	14.85	-1.80983448881588	-1.52560354130074	-1.24137259378559	-1.82715934438311	-1.54020756236963	-1.25325578035616	-1.78751042294048	-1.50642400919351	-1.22493028108799	-0.839291767783535	12.7011980787578	0.14885406857504	-32.4376376041312	-0.919394479529659	-0.825777811121421	-1.07888372440663	-0.9555119400834	-0.860136370318516	-1.11799938644714	-0.908191919386276	-0.806262527166561	-1.06397192088758	0.0113584098842155	0.0116160381676736	0.0116553983699942
251	14.8022833995669	0.24	-0.832708187955799	-1.06364699082797	-0.601769385083631	0.372395672893298	-14.7318986523171	-17.7178644966284	-11.7459328080059	7.83	4.9	13.47	-2.12828315771246	-1.76960670338234	-1.41093024905221	-2.16983750287226	-1.80415795540111	-1.43847840792997	-2.13717597198371	-1.77570809394846	-1.41651269804354	-0.832708187955799	10.4040285911642	-0.0407706209800868	-30.7455177743473	-0.919394479529659	-0.825777811121421	-1.07888372440663	-0.9555119400834	-0.860136370318516	-1.11799938644714	-0.908191919386276	-0.806262527166561	-1.06397192088758	0.0113584098842155	0.0116160381676736	0.0116553983699942
251	14.8022833995669	0.24	-0.823014942545636	-1.05070598135541	-0.595323903735865	0.397174907365954	-14.7740942645037	-17.6158784070429	-11.9323101219646	7.48	4.89	13.54	-2.20986010430696	-1.85336664672617	-1.49687318914539	-2.25913841232599	-1.89469540428488	-1.53025239624377	-2.22349814911368	-1.86430797917947	-1.50583743833379	-0.823014942545636	10.9713403484093	0.0580910000339361	-31.0054238435718	-0.919394479529659	-0.825777811121421	-1.07888372440663	-0.9555119400834	-0.860136370318516	-1.11799938644714	-0.908191919386276	-0.806262527166561	-1.06397192088758	0.0113584098842155	0.0116160381676736	0.0116553983699942
251	14.8022833995669	0.24	-0.822699507794476	-1.05091719325645	-0.594481822332498	0.391530367350323	-13.4830745529692	-16.1073603243142	-10.8587887816242	7.78	4.42	13.76	-1.94789026099212	-1.63053095486504	-1.31317164873797	-1.98674403857675	-1.66305449499144	-1.33936495140612	-1.9269582611843	-1.61290839217342	-1.29980132866952	-0.822699507794476	11.320045535747	0.392653557335242	-30.2023017882238	-0.919394479529659	-0.825777811121421	-1.07888372440663	-0.9555119400834	-0.860136370318516	-1.11799938644714	-0.908191919386276	-0.806262527166561	-1.06397192088758	0.0113584098842155	0.0116160381676736	0.0116553983699942
251	14.8022833995669	0.24	-0.822027391242778	-1.0487944013984	-0.595260381087158	0.35583256037009	-14.2867768695042	-17.287986042931	-11.2855676960774	7.99	4.49	12.86	-2.03856173168858	-1.68466567031119	-1.3307696089338	-2.07603095470814	-1.71563020414554	-1.35522945358295	-2.03482975624485	-1.68107603505072	-1.32711515730232	-0.822027391242778	11.1479440184373	-0.309987945510262	-31.560527098611	-0.919394479529659	-0.825777811121421	-1.07888372440663	-0.9555119400834	-0.860136370318516	-1.11799938644714	-0.908191919386276	-0.806262527166561	-1.06397192088758	0.0113584098842155	0.0116160381676736	0.0116553983699942
251	14.8022833995669	0.24	-0.821276890243389	-1.04748677918801	-0.595067001298768	0.397068656939652	-15.5530667352164	-18.545349451618	-12.5607840188148	8.28	4.78	14.08	-2.11475411924758	-1.77353961601203	-1.43232511277647	-2.14936229009269	-1.80256377606584	-1.455765262039	-2.10031499227864	-1.76084548544278	-1.42190760756069	-0.821276890243389	11.9495185452976	-1.72243399186011	-33.8190991799455	-0.919394479529659	-0.825777811121421	-1.07888372440663	-0.9555119400834	-0.860136370318516	-1.11799938644714	-0.908191919386276	-0.806262527166561	-1.06397192088758	0.0113584098842155	0.0116160381676736	0.0116553983699942
251	14.8022833995669	0.24	-0.811268768781874	-1.03699532906262	-0.585542208501123	0.373462160080457	-14.2010993236802	-17.0729230339095	-11.3292756134509	8.41	4.88	13.93	-1.91758999495281	-1.59503360533715	-1.27247721572149	-1.94727063842843	-1.6197216898058	-1.29217274118317	-1.90906847316699	-1.58888289818341	-1.2665971442496	-0.811268768781874	12.4019011230317	0.0929384553058594	-32.1941959972043	-0.919394479529659	-0.825777811121421	-1.07888372440663	-0.9555119400834	-0.860136370318516	-1.11799938644714	-0.908191919386276	-0.806262527166561	-1.06397192088758	0.0113584098842155	0.0116160381676736	0.0116553983699942
251	14.8022833995669	0.24	-0.808410010287688	-1.03577517222643	-0.581044848348945	0.401829260383806	-15.2899476019194	-18.202563811625	-12.3773313922139	8.8	4.76	12.96	-1.95832908610046	-1.64497426976018	-1.33161945341989	-1.98385445859101	-1.66641529377959	-1.34897612896817	-1.95506220431123	-1.64324058798296	-1.3302049483821	-0.808410010287688	11.736132372758	1.01687715125965	-30.7828434172518	-0.919394479529659	-0.825777811121421	-1.07888372440663	-0.9555119400834	-0.860136370318516	-1.11799938644714	-0.908191919386276	-0.806262527166561	-1.06397192088758	0.0113584098842155	0.0116160381676736	0.0116553983699942
251	14.8022833995669	0.24	-0.796929729093467	-1.01639963327673	-0.577459824910207	0.436369685886937	-16.6555241015313	-19.6109062777713	-13.7001419252914	7.24	4.63	12.2	-2.53661862685814	-2.15434779390678	-1.77207696095541	-2.5983529894377	-2.20677872949296	-1.81520446954822	-2.56942030836444	-2.18225360154252	-1.79564264696124	-0.796929729093467	10.4133772449246	1.37703692877651	-28.6931557049238	-0.919394479529659	-0.825777811121421	-1.07888372440663	-0.9555119400834	-0.860136370318516	-1.11799938644714	-0.908191919386276	-0.806262527166561	-1.06397192088758	0.0113584098842155	0.0116160381676736	0.0116553983699942
251	14.8022833995669	0.24	-0.79266739035961	-1.01292608738669	-0.572408693332531	0.400553417314494	-15.3286696195167	-18.2564260881753	-12.4009131508582	8.24	4.66	14.56	-2.09118280018303	-1.7558228594798	-1.42046291877657	-2.12596140878971	-1.7850240732652	-1.4440867377407	-2.06053870795366	-1.7315282607139	-1.40033656825858	-0.79266739035961	11.6820448491861	-0.947667991838953	-32.8352317539868	-0.919394479529659	-0.825777811121421	-1.07888372440663	-0.9555119400834	-0.860136370318516	-1.11799938644714	-0.908191919386276	-0.806262527166561	-1.06397192088758	0.0113584098842155	0.0116160381676736	0.0116553983699942
251	14.8022833995669	0.24	-0.786699888558232	-1.00826419122839	-0.565135585888073	0.34088680057569	-13.030555775012	-15.8594930156984	-10.2016185343256	8.06	4.64	12.52	-1.85566293932981	-1.52465904216642	-1.19365514500303	-1.8888926424942	-1.55196139666427	-1.21503015083433	-1.8612393405016	-1.53038185274205	-1.19816167212193	-0.786699888558232	12.004996861469	-0.730289584012566	-32.5300345141001	-0.919394479529659	-0.825777811121421	-1.07888372440663	-0.9555119400834	-0.860136370318516	-1.11799938644714	-0.908191919386276	-0.806262527166561	-1.06397192088758	0.0113584098842155	0.0116160381676736	0.0116553983699942
251	14.8022833995669	0.24	-0.78544124681475	-1.00190790786532	-0.568974585764176	0.334464007933737	-12.8688271799714	-15.7030599088361	-10.0345944511067	7.62	4.53	13.4	-1.93576301983965	-1.58637869996781	-1.23699438009596	-1.97673463009009	-1.6199553770396	-1.26317612398911	-1.92930578811893	-1.58187164029719	-1.23268895734342	-0.78544124681475	11.6528582838503	-0.980545406791125	-32.387751078844	-0.919394479529659	-0.825777811121421	-1.07888372440663	-0.9555119400834	-0.860136370318516	-1.11799938644714	-0.908191919386276	-0.806262527166561	-1.06397192088758	0.0113584098842155	0.0116160381676736	0.0116553983699942
251	14.8022833995669	0.24	-0.780223878532999	-0.999537501412049	-0.560910255653948	0.377639200001434	-14.0892334371285	-16.9131730598731	-11.2652938143838	8.71	5.03	13.91	-1.83899151135077	-1.53194084874533	-1.2248901861399	-1.86404841026526	-1.55281407559443	-1.2415797409236	-1.83353862015893	-1.52805013499402	-1.22186466399384	-0.780223878532999	12.0461572425857	-0.916287372316443	-32.9745837205788	-0.919394479529659	-0.825777811121421	-1.07888372440663	-0.9555119400834	-0.860136370318516	-1.11799938644714	-0.908191919386276	-0.806262527166561	-1.06397192088758	0.0113584098842155	0.0116160381676736	0.0116553983699942
251	14.8022833995669	0.24	-0.772951318376229	-0.988226895887579	-0.55767574086488	0.339750393693821	-14.5159103007242	-17.675304588037	-11.3565160134114	8.06	4.99	12.36	-2.06800860666288	-1.69835983792672	-1.32871106919056	-2.10503378156339	-1.72876690192086	-1.35250002227834	-2.09577175338145	-1.7204812108207	-1.34733192921149	-0.772951318376229	11.0988908519897	0.678907408440926	-30.4094511943746	-0.919394479529659	-0.825777811121421	-1.07888372440663	-0.9555119400834	-0.860136370318516	-1.11799938644714	-0.908191919386276	-0.806262527166561	-1.06397192088758	0.0113584098842155	0.0116160381676736	0.0116553983699942
251	14.8022833995669	0.24	-0.770588854215809	-0.982129340893042	-0.559048367538576	0.425326542077332	-15.3984717955169	-18.1930251798413	-12.6039184111926	8.85	5.02	14.46	-1.94830561521443	-1.64903465852227	-1.34976370183011	-1.97320363149734	-1.67010819619436	-1.36701276089138	-1.93210991687905	-1.63506031207667	-1.33827284915202	-0.770588854215809	11.9583356375262	-2.11160909782065	-34.1050475317388	-0.919394479529659	-0.825777811121421	-1.07888372440663	-0.9555119400834	-0.860136370318516	-1.11799938644714	-0.908191919386276	-0.806262527166561	-1.06397192088758	0.0113584098842155	0.0116160381676736	0.0116553983699942
251	14.8022833995669	0.24	-0.757748089264083	-0.966630670967949	-0.548865507560217	0.429565516687899	-15.4610320456553	-18.242743775608	-12.6793203157026	7.89	4.92	13.35	-2.17631948706024	-1.84446735342591	-1.51261521979157	-2.21788075038063	-1.8796912228152	-1.54150169524977	-2.18625403095977	-1.85303286291208	-1.5197675587859	-0.757748089264083	11.3541992657573	-1.11100558982655	-32.318143283515	-0.919394479529659	-0.825777811121421	-1.07888372440663	-0.9555119400834	-0.860136370318516	-1.11799938644714	-0.908191919386276	-0.806262527166561	-1.06397192088758	0.0113584098842155	0.0116160381676736	0.0116553983699942
251	14.8022833995669	0.24	-0.747586450961788	-0.955197143365363	-0.539975758558214	0.325072791304804	-11.7416156912857	-14.3831209593064	-9.100110423265	8.8	4.85	15.56	-1.54860188330404	-1.26419629119452	-0.979790699084997	-1.56885276448129	-1.28072803453909	-0.992603304596889	-1.51632881112008	-1.23775948596955	-0.959806266530207	-0.747586450961788	12.193963854514	0.856438180087902	-31.2404338928636	-0.919394479529659	-0.825777811121421	-1.07888372440663	-0.9555119400834	-0.860136370318516	-1.11799938644714	-0.908191919386276	-0.806262527166561	-1.06397192088758	0.0113584098842155	0.0116160381676736	0.0116553983699942
251	14.8022833995669	0.24	-0.747227545534143	-0.954884432532864	-0.539570658535421	0.400600379711327	-15.9367883789951	-18.9803971064778	-12.8931796515124	9.06	5	12.99	-1.9864521146102	-1.66791383752164	-1.34937556043309	-2.009348876662	-1.68713898066995	-1.3649290846779	-1.99050007175106	-1.67171958783247	-1.35229836717112	-0.747227545534143	11.7058999290414	-0.750252597559687	-32.3524126818471	-0.919394479529659	-0.825777811121421	-1.07888372440663	-0.9555119400834	-0.860136370318516	-1.11799938644714	-0.908191919386276	-0.806262527166561	-1.06397192088758	0.0113584098842155	0.0116160381676736	0.0116553983699942
251	14.8022833995669	0.24	-0.734391552022369	-0.937978753115253	-0.530804350929484	0.470299125768635	-14.4559448346175	-16.8512464253967	-12.0606432438383	6.99	3.72	12.99	-2.25277211130233	-1.93255433715994	-1.61233656301754	-2.312719480846	-1.98398055485489	-1.65524162886377	-2.21077179171214	-1.89535969234795	-1.58171486085022	-0.734391552022369	11.3638968247689	-1.98545715508622	-31.915004003271	-0.919394479529659	-0.825777811121421	-1.07888372440663	-0.9555119400834	-0.860136370318516	-1.11799938644714	-0.908191919386276	-0.806262527166561	-1.06397192088758	0.0113584098842155	0.0116160381676736	0.0116553983699942
251	14.8022833995669	0.24	-0.72182339002667	-0.922164289698612	-0.521482490354729	0.386526012381516	-14.6424114586115	-17.522506246588	-11.762316670635	6.99	4.3	11.99	-2.34262731457229	-1.95758029995445	-1.57253328533662	-2.40497400462278	-2.00967934765658	-1.61438469069038	-2.36446341641922	-1.97608450825901	-1.58696916417872	-0.72182339002667	10.3902862649318	0.652785295888749	-28.8913405301449	-0.919394479529659	-0.825777811121421	-1.07888372440663	-0.9555119400834	-0.860136370318516	-1.11799938644714	-0.908191919386276	-0.806262527166561	-1.06397192088758	0.0113584098842155	0.0116160381676736	0.0116553983699942
251	14.8022833995669	0.24	-0.721562034923911	-0.923293634775296	-0.519830435072525	0.314441678930826	-13.0007188979882	-15.9978447491353	-10.0035930468412	8.72	5.52	16.21	-1.73638744983053	-1.41108289817987	-1.0857783465292	-1.75987389096594	-1.43016925786792	-1.10046462476989	-1.71934479963174	-1.39698879493456	-1.07550892189918	-0.721562034923911	12.6522142274327	0.0796228031765293	-32.9278822180868	-0.919394479529659	-0.825777811121421	-1.07888372440663	-0.9555119400834	-0.860136370318516	-1.11799938644714	-0.908191919386276	-0.806262527166561	-1.06397192088758	0.0113584098842155	0.0116160381676736	0.0116553983699942
251	14.8022833995669	0.24	-0.717213469812391	-0.917797865776233	-0.516629073848549	0.424567290692919	-15.5429480879426	-18.36810688833	-12.7177892875553	7.72	4.17	14.13	-2.23837825368101	-1.89409813486266	-1.5498180160443	-2.28411023464902	-1.93279617873108	-1.58148212281315	-2.19152136281407	-1.85534691831929	-1.51769792726651	-0.717213469812391	11.5493082256284	0.0694051224015439	-30.2733445195672	-0.919394479529659	-0.825777811121421	-1.07888372440663	-0.9555119400834	-0.860136370318516	-1.11799938644714	-0.908191919386276	-0.806262527166561	-1.06397192088758	0.0113584098842155	0.0116160381676736	0.0116553983699942
251	14.8022833995669	0.24	-0.714459681446316	-0.914323255642378	-0.514596107250255	0.451266932414239	-15.3468576762179	-17.9890762299794	-12.7046391224564	7.56	4.65	15.38	-2.23590380968424	-1.90749636647556	-1.57908892326687	-2.28441607102709	-1.94888319261727	-1.61335031420745	-2.20041366299962	-1.87727962783962	-1.55369289130007	-0.714459681446316	12.2494606771191	0.110346804002934	-31.5042245622694	-0.919394479529659	-0.825777811121421	-1.07888372440663	-0.9555119400834	-0.860136370318516	-1.11799938644714	-0.908191919386276	-0.806262527166561	-1.06397192088758	0.0113584098842155	0.0116160381676736	0.0116553983699942
251	14.8022833995669	0.24	-0.701301534070942	-0.894961670007904	-0.507641398133979	0.378845832737996	-13.4638813022778	-16.1555659666981	-10.7721966378576	8.31	5.23	15.53	-1.83647186273686	-1.53049662424892	-1.22452138576097	-1.86618620883059	-1.55526025243783	-1.24433429604507	-1.82046226878141	-1.51759495749578	-1.21448614528855	-0.701301534070942	13.0575974296209	-0.812505083236562	-33.6151734515651	-0.919394479529659	-0.825777811121421	-1.07888372440663	-0.9555119400834	-0.860136370318516	-1.11799938644714	-0.908191919386276	-0.806262527166561	-1.06397192088758	0.0113584098842155	0.0116160381676736	0.0116553983699942
251	14.8022833995669	0.24	-0.699134418015219	-0.894985611929956	-0.503283224100483	0.482511845749035	-15.589627626175	-18.1103059097545	-13.0689493425955	7.33	3.69	14.31	-2.31573151185925	-1.99341701526091	-1.67110251866258	-2.37029879174226	-2.04038936228744	-1.71047993283261	-2.23280575493447	-1.92162258672206	-1.61120696570523	-0.699134418015219	11.4883520266493	-0.352250479704589	-30.3952322613864	-0.919394479529659	-0.825777811121421	-1.07888372440663	-0.9555119400834	-0.860136370318516	-1.11799938644714	-0.908191919386276	-0.806262527166561	-1.06397192088758	0.0113584098842155	0.0116160381676736	0.0116553983699942
251	14.8022833995669	0.24	-0.69156044855283	-0.882477108734721	-0.500643788370939	0.390160029968507	-13.6886323565356	-16.3606054211595	-11.0166592919117	9.09	4.65	15.98	-1.7073553701018	-1.42851437105461	-1.14967337200742	-1.72677125679161	-1.44475930380198	-1.16274735081235	-1.65463165751874	-1.38393648552933	-1.11402035851406	-0.69156044855283	12.9183810412176	0.0467087048340226	-32.490581987053	-0.919394479529659	-0.825777811121421	-1.07888372440663	-0.9555119400834	-0.860136370318516	-1.11799938644714	-0.908191919386276	-0.806262527166561	-1.06397192088758	0.0113584098842155	0.0116160381676736	0.0116553983699942
251	14.8022833995669	0.24	-0.690738137627207	-0.88525696654585	-0.496219308708564	0.417846672882861	-15.0381914213638	-17.8095408512487	-12.266841991479	7.55	4.56	11.5	-2.21446928621152	-1.86987487779309	-1.52528046937467	-2.26257356232662	-1.91049362919422	-1.55841369606182	-2.24791250696669	-1.89844159880924	-1.54822054793644	-0.690738137627207	11.3927457762377	0.340752260534774	-29.9020118507689	-0.919394479529659	-0.825777811121421	-1.07888372440663	-0.9555119400834	-0.860136370318516	-1.11799938644714	-0.908191919386276	-0.806262527166561	-1.06397192088758	0.0113584098842155	0.0116160381676736	0.0116553983699942
251	14.8022833995669	0.24	-0.689423922829743	-0.88318469838644	-0.495663147273045	0.332235941569617	-12.6853513638345	-15.4932160573684	-9.87748667030063	9.38	5.33	14.4	-1.56953993846182	-1.28508926263185	-1.00063858680187	-1.5849260573508	-1.2976869262486	-1.0104477951464	-1.56314272716812	-1.27932640781325	-0.997022033069878	-0.689423922829743	12.3828012497844	2.43899979141914	-30.4547013773726	-0.919394479529659	-0.825777811121421	-1.07888372440663	-0.9555119400834	-0.860136370318516	-1.11799938644714	-0.908191919386276	-0.806262527166561	-1.06397192088758	0.0113584098842155	0.0116160381676736	0.0116553983699942
251	14.8022833995669	0.24	-0.683591741680203	-0.871603681245829	-0.495579802114577	0.389084008425099	-14.274639848057	-17.0673102187156	-11.4819694773985	8.74	5.2	15	-1.84927208830002	-1.54668150418922	-1.24409092007842	-1.87410687802243	-1.5674526552638	-1.26079843250516	-1.8352916813591	-1.53511258200705	-1.23391464389831	-0.683591741680203	13.036337810898	0.336305149337871	-32.8112984614193	-0.919394479529659	-0.825777811121421	-1.07888372440663	-0.9555119400834	-0.860136370318516	-1.11799938644714	-0.908191919386276	-0.806262527166561	-1.06397192088758	0.0113584098842155	0.0116160381676736	0.0116553983699942
251	14.8022833995669	0.24	-0.6804101822498	-0.869591872734219	-0.491228491765381	0.377218099120416	-13.6564066601661	-16.3960475055444	-10.9167658147878	7.49	4.52	12.72	-2.05525203274179	-1.71183680327614	-1.3684215738105	-2.10097908953727	-1.74992325568246	-1.39886742182765	-2.0635604257082	-1.71766106052488	-1.37387833787617	-0.6804101822498	11.4593224456223	-1.41119910230433	-31.703879086416	-0.919394479529659	-0.825777811121421	-1.07888372440663	-0.9555119400834	-0.860136370318516	-1.11799938644714	-0.908191919386276	-0.806262527166561	-1.06397192088758	0.0113584098842155	0.0116160381676736	0.0116553983699942
251	14.8022833995669	0.24	-0.674406305314701	-0.862049918213965	-0.486762692415438	0.473582217544517	-15.7493121883318	-18.341787538171	-13.1568368384926	8.49	4.89	14.14	-2.04189842364771	-1.75329125713432	-1.46468409062092	-2.07245505793668	-1.77952893826764	-1.4866028185986	-2.02877621186011	-1.7393305824011	-1.45565843334524	-0.674406305314701	12.8897045210789	-0.910537385096036	-32.970227727533	-0.919394479529659	-0.825777811121421	-1.07888372440663	-0.9555119400834	-0.860136370318516	-1.11799938644714	-0.908191919386276	-0.806262527166561	-1.06397192088758	0.0113584098842155	0.0116160381676736	0.0116553983699942
251	14.8022833995669	0.24	-0.668072758450245	-0.851391270960475	-0.484754245940015	0.450474751857497	-15.0466284854242	-17.6413052199103	-12.451951750938	8.35	4.55	13.78	-1.99456425698551	-1.70120447387847	-1.40784469077144	-2.02620464491972	-1.7281912051008	-1.43017776528188	-1.9714150069833	-1.68261815488027	-1.39283428937053	-0.668072758450245	12.3675833369707	1.30817074169253	-30.977604179974	-0.919394479529659	-0.825777811121421	-1.07888372440663	-0.9555119400834	-0.860136370318516	-1.11799938644714	-0.908191919386276	-0.806262527166561	-1.06397192088758	0.0113584098842155	0.0116160381676736	0.0116553983699942
251	14.8022833995669	0.24	-0.667124097757616	-0.854278867578615	-0.479969327936618	0.381498794531904	-14.0805997314509	-16.8797763687024	-11.2814230941994	9.21	5.61	15.01	-1.73913022173781	-1.45072991479697	-1.16232960785613	-1.7577203748216	-1.46623725913623	-1.17475414345086	-1.73547471628779	-1.44855930657436	-1.16041912377786	-0.667124097757616	13.0153525786228	0.457263892158552	-32.3704564779168	-0.919394479529659	-0.825777811121421	-1.07888372440663	-0.9555119400834	-0.860136370318516	-1.11799938644714	-0.908191919386276	-0.806262527166561	-1.06397192088758	0.0113584098842155	0.0116160381676736	0.0116553983699942
251	14.8022833995669	0.24	-0.661702682991451	-0.844622582875326	-0.478782783107576	0.35779347255486	-14.1754216421369	-17.1405438552521	-11.2102994290218	7.02	4.09	12.11	-2.28286308197815	-1.88795332351096	-1.49304356504376	-2.34301137658329	-1.93769663645853	-1.53238189633376	-2.28764712536696	-1.89145033477952	-1.49529340978261	-0.661702682991451	10.8707442380113	0.78138415169569	-29.5840089304512	-0.919394479529659	-0.825777811121421	-1.07888372440663	-0.9555119400834	-0.860136370318516	-1.11799938644714	-0.908191919386276	-0.806262527166561	-1.06397192088758	0.0113584098842155	0.0116160381676736	0.0116553983699942
251	14.8022833995669	0.24	-0.659366656030414	-0.840459028819309	-0.478274283241519	0.37512553356804	-14.1327003759324	-16.980560729419	-11.2848400224458	8.7	4.91	16.49	-1.84831402575813	-1.53832778215722	-1.2283415385563	-1.87361002220841	-1.55938131179261	-1.24515260137681	-1.80113842015234	-1.49852644354303	-1.19595131276617	-0.659366656030414	13.196809302748	0.354761713476891	-32.9737951275445	-0.919394479529659	-0.825777811121421	-1.07888372440663	-0.9555119400834	-0.860136370318516	-1.11799938644714	-0.908191919386276	-0.806262527166561	-1.06397192088758	0.0113584098842155	0.0116160381676736	0.0116553983699942
251	14.8022833995669	0.24	-0.655294839285952	-0.838273636056071	-0.472316042515832	0.404261268524408	-13.9722454933798	-16.6204317057609	-11.3240592809987	6.98	4.53	14.01	-2.22660926460387	-1.87183653310856	-1.51706380161326	-2.28619042560704	-1.92192443834801	-1.55765845108899	-2.22081688913277	-1.86599970739997	-1.51287304304594	-0.655294839285952	12.3557664767958	-0.211992688446855	-31.2966291348538	-0.919394479529659	-0.825777811121421	-1.07888372440663	-0.9555119400834	-0.860136370318516	-1.11799938644714	-0.908191919386276	-0.806262527166561	-1.06397192088758	0.0113584098842155	0.0116160381676736	0.0116553983699942
251	14.8022833995669	0.24	-0.650818549920204	-0.831939571926033	-0.469697527914375	0.392242114149438	-13.921120609423	-16.6266225417919	-11.2156186770541	8.2	4.03	14.06	-1.9136534001033	-1.60226165720121	-1.29086991429911	-1.94602553061859	-1.62936615976356	-1.31270678890854	-1.85986438375299	-1.55721767437445	-1.2553175504905	-0.650818549920204	12.5236858160387	-0.934593901993328	-31.9523872675747	-0.919394479529659	-0.825777811121421	-1.07888372440663	-0.9555119400834	-0.860136370318516	-1.11799938644714	-0.908191919386276	-0.806262527166561	-1.06397192088758	0.0113584098842155	0.0116160381676736	0.0116553983699942
251	14.8022833995669	0.24	-0.650522637688353	-0.829281249008847	-0.47176402636786	0.385501456314838	-12.1652011947608	-14.5632177385012	-9.76718465102043	7.64	3.54	13.23	-1.79099555190898	-1.49608566040274	-1.2011757688965	-1.82863038309357	-1.527523444381	-1.22641650566843	-1.73196403275595	-1.44617078325682	-1.16156032420024	-0.650522637688353	11.713232794657	1.74093183430741	-28.3868353823678	-0.919394479529659	-0.825777811121421	-1.07888372440663	-0.9555119400834	-0.860136370318516	-1.11799938644714	-0.908191919386276	-0.806262527166561	-1.06397192088758	0.0113584098842155	0.0116160381676736	0.0116553983699942
251	14.8022833995669	0.24	-0.644408461319257	-0.825113205988982	-0.463703716649532	0.416864060022266	-13.8286623169332	-16.382264909683	-11.2750597241833	8.12	4.38	17.61	-1.90373185024802	-1.60698566676881	-1.3102394832896	-1.93703272807975	-1.63509573561041	-1.33315874314107	-1.81612173733701	-1.53265440952825	-1.24875333213399	-0.644408461319257	13.2006247531015	-0.288773076136394	-32.8596753520663	-0.919394479529659	-0.825777811121421	-1.07888372440663	-0.9555119400834	-0.860136370318516	-1.11799938644714	-0.908191919386276	-0.806262527166561	-1.06397192088758	0.0113584098842155	0.0116160381676736	0.0116553983699942
251	14.8022833995669	0.24	-0.632890146790324	-0.809582935654564	-0.456197357926084	0.385506141226207	-15.4271992849986	-18.4681940620248	-12.3862045079723	8.97	5.15	14.32	-1.95257767047101	-1.63106391131846	-1.3095501521659	-1.97615787420487	-1.65076137068895	-1.32536486717303	-1.94317559407772	-1.62087216362293	-1.30398908385481	-0.632890146790324	12.2228599882371	0.783659278683695	-31.6536304416605	-0.919394479529659	-0.825777811121421	-1.07888372440663	-0.9555119400834	-0.860136370318516	-1.11799938644714	-0.908191919386276	-0.806262527166561	-1.06397192088758	0.0113584098842155	0.0116160381676736	0.0116553983699942
251	14.8022833995669	0.24	-0.60362207030134	-0.772726866252339	-0.434517274350342	0.453976899012749	-15.3110196700636	-17.9326907753613	-12.6893485647659	7.51	4.53	13.5	-2.24145035832053	-1.91376135102209	-1.58607234372365	-2.29090141113036	-1.9559829033681	-1.62106439560583	-2.23571016007158	-1.90793275173124	-1.58135437440041	-0.60362207030134	11.8149344101834	-0.342101945776646	-30.9761227647203	-0.919394479529659	-0.825777811121421	-1.07888372440663	-0.9555119400834	-0.860136370318516	-1.11799938644714	-0.908191919386276	-0.806262527166561	-1.06397192088758	0.0113584098842155	0.0116160381676736	0.0116553983699942
251	14.8022833995669	0.24	-0.580284527639984	-0.741355600716781	-0.419213454563187	0.442235436016762	-15.5289333585977	-18.2517962779451	-12.8060704392504	6.99	4.2	13.44	-2.44084778746574	-2.0767140972222	-1.71258040697866	-2.50585903545638	-2.13202675369897	-1.75819447194156	-2.42272722434644	-2.06053226941139	-1.70086133727601	-0.580284527639984	11.802606501527	0.13084467485418	-29.995122071983	-0.919394479529659	-0.825777811121421	-1.07888372440663	-0.9555119400834	-0.860136370318516	-1.11799938644714	-0.908191919386276	-0.806262527166561	-1.06397192088758	0.0113584098842155	0.0116160381676736	0.0116553983699942
251	14.8022833995669	0.24	-0.574584930325895	-0.735073258751018	-0.414096601900772	0.384942460035873	-12.8180714650664	-15.3477661883653	-10.2883767417674	8.42	4.83	15.75	-1.72324972635183	-1.43921518437508	-1.15518064239832	-1.74988897264542	-1.46146361835406	-1.17303826406271	-1.6898128523922	-1.40931199572811	-1.13142445221601	-0.574584930325895	12.9781827048302	0.518318618848836	-31.8491120249683	-0.919394479529659	-0.825777811121421	-1.07888372440663	-0.9555119400834	-0.860136370318516	-1.11799938644714	-0.908191919386276	-0.806262527166561	-1.06397192088758	0.0113584098842155	0.0116160381676736	0.0116553983699942
251	14.8022833995669	0.24	-0.569676004303292	-0.725828546728617	-0.413523461877968	0.489231903662426	-15.4612679042412	-17.9277902992514	-12.9947455092311	7.13	4.46	13.31	-2.35449289532192	-2.03055952939861	-1.7066261634753	-2.41424134670629	-2.08208773216634	-1.7499341176264	-2.3543383580377	-2.03066196079519	-1.70693049262128	-0.569676004303292	11.8241831664947	1.00801496727319	-29.5408063360926	-0.919394479529659	-0.825777811121421	-1.07888372440663	-0.9555119400834	-0.860136370318516	-1.11799938644714	-0.908191919386276	-0.806262527166561	-1.06397192088758	0.0113584098842155	0.0116160381676736	0.0116553983699942
251	14.8022833995669	0.24	-0.493797421395936	-0.629636119586409	-0.357958723205464	0.424618572767171	-15.7292504476112	-18.5879723923688	-12.8705285028537	7.29	4.58	13.38	-2.39077238228566	-2.02308550768248	-1.6553986330793	-2.44804680880842	-2.07155146082698	-1.69505611284554	-2.39390733352863	-2.02595797292362	-1.65707427093915	-0.493797421395936	12.9037278847725	-1.38059549889465	-33.108890420154	-0.919394479529659	-0.825777811121421	-1.07888372440663	-0.9555119400834	-0.860136370318516	-1.11799938644714	-0.908191919386276	-0.806262527166561	-1.06397192088758	0.0113584098842155	0.0116160381676736	0.0116553983699942
251	14.8022833995669	0.25	-1.19267070979935	-1.51932109561052	-0.866020323988187	0.327060690129601	-13.9842432971058	-17.1160734961836	-10.852413098028	7.91	4.61	12.46	-2.03763947862269	-1.66480041273491	-1.29196134684713	-2.07628817177174	-1.69637732365622	-1.31646647554069	-2.04739991283147	-1.67375119773823	-1.29908826106094	-1.19267070979935	9.80427771094588	-0.401417384887566	-30.3570704162167	-0.919394479529659	-0.825777811121421	-1.07888372440663	-0.9555119400834	-0.860136370318516	-1.11799938644714	-0.908191919386276	-0.806262527166561	-1.06397192088758	0.0113584098842155	0.0116160381676736	0.0116553983699942
251	14.8022833995669	0.25	-1.15887426426227	-1.47625817197877	-0.841490356545762	0.358191730412778	-14.9643272815307	-18.0917568384197	-11.8368977246418	7.88	4.85	16.04	-2.16183871832166	-1.78813270594875	-1.41442669357585	-2.20334276358656	-1.82246215899184	-1.44158155439712	-2.11838305025402	-1.75408095157366	-1.38819711002065	-1.15887426426227	11.0922937547267	0.787321040488579	-30.3820872915174	-0.919394479529659	-0.825777811121421	-1.07888372440663	-0.9555119400834	-0.860136370318516	-1.11799938644714	-0.908191919386276	-0.806262527166561	-1.06397192088758	0.0113584098842155	0.0116160381676736	0.0116553983699942
251	14.8022833995669	0.25	-1.09804878716524	-1.39787696354763	-0.79822061078286	0.340711558025283	-14.4622687246931	-17.6032560674323	-11.321281381954	8.59	4.54	13.23	-1.93944332393592	-1.59338422503358	-1.24732512613125	-1.96731463714111	-1.61628239908386	-1.2652501610266	-1.92345058362676	-2.93681612014775	-1.23787172957428	-1.09804878716524	10.6927322868206	-0.0235261504407578	-31.6179951279228	-0.919394479529659	-0.825777811121421	-1.07888372440663	-0.9555119400834	-0.860136370318516	-1.11799938644714	-0.908191919386276	-0.806262527166561	-1.06397192088758	0.0113584098842155	0.0116160381676736	0.0116553983699942
251	14.8022833995669	0.25	-1.04653985762691	-1.33160750004913	-0.761472215204679	0.395577257447872	-14.5698839778537	-17.3817608260029	-11.7580071297044	8.64	4.74	15.2	-1.90458382714306	-1.59647608003314	-1.28836833292323	-1.93136253891488	-1.61892275430841	-1.30648296970194	-1.86588025530988	-1.56417569792519	-1.26393472684309	-1.04653985762691	11.0166629869522	-0.173833305427651	-31.9237074790219	-0.919394479529659	-0.825777811121421	-1.07888372440663	-0.9555119400834	-0.860136370318516	-1.11799938644714	-0.908191919386276	-0.806262527166561	-1.06397192088758	0.0113584098842155	0.0116160381676736	0.0116553983699942
251	14.8022833995669	0.25	-1.04380467511128	-1.32925333318601	-0.758356017036549	0.277822890654271	-11.9078018334669	-14.9052722574362	-8.91033140949766	7.92	4.38	12.39	-1.77290900883571	-1.41637460767961	-1.0598402065235	-1.80644138705949	-1.4431635792594	-1.07988577145932	-1.77287737215857	-1.41559423228272	-1.05926271640659	-1.04380467511128	9.8815374518215	0.884628722706583	-29.2745484491943	-0.919394479529659	-0.825777811121421	-1.07888372440663	-0.9555119400834	-0.860136370318516	-1.11799938644714	-0.908191919386276	-0.806262527166561	-1.06397192088758	0.0113584098842155	0.0116160381676736	0.0116553983699942
251	14.8022833995669	0.25	-1.02280785226863	-1.29724250402669	-0.748373200510564	0.292895837381161	-11.1145945864085	-13.8108695855439	-8.41831958727303	7.37	3.77	13.1	-1.7565593961689	-1.41362898508573	-1.07069857400256	-1.7973249995002	-1.44643598187122	-1.09554696424224	-1.71955044645927	-1.38347666684578	-1.04808595748934	-1.02280785226863	9.80018207780751	-0.30782871071169	-29.6024350751704	-0.919394479529659	-0.825777811121421	-1.07888372440663	-0.9555119400834	-0.860136370318516	-1.11799938644714	-0.908191919386276	-0.806262527166561	-1.06397192088758	0.0113584098842155	0.0116160381676736	0.0116553983699942
251	14.8022833995669	0.25	-0.997929283238556	-1.27025953507391	-0.725599031403201	0.442162306807465	-14.6473065017047	-17.2159645953228	-12.0786484080866	9.36	5.13	16.74	-1.74769904509071	-1.48693867511408	-1.22617830513746	-1.76502117891942	-1.50167631017646	-1.2383314414335	-1.70303020972042	-1.4481131025967	-1.1948838922417	-0.997929283238556	12.2137648471851	-2.07764566507735	-34.3270124259874	-0.919394479529659	-0.825777811121421	-1.07888372440663	-0.9555119400834	-0.860136370318516	-1.11799938644714	-0.908191919386276	-0.806262527166561	-1.06397192088758	0.0113584098842155	0.0116160381676736	0.0116553983699942
251	14.8022833995669	0.25	-0.995341842160559	-1.26719930582895	-0.723484378492165	0.339528031763255	-14.1544247898184	-17.2366691296582	-11.0721804499785	7.71	4.35	11.98	-2.10106276043597	-1.72535276958518	-1.34964277873438	-2.14402505921473	-1.76063259205478	-1.37724012489483	-2.10904539068184	-1.73224919747189	-1.35550226964718	-0.995341842160559	10.0209610826158	-2.08454893340104	-32.1863237935895	-0.919394479529659	-0.825777811121421	-1.07888372440663	-0.9555119400834	-0.860136370318516	-1.11799938644714	-0.908191919386276	-0.806262527166561	-1.06397192088758	0.0113584098842155	0.0116160381676736	0.0116553983699942
251	14.8022833995669	0.25	-0.995176206222647	-1.26710831516548	-0.723244097279817	0.368508682884614	-13.3220206916913	-16.0448185135168	-10.5992228698657	8.66	4.58	14.23	-1.75328462865237	-1.45575308824178	-1.1582215478312	-1.7776649694493	-1.47599609717913	-1.17432722490895	-1.72500002823103	-1.43308895818298	-1.13993772566789	-0.995176206222647	11.2975511318731	-0.580100841194811	-31.4974972982292	-0.919394479529659	-0.825777811121421	-1.07888372440663	-0.9555119400834	-0.860136370318516	-1.11799938644714	-0.908191919386276	-0.806262527166561	-1.06397192088758	0.0113584098842155	0.0116160381676736	0.0116553983699942
251	14.8022833995669	0.25	-0.98677123169955	-1.25716124969841	-0.716381213700685	0.344972134582908	-12.6959057780863	-15.4273166394072	-9.96449491676532	7.13	3.97	12.37	-2.0242899230642	-1.66588880823932	-1.30748769341443	-2.07553455448054	-1.70806056288086	-1.34058657128119	-2.01449014192312	-1.65717432651652	-1.30100828998521	-0.98677123169955	9.82000166978283	-0.237287959133781	-29.8090030587751	-0.919394479529659	-0.825777811121421	-1.07888372440663	-0.9555119400834	-0.860136370318516	-1.11799938644714	-0.908191919386276	-0.806262527166561	-1.06397192088758	0.0113584098842155	0.0116160381676736	0.0116553983699942
251	14.8022833995669	0.25	-0.97277273579926	-1.23502398905801	-0.710521482540506	0.355950190608022	-13.2909684873539	-16.0822729051699	-10.4996640695379	8.05	4.66	13.55	-1.88297910002106	-1.55616162145095	-1.22934414288085	-1.91677386926333	-1.58409083367643	-1.25140779808952	-1.87553127032637	-1.54968199718154	-1.2251986857029	-0.97277273579926	11.120509010518	-1.49689037652523	-32.4124092698493	-0.919394479529659	-0.825777811121421	-1.07888372440663	-0.9555119400834	-0.860136370318516	-1.11799938644714	-0.908191919386276	-0.806262527166561	-1.06397192088758	0.0113584098842155	0.0116160381676736	0.0116553983699942
251	14.8022833995669	0.25	-0.969987574733608	-1.23327979723426	-0.706695352232954	0.486581840571172	-15.9698573780535	-18.5310613310272	-13.4086534250799	7.77	4.23	14.13	-2.24275503156679	-1.93278071602218	-1.62280640047757	-2.28760133621302	-1.97142875006295	-1.65525616391287	-2.19809280647871	-1.89560897243883	-1.59178746478957	-0.969987574733608	11.1008149387703	1.04827768501581	-29.4553799433656	-0.919394479529659	-0.825777811121421	-1.07888372440663	-0.9555119400834	-0.860136370318516	-1.11799938644714	-0.908191919386276	-0.806262527166561	-1.06397192088758	0.0113584098842155	0.0116160381676736	0.0116553983699942
251	14.8022833995669	0.25	-0.969443669520204	-1.23424878982729	-0.70463854921312	0.357905873383798	-13.7595061551457	-16.63692606525	-10.8820862450415	7.96	4.64	12.38	-1.96836087514927	-1.62792534335624	-1.28748981156321	-2.00494346650938	-1.65818083580817	-1.31141820510697	-1.98059886199289	-1.63700746408814	-1.29483643516676	-0.969443669520204	10.2386093563432	-0.238998332311185	-30.4055035027456	-0.919394479529659	-0.825777811121421	-1.07888372440663	-0.9555119400834	-0.860136370318516	-1.11799938644714	-0.908191919386276	-0.806262527166561	-1.06397192088758	0.0113584098842155	0.0116160381676736	0.0116553983699942
251	14.8022833995669	0.25	-0.959935139392739	-1.22253941372231	-0.697330865063173	0.306793961897409	-12.7620747545578	-15.7571967070075	-9.76695280210811	7.66	4.73	12.43	-1.93304567823202	-1.56561309148352	-1.19818050473502	-1.9733595940299	-1.59826415351111	-1.22316871299232	-1.95283879740524	-1.58125779268015	-1.21006098165845	-0.959935139392739	10.5052217864136	-2.26218942920903	-33.0875948500357	-0.919394479529659	-0.825777811121421	-1.07888372440663	-0.9555119400834	-0.860136370318516	-1.11799938644714	-0.908191919386276	-0.806262527166561	-1.06397192088758	0.0113584098842155	0.0116160381676736	0.0116553983699942
251	14.8022833995669	0.25	-0.946439692943453	-1.20242751595177	-0.690451869935134	0.385187126067548	-15.1145880478309	-18.0959683041831	-12.1332077914787	8.43	4.87	13.93	-2.02902352108459	-1.69473410568826	-1.36044469029193	-2.06022756623785	-1.72079716459671	-1.38136676295558	-2.01907177750473	-1.686887421976	-1.3535543871135	-0.946439692943453	11.4331915494371	0.0897717390458815	-31.5145938918429	-0.919394479529659	-0.825777811121421	-1.07888372440663	-0.9555119400834	-0.860136370318516	-1.11799938644714	-0.908191919386276	-0.806262527166561	-1.06397192088758	0.0113584098842155	0.0116160381676736	0.0116553983699942
251	14.8022833995669	0.25	-0.946161188875248	-1.20191970857683	-0.690402669173661	0.359954023185343	-13.1213547327446	-15.8531377968312	-10.389571668658	9.19	4.54	17.2	-1.63677728746234	-1.35473088561595	-1.07268448376956	-1.65445497943255	-1.36936239075834	-1.08426980208412	-1.56336670194757	-1.29470470166674	-1.02442677975817	-0.946161188875248	12.2293697469625	2.82253838191777	-29.5730855384742	-0.919394479529659	-0.825777811121421	-1.07888372440663	-0.9555119400834	-0.860136370318516	-1.11799938644714	-0.908191919386276	-0.806262527166561	-1.06397192088758	0.0113584098842155	0.0116160381676736	0.0116553983699942
251	14.8022833995669	0.25	-0.944109271880534	-1.1965580259376	-0.691660517823463	0.288469808628629	-12.7160398653437	-15.8340952522287	-9.59798447845868	7.69	4.95	14.02	-1.93527197280403	-1.55417756205518	-1.17308315130634	-1.97517356183017	-1.58622171668888	-1.19726987154758	-1.93813338402956	-1.55715917331275	-1.17448837404009	-0.944109271880534	10.9134884171619	-0.0706578485252021	-31.426451076398	-0.919394479529659	-0.825777811121421	-1.07888372440663	-0.9555119400834	-0.860136370318516	-1.11799938644714	-0.908191919386276	-0.806262527166561	-1.06397192088758	0.0113584098842155	0.0116160381676736	0.0116553983699942
251	14.8022833995669	0.25	-0.942501260855015	-1.19471824314403	-0.690284278566002	0.399219050256081	-15.2163095141554	-18.1306966628752	-12.3019223654356	8.4	4.4	14.02	-2.03883646913065	-1.71110726410002	-1.38337805906939	-2.07053569823197	-1.73771105601903	-1.40488641380609	-2.00354465739235	-1.6816547846665	-1.3594915077842	-0.942501260855015	10.9347550751884	-0.832582074931642	-32.081565395715	-0.919394479529659	-0.825777811121421	-1.07888372440663	-0.9555119400834	-0.860136370318516	-1.11799938644714	-0.908191919386276	-0.806262527166561	-1.06397192088758	0.0113584098842155	0.0116160381676736	0.0116553983699942
251	14.8022833995669	0.25	-0.941202172265248	-1.19449609413166	-0.687908250398836	0.358353649818245	-14.4593405859802	-17.4801678837774	-11.4385132881829	8.72	4.31	16.75	-1.89787439781393	-1.56989409311517	-1.24191378841641	-1.92357857721948	-1.59115621639563	-1.25873385557178	-1.81148365151434	-1.49798118287678	-1.18519435064366	-0.941202172265248	12.2745653449756	2.655843638131	-29.5064724636645	-0.919394479529659	-0.825777811121421	-1.07888372440663	-0.9555119400834	-0.860136370318516	-1.11799938644714	-0.908191919386276	-0.806262527166561	-1.06397192088758	0.0113584098842155	0.0116160381676736	0.0116553983699942
251	14.8022833995669	0.25	-0.940389062059446	-1.19610175097482	-0.684676373144077	0.373151351897249	-13.2331800862746	-15.9110441141839	-10.5553160583653	7.89	4.39	14.36	-1.89773139400773	-1.57833898970177	-1.2589465853958	-1.93394632873124	-1.60845887055745	-1.28297141238367	-1.86440584749636	-1.55049840727164	-1.23690352198788	-0.940389062059446	10.7006343601529	-0.0835021065178025	-30.9025512271278	-0.919394479529659	-0.825777811121421	-1.07888372440663	-0.9555119400834	-0.860136370318516	-1.11799938644714	-0.908191919386276	-0.806262527166561	-1.06397192088758	0.0113584098842155	0.0116160381676736	0.0116553983699942
251	14.8022833995669	0.25	-0.936864874146055	-1.18973663311627	-0.683993115175842	0.333852932613534	-14.2999734510766	-17.4537299256259	-11.1462169765273	6.55	4.08	12	-2.4810495836675	-2.03274276205907	-1.58443594045064	-2.55812275612199	-2.09588939745367	-1.63365603878536	-2.49828949653313	-2.04696821324182	-1.59573373329935	-0.936864874146055	9.83315608744203	0.338793220793617	-28.8156655432385	-0.919394479529659	-0.825777811121421	-1.07888372440663	-0.9555119400834	-0.860136370318516	-1.11799938644714	-0.908191919386276	-0.806262527166561	-1.06397192088758	0.0113584098842155	0.0116160381676736	0.0116553983699942
251	14.8022833995669	0.25	-0.93208343867766	-1.18368742713537	-0.680479450219949	0.394770951931669	-14.2177108028055	-16.9662531032202	-11.4691685023908	8.26	5.04	14.35	-1.93984585917674	-1.62558976693328	-1.31133367468981	-1.97189708905002	-1.65244868000266	-1.33300027095529	-1.93200456793023	-1.61984942924024	-1.30685904339028	-0.93208343867766	11.2105455895747	-2.18390759469305	-33.4943926496104	-0.919394479529659	-0.825777811121421	-1.07888372440663	-0.9555119400834	-0.860136370318516	-1.11799938644714	-0.908191919386276	-0.806262527166561	-1.06397192088758	0.0113584098842155	0.0116160381676736	0.0116553983699942
251	14.8022833995669	0.25	-0.931592205376097	-1.18092885289765	-0.682255557854548	0.330300620975913	-12.519859127552	-15.3032240955891	-9.73649415951497	7.5	4.24	13.48	-1.91599390583096	-1.5675111101043	-1.21902831437765	-1.95847418801783	-1.6022650381234	-1.24605588822898	-1.8960380833029	-1.55071249419098	-1.2053111106339	-0.931592205376097	10.6688320449342	2.19442038902456	-28.3421902052064	-0.919394479529659	-0.825777811121421	-1.07888372440663	-0.9555119400834	-0.860136370318516	-1.11799938644714	-0.908191919386276	-0.806262527166561	-1.06397192088758	0.0113584098842155	0.0116160381676736	0.0116553983699942
251	14.8022833995669	0.25	-0.919601656264866	-1.16605252366749	-0.673150788862243	0.315861261654863	-13.6897905917595	-16.8354099932065	-10.5441711903125	8.1	4.92	14.81	-1.96083936948303	-1.59446549642287	-1.2280916233627	-1.99540794336534	-1.62257509029053	-1.24974223721571	-1.94444429104526	-1.58083688106391	-1.21841340321464	-0.919601656264866	11.2154003644667	-1.26622495109476	-33.1141478493172	-0.919394479529659	-0.825777811121421	-1.07888372440663	-0.9555119400834	-0.860136370318516	-1.11799938644714	-0.908191919386276	-0.806262527166561	-1.06397192088758	0.0113584098842155	0.0116160381676736	0.0116553983699942
251	14.8022833995669	0.25	-0.916125119572182	-1.16082056342081	-0.671429675723553	0.339266568354754	-13.5445790279826	-16.4957446345736	-10.5934134213917	7.51	4.51	11.88	-2.06241894113969	-1.69344257903498	-1.32446621693028	-2.1079577550126	-1.73083428683637	-1.35371081866014	-2.0827958989945	-1.71208768090709	-1.3385972322421	-0.916125119572182	10.3180099593449	-0.543728720185201	-30.5378480485739	-0.919394479529659	-0.825777811121421	-1.07888372440663	-0.9555119400834	-0.860136370318516	-1.11799938644714	-0.908191919386276	-0.806262527166561	-1.06397192088758	0.0113584098842155	0.0116160381676736	0.0116553983699942
251	14.8022833995669	0.25	-0.905260867044001	-1.14754575507826	-0.662975979009747	0.406617563121305	-14.6192352137517	-17.3765375732155	-11.8619328542878	7.77	4.14	12.27	-2.10481270297764	-1.77082182546844	-1.43683094795925	-2.14701326170371	-1.8063260156196	-1.46563876953549	-2.09476152768602	-1.76344032878149	-1.4304814524889	-0.905260867044001	10.0151048057524	1.47566807547729	-28.2094151528078	-0.919394479529659	-0.825777811121421	-1.07888372440663	-0.9555119400834	-0.860136370318516	-1.11799938644714	-0.908191919386276	-0.806262527166561	-1.06397192088758	0.0113584098842155	0.0116160381676736	0.0116553983699942
251	14.8022833995669	0.25	-0.89679915025611	-1.14187847247544	-0.651719828036785	0.438706360890744	-17.4631910872259	-20.5472109206463	-14.3791712538056	9.03	4.95	14.26	-2.15905818219161	-1.83499579333003	-1.51093340446845	-2.18441098447681	-1.85654328377109	-1.52867558306537	-2.1381649593672	-1.81795172118287	-1.49688317926688	-0.89679915025611	10.9574669905122	0.780680497479633	-31.0680023866222	-0.919394479529659	-0.825777811121421	-1.07888372440663	-0.9555119400834	-0.860136370318516	-1.11799938644714	-0.908191919386276	-0.806262527166561	-1.06397192088758	0.0113584098842155	0.0116160381676736	0.0116553983699942
251	14.8022833995669	0.25	-0.893565376732334	-1.13836390234439	-0.64876685112028	0.40674779732505	-13.8416129519224	-16.4515452233051	-11.2316806805397	7.74	4.06	13.23	-1.99960761916506	-1.68238267861852	-1.36515773807199	-2.04013142789394	-1.71647764466271	-1.39282386143147	-1.96764585667698	-1.65586728646948	-1.34316102976902	-0.893565376732334	10.4322983587438	-0.676839729530267	-30.3262725606996	-0.919394479529659	-0.825777811121421	-1.07888372440663	-0.9555119400834	-0.860136370318516	-1.11799938644714	-0.908191919386276	-0.806262527166561	-1.06397192088758	0.0113584098842155	0.0116160381676736	0.0116553983699942
251	14.8022833995669	0.25	-0.884263888252401	-1.12426364558384	-0.644264130920963	0.369478380408689	-14.0550929966294	-16.9217429245666	-11.1884430686922	7.7	4.69	13.01	-2.06722988080152	-1.71702810695078	-1.36682633310005	-2.10979008143912	-1.75237834129622	-1.39496660115332	-2.07472347974519	-1.72467791520676	-1.37198759415633	-0.884263888252401	10.4325773578531	1.84118514208649	-28.5798116742778	-0.919394479529659	-0.825777811121421	-1.07888372440663	-0.9555119400834	-0.860136370318516	-1.11799938644714	-0.908191919386276	-0.806262527166561	-1.06397192088758	0.0113584098842155	0.0116160381676736	0.0116553983699942
251	14.8022833995669	0.25	-0.883054035114151	-1.11898419413685	-0.647123876091458	0.351699156978584	-13.9296197674598	-16.8823743543948	-10.9768651805247	7.94	4.96	13.54	-2.00324858433015	-1.65287716606977	-1.30250574780939	-2.04083999396092	-1.68389377734064	-1.32694756072035	-2.01212402900775	-1.65968187782241	-1.30860394085456	-0.883054035114151	11.0001650152958	1.0805818224936	-30.4833011672402	-0.919394479529659	-0.825777811121421	-1.07888372440663	-0.9555119400834	-0.860136370318516	-1.11799938644714	-0.908191919386276	-0.806262527166561	-1.06397192088758	0.0113584098842155	0.0116160381676736	0.0116553983699942
251	14.8022833995669	0.25	-0.882928127358552	-1.11918535810794	-0.646670896609163	0.32598708933998	-13.4698260273807	-16.4938230253243	-10.4458290294371	8.06	4.45	13.66	-1.92916389431381	-1.5754687069707	-1.2217735196276	-1.96366611261125	-1.60364524780734	-1.24362438300342	-1.90785433121452	-1.55882131365355	-1.20872613621667	-0.882928127358552	11.2773554736102	-0.634340972004402	-31.4153491765478	-0.919394479529659	-0.825777811121421	-1.07888372440663	-0.9555119400834	-0.860136370318516	-1.11799938644714	-0.908191919386276	-0.806262527166561	-1.06397192088758	0.0113584098842155	0.0116160381676736	0.0116553983699942
251	14.8022833995669	0.25	-0.876757233067514	-1.11379221419718	-0.639722251937853	0.364693782292034	-13.9810897696817	-16.8621600939826	-11.1000194453809	7.2	4.37	13.31	-2.19289230395542	-1.81821451023857	-1.44353671652172	-2.24706552964531	-1.86313169328405	-1.47919785692279	-2.18608985149495	-1.81212440961646	-1.43933131232871	-0.876757233067514	11.2598984503245	2.12335618131382	-28.6087106538188	-0.919394479529659	-0.825777811121421	-1.07888372440663	-0.9555119400834	-0.860136370318516	-1.11799938644714	-0.908191919386276	-0.806262527166561	-1.06397192088758	0.0113584098842155	0.0116160381676736	0.0116553983699942
251	14.8022833995669	0.25	-0.868122998057618	-1.10135775031904	-0.634888245796193	0.41269468628051	-15.4264673245876	-18.2996912337559	-12.5532434154194	7.79	4.85	14.25	-2.20997967800471	-1.86299205026233	-1.51600442251995	-2.25387070786772	-1.89999177497764	-1.54611284208757	-2.20191689936904	-1.85690581401839	-1.51138973475226	-0.868122998057618	11.6084111780366	-0.979392275128687	-32.435147331922	-0.919394479529659	-0.825777811121421	-1.07888372440663	-0.9555119400834	-0.860136370318516	-1.11799938644714	-0.908191919386276	-0.806262527166561	-1.06397192088758	0.0113584098842155	0.0116160381676736	0.0116553983699942
251	14.8022833995669	0.25	-0.865516656697153	-1.10033896396943	-0.630694349424876	0.352548078294443	-13.6332983262088	-16.5178676849414	-10.7487289674763	8.57	4.71	15.36	-1.82308071172457	-1.50471015325768	-1.18633959479079	-1.84946339347031	-1.52648554084073	-1.20350768821115	-1.78352741868025	-1.47265608511582	-1.16099873221825	-0.865516656697153	12.2152090149487	0.206459784125685	-32.2021322875106	-0.919394479529659	-0.825777811121421	-1.07888372440663	-0.9555119400834	-0.860136370318516	-1.11799938644714	-0.908191919386276	-0.806262527166561	-1.06397192088758	0.0113584098842155	0.0116160381676736	0.0116553983699942
251	14.8022833995669	0.25	-0.864738991503819	-1.09756434058382	-0.631913642423817	0.365629206599783	-14.2456580612965	-17.1753309164701	-11.3159852061229	7.51	4.76	13.37	-2.14696465776291	-1.78074731327883	-1.41452996879475	-2.19434280233866	-1.82004395626564	-1.44574511019261	-2.15475962936367	-1.78768123603219	-1.42016240614855	-0.864738991503819	10.9625384176062	0.118023615776298	-30.9802344714014	-0.919394479529659	-0.825777811121421	-1.07888372440663	-0.9555119400834	-0.860136370318516	-1.11799938644714	-0.908191919386276	-0.806262527166561	-1.06397192088758	0.0113584098842155	0.0116160381676736	0.0116553983699942
251	14.8022833995669	0.25	-0.862142985937461	-1.09230433823793	-0.631981633636989	0.420710768700358	-16.1633962264902	-19.1246388654472	-13.2021535875332	7.88	4.59	13.97	-2.28534655729204	-1.93148546125463	-1.57762436521722	-2.32922708607782	-1.96857156669079	-1.60791604730377	-2.26587209583686	-1.91500091949061	-1.56397489404733	-0.862142985937461	11.6687769673554	-0.0138769714266059	-31.4268703277118	-0.919394479529659	-0.825777811121421	-1.07888372440663	-0.9555119400834	-0.860136370318516	-1.11799938644714	-0.908191919386276	-0.806262527166561	-1.06397192088758	0.0113584098842155	0.0116160381676736	0.0116553983699942
251	14.8022833995669	0.25	-0.858209181338233	-1.09288477599307	-0.623533586683394	0.356806244278509	-12.9927481855816	-15.7163346654925	-10.2691617056706	8.72	4.33	16.04	-1.70698080116938	-1.41116692786594	-1.1153530545625	-1.73013382493432	-1.43030761263216	-1.13048140033	-1.63971569024285	-1.35607122083483	-1.07216096876165	-0.858209181338233	11.5331236454583	-1.39749580556151	-32.8038266131615	-0.919394479529659	-0.825777811121421	-1.07888372440663	-0.9555119400834	-0.860136370318516	-1.11799938644714	-0.908191919386276	-0.806262527166561	-1.06397192088758	0.0113584098842155	0.0116160381676736	0.0116553983699942
251	14.8022833995669	0.25	-0.852365737596186	-1.08251108826442	-0.622220386927952	0.301744109048497	-12.0763409564684	-14.9445363357818	-9.20814557715503	7.97	4.91	14.55	-1.76738926831212	-1.42818719345861	-1.08898511860509	-1.80019127469287	-1.45469375105329	-1.1091962274137	-1.7575957043021	-1.4197756823938	-1.08285896218285	-0.852365737596186	11.4407979235736	1.31582392106361	-30.3958641715189	-0.919394479529659	-0.825777811121421	-1.07888372440663	-0.9555119400834	-0.860136370318516	-1.11799938644714	-0.908191919386276	-0.806262527166561	-1.06397192088758	0.0113584098842155	0.0116160381676736	0.0116553983699942
251	14.8022833995669	0.25	-0.8448418248838	-1.07103097108724	-0.618652678680359	0.401880980920227	-15.0380362677081	-17.9023571473144	-12.1737153881018	9.57	5.82	15.98	-1.77960627141482	-1.49487486097838	-1.21014345054194	-1.79531791240923	-1.50807268879261	-1.22082746517599	-1.76684887624447	-1.48520904790815	-1.2019912047114	-0.8448418248838	12.6060325878711	2.31604481064409	-30.9259359252828	-0.919394479529659	-0.825777811121421	-1.07888372440663	-0.9555119400834	-0.860136370318516	-1.11799938644714	-0.908191919386276	-0.806262527166561	-1.06397192088758	0.0113584098842155	0.0116160381676736	0.0116553983699942
251	14.8022833995669	0.25	-0.843051099486026	-1.06940851880653	-0.616693680165523	0.382816927571992	-14.1754655224802	-16.9856461006558	-11.3652849443045	8.92	4.92	14.37	-1.80480696511784	-1.50621170117116	-1.20761643722447	-1.82709373011707	-1.52481124498491	-1.22252875985276	-1.78671847374169	-1.49117070190008	-1.19542463440907	-0.843051099486026	12.1349211596421	-0.990532904995647	-33.0908529791038	-0.919394479529659	-0.825777811121421	-1.07888372440663	-0.9555119400834	-0.860136370318516	-1.11799938644714	-0.908191919386276	-0.806262527166561	-1.06397192088758	0.0113584098842155	0.0116160381676736	0.0116553983699942
251	14.8022833995669	0.25	-0.841968412955499	-1.06717617406382	-0.616760651847181	0.391668859214982	-15.4758122747925	-18.4870803327701	-12.4645442168148	8.72	5.01	16.84	-2.00708214342868	-1.68015857088754	-1.35323499834641	-2.03425891164023	-1.70290865124134	-1.37155839084244	-1.95527960879945	-1.63553007262334	-1.3172812091574	-0.841968412955499	13.0909968475598	0.332819216141261	-33.0928540508753	-0.919394479529659	-0.825777811121421	-1.07888372440663	-0.9555119400834	-0.860136370318516	-1.11799938644714	-0.908191919386276	-0.806262527166561	-1.06397192088758	0.0113584098842155	0.0116160381676736	0.0116553983699942
251	14.8022833995669	0.25	-0.84111620626893	-1.07094098834174	-0.611291424196121	0.417002564691765	-15.3207733266007	-18.1491035070817	-12.4924431461197	8.09	4.21	13.67	-2.11635411112556	-1.78654453112367	-1.45673495112178	-2.15381599108419	-1.81816840560378	-1.48252082012337	-2.07896167503064	-1.75382609789233	-1.4312186343017	-0.84111620626893	10.9340189329018	-0.514954128588726	-30.9247702922245	-0.919394479529659	-0.825777811121421	-1.07888372440663	-0.9555119400834	-0.860136370318516	-1.11799938644714	-0.908191919386276	-0.806262527166561	-1.06397192088758	0.0113584098842155	0.0116160381676736	0.0116553983699942
251	14.8022833995669	0.25	-0.835735207122246	-1.05900506760725	-0.612465346637241	0.347829136359299	-12.7187678894337	-15.4378869252945	-9.99964885357286	7.78	4.52	15.56	-1.86653585566594	-1.53777757412015	-1.20901929257436	-1.90374211592784	-1.56843058969119	-1.23311906345454	-1.82392095858788	-1.50204818994512	-1.18125102834493	-0.835735207122246	12.2171043606564	0.236235908202852	-31.7610424878889	-0.919394479529659	-0.825777811121421	-1.07888372440663	-0.9555119400834	-0.860136370318516	-1.11799938644714	-0.908191919386276	-0.806262527166561	-1.06397192088758	0.0113584098842155	0.0116160381676736	0.0116553983699942
251	14.8022833995669	0.25	-0.834994948827372	-1.06116871768571	-0.608821179969036	0.373519581154522	-14.4094610622844	-17.3230633068288	-11.4958588177399	6.9	3.56	12.06	-2.34375894458074	-1.94955722629056	-1.55535550800037	-2.40811019709918	-2.00308510707294	-1.59806001704671	-2.31117611073154	-1.92268238704039	-1.53460996794569	-0.834994948827372	10.7046738773382	0.198479536202744	-29.2494147858343	-0.919394479529659	-0.825777811121421	-1.07888372440663	-0.9555119400834	-0.860136370318516	-1.11799938644714	-0.908191919386276	-0.806262527166561	-1.06397192088758	0.0113584098842155	0.0116160381676736	0.0116553983699942
251	14.8022833995669	0.25	-0.831026543091904	-1.05497785482776	-0.607075231356044	0.326231408717692	-12.8929741223237	-15.7858584435469	-10.0000898011005	8.54	5.08	14.45	-1.74864217794754	-1.42818956790389	-1.10773695786025	-1.77431122741401	-1.44915455955762	-1.12399789170124	-1.74028004326407	-1.42147152201978	-1.10207388916614	-0.831026543091904	11.901122970037	-0.0461858156516668	-32.2859634976531	-0.919394479529659	-0.825777811121421	-1.07888372440663	-0.9555119400834	-0.860136370318516	-1.11799938644714	-0.908191919386276	-0.806262527166561	-1.06397192088758	0.0113584098842155	0.0116160381676736	0.0116553983699942
251	14.8022833995669	0.25	-0.803447856205339	-1.01907229046142	-0.587823421949255	0.420081014366654	-15.3235716478643	-18.1345830123785	-12.5125602833502	9.24	4.9	14.55	-1.86380360036875	-1.57489852335194	-1.28599344633514	-1.88348291553721	-1.59152738080948	-1.29957184608176	-1.8384788926681	-1.55338388285629	-1.26790722049023	-0.803447856205339	12.005757262545	-0.73426839315865	-32.7649684803736	-0.919394479529659	-0.825777811121421	-1.07888372440663	-0.9555119400834	-0.860136370318516	-1.11799938644714	-0.908191919386276	-0.806262527166561	-1.06397192088758	0.0113584098842155	0.0116160381676736	0.0116553983699942
251	14.8022833995669	0.25	-0.795732354405748	-1.01074060292401	-0.580724105887485	0.355641106574179	-11.808557750434	-14.2902061836716	-9.32690931719638	7.68	4.3	13.4	-1.74898908789155	-1.44525826876067	-1.14152744962979	-1.78520373571415	-1.47518385238965	-1.16516396906514	-1.73116919155422	-1.43156968642251	-1.13042732878467	-0.795732354405748	10.5544167740045	0.418330116625784	-30.2512237487173	-0.919394479529659	-0.825777811121421	-1.07888372440663	-0.9555119400834	-0.860136370318516	-1.11799938644714	-0.908191919386276	-0.806262527166561	-1.06397192088758	0.0113584098842155	0.0116160381676736	0.0116553983699942
251	14.8022833995669	0.25	-0.7934735717857	-1.00873507228947	-0.578212071281934	0.340120358754615	-13.3196952851178	-16.2163438096501	-10.4230467605856	7.56	4.55	11.91	-2.01344411841988	-1.65379215227333	-1.29414018612678	-2.05699226678643	-1.6895615015966	-1.32213073640676	-2.0358908663323	-1.67347358766375	-1.30800113172822	-0.7934735717857	10.2494014862364	0.619657227767226	-29.0467900815966	-0.919394479529659	-0.825777811121421	-1.07888372440663	-0.9555119400834	-0.860136370318516	-1.11799938644714	-0.908191919386276	-0.806262527166561	-1.06397192088758	0.0113584098842155	0.0116160381676736	0.0116553983699942
251	14.8022833995669	0.25	-0.7933844672628	-1.00758024612397	-0.579188688401625	0.41034212264811	-13.7065535009343	-16.2718686698379	-11.1412383320306	8.45	4.49	15.95	-1.82004050177184	-1.53310495663258	-1.24616941149332	-1.84777297114094	-1.55646530834345	-1.26515764554597	-1.76213535819651	-1.48482066645964	-1.20670517254745	-0.7933844672628	12.3008247911508	-0.827513350604122	-32.7043781577208	-0.919394479529659	-0.825777811121421	-1.07888372440663	-0.9555119400834	-0.860136370318516	-1.11799938644714	-0.908191919386276	-0.806262527166561	-1.06397192088758	0.0113584098842155	0.0116160381676736	0.0116553983699942
251	14.8022833995669	0.25	-0.790476227259892	-1.00523772229077	-0.575714732229016	0.414803251488121	-15.2820939612722	-18.1160832426685	-12.4481046798759	9.16	5.05	14.1	-1.87788106280063	-1.58411475954257	-1.29034845628451	-1.89856051447018	-1.60155922141926	-1.30455792836833	-1.86538192907391	-1.57506910075666	-1.28226552616455	-0.790476227259892	12.1136586812809	-0.525350215862267	-32.9708865753292	-0.919394479529659	-0.825777811121421	-1.07888372440663	-0.9555119400834	-0.860136370318516	-1.11799938644714	-0.908191919386276	-0.806262527166561	-1.06397192088758	0.0113584098842155	0.0116160381676736	0.0116553983699942
251	14.8022833995669	0.25	-0.785452030943761	-0.999594607463679	-0.571309454423842	0.401127729462652	-14.3730490026681	-17.1150027675737	-11.6310952377624	7.47	4.61	12.89	-2.15117886595906	-1.80654363156242	-1.46190839716578	-2.19942098136236	-1.84705699274035	-1.49469300411834	-2.16178065747339	-1.8149439860596	-1.46874582664502	-0.785452030943761	11.48839232929	0.20743746229257	-30.9895515284121	-0.919394479529659	-0.825777811121421	-1.07888372440663	-0.9555119400834	-0.860136370318516	-1.11799938644714	-0.908191919386276	-0.806262527166561	-1.06397192088758	0.0113584098842155	0.0116160381676736	0.0116553983699942
251	14.8022833995669	0.25	-0.784779274552995	-0.995573265169282	-0.573985283936709	0.446143113158744	-14.2990288400913	-16.7864749868883	-11.8115826932944	9.07	4.64	13.77	-1.75551408916341	-1.49537926275417	-1.23524443634493	-1.7756775792365	-1.51255489529747	-1.24943221135843	-1.73252164674927	-1.47626017352309	-1.21979937736121	-0.784779274552995	11.8228273291625	-0.16686437243753	-31.9647819603221	-0.919394479529659	-0.825777811121421	-1.07888372440663	-0.9555119400834	-0.860136370318516	-1.11799938644714	-0.908191919386276	-0.806262527166561	-1.06397192088758	0.0113584098842155	0.0116160381676736	0.0116553983699942
251	14.8022833995669	0.25	-0.782887320882598	-0.99596429579322	-0.569810345971976	0.416111806651836	-13.9668307198392	-16.5499422533218	-11.3837191863566	7.47	4.68	13.46	-2.07978581905024	-1.75517328239417	-1.4305607457381	-2.12640256253195	-1.7945140942806	-1.46262562602925	-2.08202840009354	-1.75671513255386	-1.43377358741188	-0.782887320882598	11.0813464638373	0.893652439682576	-29.9560131843216	-0.919394479529659	-0.825777811121421	-1.07888372440663	-0.9555119400834	-0.860136370318516	-1.11799938644714	-0.908191919386276	-0.806262527166561	-1.06397192088758	0.0113584098842155	0.0116160381676736	0.0116553983699942
251	14.8022833995669	0.25	-0.774576610227654	-0.983916124180733	-0.565237096274574	0.374586583886878	-13.5384256376727	-16.2696734892591	-10.8071777860863	7.49	4.19	12.4	-2.03946385632477	-1.69709181796441	-1.35471977960405	-2.08484310169542	-1.73485308830274	-1.38486307491006	-2.03464799760832	-1.6934527488061	-1.35085569890947	-0.774576610227654	10.7305411716588	0.668130303151277	-29.5030311970164	-0.919394479529659	-0.825777811121421	-1.07888372440663	-0.9555119400834	-0.860136370318516	-1.11799938644714	-0.908191919386276	-0.806262527166561	-1.06397192088758	0.0113584098842155	0.0116160381676736	0.0116553983699942
251	14.8022833995669	0.25	-0.77243417265146	-0.979831503433381	-0.565036841869539	0.300097145966478	-12.7491867255889	-15.7890628968942	-9.70931055428363	7.97	5.23	13.83	-1.866942882412	-1.50749943611674	-1.14805598982148	-1.90157273879376	-1.53546198894046	-1.16935123908715	-1.88046767156706	-1.516971653288	-1.1564693465578	-0.77243417265146	11.6710073581299	-0.660375215324398	-32.4125034356536	-0.919394479529659	-0.825777811121421	-1.07888372440663	-0.9555119400834	-0.860136370318516	-1.11799938644714	-0.908191919386276	-0.806262527166561	-1.06397192088758	0.0113584098842155	0.0116160381676736	0.0116553983699942
251	14.8022833995669	0.25	-0.769895918661174	-0.976014395283615	-0.563777442038733	0.373318055630495	-13.2598757331213	-15.9421859824417	-10.577565483801	7.53	4.44	13.26	-1.98893282119012	-1.65429020082654	-1.31964758046295	-2.03257075085655	-1.69058594629487	-1.34860114173319	-1.98133020601019	-1.64858995017402	-1.31534415134978	-0.769895918661174	11.8672111280769	-2.73692408249741	-33.4818567351857	-0.919394479529659	-0.825777811121421	-1.07888372440663	-0.9555119400834	-0.860136370318516	-1.11799938644714	-0.908191919386276	-0.806262527166561	-1.06397192088758	0.0113584098842155	0.0116160381676736	0.0116553983699942
251	14.8022833995669	0.25	-0.76776168136002	-0.977102177652011	-0.558421185068029	0.323733087639308	-11.951548950843	-14.6485131475622	-9.25458475412377	8.31	5.05	13.13	-1.66482861145047	-1.35831401071757	-1.05179940998467	-1.69174632249555	-1.38027585339465	-1.06880538429375	-1.67583071650744	-1.36628509566981	-1.05852538519397	-0.76776168136002	11.7270511201408	-0.416386251336995	-32.4208717443014	-0.919394479529659	-0.825777811121421	-1.07888372440663	-0.9555119400834	-0.860136370318516	-1.11799938644714	-0.908191919386276	-0.806262527166561	-1.06397192088758	0.0113584098842155	0.0116160381676736	0.0116553983699942
251	14.8022833995669	0.25	-0.765872018177983	-0.973359769701641	-0.558384266654326	0.420163282799946	-14.8361709141749	-17.5573122335745	-12.1150295947752	8.52	4.76	12.69	-1.94906890309048	-1.6469900964942	-1.34491128989792	-1.97792091830407	-1.67137044715566	-1.36481997600724	-1.95381662351913	-1.65175590720839	-1.3477725911042	-0.765872018177983	11.6677496407443	-0.815586066323126	-32.5259262019363	-0.919394479529659	-0.825777811121421	-1.07888372440663	-0.9555119400834	-0.860136370318516	-1.11799938644714	-0.908191919386276	-0.806262527166561	-1.06397192088758	0.0113584098842155	0.0116160381676736	0.0116553983699942
251	14.8022833995669	0.25	-0.758804052304335	-0.96427141486094	-0.553336689747729	0.480426823513585	-17.4074545540793	-20.2338340184749	-14.5810750896838	9.16	5.07	15.37	-2.09605001964057	-1.80326157794194	-1.51047313624331	-2.11905988282755	-1.82305728978564	-1.52705469674373	-2.06209185302518	-1.77445760235374	-1.48671983793985	-0.758804052304335	13.3997342767205	0.215227099686106	-32.8596558219889	-0.919394479529659	-0.825777811121421	-1.07888372440663	-0.9555119400834	-0.860136370318516	-1.11799938644714	-0.908191919386276	-0.806262527166561	-1.06397192088758	0.0113584098842155	0.0116160381676736	0.0116553983699942
251	14.8022833995669	0.25	-0.750830560164378	-0.956227016499269	-0.545434103829487	0.429330962397509	-16.0125728047825	-18.8948956829005	-13.1302499266645	7.38	4.4	12.86	-2.40028526257652	-2.03413361810913	-1.66798197364174	-2.45579811288267	-2.08117825767984	-1.70655840247701	-2.4014277120803	-2.03545650983959	-1.66800928096943	-0.750830560164378	11.1247011568242	1.55532648096189	-29.0661979122749	-0.919394479529659	-0.825777811121421	-1.07888372440663	-0.9555119400834	-0.860136370318516	-1.11799938644714	-0.908191919386276	-0.806262527166561	-1.06397192088758	0.0113584098842155	0.0116160381676736	0.0116553983699942
251	14.8022833995669	0.25	-0.740665461652389	-0.940495504758327	-0.540835418546452	0.430592761819581	-13.9805303972944	-16.4906085218567	-11.4704522727321	8.07	4.19	15.02	-1.92579093275194	-1.63266131983473	-1.33953170691753	-1.96005124149905	-1.66170677848017	-1.36336231546129	-1.86788185048338	-1.58323754371381	-1.29854313346343	-0.740665461652389	12.4212602718981	-3.04060482340026	-34.0089586748534	-0.919394479529659	-0.825777811121421	-1.07888372440663	-0.9555119400834	-0.860136370318516	-1.11799938644714	-0.908191919386276	-0.806262527166561	-1.06397192088758	0.0113584098842155	0.0116160381676736	0.0116553983699942
251	14.8022833995669	0.25	-0.731645834261857	-0.930050720708091	-0.533240947815623	0.422110913632244	-14.2318119802331	-16.8316998335267	-11.6319241269394	9.15	5.24	14.54	-1.74665307905602	-1.47685845527653	-1.20706383149703	-1.76598930272058	-1.49320793288862	-1.22042656305666	-1.73693798881752	-1.46965331562617	-1.20071274370154	-0.731645834261857	12.6036910536471	-0.095716838719823	-32.5052593586093	-0.919394479529659	-0.825777811121421	-1.07888372440663	-0.9555119400834	-0.860136370318516	-1.11799938644714	-0.908191919386276	-0.806262527166561	-1.06397192088758	0.0113584098842155	0.0116160381676736	0.0116553983699942
251	14.8022833995669	0.25	-0.702122032531142	-0.890610856866083	-0.5136332081962	0.403529215927933	-14.2316781460158	-16.9331389542407	-11.530217337791	9.04	4.64	15.77	-1.7759751834092	-1.49264157542753	-1.20930796744586	-1.79665019526933	-1.51001815960685	-1.22338612394437	-1.72436470327968	-1.44834592703996	-1.17392611705306	-0.702122032531142	12.5901786671002	0.618183714826566	-31.1072564302542	-0.919394479529659	-0.825777811121421	-1.07888372440663	-0.9555119400834	-0.860136370318516	-1.11799938644714	-0.908191919386276	-0.806262527166561	-1.06397192088758	0.0113584098842155	0.0116160381676736	0.0116553983699942
251	14.8022833995669	0.25	-0.692452096540561	-0.878842259872052	-0.506061933209069	0.389092640174252	-13.2540177511458	-15.8469679764244	-10.6610675258671	7.85	4.27	14.75	-1.89986918640893	-1.58900427886145	-1.27813937131398	-1.93673437458428	-1.61983742367517	-1.30294047276606	-1.85353992555591	-1.55147596185617	-1.24718664898258	-0.692452096540561	12.7099798185848	-1.70788359962368	-33.4159051720262	-0.919394479529659	-0.825777811121421	-1.07888372440663	-0.9555119400834	-0.860136370318516	-1.11799938644714	-0.908191919386276	-0.806262527166561	-1.06397192088758	0.0113584098842155	0.0116160381676736	0.0116553983699942
251	14.8022833995669	0.25	-0.691818228579278	-0.878146819983433	-0.505489637175124	0.422861761226163	-13.790172080483	-16.3055072596019	-11.2748369013642	9.79	4.87	14.83	-1.58570176059072	-1.34108677508294	-1.09647178957516	-1.59794905296572	-1.35144476436118	-1.10494047575664	-1.5540686386356	-1.31403843330608	-1.07491864123464	-0.691818228579278	13.1856614590666	-0.823154238374051	-33.7467991542553	-0.919394479529659	-0.825777811121421	-1.07888372440663	-0.9555119400834	-0.860136370318516	-1.11799938644714	-0.908191919386276	-0.806262527166561	-1.06397192088758	0.0113584098842155	0.0116160381676736	0.0116553983699942
251	14.8022833995669	0.25	-0.690763161355478	-0.879183660033893	-0.502342662677064	0.323330111710456	-11.5465425071555	-14.1545135773058	-8.93857143700511	7.26	4.88	12.87	-1.82716025176844	-1.4905057244959	-1.15385119722335	-1.87137924273855	-1.52657736030813	-1.18177547787771	-1.85127941328348	-1.50935960556578	-1.16963128885927	-0.690763161355478	10.585267735746	-0.567126363475215	-30.8934876737959	-0.919394479529659	-0.825777811121421	-1.07888372440663	-0.9555119400834	-0.860136370318516	-1.11799938644714	-0.908191919386276	-0.806262527166561	-1.06397192088758	0.0113584098842155	0.0116160381676736	0.0116553983699942
251	14.8022833995669	0.25	-0.689388814951553	-0.873426017712117	-0.505351612190988	0.391788055714984	-14.8961097980843	-17.793855049732	-11.9983645464367	8.87	4.94	15.16	-1.90172698929881	-1.5920290437008	-1.28233109810279	-1.92581873192039	-1.61219742443197	-1.29857611694355	-1.87197638793257	-1.56768739612827	-1.2619680277156	-0.689388814951553	13.0778437673075	-2.72533397958644	-35.7050408232558	-0.919394479529659	-0.825777811121421	-1.07888372440663	-0.9555119400834	-0.860136370318516	-1.11799938644714	-0.908191919386276	-0.806262527166561	-1.06397192088758	0.0113584098842155	0.0116160381676736	0.0116553983699942
251	14.8022833995669	0.25	-0.686576798033969	-0.872371650710775	-0.500781945357163	0.416250291080522	-13.1112507681662	-15.5354351494902	-10.6870663868422	8.7	4.84	15.47	-1.69061806713113	-1.42681020634791	-1.16300234556469	-1.71373361578016	-1.44631875258848	-1.1789038893968	-1.65712327837121	-1.39887685107478	-1.1400211395563	-0.686576798033969	12.6336734315641	-1.3406490469037	-33.6082576618817	-0.919394479529659	-0.825777811121421	-1.07888372440663	-0.9555119400834	-0.860136370318516	-1.11799938644714	-0.908191919386276	-0.806262527166561	-1.06397192088758	0.0113584098842155	0.0116160381676736	0.0116553983699942
251	14.8022833995669	0.25	-0.683596725134791	-0.869022698574454	-0.498170751695128	0.417552804879336	-14.7521930924176	-17.4724794668595	-12.0319067179756	7.68	4.47	12.92	-2.13854735743809	-1.80559740327893	-1.47264744911978	-2.18283315298189	-1.84298835333571	-1.50314355368954	-2.13677041188662	-1.80433668743519	-1.47133062704057	-0.683596725134791	11.6385073462957	-0.873057015194162	-31.4449317945266	-0.919394479529659	-0.825777811121421	-1.07888372440663	-0.9555119400834	-0.860136370318516	-1.11799938644714	-0.908191919386276	-0.806262527166561	-1.06397192088758	0.0113584098842155	0.0116160381676736	0.0116553983699942
251	14.8022833995669	0.25	-0.67939095271398	-0.862232708848902	-0.496549196579057	0.301415240109981	-11.5573502495229	-14.3044263231004	-8.8102741759455	8.87	5.21	14.12	-1.52870473421851	-1.23512650157353	-0.941548268928542	-1.54806606221832	-1.25076960699666	-0.953473151774995	-1.52602858392914	-1.23272145560342	-0.940513378392404	-0.67939095271398	12.2536832109224	0.729917238609948	-31.6001109387997	-0.919394479529659	-0.825777811121421	-1.07888372440663	-0.9555119400834	-0.860136370318516	-1.11799938644714	-0.908191919386276	-0.806262527166561	-1.06397192088758	0.0113584098842155	0.0116160381676736	0.0116553983699942
251	14.8022833995669	0.25	-0.676798758848797	-0.859300249017226	-0.494297268680368	0.363436950466842	-11.9940264795337	-14.4723422346193	-9.51571072444804	7.95	4.74	14.14	-1.71557678966039	-1.42179290050497	-1.12800901134956	-1.74766533513797	-1.44838644410064	-1.14910755306332	-1.70389595180427	-1.41314184571808	-1.12010443152141	-0.676798758848797	11.6342554709536	-0.406512542222821	-32.0896547813408	-0.919394479529659	-0.825777811121421	-1.07888372440663	-0.9555119400834	-0.860136370318516	-1.11799938644714	-0.908191919386276	-0.806262527166561	-1.06397192088758	0.0113584098842155	0.0116160381676736	0.0116553983699942
251	14.8022833995669	0.25	-0.671170572220017	-0.854590169674062	-0.487750974765972	0.331409705946917	-12.4460018338605	-15.2060251079697	-9.68597855975125	8.03	4.97	14.19	-1.78461895859028	-1.46069539367757	-1.13677182876486	-1.8169063186387	-1.4871223224456	-1.15733832625249	-1.7813471338066	-1.4577793387934	-1.13458647282521	-0.671170572220017	12.6222844546926	-1.16192198087573	-32.9718868678926	-0.919394479529659	-0.825777811121421	-1.07888372440663	-0.9555119400834	-0.860136370318516	-1.11799938644714	-0.908191919386276	-0.806262527166561	-1.06397192088758	0.0113584098842155	0.0116160381676736	0.0116553983699942
251	14.8022833995669	0.25	-0.670065686126702	-0.851077559267073	-0.489053812986332	0.383989049288166	-14.3054205076451	-17.1343419444613	-11.4764990708289	8.02	4.86	13.44	-2.01239535009778	-1.68014399409627	-1.34789263809475	-2.04889289108308	-1.71061570249231	-1.37233851390153	-2.01642076556276	-1.68168105606401	-1.35041567871321	-0.670065686126702	11.9164536472843	-0.556140037990012	-31.9457677213546	-0.919394479529659	-0.825777811121421	-1.07888372440663	-0.9555119400834	-0.860136370318516	-1.11799938644714	-0.908191919386276	-0.806262527166561	-1.06397192088758	0.0113584098842155	0.0116160381676736	0.0116553983699942
251	14.8022833995669	0.25	-0.653276684629327	-0.830823801396221	-0.475729567862432	0.429191283808695	-13.2451502623119	-15.6300064896391	-10.8602940349847	9.34	5.02	16.39	-1.59016147316396	-1.34753160002573	-1.1049017268875	-1.60610310978066	-1.36104083129543	-1.11597855281019	-2.97768843173979	-1.31326277226358	-1.07688484260618	-0.653276684629327	13.4343244036318	0.812427169132766	-32.082738412026	-0.919394479529659	-0.825777811121421	-1.07888372440663	-0.9555119400834	-0.860136370318516	-1.11799938644714	-0.908191919386276	-0.806262527166561	-1.06397192088758	0.0113584098842155	0.0116160381676736	0.0116553983699942
251	14.8022833995669	0.25	-0.650356308864425	-0.825600439659553	-0.475112178069297	0.408209003343868	-15.8261277614342	-18.801237682293	-12.8510178405754	8.43	4.73	13.85	-2.1071778284155	-1.77373777684715	-1.44029772527879	-2.13953020892535	-1.80097071310312	-1.4624112172809	-2.09094598768077	-1.76086828090833	-1.42969168751634	-0.650356308864425	11.7232036284325	-0.37461382513411	-31.5161600812643	-0.919394479529659	-0.825777811121421	-1.07888372440663	-0.9555119400834	-0.860136370318516	-1.11799938644714	-0.908191919386276	-0.806262527166561	-1.06397192088758	0.0113584098842155	0.0116160381676736	0.0116553983699942
251	14.8022833995669	0.25	-0.624151739011925	-0.793810372745513	-0.454493105278337	0.411796034551558	-13.663274208297	-16.2128218968538	-11.1137265197402	8.31	5.13	13.45	-1.84328882917619	-1.55342240100796	-1.26355597283973	-1.87313162981535	-1.57857227133099	-1.28401291284664	-1.85461056492988	-1.56179894198016	-1.27016773268698	-0.624151739011925	12.5668377062033	-2.32906907414648	-34.6180987600569	-0.919394479529659	-0.825777811121421	-1.07888372440663	-0.9555119400834	-0.860136370318516	-1.11799938644714	-0.908191919386276	-0.806262527166561	-1.06397192088758	0.0113584098842155	0.0116160381676736	0.0116553983699942
251	14.8022833995669	0.25	-0.616698610357552	-0.781596050035318	-0.451801170679785	0.467635638076114	-13.8187736904749	-16.1207754589602	-11.5167719219896	8.85	4.51	16.47	-1.72515609246213	-1.47880861458359	-1.23246113670506	-1.74713453198136	-1.49764859424582	-1.24816265651027	-1.65918984494356	-1.42325278590357	-1.18546114095188	-0.616698610357552	13.3519801582215	-0.246909873836442	-32.4824349794236	-0.919394479529659	-0.825777811121421	-1.07888372440663	-0.9555119400834	-0.860136370318516	-1.11799938644714	-0.908191919386276	-0.806262527166561	-1.06397192088758	0.0113584098842155	0.0116160381676736	0.0116553983699942
251	14.8022833995669	0.25	-0.609651281879882	-0.773911631476062	-0.445390932283703	0.417936137079891	-14.2817460692432	-16.9132082032091	-11.6502839352774	6.91	4.26	11.64	-2.28745138903697	-1.93155547377257	-1.57565955850817	-2.35019586674794	-1.98453777536485	-1.61887968398176	-2.31579997756735	-1.95357110458468	-1.59510440976039	-0.609651281879882	11.2075549401686	2.12448535329333	-27.7401033131835	-0.919394479529659	-0.825777811121421	-1.07888372440663	-0.9555119400834	-0.860136370318516	-1.11799938644714	-0.908191919386276	-0.806262527166561	-1.06397192088758	0.0113584098842155	0.0116160381676736	0.0116553983699942
251	14.8022833995669	0.25	-0.600695633505446	-0.762018962468799	-0.439372304542093	0.430758017963293	-15.3110434930661	-18.0590770252301	-12.5630099609021	8.73	5.05	14.18	-1.95944565426372	-1.66127856882258	-1.36311148338145	-1.98591193254274	-1.68371749730512	-1.38152306206749	-1.95027418747994	-1.65451087292446	-1.35652251054039	-0.600695633505446	13.220623031037	-0.176601148865557	-33.0721577521543	-0.919394479529659	-0.825777811121421	-1.07888372440663	-0.9555119400834	-0.860136370318516	-1.11799938644714	-0.908191919386276	-0.806262527166561	-1.06397192088758	0.0113584098842155	0.0116160381676736	0.0116553983699942
251	14.8022833995669	0.25	-0.597709834973637	-0.76148961400141	-0.433930055945863	0.422809559333824	-15.0866251593463	-17.8387284372286	-12.334521881464	8.49	4.58	14.8	-1.9857355755784	-1.6793824963336	-1.3730294170888	-2.01544254717068	-1.70450636918189	-1.3935701911931	-1.94655313686793	-1.646264010911	-1.34526389227054	-0.597709834973637	12.6569927890936	-2.56672617616235	-34.6785614840995	-0.919394479529659	-0.825777811121421	-1.07888372440663	-0.9555119400834	-0.860136370318516	-1.11799938644714	-0.908191919386276	-0.806262527166561	-1.06397192088758	0.0113584098842155	0.0116160381676736	0.0116553983699942
251	14.8022833995669	0.25	-0.592652806055631	-0.752192986466293	-0.43311262564497	0.434436929615621	-13.6309013115995	-16.0591165989769	-11.202686024222	6.83	3.86	14.4	-2.19481568475541	-1.86294904901291	-1.53108241327041	-2.25666236481592	-1.91544421505515	-1.57422606529437	-2.13626293705306	-1.81348987876091	-1.49084640229453	-0.592652806055631	11.8978799316888	-1.42518641170516	-31.6456141869434	-0.919394479529659	-0.825777811121421	-1.07888372440663	-0.9555119400834	-0.860136370318516	-1.11799938644714	-0.908191919386276	-0.806262527166561	-1.06397192088758	0.0113584098842155	0.0116160381676736	0.0116553983699942
251	14.8022833995669	0.25	-0.577211125906272	-0.734004853704802	-0.420417398107743	0.422153341540486	-15.1076660971309	-17.8673162349609	-12.3480159593009	7.76	4.7	13.27	-2.16545871577073	-1.83099838804961	-1.4965380603285	-2.20895076131462	-1.86777298213626	-1.52659520295789	-2.16771310556725	-1.83395251241179	-1.49791076545411	-0.577211125906272	12.4165126400396	-1.57764979254136	-33.0210433643706	-0.919394479529659	-0.825777811121421	-1.07888372440663	-0.9555119400834	-0.860136370318516	-1.11799938644714	-0.908191919386276	-0.806262527166561	-1.06397192088758	0.0113584098842155	0.0116160381676736	0.0116553983699942
251	14.8022833995669	0.25	-0.573610244468345	-0.72852186384079	-0.4186986250959	0.473597494960321	-14.1307544660689	-16.4567297049186	-11.8047792272193	8.15	4.67	14.93	-1.90454038483019	-1.63535483849529	-1.3661692921604	-1.93738465801099	-1.66355693990039	-1.38972922178979	-1.87293146501961	-1.60911100136977	-2.67133173623798	-0.573610244468345	12.6162661173386	2.30794981402699	-29.6391242850038	-0.919394479529659	-0.825777811121421	-1.07888372440663	-0.9555119400834	-0.860136370318516	-1.11799938644714	-0.908191919386276	-0.806262527166561	-1.06397192088758	0.0113584098842155	0.0116160381676736	0.0116553983699942
251	14.8022833995669	0.25	-0.53385042529374	-0.679527911638342	-0.388172938949139	0.375009728054238	-13.7231205680948	-16.4891302909115	-10.9571108452781	8.09	4.36	14.99	-1.92220132964278	-1.59975693911397	-1.27731254858516	-1.95619114026092	-1.62804504533729	-1.29989895041366	-1.87421012281085	-1.55922880642924	-1.24480444076144	-0.53385042529374	13.2053744477691	-1.67248352332121	-33.7837447647894	-0.919394479529659	-0.825777811121421	-1.07888372440663	-0.9555119400834	-0.860136370318516	-1.11799938644714	-0.908191919386276	-0.806262527166561	-1.06397192088758	0.0113584098842155	0.0116160381676736	0.0116553983699942
251	14.8022833995669	0.25	-0.515775852744809	-0.654645495828784	-0.376906209660834	0.41654848100441	-14.4309500036295	-17.0975016123493	-11.7643983949096	7.86	4.84	14.51	-2.04646060372133	-1.72729158483419	-1.40812256594705	-2.08596286195913	-1.76063301252257	-1.43530316308601	-2.03336015921789	-1.71713403395346	-1.39925743187939	-0.515775852744809	12.8389018977651	1.38000978518079	-30.1710958202025	-0.919394479529659	-0.825777811121421	-1.07888372440663	-0.9555119400834	-0.860136370318516	-1.11799938644714	-0.908191919386276	-0.806262527166561	-1.06397192088758	0.0113584098842155	0.0116160381676736	0.0116553983699942
251	14.8022833995669	0.25	-0.466734270342691	-0.591706214191921	-0.341762326493462	0.443681390501304	-13.8295370276987	-16.247330998437	-11.4117430569603	8.58	4.66	14.89	-1.79115078443863	-1.52460647831748	-1.25806217219634	-1.81695347475366	-1.5465694247953	-1.27618537483693	-1.75885744526845	-1.495842737874	-1.23455769588378	-0.466734270342691	13.4848872042524	-0.0355030121782739	-32.1599311601939	-0.919394479529659	-0.825777811121421	-1.07888372440663	-0.9555119400834	-0.860136370318516	-1.11799938644714	-0.908191919386276	-0.806262527166561	-1.06397192088758	0.0113584098842155	0.0116160381676736	0.0116553983699942
251	14.8022833995669	0.26	-1.25242756653427	-1.57919519790478	-0.925659935163773	0.379341236845199	-15.7959674451068	-18.9505588043689	-12.6413760858448	7.39	4.45	12.29	-2.40471116944911	-2.00441262654196	-1.60411408363481	-2.4601510442512	-2.05062374182225	-1.6410964393933	-2.42071624116558	-2.01775408266093	-1.61532964739038	-1.25242756653427	9.35833111804798	-0.535432110502416	-30.2750651850248	-0.919394479529659	-0.825777811121421	-1.07888372440663	-0.9555119400834	-0.860136370318516	-1.11799938644714	-0.908191919386276	-0.806262527166561	-1.06397192088758	0.0113584098842155	0.0116160381676736	0.0116553983699942
251	14.8022833995669	0.26	-1.24510457848244	-1.57066496254417	-0.919544194420702	0.407255351156976	-15.97533427598	-18.9844288468593	-12.9662397051007	7.85	4.72	13.69	-2.27703829337626	-1.91612021564245	-1.55520213790864	-2.32128592719149	-1.95335445359723	-1.58542298000296	-2.27232129856292	-1.91210684951201	-1.55121362744112	-1.24510457848244	10.0581051127262	2.83779334335194	-27.5958002056426	-0.919394479529659	-0.825777811121421	-1.07888372440663	-0.9555119400834	-0.860136370318516	-1.11799938644714	-0.908191919386276	-0.806262527166561	-1.06397192088758	0.0113584098842155	0.0116160381676736	0.0116553983699942
251	14.8022833995669	0.26	-1.16058326925383	-1.46585079597762	-0.855315742530041	0.388920769720303	-15.7284929599005	-18.806649959416	-12.6503359603851	7.52	4.52	12.68	-2.34775046432092	-1.96348508263625	-1.57921970095157	-2.39935538398038	-2.00664362588087	-1.61393186778136	-2.35724615367101	-1.97006643396671	-1.58546177004238	-1.16058326925383	9.8458519651811	-1.08193858152432	-31.2345566478321	-0.919394479529659	-0.825777811121421	-1.07888372440663	-0.9555119400834	-0.860136370318516	-1.11799938644714	-0.908191919386276	-0.806262527166561	-1.06397192088758	0.0113584098842155	0.0116160381676736	0.0116553983699942
251	14.8022833995669	0.26	-1.13568711413956	-1.43618897182716	-0.835185256451952	0.327171328861901	-13.2665171455249	-16.236862934192	-10.2961713568579	7.74	4.26	12.1	-1.97315711250199	-1.6121908998011	-1.25122468710021	-2.01312230592014	-1.64484492452588	-1.27656754313163	-1.97368288840285	-1.61258030606986	-1.25206766456755	-1.13568711413956	9.56093542516047	1.48118278010693	-28.07910925719	-0.919394479529659	-0.825777811121421	-1.07888372440663	-0.9555119400834	-0.860136370318516	-1.11799938644714	-0.908191919386276	-0.806262527166561	-1.06397192088758	0.0113584098842155	0.0116160381676736	0.0116553983699942
251	14.8022833995669	0.26	-1.13115128522438	-1.43031948278869	-0.831983087660066	0.359208777910664	-14.7838168194259	-17.8666983845655	-11.7009352542863	8.41	4.62	12.94	-2.0078327681321	-1.6613831615218	-1.3149335549115	-2.03897343076891	-1.68715053287094	-1.33532763497297	-2.00450811074679	-1.65822553082538	-1.31277305888973	-1.13115128522438	10.244040313394	-0.971408014614421	-31.6608171091342	-0.919394479529659	-0.825777811121421	-1.07888372440663	-0.9555119400834	-0.860136370318516	-1.11799938644714	-0.908191919386276	-0.806262527166561	-1.06397192088758	0.0113584098842155	0.0116160381676736	0.0116553983699942
251	14.8022833995669	0.26	-1.11609406094989	-1.40948391738258	-0.822704204517198	0.425783423949623	-15.7770625320257	-18.6376491061108	-12.9164759579405	7.58	4.4	13.89	-2.31088555254492	-1.95620089525679	-1.60151623796865	-2.3606606776627	-1.99833632001189	-1.63601196236108	-2.28604158525949	-1.9354562230313	-1.58426346803261	-1.11609406094989	10.5628108876648	-2.36372755676063	-32.8664191413558	-0.919394479529659	-0.825777811121421	-1.07888372440663	-0.9555119400834	-0.860136370318516	-1.11799938644714	-0.908191919386276	-0.806262527166561	-1.06397192088758	0.0113584098842155	0.0116160381676736	0.0116553983699942
251	14.8022833995669	0.26	-1.11125413452353	-1.40457072765972	-0.817937541387334	0.347543330018397	-14.3967932917085	-17.4765938208255	-11.3169927625914	6.82	4.23	12.23	-2.39007059471838	-1.96888207493547	-1.54769355515255	-2.45752906674578	-2.02445272488647	-1.59137638302716	-2.40461681505489	-1.98166496437808	-1.55805081727606	-1.11125413452353	9.84347675123363	1.99798234940338	-27.4927873658622	-0.919394479529659	-0.825777811121421	-1.07888372440663	-0.9555119400834	-0.860136370318516	-1.11799938644714	-0.908191919386276	-0.806262527166561	-1.06397192088758	0.0113584098842155	0.0116160381676736	0.0116553983699942
251	14.8022833995669	0.26	-1.11090080997153	-1.40660779865708	-0.815193821285982	0.380367010480912	-15.8361166438233	-18.991847801249	-12.6803854863977	9.42	5.11	14.98	-1.91584024813594	-1.5974996197272	-1.27915899131847	-1.93420019383793	-1.61280883264602	-1.2914174714541	-1.89003347850437	-1.57587674422606	-1.262141047851	-1.11090080997153	11.8163925283826	-1.43160755701971	-33.8240739984997	-0.919394479529659	-0.825777811121421	-1.07888372440663	-0.9555119400834	-0.860136370318516	-1.11799938644714	-0.908191919386276	-0.806262527166561	-1.06397192088758	0.0113584098842155	0.0116160381676736	0.0116553983699942
251	14.8022833995669	0.26	-1.11026401453319	-1.40047438905485	-0.820053640011532	0.298822413579908	-12.9467082338307	-16.0430739514757	-9.85034251618563	7.64	4.25	13.19	-1.9727197728871	-1.59197840787418	-1.21123704286126	-2.0141559685721	-1.62541728233653	-1.23667859610096	-1.95570217173568	-1.5772400567815	-1.19950733666895	-1.11026401453319	10.4461837282468	2.13608509773016	-28.7907827859536	-0.919394479529659	-0.825777811121421	-1.07888372440663	-0.9555119400834	-0.860136370318516	-1.11799938644714	-0.908191919386276	-0.806262527166561	-1.06397192088758	0.0113584098842155	0.0116160381676736	0.0116553983699942
251	14.8022833995669	0.26	-1.09581287977545	-1.38488227093451	-0.806743488616387	0.288460885830343	-12.755760180536	-15.8836232328973	-9.62789712817463	8.87	5.61	13.12	-1.69706888719755	-1.36287567499751	-1.02868246279746	-1.71854035586239	-1.38011890099177	-1.04169744612115	-1.72108368609597	-1.3819710277943	-1.04234588972053	-1.09581287977545	10.6360714910328	0.501178863182877	-31.2020795327496	-0.919394479529659	-0.825777811121421	-1.07888372440663	-0.9555119400834	-0.860136370318516	-1.11799938644714	-0.908191919386276	-0.806262527166561	-1.06397192088758	0.0113584098842155	0.0116160381676736	0.0116553983699942
251	14.8022833995669	0.26	-1.08851439581359	-1.37375231965684	-0.803276471970349	0.452366170375555	-16.120761580089	-18.8900685012566	-13.3514546589214	8.95	5.24	14.54	-2.00158505792375	-1.70815026419363	-1.41471547046352	-2.02599742099064	-1.72898374526765	-1.43197006954467	-1.99194209346428	-1.69990456583656	-1.40833689214353	-1.08851439581359	11.1259071573666	-0.925440544739721	-33.2191844557522	-0.919394479529659	-0.825777811121421	-1.07888372440663	-0.9555119400834	-0.860136370318516	-1.11799938644714	-0.908191919386276	-0.806262527166561	-1.06397192088758	0.0113584098842155	0.0116160381676736	0.0116553983699942
251	14.8022833995669	0.26	-1.05801731327834	-1.33784185390871	-0.778192772647962	0.415421331768576	-16.1819609496678	-19.1790089269842	-13.1849129723514	7.42	4.71	13.7	-2.42375829832869	-2.04500463419699	-1.66625097006529	-2.47898114105655	-2.09159796380823	-1.70421478655991	-2.42516017261411	-2.04684460434551	-1.66655995098615	-1.05801731327834	10.952749936961	-0.206324471958186	-30.8812418018891	-0.919394479529659	-0.825777811121421	-1.07888372440663	-0.9555119400834	-0.860136370318516	-1.11799938644714	-0.908191919386276	-0.806262527166561	-1.06397192088758	0.0113584098842155	0.0116160381676736	0.0116553983699942
251	14.8022833995669	0.26	-1.05305636730348	-1.33029104817897	-0.775821686427988	0.440057258942303	-17.1415354702813	-20.1604609861657	-14.1226099543969	7.8	4.07	12.61	-2.43233374662909	-2.06810425723972	-1.70387476785036	-2.48049247956791	-2.10905146719892	-1.73761045482992	-2.40824699239673	-2.04859093141499	-1.68698577460379	-1.05305636730348	10.80024539532	1.83303666388296	-28.714426580583	-0.919394479529659	-0.825777811121421	-1.07888372440663	-0.9555119400834	-0.860136370318516	-1.11799938644714	-0.908191919386276	-0.806262527166561	-1.06397192088758	0.0113584098842155	0.0116160381676736	0.0116553983699942
251	14.8022833995669	0.26	-1.0440485976672	-1.32142734629998	-0.766669849034426	0.36742909113161	-16.0687395036628	-19.3605521569696	-12.776926850356	8.36	4.86	12.75	-2.18722016806036	-1.81533413059541	-1.44344809313046	-2.22181581796966	-1.84404759299283	-1.466279368016	-2.19826938540001	-1.82348875220328	-1.45164293996268	-1.0440485976672	10.7145865685119	-0.147069795503294	-31.8906703577497	-0.919394479529659	-0.825777811121421	-1.07888372440663	-0.9555119400834	-0.860136370318516	-1.11799938644714	-0.908191919386276	-0.806262527166561	-1.06397192088758	0.0113584098842155	0.0116160381676736	0.0116553983699942
251	14.8022833995669	0.26	-1.04293102629819	-1.3164933924899	-0.769368660106476	0.404836840096678	-14.7842319125996	-17.5829698533223	-11.9854939718769	7.41	4.17	12.73	-2.2246739112688	-1.87056539984304	-1.51645688841728	-2.2755336561156	-1.91332963529947	-1.55112561448334	-2.21222506664119	-1.85905323576004	-1.5081421561202	-1.04293102629819	10.2980276870745	-0.37329437311528	-30.1639750095622	-0.919394479529659	-0.825777811121421	-1.07888372440663	-0.9555119400834	-0.860136370318516	-1.11799938644714	-0.908191919386276	-0.806262527166561	-1.06397192088758	0.0113584098842155	0.0116160381676736	0.0116553983699942
251	14.8022833995669	0.26	-1.04243471275075	-1.31740962407153	-0.767459801429967	0.335124428983062	-14.0263142145795	-17.1108951484906	-10.9417332806683	8.16	4.77	13.53	-1.97742741577697	-1.62095659107924	-1.26448576638151	-2.01135972010419	-1.64877191917213	-1.28618411824007	-1.97315303123772	-1.61692475781573	-1.26141586397763	-1.04243471275075	10.5796118071189	-2.68020648851042	-33.7629587422711	-0.919394479529659	-0.825777811121421	-1.07888372440663	-0.9555119400834	-0.860136370318516	-1.11799938644714	-0.908191919386276	-0.806262527166561	-1.06397192088758	0.0113584098842155	0.0116160381676736	0.0116553983699942
251	14.8022833995669	0.26	-1.0386885446787	-1.31034974256299	-0.767027346794419	0.320994278104218	-13.3786741559994	-16.4166660413664	-10.3406822706323	9.09	4.7	14.31	-1.71391903468975	-1.39674914730559	-1.07957925992142	-1.73344787664108	-1.41266407256828	-1.09188026849547	-1.6858716946228	-1.37430018686229	-1.0627493126138	-1.0386885446787	10.9823176492069	1.10823153322362	-30.4827464184494	-0.919394479529659	-0.825777811121421	-1.07888372440663	-0.9555119400834	-0.860136370318516	-1.11799938644714	-0.908191919386276	-0.806262527166561	-1.06397192088758	0.0113584098842155	0.0116160381676736	0.0116553983699942
251	14.8022833995669	0.26	-1.03331084611552	-1.30636074564624	-0.760260946584801	0.332232380070154	-14.201848747409	-17.3454108464034	-11.0582866484147	8.73	5.16	15.35	-1.88040929596518	-1.53961694196808	-1.19882458797097	-1.90571842174601	-1.56033921712497	-1.21496001250392	-1.8595465802835	-1.52331174397432	-1.186024484168	-1.03331084611552	11.5452019492222	-0.663738385360037	-32.926490092785	-0.919394479529659	-0.825777811121421	-1.07888372440663	-0.9555119400834	-0.860136370318516	-1.11799938644714	-0.908191919386276	-0.806262527166561	-1.06397192088758	0.0113584098842155	0.0116160381676736	0.0116553983699942
251	14.8022833995669	0.26	-1.02421405615099	-1.29585662142958	-0.752571490872399	0.338136126629576	-13.2337769089064	-16.1245088568728	-10.34304496094	8.15	4.45	14.94	-1.8664899350297	-1.53187372230404	-1.19725750957839	-1.89870187509401	-1.55831084559245	-1.21791981609089	-1.82428988291452	-1.4967502663078	-1.17048100891097	-1.02421405615099	11.2318718066467	-1.31906272601136	-32.3029107139902	-0.919394479529659	-0.825777811121421	-1.07888372440663	-0.9555119400834	-0.860136370318516	-1.11799938644714	-0.908191919386276	-0.806262527166561	-1.06397192088758	0.0113584098842155	0.0116160381676736	0.0116553983699942
251	14.8022833995669	0.26	-1.02363908751471	-1.29120675009445	-0.756071424934966	0.331256196998283	-12.4273153041627	-15.1841495713082	-9.6704810370172	8	4.84	14.23	-1.78855974401334	-1.4638288285296	-1.13909791304586	-1.82131632623223	-1.4906381255277	-1.15995992482318	-1.77985674517972	-1.45665197156332	-1.13300261953713	-1.02363908751471	10.8066481923792	0.429670063745735	-30.7260765154962	-0.919394479529659	-0.825777811121421	-1.07888372440663	-0.9555119400834	-0.860136370318516	-1.11799938644714	-0.908191919386276	-0.806262527166561	-1.06397192088758	0.0113584098842155	0.0116160381676736	0.0116553983699942
251	14.8022833995669	0.26	-1.0164857898314	-1.28400836022535	-0.748963219437446	0.366838306687372	-15.0981847758941	-18.1951061077457	-12.0012634440424	8.32	4.5	12.8	-2.06400409378945	-1.71269763428139	-1.36139117477332	-2.09714678530861	-1.74019923155504	-1.38325167780148	-2.05585579946719	-1.70678293596779	-1.35596307407669	-1.0164857898314	10.4219755695807	-0.320036091420179	-30.7356346838053	-0.919394479529659	-0.825777811121421	-1.07888372440663	-0.9555119400834	-0.860136370318516	-1.11799938644714	-0.908191919386276	-0.806262527166561	-1.06397192088758	0.0113584098842155	0.0116160381676736	0.0116553983699942
251	14.8022833995669	0.26	-1.00183037696137	-1.26836290929035	-0.73529784463239	0.410464343648102	-14.0434149714218	-16.6711133369639	-11.4157166058796	6.82	4.17	12.59	-2.28028492537895	-1.92086675994046	-1.56144859450198	-2.34467140531508	-1.97510465263641	-1.60553789995774	-2.28349169595731	-1.92176997314752	-1.56297646796508	-1.00183037696137	9.89462702523469	1.39386319448899	-27.8451874341895	-0.919394479529659	-0.825777811121421	-1.07888372440663	-0.9555119400834	-0.860136370318516	-1.11799938644714	-0.908191919386276	-0.806262527166561	-1.06397192088758	0.0113584098842155	0.0116160381676736	0.0116553983699942
251	14.8022833995669	0.26	-0.986101932689631	-1.24634465948885	-0.725859205890413	0.327486188822436	-13.5417492597873	-16.5715518948119	-10.5119466247628	8.92	5.23	15.07	-1.76050301374432	-1.43862750661809	-1.11675199949186	-1.78222602795745	-1.45637886831965	-1.13053170868185	-1.745750325933	-1.42646951124826	-1.108070054565	-0.986101932689631	11.7375027291441	-0.525023947522058	-33.1988239373364	-0.919394479529659	-0.825777811121421	-1.07888372440663	-0.9555119400834	-0.860136370318516	-1.11799938644714	-0.908191919386276	-0.806262527166561	-1.06397192088758	0.0113584098842155	0.0116160381676736	0.0116553983699942
251	14.8022833995669	0.26	-0.982650471564619	-1.24139892646953	-0.723902016659703	0.378875103391306	-15.2941473282376	-18.3515466559752	-12.2367480005001	10.13	6.12	16.72	-1.72699303544559	-1.43927301682473	-1.15155299820386	-1.73755499205507	-1.44807533324459	-1.15859567443412	-1.71295759016299	-1.42706456622053	-1.14128038022708	-0.982650471564619	12.5195921432385	-0.667809650603342	-34.6783191092761	-0.919394479529659	-0.825777811121421	-1.07888372440663	-0.9555119400834	-0.860136370318516	-1.11799938644714	-0.908191919386276	-0.806262527166561	-1.06397192088758	0.0113584098842155	0.0116160381676736	0.0116553983699942
251	14.8022833995669	0.26	-0.980394888509963	-1.2362497949465	-0.724539982073423	0.439145654697444	-15.2433127699196	-17.9328996148603	-12.553725924979	7.74	4.65	14.14	-2.17811414535694	-1.85143930314254	-1.52476446092814	-2.22215787486868	-1.88887732816471	-1.55559678146073	-2.16183390451328	-1.83834741576839	-1.51363823086052	-0.980394888509963	11.4241095302374	-0.34778531042991	-31.2729181584507	-0.919394479529659	-0.825777811121421	-1.07888372440663	-0.9555119400834	-0.860136370318516	-1.11799938644714	-0.908191919386276	-0.806262527166561	-1.06397192088758	0.0113584098842155	0.0116160381676736	0.0116553983699942
251	14.8022833995669	0.26	-0.970857913498985	-1.22792016730155	-0.71379565969642	0.32843332899418	-13.9616770296798	-17.0787287255202	-10.8446253338394	7.22	4.5	12.18	-2.21575748677621	-1.81135791215175	-1.40695833752729	-2.27013573616867	-1.85581154612291	-1.44148735607714	-2.23937344847744	-1.83050953198694	-1.42096522994542	-0.970857913498985	9.82120497497798	-1.73256508531003	-31.7847879059039	-0.919394479529659	-0.825777811121421	-1.07888372440663	-0.9555119400834	-0.860136370318516	-1.11799938644714	-0.908191919386276	-0.806262527166561	-1.06397192088758	0.0113584098842155	0.0116160381676736	0.0116553983699942
251	14.8022833995669	0.26	-0.96648194197168	-1.22022390139164	-0.712739982551723	0.320159433787186	-13.7115949980288	-16.8311584569561	-10.5920315391014	8.13	5.48	14.27	-1.95334997014822	-1.591307202566	-1.22926443498379	-1.98736553902507	-1.61901817119954	-1.25067080337402	-1.96998122132811	-1.60294977462236	-1.23840354094118	-0.96648194197168	11.5545501284961	-1.36813787946077	-33.5693719803303	-0.919394479529659	-0.825777811121421	-1.07888372440663	-0.9555119400834	-0.860136370318516	-1.11799938644714	-0.908191919386276	-0.806262527166561	-1.06397192088758	0.0113584098842155	0.0116160381676736	0.0116553983699942
251	14.8022833995669	0.26	-0.964407547623451	-1.21835914787169	-0.710455947375217	0.375102828710212	-13.1890007851882	-15.846826294643	-10.5311752757334	8.06	4.79	15.48	-1.85345417005484	-1.54259332749973	-1.23173248494463	-1.88660022015257	-1.57018013085307	-1.25376004155358	-1.82116442679705	-1.51564933682577	-1.21092661026865	-0.964407547623451	11.7074275931024	1.67564233849462	-29.9505797249247	-0.919394479529659	-0.825777811121421	-1.07888372440663	-0.9555119400834	-0.860136370318516	-1.11799938644714	-0.908191919386276	-0.806262527166561	-1.06397192088758	0.0113584098842155	0.0116160381676736	0.0116553983699942
251	14.8022833995669	0.26	-0.950225281930335	-1.20167280522148	-0.698777758639187	0.401687995966468	-15.6982648068103	-18.6895412004187	-12.706988413202	7.6	5.02	13.79	-2.31170339748822	-1.94171337324002	-1.57172334899181	-2.36113402621971	-1.98323258931241	-1.60533115240511	-2.32536568841112	-1.95200665683501	-1.58097176951173	-0.950225281930335	11.0471853585075	-0.251507457465762	-31.5005567429121	-0.919394479529659	-0.825777811121421	-1.07888372440663	-0.9555119400834	-0.860136370318516	-1.11799938644714	-0.908191919386276	-0.806262527166561	-1.06397192088758	0.0113584098842155	0.0116160381676736	0.0116553983699942
251	14.8022833995669	0.26	-0.947106809322524	-1.19338207226929	-0.700831546375759	0.385559852405675	-14.0036670813569	-16.7637436404478	-11.2435905222661	8.14	4.62	14.49	-1.94151083327145	-1.62184962542502	-1.30218841757859	-1.97507911503447	-1.64989103743805	-1.32470295984162	-1.91513523256498	-1.59909912795493	-1.28412702603803	-0.947106809322524	11.6603846052442	0.514743069731338	-30.9754011516781	-0.919394479529659	-0.825777811121421	-1.07888372440663	-0.9555119400834	-0.860136370318516	-1.11799938644714	-0.908191919386276	-0.806262527166561	-1.06397192088758	0.0113584098842155	0.0116160381676736	0.0116553983699942
251	14.8022833995669	0.26	-0.945190650042859	-1.19166773607338	-0.698713564012339	0.433375131387081	-15.3286991163783	-18.0652692552979	-12.5921289774587	8.13	4.25	13.87	-2.09554638680002	-1.77810801454016	-1.46066964228031	-2.13197626336429	-1.8090194063832	-1.48606254940211	-2.05705176861776	-1.7449179989984	-1.43307161575608	-0.945190650042859	11.4770408045672	2.0811428088907	-29.1242472100511	-0.919394479529659	-0.825777811121421	-1.07888372440663	-0.9555119400834	-0.860136370318516	-1.11799938644714	-0.908191919386276	-0.806262527166561	-1.06397192088758	0.0113584098842155	0.0116160381676736	0.0116553983699942
251	14.8022833995669	0.26	-0.944408910571149	-1.1918605976577	-0.696957223484595	0.383782332520677	-13.6940499003302	-16.4032554182031	-10.9848443824573	8.59	4.21	14.6	-1.8061154936956	-1.50781263022827	-1.20950976676095	-1.83200723432082	-1.52942802175201	-1.22684880918319	-1.75360433658153	-1.46320863690532	-1.1739547269638	-0.944408910571149	11.0564604651115	0.420454893800838	-30.6457892214942	-0.919394479529659	-0.825777811121421	-1.07888372440663	-0.9555119400834	-0.860136370318516	-1.11799938644714	-0.908191919386276	-0.806262527166561	-1.06397192088758	0.0113584098842155	0.0116160381676736	0.0116553983699942
251	14.8022833995669	0.26	-0.931206461003418	-1.17337454580198	-0.689038376204855	0.34005701502403	-13.2735634218501	-16.1605869951184	-10.3865398485817	8.48	5.23	12.42	-1.80091607621807	-1.47918969541952	-1.15746331462098	-1.82797242759556	-1.50141253893885	-1.17485265028214	-1.82652498014536	-1.50100622041054	-1.17530298281554	-0.931206461003418	11.4295429716041	-1.79394246183989	-33.4842395284136	-0.919394479529659	-0.825777811121421	-1.07888372440663	-0.9555119400834	-0.860136370318516	-1.11799938644714	-0.908191919386276	-0.806262527166561	-1.06397192088758	0.0113584098842155	0.0116160381676736	0.0116553983699942
251	14.8022833995669	0.26	-0.929494132014425	-1.17120101510938	-0.687787248919467	0.351213892357688	-12.6443776168129	-15.3275454984643	-9.96120973516153	7.62	4.18	13.33	-1.89047829327561	-1.55954007241145	-1.22860185154729	-1.93055608318274	-1.59260203328991	-1.25464798339708	-1.87282137635779	-1.54056295652301	-1.21337195806557	-0.929494132014425	10.6740106827888	-0.395682721012628	-31.0993473518009	-0.919394479529659	-0.825777811121421	-1.07888372440663	-0.9555119400834	-0.860136370318516	-1.11799938644714	-0.908191919386276	-0.806262527166561	-1.06397192088758	0.0113584098842155	0.0116160381676736	0.0116553983699942
251	14.8022833995669	0.26	-0.928515028279429	-1.17154272443411	-0.685487332124747	0.329913970400852	-13.2314134468093	-16.1755410584583	-10.2872858351602	8.53	4.9	15.43	-1.79306662274966	-1.46670863976256	-1.14035065677545	-1.81945986773729	-1.48829802186558	-1.15713617599387	-1.76228241082331	-1.44251367013392	-1.12176074643771	-0.928515028279429	11.533400785118	2.32756213745639	-29.5312387642825	-0.919394479529659	-0.825777811121421	-1.07888372440663	-0.9555119400834	-0.860136370318516	-1.11799938644714	-0.908191919386276	-0.806262527166561	-1.06397192088758	0.0113584098842155	0.0116160381676736	0.0116553983699942
251	14.8022833995669	0.26	-0.928243286992105	-1.17056895508594	-0.685917618898275	0.369892261533468	-12.8665082464396	-15.4884071870551	-10.2446093058241	8.13	4	14.35	-1.79763818790446	-1.49333151494871	-1.18902484199296	-1.8289495399165	-1.51934243808655	-1.2097353362566	-1.74196205834424	-1.44734080536479	-1.1520839557383	-0.928243286992105	11.0887335933523	-1.01975601177732	-31.8020037808576	-0.919394479529659	-0.825777811121421	-1.07888372440663	-0.9555119400834	-0.860136370318516	-1.11799938644714	-0.908191919386276	-0.806262527166561	-1.06397192088758	0.0113584098842155	0.0116160381676736	0.0116553983699942
251	14.8022833995669	0.26	-0.924887412616418	-1.16558481125567	-0.684190013977165	0.404318258815034	-14.4249551364222	-17.1586208116273	-11.6912894612171	8.77	4.37	15.63	-1.85269155503827	-1.55752568090703	-1.26235980677579	-1.87721169946484	-1.57813934136231	-1.27906698325979	-1.78884151783925	-1.50301432802125	-1.2181140468073	-0.924887412616418	11.8864568709412	-0.600128307956398	-32.3334556222437	-0.919394479529659	-0.825777811121421	-1.07888372440663	-0.9555119400834	-0.860136370318516	-1.11799938644714	-0.908191919386276	-0.806262527166561	-1.06397192088758	0.0113584098842155	0.0116160381676736	0.0116553983699942
251	14.8022833995669	0.26	-0.919370679667253	-1.1587981419087	-0.679943217425806	0.360812644186951	-14.1433542186941	-17.082432093034	-11.2042763443542	8.34	4.61	14.37	-1.93365651336707	-1.60096576745578	-1.26827502154449	-1.96446424910984	-1.62647295032722	-1.2884816515446	-1.90535333524471	-1.57754764640992	-1.24971908375027	-0.919370679667253	11.5777294779863	-0.00944053131138372	-31.6254789141934	-0.919394479529659	-0.825777811121421	-1.07888372440663	-0.9555119400834	-0.860136370318516	-1.11799938644714	-0.908191919386276	-0.806262527166561	-1.06397192088758	0.0113584098842155	0.0116160381676736	0.0116553983699942
251	14.8022833995669	0.26	-0.917915489391909	-1.15759393266722	-0.678237046116597	0.304495012320293	-11.5818075657981	-14.3146955998947	-8.84891953170141	7.76	4.27	14.07	-1.73415511440753	-1.40307914228091	-1.07200317015428	-1.7689381497504	-1.4312215794766	-1.0935050092028	-1.70448937687823	-1.37898891707772	-1.05375794780195	-0.917915489391909	10.8092063564714	-0.635624309701024	-31.5136284058706	-0.919394479529659	-0.825777811121421	-1.07888372440663	-0.9555119400834	-0.860136370318516	-1.11799938644714	-0.908191919386276	-0.806262527166561	-1.06397192088758	0.0113584098842155	0.0116160381676736	0.0116553983699942
251	14.8022833995669	0.26	-0.914312902460828	-1.1555110420125	-0.673114762909159	0.326881891286937	-12.1252404998336	-14.8418425815755	-9.40863841809174	8	4.72	14.8	-1.74912027649743	-1.42896705035767	-1.10881382421791	-1.78120846520086	-1.45518192247309	-1.12915537974531	-1.7259497556964	-1.40999500783864	-1.09401458077214	-0.914312902460828	11.5247793485637	0.515023962683355	-31.5312466198732	-0.919394479529659	-0.825777811121421	-1.07888372440663	-0.9555119400834	-0.860136370318516	-1.11799938644714	-0.908191919386276	-0.806262527166561	-1.06397192088758	0.0113584098842155	0.0116160381676736	0.0116553983699942
251	14.8022833995669	0.26	-0.914164951723722	-1.15521231613436	-0.673117587313081	0.381998515200082	-15.6602122590068	-18.7701165786191	-12.5503079393945	8.26	5.34	13.18	-2.14422707093719	-1.78896337280262	-1.43369967466805	-2.17954488711994	-1.81842959884495	-1.45731431056996	-2.17166937998304	-1.81039283052195	-1.45144457699902	-0.914164951723722	11.3968835060506	-3.13111090773201	-35.1099240683326	-0.919394479529659	-0.825777811121421	-1.07888372440663	-0.9555119400834	-0.860136370318516	-1.11799938644714	-0.908191919386276	-0.806262527166561	-1.06397192088758	0.0113584098842155	0.0116160381676736	0.0116553983699942
251	14.8022833995669	0.26	-0.913452832503979	-1.15266798641032	-0.674237678597637	0.379561813038845	-13.6267306949311	-16.346832373171	-10.9066290166912	6.85	3.83	14.29	-2.22791802791643	-1.85719399843029	-1.48646996894415	-2.29025180479121	-1.90915547765025	-1.52805915050928	-2.17023811327908	-1.80911235988051	-1.44701066824905	-0.913452832503979	10.6808165349426	1.89517715434022	-28.3653376971712	-0.919394479529659	-0.825777811121421	-1.07888372440663	-0.9555119400834	-0.860136370318516	-1.11799938644714	-0.908191919386276	-0.806262527166561	-1.06397192088758	0.0113584098842155	0.0116160381676736	0.0116553983699942
251	14.8022833995669	0.26	-0.909243526826896	-1.15099274690614	-0.667494306747653	0.385899328647474	-14.3265660613983	-17.1482628429907	-11.504869279806	8.56	4.05	14.05	-1.89501441583246	-1.58319530463828	-1.2713761934441	-1.92257263044645	-1.60621889518016	-1.28986515991386	-1.838653703903	-1.53729880069336	-1.23386517790141	-0.909243526826896	11.4829419440771	0.566459341954202	-30.9730261105262	-0.919394479529659	-0.825777811121421	-1.07888372440663	-0.9555119400834	-0.860136370318516	-1.11799938644714	-0.908191919386276	-0.806262527166561	-1.06397192088758	0.0113584098842155	0.0116160381676736	0.0116553983699942
251	14.8022833995669	0.26	-0.905794077410902	-1.14183797090908	-0.669750183912721	0.419747456901726	-14.0815376432162	-16.6664750512065	-11.496600235226	6.99	4.3	12.48	-2.22905267436346	-1.88333100108584	-1.53760932780822	-2.28843776803701	-1.93350558385998	-1.57857339968296	-2.24094913198167	-1.89119486232386	-1.54392812448575	-0.905794077410902	10.1660981577031	-0.4635005545024	-30.1294483695211	-0.919394479529659	-0.825777811121421	-1.07888372440663	-0.9555119400834	-0.860136370318516	-1.11799938644714	-0.908191919386276	-0.806262527166561	-1.06397192088758	0.0113584098842155	0.0116160381676736	0.0116553983699942
251	14.8022833995669	0.26	-0.896240403267314	-1.13331062575682	-0.659170180777806	0.282309570128216	-11.9010207607844	-14.8636373581367	-8.93840416343216	7.66	4.13	14.66	-1.82293740489223	-1.45958996297476	-1.09624252105728	-1.86092375552932	-1.49000488340545	-1.11908601128158	-1.77529751262047	-1.42141533529658	-1.06792886040317	-0.896240403267314	10.9404696837344	-1.85058316125176	-32.4742745992354	-0.919394479529659	-0.825777811121421	-1.07888372440663	-0.9555119400834	-0.860136370318516	-1.11799938644714	-0.908191919386276	-0.806262527166561	-1.06397192088758	0.0113584098842155	0.0116160381676736	0.0116553983699942
251	14.8022833995669	0.26	-0.894425151594981	-1.12769876179907	-0.661151541390897	0.343603126917442	-13.3069087066007	-16.1784650160839	-10.4353523971176	7.64	4.54	13.84	-1.99121637691777	-1.63779039089252	-1.28436440486727	-2.03315960759861	-1.67228901242274	-1.31141841724688	-1.97713196517531	-1.62715779557089	-1.27600693818049	-0.894425151594981	11.3033972646532	0.0949511401280563	-30.8252837119827	-0.919394479529659	-0.825777811121421	-1.07888372440663	-0.9555119400834	-0.860136370318516	-1.11799938644714	-0.908191919386276	-0.806262527166561	-1.06397192088758	0.0113584098842155	0.0116160381676736	0.0116553983699942
251	14.8022833995669	0.26	-0.887111165120431	-1.11967467153944	-0.65454765870142	0.430971303549488	-15.876710809379	-18.725031623299	-13.0283899954591	6.95	3.89	11.83	-2.51702241217518	-2.13415057142587	-1.75127873067656	-2.58497184564041	-2.19176401243316	-1.79855617922592	-2.516340486153	-2.13209687021233	-1.75057187330707	-0.887111165120431	10.4552165452293	0.0186728212949415	-28.854669814425	-0.919394479529659	-0.825777811121421	-1.07888372440663	-0.9555119400834	-0.860136370318516	-1.11799938644714	-0.908191919386276	-0.806262527166561	-1.06397192088758	0.0113584098842155	0.0116160381676736	0.0116553983699942
251	14.8022833995669	0.26	-0.880311882356048	-1.11380440765547	-0.646819357056624	0.361914269722368	-12.9421659915176	-15.6252179922102	-10.259113990825	7.86	4.69	17.11	-1.87077637276417	-1.54953987594885	-1.22830337913353	-1.90692096933238	-1.57947797785024	-1.25203498636809	-1.81207993651755	-1.50044822437808	-1.18958303298624	-0.880311882356048	12.2219907514652	1.16576533190272	-30.8158204579413	-0.919394479529659	-0.825777811121421	-1.07888372440663	-0.9555119400834	-0.860136370318516	-1.11799938644714	-0.908191919386276	-0.806262527166561	-1.06397192088758	0.0113584098842155	0.0116160381676736	0.0116553983699942
251	14.8022833995669	0.26	-0.87610328889368	-1.107618686921	-0.644587890866357	0.362882417544031	-13.6994380853577	-16.5335372859182	-10.8653388847972	7.33	4.48	13.58	-2.11482798904128	-1.75231437750035	-1.38980076595942	-2.16470903441873	-1.79364505471504	-1.42258107501134	-2.10717244002869	-1.74539698318632	-1.38458306400244	-0.87610328889368	10.9086949631662	-1.93705796727552	-32.3906269285063	-0.919394479529659	-0.825777811121421	-1.07888372440663	-0.9555119400834	-0.860136370318516	-1.11799938644714	-0.908191919386276	-0.806262527166561	-1.06397192088758	0.0113584098842155	0.0116160381676736	0.0116553983699942
251	14.8022833995669	0.26	-0.869930612809741	-1.10204892596273	-0.637812299656748	0.319237041248839	-13.8626250733913	-17.0232448928816	-10.7020052539009	8.26	5.05	15	-1.94456646240726	-1.58352863794581	-1.22249081348435	-1.97658945706054	-1.60960608507172	-1.2426227130829	-1.92941596866342	-1.57057402897967	-1.21284104485787	-0.869930612809741	11.56461272817	0.658283235692949	-31.6977436179355	-0.919394479529659	-0.825777811121421	-1.07888372440663	-0.9555119400834	-0.860136370318516	-1.11799938644714	-0.908191919386276	-0.806262527166561	-1.06397192088758	0.0113584098842155	0.0116160381676736	0.0116553983699942
251	14.8022833995669	0.26	-0.867846168933942	-1.09706670485773	-0.63862563301015	0.392405669900842	-15.3975006442568	-18.3889035540478	-12.4060977344657	7.57	4.2	12.62	-2.28179005416298	-1.91060134312899	-1.539412632095	-2.33105146157887	-1.95184918317523	-1.5726469047716	-2.27165843947702	-1.90256463135071	-1.53222068888459	-0.867846168933942	11.5178800937943	-1.41246106872168	-32.4267378887099	-0.919394479529659	-0.825777811121421	-1.07888372440663	-0.9555119400834	-0.860136370318516	-1.11799938644714	-0.908191919386276	-0.806262527166561	-1.06397192088758	0.0113584098842155	0.0116160381676736	0.0116553983699942
251	14.8022833995669	0.26	-0.86379634780851	-1.09050044732831	-0.637092248288705	0.389780090397911	-13.9753589806186	-16.7054793449559	-11.2452386162812	8.01	4.94	16.22	-1.96484239939975	-1.64373480730096	-1.32262721520218	-2.00064942785076	-1.67369001339227	-1.34673059893377	-1.92782216186955	-1.61340609566948	-1.29775788768906	-0.86379634780851	12.0673228490309	-0.86602414778022	-33.097311930272	-0.919394479529659	-0.825777811121421	-1.07888372440663	-0.9555119400834	-0.860136370318516	-1.11799938644714	-0.908191919386276	-0.806262527166561	-1.06397192088758	0.0113584098842155	0.0116160381676736	0.0116553983699942
251	14.8022833995669	0.26	-0.861618918983228	-1.08826093457257	-0.634976903393883	0.353032193515906	-12.314008095425	-14.9166779144761	-9.71133827637394	8.1	4.21	14.54	-1.73618483328894	-1.43325438913756	-1.13032394498618	-1.76672177195747	-1.45846322666356	-1.15020468136965	-1.69200544280763	-1.39584455739443	-1.10120387725703	-0.861618918983228	11.4892143174363	0.18116626247611	-30.8030780540351	-0.919394479529659	-0.825777811121421	-1.07888372440663	-0.9555119400834	-0.860136370318516	-1.11799938644714	-0.908191919386276	-0.806262527166561	-1.06397192088758	0.0113584098842155	0.0116160381676736	0.0116553983699942
251	14.8022833995669	0.26	-0.860377039825316	-1.08649761384609	-0.634256465804539	0.3655346938464	-12.8298784599984	-15.4689286003569	-10.19082831964	8.72	4.52	14.77	-1.67964829380474	-1.39309476575911	-1.10654123771347	-1.70240474539942	-1.41196889180128	-1.12153303820314	-1.64101883216089	-1.3611397834701	-1.08143974416094	-0.860377039825316	11.9994921020276	-0.877989190491909	-32.9558745369048	-0.919394479529659	-0.825777811121421	-1.07888372440663	-0.9555119400834	-0.860136370318516	-1.11799938644714	-0.908191919386276	-0.806262527166561	-1.06397192088758	0.0113584098842155	0.0116160381676736	0.0116553983699942
251	14.8022833995669	0.26	-0.858628710989719	-1.08646039066683	-0.630797031312611	0.33308546214352	-13.4961753725864	-16.4778031643862	-10.5145475807865	8.4	5	15.14	-1.85279967121592	-1.51753902164857	-1.18227837208122	-1.88159683966169	-1.54112539610036	-1.20065395253903	-1.83287786802867	-1.49998283624147	-1.16902091848572	-0.858628710989719	12.265094188893	1.12415864406973	-31.4068689857267	-0.919394479529659	-0.825777811121421	-1.07888372440663	-0.9555119400834	-0.860136370318516	-1.11799938644714	-0.908191919386276	-0.806262527166561	-1.06397192088758	0.0113584098842155	0.0116160381676736	0.0116553983699942
251	14.8022833995669	0.26	-0.857828198448098	-1.0841504215685	-0.631505975327698	0.356179429171642	-13.9494728597729	-16.8776090036835	-11.0213367158623	8.65	5.6	14.83	-1.84546120246672	-1.52528779117675	-1.20511437988679	-1.87118957419611	-1.54655248708759	-1.22191539997907	-1.8503810030414	-1.52962593643247	-1.20760518028583	-0.857828198448098	11.9952006015107	1.21820896570782	-31.2556028127163	-0.919394479529659	-0.825777811121421	-1.07888372440663	-0.9555119400834	-0.860136370318516	-1.11799938644714	-0.908191919386276	-0.806262527166561	-1.06397192088758	0.0113584098842155	0.0116160381676736	0.0116553983699942
251	14.8022833995669	0.26	-0.855013016120703	-1.08098374249918	-0.629042289742228	0.375019021457432	-13.5538197644742	-16.2856513335869	-10.8219881953614	9.26	4.99	17.1	-1.67092651733846	-1.39063746311324	-1.11034840888801	-1.68841898451075	-1.40519566176509	-1.12197233901943	-1.61820676206156	-1.3466751395322	-1.07522433789104	-0.855013016120703	13.1428882218967	-0.158501332392873	-33.7664113699688	-0.919394479529659	-0.825777811121421	-1.07888372440663	-0.9555119400834	-0.860136370318516	-1.11799938644714	-0.908191919386276	-0.806262527166561	-1.06397192088758	0.0113584098842155	0.0116160381676736	0.0116553983699942
251	14.8022833995669	0.26	-0.852554916237509	-1.07525668205969	-0.629853150415324	0.479166392887797	-17.0424153328151	-19.8165205631254	-14.2683101025048	8.26	5.25	15.4	-2.26484519741905	-1.94779060208839	-1.63073600675774	-2.30221371086394	-1.97992791521907	-1.65764211957421	-2.24967085851604	-1.93427790815272	-1.61970234218306	-0.852554916237509	11.9615247002002	-0.00630296104140669	-32.066789052755	-0.919394479529659	-0.825777811121421	-1.07888372440663	-0.9555119400834	-0.860136370318516	-1.11799938644714	-0.908191919386276	-0.806262527166561	-1.06397192088758	0.0113584098842155	0.0116160381676736	0.0116553983699942
251	14.8022833995669	0.26	-0.851484508587067	-1.07837692117443	-0.624592095999707	0.375680484546457	-14.3587291399716	-17.2487142310772	-11.4687440488661	7.92	5.1	14.75	-2.05053799870976	-1.70697475303087	-1.36341150735197	-2.08925270831413	-1.73920289603878	-1.38915308376343	-2.04545024231551	-1.70258917444156	-1.36051255402767	-0.851484508587067	11.7483017965034	1.35309369202149	-30.4359682787651	-0.919394479529659	-0.825777811121421	-1.07888372440663	-0.9555119400834	-0.860136370318516	-1.11799938644714	-0.908191919386276	-0.806262527166561	-1.06397192088758	0.0113584098842155	0.0116160381676736	0.0116553983699942
251	14.8022833995669	0.26	-0.837089690770705	-1.05685598986738	-0.61732339167403	0.357956180118252	-14.166507903235	-17.1287167339408	-11.2042990725291	8.55	5.81	13.78	-1.89421539168364	-1.56663325884436	-1.23905112600508	-1.92183974172809	-1.58948030449904	-1.25712086726999	-1.92109625804513	-1.58927869217778	-1.25607277150963	-0.837089690770705	12.0217055456107	0.28133905032552	-32.4051653499459	-0.919394479529659	-0.825777811121421	-1.07888372440663	-0.9555119400834	-0.860136370318516	-1.11799938644714	-0.908191919386276	-0.806262527166561	-1.06397192088758	0.0113584098842155	0.0116160381676736	0.0116553983699942
251	14.8022833995669	0.26	-0.830045427931092	-1.05089503161401	-0.609195824248176	0.373219998810208	-12.925392156237	-15.5405885088079	-10.3101958036661	7.89	4.49	14.58	-1.85455224468674	-1.54246507609541	-1.23037790750407	-1.89000554248309	-1.57195223335395	-1.25389892422482	-1.82345819547451	-1.5162880243921	-1.21032473429781	-0.830045427931092	11.3752963511504	1.01528307243515	-30.0151412316008	-0.919394479529659	-0.825777811121421	-1.07888372440663	-0.9555119400834	-0.860136370318516	-1.11799938644714	-0.908191919386276	-0.806262527166561	-1.06397192088758	0.0113584098842155	0.0116160381676736	0.0116553983699942
251	14.8022833995669	0.26	-0.822999180572854	-1.03909917063241	-0.606899190513299	0.389200778269554	-14.0703951285949	-16.8224313307524	-11.3183589264374	8.17	5.11	15.38	-1.94331355406056	-1.62540057538539	-1.30748759671022	-1.97661391742057	-1.65325322410119	-1.32989253078181	-1.92458787718537	-1.60990721539928	-1.2953727242186	-0.822999180572854	12.3015288616179	-0.107818933925411	-32.2164802582166	-0.919394479529659	-0.825777811121421	-1.07888372440663	-0.9555119400834	-0.860136370318516	-1.11799938644714	-0.908191919386276	-0.806262527166561	-1.06397192088758	0.0113584098842155	0.0116160381676736	0.0116553983699942
251	14.8022833995669	0.26	-0.822954967468903	-1.03776130771758	-0.608148627220223	0.400345437767291	-14.3810449304404	-17.1289962439235	-11.6330936169573	7.75	4.47	13.09	-2.07780291371899	-1.74446748853676	-1.41113206335453	-2.11964970694932	-1.77960093156344	-1.43955215617757	-2.0671867037969	-1.73943466357194	-1.40650118569564	-0.822954967468903	11.4437579103876	-0.680462240549456	-31.2735796637844	-0.919394479529659	-0.825777811121421	-1.07888372440663	-0.9555119400834	-0.860136370318516	-1.11799938644714	-0.908191919386276	-0.806262527166561	-1.06397192088758	0.0113584098842155	0.0116160381676736	0.0116553983699942
251	14.8022833995669	0.26	-0.81407738001201	-1.02776708290763	-0.600387677116387	0.407279293867702	-15.6678229973661	-18.6188487684819	-12.7167972262503	8.05	5.07	13.28	-2.18139182440567	-1.83564845591022	-1.48990508741476	-2.22062868248064	-1.86866640212889	-1.51670412177714	-2.19715705420915	-1.84911893427769	-1.49999919786226	-0.81407738001201	11.9222907432769	0.483046276563174	-31.4805718115876	-0.919394479529659	-0.825777811121421	-1.07888372440663	-0.9555119400834	-0.860136370318516	-1.11799938644714	-0.908191919386276	-0.806262527166561	-1.06397192088758	0.0113584098842155	0.0116160381676736	0.0116553983699942
251	14.8022833995669	0.26	-0.811299085985354	-1.02646961465074	-0.596128557319965	0.415318521861299	-14.4790584381817	-17.1612809349275	-11.7968359414358	8.31	4.76	15.03	-1.9498703849758	-1.64511538258689	-1.34036038019798	-1.98136510132071	-1.67168763206995	-1.3620101628192	-1.91940033816158	-2.94703419804579	-1.31956293464263	-0.811299085985354	11.8870274087927	2.39177449669909	-29.4982594870561	-0.919394479529659	-0.825777811121421	-1.07888372440663	-0.9555119400834	-0.860136370318516	-1.11799938644714	-0.908191919386276	-0.806262527166561	-1.06397192088758	0.0113584098842155	0.0116160381676736	0.0116553983699942
251	14.8022833995669	0.26	-0.807636785541676	-1.02174131743266	-0.593532253650688	0.432382191941761	-15.0392831617436	-17.7296202864454	-12.3489460370419	8.98	4.63	15.17	-1.87284397528345	-1.58865392529512	-1.30446387530679	-1.89537169820679	-1.60776323494528	-1.32015477168377	-1.82745910077344	-1.54940037559714	-1.27240184275697	-0.807636785541676	12.7280958301279	0.563104814637342	-32.0957711298152	-0.919394479529659	-0.825777811121421	-1.07888372440663	-0.9555119400834	-0.860136370318516	-1.11799938644714	-0.908191919386276	-0.806262527166561	-1.06397192088758	0.0113584098842155	0.0116160381676736	0.0116553983699942
251	14.8022833995669	0.26	-0.804989231356972	-1.01760875120839	-0.592369711505558	0.392068879200398	-14.669998401597	-17.5220772676077	-11.8179195355863	7.89	4.82	16.52	-2.08991316950478	-1.74973676852742	-1.40956036755006	-2.12979752774539	-1.78312912622009	-1.43646072469478	-2.04200951250181	-1.70826922606411	-1.37659495605663	-0.804989231356972	12.8394847140978	1.84438890058671	-30.7759121414155	-0.919394479529659	-0.825777811121421	-1.07888372440663	-0.9555119400834	-0.860136370318516	-1.11799938644714	-0.908191919386276	-0.806262527166561	-1.06397192088758	0.0113584098842155	0.0116160381676736	0.0116553983699942
251	14.8022833995669	0.26	-0.804105711492507	-1.01397373427097	-0.594237688714046	0.432046816504859	-14.4316419998222	-17.0150444841463	-11.8482395154981	8.86	5.23	13.83	-1.81950500851987	-1.54324867762223	-1.26699234672459	-1.84261100404438	-1.56284647860182	-1.28308195315927	-1.82164817404317	-1.54605142710884	-1.26906147190466	-0.804105711492507	12.1792123088507	-1.37552980089153	-33.4090729999361	-0.919394479529659	-0.825777811121421	-1.07888372440663	-0.9555119400834	-0.860136370318516	-1.11799938644714	-0.908191919386276	-0.806262527166561	-1.06397192088758	0.0113584098842155	0.0116160381676736	0.0116553983699942
251	14.8022833995669	0.26	-0.798084783155609	-1.01079433618913	-0.585375230122084	0.421449782225819	-14.0114882345939	-16.574598805788	-11.4483776633997	7.47	4.19	14.67	-2.08198819943293	-1.76002770882941	-1.43806721822589	-2.12859555854021	-1.79942766483613	-1.47025977113206	-2.03388892550247	-1.71889603797212	-1.40428218359997	-0.798084783155609	11.8688218288032	-2.44125597270266	-33.5400244686946	-0.919394479529659	-0.825777811121421	-1.07888372440663	-0.9555119400834	-0.860136370318516	-1.11799938644714	-0.908191919386276	-0.806262527166561	-1.06397192088758	0.0113584098842155	0.0116160381676736	0.0116553983699942
251	14.8022833995669	0.26	-0.79442527582636	-1.00256210622846	-0.586288445424261	0.402114564339199	-13.5743735423879	-16.1586522124841	-10.9900948722916	7.66	4.13	15.09	-1.98209000045996	-1.66509122834441	-1.34809245622885	-2.02341364195919	-1.69980591484585	-1.37619818773251	-1.92263305981793	-1.61459178880823	-1.30743354641448	-0.79442527582636	12.3404409376089	-0.407049768314004	-31.7884701854755	-0.919394479529659	-0.825777811121421	-1.07888372440663	-0.9555119400834	-0.860136370318516	-1.11799938644714	-0.908191919386276	-0.806262527166561	-1.06397192088758	0.0113584098842155	0.0116160381676736	0.0116553983699942
251	14.8022833995669	0.26	-0.785938522739033	-0.994884586810993	-0.576992458667073	0.391880060622428	-13.1898492070944	-15.7551797418684	-10.6245186723205	7.46	4.46	13.13	-1.98070403416532	-1.65819673038056	-1.3356894265958	-2.0251520256909	-1.69540749632458	-1.36566296695826	-1.97761536856484	-1.65663721874635	-1.33397504249557	-0.785938522739033	11.3947743809541	0.835489238146223	-29.7648635004849	-0.919394479529659	-0.825777811121421	-1.07888372440663	-0.9555119400834	-0.860136370318516	-1.11799938644714	-0.908191919386276	-0.806262527166561	-1.06397192088758	0.0113584098842155	0.0116160381676736	0.0116553983699942
251	14.8022833995669	0.26	-0.782904764524413	-0.989028935826381	-0.576780593222446	0.429979276349565	-15.2143708076257	-17.9493940330158	-12.4793475822356	6.81	4.02	13.62	-2.45977816903496	-2.08497162073346	-1.71016507243197	-2.52956790246035	-2.14412720453458	-1.7586865066088	-2.42631262496565	-2.05754449655839	-1.68666735158242	-0.782904764524413	11.1348152685131	-0.482165239548525	-30.1839081027512	-0.919394479529659	-0.825777811121421	-1.07888372440663	-0.9555119400834	-0.860136370318516	-1.11799938644714	-0.908191919386276	-0.806262527166561	-1.06397192088758	0.0113584098842155	0.0116160381676736	0.0116553983699942
251	14.8022833995669	0.26	-0.77580934340422	-0.982552047751963	-0.569066639056476	0.350121940248571	-13.0379474417663	-15.8112736887536	-10.264621194779	9.11	5.16	15.2	-1.64651608320469	-1.35771415873441	-1.06891223426414	-1.66505195238445	-1.37299880264802	-1.08094565291159	-1.625518625753	-1.34107613498382	-1.05553322533648	-0.77580934340422	12.9202854706889	-0.141432798670185	-33.0020236335925	-0.919394479529659	-0.825777811121421	-1.07888372440663	-0.9555119400834	-0.860136370318516	-1.11799938644714	-0.908191919386276	-0.806262527166561	-1.06397192088758	0.0113584098842155	0.0116160381676736	0.0116553983699942
251	14.8022833995669	0.26	-0.774267839522689	-0.978849423824436	-0.569686255220942	0.35628115446463	-13.6675304121541	-16.5358477422584	-10.7992130820499	7.99	4.53	13.82	-1.94936257675515	-1.61122506190163	-1.27308754704811	-1.98516116746992	-1.64081400919558	-1.29646685092123	-1.93120731650602	-1.59618798025949	-1.26085407603141	-0.774267839522689	11.4226226869788	-1.13936627552401	-32.246972800148	-0.919394479529659	-0.825777811121421	-1.07888372440663	-0.9555119400834	-0.860136370318516	-1.11799938644714	-0.908191919386276	-0.806262527166561	-1.06397192088758	0.0113584098842155	0.0116160381676736	0.0116553983699942
251	14.8022833995669	0.26	-0.761234271277583	-0.962433362506629	-0.560035180048538	0.432934559309805	-14.6777216237057	-17.3004273885763	-12.0550158588351	7.97	4.11	14.71	-2.04457158135521	-1.73461914187665	-1.42466670239809	-2.08243003112661	-1.76673833606584	-1.45104664100507	-1.98330047158176	-1.68272162323832	-1.38253620154773	-0.761234271277583	11.2578579561287	-0.237141992622241	-30.6478143612539	-0.919394479529659	-0.825777811121421	-1.07888372440663	-0.9555119400834	-0.860136370318516	-1.11799938644714	-0.908191919386276	-0.806262527166561	-1.06397192088758	0.0113584098842155	0.0116160381676736	0.0116553983699942
251	14.8022833995669	0.26	-0.756928668135898	-0.95878676734724	-0.555070568924556	0.405084497947088	-13.2265163043711	-15.7290835968564	-10.7239490118857	7.5	4.32	16.64	-1.96906042444736	-1.65577413635527	-1.34248784826318	-2.01270081103737	-1.69247114296773	-1.37224147489809	-1.89832776722369	-1.59559520344656	-1.29431540537181	-0.756928668135898	12.3188543423718	1.16459470595171	-30.3364886663487	-0.919394479529659	-0.825777811121421	-1.07888372440663	-0.9555119400834	-0.860136370318516	-1.11799938644714	-0.908191919386276	-0.806262527166561	-1.06397192088758	0.0113584098842155	0.0116160381676736	0.0116553983699942
251	14.8022833995669	0.26	-0.738765584855111	-0.931744692633604	-0.545786477076618	0.403834337649442	-13.4716196708074	-16.0271858506239	-10.9160534909909	7.89	3.92	12.68	-1.91270143288573	-1.60771744258782	-1.30273345228992	-1.94927136137507	-1.63845622434207	-1.32764108730907	-1.88273594045406	-1.58185024867911	-1.2818418441183	-0.738765584855111	11.0049106786797	0.832730017020043	-29.0383124666927	-0.919394479529659	-0.825777811121421	-1.07888372440663	-0.9555119400834	-0.860136370318516	-1.11799938644714	-0.908191919386276	-0.806262527166561	-1.06397192088758	0.0113584098842155	0.0116160381676736	0.0116553983699942
251	14.8022833995669	0.26	-0.733761101992697	-0.925646151197765	-0.541876052787629	0.316455055831061	-12.4851093804319	-15.3499820970004	-9.62023666386345	7.34	4.36	11.51	-1.96157480485174	-1.59547260978624	-1.22937041472075	-2.00771673475636	-1.6330027540068	-1.25828877325725	-1.98564983723591	-1.61521739657466	-1.24489412201719	-0.733761101992697	10.5493454978109	-0.536738773995059	-29.9470021206163	-0.919394479529659	-0.825777811121421	-1.07888372440663	-0.9555119400834	-0.860136370318516	-1.11799938644714	-0.908191919386276	-0.806262527166561	-1.06397192088758	0.0113584098842155	0.0116160381676736	0.0116553983699942
251	14.8022833995669	0.26	-0.731067033293851	-0.921962452219334	-0.540171614368369	0.392333699816825	-14.9712574540134	-17.8802895265394	-12.0622253814875	9.04	5.1	17.54	-1.87523340540525	-1.57014247767172	-1.2650515499382	-1.89705958810453	-1.58841765156889	-1.27977571503326	-1.8170212931878	-1.52119636307476	-1.2251842261877	-0.731067033293851	13.404174023783	1.77534625873573	-31.8344382412512	-0.919394479529659	-0.825777811121421	-1.07888372440663	-0.9555119400834	-0.860136370318516	-1.11799938644714	-0.908191919386276	-0.806262527166561	-1.06397192088758	0.0113584098842155	0.0116160381676736	0.0116553983699942
251	14.8022833995669	0.26	-0.725743036721013	-0.91619531415617	-0.535290759285856	0.363323221816599	-12.7856229019744	-15.4281550495428	-10.1430907544059	8.92	5.64	14.95	-1.63870764530146	-1.35803003872636	-1.07735243215126	-1.65891003626279	-1.3747721671092	-1.09063429795561	-1.64044175366533	-1.35859288274226	-1.07762701118394	-0.725743036721013	12.3227402494296	0.219898784209556	-32.544235807106	-0.919394479529659	-0.825777811121421	-1.07888372440663	-0.9555119400834	-0.860136370318516	-1.11799938644714	-0.908191919386276	-0.806262527166561	-1.06397192088758	0.0113584098842155	0.0116160381676736	0.0116553983699942
251	14.8022833995669	0.26	-0.720727722164279	-0.912104798459323	-0.529350645869236	0.382145721552435	-14.1045610510261	-16.904661201339	-11.3044609007132	7.86	4.58	12.87	-2.02555959783103	-1.69004445991716	-1.3545293220033	-2.06479424495613	-1.72278025208126	-1.38076625920639	-2.02682501437241	-1.69232890891557	-1.35543566702334	-0.720727722164279	12.0372457463022	2.2130038081625	-29.3899130355636	-0.919394479529659	-0.825777811121421	-1.07888372440663	-0.9555119400834	-0.860136370318516	-1.11799938644714	-0.908191919386276	-0.806262527166561	-1.06397192088758	0.0113584098842155	0.0116160381676736	0.0116553983699942
251	14.8022833995669	0.26	-0.718217135592657	-0.905978718942649	-0.530455552242665	0.430851976739685	-14.5538320003921	-17.1654604441778	-11.9422035566064	7.4	4.53	16.4	-2.17494161838125	-1.84403646074742	-1.5131313031136	-2.22486905418555	-1.8863677174748	-1.54786638076406	-2.11638445278916	-1.79428629540124	-1.472518482265	-0.718217135592657	11.9150306261037	-0.698296223263659	-32.187892999684	-0.919394479529659	-0.825777811121421	-1.07888372440663	-0.9555119400834	-0.860136370318516	-1.11799938644714	-0.908191919386276	-0.806262527166561	-1.06397192088758	0.0113584098842155	0.0116160381676736	0.0116553983699942
251	14.8022833995669	0.26	-0.714180754053698	-0.903792786532767	-0.52456872157463	0.452433637043189	-15.9858499945678	-18.7316072050105	-13.2400927841251	8.7	4.22	14.86	-2.03843981865898	-1.7396367971735	-1.44083377568802	-2.06631128069264	-1.76342274390637	-1.46053420712009	-1.97239468149888	-1.6830012867748	-1.39458759331882	-0.714180754053698	12.4876445043659	-0.610956469482404	-32.2581715257653	-0.919394479529659	-0.825777811121421	-1.07888372440663	-0.9555119400834	-0.860136370318516	-1.11799938644714	-0.908191919386276	-0.806262527166561	-1.06397192088758	0.0113584098842155	0.0116160381676736	0.0116553983699942
251	14.8022833995669	0.26	-0.712949172393813	-0.900757795205587	-0.525140549582038	0.433343513247611	-14.9405170815392	-17.6079583890105	-12.2730757740679	7.74	4.64	13.07	-2.14006453517304	-1.81586473780541	-1.49166494043778	-2.18342852388207	-1.85265948707261	-1.52189045026315	-2.14316024939581	-1.81821076755756	-1.49425073656268	-0.712949172393813	11.0944656520793	-0.736184620055368	-31.4236778890674	-0.919394479529659	-0.825777811121421	-1.07888372440663	-0.9555119400834	-0.860136370318516	-1.11799938644714	-0.908191919386276	-0.806262527166561	-1.06397192088758	0.0113584098842155	0.0116160381676736	0.0116553983699942
251	14.8022833995669	0.26	-0.70272797192946	-0.888739353583154	-0.516716590275767	0.359780748585503	-13.0030768922	-15.7112535862576	-10.2949001981424	7.76	4.02	16.32	-1.90356149977157	-1.57544122209393	-1.24732094441629	-1.94175630951776	-1.60705232462537	-1.27234833973298	-1.81668408204463	-1.50344579041232	-1.1904373308018	-0.70272797192946	12.5023657773172	1.97568237889066	-29.3144836429997	-0.919394479529659	-0.825777811121421	-1.07888372440663	-0.9555119400834	-0.860136370318516	-1.11799938644714	-0.908191919386276	-0.806262527166561	-1.06397192088758	0.0113584098842155	0.0116160381676736	0.0116553983699942
251	14.8022833995669	0.26	-0.698471885301446	-0.881227525923926	-0.515716244678966	0.400250167433483	-14.8338629135832	-17.6689018592581	-11.9988239679084	7.34	4.9	14.74	-2.25787718739887	-1.8955926599384	-1.53330813247794	-2.3109868406942	-1.94018067806462	-1.56937451543503	-2.25295738697968	-1.89035343661726	-1.52909636541495	-0.698471885301446	12.220110054274	-0.090876948128635	-31.8872600560203	-0.919394479529659	-0.825777811121421	-1.07888372440663	-0.9555119400834	-0.860136370318516	-1.11799938644714	-0.908191919386276	-0.806262527166561	-1.06397192088758	0.0113584098842155	0.0116160381676736	0.0116553983699942
251	14.8022833995669	0.26	-0.697440924168541	-0.882675482804653	-0.51220636553243	0.416756823830655	-16.0776131590514	-19.0471622548207	-13.1080640632821	9.22	5.3	16.12	-1.96045396558381	-1.65480925993621	-1.34916455428861	-1.9813050188484	-1.67240952835741	-1.36351403786641	-1.92755744536186	-1.62752987613389	-1.32621879105598	-0.697440924168541	13.1877545851723	-0.598001909705288	-34.2101096589833	-0.919394479529659	-0.825777811121421	-1.07888372440663	-0.9555119400834	-0.860136370318516	-1.11799938644714	-0.908191919386276	-0.806262527166561	-1.06397192088758	0.0113584098842155	0.0116160381676736	0.0116553983699942
251	14.8022833995669	0.26	-0.685886803270954	-0.866697912785383	-0.505075693756524	0.470543382542329	-15.2752892339819	-17.8051129472015	-12.7454655207622	8.95	4.7	14.22	-1.88662200852736	-1.61856299035613	-1.35050397218491	-1.90963213905472	-1.63830374685453	-1.36697535465434	-1.85911700688128	-1.59598264092402	-1.33155208890688	-0.685886803270954	12.2809576868163	0.123101315715691	-31.8825356241228	-0.919394479529659	-0.825777811121421	-1.07888372440663	-0.9555119400834	-0.860136370318516	-1.11799938644714	-0.908191919386276	-0.806262527166561	-1.06397192088758	0.0113584098842155	0.0116160381676736	0.0116553983699942
251	14.8022833995669	0.26	-0.680647203150209	-0.86053209717313	-0.500762309127288	0.473525914525852	-14.5926924015749	-16.9950492219675	-12.1903355811823	8.64	4.72	14.48	-1.86153143703636	-1.59839229070432	-1.33525314437228	-1.88766643042733	-1.62083293883017	-1.35399944723301	-1.83500599685571	-1.57588882105006	-1.31623424696507	-0.680647203150209	12.0699859555908	-1.6538029140361	-33.0789414687759	-0.919394479529659	-0.825777811121421	-1.07888372440663	-0.9555119400834	-0.860136370318516	-1.11799938644714	-0.908191919386276	-0.806262527166561	-1.06397192088758	0.0113584098842155	0.0116160381676736	0.0116553983699942
251	14.8022833995669	0.26	-0.665843880226982	-0.841017883346405	-0.490669877107559	0.437828317296105	-13.9292012390379	-16.3935049658797	-11.4648975121961	7.29	4.4	12.58	-2.1084465818913	-1.79150076826475	-1.4745549546382	-2.15895244653453	-1.83441449256174	-1.50987653858896	-2.11632995134573	-1.79738108375015	-1.47940645634115	-0.665843880226982	11.4168613051128	-2.26092706025387	-32.9159003643828	-0.919394479529659	-0.825777811121421	-1.07888372440663	-0.9555119400834	-0.860136370318516	-1.11799938644714	-0.908191919386276	-0.806262527166561	-1.06397192088758	0.0113584098842155	0.0116160381676736	0.0116553983699942
251	14.8022833995669	0.26	-0.661748075809655	-0.83525082045425	-0.488245331165061	0.419290479889272	-14.320136907971	-16.9513414107739	-11.6889324051681	8.68	4.48	15.03	-1.84762289882581	-1.56083298804138	-1.27404307725696	-1.87304945931328	-1.58231281187691	-1.29157616444055	-1.79831413005219	-1.52008170310164	-1.24123324042039	-0.661748075809655	12.4576228876926	0.852452843964967	-31.3541252382071	-0.919394479529659	-0.825777811121421	-1.07888372440663	-0.9555119400834	-0.860136370318516	-1.11799938644714	-0.908191919386276	-0.806262527166561	-1.06397192088758	0.0113584098842155	0.0116160381676736	0.0116553983699942
251	14.8022833995669	0.26	-0.650572447560959	-0.821332584371664	-0.479812310750255	0.375452087234381	-13.0488621416909	-15.6764891889876	-10.4212350943943	8.72	4.68	15.67	-1.70206675043654	-1.41677349530559	-1.13148024017464	-1.72512027431661	-1.4359628846749	-1.14680549503319	-1.65761292661951	-1.38124659102384	-1.10251562233396	-0.650572447560959	13.2190667028699	1.56504376260105	-30.9600422344437	-0.919394479529659	-0.825777811121421	-1.07888372440663	-0.9555119400834	-0.860136370318516	-1.11799938644714	-0.908191919386276	-0.806262527166561	-1.06397192088758	0.0113584098842155	0.0116160381676736	0.0116553983699942
251	14.8022833995669	0.26	-0.630037126082998	-0.796278996530011	-0.463795255635985	0.429699520870921	-14.2508396706309	-16.8141155400958	-11.6875638011661	9.02	4.9	15.78	-1.76871689102542	-1.49907979260837	-1.22944269419133	-1.78959031245683	-1.51677110568917	-1.24395189892152	-1.72843882028339	-1.46534444530749	-1.20216392583807	-0.630037126082998	13.5315244399776	1.16164877495914	-31.9990168894248	-0.919394479529659	-0.825777811121421	-1.07888372440663	-0.9555119400834	-0.860136370318516	-1.11799938644714	-0.908191919386276	-0.806262527166561	-1.06397192088758	0.0113584098842155	0.0116160381676736	0.0116553983699942
251	14.8022833995669	0.26	-0.62779450414602	-0.793017862448629	-0.462571145843411	0.372619207709363	-13.6740995774376	-16.4443382635668	-10.9038608913084	8.12	4.52	14.95	-1.90956600009586	-1.58787755496683	-1.26618910983781	-1.94288587671729	-1.61558431358046	-1.28828275044363	-1.87061674948438	-1.55600206782536	-1.24009599060866	-0.62779450414602	12.15157381272	1.97489152280889	-29.5220022088383	-0.919394479529659	-0.825777811121421	-1.07888372440663	-0.9555119400834	-0.860136370318516	-1.11799938644714	-0.908191919386276	-0.806262527166561	-1.06397192088758	0.0113584098842155	0.0116160381676736	0.0116553983699942
251	14.8022833995669	0.26	-0.541439705286406	-0.685920279345188	-0.396959131227625	0.435374854931601	-14.0375307471158	-16.5334160188094	-11.5416454754221	8.4	4.08	14.69	-1.86044131301251	-1.57958900356141	-1.29873669411032	-1.88943807092724	-1.6042084095167	-1.31897874810616	-1.79842562570247	-1.52777747688836	-1.25617793085543	-0.541439705286406	13.0900779757557	0.353014962421205	-31.1594097057073	-0.919394479529659	-0.825777811121421	-1.07888372440663	-0.9555119400834	-0.860136370318516	-1.11799938644714	-0.908191919386276	-0.806262527166561	-1.06397192088758	0.0113584098842155	0.0116160381676736	0.0116553983699942
251	14.8022833995669	0.27	-1.26090607920853	-1.58127321841939	-0.94053893999767	0.379019561127439	-15.2744390914782	-18.3269616374942	-12.2219165454623	7.55	4.72	12.19	-2.28068462035058	-1.90081580403085	-1.52094698771112	-2.3303491639673	-1.94220826512095	-1.55406736627459	-2.30981482047525	-1.92442418755418	-1.5408165659214	-1.26090607920853	10.0034788235137	-0.0916295392338188	-30.4758457296413	-0.919394479529659	-0.825777811121421	-1.07888372440663	-0.9555119400834	-0.860136370318516	-1.11799938644714	-0.908191919386276	-0.806262527166561	-1.06397192088758	0.0113584098842155	0.0116160381676736	0.0116553983699942
251	14.8022833995669	0.27	-1.24197029163457	-1.56336410046299	-0.920576482806144	0.320517327348763	-14.6897811448947	-18.0291487045397	-11.3504135852497	8.08	5.04	12.84	-2.10417146103489	-1.71443581505059	-1.32470016906629	-2.14152698722045	-1.74487233278146	-1.34821767834248	-2.12726184172166	-1.73226813563296	-1.33864167423341	-1.24197029163457	10.1876441876907	-1.05524601429417	-31.8860536581746	-0.919394479529659	-0.825777811121421	-1.07888372440663	-0.9555119400834	-0.860136370318516	-1.11799938644714	-0.908191919386276	-0.806262527166561	-1.06397192088758	0.0113584098842155	0.0116160381676736	0.0116553983699942
251	14.8022833995669	0.27	-1.22993266051652	-1.54341856027316	-0.916446760759874	0.367829407891293	-15.7802606804399	-19.0101939899009	-12.5503273709789	7.63	4.26	14.26	-2.34234752000097	-1.944370188407	-1.54639285681303	-2.39185438838119	-1.98546557590947	-1.57907676343775	-2.29881191272851	-1.90943347862253	-1.51827663545132	-1.22993266051652	10.3067621725817	1.76859973676554	-28.7263109322101	-0.919394479529659	-0.825777811121421	-1.07888372440663	-0.9555119400834	-0.860136370318516	-1.11799938644714	-0.908191919386276	-0.806262527166561	-1.06397192088758	0.0113584098842155	0.0116160381676736	0.0116553983699942
251	14.8022833995669	0.27	-1.19058990845005	-1.49330702564626	-0.887872791253837	0.363580318539828	-14.9683471987417	-18.0602862742966	-11.8764081231868	6.74	4.04	11.66	-2.50001584495381	-2.07201063157465	-1.64400541819548	-2.57277110656274	-2.13231011962028	-1.69184913267783	-2.51982236217019	-2.08717635463304	-1.65706828567049	-1.19058990845005	9.30288559141326	0.311053791547439	-28.882828537548	-0.919394479529659	-0.825777811121421	-1.07888372440663	-0.9555119400834	-0.860136370318516	-1.11799938644714	-0.908191919386276	-0.806262527166561	-1.06397192088758	0.0113584098842155	0.0116160381676736	0.0116553983699942
251	14.8022833995669	0.27	-1.17006070703769	-1.46730719614517	-0.872814217930211	0.378248355830153	-15.4037439404279	-18.487156939181	-12.3203309416748	7.77	4.77	14.03	-2.23806039470489	-1.86478155384635	-1.4915027129878	-2.28285181171999	-1.90210235556287	-1.52135289940575	-2.23045181113461	-1.85805663651824	-1.48665715023027	-1.17006070703769	10.5444580466338	-1.60902739958515	-32.5230714964149	-0.919394479529659	-0.825777811121421	-1.07888372440663	-0.9555119400834	-0.860136370318516	-1.11799938644714	-0.908191919386276	-0.806262527166561	-1.06397192088758	0.0113584098842155	0.0116160381676736	0.0116553983699942
251	14.8022833995669	0.27	-1.15724581814844	-1.4566139357377	-0.857877700559193	0.391340380021122	-14.445691540521	-17.258458245974	-11.6329248350681	8.96	4.89	13.9	-1.8262872950331	-1.52864077152285	-1.23099424801261	-1.84843013676384	-1.54717479448794	-1.24591945221204	-1.81248352969149	-1.51757811581044	-1.22154260334729	-1.15724581814844	10.8764960208508	-0.420347597958696	-31.4318921476693	-0.919394479529659	-0.825777811121421	-1.07888372440663	-0.9555119400834	-0.860136370318516	-1.11799938644714	-0.908191919386276	-0.806262527166561	-1.06397192088758	0.0113584098842155	0.0116160381676736	0.0116553983699942
251	14.8022833995669	0.27	-1.14396837880502	-1.43896041475616	-0.848976342853869	0.384017543464939	-16.231463521321	-19.4410699465578	-13.0218570960841	8.46	5.73	14.62	-2.17145368431535	-1.81295943906848	-1.45446519382162	-2.20436354082484	-1.84043607162493	-1.47650860242502	-2.1875885743875	-1.8272539545046	-1.46537683529882	-1.14396837880502	11.2523417515501	1.73262822466186	-30.7090010300196	-0.919394479529659	-0.825777811121421	-1.07888372440663	-0.9555119400834	-0.860136370318516	-1.11799938644714	-0.908191919386276	-0.806262527166561	-1.06397192088758	0.0113584098842155	0.0116160381676736	0.0116553983699942
251	14.8022833995669	0.27	-1.13424214774357	-1.42842106506822	-0.840063230418915	0.3410526472679	-13.7627725748298	-16.7495718774033	-10.7759732722562	7.87	4.42	12.9	-2.00342495450137	-1.6461723452609	-1.28891973602043	-2.04201004229009	-1.67787690415368	-1.31374376601727	-1.99652558932089	-2.91637996435171	-1.2842783079405	-1.13424214774357	10.3952990186517	1.33585420700673	-29.312381017272	-0.919394479529659	-0.825777811121421	-1.07888372440663	-0.9555119400834	-0.860136370318516	-1.11799938644714	-0.908191919386276	-0.806262527166561	-1.06397192088758	0.0113584098842155	0.0116160381676736	0.0116553983699942
251	14.8022833995669	0.27	-1.13166610293955	-1.42398105833777	-0.839351147541321	0.349805841417676	-14.2531040796812	-17.2870156692953	-11.219192490067	7.55	4.53	13.23	-2.14962991669007	-1.7723648500996	-1.39509978350912	-2.19633428579566	-1.81087249344142	-1.42541070108719	-2.14647121412921	-1.77007991198248	-1.39511612520266	-1.13166610293955	10.2482166334376	0.844371309840921	-29.599197011157	-0.919394479529659	-0.825777811121421	-1.07888372440663	-0.9555119400834	-0.860136370318516	-1.11799938644714	-0.908191919386276	-0.806262527166561	-1.06397192088758	0.0113584098842155	0.0116160381676736	0.0116553983699942
251	14.8022833995669	0.27	-1.13017449891985	-1.41793115990942	-0.842417837930291	0.394838011471149	-15.9658866492843	-19.0519500625996	-12.8798232359689	8	4.99	12.61	-2.24328986294116	-1.87991841021653	-1.51654695749191	-2.2843218558464	-1.91430397943999	-1.54428610303357	-2.26744130513813	-1.90186656594144	-1.53434720791533	-1.13017449891985	10.6846280981178	-2.22762749769516	-33.758053505242	-0.919394479529659	-0.825777811121421	-1.07888372440663	-0.9555119400834	-0.860136370318516	-1.11799938644714	-0.908191919386276	-0.806262527166561	-1.06397192088758	0.0113584098842155	0.0116160381676736	0.0116553983699942
251	14.8022833995669	0.27	-1.12127608958123	-1.40618384883465	-0.836368330327818	0.434007812708314	-15.7986281480778	-18.6154623368374	-12.9817939593183	7.45	4.25	13.44	-2.34393423848294	-1.98925735860242	-1.6345804787219	-2.39677267256995	-2.03410044425683	-1.67142821594372	-2.32179209610358	-1.97033987714221	-1.61829308628908	-1.12127608958123	10.2822000603281	-1.3525960143263	-30.94004517556	-0.919394479529659	-0.825777811121421	-1.07888372440663	-0.9555119400834	-0.860136370318516	-1.11799938644714	-0.908191919386276	-0.806262527166561	-1.06397192088758	0.0113584098842155	0.0116160381676736	0.0116553983699942
251	14.8022833995669	0.27	-1.11757648869046	-1.40351297884756	-0.831639998533364	0.366255086496566	-14.296906733693	-17.2331562383028	-11.3606572290831	9.22	4.37	15.63	-1.77422251528963	-1.47192385858692	-1.16962520188421	-1.79311810962666	-1.48759995100891	-1.18208179239117	-1.70854318359687	-1.41661027139511	-1.12662158590121	-1.11757648869046	11.3283667172516	-1.09870346576598	-32.8723602161297	-0.919394479529659	-0.825777811121421	-1.07888372440663	-0.9555119400834	-0.860136370318516	-1.11799938644714	-0.908191919386276	-0.806262527166561	-1.06397192088758	0.0113584098842155	0.0116160381676736	0.0116553983699942
251	14.8022833995669	0.27	-1.10341916046349	-1.38569096648363	-0.82114735444334	0.378263048041482	-12.9678669682509	-15.5636021841054	-10.3721317523964	7.71	4.71	12.75	-1.89738359355813	-1.58093336863441	-1.26448314371069	-1.93619753549912	-1.61327382745944	-1.29035011941975	-1.91018572998871	-1.5906006239127	-1.27337630036998	-1.10341916046349	10.1643030083938	-0.120872378585232	-29.8431289424595	-0.919394479529659	-0.825777811121421	-1.07888372440663	-0.9555119400834	-0.860136370318516	-1.11799938644714	-0.908191919386276	-0.806262527166561	-1.06397192088758	0.0113584098842155	0.0116160381676736	0.0116553983699942
251	14.8022833995669	0.27	-1.09779808935397	-1.379204305379	-0.816391873328931	0.357484940247249	-13.9456342986641	-16.8646505582341	-11.0266180390941	7.85	4.48	13.71	-2.02246007268481	-1.67240278474321	-1.32234549680162	-2.06174033649402	-1.70488422824225	-1.34802811999049	-2.00448387956929	-1.6583087539095	-1.3108351905965	-1.09779808935397	10.249612631794	-0.162585480188575	-31.0605546368052	-0.919394479529659	-0.825777811121421	-1.07888372440663	-0.9555119400834	-0.860136370318516	-1.11799938644714	-0.908191919386276	-0.806262527166561	-1.06397192088758	0.0113584098842155	0.0116160381676736	0.0116553983699942
251	14.8022833995669	0.27	-1.08821987324082	-1.37079016750648	-0.805649578975157	0.373320646891067	-15.444365815634	-18.5685543174589	-12.3201773138092	8.28	4.55	13.43	-2.11763405070248	-1.7613387872604	-1.40504352381832	-2.15230316207524	-1.79017476605496	-1.42804637003468	-2.10163007817142	-1.7488558133192	-1.39509365938049	-1.08821987324082	10.9159918828071	0.64501293619068	-30.9122850319845	-0.919394479529659	-0.825777811121421	-1.07888372440663	-0.9555119400834	-0.860136370318516	-1.11799938644714	-0.908191919386276	-0.806262527166561	-1.06397192088758	0.0113584098842155	0.0116160381676736	0.0116553983699942
251	14.8022833995669	0.27	-1.08809943583276	-1.36843187030835	-0.807767001357163	0.359176897149672	-14.073514359725	-17.0084792151335	-11.1385495043165	7.64	4.45	14.43	-2.09249344078569	-1.73141502623735	-1.37033661168901	-2.13651360600251	-1.76783911915362	-1.39916463230472	-2.061854032269	-1.70648530558449	-1.35083430678844	-1.08809943583276	11.0390436493548	-0.813612849618891	-31.8859790155505	-0.919394479529659	-0.825777811121421	-1.07888372440663	-0.9555119400834	-0.860136370318516	-1.11799938644714	-0.908191919386276	-0.806262527166561	-1.06397192088758	0.0113584098842155	0.0116160381676736	0.0116553983699942
251	14.8022833995669	0.27	-1.08791955737678	-1.36415406729785	-0.811685047455707	0.396401566749047	-14.8346186751032	-17.6926581275348	-11.9765792226716	8.43	4.5	14	-1.98231893170605	-1.66209877748848	-1.34187862327091	-2.01271877529339	-1.68758788625609	-1.3624569972188	-1.95316030503317	-1.6371497286083	-1.32170475173804	-1.08791955737678	11.0983472148774	0.617952856252669	-30.7553931638594	-0.919394479529659	-0.825777811121421	-1.07888372440663	-0.9555119400834	-0.860136370318516	-1.11799938644714	-0.908191919386276	-0.806262527166561	-1.06397192088758	0.0113584098842155	0.0116160381676736	0.0116553983699942
251	14.8022833995669	0.27	-1.08673754187232	-1.36248681159984	-0.810988272144788	0.41224931365577	-15.3704987356117	-18.2359301833948	-12.5050672878287	8.25	4.03	12.45	-2.08733882131424	-1.75935301304335	-1.43136720477246	-2.12196478301026	-1.7885381598999	-1.45511153678953	-2.0612671737221	-1.73734922124664	-1.41368223288276	-1.08673754187232	10.445421740532	-2.35484317313742	-32.6129220219957	-0.919394479529659	-0.825777811121421	-1.07888372440663	-0.9555119400834	-0.860136370318516	-1.11799938644714	-0.908191919386276	-0.806262527166561	-1.06397192088758	0.0113584098842155	0.0116160381676736	0.0116553983699942
251	14.8022833995669	0.27	-1.07142735488259	-1.34624749542458	-0.796607214340594	0.408648477404324	-16.0577658614869	-19.0736767125054	-13.0418550104685	8.34	5.11	13.87	-2.16030755429665	-1.818721865667	-1.47713617703736	-2.19479970395405	-1.84776015081812	-1.50072059768219	-2.16367901102433	-1.82275164384109	-1.47995078762718	-1.07142735488259	10.8730231954513	-0.648781112777566	-31.7701188055224	-0.919394479529659	-0.825777811121421	-1.07888372440663	-0.9555119400834	-0.860136370318516	-1.11799938644714	-0.908191919386276	-0.806262527166561	-1.06397192088758	0.0113584098842155	0.0116160381676736	0.0116553983699942
251	14.8022833995669	0.27	-1.06299171812902	-1.3389233770972	-0.787060059160832	0.293004726754091	-12.1655222401071	-15.1159647753014	-9.21507970491279	6.79	4.59	13.03	-2.07620708779903	-1.67095808154816	-1.26570907529728	-2.13545506739549	-1.71864161509541	-1.30182816279532	-2.09549412617341	-1.68620940088345	-1.27684748075027	-1.06299171812902	10.0979127484062	-0.792695804279942	-30.902374203858	-0.919394479529659	-0.825777811121421	-1.07888372440663	-0.9555119400834	-0.860136370318516	-1.11799938644714	-0.908191919386276	-0.806262527166561	-1.06397192088758	0.0113584098842155	0.0116160381676736	0.0116553983699942
251	14.8022833995669	0.27	-1.0461768139788	-1.31180833623911	-0.780545291718479	0.419685854400067	-15.4318464581075	-18.265017328185	-12.5986755880299	8.51	4.8	13.22	-2.03001709293801	-1.71513180210412	-1.40024651127024	-2.06020435060726	-1.74063657535306	-1.42106880009886	-2.02811150635161	-1.71428549014229	-1.40084928057088	-1.0461768139788	10.7749682127281	-0.338903388817005	-31.6762904584408	-0.919394479529659	-0.825777811121421	-1.07888372440663	-0.9555119400834	-0.860136370318516	-1.11799938644714	-0.908191919386276	-0.806262527166561	-1.06397192088758	0.0113584098842155	0.0116160381676736	0.0116553983699942
251	14.8022833995669	0.27	-1.04182669650005	-1.30896172092314	-0.774691672076956	0.35084178538537	-15.16898931184	-18.3905159681109	-11.9474626555692	8.43	4.89	13.58	-2.06094409916561	-1.69992180027749	-1.33889950138937	-2.09257495841332	-1.72601177875797	-1.35944859910261	-2.057132543687	-1.69684423283155	-1.33649045569746	-1.04182669650005	11.1209670871462	-0.00175126642893923	-31.7067799949475	-0.919394479529659	-0.825777811121421	-1.07888372440663	-0.9555119400834	-0.860136370318516	-1.11799938644714	-0.908191919386276	-0.806262527166561	-1.06397192088758	0.0113584098842155	0.0116160381676736	0.0116553983699942
251	14.8022833995669	0.27	-1.02956491977079	-1.29546536866131	-0.763664470880276	0.332431073791086	-12.9228373590939	-15.7820113886289	-10.0636633295589	8.44	4.23	13.22	-1.76644367799797	-1.44642300608241	-1.12640233416684	-1.79342862174887	-1.46851917815135	-1.14360973455383	-1.73966830000538	-1.42422060036254	-1.10869910030508	-1.02956491977079	10.7023723773875	-2.28902277702197	-33.2769014095222	-0.919394479529659	-0.825777811121421	-1.07888372440663	-0.9555119400834	-0.860136370318516	-1.11799938644714	-0.908191919386276	-0.806262527166561	-1.06397192088758	0.0113584098842155	0.0116160381676736	0.0116553983699942
251	14.8022833995669	0.27	-1.02744537547089	-1.29177950183204	-0.763111249109731	0.396644537891156	-14.2763996674565	-17.0254965438302	-11.5273027910829	7.99	4.09	12.81	-2.00708435021472	-1.68300162501554	-1.35891889981636	-2.04394286725022	-1.71390861906378	-1.38387437087735	-1.98139134668656	-1.66128445691975	-1.34186414048001	-1.02744537547089	10.2735295691693	1.94415721554637	-27.9142709948969	-0.919394479529659	-0.825777811121421	-1.07888372440663	-0.9555119400834	-0.860136370318516	-1.11799938644714	-0.908191919386276	-0.806262527166561	-1.06397192088758	0.0113584098842155	0.0116160381676736	0.0116553983699942
251	14.8022833995669	0.27	-1.02455919966835	-1.28740587992738	-0.761712519409316	0.275734337249676	-12.3943875248473	-15.5306619320081	-9.25811311768646	8.56	5.06	14.25	-1.7155262784993	-1.36909151701754	-1.02265675553577	-1.74043258476676	-1.38896822369256	-1.03750386261835	-1.70907622479364	-1.36358376186835	-1.01899262803971	-1.02455919966835	11.2077670132235	-0.594584436615325	-32.2654813470886	-0.919394479529659	-0.825777811121421	-1.07888372440663	-0.9555119400834	-0.860136370318516	-1.11799938644714	-0.908191919386276	-0.806262527166561	-1.06397192088758	0.0113584098842155	0.0116160381676736	0.0116553983699942
251	14.8022833995669	0.27	-1.02404197444087	-1.28623725489799	-0.761846693983749	0.440365493682367	-16.0912249554889	-18.9234005084254	-13.2590494025525	8.07	4.77	13.34	-2.20967481226195	-1.8789632691415	-1.54825172602104	-2.24897214905786	-1.91237916002501	-1.57578617099216	-2.21032439173887	-1.87898448292519	-1.54892844957075	-1.02404197444087	10.8057436679086	0.373301928272479	-30.5605990668711	-0.919394479529659	-0.825777811121421	-1.07888372440663	-0.9555119400834	-0.860136370318516	-1.11799938644714	-0.908191919386276	-0.806262527166561	-1.06397192088758	0.0113584098842155	0.0116160381676736	0.0116553983699942
251	14.8022833995669	0.27	-1.01429444362511	-1.27293015396819	-0.755658733282036	0.437016764134527	-15.295908577218	-18.0064710648266	-12.5853460896095	8.49	4.17	14.54	-2.00533011307966	-1.70346238118392	-1.40159464928818	-2.03538330425809	-1.72899158471658	-1.42259986517507	-1.94520979988342	-1.65302965999363	-1.36021510287506	-1.01429444362511	11.4624064148746	0.883350536646288	-30.2780690738156	-0.919394479529659	-0.825777811121421	-1.07888372440663	-0.9555119400834	-0.860136370318516	-1.11799938644714	-0.908191919386276	-0.806262527166561	-1.06397192088758	0.0113584098842155	0.0116160381676736	0.0116553983699942
251	14.8022833995669	0.27	-1.01366478215026	-1.27254587606826	-0.754783688232268	0.415025360796338	-17.8150255885804	-21.1172236130119	-14.5128275641489	8.41	4.76	13.93	-2.37302354242032	-2.00194286451902	-1.63086218661772	-2.40982244590599	-2.03298735309587	-1.65615226028575	-2.35552723365071	-1.98732677569678	-1.61806376552704	-1.01366478215026	11.6866371134805	0.890855019257702	-31.3581443128454	-0.919394479529659	-0.825777811121421	-1.07888372440663	-0.9555119400834	-0.860136370318516	-1.11799938644714	-0.908191919386276	-0.806262527166561	-1.06397192088758	0.0113584098842155	0.0116160381676736	0.0116553983699942
251	14.8022833995669	0.27	-1.00833922106461	-1.26687794064399	-0.749800501485227	0.374864393099314	-15.1723618714869	-18.2314266729217	-12.113297070052	8.64	5.32	14.87	-1.9965508178079	-1.66154805359179	-1.32654528937567	-2.02455848158271	-1.68485629038476	-1.34515409918682	-1.98941563930385	-1.65624295343994	-1.32155675748019	-1.00833922106461	11.3635028570045	1.4538935155302	-30.6706811596047	-0.919394479529659	-0.825777811121421	-1.07888372440663	-0.9555119400834	-0.860136370318516	-1.11799938644714	-0.908191919386276	-0.806262527166561	-1.06397192088758	0.0113584098842155	0.0116160381676736	0.0116553983699942
251	14.8022833995669	0.27	-0.994538856829189	-1.25309772065455	-0.73597999300383	0.354560607621285	-14.7003593380419	-17.7970363113726	-11.6036823647112	9.42	5.17	16.58	-1.79611999066174	-1.48359585354645	-1.17107171643116	-1.81337452223879	-1.49784810375005	-1.18232168526131	-1.75368176623745	-1.44834442808526	-1.14347036828121	-0.994538856829189	12.4243726307841	-0.477603856538369	-33.77109602831	-0.919394479529659	-0.825777811121421	-1.07888372440663	-0.9555119400834	-0.860136370318516	-1.11799938644714	-0.908191919386276	-0.806262527166561	-1.06397192088758	0.0113584098842155	0.0116160381676736	0.0116553983699942
251	14.8022833995669	0.27	-0.991099147730832	-1.24329942926413	-0.738898866197538	0.38106683266419	-14.6918456364585	-17.6152111625044	-11.7684801104126	6.69	4.03	11.1	-2.45244230262863	-2.04544262399964	-1.63844294537064	-2.52484208716618	-2.10582716601425	-1.68681224486232	-2.48561152998944	-2.07185027827913	-1.65987451480584	-0.991099147730832	9.67324911852581	-0.788450382478265	-29.9680293505401	-0.919394479529659	-0.825777811121421	-1.07888372440663	-0.9555119400834	-0.860136370318516	-1.11799938644714	-0.908191919386276	-0.806262527166561	-1.06397192088758	0.0113584098842155	0.0116160381676736	0.0116553983699942
251	14.8022833995669	0.27	-0.989894291147885	-1.24586871230377	-0.733919869991998	0.34371522276165	-14.8164808927782	-18.0130000290398	-11.6199617565166	7.1	4.6	13.01	-2.37435771016101	-1.95301313432	-1.53166855847899	-2.43520936828799	-2.00306628640342	-1.57092320451885	-2.38892835586606	-1.9658228342473	-1.54193368289394	-0.989894291147885	10.2704892871487	0.0800335528594721	-30.3080500685996	-0.919394479529659	-0.825777811121421	-1.07888372440663	-0.9555119400834	-0.860136370318516	-1.11799938644714	-0.908191919386276	-0.806262527166561	-1.06397192088758	0.0113584098842155	0.0116160381676736	0.0116553983699942
251	14.8022833995669	0.27	-0.985925962296132	-1.24116742122883	-0.730684503363432	0.389548391303466	-14.7699959560686	-17.6567564392434	-11.8832354728938	7.34	4.33	13.65	-2.2542028106327	-1.88565586843594	-1.51710892623918	-2.30708442488103	-1.92989169574012	-1.5526989665992	-2.23422693962783	-1.86970469013446	-1.50445285536598	-0.985925962296132	10.8041457365974	2.36280573294462	-28.1445330811182	-0.919394479529659	-0.825777811121421	-1.07888372440663	-0.9555119400834	-0.860136370318516	-1.11799938644714	-0.908191919386276	-0.806262527166561	-1.06397192088758	0.0113584098842155	0.0116160381676736	0.0116553983699942
251	14.8022833995669	0.27	-0.985277243264726	-1.23785403390684	-0.732700452622618	0.356087640553456	-13.8117970096894	-16.7116139262665	-10.9119800931123	7.68	4.09	12.13	-2.0465651129108	-1.69144297081969	-1.33632082872859	-2.08901906941947	-1.72653027191121	-1.36404147440294	-2.03818336699944	-1.68445732629427	-1.33121020419709	-0.985277243264726	10.1557756909579	0.2324444476091	-29.6183429528892	-0.919394479529659	-0.825777811121421	-1.07888372440663	-0.9555119400834	-0.860136370318516	-1.11799938644714	-0.908191919386276	-0.806262527166561	-1.06397192088758	0.0113584098842155	0.0116160381676736	0.0116553983699942
251	14.8022833995669	0.27	-0.984121297938703	-1.23839764005976	-0.729844955817644	0.392521485072673	-15.7084911120054	-18.7595716862047	-12.657410537806	8.47	4.89	14.49	-2.093896266728	-1.75334231748723	-1.41278836824646	-2.12554770143729	-1.77984592264037	-1.43414414384344	-2.07459934135897	-1.73695139612665	-1.39933742692439	-0.984121297938703	11.7311727227995	0.6140398415948	-31.5726013850182	-0.919394479529659	-0.825777811121421	-1.07888372440663	-0.9555119400834	-0.860136370318516	-1.11799938644714	-0.908191919386276	-0.806262527166561	-1.06397192088758	0.0113584098842155	0.0116160381676736	0.0116553983699942
251	14.8022833995669	0.27	-0.976012686851354	-1.22945811407529	-0.722567259627416	0.347362657601035	-13.3032530036587	-16.1502545794352	-10.4562514278821	7.73	4.51	13.95	-1.96398745117586	-1.61777152369302	-1.27155559621019	-2.0038526975412	-1.65060923877936	-1.29736578001752	-1.94617758074452	-1.60247577979607	-1.25956045166326	-0.976012686851354	11.1887671967007	0.650407896597361	-30.335187708382	-0.919394479529659	-0.825777811121421	-1.07888372440663	-0.9555119400834	-0.860136370318516	-1.11799938644714	-0.908191919386276	-0.806262527166561	-1.06397192088758	0.0113584098842155	0.0116160381676736	0.0116553983699942
251	14.8022833995669	0.27	-0.968538924899138	-1.21668290960118	-0.720394940197095	0.490958825058404	-18.1269313752528	-21.0087302868307	-15.2451324636749	7.98	4.19	11.58	-2.48010738500198	-2.13990735077263	-1.79970731654328	-2.52586416012903	-2.17938760071429	-1.83291104129954	-2.48597838839779	-2.14318783623779	-1.80377881732884	-0.968538924899138	9.69046130680031	1.96101216098764	-27.7403846281803	-0.919394479529659	-0.825777811121421	-1.07888372440663	-0.9555119400834	-0.860136370318516	-1.11799938644714	-0.908191919386276	-0.806262527166561	-1.06397192088758	0.0113584098842155	0.0116160381676736	0.0116553983699942
251	14.8022833995669	0.27	-0.965115447365401	-1.21605161345996	-0.714179281270841	0.389429758032758	-14.2664518653345	-17.0554915029569	-11.477412227712	8.3	4.79	14.21	-1.94097641467481	-1.62357364998288	-1.30617088529095	-1.97251164698608	-1.64995200875095	-1.32739237051582	-1.92487238039798	-2.93681612014773	-1.29479714898615	-0.965115447365401	10.9643787044428	-1.93512816067532	-33.0969479076795	-0.919394479529659	-0.825777811121421	-1.07888372440663	-0.9555119400834	-0.860136370318516	-1.11799938644714	-0.908191919386276	-0.806262527166561	-1.06397192088758	0.0113584098842155	0.0116160381676736	0.0116553983699942
251	14.8022833995669	0.27	-0.964564856813549	-1.21149367611751	-0.717636037509592	0.464676801498017	-14.3642171302368	-16.7713494235885	-11.957084836885	7.37	3.9	12.6	-2.13303459801388	-1.82688770821774	-1.52074081842161	-2.18253341233821	-1.86928213329865	-1.55603085425909	-2.10792286577407	-1.80414428626534	-1.50270520393798	-0.964564856813549	10.2887060422403	0.297464431545059	-29.0041309643636	-0.919394479529659	-0.825777811121421	-1.07888372440663	-0.9555119400834	-0.860136370318516	-1.11799938644714	-0.908191919386276	-0.806262527166561	-1.06397192088758	0.0113584098842155	0.0116160381676736	0.0116553983699942
251	14.8022833995669	0.27	-0.94860718944166	-1.19447743198144	-0.702736946901885	0.472530194452081	-18.3323202000409	-21.3563559095657	-15.308284490516	7.82	5.11	14.8	-2.56974693317115	-2.20587368984921	-1.84200044652726	-2.62019642977621	-2.2491795951081	-1.87816276043998	-2.56405925307315	-2.20044343097141	-1.83849392730278	-0.94860718944166	11.4243403459541	-0.680846036473469	-32.5003553619546	-0.919394479529659	-0.825777811121421	-1.07888372440663	-0.9555119400834	-0.860136370318516	-1.11799938644714	-0.908191919386276	-0.806262527166561	-1.06397192088758	0.0113584098842155	0.0116160381676736	0.0116553983699942
251	14.8022833995669	0.27	-0.94538430210791	-1.18569820033311	-0.705070403882711	0.422157888080665	-14.5636195977788	-17.2238663916877	-11.9033728038698	8.78	5.07	14.24	-1.85796126419967	-1.57099692158961	-1.28403257897955	-1.88245239993379	-1.59170537207558	-1.30095834421738	-1.84921427689111	-2.95582722157458	-1.27665492048603	-0.94538430210791	11.3500665939101	-0.478075657724803	-32.5166188304595	-0.919394479529659	-0.825777811121421	-1.07888372440663	-0.9555119400834	-0.860136370318516	-1.11799938644714	-0.908191919386276	-0.806262527166561	-1.06397192088758	0.0113584098842155	0.0116160381676736	0.0116553983699942
251	14.8022833995669	0.27	-0.936891380151456	-1.174952464375	-0.698830295927913	0.384738692021487	-15.0847619121785	-18.0630780286944	-12.1064457956625	8.15	4.84	14.82	-2.08974205329722	-1.74517661285517	-1.40061117241312	-2.1257381120794	-1.77523749038907	-1.42473686869874	-2.06795496830936	-1.72562928301977	-1.38524755562525	-0.936891380151456	11.7872368516113	0.182139215939759	-31.7154280905282	-0.919394479529659	-0.825777811121421	-1.07888372440663	-0.9555119400834	-0.860136370318516	-1.11799938644714	-0.908191919386276	-0.806262527166561	-1.06397192088758	0.0113584098842155	0.0116160381676736	0.0116553983699942
251	14.8022833995669	0.27	-0.935201306937135	-1.17823332061642	-0.692169293257848	0.39298330581173	-16.5457075340085	-19.7562917900508	-13.3351232779662	8.8	5.13	13.56	-2.12676237096201	-1.78114337236064	-1.43552437375927	-2.15455391192164	-1.80441852508282	-1.45428313824401	-2.12964572261558	-1.78393213284303	-1.43723215161511	-0.935201306937135	11.641304591777	1.02858967429645	-31.6145295138066	-0.919394479529659	-0.825777811121421	-1.07888372440663	-0.9555119400834	-0.860136370318516	-1.11799938644714	-0.908191919386276	-0.806262527166561	-1.06397192088758	0.0113584098842155	0.0116160381676736	0.0116553983699942
251	14.8022833995669	0.27	-0.918619942481698	-1.15340223064122	-0.683837654322181	0.391051039453694	-15.6220441053761	-18.6657104742787	-12.5783777364735	8.73	4.61	15.54	-2.02494169385158	-1.69475083714362	-1.36455998043566	-2.0522744449235	-1.71762665766785	-1.3829788704122	-1.97203762371525	-1.65047617415654	-1.32870573514827	-0.918619942481698	12.4218905606789	-0.141315190978778	-32.3708830647579	-0.919394479529659	-0.825777811121421	-1.07888372440663	-0.9555119400834	-0.860136370318516	-1.11799938644714	-0.908191919386276	-0.806262527166561	-1.06397192088758	0.0113584098842155	0.0116160381676736	0.0116553983699942
251	14.8022833995669	0.27	-0.916816488801356	-1.15042398540349	-0.683208992199221	0.423873627825342	-15.3598482792645	-18.1556931247926	-12.5640034337363	7.92	4.56	14.18	-2.15936165081025	-1.82683564370315	-1.49430963659605	-2.20019286071133	-1.86137914390602	-1.5225654271007	-2.13724846947165	-1.80681370326516	-1.47778778233367	-0.916816488801356	11.179829179674	-0.344630256502538	-31.8690700524206	-0.919394479529659	-0.825777811121421	-1.07888372440663	-0.9555119400834	-0.860136370318516	-1.11799938644714	-0.908191919386276	-0.806262527166561	-1.06397192088758	0.0113584098842155	0.0116160381676736	0.0116553983699942
251	14.8022833995669	0.27	-0.915873750672127	-1.15030830357966	-0.681439197764596	0.352670307677073	-13.691414265401	-16.5875044950521	-10.7953240357498	8.36	4.79	13.82	-1.87464479988335	-1.54734176942281	-1.22003873896226	-1.90433757442925	-1.57185034315783	-1.23936311188641	-1.86434265423681	-1.53967377839557	-1.21319533024479	-0.915873750672127	11.4504478185189	0.117499466459873	-31.4936419479947	-0.919394479529659	-0.825777811121421	-1.07888372440663	-0.9555119400834	-0.860136370318516	-1.11799938644714	-0.908191919386276	-0.806262527166561	-1.06397192088758	0.0113584098842155	0.0116160381676736	0.0116553983699942
251	14.8022833995669	0.27	-0.9128207858	-1.14880454649881	-0.676837025101188	0.417262781626927	-14.6293866767208	-17.3286368287094	-11.9301365247323	9.12	4.61	15.45	-1.80239451346899	-1.52163880760965	-1.2408831017503	-1.822571081523	-1.53867250845923	-1.25477393539546	-1.75251450786584	-1.47926568717598	-1.2063348396459	-0.9128207858	11.680523090609	-1.24141394252093	-32.9609682732351	-0.919394479529659	-0.825777811121421	-1.07888372440663	-0.9555119400834	-0.860136370318516	-1.11799938644714	-0.908191919386276	-0.806262527166561	-1.06397192088758	0.0113584098842155	0.0116160381676736	0.0116553983699942
251	14.8022833995669	0.27	-0.912021144289229	-1.14720514400624	-0.676837144572219	0.353781489772979	-12.9355045632621	-15.6650540892243	-10.2059550373	7.71	4.36	14.06	-1.9098574604812	-1.57707530114619	-1.24429314181119	-1.94893328380984	-1.60934237715512	-1.26975147050039	-1.88235661976919	-1.55477879058473	-1.22655241021696	-0.912021144289229	11.5398334460029	0.428712731223436	-30.5598196662164	-0.919394479529659	-0.825777811121421	-1.07888372440663	-0.9555119400834	-0.860136370318516	-1.11799938644714	-0.908191919386276	-0.806262527166561	-1.06397192088758	0.0113584098842155	0.0116160381676736	0.0116553983699942
251	14.8022833995669	0.27	-0.903188726437092	-1.13290806111791	-0.673469391756276	0.265312980552624	-11.9648324712204	-15.0734265664928	-8.85623837594804	9.01	5.42	15.16	-1.58590063871609	-1.2588402095924	-0.931779780468712	-1.60463232248079	-1.27370885655597	-0.942785390631155	-1.57650661714841	-1.25157907516216	-0.925701431454337	-0.903188726437092	12.1108579254599	-0.410145725022615	-33.7462199731335	-0.919394479529659	-0.825777811121421	-1.07888372440663	-0.9555119400834	-0.860136370318516	-1.11799938644714	-0.908191919386276	-0.806262527166561	-1.06397192088758	0.0113584098842155	0.0116160381676736	0.0116553983699942
251	14.8022833995669	0.27	-0.902942350230395	-1.13404195355635	-0.671842746904443	0.410259460159794	-15.7233380633507	-18.666616868875	-12.7800592578264	7.76	4.45	12.1	-2.26367937463885	-1.90675130499028	-1.5498232353417	-2.30922919738795	-1.94511901065653	-1.58100882392512	-2.2761209309348	-1.91763806504704	-1.55923304668501	-0.902942350230395	10.3547500284028	-0.670895199997011	-30.5629515092227	-0.919394479529659	-0.825777811121421	-1.07888372440663	-0.9555119400834	-0.860136370318516	-1.11799938644714	-0.908191919386276	-0.806262527166561	-1.06397192088758	0.0113584098842155	0.0116160381676736	0.0116553983699942
251	14.8022833995669	0.27	-0.90141407511518	-1.13321326308169	-0.669614887148669	0.352062999818439	-14.4858629283778	-17.5540796380752	-11.4176462186805	7.93	5.15	15.16	-2.083689162053	-1.7194883587845	-1.35528755551599	-2.12283547544996	-1.75179242380592	-1.38074937216188	-2.0746661170305	-1.70987115833167	-1.34947285255653	-0.90141407511518	12.4387075800724	0.470661444662934	-31.9267980442289	-0.919394479529659	-0.825777811121421	-1.07888372440663	-0.9555119400834	-0.860136370318516	-1.11799938644714	-0.908191919386276	-0.806262527166561	-1.06397192088758	0.0113584098842155	0.0116160381676736	0.0116553983699942
251	14.8022833995669	0.27	-0.894254144555361	-1.12205326390445	-0.666455025206272	0.359590884361875	-14.8467482259213	-17.9401848353743	-11.7533116164682	8.93	5.22	16.31	-1.90441002253474	-1.57603148367475	-1.24765294481476	-1.92782715046035	-1.59541078247663	-1.26299441449292	-1.870289252018	-1.54711245355016	-1.22512528026965	-0.894254144555361	12.3658469197919	-0.413829365482783	-33.3965156837218	-0.919394479529659	-0.825777811121421	-1.07888372440663	-0.9555119400834	-0.860136370318516	-1.11799938644714	-0.908191919386276	-0.806262527166561	-1.06397192088758	0.0113584098842155	0.0116160381676736	0.0116553983699942
251	14.8022833995669	0.27	-0.884131377878015	-1.11185279174422	-0.656409964011814	0.392263880279546	-14.4171081370268	-17.2188749178496	-11.6153413562041	7.66	4.11	13.42	-2.11287451668096	-1.76907844050718	-1.42528236433341	-2.15697167194628	-1.80600033343158	-1.45502899491689	-2.07869655524457	-1.74206335226506	-1.40340098910756	-0.884131377878015	11.3038850318885	0.746320636132073	-29.6451876435623	-0.919394479529659	-0.825777811121421	-1.07888372440663	-0.9555119400834	-0.860136370318516	-1.11799938644714	-0.908191919386276	-0.806262527166561	-1.06397192088758	0.0113584098842155	0.0116160381676736	0.0116553983699942
251	14.8022833995669	0.27	-0.88281003816063	-1.11072319515003	-0.654896881171226	0.396482141853364	-13.2650424959025	-15.8202569440815	-10.7098280477235	7.87	3.99	15.68	-1.89301305446613	-1.58726237516551	-1.28151169586489	-1.92951792850485	-1.61787115144157	-1.30622437437829	-1.81383842071956	-1.52102442009504	-1.22875518850635	-0.88281003816063	11.7868836342226	-0.532789002807896	-31.4784543810136	-0.919394479529659	-0.825777811121421	-1.07888372440663	-0.9555119400834	-0.860136370318516	-1.11799938644714	-0.908191919386276	-0.806262527166561	-1.06397192088758	0.0113584098842155	0.0116160381676736	0.0116553983699942
251	14.8022833995669	0.27	-0.882409683531394	-1.10613644540065	-0.658682921662136	0.397837913788496	-15.3161447273603	-18.2581167774055	-12.3741726773151	9.06	5	14.53	-1.91087646213528	-1.60297257416978	-1.29506868620428	-1.93290301066153	-1.62144993463282	-1.3099968586041	-1.89069520910393	-1.58708358394721	-1.28244335371196	-0.882409683531394	11.7814298227604	1.40207749835002	-31.0636836677162	-0.919394479529659	-0.825777811121421	-1.07888372440663	-0.9555119400834	-0.860136370318516	-1.11799938644714	-0.908191919386276	-0.806262527166561	-1.06397192088758	0.0113584098842155	0.0116160381676736	0.0116553983699942
251	14.8022833995669	0.27	-0.874148189032248	-1.09793129696876	-0.650365081095731	0.342887061381586	-13.338362468816	-16.2212814474788	-10.4554434901531	7.26	4.26	13.84	-2.09440233890503	-1.72217575055965	-1.34994916221428	-2.14511921444245	-1.76387899523821	-1.38263877603397	-2.0686910673618	-1.70216809642495	-1.33384119516016	-0.874148189032248	10.7761737105246	-1.0472449079632	-31.4444788398773	-0.919394479529659	-0.825777811121421	-1.07888372440663	-0.9555119400834	-0.860136370318516	-1.11799938644714	-0.908191919386276	-0.806262527166561	-1.06397192088758	0.0113584098842155	0.0116160381676736	0.0116553983699942
251	14.8022833995669	0.27	-0.869378960876051	-1.09417151132947	-0.644586410422632	0.339690501533146	-13.4376544009398	-16.3627562987929	-10.5125525030868	8.07	4.7	14.68	-1.91174852995026	-1.56999319539285	-1.22823786083545	-1.94581286614322	-1.59796799186356	-1.25012311758389	-1.88699123300757	-1.55063535095223	-1.21293691189583	-0.869378960876051	11.903909678935	1.18352766088594	-30.7081871868629	-0.919394479529659	-0.825777811121421	-1.07888372440663	-0.9555119400834	-0.860136370318516	-1.11799938644714	-0.908191919386276	-0.806262527166561	-1.06397192088758	0.0113584098842155	0.0116160381676736	0.0116553983699942
251	14.8022833995669	0.27	-0.868544675140668	-1.09031984625796	-0.64676950402338	0.390535101359667	-15.8432863197549	-18.9334041800895	-12.7531684594203	8.23	4.84	14.17	-2.17172003674116	-1.81727395777151	-1.46282787880185	-2.20801589994186	-1.84764597895912	-1.48727605797638	-2.15873181709975	-1.8056539787832	-1.4542680395705	-0.868544675140668	11.4743169383284	-0.757435945052726	-32.3298447822818	-0.919394479529659	-0.825777811121421	-1.07888372440663	-0.9555119400834	-0.860136370318516	-1.11799938644714	-0.908191919386276	-0.806262527166561	-1.06397192088758	0.0113584098842155	0.0116160381676736	0.0116553983699942
251	14.8022833995669	0.27	-0.867853810836408	-1.09028325208614	-0.645424369586679	0.379359599568482	-12.3755865078489	-14.8470018249646	-9.90417119073323	7.37	4.2	15.61	-1.88901449121704	-1.57457125190947	-1.2601280126019	-1.93289878934395	-1.61115061885564	-1.28940244836733	-1.83161470617339	-1.52748093831015	-1.22172461898113	-0.867853810836408	11.4961926931329	-0.83877991054676	-31.5684309254402	-0.919394479529659	-0.825777811121421	-1.07888372440663	-0.9555119400834	-0.860136370318516	-1.11799938644714	-0.908191919386276	-0.806262527166561	-1.06397192088758	0.0113584098842155	0.0116160381676736	0.0116553983699942
251	14.8022833995669	0.27	-0.866763944932451	-1.08719478208223	-0.64633310778267	0.451519679528357	-17.2620190043562	-20.2324484054825	-14.2915896032298	8.95	5.33	15.46	-2.14218905894145	-1.82768330877595	-1.51317755861046	-2.16822719352925	-1.84989865143171	-1.53157010933416	-2.12124319726073	-1.81059959602112	-1.50082856348698	-0.866763944932451	12.256899924431	-0.166445225642573	-32.9966646235317	-0.919394479529659	-0.825777811121421	-1.07888372440663	-0.9555119400834	-0.860136370318516	-1.11799938644714	-0.908191919386276	-0.806262527166561	-1.06397192088758	0.0113584098842155	0.0116160381676736	0.0116553983699942
251	14.8022833995669	0.27	-0.864467792692229	-1.08592095077325	-0.643014634611208	0.426860953037468	-15.0498918391304	-17.7726284059533	-12.3271552723075	8.61	4.88	14.11	-1.95284773667987	-1.65367477133984	-1.3545018059998	-1.98061340778594	-1.67718678866459	-1.37376016954324	-1.94002866980371	-1.64189648241496	-1.34538711410535	-0.864467792692229	11.6616610683914	-0.586168418127424	-32.4089575422014	-0.919394479529659	-0.825777811121421	-1.07888372440663	-0.9555119400834	-0.860136370318516	-1.11799938644714	-0.908191919386276	-0.806262527166561	-1.06397192088758	0.0113584098842155	0.0116160381676736	0.0116553983699942
251	14.8022833995669	0.27	-0.863786359574427	-1.08387839669776	-0.64369432245109	0.419141729013108	-15.4660703241328	-18.3086986590755	-12.6234419891902	8.72	5.2	14.03	-1.98838807581185	-1.67966879486159	-1.37094951391133	-2.01534938662367	-1.70244406342715	-1.38953874023063	-1.98837400749238	-1.67859527037409	-1.37023559084874	-0.863786359574427	12.6365911423001	-0.56839888396505	-33.4911505442488	-0.919394479529659	-0.825777811121421	-1.07888372440663	-0.9555119400834	-0.860136370318516	-1.11799938644714	-0.908191919386276	-0.806262527166561	-1.06397192088758	0.0113584098842155	0.0116160381676736	0.0116553983699942
251	14.8022833995669	0.27	-0.860900548655999	-1.08086296083202	-0.640938136479982	0.391963153918023	-14.9242264582159	-17.826374877027	-12.0220780394049	7.08	4.23	12.35	-2.35633211819307	-1.97271932096527	-1.58910652373746	-2.41717727560572	-2.0236588369564	-1.63014039830708	-2.36339498095528	-1.97868372779152	-1.59456620136741	-0.860900548655999	10.7790656181133	2.07130681610328	-27.9241156734645	-0.919394479529659	-0.825777811121421	-1.07888372440663	-0.9555119400834	-0.860136370318516	-1.11799938644714	-0.908191919386276	-0.806262527166561	-1.06397192088758	0.0113584098842155	0.0116160381676736	0.0116553983699942
251	14.8022833995669	0.27	-0.859799080201303	-1.07967329848832	-0.63992486191429	0.486109291439345	-16.7534758291927	-19.4428969214714	-14.0640547369139	7.36	4.45	13.33	-2.47782270576679	-2.13508012606113	-1.79233754635546	-2.53565634504625	-2.18491397961166	-1.83417161417707	-2.47272365801752	-2.12898044259087	-1.7886185597509	-0.859799080201303	10.5271391932466	0.095287415545429	-29.7322744559641	-0.919394479529659	-0.825777811121421	-1.07888372440663	-0.9555119400834	-0.860136370318516	-1.11799938644714	-0.908191919386276	-0.806262527166561	-1.06397192088758	0.0113584098842155	0.0116160381676736	0.0116553983699942
251	14.8022833995669	0.27	-0.850819983259717	-1.06733556111579	-0.634304405403641	0.381508335587547	-13.6956560119569	-16.4182520664152	-10.9730599574986	8.2	4.54	14.22	-1.88951033433459	-1.5761777481185	-1.26284516190241	-1.92146447835067	-1.60283301950979	-1.2842015606689	-1.86259869534995	-1.55425546455128	-1.24467147415599	-0.850819983259717	12.174485270358	-1.28246772216624	-33.3723278548952	-0.919394479529659	-0.825777811121421	-1.07888372440663	-0.9555119400834	-0.860136370318516	-1.11799938644714	-0.908191919386276	-0.806262527166561	-1.06397192088758	0.0113584098842155	0.0116160381676736	0.0116553983699942
251	14.8022833995669	0.27	-0.848580600035475	-1.06739901179589	-0.629762188275055	0.355513284741163	-14.5560133961083	-17.6159115810227	-11.4961152111939	9.08	5.68	16.34	-1.83955289226298	-1.52002105706954	-1.2004892218761	-1.86053640779835	-1.53735971887114	-1.21418302994394	-1.82283664307651	-1.5057097390255	-1.19049975145096	-0.848580600035475	12.8304750179826	-0.0502419642876978	-33.3310136982154	-0.919394479529659	-0.825777811121421	-1.07888372440663	-0.9555119400834	-0.860136370318516	-1.11799938644714	-0.908191919386276	-0.806262527166561	-1.06397192088758	0.0113584098842155	0.0116160381676736	0.0116553983699942
251	14.8022833995669	0.27	-0.847916452363074	-1.06596739013334	-0.629865514592807	0.435730479353999	-15.2636482825083	-17.9755761745235	-12.5517203904931	6.82	4	14.47	-2.45848831840838	-2.08758265295691	-1.71667698750544	-2.52789062442343	-2.14651441562887	-1.76513820683431	-2.40473092981518	-2.0430273189547	-1.67963621836339	-0.847916452363074	10.5693733321369	-0.719012672785536	-30.4388371106331	-0.919394479529659	-0.825777811121421	-1.07888372440663	-0.9555119400834	-0.860136370318516	-1.11799938644714	-0.908191919386276	-0.806262527166561	-1.06397192088758	0.0113584098842155	0.0116160381676736	0.0116553983699942
251	14.8022833995669	0.27	-0.847497045145086	-1.06572193993513	-0.629272150355046	0.361246754219059	-13.6803087249118	-16.5204892355158	-10.8401282143077	9.15	4.88	15	-1.71415843928174	-1.41946260298234	-1.12476676668295	-1.73312427105168	-1.43516785420939	-1.1372114373671	-1.68363138419196	-1.3949280813469	-1.10552592608234	-0.847497045145086	11.8283572533002	1.84412892185742	-30.3789769332664	-0.919394479529659	-0.825777811121421	-1.07888372440663	-0.9555119400834	-0.860136370318516	-1.11799938644714	-0.908191919386276	-0.806262527166561	-1.06397192088758	0.0113584098842155	0.0116160381676736	0.0116553983699942
251	14.8022833995669	0.27	-0.841813195517274	-1.06007375771567	-0.623552633318882	0.315078386470644	-12.3776403758692	-15.2269159242308	-9.52836482750753	7.04	4.01	14.55	-2.02248648318007	-1.64403681470539	-1.26558714623072	-2.07539057871361	-1.68704144362587	-1.29869230853813	-1.97277732107329	-1.60474350868722	-1.23508627154739	-0.841813195517274	11.17223135304	-0.134477760304723	-30.7092565355198	-0.919394479529659	-0.825777811121421	-1.07888372440663	-0.9555119400834	-0.860136370318516	-1.11799938644714	-0.908191919386276	-0.806262527166561	-1.06397192088758	0.0113584098842155	0.0116160381676736	0.0116553983699942
251	14.8022833995669	0.27	-0.830574658054173	-1.04384166541201	-0.617307650696341	0.450004878917585	-14.7329238362461	-17.2759171162945	-12.1899305561977	7.07	3.53	13.99	-2.28666412984772	-1.95007004475305	-1.61347595965838	-2.34592492904824	-2.00060772881457	-1.6552905285809	-2.20233568177503	-1.87923977679909	-1.55546001678201	-0.830574658054173	10.842341774525	0.0094334814542622	-29.6725813747422	-0.919394479529659	-0.825777811121421	-1.07888372440663	-0.9555119400834	-0.860136370318516	-1.11799938644714	-0.908191919386276	-0.806262527166561	-1.06397192088758	0.0113584098842155	0.0116160381676736	0.0116553983699942
251	14.8022833995669	0.27	-0.827948540045721	-1.04212312433824	-0.613773955753204	0.378989677402587	-12.6520583216678	-15.1806713179152	-10.1234453254203	7.84	4.61	12.65	-1.82221170129155	-1.51868967032825	-1.21516763936495	-1.85770880123141	-1.5482740918129	-1.23883938239439	-1.82953379701504	-1.52482854077456	-1.21957245757538	-0.827948540045721	11.9256276543843	-0.308154794438152	-31.2053883762689	-0.919394479529659	-0.825777811121421	-1.07888372440663	-0.9555119400834	-0.860136370318516	-1.11799938644714	-0.908191919386276	-0.806262527166561	-1.06397192088758	0.0113584098842155	0.0116160381676736	0.0116553983699942
251	14.8022833995669	0.27	-0.825675786761738	-1.03954538373003	-0.611806189793447	0.517437617122906	-17.9132914952202	-20.6141920101236	-15.2123909803168	7.93	4.51	13.74	-2.44717385151347	-2.12654168158098	-1.80590951164849	-2.49316412257764	-2.16650624245788	-1.83984836233811	-2.42521233122626	-2.10714473074478	-1.79030431235916	-0.825675786761738	11.2756595658655	-0.0997223154429799	-31.1009099090971	-0.919394479529659	-0.825777811121421	-1.07888372440663	-0.9555119400834	-0.860136370318516	-1.11799938644714	-0.908191919386276	-0.806262527166561	-1.06397192088758	0.0113584098842155	0.0116160381676736	0.0116553983699942
251	14.8022833995669	0.27	-0.824981944116915	-1.03496133812709	-0.615002550106737	0.427740264150015	-14.153204892783	-16.7091221119437	-11.5972876736223	9.16	4.12	16.15	-1.73041956952394	-1.46572528190739	-1.20103099429084	-1.74938897229947	-1.48179302277236	-1.21419707324524	-1.64539085105436	-1.39303320508792	-1.14203226434421	-0.824981944116915	12.4825424365561	-0.61725363300131	-32.1311262828005	-0.919394479529659	-0.825777811121421	-1.07888372440663	-0.9555119400834	-0.860136370318516	-1.11799938644714	-0.908191919386276	-0.806262527166561	-1.06397192088758	0.0113584098842155	0.0116160381676736	0.0116553983699942
251	14.8022833995669	0.27	-0.819087901952247	-1.02686305503636	-0.611312748868134	0.463000593566504	-15.8707066742597	-18.5392721031919	-13.2021412453274	8.73	4.58	14.26	-2.01025025107676	-1.72089237911359	-1.43153450715042	-2.03733016432625	-1.74407437663511	-1.45081858894397	-1.97662353032966	-1.69152975679853	-1.40793809261067	-0.819087901952247	11.9584684692955	-0.0765372326765906	-31.8231505783459	-0.919394479529659	-0.825777811121421	-1.07888372440663	-0.9555119400834	-0.860136370318516	-1.11799938644714	-0.908191919386276	-0.806262527166561	-1.06397192088758	0.0113584098842155	0.0116160381676736	0.0116553983699942
251	14.8022833995669	0.27	-0.813988805099359	-1.02105425982341	-0.606923350375309	0.508305158292948	-15.597014964301	-17.9920535687754	-13.2019763598266	8.09	4.4	14.9	-2.09694940757252	-1.81781091103747	-1.53867241450243	-2.13400183024178	-1.84993104610861	-1.56586026197544	-2.05253387748042	-1.77610139996403	-1.50255504582667	-0.813988805099359	11.3258512922809	0.936634402930718	-29.8479527794636	-0.919394479529659	-0.825777811121421	-1.07888372440663	-0.9555119400834	-0.860136370318516	-1.11799938644714	-0.908191919386276	-0.806262527166561	-1.06397192088758	0.0113584098842155	0.0116160381676736	0.0116553983699942
251	14.8022833995669	0.27	-0.809801158477718	-1.01617398342785	-0.603428333527589	0.342972147960206	-11.9302334958224	-14.5083163383239	-9.35215065332097	7.64	4.14	14.86	-1.78375891197326	-1.46679048235818	-1.1498220527431	-1.82121062363529	-1.49758714094537	-1.17396365825544	-1.73518609424183	-1.42607126180616	-1.11778989427319	-0.809801158477718	11.6118992437726	0.521494630214564	-30.3188419752227	-0.919394479529659	-0.825777811121421	-1.07888372440663	-0.9555119400834	-0.860136370318516	-1.11799938644714	-0.908191919386276	-0.806262527166561	-1.06397192088758	0.0113584098842155	0.0116160381676736	0.0116553983699942
251	14.8022833995669	0.27	-0.804487287774413	-1.01045680070263	-0.598517774846196	0.369358379823728	-12.7981323072425	-15.4090873477027	-10.1871772667824	7.5	4.32	13.25	-1.92900119734573	-1.60214631713024	-1.27529143691474	-1.97175373686128	-1.63765475736711	-1.30355577787293	-1.91659087552482	-1.59113259243162	-1.26764829341105	-0.804487287774413	11.3702177739418	-0.566061774491297	-31.8551659105003	-0.919394479529659	-0.825777811121421	-1.07888372440663	-0.9555119400834	-0.860136370318516	-1.11799938644714	-0.908191919386276	-0.806262527166561	-1.06397192088758	0.0113584098842155	0.0116160381676736	0.0116553983699942
251	14.8022833995669	0.27	-0.801807512106814	-1.00533994598115	-0.598275078232477	0.382513728029136	-12.7745721323502	-15.3086617219278	-10.2404825427726	8.75	5.3	16.88	-1.65588872089422	-1.38178439712394	-1.10768007335366	-1.67796852221257	-1.40020926140879	-1.12245000060501	-1.62393296794103	-1.35535356698608	-1.0863056170335	-0.801807512106814	13.1940149418068	1.68227344189935	-31.6283498609802	-0.919394479529659	-0.825777811121421	-1.07888372440663	-0.9555119400834	-0.860136370318516	-1.11799938644714	-0.908191919386276	-0.806262527166561	-1.06397192088758	0.0113584098842155	0.0116160381676736	0.0116553983699942
251	14.8022833995669	0.27	-0.799235465950147	-1.00341865103961	-0.595052280860686	0.414274888531892	-15.4021165610305	-18.2614742375157	-12.5427588845454	9.37	5.35	16.42	-1.85133242774151	-1.56145322521176	-1.27157402268202	-1.86955142989443	-1.57681951991148	-1.28408760992853	-1.81671755881366	-2.96747035384181	-1.24744601280403	-0.799235465950147	12.8306855941709	-3.10104845431241	-36.3179324882646	-0.919394479529659	-0.825777811121421	-1.07888372440663	-0.9555119400834	-0.860136370318516	-1.11799938644714	-0.908191919386276	-0.806262527166561	-1.06397192088758	0.0113584098842155	0.0116160381676736	0.0116553983699942
251	14.8022833995669	0.27	-0.794701380031873	-0.998481450499411	-0.590921309564335	0.396626277200509	-14.5360041809811	-17.3351979014932	-11.7368104604689	7.97	4.45	13.1	-2.04871134135271	-1.71789654740319	-1.38708175345368	-2.08664832115809	-1.74970766950277	-1.41276701784746	-2.03800537181945	-1.7083097593482	-1.3798314763352	-0.794701380031873	11.7447897149489	0.487090167990029	-30.4015156662002	-0.919394479529659	-0.825777811121421	-1.07888372440663	-0.9555119400834	-0.860136370318516	-1.11799938644714	-0.908191919386276	-0.806262527166561	-1.06397192088758	0.0113584098842155	0.0116160381676736	0.0116553983699942
251	14.8022833995669	0.27	-0.790473185012918	-0.995738415025655	-0.585207955000181	0.450631530659883	-16.265382718939	-19.069336333934	-13.4614291039439	8.25	4.23	13.32	-2.18224102724349	-1.86136448964521	-1.54048795204693	-2.21841211996474	-1.89221698792678	-1.56602185588882	-2.14865828060951	-1.83353129327191	-1.51753408284278	-0.790473185012918	11.8616248063658	0.0718159936412006	-31.0465520744447	-0.919394479529659	-0.825777811121421	-1.07888372440663	-0.9555119400834	-0.860136370318516	-1.11799938644714	-0.908191919386276	-0.806262527166561	-1.06397192088758	0.0113584098842155	0.0116160381676736	0.0116553983699942
251	14.8022833995669	0.27	-0.786623444726933	-0.988858951717576	-0.58438793773629	0.415600776865167	-14.6062487539154	-17.3104611162844	-11.9020363915464	7.93	4.74	13.84	-2.05600103550602	-1.73481586430174	-1.41363069309746	-2.09470304188718	-1.76747190556381	-1.44024076924045	-2.04718572014743	-1.72884513586343	-1.40868328213199	-0.786623444726933	12.0348478595766	-1.00720236441605	-32.5633211927646	-0.919394479529659	-0.825777811121421	-1.07888372440663	-0.9555119400834	-0.860136370318516	-1.11799938644714	-0.908191919386276	-0.806262527166561	-1.06397192088758	0.0113584098842155	0.0116160381676736	0.0116553983699942
251	14.8022833995669	0.27	-0.777357859585216	-0.977080182896801	-0.577635536273631	0.368071575426919	-14.0057936854284	-16.871033592983	-11.1405537778737	8.3	4.1	13.5	-1.91998185739218	-1.59390766583411	-1.26783347427604	-1.95117583694232	-1.61980391216655	-1.28843198739078	-1.87955753712931	-1.5602266490168	-1.24173279044589	-0.777357859585216	11.463241288455	2.94912671112725	-27.8550762189018	-0.919394479529659	-0.825777811121421	-1.07888372440663	-0.9555119400834	-0.860136370318516	-1.11799938644714	-0.908191919386276	-0.806262527166561	-1.06397192088758	0.0113584098842155	0.0116160381676736	0.0116553983699942
251	14.8022833995669	0.27	-0.777285481930246	-0.975769592492995	-0.578801371367496	0.38286797579641	-12.9343419787854	-15.4982020655746	-10.3704818919963	8.07	4.62	15.3	-1.809860838563	-1.51045643365196	-1.21105202874092	-1.84205655233383	-1.53732602603442	-1.23259549973501	-1.77348884010942	-1.47992681546105	-1.18714349398396	-0.777285481930246	11.701950353691	-0.821980210606035	-32.2139056848483	-0.919394479529659	-0.825777811121421	-1.07888372440663	-0.9555119400834	-0.860136370318516	-1.11799938644714	-0.908191919386276	-0.806262527166561	-1.06397192088758	0.0113584098842155	0.0116160381676736	0.0116553983699942
251	14.8022833995669	0.27	-0.770326243728783	-0.968665178734632	-0.571987308722935	0.401375672973068	-15.3254363756572	-18.2475693062917	-12.4033034450227	7.75	4.76	13.22	-2.21457139866852	-1.85993391777076	-1.505296436873	-2.25924102948511	-1.89745023424628	-1.53565943900745	-2.22189555568916	-1.86506757123954	-1.51027563760221	-0.770326243728783	11.3350509060252	0.0681505213917161	-31.2035318611189	-0.919394479529659	-0.825777811121421	-1.07888372440663	-0.9555119400834	-0.860136370318516	-1.11799938644714	-0.908191919386276	-0.806262527166561	-1.06397192088758	0.0113584098842155	0.0116160381676736	0.0116553983699942
251	14.8022833995669	0.27	-0.770069521710462	-0.967412139868809	-0.572726903552116	0.478432590808571	-15.6959052578627	-18.2545893859486	-13.1372211297769	8.6	4.91	14.45	-2.00871512545049	-1.72716031199123	-1.44560549853197	-2.03744047235875	-1.75185932406095	-1.46627817576314	-1.9911251187116	-1.71142134022438	-1.43251993182274	-0.770069521710462	11.7892391212053	-1.71962111315234	-33.1623094513753	-0.919394479529659	-0.825777811121421	-1.07888372440663	-0.9555119400834	-0.860136370318516	-1.11799938644714	-0.908191919386276	-0.806262527166561	-1.06397192088758	0.0113584098842155	0.0116160381676736	0.0116553983699942
251	14.8022833995669	0.27	-0.74537785742487	-0.939084845045806	-0.551670869803934	0.477736965113554	-15.6068319386681	-18.1545445458458	-13.0591193314903	7.58	4.29	12.71	-2.24866619908048	-1.93310029709575	-1.61753439511102	-2.29695141073041	-1.97460941793546	-1.65226742514052	-2.24291129833757	-1.92781457079014	-1.61306424887187	-0.74537785742487	11.1820580683638	-1.164117997152	-31.3018506923024	-0.919394479529659	-0.825777811121421	-1.07888372440663	-0.9555119400834	-0.860136370318516	-1.11799938644714	-0.908191919386276	-0.806262527166561	-1.06397192088758	0.0113584098842155	0.0116160381676736	0.0116553983699942
251	14.8022833995669	0.27	-0.732854765481166	-0.919085611026513	-0.546623919935819	0.477092794385695	-14.9326276824356	-17.3734298648324	-12.4918255000387	8.77	4.9	17.61	-1.87556144500491	-1.6120628437613	-1.34856424251768	-1.90036623139294	-1.63338279283046	-1.36639935426797	-1.80968316068768	-1.5555934640931	-1.30119664952195	-0.732854765481166	13.2138702237086	-1.18883028273306	-33.4298220313377	-0.919394479529659	-0.825777811121421	-1.07888372440663	-0.9555119400834	-0.860136370318516	-1.11799938644714	-0.908191919386276	-0.806262527166561	-1.06397192088758	0.0113584098842155	0.0116160381676736	0.0116553983699942
251	14.8022833995669	0.27	-0.727528861781414	-0.914047800440362	-0.541009923122466	0.458155443270588	-15.1574463763634	-17.7310545909232	-12.5838381618037	7.39	3.97	14.01	-2.25126795649046	-1.92450331447278	-1.5977386724551	-2.30325676181867	-1.96894610409325	-1.63463544636783	-2.19839543175629	-1.87973750180471	-1.56046317647502	-0.727528861781414	11.686821289726	-1.29326164344777	-31.7580356288889	-0.919394479529659	-0.825777811121421	-1.07888372440663	-0.9555119400834	-0.860136370318516	-1.11799938644714	-0.908191919386276	-0.806262527166561	-1.06397192088758	0.0113584098842155	0.0116160381676736	0.0116553983699942
251	14.8022833995669	0.27	-0.726679256302173	-0.914624182308422	-0.538734330295923	0.447448235454944	-15.6552997371134	-18.3715009186335	-12.9390985555934	7.95	4.88	13.3	-2.17753910739311	-1.85559294074604	-1.53364677409896	-2.21825286380199	-1.89028722418144	-1.56232158456089	-2.18636904353704	-1.86307172228688	-1.53789161036552	-0.726679256302173	11.7371910208351	1.9933257585117	-29.647353781935	-0.919394479529659	-0.825777811121421	-1.07888372440663	-0.9555119400834	-0.860136370318516	-1.11799938644714	-0.908191919386276	-0.806262527166561	-1.06397192088758	0.0113584098842155	0.0116160381676736	0.0116553983699942
251	14.8022833995669	0.27	-0.724775005922898	-0.910526044219198	-0.539023967626597	0.433393243878863	-14.954659414097	-17.6243553112078	-12.2849635169863	6.53	4.12	12.82	-2.51108265191812	-2.13070975686712	-1.75033686181611	-2.58952334824406	-2.19726844097473	-1.8050135337054	-2.51382275593213	-2.1322949633238	-1.75144494931922	-0.724775005922898	11.4457367374651	0.377534708401144	-29.4426497622497	-0.919394479529659	-0.825777811121421	-1.07888372440663	-0.9555119400834	-0.860136370318516	-1.11799938644714	-0.908191919386276	-0.806262527166561	-1.06397192088758	0.0113584098842155	0.0116160381676736	0.0116553983699942
251	14.8022833995669	0.27	-0.724483870516073	-0.908478718138131	-0.540489022894015	0.361849893807684	-12.8625251991717	-15.5294385058275	-10.1956118925158	8.63	4.94	15.27	-1.70227301129877	-1.40993697199572	-1.11760093269268	-1.72624427377152	-1.42979158344842	-1.13333889312532	-1.67572416717061	-1.38795129234596	-1.10050396894924	-0.724483870516073	12.8968733736248	-0.431668462894368	-32.8728152677856	-0.919394479529659	-0.825777811121421	-1.07888372440663	-0.9555119400834	-0.860136370318516	-1.11799938644714	-0.908191919386276	-0.806262527166561	-1.06397192088758	0.0113584098842155	0.0116160381676736	0.0116553983699942
251	14.8022833995669	0.27	-0.720424545593273	-0.904582257288875	-0.53626683389767	0.481580455106973	-15.5736760042881	-18.0964761867666	-13.0508758218095	7.29	3.93	13.35	-2.32570273406813	-2.00148031522017	-1.67725789637222	-2.38129374086308	-2.04932147057228	-1.71734920028147	-2.28383608937088	-1.96584724112514	-1.64718422088212	-0.720424545593273	11.2419124341923	1.90907289959994	-28.0682552814212	-0.919394479529659	-0.825777811121421	-1.07888372440663	-0.9555119400834	-0.860136370318516	-1.11799938644714	-0.908191919386276	-0.806262527166561	-1.06397192088758	0.0113584098842155	0.0116160381676736	0.0116553983699942
251	14.8022833995669	0.27	-0.718322904944047	-0.905087746239083	-0.531558063649011	0.40806978738854	-14.2308031550208	-16.9067834167518	-11.5548228932898	7.45	4.38	16.75	-2.12812744310404	-1.79129063081296	-1.45445381852187	-2.17605756786853	-1.83163444748734	-1.48721132710615	-2.05413201940121	-1.7289772373351	-1.40407454924882	-0.718322904944047	12.258942525663	1.80099923221241	-29.6335162398138	-0.919394479529659	-0.825777811121421	-1.07888372440663	-0.9555119400834	-0.860136370318516	-1.11799938644714	-0.908191919386276	-0.806262527166561	-1.06397192088758	0.0113584098842155	0.0116160381676736	0.0116553983699942
251	14.8022833995669	0.27	-0.711337393928493	-0.89170160658383	-0.530973181273155	0.446906184329758	-14.6990522185009	-17.2521415642612	-12.1459628727406	7.75	4.53	13.83	-2.09367087296538	-1.78383520535356	-1.47399953774174	-2.13589597992525	-1.81981155355491	-1.50372712718457	-2.07759368741032	-1.76944599474805	-1.46205132715844	-0.711337393928493	11.9591212517043	1.17089814595451	-29.9125935916343	-0.919394479529659	-0.825777811121421	-1.07888372440663	-0.9555119400834	-0.860136370318516	-1.11799938644714	-0.908191919386276	-0.806262527166561	-1.06397192088758	0.0113584098842155	0.0116160381676736	0.0116553983699942
251	14.8022833995669	0.27	-0.703670935231195	-0.88544703847159	-0.521894831990799	0.508954813240784	-15.9716545480303	-18.4210363453925	-13.5222727506681	7.05	4.41	13.95	-2.44219282895905	-2.11746285455688	-1.79273288015471	-2.50575948714716	-2.17257727300311	-1.83939505885906	-2.42612307089656	-2.10399780230926	-1.78111438449389	-0.703670935231195	12.0872176062081	2.95256089472899	-27.2917080601677	-0.919394479529659	-0.825777811121421	-1.07888372440663	-0.9555119400834	-0.860136370318516	-1.11799938644714	-0.908191919386276	-0.806262527166561	-1.06397192088758	0.0113584098842155	0.0116160381676736	0.0116553983699942
251	14.8022833995669	0.27	-0.699391387771123	-0.877131741928119	-0.521651033614128	0.385880673641061	-12.6702661779962	-15.165843719591	-10.1746886364014	8.32	4.55	15.25	-1.72067737630164	-1.4375356074674	-1.15439383863316	-1.74832500253416	-1.46063374760604	-1.17294249267792	-1.67984757548454	-1.40346235667953	-1.12775942515647	-0.699391387771123	12.4181377698499	1.28496126853498	-30.4951196557392	-0.919394479529659	-0.825777811121421	-1.07888372440663	-0.9555119400834	-0.860136370318516	-1.11799938644714	-0.908191919386276	-0.806262527166561	-1.06397192088758	0.0113584098842155	0.0116160381676736	0.0116553983699942
251	14.8022833995669	0.27	-0.694542138034302	-0.874940100671249	-0.514144175397355	0.40867482220961	-14.7184159494102	-17.4826243215163	-11.954207577304	8.82	5.07	14.66	-1.87729701468802	-1.58047429348226	-1.2836515722765	-1.90156815870067	-1.60090788437665	-1.30024761005263	-1.86208677752189	-1.56772984021639	-1.27248911933921	-0.694542138034302	12.5724388525383	1.19606558146943	-31.2742995035628	-0.919394479529659	-0.825777811121421	-1.07888372440663	-0.9555119400834	-0.860136370318516	-1.11799938644714	-0.908191919386276	-0.806262527166561	-1.06397192088758	0.0113584098842155	0.0116160381676736	0.0116553983699942
251	14.8022833995669	0.27	-0.687299735883434	-0.863019656623958	-0.511579815142911	0.437501477401673	-14.174535760914	-16.6839088519445	-11.6651626698834	8.93	4.78	14.85	-1.77020660554685	-1.50395552128694	-1.23770443702702	-1.79192732065485	-1.52240929346845	-1.25289126628205	-1.73932129573072	-1.47819996682478	-1.21572467849783	-0.687299735883434	12.9569262906392	0.594836563100657	-32.0346467705567	-0.919394479529659	-0.825777811121421	-1.07888372440663	-0.9555119400834	-0.860136370318516	-1.11799938644714	-0.908191919386276	-0.806262527166561	-1.06397192088758	0.0113584098842155	0.0116160381676736	0.0116553983699942
251	14.8022833995669	0.27	-0.687096748764349	-0.865650147234828	-0.50854335029387	0.466246488770719	-14.8416221429286	-17.3209240672909	-12.3623202185663	7.29	4.23	15.68	-2.22587822629395	-1.90726796344612	-1.5886577005983	-2.27907286020856	-1.95284836397932	-1.62662386775007	-2.16185348090852	-1.85171426156167	-1.54203931071122	-0.687096748764349	12.4219936585751	-0.20248988311044	-31.2173516521153	-0.919394479529659	-0.825777811121421	-1.07888372440663	-0.9555119400834	-0.860136370318516	-1.11799938644714	-0.908191919386276	-0.806262527166561	-1.06397192088758	0.0113584098842155	0.0116160381676736	0.0116553983699942
251	14.8022833995669	0.27	-0.68112763070057	-0.857408089671607	-0.504847171729532	0.450414326515489	-15.5870782135745	-18.2752794702948	-12.8988769568541	7.87	4.81	12.72	-2.18648093949776	-1.86486064258757	-1.54324034567737	-2.22862676138342	-1.900807027056	-1.57298729272857	-2.20289680158335	-1.87878643392587	-1.55616647042861	-0.68112763070057	12.0246608754275	0.982518955048447	-30.1920385896731	-0.919394479529659	-0.825777811121421	-1.07888372440663	-0.9555119400834	-0.860136370318516	-1.11799938644714	-0.908191919386276	-0.806262527166561	-1.06397192088758	0.0113584098842155	0.0116160381676736	0.0116553983699942
251	14.8022833995669	0.27	-0.678410260524384	-0.854229871966652	-0.502590649082117	0.436439678967044	-14.8010781590146	-17.4270308864127	-12.1751254316165	7.43	4.22	13.64	-2.19968597863241	-1.86823127285618	-1.53677656707996	-2.24962792109474	-1.91064782669234	-1.57166773228995	-2.1714303835128	-1.84586785354649	-1.51736268013494	-0.678410260524384	11.6163518098338	-0.786972100911991	-31.4714953074313	-0.919394479529659	-0.825777811121421	-1.07888372440663	-0.9555119400834	-0.860136370318516	-1.11799938644714	-0.908191919386276	-0.806262527166561	-1.06397192088758	0.0113584098842155	0.0116160381676736	0.0116553983699942
251	14.8022833995669	0.27	-0.672958203708577	-0.845785831506681	-0.500130575910473	0.438548733393059	-14.305132324208	-16.8322440531593	-11.7780205952566	9.01	5.16	15.04	-1.77215367167455	-1.50609108875042	-1.24002850582629	-1.79315056441675	-1.52393560954787	-1.25472065467899	-1.75312516198457	-1.49030953731057	-1.22629278697642	-0.672958203708577	13.6492615660116	0.765771714495892	-32.5142184871824	-0.919394479529659	-0.825777811121421	-1.07888372440663	-0.9555119400834	-0.860136370318516	-1.11799938644714	-0.908191919386276	-0.806262527166561	-1.06397192088758	0.0113584098842155	0.0116160381676736	0.0116553983699942
251	14.8022833995669	0.27	-0.662527864266415	-0.834595548611032	-0.490460179921797	0.39759583747618	-14.4705958650552	-17.2515571558064	-11.6896345743041	7.71	4.15	14.22	-2.10484600962495	-1.76554357895777	-1.42624114829058	-2.14801070290507	-1.80175009796672	-1.45548949302836	-2.05808833182621	-1.72717518897418	-1.39458707862995	-0.662527864266415	12.1917516195552	1.17224816281787	-29.9245148703046	-0.919394479529659	-0.825777811121421	-1.07888372440663	-0.9555119400834	-0.860136370318516	-1.11799938644714	-0.908191919386276	-0.806262527166561	-1.06397192088758	0.0113584098842155	0.0116160381676736	0.0116553983699942
251	14.8022833995669	0.27	-0.66143385267235	-0.830064955536399	-0.492802749808302	0.506451580223873	-17.1411197323063	-19.7830452379121	-14.4991942267004	7.5	4.69	14.21	-2.47592652588344	-2.14527907701637	-1.8146316281493	-2.53075927998062	-2.19278919448962	-1.85481910899862	-2.46390929174114	-2.1350851714468	-1.8051866704005	-0.66143385267235	12.9149303285921	-0.222890916026308	-31.9866037567905	-0.919394479529659	-0.825777811121421	-1.07888372440663	-0.9555119400834	-0.860136370318516	-1.11799938644714	-0.908191919386276	-0.806262527166561	-1.06397192088758	0.0113584098842155	0.0116160381676736	0.0116553983699942
251	14.8022833995669	0.27	-0.650849475259206	-0.819870622294504	-0.481828328223909	0.478968980143828	-16.2895414113704	-18.9421453842537	-13.6369374384871	6.98	4.37	12.07	-2.53754978278378	-2.18219855415279	-1.8268473255218	-2.60544460786753	-2.24058558172459	-1.87572655558165	-2.56351731887481	-2.20664632928905	-1.84544627771332	-0.650849475259206	10.6010974284218	-2.21809199917139	-32.0194120800369	-0.919394479529659	-0.825777811121421	-1.07888372440663	-0.9555119400834	-0.860136370318516	-1.11799938644714	-0.908191919386276	-0.806262527166561	-1.06397192088758	0.0113584098842155	0.0116160381676736	0.0116553983699942
251	14.8022833995669	0.27	-0.649259815856734	-0.817005477777841	-0.481514153935628	0.408746531311241	-14.4976093583144	-17.2199449782583	-11.7752737383705	8.01	4.72	14.76	-2.02534849984564	-1.70515709558208	-1.38496569131852	-2.06225796245287	-1.73623146725868	-1.41020497206449	-1.99999093710483	-1.68348860630247	-1.36775223570213	-0.649259815856734	12.4467560059642	2.32643955770571	-29.6129727265682	-0.919394479529659	-0.825777811121421	-1.07888372440663	-0.9555119400834	-0.860136370318516	-1.11799938644714	-0.908191919386276	-0.806262527166561	-1.06397192088758	0.0113584098842155	0.0116160381676736	0.0116553983699942
251	14.8022833995669	0.27	-0.642071174276612	-0.807937713360606	-0.476204635192618	0.379163954820786	-12.621798795009	-15.143430486205	-10.100167103813	8.18	4.92	15.03	-1.74592932248186	-1.45520320767127	-1.16447709286069	-1.77564251872382	-1.4799686651985	-1.18429481167318	-1.72709230509836	-1.43919564609129	-1.15193819591025	-0.642071174276612	12.1648954139334	-0.340462959285906	-31.8580204938093	-0.919394479529659	-0.825777811121421	-1.07888372440663	-0.9555119400834	-0.860136370318516	-1.11799938644714	-0.908191919386276	-0.806262527166561	-1.06397192088758	0.0113584098842155	0.0116160381676736	0.0116553983699942
251	14.8022833995669	0.27	-0.632567727756124	-0.793578573637428	-0.471556881874819	0.464656764885464	-14.8769190056062	-17.3700694586584	-12.383768552554	9.81	5.12	16.67	-1.68680308468762	-1.44469387005218	-1.20258465541674	-1.699710580686	-1.45574873503071	-1.21178688937542	-1.64003327283563	-1.40399710589754	-1.16887481666484	-0.632567727756124	13.1618823954519	0.105528370948635	-32.9924267923272	-0.919394479529659	-0.825777811121421	-1.07888372440663	-0.9555119400834	-0.860136370318516	-1.11799938644714	-0.908191919386276	-0.806262527166561	-1.06397192088758	0.0113584098842155	0.0116160381676736	0.0116553983699942
251	14.8022833995669	0.27	-0.626275830802014	-0.787284084123988	-0.46526757748004	0.382005379975781	-13.2545901957635	-15.8867325517895	-10.6224478397375	8.83	4.77	14.44	-1.70353324973518	-1.42128880413195	-1.13904435852872	-1.72542541237621	-1.43955383398374	-1.15368225559127	-1.67875240326149	-1.40155594957015	-1.12372247720369	-0.626275830802014	12.9426541928575	-2.06020201904409	-34.1312019005455	-0.919394479529659	-0.825777811121421	-1.07888372440663	-0.9555119400834	-0.860136370318516	-1.11799938644714	-0.908191919386276	-0.806262527166561	-1.06397192088758	0.0113584098842155	0.0116160381676736	0.0116553983699942
251	14.8022833995669	0.27	-0.605664083180945	-0.761628228253809	-0.449699938108082	0.379653629287462	-14.7794565992485	-17.7290847741602	-11.8298284243369	8.22	5.05	13.48	-2.03529396262062	-1.69667747491996	-1.3580609872193	-2.06941163125547	-1.72511890939216	-1.38082618752884	-2.04298871902278	-1.70368331539407	-1.36439211371346	-0.605664083180945	12.4144433237867	0.347707268997013	-31.69814245322	-0.919394479529659	-0.825777811121421	-1.07888372440663	-0.9555119400834	-0.860136370318516	-1.11799938644714	-0.908191919386276	-0.806262527166561	-1.06397192088758	0.0113584098842155	0.0116160381676736	0.0116553983699942
251	14.8022833995669	0.27	-0.60485402279203	-0.760086603854362	-0.449621441729697	0.435962556780621	-13.8449070104233	-16.3036032491978	-11.3862107716488	8.81	4.59	15.2	-1.75300295312561	-1.4886379718677	-1.2242729906098	-1.77579518334312	-1.50799297597927	-1.24019076861542	-1.70819220160809	-1.45121465545666	-1.19484781157816	-0.60485402279203	12.6485611000807	0.984710465684041	-30.7587567435053	-0.919394479529659	-0.825777811121421	-1.07888372440663	-0.9555119400834	-0.860136370318516	-1.11799938644714	-0.908191919386276	-0.806262527166561	-1.06397192088758	0.0113584098842155	0.0116160381676736	0.0116553983699942
251	14.8022833995669	0.27	-0.586707733639056	-0.737247902130614	-0.436167565147497	0.460780985725324	-16.1715458246218	-18.9028641692288	-13.4402274800148	8.52	4.77	14.27	-2.09720180165611	-1.79417228708494	-1.49114277251376	-2.12817557267222	-1.82067058664759	-1.51316560062296	-2.07386301287057	-1.77714952504116	-1.47515869437187	-0.586707733639056	12.3996753673195	-0.143394039635382	-32.2121926285282	-0.919394479529659	-0.825777811121421	-1.07888372440663	-0.9555119400834	-0.860136370318516	-1.11799938644714	-0.908191919386276	-0.806262527166561	-1.06397192088758	0.0113584098842155	0.0116160381676736	0.0116553983699942
251	14.8022833995669	0.27	-0.505621862953463	-0.63650314286788	-0.374740583039046	0.554754804033469	-16.7946166159938	-19.1437335798744	-14.4454996521133	7.87	4.46	16.81	-2.28871197987522	-2.00786539815023	-1.72701881642525	-2.33272446470319	-2.04647713529748	-1.76022980589177	-2.20622589001786	-1.9366690913817	-1.66442218167525	-0.505621862953463	13.5515049411819	-2.45047312132908	-34.7252399138056	-0.919394479529659	-0.825777811121421	-1.07888372440663	-0.9555119400834	-0.860136370318516	-1.11799938644714	-0.908191919386276	-0.806262527166561	-1.06397192088758	0.0113584098842155	0.0116160381676736	0.0116553983699942
251	14.8022833995669	0.27	-0.405920080859908	-0.510187888585615	-0.3016522731342	0.519678412647045	-16.012395809875	-18.4158757013028	-13.6089159184473	8.2	4.24	15.83	-2.11988163057812	-1.84321312162739	-1.56654461267665	-2.15575986796183	-1.87440884358309	-1.59305781920435	-2.04169237589407	-1.77589690718032	-1.50916802769542	-0.405920080859908	14.3722721508576	-0.936530414503251	-32.8285216959558	-0.919394479529659	-0.825777811121421	-1.07888372440663	-0.9555119400834	-0.860136370318516	-1.11799938644714	-0.908191919386276	-0.806262527166561	-1.06397192088758	0.0113584098842155	0.0116160381676736	0.0116553983699942
251	14.8022833995669	0.28	-1.44556345673679	-1.80323966336219	-1.08788725011139	0.319073372667636	-12.5900604497914	-15.4616221622811	-9.7184987373017	6.86	3.98	12.13	-2.10440035666089	-1.71356714210473	-1.32273392754857	-2.16307283700841	-1.76134285842747	-1.35961287984652	-2.10402008927226	-1.71236956472972	-1.32313239920219	-1.44556345673679	8.9692145786547	2.07030911833318	-26.4589573544554	-0.919394479529659	-0.825777811121421	-1.07888372440663	-0.9555119400834	-0.860136370318516	-1.11799938644714	-0.908191919386276	-0.806262527166561	-1.06397192088758	0.0113584098842155	0.0116160381676736	0.0116553983699942
251	14.8022833995669	0.28	-1.39695077043034	-1.75007595250041	-1.04382558836026	0.370893782387762	-14.450207750833	-17.3885120109682	-11.5119034906977	8.08	4.25	12.54	-2.0297789933401	-1.6867876977363	-1.34379640213249	-2.06583658560281	-1.71675229153606	-1.36766799746931	-2.0167801010813	-1.67543489468743	-1.33541039080141	-1.39695077043034	9.84878360371761	-1.82442289650978	-31.9700551954063	-0.919394479529659	-0.825777811121421	-1.07888372440663	-0.9555119400834	-0.860136370318516	-1.11799938644714	-0.908191919386276	-0.806262527166561	-1.06397192088758	0.0113584098842155	0.0116160381676736	0.0116553983699942
251	14.8022833995669	0.28	-1.3814833620648	-1.72608734153245	-1.03687938259716	0.397970279762318	-14.2745755739732	-17.0157224803703	-11.533428667576	7.41	4.02	11.79	-2.15273430123467	-1.80593968367248	-1.45914506611029	-2.20193822146065	-1.84721710099118	-1.49249598052171	-2.15106729170931	-1.8057652145244	-1.45837472498468	-1.3814833620648	9.27985444262465	-0.357204109646733	-29.1065002948429	-0.919394479529659	-0.825777811121421	-1.07888372440663	-0.9555119400834	-0.860136370318516	-1.11799938644714	-0.908191919386276	-0.806262527166561	-1.06397192088758	0.0113584098842155	0.0116160381676736	0.0116553983699942
251	14.8022833995669	0.28	-1.30843420519372	-1.63284703775785	-0.984021372629597	0.364770293964008	-14.8582245090903	-17.91953969545	-11.7969093227305	8.93	4.78	14.49	-1.90274054038708	-1.57768260859945	-1.25262467681183	-1.92616569455206	-1.59710588652169	-1.26804607849132	-1.87546172173516	-1.55463354337773	-1.23511660514001	-1.30843420519372	10.8096970989854	-1.14029963897949	-32.7453419342432	-0.919394479529659	-0.825777811121421	-1.07888372440663	-0.9555119400834	-0.860136370318516	-1.11799938644714	-0.908191919386276	-0.806262527166561	-1.06397192088758	0.0113584098842155	0.0116160381676736	0.0116553983699942
251	14.8022833995669	0.28	-1.24597494036698	-1.56115120588899	-0.930798674844965	0.422033171302651	-14.8900384574123	-17.6106055719481	-12.1694713428764	7.72	4.13	13.22	-2.14519598423411	-1.81379627028912	-1.48239655634413	-2.18896890987769	-1.85080695362783	-1.51264499737798	-2.11613240821036	-1.78923996534343	-1.46324011317805	-1.24597494036698	9.92639166010919	1.67377798102978	-28.1077600337532	-0.919394479529659	-0.825777811121421	-1.07888372440663	-0.9555119400834	-0.860136370318516	-1.11799938644714	-0.908191919386276	-0.806262527166561	-1.06397192088758	0.0113584098842155	0.0116160381676736	0.0116553983699942
251	14.8022833995669	0.28	-1.20471880958205	-1.50431133848778	-0.905126280676333	0.380178628627079	-15.1822893362351	-18.2089389624792	-12.1556397099909	8.46	4.76	14.14	-2.03468739726442	-1.69648615098952	-1.35828490471462	-2.06557389497412	-1.72223876325199	-1.37890363152985	-2.01576856561239	-1.68032351284587	-1.34572024529324	-1.20471880958205	10.3832207111146	2.16372731520603	-28.5148697890679	-0.919394479529659	-0.825777811121421	-1.07888372440663	-0.9555119400834	-0.860136370318516	-1.11799938644714	-0.908191919386276	-0.806262527166561	-1.06397192088758	0.0113584098842155	0.0116160381676736	0.0116553983699942
251	14.8022833995669	0.28	-1.19237686400443	-1.48979606522757	-0.894957662781287	0.419130026362403	-14.8718657194725	-17.6053463032838	-12.1383851356611	7.52	4.41	13.3	-2.19692388111077	-1.85582018058273	-1.51471648005469	-2.24515754001637	-1.89656487745184	-1.5479722148873	-2.18713638050957	-1.84696852662283	-1.50754576581321	-1.19237686400443	10.0148647188529	0.447015546310897	-29.4965055239316	-0.919394479529659	-0.825777811121421	-1.07888372440663	-0.9555119400834	-0.860136370318516	-1.11799938644714	-0.908191919386276	-0.806262527166561	-1.06397192088758	0.0113584098842155	0.0116160381676736	0.0116553983699942
251	14.8022833995669	0.28	-1.18211840169004	-1.47987903282791	-0.884357770552173	0.40718930239661	-14.7191478579649	-17.4920080033974	-11.9462877125323	7.64	3.96	13.15	-2.15158142344864	-1.81050941058568	-1.46943739772272	-2.19681907304306	-1.84857591804427	-1.50033276304548	-2.11458683303949	-1.77824173474108	-1.44414083655325	-1.18211840169004	10.0166011221896	-2.5612267297071	-32.3207871187579	-0.919394479529659	-0.825777811121421	-1.07888372440663	-0.9555119400834	-0.860136370318516	-1.11799938644714	-0.908191919386276	-0.806262527166561	-1.06397192088758	0.0113584098842155	0.0116160381676736	0.0116553983699942
251	14.8022833995669	0.28	-1.17054439148138	-1.46058178785423	-0.880506995108529	0.416335498161904	-16.0352057689164	-18.9994905082061	-13.0709210296267	7.48	4.16	12.74	-2.38539764647174	-2.01322988557733	-1.64106212468291	-2.43871922354093	-2.05823227444971	-1.6777453253585	-2.37084879758044	-2.00130198666982	-1.63112758921778	-1.17054439148138	10.1362018275961	1.0637861008943	-28.6933315145499	-0.919394479529659	-0.825777811121421	-1.07888372440663	-0.9555119400834	-0.860136370318516	-1.11799938644714	-0.908191919386276	-0.806262527166561	-1.06397192088758	0.0113584098842155	0.0116160381676736	0.0116553983699942
251	14.8022833995669	0.28	-1.16348392796456	-1.45810544083908	-0.868862415090038	0.385198069585077	-14.5731399233345	-17.4476521255707	-11.6986277210984	6.76	3.86	13.23	-2.40801222674075	-2.01129062322164	-1.61456901970252	-2.47756704874189	-2.06938624239551	-1.66120543604912	-2.37386304835902	-1.98289114762232	-1.5923043536106	-1.16348392796456	10.2747559035865	1.33843331465995	-27.5930199984268	-0.919394479529659	-0.825777811121421	-1.07888372440663	-0.9555119400834	-0.860136370318516	-1.11799938644714	-0.908191919386276	-0.806262527166561	-1.06397192088758	0.0113584098842155	0.0116160381676736	0.0116553983699942
251	14.8022833995669	0.28	-1.16016455320632	-1.45273142140483	-0.867597685007804	0.355764040022791	-15.846605033337	-19.1759833920789	-12.5172266745951	9.96	5.24	16.49	-1.83481147667067	-1.5162472863553	-1.19768309603993	-1.84751171249644	-1.5267424780149	-1.20597324353337	-1.7897932994641	-1.47961750870614	-1.16808434720024	-1.16016455320632	12.1743607505915	0.525533703534359	-32.593707754621	-0.919394479529659	-0.825777811121421	-1.07888372440663	-0.9555119400834	-0.860136370318516	-1.11799938644714	-0.908191919386276	-0.806262527166561	-1.06397192088758	0.0113584098842155	0.0116160381676736	0.0116553983699942
251	14.8022833995669	0.28	-1.15586118165508	-1.44229681601133	-0.869425547298833	0.366947274109782	-14.4663017906977	-17.4329161270032	-11.4996874543921	8.35	4.99	13.22	-1.9724783252752	-1.63681546570638	-1.30115260613755	-2.00385472572562	-1.66285244510298	-1.32185016448035	-1.98003817385717	-1.64333509951192	-1.30683444157357	-1.15586118165508	10.8626630037522	0.652414433653555	-30.6782665639553	-0.919394479529659	-0.825777811121421	-1.07888372440663	-0.9555119400834	-0.860136370318516	-1.11799938644714	-0.908191919386276	-0.806262527166561	-1.06397192088758	0.0113584098842155	0.0116160381676736	0.0116553983699942
251	14.8022833995669	0.28	-1.15542813508515	-1.44460971052659	-0.866246559643704	0.321173948613434	-12.6047406890573	-15.4658106132626	-9.74367076485204	7.72	4.39	14.09	-1.88454202833191	-1.53591455234707	-1.18728707636223	-1.92303493958754	-1.56728653645297	-1.2115381333184	-1.85745869534764	-1.51493450221202	-1.17156920382147	-1.15542813508515	10.4781948779036	0.227935955672546	-30.1380672356728	-0.919394479529659	-0.825777811121421	-1.07888372440663	-0.9555119400834	-0.860136370318516	-1.11799938644714	-0.908191919386276	-0.806262527166561	-1.06397192088758	0.0113584098842155	0.0116160381676736	0.0116553983699942
251	14.8022833995669	0.28	-1.148952038101	-1.43982002675046	-0.858084049451549	0.3484023186729	-13.8843451172968	-16.8489041892321	-10.9197860453614	7.55	4.43	13.36	-2.09667169113555	-1.72776300645099	-1.35885432176642	-2.14232413023035	-1.76538291411499	-1.38844169799962	-2.0868133128828	-1.71888679782428	-1.35272637321036	-1.148952038101	10.3005467287619	1.7278807909397	-28.8824194241298	-0.919394479529659	-0.825777811121421	-1.07888372440663	-0.9555119400834	-0.860136370318516	-1.11799938644714	-0.908191919386276	-0.806262527166561	-1.06397192088758	0.0113584098842155	0.0116160381676736	0.0116553983699942
251	14.8022833995669	0.28	-1.14037025039384	-1.42378124374662	-0.856959257041059	0.416985428004404	-14.4302558577784	-17.094283695748	-11.7662280198089	7.92	4.44	13.82	-2.03339894635937	-1.71650755183158	-1.39961615730378	-2.07186544735681	-1.74897931029927	-1.42609317324172	-2.00915898001395	-1.69644785817215	-1.38366011999339	-1.14037025039384	10.657062722571	0.120519356073812	-30.2873153300185	-0.919394479529659	-0.825777811121421	-1.07888372440663	-0.9555119400834	-0.860136370318516	-1.11799938644714	-0.908191919386276	-0.806262527166561	-1.06397192088758	0.0113584098842155	0.0116160381676736	0.0116553983699942
251	14.8022833995669	0.28	-1.13173860238341	-1.41844168516059	-0.845035519606221	0.39497494800723	-14.5871687005753	-17.4059304576279	-11.7684069435226	7.63	4.63	13.17	-2.14448701132958	-1.79720319385443	-1.44991937637929	-2.18979974583808	-1.83517786600247	-1.48055598616685	-2.14781084155097	-1.80002258058357	-1.45258351434314	-1.13173860238341	10.629367922949	1.15372524230204	-29.4699473471544	-0.919394479529659	-0.825777811121421	-1.07888372440663	-0.9555119400834	-0.860136370318516	-1.11799938644714	-0.908191919386276	-0.806262527166561	-1.06397192088758	0.0113584098842155	0.0116160381676736	0.0116553983699942
251	14.8022833995669	0.28	-1.1314724564834	-1.41246400495112	-0.850480908015669	0.401739727070735	-15.1590422775614	-18.0472599299446	-12.2708246251781	7.89	4.93	14.24	-2.15261180601099	-1.80811566415991	-1.46361952230883	-2.19369634176227	-1.84262518066409	-1.49155401956591	-2.1479038593422	-1.80424566394471	-1.46084702114966	-1.1314724564834	10.9042550081594	2.08481216900847	-29.2185188315498	-0.919394479529659	-0.825777811121421	-1.07888372440663	-0.9555119400834	-0.860136370318516	-1.11799938644714	-0.908191919386276	-0.806262527166561	-1.06397192088758	0.0113584098842155	0.0116160381676736	0.0116553983699942
251	14.8022833995669	0.28	-1.12831238345156	-1.40846382259694	-0.848160944306172	0.377817581577212	-14.241089031976	-17.0943825419318	-11.3877955220203	8.41	4.21	14.65	-1.91991036158279	-1.59945024780193	-1.27899013402107	-1.9496216965781	-1.6242023419995	-1.29878298742089	-1.86443764126214	-1.5535122273566	-1.24156722542128	-1.12831238345156	11.1945884551982	0.11019250910548	-30.7454369399299	-0.919394479529659	-0.825777811121421	-1.07888372440663	-0.9555119400834	-0.860136370318516	-1.11799938644714	-0.908191919386276	-0.806262527166561	-1.06397192088758	0.0113584098842155	0.0116160381676736	0.0116553983699942
251	14.8022833995669	0.28	-1.12381857781064	-1.40432410485688	-0.843313050764413	0.31922841355749	-14.3819805643608	-17.6610763258403	-11.1028848028813	7.44	5.09	14.4	-2.22776291760372	-1.814138753033	-1.40051458846227	-2.27824584939167	-1.85524862257951	-1.43225139576734	-2.23479718080408	-1.82026323112561	-1.4060830196443	-1.12381857781064	10.9013147822252	-2.4896133782581	-33.8242821510631	-0.919394479529659	-0.825777811121421	-1.07888372440663	-0.9555119400834	-0.860136370318516	-1.11799938644714	-0.908191919386276	-0.806262527166561	-1.06397192088758	0.0113584098842155	0.0116160381676736	0.0116553983699942
251	14.8022833995669	0.28	-1.11671006734153	-1.39371892703762	-0.839701207645448	0.321020262441558	-13.7703300522415	-16.8970716792984	-10.6435884251846	8.13	4.31	12.04	-1.96042768694878	-1.59765767733063	-1.23488766771248	-1.99453210158639	-1.625451194143	-1.25637028669962	-1.96242758201859	-1.59658836867806	-1.23417676162519	-1.11671006734153	9.92090634234187	-0.241913909197551	-30.2113122206619	-0.919394479529659	-0.825777811121421	-1.07888372440663	-0.9555119400834	-0.860136370318516	-1.11799938644714	-0.908191919386276	-0.806262527166561	-1.06397192088758	0.0113584098842155	0.0116160381676736	0.0116553983699942
251	14.8022833995669	0.28	-1.10215103871035	-1.3767608625167	-0.827541214904004	0.38891861884851	-14.2632447079038	-17.0546567851603	-11.4718326306473	7.18	4.4	14.29	-2.22300511345815	-1.85915590794911	-1.49530670244006	-2.27826881994168	-1.90537435602284	-1.53247989210401	-2.19926445503645	-1.83826637427072	-1.47933668085826	-1.10215103871035	10.9075054743925	-0.710741334306657	-31.164815946826	-0.919394479529659	-0.825777811121421	-1.07888372440663	-0.9555119400834	-0.860136370318516	-1.11799938644714	-0.908191919386276	-0.806262527166561	-1.06397192088758	0.0113584098842155	0.0116160381676736	0.0116553983699942
251	14.8022833995669	0.28	-1.0958873829562	-1.3675521225134	-0.824222643399	0.439184067630345	-14.84075097047	-17.4591041252518	-12.2223978156882	7.64	4.34	12.91	-2.14681207983312	-1.8248532816251	-1.50289448341708	-2.19190319866356	-1.86318205615681	-1.53446091365006	-2.13863468706416	-1.8182453064289	-1.49745677759514	-1.0958873829562	10.3110768378063	-0.776137321775695	-30.3847097729129	-0.919394479529659	-0.825777811121421	-1.07888372440663	-0.9555119400834	-0.860136370318516	-1.11799938644714	-0.908191919386276	-0.806262527166561	-1.06397192088758	0.0113584098842155	0.0116160381676736	0.0116553983699942
251	14.8022833995669	0.28	-1.09405091012112	-1.37002351229524	-0.818078307947002	0.408947265824803	-15.4191545899727	-18.3133342369585	-12.524974942987	7.06	4.08	13.44	-2.42474079948778	-2.04154266744413	-1.65834453540048	-2.48763291474511	-2.0944955178151	-1.70135812088508	-2.39698607248242	-2.01826821072774	-1.63860922570683	-1.09405091012112	10.0610321549394	0.637779909455196	-28.7271683263505	-0.919394479529659	-0.825777811121421	-1.07888372440663	-0.9555119400834	-0.860136370318516	-1.11799938644714	-0.908191919386276	-0.806262527166561	-1.06397192088758	0.0113584098842155	0.0116160381676736	0.0116553983699942
251	14.8022833995669	0.28	-1.09385960149482	-1.36913698230377	-0.818582220685862	0.41819055543428	-13.5465276636414	-16.0412184498819	-11.0518368774009	7.66	3.89	14.25	-1.96811130173793	-1.66203547925092	-1.3559596567639	-2.00917074648608	-1.69670946027501	-1.38424817406394	-1.90789975743455	-1.61109792820478	-1.31499104825702	-1.09385960149482	10.4446338758267	-0.242436294858982	-29.7810137202285	-0.919394479529659	-0.825777811121421	-1.07888372440663	-0.9555119400834	-0.860136370318516	-1.11799938644714	-0.908191919386276	-0.806262527166561	-1.06397192088758	0.0113584098842155	0.0116160381676736	0.0116553983699942
251	14.8022833995669	0.28	-1.08933046395857	-1.36078114118665	-0.817879786730492	0.348590078173201	-14.1981343344313	-17.2284398488779	-11.1678288199846	7.75	3.72	12.6	-2.09128827730541	-1.72345216129001	-1.35561604527461	-2.13349652384021	-1.75823641102931	-1.38297629821841	-2.04708210235972	-1.68785847219756	-1.32796018809374	-1.08933046395857	9.89104074814178	-0.776774918658812	-30.1945723879359	-0.919394479529659	-0.825777811121421	-1.07888372440663	-0.9555119400834	-0.860136370318516	-1.11799938644714	-0.908191919386276	-0.806262527166561	-1.06397192088758	0.0113584098842155	0.0116160381676736	0.0116553983699942
251	14.8022833995669	0.28	-1.08893272380087	-1.36487594596028	-0.812989501641461	0.32485518256415	-13.1392087972435	-16.0965963794177	-10.1818212150693	9.06	5.47	14.98	-1.684893959334	-1.37533258653433	-1.06577121373466	-1.70432855423206	-1.39119651169195	-1.07806446915184	-1.67925114505731	-1.37111893528037	-1.0615156516986	-1.08893272380087	11.6957537502609	-0.121290479791275	-33.02464714479	-0.919394479529659	-0.825777811121421	-1.07888372440663	-0.9555119400834	-0.860136370318516	-1.11799938644714	-0.908191919386276	-0.806262527166561	-1.06397192088758	0.0113584098842155	0.0116160381676736	0.0116553983699942
251	14.8022833995669	0.28	-1.0817178239051	-1.3550791471055	-0.808356500704692	0.384768972729311	-15.0828142786523	-18.0605553963663	-12.1050731609383	8.09	4.51	13.44	-2.1041482001425	-1.75722594466254	-1.41030368918258	-2.14128038367553	-1.78823594494759	-1.43519150621965	-2.08930425933132	-1.74490696814832	-1.39975607196132	-1.0817178239051	10.548041164797	1.78769823449094	-28.8729932265007	-0.919394479529659	-0.825777811121421	-1.07888372440663	-0.9555119400834	-0.860136370318516	-1.11799938644714	-0.908191919386276	-0.806262527166561	-1.06397192088758	0.0113584098842155	0.0116160381676736	0.0116553983699942
251	14.8022833995669	0.28	-1.07184471651609	-1.34050237806321	-0.803187054968983	0.394087414585471	-15.7864933971608	-18.8426797893234	-12.7303070049983	8.14	5.26	12.93	-2.18294471674536	-1.82888223663356	-1.47481975652176	-2.22072695910728	-1.86053639231869	-1.50034582553011	-2.21116337101788	-1.8535417966923	-1.49466086411281	-1.07184471651609	10.9568031729435	-0.286090894911763	-31.8294585802594	-0.919394479529659	-0.825777811121421	-1.07888372440663	-0.9555119400834	-0.860136370318516	-1.11799938644714	-0.908191919386276	-0.806262527166561	-1.06397192088758	0.0113584098842155	0.0116160381676736	0.0116553983699942
251	14.8022833995669	0.28	-1.06476281132259	-1.33346998421372	-0.796055638431461	0.357401243141813	-14.5332338107963	-17.5757971864827	-11.49067043511	8.43	4.63	14.7	-1.97115172339968	-1.6299237279976	-1.28869573259553	-2.001492028408	-1.65501179324428	-1.30853155808056	-1.93848650800288	-1.60222593970769	-1.26656109369471	-1.06476281132259	11.3667112370323	-1.10243067766398	-32.8075671071725	-0.919394479529659	-0.825777811121421	-1.07888372440663	-0.9555119400834	-0.860136370318516	-1.11799938644714	-0.908191919386276	-0.806262527166561	-1.06397192088758	0.0113584098842155	0.0116160381676736	0.0116553983699942
251	14.8022833995669	0.28	-1.05451495870192	-1.31642935976726	-0.792600557636577	0.433402893825987	-14.9581506173943	-17.6284172944936	-12.2878839402949	8.99	4.86	14.96	-1.8586834887275	-1.57713917874715	-1.2955948687668	-1.88085249842465	-1.59595013497474	-1.31104777152483	-1.82778214748691	-1.55069271345632	-1.27406253726904	-1.05451495870192	11.430794958649	0.200630445396785	-31.0068315026423	-0.919394479529659	-0.825777811121421	-1.07888372440663	-0.9555119400834	-0.860136370318516	-1.11799938644714	-0.908191919386276	-0.806262527166561	-1.06397192088758	0.0113584098842155	0.0116160381676736	0.0116553983699942
251	14.8022833995669	0.28	-1.05112139162911	-1.31431782615472	-0.787924957103495	0.378202506724716	-15.0201336818495	-18.0270513813545	-12.0132159823445	7.81	4.33	13.17	-2.17273702051746	-1.81032381909279	-1.44791061766812	-2.21561775387994	-1.84605203297841	-1.47648631207688	-2.15672026624564	-1.79624272975314	-1.43612672046305	-1.05112139162911	10.5091548901303	0.719165087671357	-29.5790321113179	-0.919394479529659	-0.825777811121421	-1.07888372440663	-0.9555119400834	-0.860136370318516	-1.11799938644714	-0.908191919386276	-0.806262527166561	-1.06397192088758	0.0113584098842155	0.0116160381676736	0.0116553983699942
251	14.8022833995669	0.28	-1.04954486685571	-1.30931930725171	-0.789770426459705	0.42332867213059	-16.1266882638284	-19.0653932490295	-13.1879832786273	9.15	4.71	16.14	-1.97788778858419	-1.67301976784317	-1.36815174710216	-1.99975404240426	-1.69151559713177	-1.38327715185928	-1.91647553752218	-1.62052637439261	-1.32496641541437	-1.04954486685571	12.0302884432722	1.16844883621546	-31.6311804329942	-0.919394479529659	-0.825777811121421	-1.07888372440663	-0.9555119400834	-0.860136370318516	-1.11799938644714	-0.908191919386276	-0.806262527166561	-1.06397192088758	0.0113584098842155	0.0116160381676736	0.0116553983699942
251	14.8022833995669	0.28	-1.04408869882497	-1.30498249434773	-0.783194903302202	0.377910355639695	-15.5905255597029	-18.7135710246697	-12.4674800947362	8.9	5.18	14.04	-1.99307250543342	-1.66045528121479	-1.32783805699617	-2.0179400505593	-1.68117276465935	-1.3444054787594	-1.99062926644646	-1.65820275979905	-1.32504450221045	-1.04408869882497	11.5941113810895	-2.15557625797083	-34.497990579238	-0.919394479529659	-0.825777811121421	-1.07888372440663	-0.9555119400834	-0.860136370318516	-1.11799938644714	-0.908191919386276	-0.806262527166561	-1.06397192088758	0.0113584098842155	0.0116160381676736	0.0116553983699942
251	14.8022833995669	0.28	-1.03664511363767	-1.29697962307415	-0.776310604201181	0.375789654327957	-13.4115183564836	-16.1102299906275	-10.7128067223396	7.46	4.27	14.97	-2.02669262849709	-1.68719040050029	-1.34768817250349	-2.07226143507539	-1.72512573017984	-1.37799002528429	-1.97928667587193	-1.6486842951934	-1.3161561276605	-1.03664511363767	10.8639830832371	0.324090771140712	-30.1979818955279	-0.919394479529659	-0.825777811121421	-1.07888372440663	-0.9555119400834	-0.860136370318516	-1.11799938644714	-0.908191919386276	-0.806262527166561	-1.06397192088758	0.0113584098842155	0.0116160381676736	0.0116553983699942
251	14.8022833995669	0.28	-1.03314457728262	-1.29387049963667	-0.772418654928576	0.375995958601019	-14.220041525994	-17.080189080797	-11.359893971191	7.84	4.24	13.27	-2.04957208483234	-1.70636285224742	-1.3631536196625	-2.08945777527126	-1.73956952060755	-1.38968126594384	-2.02452715048219	-1.68613346059273	-1.34748928755715	-1.03314457728262	10.4086054415449	1.94576748210297	-28.0173902261832	-0.919394479529659	-0.825777811121421	-1.07888372440663	-0.9555119400834	-0.860136370318516	-1.11799938644714	-0.908191919386276	-0.806262527166561	-1.06397192088758	0.0113584098842155	0.0116160381676736	0.0116553983699942
251	14.8022833995669	0.28	-1.03009575913817	-1.286566289394	-0.773625228882329	0.34683491633139	-13.1838958350515	-16.0086411619886	-10.3591505081144	7.62	4.26	13.16	-1.97399801424896	-1.62568352523581	-1.27736903622266	-2.0158151998303	-1.66012201462668	-1.30442882942306	-1.9567071918464	-1.61236342040647	-1.26634139102021	-1.03009575913817	10.4996507904303	0.228761700598768	-29.986590068729	-0.919394479529659	-0.825777811121421	-1.07888372440663	-0.9555119400834	-0.860136370318516	-1.11799938644714	-0.908191919386276	-0.806262527166561	-1.06397192088758	0.0113584098842155	0.0116160381676736	0.0116553983699942
251	14.8022833995669	0.28	-1.0263873411895	-1.28542490598307	-0.76734977639594	0.436551598239157	-13.9170880129856	-16.3856447856053	-11.4485312403659	7.06	3.31	12.23	-2.17016233200574	-1.84321951147889	-1.51627669095204	-2.22649665039432	-1.89106686063259	-1.55563707087086	-2.11333658308818	-1.79364245810235	-1.4755948032606	-1.0263873411895	9.49697841848223	0.353295258472693	-28.0908455390781	-0.919394479529659	-0.825777811121421	-1.07888372440663	-0.9555119400834	-0.860136370318516	-1.11799938644714	-0.908191919386276	-0.806262527166561	-1.06397192088758	0.0113584098842155	0.0116160381676736	0.0116553983699942
251	14.8022833995669	0.28	-1.02580807078397	-1.28158369802089	-0.770032443547057	0.370548816055348	-14.0505596868238	-16.9097126999751	-11.1914066736726	7.6	4.45	13.14	-2.09090014480936	-1.73736347891208	-1.3838268130148	-2.13556705618418	-1.77447795361862	-1.41338885105305	-2.0857307393313	-1.73236596652897	-1.37953722788932	-1.02580807078397	10.7178270324884	1.13965635783158	-29.6158084185423	-0.919394479529659	-0.825777811121421	-1.07888372440663	-0.9555119400834	-0.860136370318516	-1.11799938644714	-0.908191919386276	-0.806262527166561	-1.06397192088758	0.0113584098842155	0.0116160381676736	0.0116553983699942
251	14.8022833995669	0.28	-1.02058077969095	-1.27680659731881	-0.764354962063101	0.381940958793617	-14.4431422823515	-17.3117027966298	-11.5745817680731	7.56	4.53	15.24	-2.15074593718563	-1.79436592395802	-1.43798591073042	-2.19734798510938	-1.83324598195802	-1.46914397880666	-2.11089580880701	-1.76188522358875	-1.41119314846547	-1.02058077969095	11.3806674112378	0.0194077103883753	-31.4655990585529	-0.919394479529659	-0.825777811121421	-1.07888372440663	-0.9555119400834	-0.860136370318516	-1.11799938644714	-0.908191919386276	-0.806262527166561	-1.06397192088758	0.0113584098842155	0.0116160381676736	0.0116553983699942
251	14.8022833995669	0.28	-1.0188240097151	-1.27641836654052	-0.761229652889688	0.403711605475406	-14.139908893481	-16.8229333663254	-11.4568844206365	8.27	4.69	14.77	-1.92012859486021	-1.61389472358241	-1.3076608523046	-1.95165715591444	-1.64039491657144	-1.32913267722845	-1.89106655729911	-1.58942285315319	-1.2880331616311	-1.0188240097151	11.1931195677311	0.782931249664704	-30.2356963348082	-0.919394479529659	-0.825777811121421	-1.07888372440663	-0.9555119400834	-0.860136370318516	-1.11799938644714	-0.908191919386276	-0.806262527166561	-1.06397192088758	0.0113584098842155	0.0116160381676736	0.0116553983699942
251	14.8022833995669	0.28	-1.01458932293192	-1.26660162369902	-0.762577022164818	0.417775754960476	-15.5800489805606	-18.4516745193337	-12.7084234417876	7.17	4.07	13.57	-2.40851130629041	-2.03367580990659	-1.65884031352276	-2.46861977790088	-2.08442962798725	-1.70023947807361	-2.3737795470525	-2.0056134254233	-1.63583394413675	-1.01458932293192	11.2174236590667	-0.532022947789633	-31.0996292733718	-0.919394479529659	-0.825777811121421	-1.07888372440663	-0.9555119400834	-0.860136370318516	-1.11799938644714	-0.908191919386276	-0.806262527166561	-1.06397192088758	0.0113584098842155	0.0116160381676736	0.0116553983699942
251	14.8022833995669	0.28	-1.01164734249882	-1.26460673133185	-0.758687953665782	0.470545370536063	-15.8229075112354	-18.4434148097506	-13.2024002127202	7.4	4.55	12.69	-2.33689426490315	-2.00485984827226	-1.67282543164137	-2.39054143440977	-2.05088463327542	-1.71122783214107	-2.34943703788934	-2.01592533056817	-2.90199208742545	-1.01164734249882	10.4109202472967	0.105677709513289	-29.5512020300916	-0.919394479529659	-0.825777811121421	-1.07888372440663	-0.9555119400834	-0.860136370318516	-1.11799938644714	-0.908191919386276	-0.806262527166561	-1.06397192088758	0.0113584098842155	0.0116160381676736	0.0116553983699942
251	14.8022833995669	0.28	-1.00910651103389	-1.25945975779395	-0.758753264273824	0.385460668049593	-14.8204150690845	-17.7420815329428	-11.8987486052263	8.42	5.46	14.14	-1.99219615572467	-1.66413246788733	-1.33606878004998	-2.02299949385007	-1.68986328507944	-1.35672707630881	-2.00407893282431	-1.6746661301709	-1.34495159865511	-1.00910651103389	11.4939218355496	0.134166158310893	-32.1219213542494	-0.919394479529659	-0.825777811121421	-1.07888372440663	-0.9555119400834	-0.860136370318516	-1.11799938644714	-0.908191919386276	-0.806262527166561	-1.06397192088758	0.0113584098842155	0.0116160381676736	0.0116553983699942
251	14.8022833995669	0.28	-1.00633446116697	-1.25946796809725	-0.753200954236678	0.411109494182119	-14.482332891773	-17.1885492230769	-11.7761165604691	7.67	4.14	13.47	-2.10698275040182	-1.77525311720755	-1.44352348401327	-2.15081835651273	-1.81218711506692	-1.47355587362111	-2.07615466307066	-1.7489356519582	-1.42216150258877	-1.00633446116697	10.5226722893552	0.506277083891724	-29.4082235978029	-0.919394479529659	-0.825777811121421	-1.07888372440663	-0.9555119400834	-0.860136370318516	-1.11799938644714	-0.908191919386276	-0.806262527166561	-1.06397192088758	0.0113584098842155	0.0116160381676736	0.0116553983699942
251	14.8022833995669	0.28	-1.00213031630044	-1.25467859766112	-0.749582034939758	0.443036636358017	-16.0881739923802	-18.9045180544692	-13.2718299302913	8.95	5.19	15.18	-2.00129288819139	-1.70314567671956	-1.40499846524774	-2.02560228222796	-1.72383352286211	-1.42206476349625	-1.97997286380926	-1.68596604333562	-1.38975841409231	-1.00213031630044	11.9131871547289	-2.27253639047037	-34.4690819204201	-0.919394479529659	-0.825777811121421	-1.07888372440663	-0.9555119400834	-0.860136370318516	-1.11799938644714	-0.908191919386276	-0.806262527166561	-1.06397192088758	0.0113584098842155	0.0116160381676736	0.0116553983699942
251	14.8022833995669	0.28	-1.00176897874965	-1.25275192385073	-0.750786033648576	0.446146877398316	-15.2143578195994	-17.8610136099994	-12.5677020291995	8.52	4.32	13.47	-1.98163467988121	-1.68799485548576	-1.39435503109031	-2.01090290691276	-1.71292609894856	-1.41494929098436	-1.95050261225045	-1.66144050577013	-1.37310804150794	-1.00176897874965	10.8616541209933	-0.659805818392769	-31.235299074699	-0.919394479529659	-0.825777811121421	-1.07888372440663	-0.9555119400834	-0.860136370318516	-1.11799938644714	-0.908191919386276	-0.806262527166561	-1.06397192088758	0.0113584098842155	0.0116160381676736	0.0116553983699942
251	14.8022833995669	0.28	-0.9926544594196	-1.24365685321537	-0.741652065623831	0.374989785030678	-14.5717550480781	-17.5089391080414	-11.6345709881148	8.62	5.12	13.29	-1.92183827401755	-1.59944336993799	-1.27704846585844	-1.94904768646976	-1.62208831094836	-1.29512893542697	-1.93083371965579	-1.60597366652115	-1.28333852875077	-0.9926544594196	11.0775326986919	0.441550220854245	-31.254048861734	-0.919394479529659	-0.825777811121421	-1.07888372440663	-0.9555119400834	-0.860136370318516	-1.11799938644714	-0.908191919386276	-0.806262527166561	-1.06397192088758	0.0113584098842155	0.0116160381676736	0.0116553983699942
251	14.8022833995669	0.28	-0.99197135139861	-1.23903777162046	-0.744904931176758	0.379636995819561	-13.9339228961227	-16.7149008483106	-11.1529449439348	8.05	4.55	13.01	-1.95772956449089	-1.63200805380985	-1.3062865431288	-1.99290723209152	-1.66133296051799	-1.32975868894446	-1.95351038416596	-1.6277418629729	-1.30293168260548	-0.99197135139861	10.7955497349493	0.694524334603944	-30.0958665885016	-0.919394479529659	-0.825777811121421	-1.07888372440663	-0.9555119400834	-0.860136370318516	-1.11799938644714	-0.908191919386276	-0.806262527166561	-1.06397192088758	0.0113584098842155	0.0116160381676736	0.0116553983699942
251	14.8022833995669	0.28	-0.991117985338205	-1.24128641232902	-0.740949558347394	0.46505390566409	-16.652908864564	-19.4414620323601	-13.8643556967679	7.75	4.59	12.92	-2.35834453879832	-2.02007938551538	-1.68181423223244	-2.4058434396814	-2.0607653620256	-1.7156872843698	-2.36148861134743	-2.02385983089014	-1.68456033926652	-0.991117985338205	11.0627836580059	1.36785569787992	-29.207780064337	-0.919394479529659	-0.825777811121421	-1.07888372440663	-0.9555119400834	-0.860136370318516	-1.11799938644714	-0.908191919386276	-0.806262527166561	-1.06397192088758	0.0113584098842155	0.0116160381676736	0.0116553983699942
251	14.8022833995669	0.28	-0.977026760673093	-1.22386610843541	-0.730187412910775	0.417912293938	-16.2816621801119	-19.2817629398301	-13.2815614203937	7.85	4.73	16.22	-2.31178625671766	-1.95208928675035	-1.59239231678305	-2.35665208151329	-1.98997431858246	-1.62329655565163	-2.25835638082253	-1.90680566012307	-1.55572617005827	-0.977026760673093	11.858879657732	-0.0433979937729366	-32.2699666917398	-0.919394479529659	-0.825777811121421	-1.07888372440663	-0.9555119400834	-0.860136370318516	-1.11799938644714	-0.908191919386276	-0.806262527166561	-1.06397192088758	0.0113584098842155	0.0116160381676736	0.0116553983699942
251	14.8022833995669	0.28	-0.974812004739475	-1.21824950555778	-0.73137450392117	0.424368314508088	-15.3648111526476	-18.1587285318913	-12.5708937734038	8.17	4.59	14.42	-2.09593902140645	-1.77345606520948	-1.4509731090125	-2.13175050354056	-1.80375756231708	-1.47576462109361	-2.06531830197708	-1.74780711222044	-1.42967208007916	-0.974812004739475	11.2676787067061	-0.684890609048939	-31.6039155154797	-0.919394479529659	-0.825777811121421	-1.07888372440663	-0.9555119400834	-0.860136370318516	-1.11799938644714	-0.908191919386276	-0.806262527166561	-1.06397192088758	0.0113584098842155	0.0116160381676736	0.0116553983699942
251	14.8022833995669	0.28	-0.974422601641174	-1.21789784198069	-0.730947361301657	0.40627315234547	-15.7183375526182	-18.6850561527904	-12.7516189524461	8.37	4.79	12.17	-2.10995356169936	-1.77494581937271	-1.43993807704606	-2.14327134009737	-1.80297356962837	-1.46267579915936	-2.12879718656627	-1.78991473424207	-1.45157287378454	-0.974422601641174	10.8558546265111	-0.358024500180473	-31.4697288842146	-0.919394479529659	-0.825777811121421	-1.07888372440663	-0.9555119400834	-0.860136370318516	-1.11799938644714	-0.908191919386276	-0.806262527166561	-1.06397192088758	0.0113584098842155	0.0116160381676736	0.0116553983699942
251	14.8022833995669	0.28	-0.963849589590072	-1.20276860547582	-0.724930573704326	0.429572205125134	-16.0648710171892	-18.9551845574378	-13.1745574769406	6.6	3.87	12.58	-2.67298461824499	-2.26540411637337	-1.85782361450174	-2.75442101391171	-2.33442297443441	-1.9144249349571	-2.66072407065007	-2.25301902199972	-1.8475108209016	-0.963849589590072	10.2627441173307	0.0935872735241453	-29.4372850219945	-0.919394479529659	-0.825777811121421	-1.07888372440663	-0.9555119400834	-0.860136370318516	-1.11799938644714	-0.908191919386276	-0.806262527166561	-1.06397192088758	0.0113584098842155	0.0116160381676736	0.0116553983699942
251	14.8022833995669	0.28	-0.953954209276388	-1.19513627649445	-0.71277214205833	0.379374578187829	-13.1253619052957	-15.7464246428305	-10.5042991677609	8.75	4.84	15.34	-1.70327386720149	-1.41975632170133	-1.13623877620116	-1.72598738963638	-1.43868907684189	-1.1513907640474	-1.67084428489214	-1.39337292928802	-1.11485655824404	-0.953954209276388	11.6797315577718	0.114543328144522	-32.0906672961428	-0.919394479529659	-0.825777811121421	-1.07888372440663	-0.9555119400834	-0.860136370318516	-1.11799938644714	-0.908191919386276	-0.806262527166561	-1.06397192088758	0.0113584098842155	0.0116160381676736	0.0116553983699942
251	14.8022833995669	0.28	-0.951196759876854	-1.18720423495566	-0.715189284798048	0.423227453372239	-14.6345532318189	-17.3019050677871	-11.9672013958507	8.41	4.63	14.5	-1.94345022507284	-1.64383781212462	-1.34422539917639	-1.97353935763241	-1.66928824723087	-1.36503713682932	-1.91360503905319	-1.6179373563026	-1.32302224747874	-0.951196759876854	11.4417326011743	-0.708309419318705	-32.0673721901262	-0.919394479529659	-0.825777811121421	-1.07888372440663	-0.9555119400834	-0.860136370318516	-1.11799938644714	-0.908191919386276	-0.806262527166561	-1.06397192088758	0.0113584098842155	0.0116160381676736	0.0116553983699942
[truncated: 1,367 more rows]
