# Supplementary material for: Re-expressing coefficients from regression models for inclusion in a meta-analysis
Source: BMC Med Res Methodol. 2024 Jan 8;24:6. doi: 10.1186/s12874-023-02132-y (PMC10773134; doi:10.1186/s12874-023-02132-y)
Supplement: Supplementary file 2 — Additional file 2. [file 12874_2023_2132_MOESM2_ESM.zip › Supp_Files_R1/simdata/simdata_scenario_252.csv]

ex_no	errsd	rsquare	beta	b_low_ci	b_hi_ci	lrsquare	lbeta	lb_low_ci	lb_hi_ci	x_median	x_25	x_75	rbl	rb	rbu	altl	alt	altu	dzl	dz	dzu	observed_beta	xlog	error	ylog	RelBias_rb	RelBias_rbl	RelBias_rbu	RelBias_alt	RelBias_altl	RelBias_altu	RelBias_dz	RelBias_dzl	RelBias_dzu	MC_SE_RelBias_rb	MC_SE_RelBias_alt	MC_SE_RelBias_dz
252	14.8022833995669	0.19	-0.543017844743092	-0.566820802122136	-0.519214887364049	0.431748338561564	-15.1070831809717	-15.4761906283616	-14.7379757335818	7.98	4.5	13.93	-1.82800836111558	-1.78441032616101	-1.74081229120645	-1.8617970516986	-1.81739315581668	-1.77298925993476	-1.8068632491114	-1.76359782143364	-1.72132977960646	-0.543017844743092	11.5575066299899	-0.0716572358715625	-31.1835083323816	-0.979910548618769	-0.963538038189029	-0.997413517990602	-1.01621620208713	-0.999543444978738	-1.03404014968096	-0.953575476814813	-0.937408669887853	-0.986829700217552	0.00228133100609161	0.00232773511043809	0.00225812034833319
252	14.8022833995669	0.21	-0.647648670634535	-0.674253736467596	-0.621043604801473	0.42496154761014	-14.9900908990745	-15.3614508451858	-14.6187309529632	7.84	4.46	14.08	-1.84477823613662	-1.80018109793247	-1.75558395972832	-1.88076905281504	-1.83530184394655	-1.78983463507805	-1.82181676215413	-1.77835778628217	-1.73397899736609	-0.647648670634535	11.3545795741692	-0.0179358426749089	-30.9939431224107	-0.979910548618769	-0.963538038189029	-0.997413517990602	-1.01621620208713	-0.999543444978738	-1.03404014968096	-0.953575476814813	-0.937408669887853	-0.986829700217552	0.00228133100609161	0.00232773511043809	0.00225812034833319
252	14.8022833995669	0.22	-0.614059365349489	-0.638902940873806	-0.589215789825172	0.432532219433951	-15.2269095508715	-15.5983509514229	-14.8554681503201	8.03	4.57	14.2	-1.83001581268308	-1.78643789610644	-1.74285997952981	-1.86308506577144	-1.8187196755881	-1.77435428540476	-1.80805596948628	-1.76452796401853	-1.72309531765425	-0.614059365349489	11.6231741766066	-0.0331610895919792	-31.3721472039063	-0.979910548618769	-0.963538038189029	-0.997413517990602	-1.01621620208713	-0.999543444978738	-1.03404014968096	-0.953575476814813	-0.937408669887853	-0.986829700217552	0.00228133100609161	0.00232773511043809	0.00225812034833319
252	14.8022833995669	0.23	-0.662429076833529	-0.688344507481144	-0.636513646185914	0.423662410501299	-14.7867700979442	-15.1540684627623	-14.4194717331261	8.09	4.54	14.31	-1.7660166973136	-1.72321267760373	-1.68040865789386	-1.79721140504906	-1.75365130025416	-1.71009119545927	-1.74194296336631	-1.69934593297953	-1.65638722267565	-0.662429076833529	11.6740518209188	0.0922319742792276	-31.1759409538867	-0.979910548618769	-0.963538038189029	-0.997413517990602	-1.01621620208713	-0.999543444978738	-1.03404014968096	-0.953575476814813	-0.937408669887853	-0.986829700217552	0.00228133100609161	0.00232773511043809	0.00225812034833319
252	14.8022833995669	0.24	-0.756618765684085	-0.785475334437945	-0.727762196930225	0.40500051512017	-14.6156203254597	-14.9929013194625	-14.2383393314569	7.99	4.54	13.9	-1.76863479479266	-1.72412891302973	-1.6796230312668	-1.80118584683781	-1.75586085121494	-1.71053585559207	-1.75123212439307	-1.70616655269777	-1.66287678420794	-0.756618765684085	11.3933545687593	0.0188202631110317	-31.0841964017461	-0.979910548618769	-0.963538038189029	-0.997413517990602	-1.01621620208713	-0.999543444978738	-1.03404014968096	-0.953575476814813	-0.937408669887853	-0.986829700217552	0.00228133100609161	0.00232773511043809	0.00225812034833319
252	14.8022833995669	0.24	-0.692383087067304	-0.718929393722266	-0.665836780412341	0.433247391717244	-15.1531855907237	-15.5222905628884	-14.7840806185591	7.92	4.5	14.2	-1.8454799716005	-1.8015962528421	-1.7577125340837	-1.8803342675816	-1.83562174756505	-1.79090922754849	-1.82101275651011	-1.77721217644502	-1.7344081112894	-0.692383087067304	11.6465487813553	-0.0781591793580123	-31.2861800761404	-0.979910548618769	-0.963538038189029	-0.997413517990602	-1.01621620208713	-0.999543444978738	-1.03404014968096	-0.953575476814813	-0.937408669887853	-0.986829700217552	0.00228133100609161	0.00232773511043809	0.00225812034833319
252	14.8022833995669	0.25	-0.794350912391221	-0.823420877139878	-0.765280947642563	0.411734546680653	-14.771381013362	-15.1474056381805	-14.3953563885435	7.97	4.57	14.1	-1.78946346701067	-1.74504118474782	-1.70061890248498	-1.82255751000027	-1.77731368935679	-1.7320698687133	-1.76985636874457	-1.72671699559424	-1.68191206381876	-0.794350912391221	11.3898490489034	0.108355816265133	-31.0769168787161	-0.979910548618769	-0.963538038189029	-0.997413517990602	-1.01621620208713	-0.999543444978738	-1.03404014968096	-0.953575476814813	-0.937408669887853	-0.986829700217552	0.00228133100609161	0.00232773511043809	0.00225812034833319
252	14.8022833995669	0.25	-0.791658149617582	-0.820670245373485	-0.762646053861679	0.41371703329126	-14.8017784864906	-15.1770391187491	-14.426517854232	7.8	4.45	13.92	-1.83037702882587	-1.78511995096408	-1.73986287310228	-1.86657264073667	-1.82042060648026	-1.77426857222384	-1.80989994355622	-1.76545604144631	-1.71991928515782	-0.791658149617582	11.3018962119703	0.202554006305342	-30.6809407312513	-0.979910548618769	-0.963538038189029	-0.997413517990602	-1.01621620208713	-0.999543444978738	-1.03404014968096	-0.953575476814813	-0.937408669887853	-0.986829700217552	0.00228133100609161	0.00232773511043809	0.00225812034833319
252	14.8022833995669	0.25	-0.790201048746219	-0.819072884542802	-0.761329212949636	0.42161427825605	-15.0465328418573	-15.4218554553766	-14.6712102283379	8.16	4.59	14.29	-1.78309101542941	-1.73969582332751	-1.69630063122561	-1.81373997530277	-1.76959887764141	-1.72545777998006	-1.75945075468553	-1.71713978004456	-1.67468484395856	-0.790201048746219	11.5072641843532	0.234667865212776	-31.1026897872927	-0.979910548618769	-0.963538038189029	-0.997413517990602	-1.01621620208713	-0.999543444978738	-1.03404014968096	-0.953575476814813	-0.937408669887853	-0.986829700217552	0.00228133100609161	0.00232773511043809	0.00225812034833319
252	14.8022833995669	0.25	-0.786435117475623	-0.815122116960192	-0.757748117991054	0.410511750651969	-14.6675047767708	-15.0418292187962	-14.2931803347455	7.84	4.41	13.84	-1.80585949580992	-1.76091965915093	-1.71597982249193	-1.84105763301386	-1.79524187076912	-1.74942610852438	-1.78485686117986	-1.74003825984186	-1.69573615567838	-0.786435117475623	11.2623427260715	-0.0530229962105296	-30.914871437785	-0.979910548618769	-0.963538038189029	-0.997413517990602	-1.01621620208713	-0.999543444978738	-1.03404014968096	-0.953575476814813	-0.937408669887853	-0.986829700217552	0.00228133100609161	0.00232773511043809	0.00225812034833319
252	14.8022833995669	0.25	-0.779191696374373	-0.807647873185363	-0.750735519563383	0.418460393936603	-14.6821112570699	-15.0507221353418	-14.3135003787981	8.02	4.56	14.21	-1.76855021507699	-1.72523622374918	-1.68192223242137	-1.80067847389111	-1.75657762160126	-1.71247676931141	-1.74660942545195	-1.70373779805706	-1.66057328561531	-0.779191696374373	11.4895164090895	0.0334472761175329	-31.2216231800064	-0.979910548618769	-0.963538038189029	-0.997413517990602	-1.01621620208713	-0.999543444978738	-1.03404014968096	-0.953575476814813	-0.937408669887853	-0.986829700217552	0.00228133100609161	0.00232773511043809	0.00225812034833319
252	14.8022833995669	0.25	-0.776376530219739	-0.804670830206525	-0.748082230232953	0.417526329702743	-14.8854735227269	-15.259908178351	-14.5110388671027	8.03	4.48	14.26	-1.79005098595157	-1.74612823644084	-1.70220548693011	-1.82238232787179	-1.77766625937537	-1.73295019087895	-1.76243531225769	-1.71947953933636	-1.67555545354192	-0.776376530219739	11.5425454980852	0.126522416561948	-31.0885670012405	-0.979910548618769	-0.963538038189029	-0.997413517990602	-1.01621620208713	-0.999543444978738	-1.03404014968096	-0.953575476814813	-0.937408669887853	-0.986829700217552	0.00228133100609161	0.00232773511043809	0.00225812034833319
252	14.8022833995669	0.25	-0.74278235205302	-0.770213518539043	-0.715351185566998	0.43108267842498	-15.0203053856166	-15.3877908982452	-14.652819872988	7.94	4.47	14.43	-1.82446583774363	-1.78089462157036	-1.73732340539708	-1.85861386556902	-1.81422713886577	-1.76984041216251	-1.79557137588347	-1.75235323039153	-1.70927066375728	-0.74278235205302	11.6229594048919	-0.118957806109119	-31.3282562121767	-0.979910548618769	-0.963538038189029	-0.997413517990602	-1.01621620208713	-0.999543444978738	-1.03404014968096	-0.953575476814813	-0.937408669887853	-0.986829700217552	0.00228133100609161	0.00232773511043809	0.00225812034833319
252	14.8022833995669	0.25	-0.738731667553361	-0.765732535177218	-0.711730799929503	0.42302607861836	-14.8675508067544	-15.2373373649066	-14.4977642486022	7.88	4.47	14.06	-1.81997324802864	-1.77580531847505	-1.73163738892145	-1.85486543028771	-1.80985072155773	-1.76483601282776	-1.79788474311499	-1.75437926185834	-1.70970879612056	-0.738731667553361	11.6001795130704	0.110458426857858	-31.0397180200217	-0.979910548618769	-0.963538038189029	-0.997413517990602	-1.01621620208713	-0.999543444978738	-1.03404014968096	-0.953575476814813	-0.937408669887853	-0.986829700217552	0.00228133100609161	0.00232773511043809	0.00225812034833319
252	14.8022833995669	0.25	-0.738655463208681	-0.765729451210876	-0.711581475206487	0.423715232053282	-14.8468607393241	-15.2156118481018	-14.4781096305464	8.06	4.59	14.67	-1.77972782966219	-1.73659603732533	-1.69346424498848	-1.81156152465506	-1.76765824113913	-1.7237549576232	-1.75219477803313	-1.70960015725964	-1.66628821994353	-0.738655463208681	11.8395131951894	-0.0799759482060012	-31.5867383111064	-0.979910548618769	-0.963538038189029	-0.997413517990602	-1.01621620208713	-0.999543444978738	-1.03404014968096	-0.953575476814813	-0.937408669887853	-0.986829700217552	0.00228133100609161	0.00232773511043809	0.00225812034833319
252	14.8022833995669	0.25	-0.731168152393794	-0.758179188933712	-0.704157115853876	0.42351384591845	-14.9295456395961	-15.3005033415489	-14.5585879376432	7.99	4.5	14.22	-1.8033131339274	-1.75959216075872	-1.71587118759005	-1.83640403860527	-1.79188078294426	-1.74735752728325	-1.77953125874138	-1.73509294316494	-1.69261468439475	-0.731168152393794	11.6760096333078	-0.235506604358253	-31.471782806279	-0.979910548618769	-0.963538038189029	-0.997413517990602	-1.01621620208713	-0.999543444978738	-1.03404014968096	-0.953575476814813	-0.937408669887853	-0.986829700217552	0.00228133100609161	0.00232773511043809	0.00225812034833319
252	14.8022833995669	0.25	-0.722566265034821	-0.749437199221646	-0.695695330847996	0.431617125131947	-15.1486976288482	-15.5189208228508	-14.7784744348456	7.9	4.49	14.01	-1.85051041750005	-1.80636418561174	-1.76221795372343	-1.88579621827301	-1.84080819963843	-1.79582018100385	-1.82961628982448	-1.78614842262819	-1.74172465357633	-0.722566265034821	11.5649356949106	0.0207425821551873	-31.1005884498695	-0.979910548618769	-0.963538038189029	-0.997413517990602	-1.01621620208713	-0.999543444978738	-1.03404014968096	-0.953575476814813	-0.937408669887853	-0.986829700217552	0.00228133100609161	0.00232773511043809	0.00225812034833319
252	14.8022833995669	0.25	-0.704114996056987	-0.729976202047598	-0.678253790066376	0.428234154116211	-14.842858158349	-15.208119036545	-14.4775972801529	8.01	4.4	14.5	-1.78835358668034	-1.74540181861315	-1.70245005054596	-1.8209214577096	-1.77718749105857	-1.73345352440755	-1.75401993200457	-1.71144964543285	-1.66957497538918	-0.704114996056987	11.6256702181926	-0.0294022454754831	-31.2288594534545	-0.979910548618769	-0.963538038189029	-0.997413517990602	-1.01621620208713	-0.999543444978738	-1.03404014968096	-0.953575476814813	-0.937408669887853	-0.986829700217552	0.00228133100609161	0.00232773511043809	0.00225812034833319
252	14.8022833995669	0.26	-0.830757782230349	-0.860576733431592	-0.800938831029106	0.410620125034259	-14.8816385999388	-15.2613428489596	-14.5019343509181	8.18	4.54	14.17	-1.76111522523384	-1.71729844314234	-1.67348166105085	-1.79118204813252	-1.74661719947033	-1.70205235080815	-1.7370093521152	-1.6948489211221	-1.65054806069589	-0.830757782230349	11.4971024022296	0.237684269059559	-31.0330628480286	-0.979910548618769	-0.963538038189029	-0.997413517990602	-1.01621620208713	-0.999543444978738	-1.03404014968096	-0.953575476814813	-0.937408669887853	-0.986829700217552	0.00228133100609161	0.00232773511043809	0.00225812034833319
252	14.8022833995669	0.26	-0.828096195263575	-0.857615921571699	-0.798576468955451	0.412478085188649	-14.7747794544408	-15.1503138928739	-14.3992450160077	8.06	4.48	14.2	-1.77162386622988	-1.7277102035544	-1.68379654087892	-1.80328431845429	-1.75858588060974	-1.7138874427652	-1.74506275651788	-1.70255608039425	-1.65835277409658	-0.828096195263575	11.4311483259209	0.279684599122856	-30.8402230743225	-0.979910548618769	-0.963538038189029	-0.997413517990602	-1.01621620208713	-0.999543444978738	-1.03404014968096	-0.953575476814813	-0.937408669887853	-0.986829700217552	0.00228133100609161	0.00232773511043809	0.00225812034833319
252	14.8022833995669	0.26	-0.811769734839154	-0.840651841129378	-0.782887628548929	0.4297362383956	-15.1384919953171	-15.5098875332158	-14.7670964574183	8.07	4.54	14.06	-1.81214966779095	-1.7687564259521	-1.72536318411325	-1.84444212042513	-1.80027561232046	-1.75610910421579	-1.79079169933073	-1.74826856028758	-1.70430645736788	-0.811769734839154	11.4221462776575	0.126319375152608	-31.0832797361775	-0.979910548618769	-0.963538038189029	-0.997413517990602	-1.01621620208713	-0.999543444978738	-1.03404014968096	-0.953575476814813	-0.937408669887853	-0.986829700217552	0.00228133100609161	0.00232773511043809	0.00225812034833319
252	14.8022833995669	0.26	-0.810379953190292	-0.839359201384687	-0.781400704995897	0.415297769129976	-14.8191862193988	-15.1936666259858	-14.4447058128118	8.03	4.5	13.93	-1.78286051872387	-1.73891810848316	-1.69497569824246	-1.81509730675544	-1.77036035193334	-1.72562339711125	-1.76285511927937	-1.71909884904486	-1.67583993567208	-0.810379953190292	11.4729034623759	-0.0575524124334575	-31.217884684912	-0.979910548618769	-0.963538038189029	-0.997413517990602	-1.01621620208713	-0.999543444978738	-1.03404014968096	-0.953575476814813	-0.937408669887853	-0.986829700217552	0.00228133100609161	0.00232773511043809	0.00225812034833319
252	14.8022833995669	0.26	-0.806842307148186	-0.835499741219637	-0.778184873076736	0.431971459386415	-15.015176341854	-15.3818714841268	-14.6484811995811	8.12	4.49	14.42	-1.78680727019614	-1.74421079246359	-1.70161431473103	-1.81802237311858	-1.77468174493469	-1.7313411167508	-1.75825667479925	-1.71490357580971	-1.67261132850597	-0.806842307148186	11.5824152508436	0.172975737957913	-31.0767487826135	-0.979910548618769	-0.963538038189029	-0.997413517990602	-1.01621620208713	-0.999543444978738	-1.03404014968096	-0.953575476814813	-0.937408669887853	-0.986829700217552	0.00228133100609161	0.00232773511043809	0.00225812034833319
252	14.8022833995669	0.26	-0.803272173114201	-0.831886610645839	-0.774657735582564	0.415301662733142	-14.5984016395467	-14.9672998686247	-14.2295034104687	8.1	4.61	14.2	-1.74229377646876	-1.69935155614081	-1.65640933581286	-1.77295126062043	-1.72925342694132	-1.68555559326221	-1.72251263101213	-1.67956567631668	-1.63713551201574	-0.803272173114201	11.5331839870829	-0.325497624789807	-31.6423499891997	-0.979910548618769	-0.963538038189029	-0.997413517990602	-1.01621620208713	-0.999543444978738	-1.03404014968096	-0.953575476814813	-0.937408669887853	-0.986829700217552	0.00228133100609161	0.00232773511043809	0.00225812034833319
252	14.8022833995669	0.26	-0.800530124232171	-0.829145180529774	-0.771915067934568	0.408593139669769	-14.6629221331375	-15.0386170679945	-14.2872271982805	7.9	4.53	13.84	-1.79315207792029	-1.74835552847316	-1.70355897902602	-1.82733884160253	-1.78168823796301	-1.73603763432349	-1.7763823811901	-1.73282857490162	-1.68746882225047	-0.800530124232171	11.3494795952749	-0.100371643791184	-31.1362253068774	-0.979910548618769	-0.963538038189029	-0.997413517990602	-1.01621620208713	-0.999543444978738	-1.03404014968096	-0.953575476814813	-0.937408669887853	-0.986829700217552	0.00228133100609161	0.00232773511043809	0.00225812034833319
252	14.8022833995669	0.26	-0.796254718637054	-0.824978674320307	-0.767530762953802	0.420725679887825	-14.9737207726013	-15.3479084881907	-14.5995330570118	8.01	4.44	13.91	-1.8047798181252	-1.76077861510748	-1.71677741208976	-1.83764610276317	-1.79284360750566	-1.74804111224815	-1.78133731189147	-1.73785596096863	-1.69488786016512	-0.796254718637054	11.3340045250726	0.0931097909942376	-30.8823714800373	-0.979910548618769	-0.963538038189029	-0.997413517990602	-1.01621620208713	-0.999543444978738	-1.03404014968096	-0.953575476814813	-0.937408669887853	-0.986829700217552	0.00228133100609161	0.00232773511043809	0.00225812034833319
252	14.8022833995669	0.26	-0.794335393230612	-0.822778768870702	-0.765892017590521	0.432677421063131	-15.1341570556949	-15.5032266967331	-14.7650874146567	8.02	4.56	14.27	-1.8218184614628	-1.77844827158159	-1.73507808170038	-1.85492028497576	-1.81076207345489	-1.76660386193401	-1.79908995223215	-1.75571269173314	-1.71237165164974	-0.794335393230612	11.5188822832182	0.0605170412789397	-31.2001520024961	-0.979910548618769	-0.963538038189029	-0.997413517990602	-1.01621620208713	-0.999543444978738	-1.03404014968096	-0.953575476814813	-0.937408669887853	-0.986829700217552	0.00228133100609161	0.00232773511043809	0.00225812034833319
252	14.8022833995669	0.26	-0.793737035904319	-0.822036073154269	-0.765437998654369	0.422378732729311	-14.7433795511536	-15.1105644232081	-14.3761946790991	8.06	4.51	14.36	-1.76790057933425	-1.72494081093335	-1.68198104253244	-1.79955063839053	-1.75582177741574	-1.71209291644095	-1.74113954150893	-1.69823603820346	-1.65591177589507	-0.793737035904319	11.577149513451	-0.369154237558112	-31.6178049913272	-0.979910548618769	-0.963538038189029	-0.997413517990602	-1.01621620208713	-0.999543444978738	-1.03404014968096	-0.953575476814813	-0.937408669887853	-0.986829700217552	0.00228133100609161	0.00232773511043809	0.00225812034833319
252	14.8022833995669	0.26	-0.792944171596769	-0.821589637111721	-0.764298706081818	0.408665367738996	-14.707372384725	-15.0841499161917	-14.3305948532583	7.91	4.53	13.81	-1.79670892511843	-1.75183005840526	-1.70695119169209	-1.83084761307651	-1.78511601746261	-1.73938442184872	-1.78163389103324	-1.73593588262922	-1.69282228300991	-0.792944171596769	11.3635468252891	0.200217146053684	-30.8830625676684	-0.979910548618769	-0.963538038189029	-0.997413517990602	-1.01621620208713	-0.999543444978738	-1.03404014968096	-0.953575476814813	-0.937408669887853	-0.986829700217552	0.00228133100609161	0.00232773511043809	0.00225812034833319
252	14.8022833995669	0.26	-0.792565580923714	-0.820694050976599	-0.764437110870829	0.41230750960449	-14.7066079443428	-15.0805412346569	-14.3326746540288	7.93	4.49	14.36	-1.79152556718943	-1.7471033518593	-1.70268113652917	-1.82527237133659	-1.78001337877705	-1.73475438621751	-1.76483412754673	-1.72239470048689	-1.67796794353637	-0.792565580923714	11.6516136879539	0.0568054460184675	-31.1739571382528	-0.979910548618769	-0.963538038189029	-0.997413517990602	-1.01621620208713	-0.999543444978738	-1.03404014968096	-0.953575476814813	-0.937408669887853	-0.986829700217552	0.00228133100609161	0.00232773511043809	0.00225812034833319
252	14.8022833995669	0.26	-0.791973664548171	-0.820161665141668	-0.763785663954675	0.427972535404255	-14.871770957032	-15.2379389222639	-14.5056029918002	7.98	4.46	14.35	-1.7980133002873	-1.75480700611689	-1.71160071194649	-1.83113401215812	-1.78713182664476	-1.74312964113139	-1.76906854868024	-1.72795145003754	-1.68478175123478	-0.791973664548171	11.5397820851604	0.0141318658453101	-31.1245951827154	-0.979910548618769	-0.963538038189029	-0.997413517990602	-1.01621620208713	-0.999543444978738	-1.03404014968096	-0.953575476814813	-0.937408669887853	-0.986829700217552	0.00228133100609161	0.00232773511043809	0.00225812034833319
252	14.8022833995669	0.26	-0.791147584493549	-0.819371286363824	-0.762923882623275	0.4249998506063	-14.9149665960053	-15.28443647894	-14.5454967130707	8.07	4.56	14.51	-1.78596535874031	-1.74279331161064	-1.69962126448098	-1.81780072686055	-1.77385912504375	-1.72991752322695	-1.75970101633251	-1.71693873138444	-1.67549987994089	-0.791147584493549	11.6487967076773	0.0198869171906678	-31.312982592827	-0.979910548618769	-0.963538038189029	-0.997413517990602	-1.01621620208713	-0.999543444978738	-1.03404014968096	-0.953575476814813	-0.937408669887853	-0.986829700217552	0.00228133100609161	0.00232773511043809	0.00225812034833319
252	14.8022833995669	0.26	-0.790807670891573	-0.818899537475308	-0.762715804307837	0.417683823313381	-14.8019945205395	-15.1742087798242	-14.4297802612549	8.07	4.55	14.29	-1.77325505842835	-1.7297581731757	-1.68626128792306	-1.80487414772052	-1.76060166513223	-1.71632918254394	-1.74884643059662	-1.70701251048024	-1.66313725169806	-0.790807670891573	11.6120511201817	-0.106221962162665	-31.4014860412357	-0.979910548618769	-0.963538038189029	-0.997413517990602	-1.01621620208713	-0.999543444978738	-1.03404014968096	-0.953575476814813	-0.937408669887853	-0.986829700217552	0.00228133100609161	0.00232773511043809	0.00225812034833319
252	14.8022833995669	0.26	-0.787483436315017	-0.815555319615077	-0.759411553014957	0.417748291223462	-14.7421278724214	-15.1127875866942	-14.3714681581487	7.98	4.46	14.08	-1.78320255534776	-1.7394673181611	-1.69573208097445	-1.81604778311226	-1.77150697629336	-1.72696616947446	-1.75938697821481	-1.71436525079251	-1.67241427584542	-0.787483436315017	11.5704211685023	-0.0644005850501637	-31.1781928004172	-0.979910548618769	-0.963538038189029	-0.997413517990602	-1.01621620208713	-0.999543444978738	-1.03404014968096	-0.953575476814813	-0.937408669887853	-0.986829700217552	0.00228133100609161	0.00232773511043809	0.00225812034833319
252	14.8022833995669	0.26	-0.786254440813431	-0.814273242196899	-0.758235639429964	0.42445214607729	-14.8890967062808	-15.258339366457	-14.5198540461046	7.91	4.51	14.24	-1.81710486915185	-1.7731320212822	-1.72915917341255	-1.85160930134553	-1.80680146691377	-1.76199363248201	-1.79356215527516	-1.74953385597149	-1.70578555268566	-0.786254440813431	11.5690464764437	0.0922183349578968	-31.1073539372105	-0.979910548618769	-0.963538038189029	-0.997413517990602	-1.01621620208713	-0.999543444978738	-1.03404014968096	-0.953575476814813	-0.937408669887853	-0.986829700217552	0.00228133100609161	0.00232773511043809	0.00225812034833319
252	14.8022833995669	0.26	-0.784457901513204	-0.812461115283724	-0.756454687742684	0.43256816924249	-15.1404212698913	-15.5097258510656	-14.7711166887171	7.88	4.49	13.79	-1.85280419290037	-1.80868677373851	-1.76456935457665	-1.88834420686647	-1.84338053870584	-1.79841687054521	-1.83560433951513	-1.79198153724706	-1.74957603157635	-0.784457901513204	11.2588123001684	0.0793491861172944	-30.8079824158871	-0.979910548618769	-0.963538038189029	-0.997413517990602	-1.01621620208713	-0.999543444978738	-1.03404014968096	-0.953575476814813	-0.937408669887853	-0.986829700217552	0.00228133100609161	0.00232773511043809	0.00225812034833319
252	14.8022833995669	0.26	-0.782731637635873	-0.811025085643229	-0.754438189628516	0.433634586360266	-15.2353181183433	-15.60613124528	-14.8645049914066	7.87	4.46	14.14	-1.86781613073306	-1.82343544924997	-1.77905476776689	-1.90386153721426	-1.85862439043053	-1.81338724364679	-1.84383851894965	-1.79862723398024	-1.75569805768974	-0.782731637635873	11.4387943761013	0.17151483489698	-30.9270891324418	-0.979910548618769	-0.963538038189029	-0.997413517990602	-1.01621620208713	-0.999543444978738	-1.03404014968096	-0.953575476814813	-0.937408669887853	-0.986829700217552	0.00228133100609161	0.00232773511043809	0.00225812034833319
252	14.8022833995669	0.26	-0.780921760251722	-0.808731290725486	-0.753112229777957	0.43305298263104	-15.1537243954343	-15.5229886528868	-14.7844601379817	8.06	4.51	14.4	-1.81573767228939	-1.77254450644488	-1.72935134060037	-1.84821891858007	-1.80425308172736	-1.76028724487465	-1.78728304724646	-1.74503473999115	-1.70298168880915	-0.780921760251722	11.6484955116056	0.101395132288629	-31.2428032860136	-0.979910548618769	-0.963538038189029	-0.997413517990602	-1.01621620208713	-0.999543444978738	-1.03404014968096	-0.953575476814813	-0.937408669887853	-0.986829700217552	0.00228133100609161	0.00232773511043809	0.00225812034833319
252	14.8022833995669	0.26	-0.779279525064497	-0.807050022390016	-0.751509027738978	0.419046212052565	-14.8386828296095	-15.2107765615294	-14.4665890976896	8.04	4.57	14.2	-1.78381182088097	-1.7401753112794	-1.69653880167784	-1.81600151366541	-1.77157756347072	-1.72715361327602	-1.76303422041585	-1.71900833234612	-1.67724093173444	-0.779279525064497	11.6401345582657	0.210970245336358	-31.0378392057303	-0.979910548618769	-0.963538038189029	-0.997413517990602	-1.01621620208713	-0.999543444978738	-1.03404014968096	-0.953575476814813	-0.937408669887853	-0.986829700217552	0.00228133100609161	0.00232773511043809	0.00225812034833319
252	14.8022833995669	0.26	-0.776385700641933	-0.804225220257993	-0.748546181025873	0.427089678155981	-15.0326742497009	-15.4034720935474	-14.6618764058544	7.92	4.47	13.98	-1.83072763626863	-1.78665771124938	-1.74258778623014	-1.86526467766672	-1.82036336473666	-1.77546205180659	-1.80844583678755	-1.76535357275383	-1.72102195549909	-0.776385700641933	11.4310303324358	-0.0716081273940336	-31.1749528695684	-0.979910548618769	-0.963538038189029	-0.997413517990602	-1.01621620208713	-0.999543444978738	-1.03404014968096	-0.953575476814813	-0.937408669887853	-0.986829700217552	0.00228133100609161	0.00232773511043809	0.00225812034833319
252	14.8022833995669	0.26	-0.76344822717185	-0.790791512717908	-0.736104941625792	0.435693852535863	-15.2609940828656	-15.6308790375162	-14.891109128215	7.97	4.52	14	-1.84722784679258	-1.80351553946167	-1.75980323213075	-1.88142996908495	-1.83690831184974	-1.79238665461453	-1.82677999634409	-1.78292667867346	-1.74037159380888	-0.76344822717185	11.4688589975513	-0.222774623050687	-31.3221379495689	-0.979910548618769	-0.963538038189029	-0.997413517990602	-1.01621620208713	-0.999543444978738	-1.03404014968096	-0.953575476814813	-0.937408669887853	-0.986829700217552	0.00228133100609161	0.00232773511043809	0.00225812034833319
252	14.8022833995669	0.26	-0.760354251311621	-0.787910692229016	-0.732797810394226	0.427914209407748	-15.1247493918631	-15.4971904756221	-14.752308308104	8.04	4.55	14.3	-1.81779263833692	-1.77410596743122	-1.73041929652553	-1.8506194071555	-1.80614381664697	-1.76166822613844	-1.79461097152651	-1.75085620943265	-1.70747547018976	-0.760354251311621	11.6421119963036	-0.0780338025915666	-31.3988204750322	-0.979910548618769	-0.963538038189029	-0.997413517990602	-1.01621620208713	-0.999543444978738	-1.03404014968096	-0.953575476814813	-0.937408669887853	-0.986829700217552	0.00228133100609161	0.00232773511043809	0.00225812034833319
252	14.8022833995669	0.26	-0.758608510760179	-0.786192823032252	-0.731024198488105	0.424194377792508	-15.0381212055188	-15.4112564267446	-14.6649859842929	8.03	4.61	14.07	-1.80872573570028	-1.76493311692612	-1.72114049815195	-1.84145047202385	-1.79686552643417	-1.75228058084449	-1.79155369796479	-1.74739000487372	-1.70516495168731	-0.758608510760179	11.6687846539338	0.275579711667224	-31.0753787011519	-0.979910548618769	-0.963538038189029	-0.997413517990602	-1.01621620208713	-0.999543444978738	-1.03404014968096	-0.953575476814813	-0.937408669887853	-0.986829700217552	0.00228133100609161	0.00232773511043809	0.00225812034833319
252	14.8022833995669	0.27	-0.893503230754438	-0.924471792779612	-0.862534668729265	0.414895089533558	-14.8857434327177	-15.2622178079599	-14.5092690574755	8.03	4.56	14.09	-1.79133311140306	-1.74714615099849	-1.70295919059393	-1.82374920700542	-1.77876263611874	-1.73377606523205	-1.77186878288027	-1.7279294901797	-1.68314491086929	-0.893503230754438	11.3353434410025	-0.025284394644873	-31.1649456186687	-0.979910548618769	-0.963538038189029	-0.997413517990602	-1.01621620208713	-0.999543444978738	-1.03404014968096	-0.953575476814813	-0.937408669887853	-0.986829700217552	0.00228133100609161	0.00232773511043809	0.00225812034833319
252	14.8022833995669	0.27	-0.892481048035316	-0.923425170069452	-0.86153692600118	0.410466782421175	-14.7912038557028	-15.1687202552178	-14.4136874561879	8.08	4.56	14.07	-1.76915027260935	-1.72511997671892	-1.68108968082849	-1.80048661024932	-1.75567642118657	-1.71086623212383	-1.74972720543882	-1.70492957539982	-1.66176347406696	-0.892481048035316	11.3264807086494	-0.361779625127058	-31.5123053344394	-0.979910548618769	-0.963538038189029	-0.997413517990602	-1.01621620208713	-0.999543444978738	-1.03404014968096	-0.953575476814813	-0.937408669887853	-0.986829700217552	0.00228133100609161	0.00232773511043809	0.00225812034833319
252	14.8022833995669	0.27	-0.882668034802374	-0.913436806003386	-0.851899263601363	0.411713739545988	-14.5194759757358	-14.8891039080774	-14.1498480433943	7.97	4.43	14.05	-1.76052604022952	-1.71682028035968	-1.67311452048985	-1.79318177925778	-1.74866532766529	-1.7041488760728	-1.73629325300211	-1.69228151686675	-2.92659804224972	-0.882668034802374	11.294010621379	0.00584440754428026	-30.9748908331532	-0.979910548618769	-0.963538038189029	-0.997413517990602	-1.01621620208713	-0.999543444978738	-1.03404014968096	-0.953575476814813	-0.937408669887853	-0.986829700217552	0.00228133100609161	0.00232773511043809	0.00225812034833319
252	14.8022833995669	0.27	-0.870668888220392	-0.900834542705594	-0.84050323373519	0.413942007660898	-14.8501788722194	-15.2264920253603	-14.4738657190784	7.9	4.39	13.94	-1.81506546990532	-1.77020727085332	-1.72534907180132	-1.84963977738137	-1.80392709611231	-1.75821441484324	-1.78830668483148	-1.74558066021369	-1.70192791234854	-0.870668888220392	11.289596720339	-0.0608502829585235	-31.0239374857535	-0.979910548618769	-0.963538038189029	-0.997413517990602	-1.01621620208713	-0.999543444978738	-1.03404014968096	-0.953575476814813	-0.937408669887853	-0.986829700217552	0.00228133100609161	0.00232773511043809	0.00225812034833319
252	14.8022833995669	0.27	-0.869414452970394	-0.900142001402772	-0.838686904538015	0.420431821934034	-15.0901106975173	-15.467434384651	-14.7127870103836	8.04	4.58	14.15	-1.81238881301406	-1.76817610052148	-1.7239633880289	-1.8450016399693	-1.79999334678709	-1.75498505360488	-1.79168957998929	-1.74836449973906	-1.70388491770072	-0.869414452970394	11.3069616225753	0.0162814128753052	-31.1157153808727	-0.979910548618769	-0.963538038189029	-0.997413517990602	-1.01621620208713	-0.999543444978738	-1.03404014968096	-0.953575476814813	-0.937408669887853	-0.986829700217552	0.00228133100609161	0.00232773511043809	0.00225812034833319
252	14.8022833995669	0.27	-0.869259947535187	-0.899459573627285	-0.839060321443089	0.414618101563464	-15.0097918605793	-15.3896201895207	-14.629963531638	7.81	4.41	13.92	-1.85489274403658	-1.80911248418243	-1.76333222432829	-1.8915028197819	-1.84481899351601	-1.79813516725012	-1.83321723817808	-1.78648647729426	-1.74109132184998	-0.869259947535187	11.2343049941601	-0.15262641322937	-30.994094043823	-0.979910548618769	-0.963538038189029	-0.997413517990602	-1.01621620208713	-0.999543444978738	-1.03404014968096	-0.953575476814813	-0.937408669887853	-0.986829700217552	0.00228133100609161	0.00232773511043809	0.00225812034833319
252	14.8022833995669	0.27	-0.869002512291244	-0.899054056453372	-0.838950968129116	0.417285527341227	-14.878837405562	-15.2532904853099	-14.5043843258141	8.18	4.58	14.51	-1.76016997448232	-1.71695955582154	-1.67374913716077	-1.79021970064767	-1.74627159115756	-1.70232348166745	-1.73298684024724	-1.69124563026043	-1.64835615459739	-0.869002512291244	11.6398818621749	0.0270196243318626	-31.4323728636315	-0.979910548618769	-0.963538038189029	-0.997413517990602	-1.01621620208713	-0.999543444978738	-1.03404014968096	-0.953575476814813	-0.937408669887853	-0.986829700217552	0.00228133100609161	0.00232773511043809	0.00225812034833319
252	14.8022833995669	0.27	-0.86621991356636	-0.896925928738033	-0.835513898394688	0.411276302276648	-14.8490353372387	-15.2273945597671	-14.4706761147104	7.81	4.43	13.79	-1.83388666433022	-1.78831958259489	-1.74275250085956	-1.86999111820448	-1.82352693926423	-1.77706276032399	-1.81463956606801	-1.76931156064422	-1.72357000601785	-0.86621991356636	11.1697982407023	-0.19166886858326	-31.0676349385386	-0.979910548618769	-0.963538038189029	-0.997413517990602	-1.01621620208713	-0.999543444978738	-1.03404014968096	-0.953575476814813	-0.937408669887853	-0.986829700217552	0.00228133100609161	0.00232773511043809	0.00225812034833319
252	14.8022833995669	0.27	-0.866212658228971	-0.896225471806508	-0.836199844651434	0.397222124208886	-14.4766050096912	-14.8563970249561	-14.0968129944262	7.83	4.52	13.91	-1.78457765749346	-1.73895634407556	-1.69333503065766	-1.8194222213062	-1.77291013423105	-1.72639804715591	-1.76826710934406	-1.72298097157791	-1.67702467387906	-0.866212658228971	11.3390626102245	0.223682216585384	-30.8707522397699	-0.979910548618769	-0.963538038189029	-0.997413517990602	-1.01621620208713	-0.999543444978738	-1.03404014968096	-0.953575476814813	-0.937408669887853	-0.986829700217552	0.00228133100609161	0.00232773511043809	0.00225812034833319
252	14.8022833995669	0.27	-0.862494264936171	-0.892395336148249	-0.832593193724094	0.415713652397199	-14.8920094371972	-15.2680080098856	-14.5160108645088	7.99	4.5	14.18	-1.79988348684739	-1.75555854140449	-1.71123359596159	-1.83293595378671	-1.78779703965942	-1.74265812553213	-1.77631817236034	-1.73137115114866	-1.68771705253937	-0.862494264936171	11.4667735565733	0.0519650825487134	-31.1091918320741	-0.979910548618769	-0.963538038189029	-0.997413517990602	-1.01621620208713	-0.999543444978738	-1.03404014968096	-0.953575476814813	-0.937408669887853	-0.986829700217552	0.00228133100609161	0.00232773511043809	0.00225812034833319
252	14.8022833995669	0.27	-0.862323994616716	-0.892162399284346	-0.832485589949087	0.417182498167963	-14.8184448552926	-15.191457065701	-14.4454326448841	7.98	4.47	14.15	-1.79396502912206	-1.74991587320408	-1.7058667172861	-1.82709924441907	-1.78223650841891	-1.73737377241874	-1.76954696461943	-1.72632069703503	-1.68384346432587	-0.862323994616716	11.4490390907072	-0.285810343163058	-31.4066488408642	-0.979910548618769	-0.963538038189029	-0.997413517990602	-1.01621620208713	-0.999543444978738	-1.03404014968096	-0.953575476814813	-0.937408669887853	-0.986829700217552	0.00228133100609161	0.00232773511043809	0.00225812034833319
252	14.8022833995669	0.27	-0.86026101117321	-0.890312524584829	-0.83020949776159	0.409199255662272	-14.7624470182822	-15.1402180212618	-14.3846760153027	7.92	4.45	14.14	-1.79978651512335	-1.75487915936319	-1.70997180360303	-1.83376127948079	-1.78800620271758	-1.74225112595437	-1.77417839346509	-1.73103150865963	-1.68545765923382	-0.86026101117321	11.3326223508539	0.293719159652582	-30.7332700755697	-0.979910548618769	-0.963538038189029	-0.997413517990602	-1.01621620208713	-0.999543444978738	-1.03404014968096	-0.953575476814813	-0.937408669887853	-0.986829700217552	0.00228133100609161	0.00232773511043809	0.00225812034833319
252	14.8022833995669	0.27	-0.858710680992018	-0.888411878500811	-0.829009483483226	0.412946625590445	-14.8238157700507	-15.2002325804793	-14.4473989596221	8.06	4.48	14	-1.77876942903053	-1.73472018758514	-1.69067094613975	-1.81063701437749	-1.76579860771579	-1.72096020105409	-1.75541856316162	-1.71154397930123	-1.66921714971345	-0.858710680992018	11.4478213051252	-0.189070252206196	-31.4037315016304	-0.979910548618769	-0.963538038189029	-0.997413517990602	-1.01621620208713	-0.999543444978738	-1.03404014968096	-0.953575476814813	-0.937408669887853	-0.986829700217552	0.00228133100609161	0.00232773511043809	0.00225812034833319
252	14.8022833995669	0.27	-0.858182652006181	-0.887913956769141	-0.828451347243221	0.417767354334282	-14.5963822764257	-14.9633631441179	-14.2294014087335	7.99	4.49	13.98	-1.76472486255262	-1.72144446796084	-1.67816407336906	-1.79717790102857	-1.7531015861544	-1.70902527128024	-1.74265351331968	-1.70096985763516	-1.65849476731481	-0.858182652006181	11.2764077340668	0.0222323483696289	-30.9445817885744	-0.979910548618769	-0.963538038189029	-0.997413517990602	-1.01621620208713	-0.999543444978738	-1.03404014968096	-0.953575476814813	-0.937408669887853	-0.986829700217552	0.00228133100609161	0.00232773511043809	0.00225812034833319
252	14.8022833995669	0.27	-0.857595195981722	-0.887298878721003	-0.827891513242442	0.409382160264434	-14.7546363492015	-15.1320646846019	-14.377208013801	7.89	4.54	13.71	-1.80627378821437	-1.76122118479424	-1.7161685813741	-1.84083350359711	-1.79491890175702	-1.74900429991692	-1.79221900227294	-1.75006536065066	-1.70322245250467	-0.857595195981722	11.2550372027259	0.0750517410529885	-30.9584801315975	-0.979910548618769	-0.963538038189029	-0.997413517990602	-1.01621620208713	-0.999543444978738	-1.03404014968096	-0.953575476814813	-0.937408669887853	-0.986829700217552	0.00228133100609161	0.00232773511043809	0.00225812034833319
252	14.8022833995669	0.27	-0.85698098691198	-0.886903077279555	-0.827058896544406	0.425251558325436	-15.2893091791187	-15.6678571958773	-14.9107611623601	8.09	4.55	14.43	-1.82633150383681	-1.78220586750518	-1.73808023117355	-1.85861815938167	-1.81371245151432	-1.76880674364697	-1.79967340816548	-1.7556269059343	-1.71236088265155	-0.85698098691198	11.6182327392662	0.125982104115218	-31.2271622046906	-0.979910548618769	-0.963538038189029	-0.997413517990602	-1.01621620208713	-0.999543444978738	-1.03404014968096	-0.953575476814813	-0.937408669887853	-0.986829700217552	0.00228133100609161	0.00232773511043809	0.00225812034833319
252	14.8022833995669	0.27	-0.854227673698919	-0.884075483026132	-0.824379864371706	0.401264875017256	-14.4881384190684	-14.8650431166187	-14.1112337215181	8.07	4.51	13.97	-1.73678120902135	-1.69274494278507	-1.64870867654879	-1.76772902793866	-1.72290807656979	-1.67808712520092	-1.71488413452983	-1.67215013277244	-1.62875365310359	-0.854227673698919	11.4204098757095	-0.0927369695172563	-31.295413633202	-0.979910548618769	-0.963538038189029	-0.997413517990602	-1.01621620208713	-0.999543444978738	-1.03404014968096	-0.953575476814813	-0.937408669887853	-0.986829700217552	0.00228133100609161	0.00232773511043809	0.00225812034833319
252	14.8022833995669	0.27	-0.853567993002495	-0.883295863035995	-0.823840122968996	0.417496101811241	-15.0704948165716	-15.4496071256881	-14.6913825074551	7.93	4.55	13.81	-1.83397816939653	-1.78897484387422	-1.74397151835191	-1.86843884747589	-1.82258990386542	-1.77674096025495	-1.81953634333282	-1.77319903091853	-1.72890880876552	-0.853567993002495	11.3905682625557	-0.147569821860817	-31.3065169659273	-0.979910548618769	-0.963538038189029	-0.997413517990602	-1.01621620208713	-0.999543444978738	-1.03404014968096	-0.953575476814813	-0.937408669887853	-0.986829700217552	0.00228133100609161	0.00232773511043809	0.00225812034833319
252	14.8022833995669	0.27	-0.851971928017166	-0.881879150911747	-0.822064705122585	0.416507607233976	-14.8571683580756	-15.2316748434176	-14.4826618727335	7.96	4.42	14.22	-1.80149699369467	-1.75720296074041	-1.71290892778616	-1.83494122583647	-1.78982488791818	-1.74470854999989	-1.77289549940932	-1.73024544346354	-1.68584853878313	-0.851971928017166	11.39353173628	0.0610975554716614	-31.0035739263893	-0.979910548618769	-0.963538038189029	-0.997413517990602	-1.01621620208713	-0.999543444978738	-1.03404014968096	-0.953575476814813	-0.937408669887853	-0.986829700217552	0.00228133100609161	0.00232773511043809	0.00225812034833319
252	14.8022833995669	0.27	-0.85141813114054	-0.88144315262525	-0.821393109655829	0.411930813971125	-15.1032711990013	-15.4875887873306	-14.718953610672	8.03	4.62	14.04	-1.81742906393534	-1.77233037462984	-1.72723168532434	-1.85029571608837	-1.80438145551058	-1.7584671949328	-1.80084489316186	-1.7565193039653	-1.71134285692788	-0.85141813114054	11.3537935500776	-0.0908091889751817	-31.3170948450222	-0.979910548618769	-0.963538038189029	-0.997413517990602	-1.01621620208713	-0.999543444978738	-1.03404014968096	-0.953575476814813	-0.937408669887853	-0.986829700217552	0.00228133100609161	0.00232773511043809	0.00225812034833319
252	14.8022833995669	0.27	-0.851299451528921	-0.880741823434376	-0.821857079623466	0.412783087413786	-14.7127888717244	-15.0865124521456	-14.3390652913032	8.06	4.55	14.3	-1.76547564833243	-1.72174122776743	-1.67800680720243	-1.79710592084077	-1.75258795412956	-1.70806998741836	-1.74202242460494	-1.69853569338337	-1.65608316021459	-0.851299451528921	11.6030765746131	-0.0713830937430523	-31.4056631607191	-0.979910548618769	-0.963538038189029	-0.997413517990602	-1.01621620208713	-0.999543444978738	-1.03404014968096	-0.953575476814813	-0.937408669887853	-0.986829700217552	0.00228133100609161	0.00232773511043809	0.00225812034833319
252	14.8022833995669	0.27	-0.850658171265301	-0.880438335300956	-0.820878007229646	0.416465202855474	-14.6701023967888	-15.039925750211	-14.3002790433666	7.92	4.48	14.03	-1.78826690264325	-1.7442944207485	-1.70032193885375	-1.82204907906129	-1.77724591236289	-1.73244274566449	-1.76712782915874	-1.72259219188089	-1.68015867949401	-0.850658171265301	11.2902848264118	-0.0506687159919838	-31.102864948149	-0.979910548618769	-0.963538038189029	-0.997413517990602	-1.01621620208713	-0.999543444978738	-1.03404014968096	-0.953575476814813	-0.937408669887853	-0.986829700217552	0.00228133100609161	0.00232773511043809	0.00225812034833319
252	14.8022833995669	0.27	-0.84714597682792	-0.876498641927299	-0.81779331172854	0.406634239169483	-14.6046397148688	-14.980362285305	-14.2289171444326	7.97	4.48	13.93	-1.77070359317279	-1.72629256406435	-1.68188153495592	-1.80351048233141	-1.75827662340832	-1.71304276448524	-1.75054700249581	-1.70619408521599	-1.66158794162825	-0.84714597682792	11.3725163110253	0.0549490809982394	-31.036866558589	-0.979910548618769	-0.963538038189029	-0.997413517990602	-1.01621620208713	-0.999543444978738	-1.03404014968096	-0.953575476814813	-0.937408669887853	-0.986829700217552	0.00228133100609161	0.00232773511043809	0.00225812034833319
252	14.8022833995669	0.27	-0.845417847024409	-0.87465736199687	-0.816178332051948	0.417506276057621	-14.8718904491633	-15.2459988550929	-14.4977820432337	8.01	4.62	13.94	-1.79367944692301	-1.74966589523545	-1.70565234354789	-1.82639753046843	-1.78158113797021	-1.73676474547199	-1.77922418272866	-1.73562593523468	-1.69150163886811	-0.845417847024409	11.4532797598689	0.17785461161169	-30.970658140866	-0.979910548618769	-0.963538038189029	-0.997413517990602	-1.01621620208713	-0.999543444978738	-1.03404014968096	-0.953575476814813	-0.937408669887853	-0.986829700217552	0.00228133100609161	0.00232773511043809	0.00225812034833319
252	14.8022833995669	0.27	-0.844671282734148	-0.874439235423203	-0.814903330045094	0.413786780077283	-14.848647611844	-15.2250423702671	-14.4722528534208	7.98	4.49	14.16	-1.79678052609482	-1.75236036911847	-1.70794021214212	-1.82989623608684	-1.78465738978541	-1.73941854348398	-1.77348477580944	-1.72943256352854	-1.68531317115904	-0.844671282734148	11.444880435635	0.143821801834912	-30.9862074045248	-0.979910548618769	-0.963538038189029	-0.997413517990602	-1.01621620208713	-0.999543444978738	-1.03404014968096	-0.953575476814813	-0.937408669887853	-0.986829700217552	0.00228133100609161	0.00232773511043809	0.00225812034833319
252	14.8022833995669	0.27	-0.843597649235599	-0.87284587211859	-0.814349426352607	0.422854093486608	-15.0584218142277	-15.4330877130792	-14.6837559153761	7.94	4.52	14.01	-1.83080870613755	-1.78636253941688	-1.7419163726962	-1.86513535924117	-1.81985585141736	-1.77457634359355	-1.81021436005752	-1.76690363464527	-1.72212895942342	-0.843597649235599	11.4445045662102	-0.099118233267146	-31.2338056401182	-0.979910548618769	-0.963538038189029	-0.997413517990602	-1.01621620208713	-0.999543444978738	-1.03404014968096	-0.953575476814813	-0.937408669887853	-0.986829700217552	0.00228133100609161	0.00232773511043809	0.00225812034833319
252	14.8022833995669	0.27	-0.843175506089482	-0.872724947567293	-0.813626064611671	0.43510299219176	-15.0770828485675	-15.4429497239189	-14.7112159732161	7.98	4.35	14.35	-1.82425460022796	-1.78103524496469	-1.73781588970142	-1.85798449225028	-1.81396602474351	-1.76994755723674	-1.78876295001322	-1.74690197993591	-1.70492452150661	-0.843175506089482	11.3423133778207	0.292320437896518	-30.6766774457904	-0.979910548618769	-0.963538038189029	-0.997413517990602	-1.01621620208713	-0.999543444978738	-1.03404014968096	-0.953575476814813	-0.937408669887853	-0.986829700217552	0.00228133100609161	0.00232773511043809	0.00225812034833319
252	14.8022833995669	0.27	-0.842906564153373	-0.87226210088897	-0.813551027417776	0.416960383117996	-15.0218472068537	-15.4001522617943	-14.6435421519132	8.03	4.59	14.27	-1.80815489159892	-1.76373752974566	-1.7193201678924	-1.84091392963147	-1.79569184133967	-1.75046975304786	-1.78590161163665	-1.7421311809743	-1.70104689511917	-0.842906564153373	11.5069636602787	-0.277580325316036	-31.5525326455492	-0.979910548618769	-0.963538038189029	-0.997413517990602	-1.01621620208713	-0.999543444978738	-1.03404014968096	-0.953575476814813	-0.937408669887853	-0.986829700217552	0.00228133100609161	0.00232773511043809	0.00225812034833319
252	14.8022833995669	0.27	-0.842269712033097	-0.871953847533935	-0.81258557653226	0.402799124564498	-14.4167712196643	-14.7906244463861	-14.0429179929424	7.99	4.51	14.08	-1.74437546263129	-1.70028399119389	-1.6561925197565	-1.77645567323504	-1.73155333067509	-1.68665098811514	-1.72385839203466	-1.68004549958091	-1.63535920295078	-0.842269712033097	11.4506027485353	0.0847893889821346	-31.1007134885844	-0.979910548618769	-0.963538038189029	-0.997413517990602	-1.01621620208713	-0.999543444978738	-1.03404014968096	-0.953575476814813	-0.937408669887853	-0.986829700217552	0.00228133100609161	0.00232773511043809	0.00225812034833319
252	14.8022833995669	0.27	-0.84109092865018	-0.870371553758009	-0.811810303542351	0.420414459902464	-14.9481221804204	-15.3219088037805	-14.5743355570602	7.96	4.53	14.16	-1.81280048692826	-1.7685761946738	-1.72435190241935	-1.84649335097234	-1.80144710226039	-1.75640085354844	-1.79118332789191	-1.74725334116279	-1.70369491004156	-0.84109092865018	11.4394650350442	0.136011024153863	-31.0351714431302	-0.979910548618769	-0.963538038189029	-0.997413517990602	-1.01621620208713	-0.999543444978738	-1.03404014968096	-0.953575476814813	-0.937408669887853	-0.986829700217552	0.00228133100609161	0.00232773511043809	0.00225812034833319
252	14.8022833995669	0.27	-0.840798933227425	-0.870076481211649	-0.811521385243201	0.425183127225328	-14.9548889560242	-15.3252089011227	-14.5845690109257	7.94	4.47	14.1	-1.81863597955454	-1.77469027020414	-1.73074456085375	-1.85277291575414	-1.80800231791963	-1.76323172008512	-1.79414374126773	-1.75146090827272	-1.70758118362152	-0.840798933227425	11.3961503163006	0.05721274942495	-31.0004336112379	-0.979910548618769	-0.963538038189029	-0.997413517990602	-1.01621620208713	-0.999543444978738	-1.03404014968096	-0.953575476814813	-0.937408669887853	-0.986829700217552	0.00228133100609161	0.00232773511043809	0.00225812034833319
252	14.8022833995669	0.27	-0.840196264612677	-0.869603212442603	-0.810789316782751	0.421296936303217	-14.9450567323139	-15.3180907829948	-14.572022681633	7.97	4.46	13.96	-1.81105618624421	-1.76695241151561	-1.72284863678702	-1.84463726780181	-1.79971570924773	-1.75479415069365	-1.78804994721657	-1.7454081788494	-1.70085958099835	-0.840196264612677	11.3312521284733	0.293898165438105	-30.7764414866418	-0.979910548618769	-0.963538038189029	-0.997413517990602	-1.01621620208713	-0.999543444978738	-1.03404014968096	-0.953575476814813	-0.937408669887853	-0.986829700217552	0.00228133100609161	0.00232773511043809	0.00225812034833319
252	14.8022833995669	0.27	-0.838344704478565	-0.867374831181541	-0.809314577775589	0.413678593419149	-14.691478355109	-15.0639721295657	-14.3189845806524	8.21	4.66	14.35	-1.73063966387877	-1.6878453401056	-1.64505101633243	-1.75972778270301	-1.71621418362321	-1.6727005845434	-1.70947014835206	-1.66894531982647	-2.93681612014773	-0.838344704478565	11.6907860477232	-0.221355541565689	-31.7234122891974	-0.979910548618769	-0.963538038189029	-0.997413517990602	-1.01621620208713	-0.999543444978738	-1.03404014968096	-0.953575476814813	-0.937408669887853	-0.986829700217552	0.00228133100609161	0.00232773511043809	0.00225812034833319
252	14.8022833995669	0.27	-0.838078827972569	-0.867167315929825	-0.808990340015314	0.420862631958739	-14.870405783572	-15.2419073063088	-14.4989042608352	7.97	4.57	13.86	-1.80266904129621	-1.75873134502411	-1.71479364875201	-1.83613268728798	-1.7913793584843	-1.74662602968063	-1.78655084294033	-1.74298012387699	-1.70049443445323	-0.838078827972569	11.4179666202145	-0.0399835982131187	-31.1774600082821	-0.979910548618769	-0.963538038189029	-0.997413517990602	-1.01621620208713	-0.999543444978738	-1.03404014968096	-0.953575476814813	-0.937408669887853	-0.986829700217552	0.00228133100609161	0.00232773511043809	0.00225812034833319
252	14.8022833995669	0.27	-0.837598752019969	-0.867087713468929	-0.808109790571008	0.414920212364839	-14.9771595035076	-15.3559262771509	-14.5983927298644	8.05	4.57	14.15	-1.79852539350175	-1.75416325940987	-1.70980112531798	-1.83084028548408	-1.78568107753577	-1.74052186958745	-1.77727741049188	-1.73351142768054	-1.68948533780936	-0.837598752019969	11.5447464396896	0.112392145466577	-31.1853051948041	-0.979910548618769	-0.963538038189029	-0.997413517990602	-1.01621620208713	-0.999543444978738	-1.03404014968096	-0.953575476814813	-0.937408669887853	-0.986829700217552	0.00228133100609161	0.00232773511043809	0.00225812034833319
252	14.8022833995669	0.27	-0.835771161147201	-0.865297017289301	-0.806245305005101	0.421672789397481	-14.9049207353655	-15.2766663581629	-14.5331751125682	8.03	4.51	14.19	-1.79330433433759	-1.74966568824794	-1.70602704215829	-1.82577287960307	-1.78134413708151	-1.73691539455996	-1.7694373611144	-1.72546673010106	-1.68329446081118	-0.835771161147201	11.5154259286575	0.13062254862865	-31.0779267189461	-0.979910548618769	-0.963538038189029	-0.997413517990602	-1.01621620208713	-0.999543444978738	-1.03404014968096	-0.953575476814813	-0.937408669887853	-0.986829700217552	0.00228133100609161	0.00232773511043809	0.00225812034833319
252	14.8022833995669	0.27	-0.83575302404913	-0.864707191779817	-0.806798856318444	0.423832830402959	-15.0075162831282	-15.3801678468928	-14.6348647193635	7.99	4.53	14.24	-1.81345436786284	-1.76951553619811	-1.72557670453338	-1.84677739917739	-1.80203117192034	-1.75728494466329	-1.78905814589292	-1.74594957784337	-1.70373995218082	-0.83575302404913	11.5431340960197	0.0229861300811114	-31.2150019036527	-0.979910548618769	-0.963538038189029	-0.997413517990602	-1.01621620208713	-0.999543444978738	-1.03404014968096	-0.953575476814813	-0.937408669887853	-0.986829700217552	0.00228133100609161	0.00232773511043809	0.00225812034833319
252	14.8022833995669	0.27	-0.835292448207617	-0.864352096203201	-0.806232800212033	0.431907913581128	-15.0747329350099	-15.4429302217285	-14.7065356482914	7.85	4.41	14.11	-1.8523235468416	-1.80815961588552	-1.76399568492944	-1.88832189561625	-1.84329967584096	-1.79827745606567	-1.82566246384105	-1.78214231830784	-1.73807823810288	-0.835292448207617	11.375006717359	-0.147923002375926	-31.1220117086567	-0.979910548618769	-0.963538038189029	-0.997413517990602	-1.01621620208713	-0.999543444978738	-1.03404014968096	-0.953575476814813	-0.937408669887853	-0.986829700217552	0.00228133100609161	0.00232773511043809	0.00225812034833319
252	14.8022833995669	0.27	-0.834959457847869	-0.864440779716573	-0.805478135979165	0.41376576430283	-14.8086871586981	-15.1840852311259	-14.4332890862703	7.96	4.48	14.1	-1.79668190794717	-1.75226231238097	-1.70784271681477	-1.83008673842599	-1.78484127098272	-1.73959580353944	-1.77360989166782	-1.72956608348946	-1.68609723366981	-0.834959457847869	11.3796442982208	-0.100135142993096	-31.1739488897584	-0.979910548618769	-0.963538038189029	-0.997413517990602	-1.01621620208713	-0.999543444978738	-1.03404014968096	-0.953575476814813	-0.937408669887853	-0.986829700217552	0.00228133100609161	0.00232773511043809	0.00225812034833319
252	14.8022833995669	0.27	-0.834523068602168	-0.863390838402425	-0.805655298801912	0.42306714781179	-14.877533171062	-15.2475368809635	-14.5075294611605	8.07	4.59	14.22	-1.78037909405733	-1.7371755999471	-1.69397210583686	-1.81203767214944	-1.7680659364907	-1.72409420083196	-1.75996052068019	-1.71687378707889	-1.67398276844012	-0.834523068602168	11.5791520328705	0.161179244229284	-31.1725747722815	-0.979910548618769	-0.963538038189029	-0.997413517990602	-1.01621620208713	-0.999543444978738	-1.03404014968096	-0.953575476814813	-0.937408669887853	-0.986829700217552	0.00228133100609161	0.00232773511043809	0.00225812034833319
252	14.8022833995669	0.27	-0.834153763784525	-0.863139314033317	-0.805168213535732	0.430241372269218	-15.2194854265591	-15.5924834299609	-14.8464874231574	7.94	4.49	13.95	-1.85037938654323	-1.80611524992788	-1.76185111331252	-1.88511377240481	-1.84001873180717	-1.79492369120952	-1.82808663165005	-1.78654350148499	-1.74166064366156	-0.834153763784525	11.4912357063167	-0.218537774962032	-31.3445475889864	-0.979910548618769	-0.963538038189029	-0.997413517990602	-1.01621620208713	-0.999543444978738	-1.03404014968096	-0.953575476814813	-0.937408669887853	-0.986829700217552	0.00228133100609161	0.00232773511043809	0.00225812034833319
252	14.8022833995669	0.27	-0.833917608193219	-0.863159905738399	-0.80467531064804	0.410715363769131	-14.7267792832358	-15.1024583794865	-14.3511001869851	8.08	4.58	14.34	-1.7618710115161	-1.71804383499392	-1.67421665847174	-1.79310558432599	-1.74850143654588	-1.70389728876576	-1.73849843130446	-1.69586147603186	-1.65260346322405	-0.833917608193219	11.5444486181821	-0.182378687583927	-31.5041961854299	-0.979910548618769	-0.963538038189029	-0.997413517990602	-1.01621620208713	-0.999543444978738	-1.03404014968096	-0.953575476814813	-0.937408669887853	-0.986829700217552	0.00228133100609161	0.00232773511043809	0.00225812034833319
252	14.8022833995669	0.27	-0.833636625429247	-0.862718939124997	-0.804554311733498	0.423311488288807	-14.961441408333	-15.3333457311952	-14.5895370854708	7.95	4.6	13.99	-1.81710669755606	-1.77303348302284	-1.72896026848963	-1.85106135374983	-1.80616458226818	-1.76126781078653	-1.80030998101415	-1.7578947491091	-1.71399675869284	-0.833636625429247	11.4617573022008	-0.210711205525093	-31.4454199921175	-0.979910548618769	-0.963538038189029	-0.997413517990602	-1.01621620208713	-0.999543444978738	-1.03404014968096	-0.953575476814813	-0.937408669887853	-0.986829700217552	0.00228133100609161	0.00232773511043809	0.00225812034833319
252	14.8022833995669	0.27	-0.832802440165046	-0.861733066746935	-0.803871813583156	0.428386805664568	-15.0352543278694	-15.4051344787036	-14.6653741770352	8.09	4.49	14.35	-1.79485119918195	-1.751756487273	-1.70866177536405	-1.82652960610381	-1.78267428973881	-1.73881897337382	-1.76656109044469	-1.72356594660464	-1.68215033890846	-0.832802440165046	11.5926453017399	-0.380856916688577	-31.6516293386908	-0.979910548618769	-0.963538038189029	-0.997413517990602	-1.01621620208713	-0.999543444978738	-1.03404014968096	-0.953575476814813	-0.937408669887853	-0.986829700217552	0.00228133100609161	0.00232773511043809	0.00225812034833319
252	14.8022833995669	0.27	-0.831925649255534	-0.860906503091307	-0.802944795419762	0.418031452134991	-14.6076517187292	-14.9747166132167	-14.2405868242417	7.85	4.39	13.9	-1.79510044763249	-1.75109838913456	-1.70709633063663	-1.82992049170091	-1.78506491349158	-1.74020933528225	-1.77110335455145	-1.7277571150434	-1.68507662457612	-0.831925649255534	11.4111077018726	-0.261148665453735	-31.230727757158	-0.979910548618769	-0.963538038189029	-0.997413517990602	-1.01621620208713	-0.999543444978738	-1.03404014968096	-0.953575476814813	-0.937408669887853	-0.986829700217552	0.00228133100609161	0.00232773511043809	0.00225812034833319
252	14.8022833995669	0.27	-0.830607412802965	-0.859406952927194	-0.801807872678736	0.424810091209507	-14.9833720552247	-15.3546806040189	-14.6120635064305	8.01	4.51	14.32	-1.80571327737298	-1.76204732339773	-1.71838136942248	-1.83860493118153	-1.79414358767276	-1.74968224416398	-1.77936809972424	-1.73634228701908	-1.69276790221609	-0.830607412802965	11.5381510269586	-0.279879803578222	-31.4701378686727	-0.979910548618769	-0.963538038189029	-0.997413517990602	-1.01621620208713	-0.999543444978738	-1.03404014968096	-0.953575476814813	-0.937408669887853	-0.986829700217552	0.00228133100609161	0.00232773511043809	0.00225812034833319
252	14.8022833995669	0.27	-0.829235384279592	-0.858392921258529	-0.800077847300656	0.419388008649882	-14.880213360031	-15.2530866909983	-14.5073400290638	8.11	4.56	14.31	-1.77440679020316	-1.73103006365873	-1.6876533371143	-1.80555968013213	-1.76142139744681	-1.71728311476149	-1.74929329131665	-1.70620772500482	-1.66452835967084	-0.829235384279592	11.5822187212506	-0.131239438297899	-31.5151963432884	-0.979910548618769	-0.963538038189029	-0.997413517990602	-1.01621620208713	-0.999543444978738	-1.03404014968096	-0.953575476814813	-0.937408669887853	-0.986829700217552	0.00228133100609161	0.00232773511043809	0.00225812034833319
252	14.8022833995669	0.27	-0.829209212980746	-0.858053480853457	-0.800364945108035	0.40876492195287	-14.8117831329269	-15.1911573385761	-14.4324089272777	7.92	4.44	14.32	-1.80525663183721	-1.76017331228281	-1.71508999272841	-1.8392985226905	-1.79336506282003	-1.74743160294956	-1.77759770652974	-1.73276388980174	-1.68821709318217	-0.829209212980746	11.4895752087848	0.0177029614472611	-31.1824752156109	-0.979910548618769	-0.963538038189029	-0.997413517990602	-1.01621620208713	-0.999543444978738	-1.03404014968096	-0.953575476814813	-0.937408669887853	-0.986829700217552	0.00228133100609161	0.00232773511043809	0.00225812034833319
252	14.8022833995669	0.27	-0.828812172611313	-0.857560817465209	-0.800063527757417	0.428735365115951	-15.1028508321907	-15.4741296017135	-14.7315720626679	8.09	4.63	14.31	-1.80377668316929	-1.76049773923781	-1.71721879530633	-1.83566624568059	-1.79162215903449	-1.74757807238839	-1.78337528430486	-1.74058730613395	-1.697357038785	-0.828812172611313	11.605934205272	0.0164589038005461	-31.3264665263099	-0.979910548618769	-0.963538038189029	-0.997413517990602	-1.01621620208713	-0.999543444978738	-1.03404014968096	-0.953575476814813	-0.937408669887853	-0.986829700217552	0.00228133100609161	0.00232773511043809	0.00225812034833319
252	14.8022833995669	0.27	-0.827546525781831	-0.856388818561132	-0.79870423300253	0.427376605989989	-15.0802497067246	-15.4520030399725	-14.7084963734767	8.12	4.59	14.43	-1.79542325044638	-1.75222790701954	-1.7090325635927	-1.8268171493893	-1.78286651316672	-1.73891587694415	-1.77064086298523	-1.7279253358125	-1.68512594170723	-0.827546525781831	11.6148356321046	0.0710808110372639	-31.3146653158603	-0.979910548618769	-0.963538038189029	-0.997413517990602	-1.01621620208713	-0.999543444978738	-1.03404014968096	-0.953575476814813	-0.937408669887853	-0.986829700217552	0.00228133100609161	0.00232773511043809	0.00225812034833319
252	14.8022833995669	0.27	-0.827382396380761	-0.856298987863496	-0.798465804898027	0.42107474829191	-14.798191461126	-15.1677280601909	-14.4286548620612	8.18	4.59	14.32	-1.75028411539004	-1.70764133877697	-1.6649985621639	-1.78016433448255	-1.73679357576834	-1.69342281705413	-1.72681705857458	-1.68424696251064	-1.64300993949276	-0.827382396380761	11.5738972341146	-0.284808643253355	-31.7030851316579	-0.979910548618769	-0.963538038189029	-0.997413517990602	-1.01621620208713	-0.999543444978738	-1.03404014968096	-0.953575476814813	-0.937408669887853	-0.986829700217552	0.00228133100609161	0.00232773511043809	0.00225812034833319
252	14.8022833995669	0.27	-0.826867254915624	-0.855645624403159	-0.798088885428089	0.430932701302978	-15.0466248712201	-15.4148668965577	-14.6783828458825	7.91	4.44	14.07	-1.83570939621437	-1.79185657863706	-1.74800376105976	-1.87056486231617	-1.82587939094318	-1.78119391957019	-1.81085855243716	-1.76715711557517	-1.72437042727556	-0.826867254915624	11.3976335656975	0.216120748690386	-30.8122132369598	-0.979910548618769	-0.963538038189029	-0.997413517990602	-1.01621620208713	-0.999543444978738	-1.03404014968096	-0.953575476814813	-0.937408669887853	-0.986829700217552	0.00228133100609161	0.00232773511043809	0.00225812034833319
252	14.8022833995669	0.27	-0.826488203835702	-0.855377272257056	-0.797599135414348	0.420175948006796	-14.9426409029504	-15.3164733956516	-14.5688084102493	7.95	4.54	14.14	-1.81403082000772	-1.76975537580052	-1.72547993159333	-1.84786178631048	-1.8027606223611	-1.75765945841171	-1.79230290528209	-1.74893159110051	-1.70497717770808	-0.826488203835702	11.4712770682743	-0.107991969248532	-31.2687905338944	-0.979910548618769	-0.963538038189029	-0.997413517990602	-1.01621620208713	-0.999543444978738	-1.03404014968096	-0.953575476814813	-0.937408669887853	-0.986829700217552	0.00228133100609161	0.00232773511043809	0.00225812034833319
252	14.8022833995669	0.27	-0.826381825944323	-0.854971668574869	-0.797791983313777	0.420616758630842	-14.8272786334534	-15.1978896247561	-14.4566676421507	7.83	4.37	13.84	-1.82610041272343	-1.78156969820401	-1.73703898368459	-1.8617870901507	-1.81638613145763	-1.77098517276457	-1.80270886926718	-1.75708868666505	-1.71389426295058	-0.826381825944323	11.3752771398339	0.170063940358714	-30.7260969063532	-0.979910548618769	-0.963538038189029	-0.997413517990602	-1.01621620208713	-0.999543444978738	-1.03404014968096	-0.953575476814813	-0.937408669887853	-0.986829700217552	0.00228133100609161	0.00232773511043809	0.00225812034833319
252	14.8022833995669	0.27	-0.826289846319651	-0.855521405168627	-0.797058287470675	0.404553745430914	-14.4161806153254	-14.7886585524688	-14.043702678182	7.94	4.51	13.82	-1.75404930101619	-1.70987053639245	-1.66569177176871	-1.78691756341859	-1.74191095477278	-1.69690434612697	-1.73699120418891	-1.69399117310608	-1.64998050975053	-0.826289846319651	11.3708999896455	-0.21139734738065	-31.2695255470462	-0.979910548618769	-0.963538038189029	-0.997413517990602	-1.01621620208713	-0.999543444978738	-1.03404014968096	-0.953575476814813	-0.937408669887853	-0.986829700217552	0.00228133100609161	0.00232773511043809	0.00225812034833319
252	14.8022833995669	0.27	-0.825910950053808	-0.854889510622686	-0.796932389484931	0.422663971367182	-14.8466030048175	-15.2161426003762	-14.4770634092587	7.92	4.53	14.17	-1.80980855410086	-1.76585550116978	-1.7219024482387	-1.84403408592249	-1.79924983092402	-1.75446557592555	-1.78791166113524	-1.74552916875533	-1.7009583261312	-0.825910950053808	11.3918062548711	0.0530527285137713	-31.0361460391089	-0.979910548618769	-0.963538038189029	-0.997413517990602	-1.01621620208713	-0.999543444978738	-1.03404014968096	-0.953575476814813	-0.937408669887853	-0.986829700217552	0.00228133100609161	0.00232773511043809	0.00225812034833319
252	14.8022833995669	0.27	-0.821506014417478	-0.849916285874061	-0.793095742960894	0.428281811877704	-14.9069696850437	-15.2737725548251	-14.5401668152622	8.04	4.53	14.35	-1.78960743057899	-1.7466296306306	-1.7036518306822	-1.82180489961156	-1.77805387065256	-1.73430284169356	-1.76398090667518	-1.72184254406626	-1.67890940241069	-0.821506014417478	11.6146938560928	0.132691806450604	-31.1626721535543	-0.979910548618769	-0.963538038189029	-0.997413517990602	-1.01621620208713	-0.999543444978738	-1.03404014968096	-0.953575476814813	-0.937408669887853	-0.986829700217552	0.00228133100609161	0.00232773511043809	0.00225812034833319
252	14.8022833995669	0.27	-0.821095664401031	-0.849540934921588	-0.792650393880474	0.424483514854928	-14.9505306983647	-15.3212730894947	-14.5797883072347	7.89	4.56	13.83	-1.8273991616096	-1.78317996841549	-1.73896077522139	-1.86227258025024	-1.81720952411223	-1.77214646797421	-1.81399480429824	-1.76925608731403	-1.72428314282465	-0.821095664401031	11.3260784535051	-0.190648921978275	-31.2158713481771	-0.979910548618769	-0.963538038189029	-0.997413517990602	-1.01621620208713	-0.999543444978738	-1.03404014968096	-0.953575476814813	-0.937408669887853	-0.986829700217552	0.00228133100609161	0.00232773511043809	0.00225812034833319
252	14.8022833995669	0.27	-0.81909169266961	-0.847794150351219	-0.790389234988001	0.412179582111215	-14.5887380032049	-14.9597722430439	-14.2177037633659	8.06	4.54	14.41	-1.75050951650856	-1.70709314911762	-1.66367678172668	-1.78186348592871	-1.73766947326211	-1.69347546059551	-1.72500522246712	-1.68228618717008	-1.63982172755889	-0.81909169266961	11.7330344588161	-0.0834376903450642	-31.5134560534051	-0.979910548618769	-0.963538038189029	-0.997413517990602	-1.01621620208713	-0.999543444978738	-1.03404014968096	-0.953575476814813	-0.937408669887853	-0.986829700217552	0.00228133100609161	0.00232773511043809	0.00225812034833319
252	14.8022833995669	0.27	-0.818521768329024	-0.847047829707333	-0.789995706950715	0.409086305623532	-14.6510973003277	-15.0261064613223	-14.276088139333	7.96	4.52	14.13	-1.7771615113295	-1.73280858137848	-1.68845565142746	-1.81015259446649	-1.76497630029671	-1.71980000612693	-1.75565062962673	-1.71089284396717	-1.66848114601526	-0.818521768329024	11.5537066187608	-0.026073842051881	-31.2864378503404	-0.979910548618769	-0.963538038189029	-0.997413517990602	-1.01621620208713	-0.999543444978738	-1.03404014968096	-0.953575476814813	-0.937408669887853	-0.986829700217552	0.00228133100609161	0.00232773511043809	0.00225812034833319
252	14.8022833995669	0.27	-0.818409918973732	-0.846932166951921	-0.789887670995543	0.430587586811227	-15.1228137143104	-15.4931808840644	-14.7524465445564	7.9	4.53	14.07	-1.84581844384991	-1.80169383457541	-1.75756922530092	-1.88091431920845	-1.83595073696102	-1.79098715471359	-1.8260214837512	-1.78229505256771	-1.73776167077417	-0.818409918973732	11.4708573330681	0.155976116496838	-31.0022095503136	-0.979910548618769	-0.963538038189029	-0.997413517990602	-1.01621620208713	-0.999543444978738	-1.03404014968096	-0.953575476814813	-0.937408669887853	-0.986829700217552	0.00228133100609161	0.00232773511043809	0.00225812034833319
252	14.8022833995669	0.27	-0.818197901063369	-0.847155220313045	-0.789240581813694	0.422787264442935	-15.0994405609099	-15.4751784825361	-14.7237026392836	7.87	4.56	13.66	-1.85100199256718	-1.80605959384796	-1.76111719512874	-1.88665197142678	-1.84084398986612	-1.79503600830545	-1.83839447975304	-1.79595410815308	-1.74970649294392	-0.818197901063369	11.3202756805903	-0.0603077154530868	-31.1411145177686	-0.979910548618769	-0.963538038189029	-0.997413517990602	-1.01621620208713	-0.999543444978738	-1.03404014968096	-0.953575476814813	-0.937408669887853	-0.986829700217552	0.00228133100609161	0.00232773511043809	0.00225812034833319
252	14.8022833995669	0.27	-0.818045171778437	-0.847036347274576	-0.789053996282298	0.410086321842692	-14.5294865382161	-14.9006147985711	-14.1583582778611	8.04	4.52	14.22	-1.7477771501237	-1.70424542328006	-1.66071369643642	-1.77933721076044	-1.73501942035103	-1.69070162994162	-1.72468600413996	-1.68002908637344	-1.63864311580779	-0.818045171778437	11.5767388076212	-0.104826187277326	-31.363672678938	-0.979910548618769	-0.963538038189029	-0.997413517990602	-1.01621620208713	-0.999543444978738	-1.03404014968096	-0.953575476814813	-0.937408669887853	-0.986829700217552	0.00228133100609161	0.00232773511043809	0.00225812034833319
252	14.8022833995669	0.27	-0.817762450280158	-0.846210538682856	-0.78931436187746	0.4255695731742	-14.9441517140291	-15.3139133663283	-14.57439006173	7.97	4.51	14.17	-1.81031645677428	-1.76660551312267	-1.72289456947106	-1.84386873067449	-1.79934765156378	-1.75482657245306	-1.78642449494206	-1.74387204274756	-1.70059912995708	-0.817762450280158	11.4610605539399	-0.0151477959751634	-31.160569079782	-0.979910548618769	-0.963538038189029	-0.997413517990602	-1.01621620208713	-0.999543444978738	-1.03404014968096	-0.953575476814813	-0.937408669887853	-0.986829700217552	0.00228133100609161	0.00232773511043809	0.00225812034833319
252	14.8022833995669	0.27	-0.817538045711996	-0.846149903059981	-0.788926188364011	0.429756408217111	-14.8497507073987	-15.2140475078258	-14.4854539069716	7.89	4.49	14.02	-1.81448634484059	-1.77103889474527	-1.72759144464995	-1.84910566685861	-1.80482926521455	-1.7605528635705	-1.79371138885436	-1.74991702693696	-1.70832535460821	-0.817538045711996	11.4428240955509	-0.0515417462611061	-31.0735531940498	-0.979910548618769	-0.963538038189029	-0.997413517990602	-1.01621620208713	-0.999543444978738	-1.03404014968096	-0.953575476814813	-0.937408669887853	-0.986829700217552	0.00228133100609161	0.00232773511043809	0.00225812034833319
252	14.8022833995669	0.27	-0.815117994865037	-0.84343644408127	-0.786799545648805	0.41938869953284	-14.6350673524839	-15.0017972130754	-14.2683374918923	7.89	4.43	14.06	-1.78916370004059	-1.74542629011749	-1.7016888801944	-1.82329933247399	-1.77872745215074	-1.73415557182749	-1.7651971085087	-1.7223669319267	-1.6794026684978	-0.815117994865037	11.4424076204919	0.0677558539288784	-30.9369129496532	-0.979910548618769	-0.963538038189029	-0.997413517990602	-1.01621620208713	-0.999543444978738	-1.03404014968096	-0.953575476814813	-0.937408669887853	-0.986829700217552	0.00228133100609161	0.00232773511043809	0.00225812034833319
252	14.8022833995669	0.27	-0.813407082519196	-0.841903359458958	-0.784910805579435	0.41068548456664	-14.3762092981682	-14.7429680172846	-14.0094505790518	8.18	4.5	14.44	-1.69941730815883	-1.65714114541779	-1.61486498267675	-1.72831853222801	-1.68532339784516	-1.64232826346232	-1.67108792415552	-1.62894548606077	-1.58785012570627	-0.813407082519196	11.7380332016577	0.288058577695175	-31.1147200567439	-0.979910548618769	-0.963538038189029	-0.997413517990602	-1.01621620208713	-0.999543444978738	-1.03404014968096	-0.953575476814813	-0.937408669887853	-0.986829700217552	0.00228133100609161	0.00232773511043809	0.00225812034833319
252	14.8022833995669	0.27	-0.81215540370848	-0.840522073018818	-0.783788734398142	0.423510422924387	-14.8917183405353	-15.2617387331205	-14.5216979479501	8.03	4.53	14.24	-1.79139572533158	-1.74796339031694	-1.70453105530231	-1.82382019391064	-1.77960172863898	-1.73538326336732	-1.76864271209873	-1.72418339944677	-1.68190829698765	-0.81215540370848	11.6574568563763	-0.032384306310438	-31.3769838651881	-0.979910548618769	-0.963538038189029	-0.997413517990602	-1.01621620208713	-0.999543444978738	-1.03404014968096	-0.953575476814813	-0.937408669887853	-0.986829700217552	0.00228133100609161	0.00232773511043809	0.00225812034833319
252	14.8022833995669	0.27	-0.811394819278151	-0.839747837867541	-0.78304180068876	0.428116078449787	-14.8370611075499	-15.2022673793597	-14.4718548357402	7.91	4.44	14.31	-1.80924642328306	-1.76578263432685	-1.72231884537065	-1.84352861189051	-1.79924125695047	-1.75495390201043	-1.78056913371922	-1.73838507248461	-1.69491565701979	-0.811394819278151	11.598734044267	0.0684971251110261	-31.0843565950567	-0.979910548618769	-0.963538038189029	-0.997413517990602	-1.01621620208713	-0.999543444978738	-1.03404014968096	-0.953575476814813	-0.937408669887853	-0.986829700217552	0.00228133100609161	0.00232773511043809	0.00225812034833319
252	14.8022833995669	0.27	-0.809541606649028	-0.8377472863848	-0.781335926913256	0.430523212796511	-15.090918498845	-15.4605530574251	-14.7212839402649	7.91	4.45	14.18	-1.84125485711889	-1.79723370057833	-1.75321254403776	-1.87622210486357	-1.83136494309493	-1.7865077813263	-1.81565212334651	-1.77120487244613	-1.72795472582256	-0.809541606649028	11.4926140508554	0.0264660110687057	-31.0849892611317	-0.979910548618769	-0.963538038189029	-0.997413517990602	-1.01621620208713	-0.999543444978738	-1.03404014968096	-0.953575476814813	-0.937408669887853	-0.986829700217552	0.00228133100609161	0.00232773511043809	0.00225812034833319
252	14.8022833995669	0.27	-0.801632380925044	-0.829662845307072	-0.773601916543016	0.422584722708108	-14.6794329711218	-15.0448709556851	-14.3139949865585	7.86	4.47	14	-1.80270689330324	-1.75891937423527	-1.7151318551673	-1.83762444032951	-1.7929887785258	-1.7483531167221	-1.78130124467099	-1.7395114080811	-1.69464137601106	-0.801632380925044	11.483237782936	-0.0762869253354702	-31.1320927379816	-0.979910548618769	-0.963538038189029	-0.997413517990602	-1.01621620208713	-0.999543444978738	-1.03404014968096	-0.953575476814813	-0.937408669887853	-0.986829700217552	0.00228133100609161	0.00232773511043809	0.00225812034833319
252	14.8022833995669	0.27	-0.800769420002631	-0.828724090396642	-0.77281474960862	0.426584326223588	-14.801347601846	-15.1668167816107	-14.4358784220814	7.98	4.51	14.17	-1.79001445129499	-1.74688113448227	-1.70374781766956	-1.82301191799025	-1.77908347341533	-1.7351550288404	-1.76580382450114	-1.72365709613156	-1.6816067522925	-0.800769420002631	11.5957797243638	0.00751207772759934	-31.1460258370744	-0.979910548618769	-0.963538038189029	-0.997413517990602	-1.01621620208713	-0.999543444978738	-1.03404014968096	-0.953575476814813	-0.937408669887853	-0.986829700217552	0.00228133100609161	0.00232773511043809	0.00225812034833319
252	14.8022833995669	0.27	-0.799884859981881	-0.828009043290696	-0.771760676673065	0.431111329925072	-15.1929701356066	-15.5646583375179	-14.8212819336954	7.91	4.5	13.92	-1.85363344868427	-1.80936818640844	-1.7651029241326	-1.88883455941469	-1.8437286852045	-1.79862281099432	-1.83421172361009	-1.7892823040841	-1.74568817918006	-0.799884859981881	11.3749109387639	-0.0132136997164164	-31.0145571804411	-0.979910548618769	-0.963538038189029	-0.997413517990602	-1.01621620208713	-0.999543444978738	-1.03404014968096	-0.953575476814813	-0.937408669887853	-0.986829700217552	0.00228133100609161	0.00232773511043809	0.00225812034833319
252	14.8022833995669	0.27	-0.799350806154661	-0.82754289847724	-0.771158713832082	0.419317224101352	-14.7427467468418	-15.1122290942914	-14.3732643993922	7.95	4.48	14.33	-1.79010763964469	-1.74634088830995	-1.70257413697521	-1.82350886330093	-1.7789254778054	-1.73434209230986	-1.76305694644543	-1.72078850290498	-1.67747825047803	-0.799350806154661	11.5726576278419	-0.0950187412643316	-31.2836827116394	-0.979910548618769	-0.963538038189029	-0.997413517990602	-1.01621620208713	-0.999543444978738	-1.03404014968096	-0.953575476814813	-0.937408669887853	-0.986829700217552	0.00228133100609161	0.00232773511043809	0.00225812034833319
252	14.8022833995669	0.27	-0.797199785976501	-0.82539905761421	-0.769000514338792	0.419977734876276	-14.7819149011079	-15.1518768551961	-14.4119529470197	7.96	4.51	13.96	-1.79321957430326	-1.74943470037914	-1.70564982645503	-1.82658146841572	-1.78198200025646	-1.73738253209719	-1.77353140884969	-1.72989619421755	-1.68632898544064	-0.797199785976501	11.4436485924067	-0.0804350641841902	-31.2319720040979	-0.979910548618769	-0.963538038189029	-0.997413517990602	-1.01621620208713	-0.999543444978738	-1.03404014968096	-0.953575476814813	-0.937408669887853	-0.986829700217552	0.00228133100609161	0.00232773511043809	0.00225812034833319
252	14.8022833995669	0.27	-0.795495008686345	-0.823635024339094	-0.767354993033597	0.418958896839551	-14.7568965158505	-15.1270057483072	-14.3867872833938	8.04	4.48	14.14	-1.77416701359832	-1.73075884660358	-1.68735067960884	-1.80619357126119	-1.76200181729148	-1.71781006332176	-1.74834044565398	-1.70633349479617	-1.66440270610093	-0.795495008686345	11.4938445256982	0.140599358002954	-30.9857224912728	-0.979910548618769	-0.963538038189029	-0.997413517990602	-1.01621620208713	-0.999543444978738	-1.03404014968096	-0.953575476814813	-0.937408669887853	-0.986829700217552	0.00228133100609161	0.00232773511043809	0.00225812034833319
252	14.8022833995669	0.27	-0.795044859276041	-0.823111656974329	-0.766978061577754	0.427073147472295	-14.9167052662418	-15.2846550335429	-14.5487554989406	8.04	4.46	14.34	-1.7914166554456	-1.74829161663615	-1.7051665778267	-1.82367916207937	-1.77977746316327	-1.73587576424717	-1.76271090259605	-1.71956084525232	-1.677473730014	-0.795044859276041	11.6245832003088	0.142366470375522	-31.1323240238579	-0.979910548618769	-0.963538038189029	-0.997413517990602	-1.01621620208713	-0.999543444978738	-1.03404014968096	-0.953575476814813	-0.937408669887853	-0.986829700217552	0.00228133100609161	0.00232773511043809	0.00225812034833319
252	14.8022833995669	0.27	-0.794441505773661	-0.822498462570466	-0.766384548976856	0.416748214412645	-14.9085683938783	-15.2841845590988	-14.5329522286577	8.14	4.58	14.65	-1.77131185919718	-1.72778102080742	-1.68425018241766	-1.80200700418521	-1.75772181788721	-1.71343663158922	-1.74281735105445	-1.70025343460488	-1.6568581171981	-0.794441505773661	11.748402965504	-0.0702832984733022	-31.5671127072501	-0.979910548618769	-0.963538038189029	-0.997413517990602	-1.01621620208713	-0.999543444978738	-1.03404014968096	-0.953575476814813	-0.937408669887853	-0.986829700217552	0.00228133100609161	0.00232773511043809	0.00225812034833319
252	14.8022833995669	0.27	-0.790993372108445	-0.81853963649587	-0.76344710772102	0.422685962315875	-14.7925274811179	-15.1607045187669	-14.4243504434689	7.91	4.38	14.2	-1.80501492805822	-1.76118022048891	-1.71734551291961	-1.83926116571716	-1.79459478978335	-1.74992841384954	-1.77570932346082	-1.73173325758985	-1.68954884658243	-0.790993372108445	11.5884672588785	0.157643702874749	-30.925741040023	-0.979910548618769	-0.963538038189029	-0.997413517990602	-1.01621620208713	-0.999543444978738	-1.03404014968096	-0.953575476814813	-0.937408669887853	-0.986829700217552	0.00228133100609161	0.00232773511043809	0.00225812034833319
252	14.8022833995669	0.27	-0.790354995647013	-0.818151660129789	-0.762558331164236	0.435095913121905	-14.9836907497694	-15.3472965690789	-14.6200849304598	8.08	4.53	14.31	-1.79144561195446	-1.74900295460752	-1.70656029726059	-1.82326573485461	-1.78006919998889	-1.73687266512316	-1.76600077971659	-1.72466149960475	-1.68170831702442	-0.790354995647013	11.5986986265073	-0.0109296148938647	-31.2225913944885	-0.979910548618769	-0.963538038189029	-0.997413517990602	-1.01621620208713	-0.999543444978738	-1.03404014968096	-0.953575476814813	-0.937408669887853	-0.986829700217552	0.00228133100609161	0.00232773511043809	0.00225812034833319
252	14.8022833995669	0.27	-0.790296837100646	-0.817705108181899	-0.762888566019392	0.422551999845576	-14.7769601159012	-15.1448506632058	-14.4090695685966	8.04	4.48	14.18	-1.7746160618895	-1.73150804525846	-1.68840002862742	-1.80655076217334	-1.76266700501989	-1.71878324786643	-1.74924400937042	-1.70730767354145	-1.6639905004447	-0.790296837100646	11.645577435711	0.0852227560112474	-31.1531789316815	-0.979910548618769	-0.963538038189029	-0.997413517990602	-1.01621620208713	-0.999543444978738	-1.03404014968096	-0.953575476814813	-0.937408669887853	-0.986829700217552	0.00228133100609161	0.00232773511043809	0.00225812034833319
252	14.8022833995669	0.27	-0.790095845464747	-0.818106901416573	-0.76208478951292	0.425499926453618	-15.0689350642236	-15.4418373357839	-14.6960327926632	8.15	4.65	14.55	-1.7865324410379	-1.74338977666496	-1.70024711229203	-1.81730839392054	-1.77342252635942	-1.7295366587983	-1.76148728674942	-1.71911299943878	-1.67690904230444	-0.790095845464747	11.7632503486397	-0.065902317543214	-31.6053060843984	-0.979910548618769	-0.963538038189029	-0.997413517990602	-1.01621620208713	-0.999543444978738	-1.03404014968096	-0.953575476814813	-0.937408669887853	-0.986829700217552	0.00228133100609161	0.00232773511043809	0.00225812034833319
252	14.8022833995669	0.27	-0.789616389195277	-0.817522398192457	-0.761710380198096	0.419317705791333	-14.4739124742479	-14.8366569451287	-14.111168003367	8.03	4.52	14.22	-1.74109199452326	-1.69852367898938	-1.6559553634555	-1.77258108689066	-1.72924288807434	-1.68590468925802	-1.71811464007043	-1.67521343348198	-1.63508143148523	-0.789616389195277	11.6494250917394	0.0133683599770906	-31.2282600763042	-0.979910548618769	-0.963538038189029	-0.997413517990602	-1.01621620208713	-0.999543444978738	-1.03404014968096	-0.953575476814813	-0.937408669887853	-0.986829700217552	0.00228133100609161	0.00232773511043809	0.00225812034833319
252	14.8022833995669	0.27	-0.786383232954164	-0.814209273438919	-0.758557192469408	0.438687281923524	-15.0536701071844	-15.4163174349664	-14.6910227794023	8.05	4.43	14.27	-1.80615311714746	-1.76366588864676	-1.72117866014606	-1.8386387747639	-1.79538736655715	-1.7521359583504	-1.7765407358373	-1.73493491226268	-1.69347603277968	-0.786383232954164	11.6672720948247	0.111170006199477	-31.0294392613732	-0.979910548618769	-0.963538038189029	-0.997413517990602	-1.01621620208713	-0.999543444978738	-1.03404014968096	-0.953575476814813	-0.937408669887853	-0.986829700217552	0.00228133100609161	0.00232773511043809	0.00225812034833319
252	14.8022833995669	0.27	-0.784033868475535	-0.811512344395734	-0.756555392555335	0.424531069984485	-14.9340524053716	-15.304350126278	-14.5637546844651	7.89	4.46	13.96	-1.82588051131778	-1.7817022622311	-1.73752401314442	-1.86075593508026	-1.8157338546758	-1.77071177427133	-1.80347620390397	-1.76067912527161	-1.7169885706092	-0.784033868475535	11.5647761958286	-0.0347143653374449	-31.131125396974	-0.979910548618769	-0.963538038189029	-0.997413517990602	-1.01621620208713	-0.999543444978738	-1.03404014968096	-0.953575476814813	-0.937408669887853	-0.986829700217552	0.00228133100609161	0.00232773511043809	0.00225812034833319
252	14.8022833995669	0.27	-0.780520566865876	-0.807907617209411	-0.753133516522341	0.433744141461278	-15.1190272236681	-15.4869278778927	-14.7511265694434	8.08	4.59	14.34	-1.80662646549894	-1.76370904095631	-1.72079161641368	-1.83864858274844	-1.79497045485789	-1.75129232696733	-1.78388184718828	-1.74080375519034	-1.69766641893844	-0.780520566865876	11.7145521221014	0.0382827580881663	-31.3083029344059	-0.979910548618769	-0.963538038189029	-0.997413517990602	-1.01621620208713	-0.999543444978738	-1.03404014968096	-0.953575476814813	-0.937408669887853	-0.986829700217552	0.00228133100609161	0.00232773511043809	0.00225812034833319
252	14.8022833995669	0.27	-0.774308515852645	-0.801717351688097	-0.746899680017193	0.419126728863667	-14.7984283518343	-15.1694513064164	-14.4274053972523	8.06	4.47	14.39	-1.77414334795575	-1.73075035413453	-1.68735736031331	-1.80586591500448	-1.76169703283267	-1.71752815066087	-1.74428313175081	-1.7022061117045	-1.65893521532227	-0.774308515852645	11.6824599008019	-0.00544386395580423	-31.3143822863711	-0.979910548618769	-0.963538038189029	-0.997413517990602	-1.01621620208713	-0.999543444978738	-1.03404014968096	-0.953575476814813	-0.937408669887853	-0.986829700217552	0.00228133100609161	0.00232773511043809	0.00225812034833319
252	14.8022833995669	0.27	-0.772741188085071	-0.800051018372418	-0.745431357797725	0.421312075192464	-14.7023379297772	-15.0693022376144	-14.3353736219399	8.09	4.57	14.1	-1.75712438954195	-1.71433528589104	-1.67154618224013	-1.78822167061835	-1.74467529287167	-1.70112891512499	-1.73716918139813	-1.6938507750476	-1.65258591613417	-0.772741188085071	11.6996251510034	-0.130373399790178	-31.5038583746131	-0.979910548618769	-0.963538038189029	-0.997413517990602	-1.01621620208713	-0.999543444978738	-1.03404014968096	-0.953575476814813	-0.937408669887853	-0.986829700217552	0.00228133100609161	0.00232773511043809	0.00225812034833319
252	14.8022833995669	0.27	-0.770346081395753	-0.797220602068413	-0.743471560723093	0.432750509522751	-15.0106048174438	-15.3766069557025	-14.644602679185	7.96	4.41	14.18	-1.8199582686919	-1.77663865859834	-1.73331904850478	-1.8538263482705	-1.80970059221898	-1.76557483616746	-1.79115370857067	-1.74816412393429	-1.70573982170867	-0.770346081395753	11.6495221744726	0.40452205752495	-30.7503100440228	-0.979910548618769	-0.963538038189029	-0.997413517990602	-1.01621620208713	-0.999543444978738	-1.03404014968096	-0.953575476814813	-0.937408669887853	-0.986829700217552	0.00228133100609161	0.00232773511043809	0.00225812034833319
252	14.8022833995669	0.27	-0.756878505099724	-0.783556919711596	-0.730200090487851	0.447275909110343	-15.0571787758134	-15.4136522495259	-14.700705302101	8.03	4.5	14.37	-1.809612198245	-1.76776106939261	-1.72590994054022	-1.84238985469589	-1.79978067286124	-1.7571714910266	-1.78214961464931	-1.74030840101062	-1.69896917720798	-0.756878505099724	11.712838057773	-0.268000178521652	-31.5455466348999	-0.979910548618769	-0.963538038189029	-0.997413517990602	-1.01621620208713	-0.999543444978738	-1.03404014968096	-0.953575476814813	-0.937408669887853	-0.986829700217552	0.00228133100609161	0.00232773511043809	0.00225812034833319
252	14.8022833995669	0.28	-0.938026497704595	-0.970004383234596	-0.906048612174594	0.398870124712382	-14.6557807775646	-15.0389534515203	-14.272608103609	8.04	4.48	14.13	-1.76359567946344	-1.71866159050206	-1.67372750154068	-1.79541654932414	-1.7496717066204	-1.70392686391665	-1.73952093003082	-1.69492630155627	-1.65010160546206	-0.938026497704595	11.2953723883282	-0.139617742743507	-31.304620669264	-0.979910548618769	-0.963538038189029	-0.997413517990602	-1.01621620208713	-0.999543444978738	-1.03404014968096	-0.953575476814813	-0.937408669887853	-0.986829700217552	0.00228133100609161	0.00232773511043809	0.00225812034833319
252	14.8022833995669	0.28	-0.924482156527259	-0.95570140539993	-0.893262907654588	0.420640515308208	-14.9427042330478	-15.316182107471	-14.5692263586246	7.96	4.48	14.28	-1.81328701600017	-1.76907086763479	-1.72485471926942	-1.84706049681601	-1.80202079805547	-1.75698109929494	-1.78626026200538	-1.74283553223998	-1.69882730644996	-0.924482156527259	11.3554851649559	0.111513625241476	-30.9767594163256	-0.979910548618769	-0.963538038189029	-0.997413517990602	-1.01621620208713	-0.999543444978738	-1.03404014968096	-0.953575476814813	-0.937408669887853	-0.986829700217552	0.00228133100609161	0.00232773511043809	0.00225812034833319
252	14.8022833995669	0.28	-0.920671050451581	-0.951892073779129	-0.889450027124032	0.43245986590631	-15.3341674147507	-15.7082803744474	-14.960054455054	7.83	4.43	13.84	-1.88847759973792	-1.84350106969659	-1.79852453965526	-1.92544900523109	-1.87959195347742	-1.83373490172375	-1.86673467655876	-1.82185580261085	-1.77800692959189	-0.920671050451581	11.1722688121148	-0.00670389120498329	-30.859268281831	-0.979910548618769	-0.963538038189029	-0.997413517990602	-1.01621620208713	-0.999543444978738	-1.03404014968096	-0.953575476814813	-0.937408669887853	-0.986829700217552	0.00228133100609161	0.00232773511043809	0.00225812034833319
252	14.8022833995669	0.28	-0.920497148935365	-0.951602062166828	-0.889392235703902	0.415098849445294	-14.8369682586907	-15.2120516279394	-14.4618848894419	8.02	4.52	14.21	-1.78701534363336	-1.74295292836005	-1.69889051308675	-1.81944904540678	-1.77458691274913	-1.72972478009148	-1.76165475636689	-1.71981389236882	-1.67522734815764	-0.920497148935365	11.4258580723813	0.239782428294704	-31.0507049808507	-0.979910548618769	-0.963538038189029	-0.997413517990602	-1.01621620208713	-0.999543444978738	-1.03404014968096	-0.953575476814813	-0.937408669887853	-0.986829700217552	0.00228133100609161	0.00232773511043809	0.00225812034833319
252	14.8022833995669	0.28	-0.918912113216041	-0.949956057892601	-0.887868168539482	0.420747291443941	-14.9868862398568	-15.3613863508696	-14.6123861288441	8.01	4.38	13.93	-1.80793685790686	-1.76386059170762	-1.71978432550839	-1.84095668494515	-1.79607541790751	-1.75119415086988	-1.78201636514302	-1.73754240481284	-1.69402930040612	-0.918912113216041	11.2135576485319	0.142539969935057	-30.792780231962	-0.979910548618769	-0.963538038189029	-0.997413517990602	-1.01621620208713	-0.999543444978738	-1.03404014968096	-0.953575476814813	-0.937408669887853	-0.986829700217552	0.00228133100609161	0.00232773511043809	0.00225812034833319
252	14.8022833995669	0.28	-0.915825520121187	-0.947022002448117	-0.884629037794257	0.414085474566727	-14.9144415493297	-15.2922714277012	-14.5366116709583	7.97	4.46	14.11	-1.80709998957702	-1.7624515295693	-1.71780306956159	-1.8405522659681	-1.79507729241203	-1.74960231885596	-1.78191773290546	-1.7375242273442	-1.69417827940814	-0.915825520121187	11.3781711757317	0.188050249768535	-30.9092199276749	-0.979910548618769	-0.963538038189029	-0.997413517990602	-1.01621620208713	-0.999543444978738	-1.03404014968096	-0.953575476814813	-0.937408669887853	-0.986829700217552	0.00228133100609161	0.00232773511043809	0.00225812034833319
252	14.8022833995669	0.28	-0.912001869784786	-0.942879141615275	-0.881124597954298	0.410308735735334	-14.888217716301	-15.2683343235037	-14.5081011090983	7.97	4.52	14.05	-1.80418811866049	-1.75927150549956	-1.71435489233862	-1.8375813862175	-1.7918334226749	-1.7460854591323	-1.78405809897909	-1.73846178530844	-1.69491496538223	-0.912001869784786	11.3249759002857	0.0848370642092803	-31.0885049318257	-0.979910548618769	-0.963538038189029	-0.997413517990602	-1.01621620208713	-0.999543444978738	-1.03404014968096	-0.953575476814813	-0.937408669887853	-0.986829700217552	0.00228133100609161	0.00232773511043809	0.00225812034833319
252	14.8022833995669	0.28	-0.911558785353831	-0.942491586816269	-0.880625983891393	0.410836865781158	-14.7030199389558	-15.0779988057595	-14.3280410721521	7.91	4.5	14.13	-1.79594022072293	-1.75127649329534	-1.70661276586775	-1.83006207278036	-1.78454975970275	-1.73903744662513	-1.77376870554952	-1.72940254903632	-1.6854020849255	-0.911558785353831	11.356662824928	-0.0309254302491224	-31.1196476965828	-0.979910548618769	-0.963538038189029	-0.997413517990602	-1.01621620208713	-0.999543444978738	-1.03404014968096	-0.953575476814813	-0.937408669887853	-0.986829700217552	0.00228133100609161	0.00232773511043809	0.00225812034833319
252	14.8022833995669	0.28	-0.910618754633919	-0.94147622433624	-0.879761284931598	0.408491602084857	-14.8292845900183	-15.2093219205645	-14.4492472594722	7.97	4.6	13.92	-1.79853672295814	-1.75359644891752	-1.7086561748769	-1.83190656091494	-1.78613247033706	-1.74035837975918	-1.78265466189872	-1.73848113731843	-1.69518482614593	-0.910618754633919	11.3360825547374	0.137159659170867	-31.0392484791296	-0.979910548618769	-0.963538038189029	-0.997413517990602	-1.01621620208713	-0.999543444978738	-1.03404014968096	-0.953575476814813	-0.937408669887853	-0.986829700217552	0.00228133100609161	0.00232773511043809	0.00225812034833319
252	14.8022833995669	0.28	-0.910402390706839	-0.941379372937595	-0.879425408476084	0.412928678773291	-14.7858014321951	-15.1612668536275	-14.4103360107627	7.94	4.44	13.79	-1.79878062828809	-1.75423422374386	-1.70968781919963	-1.83252018948537	-1.787138232168	-1.74175627485063	-1.77872752128701	-1.73448901294149	-1.69003104655817	-0.910402390706839	11.1713306648857	0.110720993211144	-30.8034885779856	-0.979910548618769	-0.963538038189029	-0.997413517990602	-1.01621620208713	-0.999543444978738	-1.03404014968096	-0.953575476814813	-0.937408669887853	-0.986829700217552	0.00228133100609161	0.00232773511043809	0.00225812034833319
252	14.8022833995669	0.28	-0.90987688371528	-0.940632380730158	-0.879121386700401	0.419849170415417	-14.9022437039013	-15.2753156892689	-14.5291717185338	7.9	4.5	14.22	-1.81973996537986	-1.77529610473913	-1.73085224409841	-1.85433240455303	-1.80904368608916	-1.7637549676253	-1.7952923946908	-1.75146684022283	-1.70859678050883	-0.90987688371528	11.3433990527806	0.465138265502504	-30.6296333707191	-0.979910548618769	-0.963538038189029	-0.997413517990602	-1.01621620208713	-0.999543444978738	-1.03404014968096	-0.953575476814813	-0.937408669887853	-0.986829700217552	0.00228133100609161	0.00232773511043809	0.00225812034833319
252	14.8022833995669	0.28	-0.90870392456722	-0.939434152532283	-0.877973696602157	0.415808020773152	-14.8863272921415	-15.2621093971101	-14.510545187173	8.06	4.55	14.18	-1.78563848014847	-1.7416726711424	-1.69770686213633	-1.8176065491399	-1.77285362559122	-1.72810070204254	-1.76434994623252	-1.71945338576342	-1.67692423996351	-0.90870392456722	11.3616904248387	-0.0256771869058141	-31.2468986446912	-0.979910548618769	-0.963538038189029	-0.997413517990602	-1.01621620208713	-0.999543444978738	-1.03404014968096	-0.953575476814813	-0.937408669887853	-0.986829700217552	0.00228133100609161	0.00232773511043809	0.00225812034833319
252	14.8022833995669	0.28	-0.908639140502374	-0.939585309165418	-0.877692971839331	0.407436536010438	-14.7208120107159	-15.0988943438599	-14.3427296775719	8.05	4.58	14.37	-1.76712250419774	-1.72287305227612	-1.67862360035449	-1.79879429899458	-1.75375177270612	-1.70870924641766	-1.74419306420302	-1.6997136651056	-1.65656933770818	-0.908639140502374	11.4908269826699	0.160422902245146	-31.170766056949	-0.979910548618769	-0.963538038189029	-0.997413517990602	-1.01621620208713	-0.999543444978738	-1.03404014968096	-0.953575476814813	-0.937408669887853	-0.986829700217552	0.00228133100609161	0.00232773511043809	0.00225812034833319
252	14.8022833995669	0.28	-0.907717095099282	-0.93834288790032	-0.877091302298244	0.417770574923824	-14.8847796964592	-15.2590089474122	-14.5105504455063	8	4.49	14.15	-1.79720177656669	-1.75312516078032	-1.70904854499395	-1.83010588730059	-1.78522229376385	-1.74033870022712	-1.77269713226907	-1.7287240147821	-1.68623750615201	-0.907717095099282	11.3555384884552	0.0289459687280812	-31.0785610405032	-0.979910548618769	-0.963538038189029	-0.997413517990602	-1.01621620208713	-0.999543444978738	-1.03404014968096	-0.953575476814813	-0.937408669887853	-0.986829700217552	0.00228133100609161	0.00232773511043809	0.00225812034833319
252	14.8022833995669	0.28	-0.906588346565791	-0.937223397984345	-0.875953295147237	0.419265869202266	-15.0549248779473	-15.4322708177275	-14.6775789381671	8.12	4.53	14.18	-1.79259921284447	-1.74876703528554	-1.70493485772662	-1.82391172846084	-1.77931390527712	-1.73471608209341	-1.76772023058886	-1.72545883940642	-1.68184314228075	-0.906588346565791	11.4533333215839	0.0839919170582726	-31.2447748086232	-0.979910548618769	-0.963538038189029	-0.997413517990602	-1.01621620208713	-0.999543444978738	-1.03404014968096	-0.953575476814813	-0.937408669887853	-0.986829700217552	0.00228133100609161	0.00232773511043809	0.00225812034833319
252	14.8022833995669	0.28	-0.906454990468592	-0.937333552499062	-0.875576428438121	0.408188066665029	-14.502248065531	-14.874137812073	-14.1303583189889	7.96	4.45	14.09	-1.75968016269146	-1.71568386401745	-1.67168756534344	-1.79237696506063	-1.74756316652885	-1.70274936799707	-1.73480465860511	-1.69077939664347	-2.92659804224975	-0.906454990468592	11.298801604543	0.0952962697911293	-30.9193751085162	-0.979910548618769	-0.963538038189029	-0.997413517990602	-1.01621620208713	-0.999543444978738	-1.03404014968096	-0.953575476814813	-0.937408669887853	-0.986829700217552	0.00228133100609161	0.00232773511043809	0.00225812034833319
252	14.8022833995669	0.28	-0.905325079837665	-0.935869801204397	-0.874780358470932	0.414736365479094	-14.9125941946247	-15.2898709765636	-14.5353174126859	7.91	4.56	14.16	-1.82114745367	-1.77621073368001	-1.73127401369003	-1.85574644291131	-1.80995599463681	-1.76416554636231	-1.80099492700245	-1.7568927433548	-1.71194809055284	-0.905325079837665	11.3482819541264	-0.0140503655028365	-31.1514328027227	-0.979910548618769	-0.963538038189029	-0.997413517990602	-1.01621620208713	-0.999543444978738	-1.03404014968096	-0.953575476814813	-0.937408669887853	-0.986829700217552	0.00228133100609161	0.00232773511043809	0.00225812034833319
252	14.8022833995669	0.28	-0.904056488512596	-0.934641541946521	-0.87347143507867	0.418982229358416	-14.9258991641017	-15.3002291150673	-14.5515692131361	8.03	4.51	14.18	-1.79656449073988	-1.75261038438844	-1.70865627803699	-1.82912217826922	-1.78437152714156	-1.73962087601391	-1.77252890415432	-1.72904221620357	-1.68550130843012	-0.904056488512596	11.3984706145429	-0.320442018661745	-31.477572107751	-0.979910548618769	-0.963538038189029	-0.997413517990602	-1.01621620208713	-0.999543444978738	-1.03404014968096	-0.953575476814813	-0.937408669887853	-0.986829700217552	0.00228133100609161	0.00232773511043809	0.00225812034833319
252	14.8022833995669	0.28	-0.903963219082012	-0.934545015262907	-0.873381422901117	0.417756309978069	-14.9232270269455	-15.2984339127355	-14.5480201411555	7.93	4.58	14.13	-1.81605599993917	-1.77151570777305	-1.72697541560693	-1.85018134673048	-1.80480410189527	-1.75942685706006	-1.79641708728062	-1.75223661223885	-1.70940204231583	-0.903963219082012	11.4284512153186	-0.305390732845688	-31.5016392919408	-0.979910548618769	-0.963538038189029	-0.997413517990602	-1.01621620208713	-0.999543444978738	-1.03404014968096	-0.953575476814813	-0.937408669887853	-0.986829700217552	0.00228133100609161	0.00232773511043809	0.00225812034833319
252	14.8022833995669	0.28	-0.903928273968436	-0.934596205960605	-0.873260341976268	0.423054737282681	-15.1399624755227	-15.5165023653656	-14.7634225856797	8.04	4.55	14.38	-1.81805895069633	-1.77394000553049	-1.72982106036465	-1.85076898185949	-1.80585626041334	-1.76094353896719	-1.79200645189822	-1.74723412252877	-1.70427358824578	-0.903928273968436	11.5356096173801	-0.037016560221117	-31.4514447082646	-0.979910548618769	-0.963538038189029	-0.997413517990602	-1.01621620208713	-0.999543444978738	-1.03404014968096	-0.953575476814813	-0.937408669887853	-0.986829700217552	0.00228133100609161	0.00232773511043809	0.00225812034833319
252	14.8022833995669	0.28	-0.90249267103189	-0.932992460926209	-0.871992881137571	0.409401458648153	-14.7558689133386	-15.1333137150226	-14.3784241116546	8.16	4.54	14.33	-1.74885337783332	-1.70523466822345	-1.66161595861358	-1.77886135228591	-1.73449420421903	-1.69012705615215	-1.72376144717328	-1.68008070552256	-1.6374743809003	-0.90249267103189	11.5026876672958	-0.0818993210111997	-31.4616205456386	-0.979910548618769	-0.963538038189029	-0.997413517990602	-1.01621620208713	-0.999543444978738	-1.03404014968096	-0.953575476814813	-0.937408669887853	-0.986829700217552	0.00228133100609161	0.00232773511043809	0.00225812034833319
252	14.8022833995669	0.28	-0.902132640720417	-0.932600827265678	-0.871664454175157	0.425179608514537	-15.0257587226805	-15.3978362564717	-14.6536811888893	7.8	4.44	14.12	-1.85849808489784	-1.81358882800834	-1.76867957111883	-1.89534349324814	-1.84954389381685	-1.80374429438556	-1.83317732900684	-1.79010902447762	-1.74541475881516	-0.902132640720417	11.3193229633649	-0.0377591628163135	-31.0438652737957	-0.979910548618769	-0.963538038189029	-0.997413517990602	-1.01621620208713	-0.999543444978738	-1.03404014968096	-0.953575476814813	-0.937408669887853	-0.986829700217552	0.00228133100609161	0.00232773511043809	0.00225812034833319
252	14.8022833995669	0.28	-0.902075282592076	-0.932642474600949	-0.871508090583202	0.411049447466381	-14.8567669870164	-15.2355006098739	-14.478033364159	8.01	4.53	13.9	-1.79228660727615	-1.74773282349482	-1.7031790397135	-1.82496965241182	-1.77960341301074	-1.73423717360966	-1.7740409757213	-1.72948809748584	-1.68589979460998	-0.902075282592076	11.298081251513	0.255128451040481	-30.8486094929838	-0.979910548618769	-0.963538038189029	-0.997413517990602	-1.01621620208713	-0.999543444978738	-1.03404014968096	-0.953575476814813	-0.937408669887853	-0.986829700217552	0.00228133100609161	0.00232773511043809	0.00225812034833319
252	14.8022833995669	0.28	-0.900387398708076	-0.930975147948505	-0.869799649467647	0.423573914730376	-15.0767921511072	-15.4513624392888	-14.7022218629256	8.1	4.58	14.4	-1.79853570997722	-1.75493579819998	-1.71133588642275	-1.83017641912959	-1.78580947663956	-1.74144253414952	-1.77292767763514	-1.73052306579786	-1.68744088369042	-0.900387398708076	11.5189860402691	0.190993474772509	-31.128089201109	-0.979910548618769	-0.963538038189029	-0.997413517990602	-1.01621620208713	-0.999543444978738	-1.03404014968096	-0.953575476814813	-0.937408669887853	-0.986829700217552	0.00228133100609161	0.00232773511043809	0.00225812034833319
252	14.8022833995669	0.28	-0.899794354306238	-0.930203403070928	-0.869385305541549	0.41237320455868	-14.7246705069394	-15.0990123118488	-14.3503287020301	7.94	4.43	14.18	-1.79181198264055	-1.74738853839224	-1.70296509414394	-1.82544656562921	-1.78018923700202	-1.73493190837484	-1.76425669195301	-1.72052807242441	-1.67550634268426	-0.899794354306238	11.4016545498485	0.0526417701237785	-31.0248694254818	-0.979910548618769	-0.963538038189029	-0.997413517990602	-1.01621620208713	-0.999543444978738	-1.03404014968096	-0.953575476814813	-0.937408669887853	-0.986829700217552	0.00228133100609161	0.00232773511043809	0.00225812034833319
252	14.8022833995669	0.28	-0.899568668420661	-0.930012890896562	-0.869124445944759	0.419050007114296	-14.9620688241805	-15.3372536499644	-14.5868839983965	8.03	4.46	14.13	-1.80080406313743	-1.75675221564772	-1.71270036815802	-1.83343200701075	-1.78858200427649	-1.74373200154223	-1.77464029993904	-1.73142992741073	-1.68760861894522	-0.899568668420661	11.4248686219111	-0.158660143105446	-31.3362366659409	-0.979910548618769	-0.963538038189029	-0.997413517990602	-1.01621620208713	-0.999543444978738	-1.03404014968096	-0.953575476814813	-0.937408669887853	-0.986829700217552	0.00228133100609161	0.00232773511043809	0.00225812034833319
252	14.8022833995669	0.28	-0.899483116192421	-0.93004783522547	-0.868918397159371	0.395984916268755	-14.4773249243661	-14.8581188921158	-14.0965309566163	7.92	4.44	14.05	-1.76592085229357	-1.72066263266567	-1.67540441303776	-1.79923587679844	-1.75312383708342	-1.70701179736839	-1.74217857734887	-1.69792206335625	-2.92659804224973	-0.899483116192421	11.3366606947852	0.0668738415444923	-30.9558489996717	-0.979910548618769	-0.963538038189029	-0.997413517990602	-1.01621620208713	-0.999543444978738	-1.03404014968096	-0.953575476814813	-0.937408669887853	-0.986829700217552	0.00228133100609161	0.00232773511043809	0.00225812034833319
252	14.8022833995669	0.28	-0.899394620824162	-0.929983219656283	-0.868806021992042	0.414654008626435	-14.8648854023314	-15.2410189960957	-14.4887518085671	8.12	4.6	14.16	-1.76926155789874	-1.72559789549848	-1.68193423309823	-1.80009887633579	-1.75567417877058	-1.71124948120536	-1.74855378644766	-1.70658747415525	-1.66290936137327	-0.899394620824162	11.4798773536687	0.629899335230854	-30.6799749101166	-0.979910548618769	-0.963538038189029	-0.997413517990602	-1.01621620208713	-0.999543444978738	-1.03404014968096	-0.953575476814813	-0.937408669887853	-0.986829700217552	0.00228133100609161	0.00232773511043809	0.00225812034833319
252	14.8022833995669	0.28	-0.898315269562396	-0.928756741725225	-0.867873797399568	0.417594334347847	-14.9444176295207	-15.3202824334544	-14.568552825587	7.91	4.49	14.08	-1.82373707198603	-1.77899386441358	-1.73425065684113	-1.85832138808318	-1.8127296956838	-1.76713800328442	-1.80175706795727	-1.75790297250861	-1.71329283838091	-0.898315269562396	11.3436714080897	-0.0891006298362074	-31.1602981506858	-0.979910548618769	-0.963538038189029	-0.997413517990602	-1.01621620208713	-0.999543444978738	-1.03404014968096	-0.953575476814813	-0.937408669887853	-0.986829700217552	0.00228133100609161	0.00232773511043809	0.00225812034833319
252	14.8022833995669	0.28	-0.897465988558518	-0.927801925027806	-0.86713005208923	0.420718723520676	-14.7545715769032	-15.1232880976685	-14.3858550561378	7.91	4.45	14.07	-1.79952482385591	-1.75565112867812	-1.71177743350033	-1.83360288792694	-1.78889834530793	-1.74419380268893	-1.77596545379155	-1.73270569723883	-1.68931820206375	-0.897465988558518	11.225102050095	-0.135927609420026	-31.1097151621732	-0.979910548618769	-0.963538038189029	-0.997413517990602	-1.01621620208713	-0.999543444978738	-1.03404014968096	-0.953575476814813	-0.937408669887853	-0.986829700217552	0.00228133100609161	0.00232773511043809	0.00225812034833319
252	14.8022833995669	0.28	-0.897418281715565	-0.927753540458934	-0.867083022972196	0.412686135405163	-14.8556722546277	-15.233100731673	-14.4782437775825	7.9	4.57	14.04	-1.81668395823187	-1.77167222544641	-1.72666049266096	-1.85134057692359	-1.80547016178299	-1.75959974664239	-1.79901582400578	-1.75322167656938	-1.70914645328361	-0.897418281715565	11.3168232937373	0.101133096428424	-31.0101008858881	-0.979910548618769	-0.963538038189029	-0.997413517990602	-1.01621620208713	-0.999543444978738	-1.03404014968096	-0.953575476814813	-0.937408669887853	-0.986829700217552	0.00228133100609161	0.00232773511043809	0.00225812034833319
252	14.8022833995669	0.28	-0.897381043025354	-0.928102535800284	-0.866659550250424	0.428205678157977	-15.3074868299335	-15.6842034409884	-14.9307702188785	8.15	4.62	14.08	-1.81559961043407	-1.77199098632709	-1.72838236222012	-1.84693791433982	-1.80257658004976	-1.7582152457597	-1.79667631407968	-1.75280456682848	-1.70992807804959	-0.897381043025354	11.4207021611084	-0.0687502935615472	-31.3517270991496	-0.979910548618769	-0.963538038189029	-0.997413517990602	-1.01621620208713	-0.999543444978738	-1.03404014968096	-0.953575476814813	-0.937408669887853	-0.986829700217552	0.00228133100609161	0.00232773511043809	0.00225812034833319
252	14.8022833995669	0.28	-0.89688512261205	-0.927391566210029	-0.866378679014071	0.41951063858604	-14.9335586369325	-15.3076744992597	-14.5594427746054	8.13	4.58	14.23	-1.77514733092503	-1.73176315950834	-1.68837898809166	-1.80597587383461	-1.76183826028565	-1.71770064673669	-1.75287876380942	-1.71014853943932	-1.66637927296724	-0.89688512261205	11.4629256503268	-0.0497587701062688	-31.295372557399	-0.979910548618769	-0.963538038189029	-0.997413517990602	-1.01621620208713	-0.999543444978738	-1.03404014968096	-0.953575476814813	-0.937408669887853	-0.986829700217552	0.00228133100609161	0.00232773511043809	0.00225812034833319
252	14.8022833995669	0.28	-0.896795514949028	-0.927095429410933	-0.866495600487122	0.425648637084871	-15.1508147034391	-15.5256291822627	-14.7760002246155	8.02	4.46	14.3	-1.8237812558612	-1.7797521467746	-1.73572303768801	-1.85687790552068	-1.81204978833288	-1.76722167114508	-1.79523640996127	-1.75186858480165	-1.70762610664043	-0.896795514949028	11.4306709220866	-0.132864858006445	-31.2483890526212	-0.979910548618769	-0.963538038189029	-0.997413517990602	-1.01621620208713	-0.999543444978738	-1.03404014968096	-0.953575476814813	-0.937408669887853	-0.986829700217552	0.00228133100609161	0.00232773511043809	0.00225812034833319
252	14.8022833995669	0.28	-0.896357362204086	-0.926948750286136	-0.865765974122036	0.414332346652056	-14.7195305329966	-15.0922330502416	-14.3468280157516	7.92	4.43	13.87	-1.79371145197007	-1.74941576881073	-1.70512008565139	-1.82754863703661	-1.78241734499098	-1.73728605294535	-1.77132501033773	-1.72822684983746	-1.68492638156444	-0.896357362204086	11.2548468973276	-0.0231087996764367	-30.9392242807172	-0.979910548618769	-0.963538038189029	-0.997413517990602	-1.01621620208713	-0.999543444978738	-1.03404014968096	-0.953575476814813	-0.937408669887853	-0.986829700217552	0.00228133100609161	0.00232773511043809	0.00225812034833319
252	14.8022833995669	0.28	-0.895006071532551	-0.925372482455347	-0.864639660609755	0.411933385930598	-14.8083672282096	-15.18517869464	-14.4315557617792	8.01	4.59	14.4	-1.78677354202573	-1.74243578531647	-1.6980980286072	-1.81938089853112	-1.77423400904388	-1.72908711955664	-1.76293699455245	-1.72050693354394	-1.67545396774965	-0.895006071532551	11.5059514734466	0.0486420979174805	-31.2783271010137	-0.979910548618769	-0.963538038189029	-0.997413517990602	-1.01621620208713	-0.999543444978738	-1.03404014968096	-0.953575476814813	-0.937408669887853	-0.986829700217552	0.00228133100609161	0.00232773511043809	0.00225812034833319
252	14.8022833995669	0.28	-0.894203847252091	-0.924388764781574	-0.864018929722608	0.426799385084237	-15.0769556928658	-15.4490664780628	-14.7048449076689	7.92	4.45	13.95	-1.83658484189386	-1.7923483161097	-1.74811179032555	-1.87125944685152	-1.82618773827522	-1.78111602969892	-1.81335491104123	-1.77063563518252	-1.72728367710363	-0.894203847252091	11.399586419114	0.149282639971518	-30.8853495456122	-0.979910548618769	-0.963538038189029	-0.997413517990602	-1.01621620208713	-0.999543444978738	-1.03404014968096	-0.953575476814813	-0.937408669887853	-0.986829700217552	0.00228133100609161	0.00232773511043809	0.00225812034833319
252	14.8022833995669	0.28	-0.894139514081417	-0.924580248524092	-0.863698779638741	0.424893084792093	-15.0235174535673	-15.3957576400627	-14.651277267072	8.07	4.47	14.09	-1.79761391516889	-1.75415102398334	-1.71068813279779	-1.8295745893979	-1.78533894979595	-1.74110331019401	-1.77211625390309	-1.7292905608379	-1.68738013370104	-0.894139514081417	11.4384231198888	0.173322875271083	-31.0283551994552	-0.979910548618769	-0.963538038189029	-0.997413517990602	-1.01621620208713	-0.999543444978738	-1.03404014968096	-0.953575476814813	-0.937408669887853	-0.986829700217552	0.00228133100609161	0.00232773511043809	0.00225812034833319
252	14.8022833995669	0.28	-0.893954851514266	-0.92440425530438	-0.863505447724152	0.422392338539041	-15.0821178610433	-15.4577285602935	-14.7065071617931	8.13	4.6	14.26	-1.79310984772697	-1.74953868259037	-1.70596751745378	-1.8242841187443	-1.77995544323419	-1.73562676772407	-1.77129643367906	-1.72735752466162	-1.68531495215005	-0.893954851514266	11.4791993930534	0.260622425685502	-31.1079130949677	-0.979910548618769	-0.963538038189029	-0.997413517990602	-1.01621620208713	-0.999543444978738	-1.03404014968096	-0.953575476814813	-0.937408669887853	-0.986829700217552	0.00228133100609161	0.00232773511043809	0.00225812034833319
252	14.8022833995669	0.28	-0.893860604569281	-0.924209164228268	-0.863512044910293	0.420744022508021	-14.9738077159842	-15.3479835233905	-14.599631908578	8.06	4.46	14.2	-1.79562283232314	-1.75184648723795	-1.70807014215277	-1.82776584003511	-1.78320586524086	-1.73864589044662	-1.76775061662778	-1.72596942899254	-1.6819887555035	-0.893860604569281	11.3918734406491	0.0771745009559784	-31.0459462496377	-0.979910548618769	-0.963538038189029	-0.997413517990602	-1.01621620208713	-0.999543444978738	-1.03404014968096	-0.953575476814813	-0.937408669887853	-0.986829700217552	0.00228133100609161	0.00232773511043809	0.00225812034833319
252	14.8022833995669	0.28	-0.893647447760509	-0.924056325283439	-0.863238570237579	0.409903524955922	-14.7441324042261	-15.120885711843	-14.3673790966092	7.9	4.56	13.9	-1.80218072461001	-1.75727743244449	-1.71237414027898	-1.83649126426877	-1.7907330877037	-1.74497491113863	-1.78599283231641	-1.74297074040335	-1.69742786829264	-0.893647447760509	11.3211919505992	-0.276622643583565	-31.3328616858399	-0.979910548618769	-0.963538038189029	-0.997413517990602	-1.01621620208713	-0.999543444978738	-1.03404014968096	-0.953575476814813	-0.937408669887853	-0.986829700217552	0.00228133100609161	0.00232773511043809	0.00225812034833319
252	14.8022833995669	0.28	-0.892968546606051	-0.923103536716614	-0.862833556495489	0.414899884650061	-14.6918309685165	-15.0633974464191	-14.3202644906139	8.01	4.44	14.06	-1.77246610968401	-1.72874496431029	-1.68502381893658	-1.80481371154128	-1.76029465291237	-1.71577559428346	-1.74707414007777	-1.70381991259378	-1.6608128037079	-0.892968546606051	11.3821921246555	0.078013926285627	-31.0092800720987	-0.979910548618769	-0.963538038189029	-0.997413517990602	-1.01621620208713	-0.999543444978738	-1.03404014968096	-0.953575476814813	-0.937408669887853	-0.986829700217552	0.00228133100609161	0.00232773511043809	0.00225812034833319
252	14.8022833995669	0.28	-0.89139721055285	-0.921745710038927	-0.861048711066773	0.416289087640757	-14.6378440436885	-15.0069879269025	-14.2687001604746	7.98	4.49	14.26	-1.7715645533405	-1.72798737304491	-1.68441019274933	-1.80424724974392	-1.7598661361392	-1.71548502253448	-1.7468057806536	-1.70235719979289	-1.65979222184701	-0.89139721055285	11.4162110344015	0.121853293397532	-31.008929273656	-0.979910548618769	-0.963538038189029	-0.997413517990602	-1.01621620208713	-0.999543444978738	-1.03404014968096	-0.953575476814813	-0.937408669887853	-0.986829700217552	0.00228133100609161	0.00232773511043809	0.00225812034833319
252	14.8022833995669	0.28	-0.891341624408075	-0.921474496521586	-0.861208752294565	0.423070821567629	-15.036145724212	-15.4100913083507	-14.6622001400734	7.98	4.48	14.12	-1.81965792929003	-1.77550160122647	-1.73134527316291	-1.85325898051754	-1.8082872799505	-1.76331557938346	-1.7951242164285	-1.75152960623271	-1.70849408252716	-0.891341624408075	11.4386951594971	-0.0416940941237541	-31.1521465646296	-0.979910548618769	-0.963538038189029	-0.997413517990602	-1.01621620208713	-0.999543444978738	-1.03404014968096	-0.953575476814813	-0.937408669887853	-0.986829700217552	0.00228133100609161	0.00232773511043809	0.00225812034833319
252	14.8022833995669	0.28	-0.891185228685567	-0.921300913673135	-0.861069543697999	0.424325029065321	-14.9584689894399	-15.329528581123	-14.5874093977568	7.92	4.43	13.92	-1.8227315986267	-1.77861138715671	-1.73449117568673	-1.85716673469697	-1.81221300199623	-1.7672592692955	-1.80018711300196	-1.75706861147095	-1.71223430791115	-0.891185228685567	11.3343615627193	0.0801373276206889	-30.8984548991703	-0.979910548618769	-0.963538038189029	-0.997413517990602	-1.01621620208713	-0.999543444978738	-1.03404014968096	-0.953575476814813	-0.937408669887853	-0.986829700217552	0.00228133100609161	0.00232773511043809	0.00225812034833319
252	14.8022833995669	0.28	-0.89056285042063	-0.920924251173937	-0.860201449667323	0.418476538952449	-15.0387295546668	-15.4162812110953	-14.6611778982383	7.98	4.53	13.76	-1.8193799269975	-1.77482249477991	-1.73026506256232	-1.8529140190084	-1.807535321804	-1.7621566245996	-1.80272823453186	-1.75811638378984	-1.71369668804835	-0.89056285042063	11.2752315196576	-0.0667779317599695	-31.1178115454645	-0.979910548618769	-0.963538038189029	-0.997413517990602	-1.01621620208713	-0.999543444978738	-1.03404014968096	-0.953575476814813	-0.937408669887853	-0.986829700217552	0.00228133100609161	0.00232773511043809	0.00225812034833319
252	14.8022833995669	0.28	-0.890339290920858	-0.920796498794158	-0.859882083047557	0.420614618041937	-15.03198313703	-15.4077124112085	-14.6562538628514	7.97	4.48	13.89	-1.82038873001507	-1.77599710859865	-1.73160548718222	-1.85406534400807	-1.80885249167854	-1.76363963934901	-1.80031793054642	-1.7566833339293	-1.7117008833653	-0.890339290920858	11.2104054358135	0.0049041232867038	-30.9850165544097	-0.979910548618769	-0.963538038189029	-0.997413517990602	-1.01621620208713	-0.999543444978738	-1.03404014968096	-0.953575476814813	-0.937408669887853	-0.986829700217552	0.00228133100609161	0.00232773511043809	0.00225812034833319
252	14.8022833995669	0.28	-0.890321793862465	-0.920476627508922	-0.860166960216008	0.409093168358534	-14.5453783273803	-14.9176762231867	-14.1730804315738	7.92	4.54	14.21	-1.7729236210616	-1.72867706927488	-1.68443051748816	-1.80636607915577	-1.7612849096583	-1.71620374016083	-1.7510530187681	-1.70655917792066	-1.66360176250759	-0.890321793862465	11.461419760087	-0.0891786718921521	-31.312305935514	-0.979910548618769	-0.963538038189029	-0.997413517990602	-1.01621620208713	-0.999543444978738	-1.03404014968096	-0.953575476814813	-0.937408669887853	-0.986829700217552	0.00228133100609161	0.00232773511043809	0.00225812034833319
252	14.8022833995669	0.28	-0.890251954641187	-0.920306248812686	-0.860197660469688	0.417684313527042	-14.8865597745701	-15.2609001533765	-14.5122193957636	7.99	4.6	14.18	-1.79934978675227	-1.75521285681966	-1.71107592688705	-1.83241107566553	-1.78746317290096	-1.74251527013639	-1.78045983211724	-1.73672068678088	-1.69269710043992	-0.890251954641187	11.4852831089052	0.126298789758141	-31.130416771032	-0.979910548618769	-0.963538038189029	-0.997413517990602	-1.01621620208713	-0.999543444978738	-1.03404014968096	-0.953575476814813	-0.937408669887853	-0.986829700217552	0.00228133100609161	0.00232773511043809	0.00225812034833319
252	14.8022833995669	0.28	-0.890135092048152	-0.920400132595379	-0.859870051500925	0.412961946736375	-14.8111198131965	-15.1872023545091	-14.4350372718838	8.02	4.58	14.15	-1.78389997855957	-1.73972504615768	-1.69555011375578	-1.81626517408741	-1.77128877840742	-1.72631238272742	-1.76391903580844	-1.72026204666857	-1.67661150334943	-0.890135092048152	11.4779265588733	-0.154847305873809	-31.4378459681344	-0.979910548618769	-0.963538038189029	-0.997413517990602	-1.01621620208713	-0.999543444978738	-1.03404014968096	-0.953575476814813	-0.937408669887853	-0.986829700217552	0.00228133100609161	0.00232773511043809	0.00225812034833319
252	14.8022833995669	0.28	-0.889890388821953	-0.920171111118065	-0.85960966652584	0.418175419457557	-14.9041212197954	-15.2785250853297	-14.5297173542611	7.94	4.52	14.18	-1.81274704062595	-1.76832524628024	-1.72390345193453	-1.84675192895197	-1.80149683678692	-1.75624174462188	-1.7910303744851	-1.7464798342007	-1.70323668681292	-0.889890388821953	11.3863065531506	-0.0227347810409977	-31.1682468909101	-0.979910548618769	-0.963538038189029	-0.997413517990602	-1.01621620208713	-0.999543444978738	-1.03404014968096	-0.953575476814813	-0.937408669887853	-0.986829700217552	0.00228133100609161	0.00232773511043809	0.00225812034833319
252	14.8022833995669	0.28	-0.889509427018132	-0.919718948489527	-0.859299905546738	0.409207093296834	-14.7973639647826	-15.1760223543553	-14.41870557521	8.03	4.54	14.13	-1.78124428487864	-1.736800287855	-1.69235629083136	-1.81347951624622	-1.76823121487246	-1.7229829134987	-1.75934451121263	-1.71514216646387	-1.67156543870419	-0.889509427018132	11.4503285101018	0.149903211101015	-31.119719807363	-0.979910548618769	-0.963538038189029	-0.997413517990602	-1.01621620208713	-0.999543444978738	-1.03404014968096	-0.953575476814813	-0.937408669887853	-0.986829700217552	0.00228133100609161	0.00232773511043809	0.00225812034833319
252	14.8022833995669	0.28	-0.889472656267906	-0.919516969165801	-0.859428343370011	0.423090357009865	-14.9901760854612	-15.3629634964646	-14.6173886744578	7.94	4.44	14.24	-1.82141695766405	-1.77721967032678	-1.73302238298951	-1.85550144206868	-1.81047708339849	-1.7654527247283	-1.79416086158524	-1.75045110201059	-1.70702676685559	-0.889472656267906	11.4056320462812	-0.0580271988762981	-31.1696759787035	-0.979910548618769	-0.963538038189029	-0.997413517990602	-1.01621620208713	-0.999543444978738	-1.03404014968096	-0.953575476814813	-0.937408669887853	-0.986829700217552	0.00228133100609161	0.00232773511043809	0.00225812034833319
252	14.8022833995669	0.28	-0.889197541353493	-0.919346024782342	-0.859049057924644	0.425249463764143	-15.000024046946	-15.3714112442627	-14.6286368496294	7.96	4.5	14.09	-1.81850108018291	-1.77456444946278	-1.73062781874265	-1.85229029596278	-1.80753728723099	-1.7627842784992	-1.79622067380117	-1.75190505596394	-1.70985113876481	-0.889197541353493	11.3358433296472	-0.0895035797481838	-31.1743107804117	-0.979910548618769	-0.963538038189029	-0.997413517990602	-1.01621620208713	-0.999543444978738	-1.03404014968096	-0.953575476814813	-0.937408669887853	-0.986829700217552	0.00228133100609161	0.00232773511043809	0.00225812034833319
252	14.8022833995669	0.28	-0.889121698047529	-0.919767878886207	-0.858475517208851	0.424637328606504	-15.1295984292181	-15.504663244927	-14.7545336135092	7.98	4.49	14.1	-1.83139628571344	-1.78709398133312	-1.74279167695281	-1.86524912010316	-1.82012790034938	-1.77500668059561	-1.80717488811809	-1.76359935825419	-1.72042242839175	-0.889121698047529	11.3190433128738	0.137100500929469	-30.9658456549441	-0.979910548618769	-0.963538038189029	-0.997413517990602	-1.01621620208713	-0.999543444978738	-1.03404014968096	-0.953575476814813	-0.937408669887853	-0.986829700217552	0.00228133100609161	0.00232773511043809	0.00225812034833319
252	14.8022833995669	0.28	-0.888860167794994	-0.919505576339627	-0.85821475925036	0.407372962764507	-15.0002523562409	-15.3855624296115	-14.6149422828702	8.15	4.54	13.88	-1.78137817490739	-1.73676602904567	-1.69215388318395	-1.81214675689488	-1.76676405456911	-1.72138135224335	-1.76233751966896	-1.71660268902831	-1.67367123677804	-0.888860167794994	11.4277707026662	0.0875461035018378	-31.1611551837315	-0.979910548618769	-0.963538038189029	-0.997413517990602	-1.01621620208713	-0.999543444978738	-1.03404014968096	-0.953575476814813	-0.937408669887853	-0.986829700217552	0.00228133100609161	0.00232773511043809	0.00225812034833319
252	14.8022833995669	0.28	-0.88873984421595	-0.919141498338696	-0.858338190093204	0.421526507570824	-14.8957371390896	-15.2673651612606	-14.5241091169185	7.94	4.55	13.96	-1.81159981853694	-1.76750306376509	-1.72340630899325	-1.84559408796039	-1.8006698673503	-1.75574564674021	-1.79480896827242	-1.75078145360583	-1.70717556458328	-0.88873984421595	11.3286953037284	0.251671780269311	-30.8495693934445	-0.979910548618769	-0.963538038189029	-0.997413517990602	-1.01621620208713	-0.999543444978738	-1.03404014968096	-0.953575476814813	-0.937408669887853	-0.986829700217552	0.00228133100609161	0.00232773511043809	0.00225812034833319
252	14.8022833995669	0.28	-0.888689877587619	-0.919193572629491	-0.858186182545747	0.413766469773254	-14.81594947583	-15.1915311007744	-14.4403678508855	7.98	4.49	14.12	-1.79361051236586	-1.74926691419375	-1.70492331602164	-1.82671590975905	-1.78155384379295	-1.73639177782685	-1.76986828177113	-1.72654063615651	-1.68238058680776	-0.888689877587619	11.440913098677	-0.0892075285116016	-31.1818378733005	-0.979910548618769	-0.963538038189029	-0.997413517990602	-1.01621620208713	-0.999543444978738	-1.03404014968096	-0.953575476814813	-0.937408669887853	-0.986829700217552	0.00228133100609161	0.00232773511043809	0.00225812034833319
252	14.8022833995669	0.28	-0.888414770015605	-0.918457704729919	-0.858371835301292	0.416606397858172	-14.9858904452191	-15.363564877173	-14.6082160132652	7.94	4.47	14.28	-1.82269883824436	-1.77789239170279	-1.73308594516122	-1.85688191198573	-1.81123516092754	-1.76558840986934	-1.7954220966815	-1.75202216533975	-1.70820657849419	-0.888414770015605	11.4093473809865	0.0375718645551594	-31.1148777904804	-0.979910548618769	-0.963538038189029	-0.997413517990602	-1.01621620208713	-0.999543444978738	-1.03404014968096	-0.953575476814813	-0.937408669887853	-0.986829700217552	0.00228133100609161	0.00232773511043809	0.00225812034833319
252	14.8022833995669	0.28	-0.888333631874064	-0.918299358663509	-0.858367905084619	0.408986712848596	-14.8420818354972	-15.2220577007999	-14.4621059701945	8.05	4.63	13.78	-1.78224787837155	-1.73775907185937	-1.69327026534719	-1.81423394377056	-1.76894669508213	-1.7236594463937	-1.77010902582672	-1.7256866786711	-1.68167120091638	-0.888333631874064	11.465757449013	0.142685596542853	-31.1596241638162	-0.979910548618769	-0.963538038189029	-0.997413517990602	-1.01621620208713	-0.999543444978738	-1.03404014968096	-0.953575476814813	-0.937408669887853	-0.986829700217552	0.00228133100609161	0.00232773511043809	0.00225812034833319
252	14.8022833995669	0.28	-0.887817599787942	-0.917889297339614	-0.857745902236269	0.426075503498136	-15.042521158581	-15.4143318698252	-14.6707104473368	7.89	4.47	14.06	-1.83849786298121	-1.79415126373651	-1.7498046644918	-1.87358304755498	-1.82839015490355	-1.78319726225212	-1.81405747175722	-1.77195424332353	-1.7279325917954	-0.887817599787942	11.4197056870091	0.210807623396514	-30.8906062600037	-0.979910548618769	-0.963538038189029	-0.997413517990602	-1.01621620208713	-0.999543444978738	-1.03404014968096	-0.953575476814813	-0.937408669887853	-0.986829700217552	0.00228133100609161	0.00232773511043809	0.00225812034833319
252	14.8022833995669	0.28	-0.887732757911066	-0.917947567525754	-0.857517948296378	0.419528733911463	-15.2326936346323	-15.614289256187	-14.8510980130776	8.02	4.56	14.12	-1.83526604502349	-1.79041421246944	-1.74556237991539	-1.86863638901795	-1.82296902288763	-1.7773016567573	-1.8143465537479	-1.76892955641647	-1.72564712657636	-0.887732757911066	11.4306292538071	-0.163447248443992	-31.3584096709262	-0.979910548618769	-0.963538038189029	-0.997413517990602	-1.01621620208713	-0.999543444978738	-1.03404014968096	-0.953575476814813	-0.937408669887853	-0.986829700217552	0.00228133100609161	0.00232773511043809	0.00225812034833319
252	14.8022833995669	0.28	-0.887686664264366	-0.917883156484158	-0.857490172044574	0.422797298324785	-15.0630822854029	-15.4379077536892	-14.6882568171166	7.98	4.54	14.09	-1.82159818797637	-1.77737060191151	-1.73314301584665	-1.85515270113123	-1.81011042655371	-1.76506815197619	-1.80156141602384	-1.75726632651012	-1.71223629434253	-0.887686664264366	11.3977102356588	0.0195110834407787	-31.150145165459	-0.979910548618769	-0.963538038189029	-0.997413517990602	-1.01621620208713	-0.999543444978738	-1.03404014968096	-0.953575476814813	-0.937408669887853	-0.986829700217552	0.00228133100609161	0.00232773511043809	0.00225812034833319
252	14.8022833995669	0.28	-0.887596680510575	-0.917823753913568	-0.857369607107583	0.418381085287956	-15.0149755283752	-15.3920047715945	-14.637946285156	7.91	4.52	14.04	-1.83133756120679	-1.78647869941284	-1.74161983761889	-1.86600806016045	-1.82029993979515	-1.77459181942985	-1.81106472523213	-1.76578474109069	-1.72161432900083	-0.887596680510575	11.3016470591651	-0.0801270881069921	-31.1504021675522	-0.979910548618769	-0.963538038189029	-0.997413517990602	-1.01621620208713	-0.999543444978738	-1.03404014968096	-0.953575476814813	-0.937408669887853	-0.986829700217552	0.00228133100609161	0.00232773511043809	0.00225812034833319
252	14.8022833995669	0.28	-0.887452044441132	-0.917489363044035	-0.857414725838229	0.426447062446674	-14.9051359375474	-15.2732710988528	-14.5370007762421	8.15	4.54	14.37	-1.76808545772402	-1.72546888783745	-1.68285231795087	-1.79860695724193	-1.75525472064221	-1.71190248404249	-1.74144070560092	-1.69672035235372	-1.6574736809533	-0.887452044441132	11.6174215258219	0.129003445889105	-31.1728301765515	-0.979910548618769	-0.963538038189029	-0.997413517990602	-1.01621620208713	-0.999543444978738	-1.03404014968096	-0.953575476814813	-0.937408669887853	-0.986829700217552	0.00228133100609161	0.00232773511043809	0.00225812034833319
252	14.8022833995669	0.28	-0.886929727263215	-0.91700323862703	-0.856856215899399	0.418707615822646	-14.8811439308018	-15.2545620364777	-14.507725825126	8.11	4.64	14.53	-1.77356615172874	-1.73015083039171	-1.68673550905468	-1.80464324485387	-1.76046718392845	-1.71629112300303	-1.74927050428449	-1.70612741323872	-1.66273816615542	-0.886929727263215	11.6364066293823	-0.0391141514419037	-31.5157830686032	-0.979910548618769	-0.963538038189029	-0.997413517990602	-1.01621620208713	-0.999543444978738	-1.03404014968096	-0.953575476814813	-0.937408669887853	-0.986829700217552	0.00228133100609161	0.00232773511043809	0.00225812034833319
252	14.8022833995669	0.28	-0.886797129418064	-0.916727907890664	-0.856866350945464	0.414101175514704	-14.629992230123	-15.0006041173324	-14.2593803429137	8.08	4.57	14.26	-1.75040551742778	-1.70715918633862	-1.66391285524947	-1.78146206848852	-1.73744843983529	-1.69343481118206	-1.72792921163125	-1.68507201568238	-1.64205797160785	-0.886797129418064	11.4758454014254	-0.0329847403340942	-31.2956429606877	-0.979910548618769	-0.963538038189029	-0.997413517990602	-1.01621620208713	-0.999543444978738	-1.03404014968096	-0.953575476814813	-0.937408669887853	-0.986829700217552	0.00228133100609161	0.00232773511043809	0.00225812034833319
252	14.8022833995669	0.28	-0.886448034040939	-0.917065321244938	-0.85583074683694	0.415514514856133	-15.1142735213478	-15.4960403680844	-14.7325066746112	8.03	4.59	13.97	-1.81804539676	-1.77325527993928	-1.72846516311856	-1.85090033440558	-1.80530078977965	-1.75970124515371	-1.80027241378808	-1.75634623149978	-1.71166632326004	-0.886448034040939	11.3195801289891	0.0339775738088281	-31.1812313537181	-0.979910548618769	-0.963538038189029	-0.997413517990602	-1.01621620208713	-0.999543444978738	-1.03404014968096	-0.953575476814813	-0.937408669887853	-0.986829700217552	0.00228133100609161	0.00232773511043809	0.00225812034833319
252	14.8022833995669	0.28	-0.886208893951791	-0.91611912148927	-0.856298666414312	0.423177965158162	-14.9302577317247	-15.3014884201852	-14.5590270432641	7.82	4.39	14	-1.84151928274476	-1.79684202963225	-1.75216477651975	-1.8776932162205	-1.83213834428688	-1.78658347235327	-1.8173145719823	-1.77178236446823	-1.72793703100518	-0.886208893951791	11.3463704291249	0.212316023403619	-30.6863964591656	-0.979910548618769	-0.963538038189029	-0.997413517990602	-1.01621620208713	-0.999543444978738	-1.03404014968096	-0.953575476814813	-0.937408669887853	-0.986829700217552	0.00228133100609161	0.00232773511043809	0.00225812034833319
252	14.8022833995669	0.28	-0.885727254650654	-0.916104879447609	-0.855349629853698	0.412797169970127	-14.9201166345166	-15.2990955951735	-14.5411376738597	8	4.49	14.19	-1.80240056994179	-1.75775270886826	-1.71310484779473	-1.83542906149872	-1.78996304072912	-1.74449701995952	-1.77721359440227	-1.73293463049865	-1.68937672998095	-0.885727254650654	11.380236866463	0.218451998891323	-30.89858916953	-0.979910548618769	-0.963538038189029	-0.997413517990602	-1.01621620208713	-0.999543444978738	-1.03404014968096	-0.953575476814813	-0.937408669887853	-0.986829700217552	0.00228133100609161	0.00232773511043809	0.00225812034833319
252	14.8022833995669	0.28	-0.885498075336397	-0.916020552263427	-0.854975598409368	0.399885999143202	-14.5955273569886	-14.976317536315	-14.2147371776623	7.96	4.6	13.72	-1.771292268613	-1.72625511585706	-1.68121796310112	-1.80417558549413	-1.75830233640799	-1.71242908732185	-1.7587560436508	-1.71475527590286	-1.670440403284	-0.885498075336397	11.304622536812	0.0611452256880697	-31.1227233066343	-0.979910548618769	-0.963538038189029	-0.997413517990602	-1.01621620208713	-0.999543444978738	-1.03404014968096	-0.953575476814813	-0.937408669887853	-0.986829700217552	0.00228133100609161	0.00232773511043809	0.00225812034833319
252	14.8022833995669	0.28	-0.885465784306037	-0.915531875006107	-0.855399693605967	0.411792363425251	-14.7316502219264	-15.106618692715	-14.3566817511378	7.95	4.52	14.13	-1.78961874401804	-1.74519777746099	-1.70077681090395	-1.82302165496606	-1.77777157908331	-1.73252150320056	-1.7686568218029	-1.72482767042607	-1.68033434161327	-0.885465784306037	11.3494844073383	0.070039066474009	-31.0712466165611	-0.979910548618769	-0.963538038189029	-0.997413517990602	-1.01621620208713	-0.999543444978738	-1.03404014968096	-0.953575476814813	-0.937408669887853	-0.986829700217552	0.00228133100609161	0.00232773511043809	0.00225812034833319
252	14.8022833995669	0.28	-0.885289064638012	-0.915411200259537	-0.855166929016488	0.424645776436504	-15.2650126310846	-15.6434278411498	-14.8865974210193	7.82	4.45	13.9	-1.88142408434042	-1.83591235268371	-1.79040062102701	-1.91830387946478	-1.87190002393594	-1.82549616840709	-1.86088955124064	-1.81471527508053	-1.76964283087762	-0.885289064638012	11.3195960726068	0.298040254266797	-30.6342857445016	-0.979910548618769	-0.963538038189029	-0.997413517990602	-1.01621620208713	-0.999543444978738	-1.03404014968096	-0.953575476814813	-0.937408669887853	-0.986829700217552	0.00228133100609161	0.00232773511043809	0.00225812034833319
252	14.8022833995669	0.28	-0.885151117840052	-0.915114141966479	-0.855188093713626	0.416653300191888	-14.8098800394155	-15.1830826458505	-14.4366774329805	8	4.53	13.94	-1.78871478857514	-1.74474789220528	-1.70078099583542	-1.8214913795202	-1.77671882928834	-1.73194627905648	-1.77017349976486	-1.72676492636392	-1.6829603046486	-0.885151117840052	11.3889854268012	-0.0139985504100327	-31.1590351960485	-0.979910548618769	-0.963538038189029	-0.997413517990602	-1.01621620208713	-0.999543444978738	-1.03404014968096	-0.953575476814813	-0.937408669887853	-0.986829700217552	0.00228133100609161	0.00232773511043809	0.00225812034833319
252	14.8022833995669	0.28	-0.884879777823512	-0.915216000949588	-0.854543554697435	0.420899681896461	-15.0501200485447	-15.4260827270174	-14.674157370072	7.85	4.44	13.86	-1.84930775064151	-1.80423663909912	-1.75916552755673	-1.88518547580562	-1.83923995655462	-1.79329443730362	-1.82759047844476	-1.78395015976806	-1.73975351104811	-0.884879777823512	11.2414991061212	-0.0148696432323447	-30.9322160545504	-0.979910548618769	-0.963538038189029	-0.997413517990602	-1.01621620208713	-0.999543444978738	-1.03404014968096	-0.953575476814813	-0.937408669887853	-0.986829700217552	0.00228133100609161	0.00232773511043809	0.00225812034833319
252	14.8022833995669	0.28	-0.884656285684015	-0.914889309403146	-0.854423261964885	0.416388908495517	-15.0020251368025	-15.3802754087555	-14.6237748648495	8.01	4.57	13.91	-1.80904821621441	-1.76455792188784	-1.72006762756128	-1.84202045922894	-1.79671927175802	-1.75141808428711	-1.79244437009334	-1.74767462582373	-1.70345388465479	-0.884656285684015	11.3362820731156	0.113000875661688	-31.0783043885019	-0.979910548618769	-0.963538038189029	-0.997413517990602	-1.01621620208713	-0.999543444978738	-1.03404014968096	-0.953575476814813	-0.937408669887853	-0.986829700217552	0.00228133100609161	0.00232773511043809	0.00225812034833319
252	14.8022833995669	0.28	-0.884412668043563	-0.914300192792613	-0.854525143294512	0.408501120580286	-14.6477176780995	-15.0230945108284	-14.2723408453706	8	4.5	14.4	-1.76858469963027	-1.7243936894172	-1.68020267920412	-1.80091407868808	-1.75591526553494	-1.71091645238179	-1.74116230111433	-1.6970451206779	-1.65395442321425	-0.884412668043563	11.5389552454096	0.219188707487131	-31.0700183537857	-0.979910548618769	-0.963538038189029	-0.997413517990602	-1.01621620208713	-0.999543444978738	-1.03404014968096	-0.953575476814813	-0.937408669887853	-0.986829700217552	0.00228133100609161	0.00232773511043809	0.00225812034833319
252	14.8022833995669	0.28	-0.88395925704965	-0.914246375209668	-0.853672138889632	0.420754974987993	-14.947386715431	-15.3208939041055	-14.5738795267565	7.91	4.39	14.07	-1.824949027095	-1.78045870003896	-1.73596837298293	-1.85962683150926	-1.81429109625986	-1.76895536101046	-1.7976924692257	-1.75305345660511	-1.71013368844826	-0.88395925704965	11.3539226348446	0.331015298898866	-30.664313296006	-0.979910548618769	-0.963538038189029	-0.997413517990602	-1.01621620208713	-0.999543444978738	-1.03404014968096	-0.953575476814813	-0.937408669887853	-0.986829700217552	0.00228133100609161	0.00232773511043809	0.00225812034833319
252	14.8022833995669	0.28	-0.883706446172912	-0.913522036361467	-0.853890855984356	0.413175135554669	-14.7456222932975	-15.1198771437476	-14.3713674428474	7.96	4.55	14.29	-1.78974412316577	-1.74544347093221	-1.70114281869864	-1.82306052053753	-1.77793520397651	-1.7328098874155	-1.76584499858308	-1.72292233411288	-1.67937158558641	-0.883706446172912	11.4826639162387	-0.0875326048210998	-31.3396335456424	-0.979910548618769	-0.963538038189029	-0.997413517990602	-1.01621620208713	-0.999543444978738	-1.03404014968096	-0.953575476814813	-0.937408669887853	-0.986829700217552	0.00228133100609161	0.00232773511043809	0.00225812034833319
252	14.8022833995669	0.28	-0.883664449626209	-0.913789684445248	-0.85353921480717	0.422753973342185	-14.9131843411011	-15.2843127341095	-14.5420559480928	7.9	4.42	13.99	-1.8206717761208	-1.77646285405658	-1.73225393199236	-1.85527326288802	-1.81022415949521	-1.76517505610239	-1.79713574152109	-1.75230398483443	-1.70943427382678	-0.883664449626209	11.3775932311249	-0.0392807139413728	-31.0297123386956	-0.979910548618769	-0.963538038189029	-0.997413517990602	-1.01621620208713	-0.999543444978738	-1.03404014968096	-0.953575476814813	-0.937408669887853	-0.986829700217552	0.00228133100609161	0.00232773511043809	0.00225812034833319
252	14.8022833995669	0.28	-0.883587504733377	-0.913406979046031	-0.853768030420722	0.419819638394456	-14.8346360663352	-15.20603803489	-14.4632340977805	8.05	4.49	14.15	-1.78110066799735	-1.73759792962654	-1.69409519125573	-1.81311041850852	-1.76882585358134	-1.72454128865416	-1.75610042224209	-1.71293860235617	-1.67072337658637	-0.883587504733377	11.4947405144726	0.132541834723079	-31.0444151220191	-0.979910548618769	-0.963538038189029	-0.997413517990602	-1.01621620208713	-0.999543444978738	-1.03404014968096	-0.953575476814813	-0.937408669887853	-0.986829700217552	0.00228133100609161	0.00232773511043809	0.00225812034833319
252	14.8022833995669	0.28	-0.883474473009534	-0.913584347441731	-0.853364598577336	0.421189424117749	-14.9222800768691	-15.294827749781	-14.5497324039573	7.98	4.61	14.07	-1.80658672445546	-1.76258232694801	-1.71857792944057	-1.83997948986348	-1.79516171954476	-1.75034394922603	-1.78909902304937	-1.74630773156335	-1.70166718349707	-0.883474473009534	11.4633303420953	0.277280215710723	-30.8662942446893	-0.979910548618769	-0.963538038189029	-0.997413517990602	-1.01621620208713	-0.999543444978738	-1.03404014968096	-0.953575476814813	-0.937408669887853	-0.986829700217552	0.00228133100609161	0.00232773511043809	0.00225812034833319
252	14.8022833995669	0.28	-0.883206165173964	-0.913377813198988	-0.85303451714894	0.420214006441134	-15.006621991242	-15.3820258294298	-14.6312181530541	7.89	4.42	13.85	-1.83461829243865	-1.78984377728516	-1.74506926213168	-1.86962780664457	-1.82399887178384	-1.77836993692311	-1.81289401261898	-1.76822075546191	-1.72299253060697	-0.883206165173964	11.2872391959933	0.0772222510310325	-30.8743383765861	-0.979910548618769	-0.963538038189029	-0.997413517990602	-1.01621620208713	-0.999543444978738	-1.03404014968096	-0.953575476814813	-0.937408669887853	-0.986829700217552	0.00228133100609161	0.00232773511043809	0.00225812034833319
252	14.8022833995669	0.28	-0.882280061375461	-0.912175575298173	-0.852384547452748	0.428960448961763	-15.1009471188828	-15.47200855714	-14.7298856806255	8.11	4.52	14.17	-1.79996163384755	-1.75679358942741	-1.71362554500728	-1.83156846098207	-1.78764239767305	-1.74371633436403	-1.77587929239482	-1.73185197375323	-1.68976825522896	-0.882280061375461	11.4774355884357	-0.119806355655035	-31.3469490799203	-0.979910548618769	-0.963538038189029	-0.997413517990602	-1.01621620208713	-0.999543444978738	-1.03404014968096	-0.953575476814813	-0.937408669887853	-0.986829700217552	0.00228133100609161	0.00232773511043809	0.00225812034833319
252	14.8022833995669	0.28	-0.881958187102921	-0.911734458956823	-0.852181915249018	0.410233153533321	-14.6055939550723	-14.978553039906	-14.2326348702385	7.79	4.5	13.81	-1.80873773173521	-1.76370099371819	-1.71866425570117	-1.84464979909978	-1.79871886711468	-1.75278793512959	-1.79254589994298	-1.74836429228249	-1.70416002107251	-0.881958187102921	11.258238837588	-0.0542109849256683	-31.0417552764678	-0.979910548618769	-0.963538038189029	-0.997413517990602	-1.01621620208713	-0.999543444978738	-1.03404014968096	-0.953575476814813	-0.937408669887853	-0.986829700217552	0.00228133100609161	0.00232773511043809	0.00225812034833319
252	14.8022833995669	0.28	-0.881557272385162	-0.911619923205183	-0.85149462156514	0.4165418835916	-14.6968026740309	-15.0672406781327	-14.3263646699292	8.08	4.56	14.39	-1.75858571392097	-1.71534972958761	-1.67211374525425	-1.78981189051782	-1.74580819013204	-1.70180448974625	-1.73356596605702	-1.69112751135991	-1.64870532827352	-0.881557272385162	11.5097288570072	0.00782951025825678	-31.266458352623	-0.979910548618769	-0.963538038189029	-0.997413517990602	-1.01621620208713	-0.999543444978738	-1.03404014968096	-0.953575476814813	-0.937408669887853	-0.986829700217552	0.00228133100609161	0.00232773511043809	0.00225812034833319
252	14.8022833995669	0.28	-0.881414752611685	-0.911442342044647	-0.851387163178723	0.414561056102126	-15.0008945998608	-15.3805423939696	-14.6212468057519	7.82	4.5	14.08	-1.85053144060114	-1.80485358598733	-1.75917573137352	-1.88685100041094	-1.84027664680434	-1.79370229319774	-1.8298390588133	-1.78484855534108	-1.73939588535957	-0.881414752611685	11.3590107020365	0.160767776357144	-30.9053534777595	-0.979910548618769	-0.963538038189029	-0.997413517990602	-1.01621620208713	-0.999543444978738	-1.03404014968096	-0.953575476814813	-0.937408669887853	-0.986829700217552	0.00228133100609161	0.00232773511043809	0.00225812034833319
252	14.8022833995669	0.28	-0.881237373787669	-0.911034100028725	-0.851440647546614	0.419166694950807	-14.6234519199786	-14.9900578121069	-14.2568460278503	7.93	4.44	14.36	-1.78043163823529	-1.73688832857697	-1.69334501891865	-1.81394819465716	-1.76958518388613	-1.72522217311511	-1.75128233105048	-1.70916210217938	-1.66668516819276	-0.881237373787669	11.5094088846692	-0.148504071191922	-31.2319198693312	-0.979910548618769	-0.963538038189029	-0.997413517990602	-1.01621620208713	-0.999543444978738	-1.03404014968096	-0.953575476814813	-0.937408669887853	-0.986829700217552	0.00228133100609161	0.00232773511043809	0.00225812034833319
252	14.8022833995669	0.28	-0.881049494234273	-0.910927072458998	-0.851171916009549	0.418358386120784	-14.8777946282024	-15.251396654671	-14.5041926017339	7.91	4.45	13.94	-1.81626381677297	-1.77177216411242	-1.72728051145188	-1.85075139673119	-1.80541492768745	-1.76007845864372	-1.79485814644266	-1.75055747723394	-1.7073813513232	-0.881049494234273	11.4210866716871	-0.17611830967337	-31.2519224477634	-0.979910548618769	-0.963538038189029	-0.997413517990602	-1.01621620208713	-0.999543444978738	-1.03404014968096	-0.953575476814813	-0.937408669887853	-0.986829700217552	0.00228133100609161	0.00232773511043809	0.00225812034833319
252	14.8022833995669	0.28	-0.880834778010578	-0.910722391144695	-0.85094716487646	0.420703869542835	-14.7586725003341	-15.1275027427811	-14.389842257887	7.93	4.47	13.92	-1.7973502263398	-1.75352824653157	-1.70970626672333	-1.83122191870842	-1.78657409839492	-1.74192627808143	-1.77565267063179	-1.73351463782359	-1.69018603707501	-0.880834778010578	11.4182280890006	0.0494256310365449	-30.9816507996239	-0.979910548618769	-0.963538038189029	-0.997413517990602	-1.01621620208713	-0.999543444978738	-1.03404014968096	-0.953575476814813	-0.937408669887853	-0.986829700217552	0.00228133100609161	0.00232773511043809	0.00225812034833319
252	14.8022833995669	0.28	-0.880608918116573	-0.910629727291944	-0.850588108941203	0.412524974991017	-14.8851714600457	-15.2634751612786	-14.5068677588129	7.91	4.5	14	-1.81753096985365	-1.77248364702999	-1.72743632420633	-1.85203201465986	-1.80612958690049	-1.76022715914111	-1.7981632852235	-1.75284414776451	-1.70834499019342	-0.880608918116573	11.3155107418712	-0.204895204395169	-31.2355804896982	-0.979910548618769	-0.963538038189029	-0.997413517990602	-1.01621620208713	-0.999543444978738	-1.03404014968096	-0.953575476814813	-0.937408669887853	-0.986829700217552	0.00228133100609161	0.00232773511043809	0.00225812034833319
252	14.8022833995669	0.28	-0.880495620367453	-0.910381676129406	-0.8506095646055	0.422159354590765	-15.0842019126217	-15.4600439380234	-14.7083598872201	7.96	4.44	14.15	-1.83029103450737	-1.78579567005424	-1.74130030560112	-1.86437951389655	-1.81905544008219	-1.77373136626783	-1.80369605693026	-1.75947508136316	-1.71552724706925	-0.880495620367453	11.4448521212589	0.214188191233779	-30.902466654592	-0.979910548618769	-0.963538038189029	-0.997413517990602	-1.01621620208713	-0.999543444978738	-1.03404014968096	-0.953575476814813	-0.937408669887853	-0.986829700217552	0.00228133100609161	0.00232773511043809	0.00225812034833319
252	14.8022833995669	0.28	-0.880474984469898	-0.910276333754566	-0.850673635185231	0.430924575249252	-15.3648014547935	-15.7408365722117	-14.9887663373753	8.02	4.55	14.11	-1.84996489811642	-1.80577081958118	-1.76157674104594	-1.88359182031018	-1.83859442337585	-1.79359702644151	-1.82894722369471	-1.78458313530197	-1.74110470631415	-0.880474984469898	11.5042397943851	0.0428561458376642	-31.2350672780491	-0.979910548618769	-0.963538038189029	-0.997413517990602	-1.01621620208713	-0.999543444978738	-1.03404014968096	-0.953575476814813	-0.937408669887853	-0.986829700217552	0.00228133100609161	0.00232773511043809	0.00225812034833319
252	14.8022833995669	0.28	-0.880401608495824	-0.910273256322828	-0.850529960668821	0.413581490123109	-14.7397329582195	-15.1135250178173	-14.3659408986218	8.09	4.51	14.11	-1.76094247425226	-1.71739033710967	-1.67383819996708	-1.7920264352635	-1.74770552063232	-1.70338460600115	-1.73744575554826	-1.69524575117061	-1.6522277084169	-0.880401608495824	11.4917836085414	0.0854508942948258	-31.1233445017201	-0.979910548618769	-0.963538038189029	-0.997413517990602	-1.01621620208713	-0.999543444978738	-1.03404014968096	-0.953575476814813	-0.937408669887853	-0.986829700217552	0.00228133100609161	0.00232773511043809	0.00225812034833319
252	14.8022833995669	0.28	-0.880058588335346	-0.909869707096836	-0.850247469573857	0.42949288920271	-15.3621901980822	-15.7392609505315	-14.985119445633	7.98	4.48	13.97	-1.85804979494844	-1.81353587294973	-1.76902195095101	-1.89233052185519	-1.84699532498659	-1.80166012811799	-1.83632710872825	-1.79110790983732	-1.74671559224295	-0.880058588335346	11.3229137665177	0.0525809024953731	-31.0836156512044	-0.979910548618769	-0.963538038189029	-0.997413517990602	-1.01621620208713	-0.999543444978738	-1.03404014968096	-0.953575476814813	-0.937408669887853	-0.986829700217552	0.00228133100609161	0.00232773511043809	0.00225812034833319
252	14.8022833995669	0.28	-0.879833815367333	-0.909694300178835	-0.84997333055583	0.419972257875516	-14.8074380398375	-15.1780429536745	-14.4368331260005	7.96	4.52	14.36	-1.79524607642766	-1.75141124083645	-1.70757640524524	-1.82857993119264	-1.78393117707381	-1.73928242295497	-1.76962370753142	-1.72708114508654	-1.68406446588214	-0.879833815367333	11.4768352291257	0.0892836571424693	-31.0890929854569	-0.979910548618769	-0.963538038189029	-0.997413517990602	-1.01621620208713	-0.999543444978738	-1.03404014968096	-0.953575476814813	-0.937408669887853	-0.986829700217552	0.00228133100609161	0.00232773511043809	0.00225812034833319
252	14.8022833995669	0.28	-0.879775929513929	-0.909537463106661	-0.850014395921197	0.414027407261006	-14.5769182209325	-14.9462417624943	-14.2075946793708	8.02	4.55	14.48	-1.75586066653248	-1.71247312535941	-1.66908558418635	-1.78773324992318	-1.74355813314659	-1.69938301637	-1.7291344956647	-1.68673599985087	-2.92659804224975	-0.879775929513929	11.5940991072296	-0.11827951231423	-31.4292595767546	-0.979910548618769	-0.963538038189029	-0.997413517990602	-1.01621620208713	-0.999543444978738	-1.03404014968096	-0.953575476814813	-0.937408669887853	-0.986829700217552	0.00228133100609161	0.00232773511043809	0.00225812034833319
252	14.8022833995669	0.28	-0.879305736834268	-0.908980592434475	-0.849630881234061	0.420013898190755	-14.6587868888253	-15.0256399620282	-14.2919338156224	7.75	4.46	13.78	-1.8238522935371	-1.77932268809978	-1.73479308266247	-1.86065991947968	-1.81523165077554	-1.7698033820714	-1.80708091598039	-1.76307959310342	-1.71941813825005	-0.879305736834268	11.2974798444016	-0.136918047603907	-31.0638187138056	-0.979910548618769	-0.963538038189029	-0.997413517990602	-1.01621620208713	-0.999543444978738	-1.03404014968096	-0.953575476814813	-0.937408669887853	-0.986829700217552	0.00228133100609161	0.00232773511043809	0.00225812034833319
252	14.8022833995669	0.28	-0.879110349660446	-0.909313058773967	-0.848907640546925	0.406192212243452	-14.7986629079133	-15.1797259180713	-14.4175998977554	7.86	4.57	14.08	-1.8176807914169	-1.77205079008341	-1.72642078874992	-1.852814629825	-1.80630264904772	-1.75979066827044	-1.79928976255444	-1.75386142607428	-1.70955473255322	-0.879110349660446	11.3128116982904	-0.00999895499993205	-31.0969178644398	-0.979910548618769	-0.963538038189029	-0.997413517990602	-1.01621620208713	-0.999543444978738	-1.03404014968096	-0.953575476814813	-0.937408669887853	-0.986829700217552	0.00228133100609161	0.00232773511043809	0.00225812034833319
252	14.8022833995669	0.28	-0.878711953487569	-0.908574771022715	-0.848849135952423	0.430411723940489	-15.1774038179378	-15.5492412710811	-14.8055663647945	8.08	4.56	14.28	-1.81536526971694	-1.77195345388308	-1.72854163804922	-1.84763129104234	-1.80344788031304	-1.75926446958374	-1.79095171518969	-1.74906261688175	-1.70530188465818	-0.878711953487569	11.492605241226	0.31204608871038	-30.9734970915059	-0.979910548618769	-0.963538038189029	-0.997413517990602	-1.01621620208713	-0.999543444978738	-1.03404014968096	-0.953575476814813	-0.937408669887853	-0.986829700217552	0.00228133100609161	0.00232773511043809	0.00225812034833319
252	14.8022833995669	0.28	-0.878573036217793	-0.908838017760526	-0.848308054675061	0.409206989560637	-14.7385319798321	-15.1156849642952	-14.3613789953689	8.16	4.58	14.37	-1.74757611349605	-1.70397216512465	-1.66036821675324	-1.77760771819404	-1.73325444821618	-1.68890117823833	-1.72170345136712	-1.6792789462517	-1.63733937611829	-0.878573036217793	11.5587328325433	0.20494768764339	-31.1868712470049	-0.979910548618769	-0.963538038189029	-0.997413517990602	-1.01621620208713	-0.999543444978738	-1.03404014968096	-0.953575476814813	-0.937408669887853	-0.986829700217552	0.00228133100609161	0.00232773511043809	0.00225812034833319
252	14.8022833995669	0.28	-0.877813348075749	-0.907466582878205	-0.848160113273292	0.431185511220097	-15.3907500866376	-15.7672199354176	-15.0142802378576	8.19	4.63	14.19	-1.81559417485998	-1.77224370044185	-1.72889322602372	-1.84635847775808	-1.8022734520045	-1.75818842625092	-1.79458332115532	-1.75164243178586	-1.70940637046063	-0.877813348075749	11.6282067789748	-0.0539104293404844	-31.5194093501549	-0.979910548618769	-0.963538038189029	-0.997413517990602	-1.01621620208713	-0.999543444978738	-1.03404014968096	-0.953575476814813	-0.937408669887853	-0.986829700217552	0.00228133100609161	0.00232773511043809	0.00225812034833319
252	14.8022833995669	0.28	-0.877645094046248	-0.907570146691226	-0.84772004140127	0.423807136614078	-14.9450817083365	-15.3162024831897	-14.5739609334833	7.87	4.46	14.1	-1.83206769068601	-1.78767559142399	-1.74328349216197	-1.86735803314357	-1.82211082771198	-1.7768636222804	-1.80894533440479	-1.76471832443895	-1.72060043974916	-0.877645094046248	11.3323578847558	-0.0385598929676858	-31.1219617779085	-0.979910548618769	-0.963538038189029	-0.997413517990602	-1.01621620208713	-0.999543444978738	-1.03404014968096	-0.953575476814813	-0.937408669887853	-0.986829700217552	0.00228133100609161	0.00232773511043809	0.00225812034833319
252	14.8022833995669	0.28	-0.877570279329822	-0.907701219137426	-0.847439339522218	0.427493576750033	-15.0140081186145	-15.3840400471823	-14.6439761900467	8.07	4.53	14.19	-1.79739908639103	-1.75416629134477	-1.71093349629851	-1.82942584916327	-1.78542271519706	-1.74141958123085	-1.77444182421826	-1.73031439021874	-1.68868172342457	-0.877570279329822	11.3555579102731	0.138501406472141	-30.9833791008141	-0.979910548618769	-0.963538038189029	-0.997413517990602	-1.01621620208713	-0.999543444978738	-1.03404014968096	-0.953575476814813	-0.937408669887853	-0.986829700217552	0.00228133100609161	0.00232773511043809	0.00225812034833319
252	14.8022833995669	0.28	-0.877476878727992	-0.907506182796627	-0.847447574659357	0.415587384060994	-14.825768678063	-15.2001920941122	-14.4513452620138	8.13	4.49	14.56	-1.7625366644053	-1.71912043685287	-1.67570420930044	-1.79313739167485	-1.74896738227763	-1.70479737288041	-1.73044045482774	-1.68903010601919	-1.64471362962354	-0.877476878727992	11.5446660997077	-0.229240260828366	-31.565698585215	-0.979910548618769	-0.963538038189029	-0.997413517990602	-1.01621620208713	-0.999543444978738	-1.03404014968096	-0.953575476814813	-0.937408669887853	-0.986829700217552	0.00228133100609161	0.00232773511043809	0.00225812034833319
252	14.8022833995669	0.28	-0.877466642429688	-0.907648782929502	-0.847284501929873	0.42028643722865	-14.9093748938325	-15.2822905749577	-14.5364592127074	7.84	4.48	14.03	-1.8352441810525	-1.79046088561316	-1.74567759017382	-1.87104726992684	-1.82539031401046	-1.77973335809408	-1.8143477083301	-1.7700601245967	-1.72574459667004	-0.877466642429688	11.3347143152087	0.0549676596790301	-30.9823345733714	-0.979910548618769	-0.963538038189029	-0.997413517990602	-1.01621620208713	-0.999543444978738	-1.03404014968096	-0.953575476814813	-0.937408669887853	-0.986829700217552	0.00228133100609161	0.00232773511043809	0.00225812034833319
252	14.8022833995669	0.28	-0.877431476667417	-0.907339220352118	-0.847523732982716	0.42640141751271	-15.05034439068	-15.4221006765065	-14.6785881048535	7.98	4.49	14.23	-1.82093433834024	-1.77703994285191	-1.73314554736359	-1.85455027263786	-1.80984555077824	-1.76514082891861	-1.79518170668937	-1.75204070160405	-1.70888792933003	-0.877431476667417	11.4330278238425	0.0410080444465631	-31.1310975269419	-0.979910548618769	-0.963538038189029	-0.997413517990602	-1.01621620208713	-0.999543444978738	-1.03404014968096	-0.953575476814813	-0.937408669887853	-0.986829700217552	0.00228133100609161	0.00232773511043809	0.00225812034833319
252	14.8022833995669	0.28	-0.877346859956113	-0.907129098717368	-0.847564621194857	0.420249867668466	-14.9678160759524	-15.3422215944532	-14.5934105574516	8.06	4.63	14.37	-1.79447867482114	-1.75068692572217	-1.70689517662321	-1.82657267488822	-1.78199771648271	-1.7374227580772	-1.77332156790099	-1.72998508047346	-1.68636912806562	-0.877346859956113	11.5936377601396	-0.098985810335221	-31.5110485807455	-0.979910548618769	-0.963538038189029	-0.997413517990602	-1.01621620208713	-0.999543444978738	-1.03404014968096	-0.953575476814813	-0.937408669887853	-0.986829700217552	0.00228133100609161	0.00232773511043809	0.00225812034833319
252	14.8022833995669	0.28	-0.877319850056594	-0.906955933623226	-0.847683766489962	0.420576296179203	-14.7912656358446	-15.1610071687439	-14.4215241029453	8.16	4.56	14.46	-1.7528322007842	-1.71008471985369	-1.66733723892319	-1.78295510270524	-1.73947299459544	-1.69599088648564	-1.72558460495241	-1.68408993937591	-1.64145180402442	-0.877319850056594	11.6582380331234	-0.135626468848988	-31.5403979733379	-0.979910548618769	-0.963538038189029	-0.997413517990602	-1.01621620208713	-0.999543444978738	-1.03404014968096	-0.953575476814813	-0.937408669887853	-0.986829700217552	0.00228133100609161	0.00232773511043809	0.00225812034833319
252	14.8022833995669	0.28	-0.877058794652076	-0.907316103190975	-0.846801486113177	0.419344265524542	-14.8740778204377	-15.2468308850429	-14.5013247558324	8.03	4.44	14.21	-1.78939523070281	-1.74564826708371	-1.70190130346461	-1.82176822344752	-1.77722980799512	-1.73269139254271	-1.76063105215459	-1.71811327919239	-1.67519970522232	-0.877058794652076	11.4278718189735	0.0785181300654046	-31.0119171555337	-0.979910548618769	-0.963538038189029	-0.997413517990602	-1.01621620208713	-0.999543444978738	-1.03404014968096	-0.953575476814813	-0.937408669887853	-0.986829700217552	0.00228133100609161	0.00232773511043809	0.00225812034833319
252	14.8022833995669	0.28	-0.876557784428627	-0.906441667751685	-0.84667390110557	0.433670576306504	-15.1634388742878	-15.5324754885974	-14.7944022599782	7.9	4.42	14.06	-1.85174982404004	-1.80775403688339	-1.76375824972675	-1.88703590939745	-1.84220175893664	-1.79736760847582	-1.82549672808845	-1.78181461194352	-1.73839348609942	-0.876557784428627	11.3509571191055	-0.173404899712061	-31.1871521135414	-0.979910548618769	-0.963538038189029	-0.997413517990602	-1.01621620208713	-0.999543444978738	-1.03404014968096	-0.953575476814813	-0.937408669887853	-0.986829700217552	0.00228133100609161	0.00232773511043809	0.00225812034833319
252	14.8022833995669	0.28	-0.876544619819819	-0.906825455131514	-0.846263784508124	0.421351827756934	-14.9841177861904	-15.358084715125	-14.6101508572559	7.97	4.5	13.88	-1.81602803993875	-1.77180804496203	-1.7275880499853	-1.84971625558864	-1.8046759578996	-1.75963566021055	-1.79719974696057	-1.75374819610374	-1.70968699462166	-0.876544619819819	11.2552921514117	-0.193576583428084	-31.2211931328621	-0.979910548618769	-0.963538038189029	-0.997413517990602	-1.01621620208713	-0.999543444978738	-1.03404014968096	-0.953575476814813	-0.937408669887853	-0.986829700217552	0.00228133100609161	0.00232773511043809	0.00225812034833319
252	14.8022833995669	0.28	-0.876472501527723	-0.906217501924524	-0.846727501130922	0.419938974466969	-15.0145384010273	-15.3903523574731	-14.6387244445815	7.98	4.54	14.2	-1.817978020727	-1.77358517663665	-1.72919233254629	-1.85158797657171	-1.80637441764725	-1.76116085872278	-1.79593762914541	-1.75151349657432	-1.70758203427706	-0.876472501527723	11.4890384443678	0.336518152978059	-30.9127315030838	-0.979910548618769	-0.963538038189029	-0.997413517990602	-1.01621620208713	-0.999543444978738	-1.03404014968096	-0.953575476814813	-0.937408669887853	-0.986829700217552	0.00228133100609161	0.00232773511043809	0.00225812034833319
252	14.8022833995669	0.28	-0.876288417558811	-0.905859417295318	-0.846717417822305	0.415999738833213	-14.6740789581325	-15.0443570449712	-14.3038008712939	8.03	4.5	14.28	-1.7660647775651	-1.72259764333562	-1.67913050910614	-1.79804202011462	-1.75378784844924	-1.70953367678385	-1.73983359589096	-1.69778000051135	-1.65485188453712	-0.876288417558811	11.5388507994849	0.130232439989226	-31.1022424323391	-0.979910548618769	-0.963538038189029	-0.997413517990602	-1.01621620208713	-0.999543444978738	-1.03404014968096	-0.953575476814813	-0.937408669887853	-0.986829700217552	0.00228133100609161	0.00232773511043809	0.00225812034833319
252	14.8022833995669	0.28	-0.876230082385228	-0.905843281377927	-0.846616883392529	0.418378028688098	-14.8129280123773	-15.1848861354042	-14.4409698893503	7.96	4.47	13.97	-1.79744759805366	-1.75341860574844	-1.70938961344322	-1.8309079097946	-1.78605929759628	-1.74121068539796	-1.77618194584665	-1.73218786311537	-1.68876123803381	-0.876230082385228	11.3730986716445	0.157369589814627	-30.9015793356593	-0.979910548618769	-0.963538038189029	-0.997413517990602	-1.01621620208713	-0.999543444978738	-1.03404014968096	-0.953575476814813	-0.937408669887853	-0.986829700217552	0.00228133100609161	0.00232773511043809	0.00225812034833319
252	14.8022833995669	0.28	-0.8760244798198	-0.906230906398629	-0.845818053240971	0.407521610093616	-14.6620389793611	-15.0385454749117	-14.2855324838105	7.95	4.53	14.28	-1.78112132705307	-1.73652899928321	-1.69193667151335	-1.81433899574511	-1.76891502717259	-1.72349105860007	-1.75794931297173	-1.71425311834087	-1.66886067659525	-0.8760244798198	11.4476886117863	-0.193486963052058	-31.3745822601852	-0.979910548618769	-0.963538038189029	-0.997413517990602	-1.01621620208713	-0.999543444978738	-1.03404014968096	-0.953575476814813	-0.937408669887853	-0.986829700217552	0.00228133100609161	0.00232773511043809	0.00225812034833319
252	14.8022833995669	0.28	-0.87597485309654	-0.90607135888488	-0.845878347308201	0.413333062795091	-14.7840047847572	-15.159111635464	-14.4088979340504	7.91	4.47	14.06	-1.80563780860394	-1.76095794027194	-1.71627807193994	-1.83994615233457	-1.79441733618298	-1.7488885200314	-1.78322133175532	-1.73933347556855	-1.69513006677244	-0.87597485309654	11.2720466755606	0.108741454656972	-30.9142386737453	-0.979910548618769	-0.963538038189029	-0.997413517990602	-1.01621620208713	-0.999543444978738	-1.03404014968096	-0.953575476814813	-0.937408669887853	-0.986829700217552	0.00228133100609161	0.00232773511043809	0.00225812034833319
252	14.8022833995669	0.28	-0.875951344790925	-0.905717544089654	-0.846185145492196	0.4258055167215	-14.9358026473018	-15.305179435084	-14.5664258595195	7.92	4.44	14.28	-1.82040550401261	-1.77647164878502	-1.73253779355743	-1.85483186290684	-1.81006715836335	-1.76530245381986	-1.79170224883024	-1.74797884408412	-1.70632563530156	-0.875951344790925	11.5049122030034	-0.0857368898128428	-31.2092306139589	-0.979910548618769	-0.963538038189029	-0.997413517990602	-1.01621620208713	-0.999543444978738	-1.03404014968096	-0.953575476814813	-0.937408669887853	-0.986829700217552	0.00228133100609161	0.00232773511043809	0.00225812034833319
252	14.8022833995669	0.28	-0.875757533999031	-0.905392871478341	-0.846122196519721	0.426534239459328	-14.9540236598435	-15.3233004635743	-14.5847468561126	8.11	4.52	14.04	-1.78135302450215	-1.7384241298578	-1.69549523521346	-1.81255420422751	-1.76887339116004	-1.72519257809258	-1.75874745087051	-1.71576612007215	-1.67484349587637	-0.875757533999031	11.5165191681773	-0.140338730627114	-31.3654034331464	-0.979910548618769	-0.963538038189029	-0.997413517990602	-1.01621620208713	-0.999543444978738	-1.03404014968096	-0.953575476814813	-0.937408669887853	-0.986829700217552	0.00228133100609161	0.00232773511043809	0.00225812034833319
252	14.8022833995669	0.28	-0.875545713599707	-0.905339730413169	-0.845751696786245	0.41804279873938	-14.7260002893577	-15.0960304485449	-14.3559701301706	8.01	4.43	14.16	-1.77567197012574	-1.73214713861395	-1.68862230710216	-1.8080393694292	-1.76372115624283	-1.71940294305647	-1.7483601766996	-1.70533953190151	-1.66228158666301	-0.875545713599707	11.4330729024039	0.0315932392226418	-31.0824104849266	-0.979910548618769	-0.963538038189029	-0.997413517990602	-1.01621620208713	-0.999543444978738	-1.03404014968096	-0.953575476814813	-0.937408669887853	-0.986829700217552	0.00228133100609161	0.00232773511043809	0.00225812034833319
252	14.8022833995669	0.28	-0.875233266074203	-0.904913955457405	-0.845552576691001	0.430648253076967	-15.1358874308979	-15.5065289275057	-14.7652459342901	8.2	4.59	14.2	-1.78467678956055	-1.74201893367698	-1.69936107779342	-1.81486360433343	-1.77148421455549	-1.72810482477756	-1.76155432915181	-1.72032449887714	-1.67825414162404	-0.875233266074203	11.5628285238729	0.0332369890797379	-31.3085419086109	-0.979910548618769	-0.963538038189029	-0.997413517990602	-1.01621620208713	-0.999543444978738	-1.03404014968096	-0.953575476814813	-0.937408669887853	-0.986829700217552	0.00228133100609161	0.00232773511043809	0.00225812034833319
252	14.8022833995669	0.28	-0.875198010091111	-0.904793855573203	-0.845602164609018	0.421904083579331	-14.9482933492889	-15.3209439847852	-14.5756427137926	7.96	4.46	14.14	-1.81313976828442	-1.76903885077139	-1.72493793325836	-1.84686680649263	-1.8019455477373	-1.75702428898197	-1.78828019567414	-1.74478519747977	-1.70072065679756	-0.875198010091111	11.4500056569619	-0.2358192609759	-31.3565459693626	-0.979910548618769	-0.963538038189029	-0.997413517990602	-1.01621620208713	-0.999543444978738	-1.03404014968096	-0.953575476814813	-0.937408669887853	-0.986829700217552	0.00228133100609161	0.00232773511043809	0.00225812034833319
252	14.8022833995669	0.28	-0.875065207255226	-0.905130930302694	-0.844999484207759	0.423294711452654	-15.074272743273	-15.4489946493025	-14.6995508372434	7.9	4.44	13.95	-1.84100792959776	-1.7963535028176	-1.75169907603744	-1.8760404346819	-1.83053627965883	-1.78503212463575	-1.81838268289448	-1.77369337877134	-1.73036131348113	-0.875065207255226	11.3781506980022	0.0728888833824688	-30.9548857769846	-0.979910548618769	-0.963538038189029	-0.997413517990602	-1.01621620208713	-0.999543444978738	-1.03404014968096	-0.953575476814813	-0.937408669887853	-0.986829700217552	0.00228133100609161	0.00232773511043809	0.00225812034833319
252	14.8022833995669	0.28	-0.87470224638406	-0.904529042004041	-0.844875450764079	0.425222871223559	-15.0225661089233	-15.3945316624624	-14.6506005553841	8.04	4.51	14.32	-1.80474370420746	-1.76113714925336	-1.71753059429926	-1.83727354730697	-1.79288100019927	-1.74848845309157	-1.77869386149367	-1.7349735147727	-1.69222375330602	-0.87470224638406	11.5045711079891	0.435522536402239	-30.723607346891	-0.979910548618769	-0.963538038189029	-0.997413517990602	-1.01621620208713	-0.999543444978738	-1.03404014968096	-0.953575476814813	-0.937408669887853	-0.986829700217552	0.00228133100609161	0.00232773511043809	0.00225812034833319
252	14.8022833995669	0.28	-0.874651269257885	-0.904187139208733	-0.845115399307037	0.411656967232543	-14.7301368888839	-15.1051716497053	-14.3551021280625	8.13	4.63	14.5	-1.75216439829145	-1.70866124776315	-1.66515809723484	-1.78262388876124	-1.73836448282665	-1.69410507689205	-1.72797360639815	-1.68516452376584	-1.64221179632214	-0.874651269257885	11.6893563014453	0.171645180705843	-31.3023245802088	-0.979910548618769	-0.963538038189029	-0.997413517990602	-1.01621620208713	-0.999543444978738	-1.03404014968096	-0.953575476814813	-0.937408669887853	-0.986829700217552	0.00228133100609161	0.00232773511043809	0.00225812034833319
252	14.8022833995669	0.28	-0.874371595541102	-0.904014360813145	-0.844728830269058	0.42431271258236	-15.0007187715017	-15.3728357918994	-14.6286017511039	8.12	4.53	14.58	-1.78637810648144	-1.74313678735944	-1.69989546823744	-1.81762310157437	-1.77362546171664	-1.72962782185892	-1.75615406592049	-1.7137028856371	-1.66990404968004	-0.874371595541102	11.664925045526	-0.0398620486968303	-31.5010629211581	-0.979910548618769	-0.963538038189029	-0.997413517990602	-1.01621620208713	-0.999543444978738	-1.03404014968096	-0.953575476814813	-0.937408669887853	-0.986829700217552	0.00228133100609161	0.00232773511043809	0.00225812034833319
252	14.8022833995669	0.28	-0.873960752667	-0.903775318680263	-0.844146186653738	0.407228562650047	-14.6200856760636	-14.9957427785051	-14.2444285736221	7.99	4.57	14.28	-1.7693710725687	-1.72504670530777	-1.68072233804684	-1.80196024727526	-1.75681949131508	-1.7116787353549	-1.74732827963919	-1.704224258555	-1.66065163488411	-0.873960752667	11.5325221295798	-0.198695374489381	-31.5295193943943	-0.979910548618769	-0.963538038189029	-0.997413517990602	-1.01621620208713	-0.999543444978738	-1.03404014968096	-0.953575476814813	-0.937408669887853	-0.986829700217552	0.00228133100609161	0.00232773511043809	0.00225812034833319
252	14.8022833995669	0.28	-0.873949564325916	-0.903450288890881	-0.844448839760951	0.424936731619397	-14.8612487890923	-15.2294355345872	-14.4930620435974	7.94	4.46	14.16	-1.80635873749164	-1.76268821909042	-1.7190177006892	-1.84020904127021	-1.79572015812042	-1.75123127497062	-1.78038252446158	-1.73810981608033	-1.69433176167772	-0.873949564325916	11.4818762335141	-0.291314851140019	-31.3965424748273	-0.979910548618769	-0.963538038189029	-0.997413517990602	-1.01621620208713	-0.999543444978738	-1.03404014968096	-0.953575476814813	-0.937408669887853	-0.986829700217552	0.00228133100609161	0.00232773511043809	0.00225812034833319
252	14.8022833995669	0.28	-0.873866928452327	-0.903645232231906	-0.844088624672747	0.426134334809286	-14.8992411108616	-15.2674660278136	-14.5310161939096	8.03	4.48	14.2	-1.7916298835573	-1.74841886452639	-1.70520784549549	-1.82403190805288	-1.78003940814248	-1.73604690823209	-1.76546695382596	-1.72378969077719	-1.68114677020473	-0.873866928452327	11.4656997898784	-0.083808765972763	-31.1868764615974	-0.979910548618769	-0.963538038189029	-0.997413517990602	-1.01621620208713	-0.999543444978738	-1.03404014968096	-0.953575476814813	-0.937408669887853	-0.986829700217552	0.00228133100609161	0.00232773511043809	0.00225812034833319
252	14.8022833995669	0.28	-0.87363416981127	-0.903133668900831	-0.844134670721709	0.429775109157655	-15.0327212746196	-15.4014926718273	-14.6639498774119	7.9	4.46	13.99	-1.8349234871582	-1.7909883107083	-1.7470531342584	-1.86981397602768	-1.8250433861147	-1.78027279620172	-1.81269891341498	-1.76874298564831	-1.72574510518288	-0.87363416981127	11.4169012599324	-0.469728195075269	-31.5508566987428	-0.979910548618769	-0.963538038189029	-0.997413517990602	-1.01621620208713	-0.999543444978738	-1.03404014968096	-0.953575476814813	-0.937408669887853	-0.986829700217552	0.00228133100609161	0.00232773511043809	0.00225812034833319
252	14.8022833995669	0.28	-0.873497922201129	-0.902971571430479	-0.844024272971779	0.425129925575791	-14.8569433042351	-15.2248779179301	-14.48900869054	8.03	4.48	14.12	-1.78603779082394	-1.74287520336977	-1.69971261591561	-1.81830249238433	-1.7743601745068	-1.73041785662927	-1.76292822413506	-1.71859910591215	-1.67597219970882	-0.873497922201129	11.5214199030369	-0.576631180528027	-31.8160910562516	-0.979910548618769	-0.963538038189029	-0.997413517990602	-1.01621620208713	-0.999543444978738	-1.03404014968096	-0.953575476814813	-0.937408669887853	-0.986829700217552	0.00228133100609161	0.00232773511043809	0.00225812034833319
252	14.8022833995669	0.28	-0.87341630751842	-0.903152262305928	-0.843680352730912	0.43073086986918	-14.9334571828493	-15.2990800473292	-14.5678343183694	7.87	4.38	14.03	-1.83099790717797	-1.78724006699359	-1.74348222680921	-1.86632850514424	-1.82172632174496	-1.77712413834567	-1.80457755089407	-1.76026954962351	-1.71845596201132	-0.87341630751842	11.4100951713291	0.10222712513164	-30.8802155002616	-0.979910548618769	-0.963538038189029	-0.997413517990602	-1.01621620208713	-0.999543444978738	-1.03404014968096	-0.953575476814813	-0.937408669887853	-0.986829700217552	0.00228133100609161	0.00232773511043809	0.00225812034833319
252	14.8022833995669	0.28	-0.873263962786205	-0.902913470904183	-0.843614454668226	0.405375850491966	-14.5317771589204	-14.9066018852053	-14.1569524326355	7.92	4.52	14.62	-1.77235107707507	-1.72778552065508	-1.6832199642351	-1.80582866841906	-1.76042132195807	-1.71501397549708	-1.74423151649783	-1.69937012333206	-2.92659804224971	-0.873263962786205	11.6046359875809	0.135896653415554	-31.1932063578144	-0.979910548618769	-0.963538038189029	-0.997413517990602	-1.01621620208713	-0.999543444978738	-1.03404014968096	-0.953575476814813	-0.937408669887853	-0.986829700217552	0.00228133100609161	0.00232773511043809	0.00225812034833319
252	14.8022833995669	0.28	-0.873195728608647	-0.90287467604074	-0.843516781176555	0.423764493327964	-14.7935355071272	-15.160925118352	-14.4261458959024	7.95	4.43	14.01	-1.79609704308761	-1.75257282611333	-1.70904860913904	-1.82962362944082	-1.78528697394911	-1.74095031845739	-1.77191759586918	-1.7285806064502	-1.68670980155727	-0.873195728608647	11.3779906390071	0.153730938734078	-30.877535858065	-0.979910548618769	-0.963538038189029	-0.997413517990602	-1.01621620208713	-0.999543444978738	-1.03404014968096	-0.953575476814813	-0.937408669887853	-0.986829700217552	0.00228133100609161	0.00232773511043809	0.00225812034833319
252	14.8022833995669	0.28	-0.873114564587898	-0.903244715736809	-0.842984413438987	0.417518345323596	-14.8603866640104	-15.2341964117936	-14.4865769162273	7.9	4.49	14.1	-1.81667762716497	-1.77210082197897	-1.72752401679296	-1.85132563518172	-1.8058986530131	-1.76047167084448	-1.79393392544164	-1.75012358288862	-1.70669686009694	-0.873114564587898	11.3212882601308	0.139444237032386	-30.8888522930063	-0.979910548618769	-0.963538038189029	-0.997413517990602	-1.01621620208713	-0.999543444978738	-1.03404014968096	-0.953575476814813	-0.937408669887853	-0.986829700217552	0.00228133100609161	0.00232773511043809	0.00225812034833319
252	14.8022833995669	0.28	-0.87295476741163	-0.902477902322621	-0.843431632500639	0.416783989497662	-14.7155482909245	-15.0862740996646	-14.3448224821843	8.02	4.56	14.19	-1.77191769479357	-1.7283750933478	-1.68483249190203	-1.80405774352915	-1.75972534166734	-1.71539293980553	-1.75131610574491	-1.70839735150953	-1.66462280299403	-0.87295476741163	11.5271867905642	0.118850612563678	-31.1100291121535	-0.979910548618769	-0.963538038189029	-0.997413517990602	-1.01621620208713	-0.999543444978738	-1.03404014968096	-0.953575476814813	-0.937408669887853	-0.986829700217552	0.00228133100609161	0.00232773511043809	0.00225812034833319
252	14.8022833995669	0.28	-0.872940785148411	-0.902811181224522	-0.843070389072299	0.42023253805198	-15.058116506835	-15.4347941997362	-14.6814388139338	8.05	4.57	14.28	-1.80719228207251	-1.76308874491932	-1.71898520776613	-1.83962824465298	-1.7947331256106	-1.74983800656822	-1.78456638612979	-1.74094043981393	-1.69641851884386	-0.872940785148411	11.4696821662072	0.0349226459163941	-31.2482629685192	-0.979910548618769	-0.963538038189029	-0.997413517990602	-1.01621620208713	-0.999543444978738	-1.03404014968096	-0.953575476814813	-0.937408669887853	-0.986829700217552	0.00228133100609161	0.00232773511043809	0.00225812034833319
252	14.8022833995669	0.28	-0.872757103706839	-0.902691779964883	-0.842822427448795	0.414790089549632	-14.8387179595261	-15.2140841895332	-14.463351729519	8.03	4.55	14.14	-1.78618702586119	-1.7421177094546	-1.698048393048	-1.81854067012525	-1.77367311536772	-1.72880556061019	-1.7657137498659	-1.7216326385093	-1.67793992045455	-0.872757103706839	11.4644018744826	-0.31115242144749	-31.5463999891519	-0.979910548618769	-0.963538038189029	-0.997413517990602	-1.01621620208713	-0.999543444978738	-1.03404014968096	-0.953575476814813	-0.937408669887853	-0.986829700217552	0.00228133100609161	0.00232773511043809	0.00225812034833319
252	14.8022833995669	0.28	-0.872236407326707	-0.90220639689035	-0.842266417763063	0.411782932830357	-14.9377346646113	-15.3179560573088	-14.5575132719138	7.9	4.53	13.98	-1.82611587282005	-1.78078813341455	-1.73546039400904	-1.86090981061486	-1.81471841815824	-1.76852702570162	-1.80713095945331	-1.7621408541566	-1.71815800532988	-0.872236407326707	11.3499724771273	-0.223199305841811	-31.3632365286819	-0.979910548618769	-0.963538038189029	-0.997413517990602	-1.01621620208713	-0.999543444978738	-1.03404014968096	-0.953575476814813	-0.937408669887853	-0.986829700217552	0.00228133100609161	0.00232773511043809	0.00225812034833319
252	14.8022833995669	0.28	-0.872228386638537	-0.901738687607211	-0.842718085669863	0.425957138075783	-14.8190117478468	-15.1853865698597	-14.4526369258339	8.07	4.47	14.23	-1.77469773647861	-1.73187995476869	-1.68906217305877	-1.80635082352602	-1.76276935403773	-1.71918788454945	-1.74808447937094	-1.70601282517606	-1.66247722109756	-0.872228386638537	11.5123828728089	0.252531087339289	-30.9281567158864	-0.979910548618769	-0.963538038189029	-0.997413517990602	-1.01621620208713	-0.999543444978738	-1.03404014968096	-0.953575476814813	-0.937408669887853	-0.986829700217552	0.00228133100609161	0.00232773511043809	0.00225812034833319
252	14.8022833995669	0.28	-0.872177417959732	-0.901968108391332	-0.842386727528132	0.426005370936081	-15.1232577150767	-15.4971176258077	-14.7493978043458	8.05	4.57	14.05	-1.81471582468243	-1.77093674830194	-1.72715767192144	-1.84730057672595	-1.80273541013279	-1.75817024353962	-1.7952858345044	-1.75106806403468	-1.70893253117275	-0.872177417959732	11.4954054744806	-0.278788831897853	-31.5199132290457	-0.979910548618769	-0.963538038189029	-0.997413517990602	-1.01621620208713	-0.999543444978738	-1.03404014968096	-0.953575476814813	-0.937408669887853	-0.986829700217552	0.00228133100609161	0.00232773511043809	0.00225812034833319
252	14.8022833995669	0.28	-0.871792541462291	-0.901657762915305	-0.841927320009277	0.410059845718735	-14.7986992672752	-15.1767247436354	-14.4206737909149	8.1	4.52	14.14	-1.76713359053712	-1.72311740597562	-1.67910122141412	-1.79825601991616	-1.75346463046755	-1.70867324101894	-1.74411664538126	-1.69935833404518	-1.65619947546197	-0.871792541462291	11.4550554442136	0.0838020249242845	-31.1154587811228	-0.979910548618769	-0.963538038189029	-0.997413517990602	-1.01621620208713	-0.999543444978738	-1.03404014968096	-0.953575476814813	-0.937408669887853	-0.986829700217552	0.00228133100609161	0.00232773511043809	0.00225812034833319
252	14.8022833995669	0.28	-0.87165338546655	-0.901191277699485	-0.842115493233616	0.415926960313892	-14.7997320280118	-15.1732367216166	-14.4262273344071	7.98	4.45	14.37	-1.79203052113519	-1.74791786257675	-1.70380520401832	-1.82514232287727	-1.78021458355583	-1.73528684423438	-1.76235325858314	-1.72007388105254	-1.67672429236967	-0.87165338546655	11.5717024591851	-0.0885041160350963	-31.2882194757138	-0.979910548618769	-0.963538038189029	-0.997413517990602	-1.01621620208713	-0.999543444978738	-1.03404014968096	-0.953575476814813	-0.937408669887853	-0.986829700217552	0.00228133100609161	0.00232773511043809	0.00225812034833319
252	14.8022833995669	0.28	-0.871547675124809	-0.901255027320303	-0.841840322929315	0.412398290243585	-14.7072035988456	-15.0810819939925	-14.3333252036987	8.23	4.59	14.4	-1.72979816824529	-1.68691436432929	-1.64403056041328	-1.75870532267602	-1.71510487518556	-1.67150442769509	-1.70447798861803	-1.66228112294924	-1.62021548060732	-0.871547675124809	11.6796361560867	0.225034829477903	-31.2270329738857	-0.979910548618769	-0.963538038189029	-0.997413517990602	-1.01621620208713	-0.999543444978738	-1.03404014968096	-0.953575476814813	-0.937408669887853	-0.986829700217552	0.00228133100609161	0.00232773511043809	0.00225812034833319
252	14.8022833995669	0.28	-0.871478340848463	-0.900881540737915	-0.842075140959012	0.432513193745873	-15.1587596741983	-15.5285529756988	-14.7889663726978	8.11	4.52	14.48	-1.8063853453533	-1.76336851038576	-1.72035167541823	-1.83809565122693	-1.79432367450736	-1.75055169778779	-1.77724311288713	-1.73582017598838	-1.69175131817022	-0.871478340848463	11.5752685562804	-0.0944959698558814	-31.4128959948947	-0.979910548618769	-0.963538038189029	-0.997413517990602	-1.01621620208713	-0.999543444978738	-1.03404014968096	-0.953575476814813	-0.937408669887853	-0.986829700217552	0.00228133100609161	0.00232773511043809	0.00225812034833319
252	14.8022833995669	0.28	-0.871318156990022	-0.901294327016766	-0.841341986963278	0.418201751225099	-14.9367651979251	-15.3119688035577	-14.5615615922924	7.94	4.51	14	-1.81604938782794	-1.77154901775393	-1.72704864767992	-1.85007521562375	-1.80474107861634	-1.75940694160893	-1.79548568374115	-1.75299123491008	-1.7067718540516	-0.871318156990022	11.3545008827506	-0.0496917861433902	-31.1439524110804	-0.979910548618769	-0.963538038189029	-0.997413517990602	-1.01621620208713	-0.999543444978738	-1.03404014968096	-0.953575476814813	-0.937408669887853	-0.986829700217552	0.00228133100609161	0.00232773511043809	0.00225812034833319
252	14.8022833995669	0.28	-0.870856955053584	-0.9003144317972	-0.841399478309967	0.426792633743845	-14.9986412461937	-15.3688242789336	-14.6284582134537	8.07	4.49	14.29	-1.7951893793733	-1.75194933467386	-1.70870928997442	-1.82715059104374	-1.78314070877888	-1.73913082651403	-1.7675158845822	-1.72434820776259	-1.68261093508495	-0.870856955053584	11.4072690119758	-0.135984337909767	-31.2686105461605	-0.979910548618769	-0.963538038189029	-0.997413517990602	-1.01621620208713	-0.999543444978738	-1.03404014968096	-0.953575476814813	-0.937408669887853	-0.986829700217552	0.00228133100609161	0.00232773511043809	0.00225812034833319
252	14.8022833995669	0.28	-0.870700265513285	-0.900217190607788	-0.841183340418782	0.420296288485409	-14.8912139262316	-15.2636678326049	-14.5187600198584	8.15	4.57	14.22	-1.76703417839722	-1.72391618148738	-1.68079818457754	-1.79754115701907	-1.75367874903556	-1.70981634105205	-1.74384112902147	-1.70191364795148	-1.65968473223823	-0.870700265513285	11.5727433405742	0.232021940828034	-31.1509278946868	-0.979910548618769	-0.963538038189029	-0.997413517990602	-1.01621620208713	-0.999543444978738	-1.03404014968096	-0.953575476814813	-0.937408669887853	-0.986829700217552	0.00228133100609161	0.00232773511043809	0.00225812034833319
252	14.8022833995669	0.28	-0.870685007657335	-0.90045088645964	-0.84091912885503	0.42869489145602	-14.9428142729178	-15.310189160374	-14.5754393854616	8.02	4.51	14.04	-1.79998359226237	-1.75679217491908	-1.71360075757579	-1.83274051817984	-1.78876308363936	-1.74478564909888	-1.77832953641789	-1.73544750301428	-1.69247503476954	-0.870685007657335	11.328505951926	0.063923025392898	-30.9566507856349	-0.979910548618769	-0.963538038189029	-0.997413517990602	-1.01621620208713	-0.999543444978738	-1.03404014968096	-0.953575476814813	-0.937408669887853	-0.986829700217552	0.00228133100609161	0.00232773511043809	0.00225812034833319
252	14.8022833995669	0.28	-0.87042813462471	-0.900204375676281	-0.840651893573139	0.409465597364096	-14.6713584349964	-15.0465917477076	-14.2961251222852	7.99	4.54	14.37	-1.77417570870591	-1.72993114889648	-1.68568658908706	-1.8067802118902	-1.76172255793	-1.7166649039698	-1.74987187985979	-1.70626269595563	-1.66185123352522	-0.87042813462471	11.4498044158923	-0.195078318935188	-31.4310073316171	-0.979910548618769	-0.963538038189029	-0.997413517990602	-1.01621620208713	-0.999543444978738	-1.03404014968096	-0.953575476814813	-0.937408669887853	-0.986829700217552	0.00228133100609161	0.00232773511043809	0.00225812034833319
252	14.8022833995669	0.28	-0.870210109364875	-0.899718833960586	-0.840701384769165	0.420116920267599	-14.7276065920775	-15.0961040314161	-14.3591091527389	8.03	4.53	14.39	-1.77255372042478	-1.72928550329357	-1.68601728616236	-1.80467370543609	-1.76062143619424	-1.71656916695239	-1.74713616920443	-1.70345169605099	-1.66142543799966	-0.870210109364875	11.6102489265732	-0.111487620240952	-31.4063845517742	-0.979910548618769	-0.963538038189029	-0.997413517990602	-1.01621620208713	-0.999543444978738	-1.03404014968096	-0.953575476814813	-0.937408669887853	-0.986829700217552	0.00228133100609161	0.00232773511043809	0.00225812034833319
252	14.8022833995669	0.28	-0.870141450660152	-0.899962146044239	-0.840320755276065	0.41411716538998	-14.7994996307847	-15.1743931827732	-14.4246060787963	7.83	4.47	14.1	-1.82323457371256	-1.77819034181383	-1.7331461099151	-1.85886258212231	-1.81293813640138	-1.76701369068045	-1.80098421874813	-1.7550527299498	-1.71116820541697	-0.870141450660152	11.3433639570124	-0.0801749659829521	-31.1236447749436	-0.979910548618769	-0.963538038189029	-0.997413517990602	-1.01621620208713	-0.999543444978738	-1.03404014968096	-0.953575476814813	-0.937408669887853	-0.986829700217552	0.00228133100609161	0.00232773511043809	0.00225812034833319
252	14.8022833995669	0.28	-0.870002855960532	-0.899798578443183	-0.840207133477881	0.416711282277364	-14.6598128141338	-15.029189730558	-14.2904358977097	8.05	4.6	14.35	-1.75985865502394	-1.71660607953656	-1.67335350404919	-1.79145458984167	-1.74742547156099	-1.70339635328031	-1.73736836870327	-1.69495376777498	-1.65213546397705	-0.870002855960532	11.4957958724589	0.0784978816169989	-31.2204533034284	-0.979910548618769	-0.963538038189029	-0.997413517990602	-1.01621620208713	-0.999543444978738	-1.03404014968096	-0.953575476814813	-0.937408669887853	-0.986829700217552	0.00228133100609161	0.00232773511043809	0.00225812034833319
252	14.8022833995669	0.28	-0.869907142879818	-0.899329774129166	-0.840484511630469	0.425134748511346	-15.1110847219781	-15.4853094966253	-14.7368599473308	8.08	4.59	14.37	-1.80613567746198	-1.76248781126803	-1.71883994507408	-1.83813082342554	-1.7937097485146	-1.74928867360367	-1.78317420962215	-1.73869969687757	-1.69586297919116	-0.869907142879818	11.4907146174521	0.0648009326536962	-31.2488242214795	-0.979910548618769	-0.963538038189029	-0.997413517990602	-1.01621620208713	-0.999543444978738	-1.03404014968096	-0.953575476814813	-0.937408669887853	-0.986829700217552	0.00228133100609161	0.00232773511043809	0.00225812034833319
252	14.8022833995669	0.28	-0.86981999773604	-0.899348436138584	-0.840291559333495	0.4181726974869	-14.8367936546764	-15.2095082808959	-14.4640790284568	8.08	4.56	13.97	-1.77437394743781	-1.73089225753837	-1.68741056763893	-1.80583104254852	-1.76157848489782	-1.71732592724713	-1.7564249840927	-1.71214264982582	-1.66944786480645	-0.86981999773604	11.4763570672051	-0.149154383637089	-31.3818356123994	-0.979910548618769	-0.963538038189029	-0.997413517990602	-1.01621620208713	-0.999543444978738	-1.03404014968096	-0.953575476814813	-0.937408669887853	-0.986829700217552	0.00228133100609161	0.00232773511043809	0.00225812034833319
252	14.8022833995669	0.28	-0.869669372922832	-0.899145981875065	-0.8401927639706	0.424466017566149	-14.9527442752746	-15.3235548376621	-14.5819337128871	7.92	4.43	14.09	-1.82291702373344	-1.77880474731211	-1.73469247089079	-1.85741102440206	-1.81246403698042	-1.76751704955878	-1.79669908761099	-1.75322695483507	-1.70924733375066	-0.869669372922832	11.5050742555911	-0.266293392064994	-31.3071274323474	-0.979910548618769	-0.963538038189029	-0.997413517990602	-1.01621620208713	-0.999543444978738	-1.03404014968096	-0.953575476814813	-0.937408669887853	-0.986829700217552	0.00228133100609161	0.00232773511043809	0.00225812034833319
252	14.8022833995669	0.28	-0.869370926331999	-0.8991273355064	-0.839614517157599	0.419433138525768	-15.033954339837	-15.4106452548852	-14.6572634247888	8.04	4.58	14.04	-1.80619946086334	-1.76204952966844	-1.71789959847354	-1.83872918959008	-1.79378411626598	-1.74883904294188	-1.78702181124971	-1.74306881218328	-1.70035366172365	-0.869370926331999	11.4092242377116	-0.094318583692641	-31.2989296392906	-0.979910548618769	-0.963538038189029	-0.997413517990602	-1.01621620208713	-0.999543444978738	-1.03404014968096	-0.953575476814813	-0.937408669887853	-0.986829700217552	0.00228133100609161	0.00232773511043809	0.00225812034833319
252	14.8022833995669	0.28	-0.869281233825633	-0.898711639005205	-0.839850828646061	0.425059554378424	-15.0722702385537	-15.4455912032489	-14.6989492738584	8.05	4.51	14.32	-1.80754101015527	-1.76385262395122	-1.72016423774717	-1.83992764205876	-1.7954564688117	-1.75098529556465	-1.78077007086986	-1.73751016784418	-1.69512397360594	-0.869281233825633	11.574466199044	0.0194878471938503	-31.2636689152754	-0.979910548618769	-0.963538038189029	-0.997413517990602	-1.01621620208713	-0.999543444978738	-1.03404014968096	-0.953575476814813	-0.937408669887853	-0.986829700217552	0.00228133100609161	0.00232773511043809	0.00225812034833319
252	14.8022833995669	0.28	-0.869225783019216	-0.898549711018546	-0.839901855019887	0.422878356781971	-15.1948453107942	-15.5728867454975	-14.8168038760909	7.93	4.48	13.78	-1.84902971633371	-1.80414337906076	-1.75925704178782	-1.88379895857763	-1.8380685764955	-1.79233819441338	-1.82996849342771	-1.78537306590246	-1.74129695754298	-0.869225783019216	11.4529399654246	-0.109615549708032	-31.2110889255247	-0.979910548618769	-0.963538038189029	-0.997413517990602	-1.01621620208713	-0.999543444978738	-1.03404014968096	-0.953575476814813	-0.937408669887853	-0.986829700217552	0.00228133100609161	0.00232773511043809	0.00225812034833319
252	14.8022833995669	0.28	-0.869135186622783	-0.899186771554812	-0.839083601690754	0.40668260623397	-14.586587293527	-14.9618078337579	-14.2113667532962	7.97	4.58	14.13	-1.76793392596317	-1.72359669545178	-1.6792594649404	-1.80065412541634	-1.75549631954055	-1.71033851366476	-1.74944408087212	-1.70475106733057	-1.6622096505091	-0.869135186622783	11.4086383360374	0.103875019127488	-31.1023664231972	-0.979910548618769	-0.963538038189029	-0.997413517990602	-1.01621620208713	-0.999543444978738	-1.03404014968096	-0.953575476814813	-0.937408669887853	-0.986829700217552	0.00228133100609161	0.00232773511043809	0.00225812034833319
252	14.8022833995669	0.28	-0.869033139257516	-0.898374655165099	-0.839691623349933	0.42051664569595	-14.77115658534	-15.1404406409794	-14.4018725297006	8.11	4.47	14.47	-1.76110971255178	-1.71815523371602	-1.67520075488026	-1.79201751436028	-1.748309176461	-1.70460083856173	-1.72985585637276	-1.68798064681805	-1.64629402230725	-0.869033139257516	11.5981001665102	-0.174236365728301	-31.4297677234054	-0.979910548618769	-0.963538038189029	-0.997413517990602	-1.01621620208713	-0.999543444978738	-1.03404014968096	-0.953575476814813	-0.937408669887853	-0.986829700217552	0.00228133100609161	0.00232773511043809	0.00225812034833319
252	14.8022833995669	0.28	-0.868921257134259	-0.898553959775619	-0.8392885544929	0.423624323988074	-14.9145132925841	-15.2850136500247	-14.5440129351435	7.81	4.45	13.76	-1.84243187650119	-1.79777233713581	-1.75311279777043	-1.87880524236563	-1.83326403253775	-1.78772282270987	-1.82356805401978	-1.78071843839257	-1.73506732981379	-0.868921257134259	11.2729546737265	-0.214998048031831	-31.0549365000921	-0.979910548618769	-0.963538038189029	-0.997413517990602	-1.01621620208713	-0.999543444978738	-1.03404014968096	-0.953575476814813	-0.937408669887853	-0.986829700217552	0.00228133100609161	0.00232773511043809	0.00225812034833319
252	14.8022833995669	0.28	-0.868630467212418	-0.898623376172331	-0.838637558252506	0.422517985950931	-15.2179338325931	-15.5968293698841	-14.8390382953022	8.1	4.57	14.11	-1.81618530701493	-1.77206451224301	-1.72794371747109	-1.84817983775096	-1.8032817962306	-1.75838375471025	-1.79556314772778	-1.75133790202241	-1.70713569766466	-0.868630467212418	11.5187725268202	0.0071768570072035	-31.3209316387966	-0.979910548618769	-0.963538038189029	-0.997413517990602	-1.01621620208713	-0.999543444978738	-1.03404014968096	-0.953575476814813	-0.937408669887853	-0.986829700217552	0.00228133100609161	0.00232773511043809	0.00225812034833319
252	14.8022833995669	0.28	-0.8684048920589	-0.898074581487939	-0.838735202629861	0.417773129873243	-14.8406983800924	-15.2138173904758	-14.4675793697091	8.11	4.62	14.11	-1.7692242535846	-1.72583401261477	-1.68244377164494	-1.8002491050196	-1.75609797928511	-1.71194685355062	-1.74975672423784	-1.7085386435418	-1.66481361829523	-0.8684048920589	11.4519347744127	0.213674063197158	-31.0257624168513	-0.979910548618769	-0.963538038189029	-0.997413517990602	-1.01621620208713	-0.999543444978738	-1.03404014968096	-0.953575476814813	-0.937408669887853	-0.986829700217552	0.00228133100609161	0.00232773511043809	0.00225812034833319
252	14.8022833995669	0.28	-0.868154057860485	-0.897690128421525	-0.838617987299446	0.417221339130068	-14.7916893841423	-15.1639983633285	-14.419380404956	7.83	4.46	14.07	-1.82303934139929	-1.77827977997292	-1.73352021854655	-1.85872940724554	-1.81309357745882	-1.76745774767209	-1.80020162467707	-1.75714273629068	-1.71199132478778	-0.868154057860485	11.3688734922496	-0.00475315313409486	-31.0327438200155	-0.979910548618769	-0.963538038189029	-0.997413517990602	-1.01621620208713	-0.999543444978738	-1.03404014968096	-0.953575476814813	-0.937408669887853	-0.986829700217552	0.00228133100609161	0.00232773511043809	0.00225812034833319
252	14.8022833995669	0.28	-0.867074252978584	-0.896406047069708	-0.83774245888746	0.417612106990958	-14.8158930815509	-15.1885117690599	-14.4432743940419	7.93	4.5	14.17	-1.80446417592582	-1.76019538362319	-1.71592659132056	-1.83846161697786	-1.79335876785281	-1.74825591872776	-1.78136000912552	-1.73737723843047	-1.69299202742236	-0.867074252978584	11.4990682041013	0.185954259495592	-30.9858928506287	-0.979910548618769	-0.963538038189029	-0.997413517990602	-1.01621620208713	-0.999543444978738	-1.03404014968096	-0.953575476814813	-0.937408669887853	-0.986829700217552	0.00228133100609161	0.00232773511043809	0.00225812034833319
252	14.8022833995669	0.28	-0.866872720131659	-0.896466972145925	-0.837278468117393	0.418577988888064	-14.9624631830005	-15.3380218627273	-14.5869045032738	7.85	4.48	13.95	-1.8388055903645	-1.79378157058072	-1.74875755079694	-1.87448297889337	-1.82858538147018	-1.78268778404699	-1.81903371148658	-1.77460263150327	-1.72917815809149	-0.866872720131659	11.4617779566835	-0.10671075813549	-31.1638820669943	-0.979910548618769	-0.963538038189029	-0.997413517990602	-1.01621620208713	-0.999543444978738	-1.03404014968096	-0.953575476814813	-0.937408669887853	-0.986829700217552	0.00228133100609161	0.00232773511043809	0.00225812034833319
252	14.8022833995669	0.28	-0.866720633377319	-0.896303986140372	-0.837137280614266	0.431835752900395	-15.1804487171108	-15.5512826179793	-14.8096148162422	7.87	4.37	13.86	-1.859198716827	-1.81486450147079	-1.77053028611459	-1.89495025312001	-1.84976351119148	-1.80457676926295	-1.8337373957194	-1.78965911211608	-1.74586112519037	-0.866720633377319	11.2131843119854	-0.0627350453046714	-30.9264687012235	-0.979910548618769	-0.963538038189029	-0.997413517990602	-1.01621620208713	-0.999543444978738	-1.03404014968096	-0.953575476814813	-0.937408669887853	-0.986829700217552	0.00228133100609161	0.00232773511043809	0.00225812034833319
252	14.8022833995669	0.28	-0.866713029938968	-0.896012440214287	-0.837413619663649	0.432349088265327	-15.1427064425894	-15.5122316480769	-14.7731812371019	7.84	4.46	13.92	-1.86112042118501	-1.81678567157078	-1.77245092195656	-1.8973199466905	-1.85212286872762	-1.80692579076475	-1.84053805192302	-1.79634299130201	-1.753321082789	-0.866713029938968	11.3722316335746	-0.0290164085130651	-31.0337055359603	-0.979910548618769	-0.963538038189029	-0.997413517990602	-1.01621620208713	-0.999543444978738	-1.03404014968096	-0.953575476814813	-0.937408669887853	-0.986829700217552	0.00228133100609161	0.00232773511043809	0.00225812034833319
252	14.8022833995669	0.28	-0.866589641156649	-0.895983601750303	-0.837195680562995	0.423621034333257	-14.9626801579845	-15.3343795613213	-14.5909807546478	8.13	4.59	14.3	-1.77948138286252	-1.73634744544993	-1.69321350803734	-1.81045964037332	-1.76657480203337	-1.72268996369341	-1.75484950504394	-1.71304152225082	-1.67068915897012	-0.866589641156649	11.6084363106919	0.238974206849452	-31.1165569393315	-0.979910548618769	-0.963538038189029	-0.997413517990602	-1.01621620208713	-0.999543444978738	-1.03404014968096	-0.953575476814813	-0.937408669887853	-0.986829700217552	0.00228133100609161	0.00232773511043809	0.00225812034833319
252	14.8022833995669	0.28	-0.866530711263295	-0.895784615139996	-0.837276807386593	0.419594853280773	-14.6600697919474	-15.0272707087849	-14.2928688751099	7.96	4.47	14.08	-1.77820710887142	-1.73475548725907	-1.69130386564672	-1.81127339581717	-1.76701377845375	-1.72275416109032	-1.75454339159897	-1.71134811014363	-1.66826462470891	-0.866530711263295	11.4155066418227	-0.148727290811662	-31.2117891202402	-0.979910548618769	-0.963538038189029	-0.997413517990602	-1.01621620208713	-0.999543444978738	-1.03404014968096	-0.953575476814813	-0.937408669887853	-0.986829700217552	0.00228133100609161	0.00232773511043809	0.00225812034833319
252	14.8022833995669	0.28	-0.866354523045412	-0.896117033332534	-0.836592012758291	0.425796439264251	-14.9373866878366	-15.306809508267	-14.5679638674061	8.06	4.5	14.23	-1.78956546846529	-1.74637512743777	-1.70318478641025	-1.82152480972146	-1.77756314466462	-1.73360147960778	-1.76323276400513	-1.72017898106604	-1.67805097343467	-0.866354523045412	11.434718545377	0.0623993553992699	-31.0951368091072	-0.979910548618769	-0.963538038189029	-0.997413517990602	-1.01621620208713	-0.999543444978738	-1.03404014968096	-0.953575476814813	-0.937408669887853	-0.986829700217552	0.00228133100609161	0.00232773511043809	0.00225812034833319
252	14.8022833995669	0.28	-0.8658621310709	-0.895580753764003	-0.836143508377797	0.420109830804845	-14.804683178051	-15.1751145300233	-14.4342518260787	8.04	4.51	14.18	-1.77802010041772	-1.73461783229457	-1.69121556417142	-1.81000741332073	-1.76582432054276	-1.7216412277648	-1.75330899460456	-1.71196831678323	-1.66820656427663	-0.8658621310709	11.4368677064674	-0.137364777675792	-31.3232440188014	-0.979910548618769	-0.963538038189029	-0.997413517990602	-1.01621620208713	-0.999543444978738	-1.03404014968096	-0.953575476814813	-0.937408669887853	-0.986829700217552	0.00228133100609161	0.00232773511043809	0.00225812034833319
252	14.8022833995669	0.28	-0.865854907781419	-0.895485860981521	-0.836223954581317	0.413281326367661	-14.9433458778343	-15.3225360568998	-14.5641556987687	7.96	4.56	14.19	-1.81425022615017	-1.76935257568494	-1.72445492521971	-1.84805462046163	-1.80232040519508	-1.75658618992853	-1.79363933993996	-1.74984571488434	-1.70431430633712	-0.865854907781419	11.5435408973709	0.0256646865670253	-31.2703874486623	-0.979910548618769	-0.963538038189029	-0.997413517990602	-1.01621620208713	-0.999543444978738	-1.03404014968096	-0.953575476814813	-0.937408669887853	-0.986829700217552	0.00228133100609161	0.00232773511043809	0.00225812034833319
252	14.8022833995669	0.28	-0.865829840336113	-0.895459900925525	-0.836199779746701	0.420362191223527	-14.8073281177173	-15.1776338179636	-14.437022417471	8.2	4.51	14.35	-1.74618375578252	-1.70358015852888	-1.66097656127524	-1.77568133506544	-1.73235805239291	-1.68903476972039	-1.71862747752761	-1.67696748313132	-1.63437316798187	-0.865829840336113	11.5022956741946	-0.181611861919504	-31.4483078454391	-0.979910548618769	-0.963538038189029	-0.997413517990602	-1.01621620208713	-0.999543444978738	-1.03404014968096	-0.953575476814813	-0.937408669887853	-0.986829700217552	0.00228133100609161	0.00232773511043809	0.00225812034833319
252	14.8022833995669	0.28	-0.865355748458108	-0.894830232058715	-0.8358812648575	0.421952234624373	-14.8848679412155	-15.2559007990907	-14.5138350833403	7.96	4.57	14.2	-1.80639183086577	-1.76245927438975	-1.71852671791374	-1.84005173842263	-1.79530055236446	-1.75054936630628	-1.78590534554658	-1.74161319634979	-1.69927433294111	-0.865355748458108	11.519459870821	0.0998673344883156	-31.0993616261889	-0.979910548618769	-0.963538038189029	-0.997413517990602	-1.01621620208713	-0.999543444978738	-1.03404014968096	-0.953575476814813	-0.937408669887853	-0.986829700217552	0.00228133100609161	0.00232773511043809	0.00225812034833319
252	14.8022833995669	0.28	-0.865308815889182	-0.894981319700466	-0.835636312077898	0.417267298409968	-14.6735023362584	-15.0428016270099	-14.3042030455069	8.04	4.53	13.95	-1.76393316175716	-1.72062877726003	-1.6773243927629	-1.79575319638549	-1.75166763318833	-1.70758206999116	-1.74383358593687	-1.70150628646169	-1.65606115870776	-0.865308815889182	11.4202716240202	0.159531261324257	-30.970327156743	-0.979910548618769	-0.963538038189029	-0.997413517990602	-1.01621620208713	-0.999543444978738	-1.03404014968096	-0.953575476814813	-0.937408669887853	-0.986829700217552	0.00228133100609161	0.00232773511043809	0.00225812034833319
252	14.8022833995669	0.28	-0.865165945480086	-0.894531663202328	-0.835800227757844	0.42571168314368	-14.8261051558594	-15.1928393878	-14.4593709239188	8.01	4.47	14.16	-1.78701351607305	-1.74387746937656	-1.70074142268006	-1.81958486688757	-1.77566259261245	-1.73174031833734	-1.76217795851574	-1.718709347806	-1.67705041760465	-0.865165945480086	11.4166749462154	-0.0481604579127751	-31.0874723359291	-0.979910548618769	-0.963538038189029	-0.997413517990602	-1.01621620208713	-0.999543444978738	-1.03404014968096	-0.953575476814813	-0.937408669887853	-0.986829700217552	0.00228133100609161	0.00232773511043809	0.00225812034833319
252	14.8022833995669	0.28	-0.865000187737275	-0.894216224086374	-0.835784151388177	0.419262848709272	-14.8525319667657	-15.2248073146672	-14.4802566188641	8.01	4.49	14.17	-1.79109526992562	-1.74729960138575	-1.70350393284589	-1.82376065829328	-1.77916625919693	-1.73457186010057	-1.76624269592459	-1.72433847034415	-1.67938704770062	-0.865000187737275	11.5206143168148	0.0424688488930803	-31.1786078549854	-0.979910548618769	-0.963538038189029	-0.997413517990602	-1.01621620208713	-0.999543444978738	-1.03404014968096	-0.953575476814813	-0.937408669887853	-0.986829700217552	0.00228133100609161	0.00232773511043809	0.00225812034833319
252	14.8022833995669	0.28	-0.864865982909263	-0.894451199115636	-0.835280766702889	0.426709729171083	-15.1387815490205	-15.5124867166012	-14.7650763814398	7.92	4.48	13.96	-1.844404760896	-1.79997193701356	-1.75553911313113	-1.87924433371921	-1.8339722035	-1.7887000732808	-1.823756387597	-1.77885362768675	-1.73544492485954	-0.864865982909263	11.3495725913282	-0.244346846424191	-31.2651800704406	-0.979910548618769	-0.963538038189029	-0.997413517990602	-1.01621620208713	-0.999543444978738	-1.03404014968096	-0.953575476814813	-0.937408669887853	-0.986829700217552	0.00228133100609161	0.00232773511043809	0.00225812034833319
252	14.8022833995669	0.28	-0.864565761179981	-0.8940423659573	-0.835089156402663	0.415373912520096	-14.7966912905439	-15.1705446328426	-14.4228379482452	7.99	4.5	14.15	-1.78940774579483	-1.74531070889266	-1.70121367199049	-1.8223299266128	-1.77742157623228	-1.73251322585175	-1.76533328887729	-1.72322388662083	-1.67904880439829	-0.864565761179981	11.4864936013208	0.0730619852590799	-31.0901780405206	-0.979910548618769	-0.963538038189029	-0.997413517990602	-1.01621620208713	-0.999543444978738	-1.03404014968096	-0.953575476814813	-0.937408669887853	-0.986829700217552	0.00228133100609161	0.00232773511043809	0.00225812034833319
252	14.8022833995669	0.28	-0.864521289895804	-0.893742112196601	-0.835300467595007	0.425493788901186	-15.080103090169	-15.4532864152988	-14.7069197650393	8.15	4.63	14.16	-1.78896547659002	-1.74576352801063	-1.70256157943125	-1.81984986754103	-1.77590208798434	-1.73195430842765	-1.77002862677736	-1.72728573810715	-1.68490897970004	-0.864521289895804	11.6786034887645	-0.139987122671341	-31.5841577529114	-0.979910548618769	-0.963538038189029	-0.997413517990602	-1.01621620208713	-0.999543444978738	-1.03404014968096	-0.953575476814813	-0.937408669887853	-0.986829700217552	0.00228133100609161	0.00232773511043809	0.00225812034833319
252	14.8022833995669	0.28	-0.864499669575373	-0.893972773183425	-0.835026565967321	0.416212556949097	-14.8053106572503	-15.1787365928756	-14.4318847216251	7.88	4.5	13.98	-1.81288857099479	-1.76828804665828	-1.72368752232176	-1.84763963211576	-1.80218416524608	-1.75672869837639	-1.79327344732297	-1.74960752006519	-1.70445477961654	-0.864499669575373	11.4023161746536	-0.0793272580587218	-31.1996050795137	-0.979910548618769	-0.963538038189029	-0.997413517990602	-1.01621620208713	-0.999543444978738	-1.03404014968096	-0.953575476814813	-0.937408669887853	-0.986829700217552	0.00228133100609161	0.00232773511043809	0.00225812034833319
252	14.8022833995669	0.28	-0.864122593922614	-0.893381353700127	-0.834863834145101	0.427447888195006	-15.2182479846605	-15.5933485745677	-14.8431473947534	8	4.54	14.41	-1.83671240578531	-1.79252998379908	-1.74834756181286	-1.87034798189199	-1.82535645053588	-1.78036491917978	-1.81046187303637	-1.76630926484097	-1.72294192537321	-0.864122593922614	11.542343264074	-0.222139440135882	-31.5471486408737	-0.979910548618769	-0.963538038189029	-0.997413517990602	-1.01621620208713	-0.999543444978738	-1.03404014968096	-0.953575476814813	-0.937408669887853	-0.986829700217552	0.00228133100609161	0.00232773511043809	0.00225812034833319
252	14.8022833995669	0.28	-0.863951400871159	-0.893773566383385	-0.834129235358932	0.419975668033302	-14.9727541199569	-15.3474939902165	-14.5980142496973	7.9	4.52	14.18	-1.82839537155446	-1.78375142872208	-1.7391074858897	-1.86315586502614	-1.81766317497666	-1.77217048492717	-1.80541084312752	-1.76183966838735	-1.71868338002599	-0.863951400871159	11.4662997859069	-0.000893191005954396	-31.1365691229541	-0.979910548618769	-0.963538038189029	-0.997413517990602	-1.01621620208713	-0.999543444978738	-1.03404014968096	-0.953575476814813	-0.937408669887853	-0.986829700217552	0.00228133100609161	0.00232773511043809	0.00225812034833319
252	14.8022833995669	0.28	-0.863938046304168	-0.893676186791804	-0.834199905816532	0.421901309368649	-14.8916709735114	-15.2629121635675	-14.5204297834553	8.1	4.53	14.33	-1.77582089844474	-1.73262744646126	-1.68943399447778	-1.80701497478797	-1.76306278647028	-1.71911059815259	-1.74943943913215	-1.70677070318651	-1.66456550644564	-0.863938046304168	11.5426839646001	0.0444320574946733	-31.243094276125	-0.979910548618769	-0.963538038189029	-0.997413517990602	-1.01621620208713	-0.999543444978738	-1.03404014968096	-0.953575476814813	-0.937408669887853	-0.986829700217552	0.00228133100609161	0.00232773511043809	0.00225812034833319
252	14.8022833995669	0.28	-0.863637287365533	-0.892824225873675	-0.834450348857391	0.418340032955129	-14.8220904861667	-15.1943077412846	-14.4498732310487	7.91	4.52	14.23	-1.80811564230882	-1.76382195991306	-1.71952827751729	-1.84236505937155	-1.79723236382523	-1.75209966827891	-1.78620562158987	-1.74113241112436	-1.69842604206664	-0.863637287365533	11.5025551404819	0.143695460194541	-31.0724129977509	-0.979910548618769	-0.963538038189029	-0.997413517990602	-1.01621620208713	-0.999543444978738	-1.03404014968096	-0.953575476814813	-0.937408669887853	-0.986829700217552	0.00228133100609161	0.00232773511043809	0.00225812034833319
252	14.8022833995669	0.28	-0.863608934805564	-0.893177896047307	-0.834039973563821	0.424067227248617	-14.8075539462343	-15.1750638374068	-14.4400440550619	8.09	4.54	14.48	-1.76915224318001	-1.72630689140258	-1.68346153962516	-1.80044399115505	-1.75684081542274	-1.71323763969043	-1.74218325449016	-1.69993739042845	-1.65730691981766	-0.863608934805564	11.5844175309922	-0.12065228824243	-31.4551789656464	-0.979910548618769	-0.963538038189029	-0.997413517990602	-1.01621620208713	-0.999543444978738	-1.03404014968096	-0.953575476814813	-0.937408669887853	-0.986829700217552	0.00228133100609161	0.00232773511043809	0.00225812034833319
252	14.8022833995669	0.28	-0.863276031575882	-0.892469055567191	-0.834083007584572	0.423621753904584	-14.8773663480391	-15.2469458610633	-14.5077868350148	7.88	4.45	13.79	-1.82236737184027	-1.77819395822857	-1.73402054461686	-1.8573828861292	-1.81236071127462	-1.76733853642003	-1.80343779103534	-1.75844357983253	-1.71508541742896	-0.863276031575882	11.3321748327276	-0.0246962965959584	-31.0426048065576	-0.979910548618769	-0.963538038189029	-0.997413517990602	-1.01621620208713	-0.999543444978738	-1.03404014968096	-0.953575476814813	-0.937408669887853	-0.986829700217552	0.00228133100609161	0.00232773511043809	0.00225812034833319
252	14.8022833995669	0.28	-0.86327595986273	-0.892473940028081	-0.834077979697379	0.433106674158914	-15.1798993898557	-15.5497610331191	-14.8100377465924	7.89	4.47	14.16	-1.8554212239879	-1.81128876810075	-1.7671563122136	-1.89087714245129	-1.84590134342604	-1.8009255444008	-1.83072604095021	-1.78738393289002	-1.74408392015013	-0.86327595986273	11.460063231406	-0.0746862549544078	-31.1239756786789	-0.979910548618769	-0.963538038189029	-0.997413517990602	-1.01621620208713	-0.999543444978738	-1.03404014968096	-0.953575476814813	-0.937408669887853	-0.986829700217552	0.00228133100609161	0.00232773511043809	0.00225812034833319
252	14.8022833995669	0.28	-0.862754171404233	-0.892111725311273	-0.833396617497194	0.428902546397509	-15.1179534385623	-15.489476666034	-14.7464302110906	8.03	4.57	14.19	-1.81695332897564	-1.77337274975396	-1.72979217053228	-1.84976892893491	-1.80540125032497	-1.76103357171503	-1.796436515685	-1.75275958671394	-1.70973521602178	-0.862754171404233	11.4928216016288	-0.401868659724398	-31.6117759708793	-0.979910548618769	-0.963538038189029	-0.997413517990602	-1.01621620208713	-0.999543444978738	-1.03404014968096	-0.953575476814813	-0.937408669887853	-0.986829700217552	0.00228133100609161	0.00232773511043809	0.00225812034833319
252	14.8022833995669	0.28	-0.862457655694675	-0.892118131190069	-0.832797180199281	0.415389600658226	-14.9732257139205	-15.3515271567608	-14.5949242710801	8.13	4.54	14.33	-1.78086540058474	-1.73698025849652	-1.6930951164083	-1.81183130651531	-1.76718308419587	-1.72253486187642	-1.75435273744264	-1.71122548790399	-1.66887652454637	-0.862457655694675	11.6380829052047	0.0439608126536232	-31.3527944050959	-0.979910548618769	-0.963538038189029	-0.997413517990602	-1.01621620208713	-0.999543444978738	-1.03404014968096	-0.953575476814813	-0.937408669887853	-0.986829700217552	0.00228133100609161	0.00232773511043809	0.00225812034833319
252	14.8022833995669	0.28	-0.862176115375832	-0.891440296279401	-0.832911934472263	0.425431953088631	-15.2154268640766	-15.5920066385947	-14.8388470895584	8.16	4.57	14.07	-1.80334829896018	-1.75979364229917	-1.71623898563816	-1.83438048318793	-1.79007633396896	-1.74577218474999	-1.78225162805142	-1.73887850237876	-1.69647399145079	-0.862176115375832	11.5092428776827	0.29011647225326	-31.0494333441133	-0.979910548618769	-0.963538038189029	-0.997413517990602	-1.01621620208713	-0.999543444978738	-1.03404014968096	-0.953575476814813	-0.937408669887853	-0.986829700217552	0.00228133100609161	0.00232773511043809	0.00225812034833319
252	14.8022833995669	0.28	-0.86208865197207	-0.891452723797372	-0.832724580146769	0.426278804788733	-14.9200698255202	-15.2887006104746	-14.5514390405657	7.96	4.47	14	-1.80923144148077	-1.76560847943648	-1.72198551739218	-1.84288009296665	-1.79844581744805	-1.75401154192945	-1.7872377754851	-1.74467396725685	-1.70003406046819	-0.86208865197207	11.4056027062426	-0.0666756097932706	-31.1027081380515	-0.979910548618769	-0.963538038189029	-0.997413517990602	-1.01621620208713	-0.999543444978738	-1.03404014968096	-0.953575476814813	-0.937408669887853	-0.986829700217552	0.00228133100609161	0.00232773511043809	0.00225812034833319
252	14.8022833995669	0.28	-0.861711586452919	-0.891036082815295	-0.832387090090543	0.422415609855981	-14.8341107773561	-15.2035273971531	-14.4646941575591	7.96	4.47	14.25	-1.79996616596507	-1.75623043284143	-1.71249469971779	-1.83349254521395	-1.78894218523612	-1.74439182525828	-1.77358530431788	-1.73041631752599	-1.6878265820691	-0.861711586452919	11.5114451635709	-0.0723971074570077	-31.1911992066868	-0.979910548618769	-0.963538038189029	-0.997413517990602	-1.01621620208713	-0.999543444978738	-1.03404014968096	-0.953575476814813	-0.937408669887853	-0.986829700217552	0.00228133100609161	0.00232773511043809	0.00225812034833319
252	14.8022833995669	0.28	-0.861223775333327	-0.890389285866752	-0.832058264799901	0.426561470482876	-14.886288302897	-15.2538719785209	-14.5187046272731	8.07	4.47	14.12	-1.78182323312504	-1.73888533943703	-1.69594744574903	-1.81355017990841	-1.76984773884966	-1.7261452977909	-1.75572939925616	-1.7131954899342	-1.6721124125831	-0.861223775333327	11.4504373070507	0.204276157296207	-30.9184052563867	-0.979910548618769	-0.963538038189029	-0.997413517990602	-1.01621620208713	-0.999543444978738	-1.03404014968096	-0.953575476814813	-0.937408669887853	-0.986829700217552	0.00228133100609161	0.00232773511043809	0.00225812034833319
252	14.8022833995669	0.28	-0.861032056788214	-0.890782881836461	-0.831281231739966	0.418953243579226	-15.0331644815343	-15.4102070099485	-14.65612195312	7.9	4.49	14.01	-1.83776511545682	-1.79280039789553	-1.74783568033424	-1.87282139538106	-1.82699895355878	-1.78117651173649	-1.8158513832451	-1.77258104929	-1.72651241558622	-0.861032056788214	11.3632773206766	-0.0240250752057005	-31.0471995753508	-0.979910548618769	-0.963538038189029	-0.997413517990602	-1.01621620208713	-0.999543444978738	-1.03404014968096	-0.953575476814813	-0.937408669887853	-0.986829700217552	0.00228133100609161	0.00232773511043809	0.00225812034833319
252	14.8022833995669	0.28	-0.860871447110346	-0.890074766717799	-0.831668127502894	0.420178440356405	-14.7805121931412	-15.1502866854518	-14.4107377008306	8.04	4.53	14.38	-1.77504622597684	-1.73172250341859	-1.68839878086034	-1.8069760933247	-1.76287305544831	-1.71877001757193	-1.74860310082322	-1.70633716026746	-1.6640021167308	-0.860871447110346	11.6829896441919	0.318257309075135	-31.0477753557851	-0.979910548618769	-0.963538038189029	-0.997413517990602	-1.01621620208713	-0.999543444978738	-1.03404014968096	-0.953575476814813	-0.937408669887853	-0.986829700217552	0.00228133100609161	0.00232773511043809	0.00225812034833319
252	14.8022833995669	0.28	-0.860535411106696	-0.889664861772672	-0.831405960440719	0.418164973099537	-14.7490368423408	-15.1195528139516	-14.3785208707299	8.08	4.63	14.29	-1.76364183048218	-1.72042246583327	-1.67720310118436	-1.7948942760771	-1.75090904682973	-1.70692381758236	-1.74337217352376	-1.70030043997756	-1.65841297663055	-0.860535411106696	11.6139989118521	0.0146096161669402	-31.3973708851326	-0.979910548618769	-0.963538038189029	-0.997413517990602	-1.01621620208713	-0.999543444978738	-1.03404014968096	-0.953575476814813	-0.937408669887853	-0.986829700217552	0.00228133100609161	0.00232773511043809	0.00225812034833319
252	14.8022833995669	0.28	-0.860366360604535	-0.889803035323034	-0.830929685886036	0.416314387933481	-14.8674501774403	-15.2423648554031	-14.4925354994776	8.04	4.54	14.17	-1.78739319917712	-1.74342889626091	-1.69946459334471	-1.81964002977453	-1.77488255531156	-1.73012508084859	-1.76707415177593	-1.72113594458699	-1.67790629383002	-0.860366360604535	11.4848887461711	0.28618713390384	-30.9796026779759	-0.979910548618769	-0.963538038189029	-0.997413517990602	-1.01621620208713	-0.999543444978738	-1.03404014968096	-0.953575476814813	-0.937408669887853	-0.986829700217552	0.00228133100609161	0.00232773511043809	0.00225812034833319
252	14.8022833995669	0.28	-0.860105220136304	-0.889326650959566	-0.830883789313042	0.418035878383283	-14.6763779209973	-15.0451664306052	-14.3075894113895	7.94	4.41	14.06	-1.7856465093148	-1.74187657709809	-1.69810664488138	-1.81917919714253	-1.77458730858362	-1.72999542002471	-1.76054221355248	-1.71709227678927	-1.67381573326211	-0.860105220136304	11.4496927828305	0.345746954663622	-30.6975389894357	-0.979910548618769	-0.963538038189029	-0.997413517990602	-1.01621620208713	-0.999543444978738	-1.03404014968096	-0.953575476814813	-0.937408669887853	-0.986829700217552	0.00228133100609161	0.00232773511043809	0.00225812034833319
252	14.8022833995669	0.28	-0.860038414060427	-0.889330162565356	-0.830746665555498	0.412794793831883	-14.698733047448	-15.0720905762753	-14.3253755186206	7.81	4.41	13.89	-1.81499619588951	-1.77003610949014	-1.72507602309078	-1.85071705403087	-1.80487211020209	-1.75902716637332	-1.79302915452739	-1.74854494341827	-1.70383388288483	-0.860038414060427	11.2958598932243	0.0394843964793618	-30.837526396206	-0.979910548618769	-0.963538038189029	-0.997413517990602	-1.01621620208713	-0.999543444978738	-1.03404014968096	-0.953575476814813	-0.937408669887853	-0.986829700217552	0.00228133100609161	0.00232773511043809	0.00225812034833319
252	14.8022833995669	0.28	-0.859977104352303	-0.889037314049782	-0.830916894654824	0.425328606616786	-14.9524666293407	-15.3226164152103	-14.5823168434711	8	4.48	14	-1.8047168418988	-1.76112013918939	-1.71752343647999	-1.83775997292929	-1.79336504441145	-1.74897011589361	-1.78232407150316	-1.73906132988345	-1.69642239968985	-0.859977104352303	11.4282150964389	0.148432252603275	-30.8811995273521	-0.979910548618769	-0.963538038189029	-0.997413517990602	-1.01621620208713	-0.999543444978738	-1.03404014968096	-0.953575476814813	-0.937408669887853	-0.986829700217552	0.00228133100609161	0.00232773511043809	0.00225812034833319
252	14.8022833995669	0.28	-0.859885949474624	-0.889133629253187	-0.830638269696061	0.425748393739001	-14.8332696453182	-15.2001535501509	-14.4663857404855	8.01	4.49	14.51	-1.78885675254722	-1.74567937618747	-1.70250199982772	-1.8215217481322	-1.77755594150482	-1.73359013487744	-1.75942600350958	-1.71723347319436	-1.6734450770275	-0.859885949474624	11.5483768185811	0.0763432767906183	-31.1584387614247	-0.979910548618769	-0.963538038189029	-0.997413517990602	-1.01621620208713	-0.999543444978738	-1.03404014968096	-0.953575476814813	-0.937408669887853	-0.986829700217552	0.00228133100609161	0.00232773511043809	0.00225812034833319
252	14.8022833995669	0.28	-0.859739024529062	-0.88889256117662	-0.830585487881504	0.425095211163821	-14.8468327447256	-15.2145430833784	-14.4791224060727	8.01	4.53	14.2	-1.79005185713864	-1.74678926482894	-1.70352667251924	-1.82270823865522	-1.77865639562397	-1.73460455259272	-1.76718197734515	-1.72350944101806	-1.68134269338441	-0.859739024529062	11.6130471270554	0.231706014348056	-30.9817453460024	-0.979910548618769	-0.963538038189029	-0.997413517990602	-1.01621620208713	-0.999543444978738	-1.03404014968096	-0.953575476814813	-0.937408669887853	-0.986829700217552	0.00228133100609161	0.00232773511043809	0.00225812034833319
252	14.8022833995669	0.28	-0.859708505328984	-0.889396291309077	-0.830020719348891	0.412673153640144	-14.6480627673001	-15.0202266106238	-14.2758989239764	7.87	4.43	14.23	-1.79645529241354	-1.75194360005925	-1.70743190770496	-1.8310466643016	-1.78567788381932	-1.74030910333704	-1.76929108445063	-1.7261710730569	-1.68133315790365	-0.859708505328984	11.3764714593449	0.0415053285382245	-30.942820887852	-0.979910548618769	-0.963538038189029	-0.997413517990602	-1.01621620208713	-0.999543444978738	-1.03404014968096	-0.953575476814813	-0.937408669887853	-0.986829700217552	0.00228133100609161	0.00232773511043809	0.00225812034833319
252	14.8022833995669	0.28	-0.859632590488667	-0.889352096815586	-0.829913084161748	0.419791208699884	-15.1312710066725	-15.5101216773306	-14.7524203360143	8.05	4.54	14.31	-1.81607366946988	-1.7717142026677	-1.72735473586553	-1.848672781688	-1.803517048049	-1.75836131441001	-1.79133215945622	-1.74759805090759	-1.70470228833926	-0.859632590488667	11.5876027871258	-0.142062806809192	-31.4390494528225	-0.979910548618769	-0.963538038189029	-0.997413517990602	-1.01621620208713	-0.999543444978738	-1.03404014968096	-0.953575476814813	-0.937408669887853	-0.986829700217552	0.00228133100609161	0.00232773511043809	0.00225812034833319
252	14.8022833995669	0.28	-0.859569112042244	-0.888947548924303	-0.830190675160185	0.420986512819836	-14.9141361918714	-15.2866355435861	-14.5416368401567	7.94	4.54	14.21	-1.81316349575813	-1.76898096620172	-1.7247984366453	-1.84714256709614	-1.80213204749514	-1.75712152789414	-1.79108079207973	-1.7475800848636	-1.70314460542847	-0.859569112042244	11.4424158451863	0.0815090307196496	-31.1466534206903	-0.979910548618769	-0.963538038189029	-0.997413517990602	-1.01621620208713	-0.999543444978738	-1.03404014968096	-0.953575476814813	-0.937408669887853	-0.986829700217552	0.00228133100609161	0.00232773511043809	0.00225812034833319
252	14.8022833995669	0.28	-0.859370692211813	-0.888804571852795	-0.829936812570831	0.431795057497824	-14.9710312623939	-15.3367797636823	-14.6052827611055	8.05	4.42	14.49	-1.79528929372895	-1.75247558846108	-1.70966188319321	-1.82748568741851	-1.78390416889908	-1.74032265037964	-1.76097629558822	-1.71926807031472	-1.67744569852864	-0.859370692211813	11.6042401407058	-0.169363789906674	-31.3738047256496	-0.979910548618769	-0.963538038189029	-0.997413517990602	-1.01621620208713	-0.999543444978738	-1.03404014968096	-0.953575476814813	-0.937408669887853	-0.986829700217552	0.00228133100609161	0.00232773511043809	0.00225812034833319
252	14.8022833995669	0.28	-0.859288386203358	-0.888504416992571	-0.830072355414145	0.417695116724839	-14.838923135366	-15.2120573470685	-14.4657889236635	8.15	4.57	14.27	-1.7610992600509	-1.71790152754593	-1.67470379504096	-1.79150616943438	-1.74756259053242	-1.70361901163046	-1.73784991237697	-1.69550083930272	-1.65328733972945	-0.859288386203358	11.6389413419015	0.079373262367607	-31.3262251019881	-0.979910548618769	-0.963538038189029	-0.997413517990602	-1.01621620208713	-0.999543444978738	-1.03404014968096	-0.953575476814813	-0.937408669887853	-0.986829700217552	0.00228133100609161	0.00232773511043809	0.00225812034833319
252	14.8022833995669	0.28	-0.857917605711362	-0.887117273008363	-0.828717938414361	0.420199037931405	-14.75291802424	-15.1219865721	-14.38384947638	8.01	4.55	14.31	-1.77818862712821	-1.7347899975033	-1.69139136787839	-1.81056915718204	-1.76638024546365	-1.72219133374525	-1.75460840407032	-1.71188076940244	-1.668876839388	-0.857917605711362	11.5706712322027	-0.149577111867782	-31.4756802579133	-0.979910548618769	-0.963538038189029	-0.997413517990602	-1.01621620208713	-0.999543444978738	-1.03404014968096	-0.953575476814813	-0.937408669887853	-0.986829700217552	0.00228133100609161	0.00232773511043809	0.00225812034833319
252	14.8022833995669	0.28	-0.857843323852592	-0.887479019279869	-0.828207628425315	0.426306380484628	-15.1523296334763	-15.5266777661151	-14.7779815008375	7.95	4.51	14.02	-1.84059821587564	-1.79622140098771	-1.75184458609978	-1.87502757063353	-1.82982066415384	-1.78461375767416	-1.81890317316274	-1.7750670152807	-1.73129780961894	-0.857843323852592	11.4279438784778	-0.136789344072694	-31.2633529555257	-0.979910548618769	-0.963538038189029	-0.997413517990602	-1.01621620208713	-0.999543444978738	-1.03404014968096	-0.953575476814813	-0.937408669887853	-0.986829700217552	0.00228133100609161	0.00232773511043809	0.00225812034833319
252	14.8022833995669	0.28	-0.857796737734551	-0.886901899374024	-0.828691576095079	0.413888535285249	-14.7965902288065	-15.171586737725	-14.421593719888	8.16	4.55	14.36	-1.75369374528425	-1.71034765080103	-1.66700155631781	-1.78380978536314	-1.73971931192423	-1.69562883848531	-1.72860435673436	-1.68555131190897	-1.64195658756322	-0.857796737734551	11.6834150550102	-0.062869172972279	-31.4482071003877	-0.979910548618769	-0.963538038189029	-0.997413517990602	-1.01621620208713	-0.999543444978738	-1.03404014968096	-0.953575476814813	-0.937408669887853	-0.986829700217552	0.00228133100609161	0.00232773511043809	0.00225812034833319
252	14.8022833995669	0.28	-0.857764629841843	-0.88673709234264	-0.828792167341046	0.433248051940321	-15.0289598262713	-15.3950383849576	-14.6628812675851	7.9	4.45	14.12	-1.83391038911776	-1.79030184101151	-1.74669329290526	-1.86876650234876	-1.82432911085973	-1.7798917193707	-1.80912160083578	-1.76438174832614	-1.72238179976066	-0.857764629841843	11.5353703405864	0.0829882947794436	-31.02141735405	-0.979910548618769	-0.963538038189029	-0.997413517990602	-1.01621620208713	-0.999543444978738	-1.03404014968096	-0.953575476814813	-0.937408669887853	-0.986829700217552	0.00228133100609161	0.00232773511043809	0.00225812034833319
252	14.8022833995669	0.28	-0.857509913651034	-0.886447375310034	-0.828572451992034	0.423654675188197	-14.7082390338811	-15.0735925007576	-14.3428855670047	7.96	4.46	14.18	-1.78281586035115	-1.73960400124398	-1.69639214213681	-1.81591425052183	-1.77190015322252	-1.72788605592321	-1.7578412430585	-1.71443223376193	-1.67229629905712	-0.857509913651034	11.4685882830817	-0.194855286074987	-31.3003082142058	-0.979910548618769	-0.963538038189029	-0.997413517990602	-1.01621620208713	-0.999543444978738	-1.03404014968096	-0.953575476814813	-0.937408669887853	-0.986829700217552	0.00228133100609161	0.00232773511043809	0.00225812034833319
252	14.8022833995669	0.28	-0.857349729515814	-0.886892399587438	-0.82780705944419	0.41995864990818	-14.842431601619	-15.2139227208081	-14.4709404824299	7.93	4.52	13.98	-1.80701251551855	-1.76288917441201	-1.71876583330547	-1.84102893201589	-1.79607498351984	-1.75112103502379	-1.78840214501186	-1.74373285836362	-1.70127288114084	-0.857349729515814	11.3397161780761	-0.123218077074984	-31.2286712795687	-0.979910548618769	-0.963538038189029	-0.997413517990602	-1.01621620208713	-0.999543444978738	-1.03404014968096	-0.953575476814813	-0.937408669887853	-0.986829700217552	0.00228133100609161	0.00232773511043809	0.00225812034833319
252	14.8022833995669	0.28	-0.857302885954913	-0.886785554254485	-0.827820217655341	0.413636965114367	-14.8290618579385	-15.205076247542	-14.4530474683349	7.92	4.54	13.92	-1.80880449243295	-1.76407360742708	-1.71934272242121	-1.84303033054174	-1.79745305664471	-1.75187578274768	-1.79084968817787	-1.74921909323256	-1.70284553011252	-0.857302885954913	11.3559626448758	-0.10266028424314	-31.2058600306716	-0.979910548618769	-0.963538038189029	-0.997413517990602	-1.01621620208713	-0.999543444978738	-1.03404014968096	-0.953575476814813	-0.937408669887853	-0.986829700217552	0.00228133100609161	0.00232773511043809	0.00225812034833319
252	14.8022833995669	0.28	-0.857259249928447	-0.886835015033104	-0.82768348482379	0.423197182586465	-15.0100716275188	-15.3832721432268	-14.6368711118108	7.83	4.4	13.85	-1.84861393902607	-1.80376628444608	-1.75891862986609	-1.88475551725466	-1.83903106250446	-1.79330660775427	-1.82511654429578	-1.78099704177501	-1.7365173229313	-0.857259249928447	11.2170646532838	0.0611579936246224	-30.8001613563975	-0.979910548618769	-0.963538038189029	-0.997413517990602	-1.01621620208713	-0.999543444978738	-1.03404014968096	-0.953575476814813	-0.937408669887853	-0.986829700217552	0.00228133100609161	0.00232773511043809	0.00225812034833319
252	14.8022833995669	0.28	-0.856963520058356	-0.886094061684497	-0.827832978432216	0.427872079021249	-15.0241233093618	-15.3941183517499	-14.6541282669737	7.93	4.45	14.11	-1.8276838312501	-1.78375575812739	-1.73982768500467	-1.86204428245762	-1.81729036167604	-1.77253644089447	-1.80201733486099	-1.75954702202212	-1.7157263858618	-0.856963520058356	11.4484741592247	-0.192974992153766	-31.2418230705619	-0.979910548618769	-0.963538038189029	-0.997413517990602	-1.01621620208713	-0.999543444978738	-1.03404014968096	-0.953575476814813	-0.937408669887853	-0.986829700217552	0.00228133100609161	0.00232773511043809	0.00225812034833319
252	14.8022833995669	0.28	-0.856876364555238	-0.885932530648671	-0.827820198461804	0.425563521122366	-14.8757614655796	-15.2438355009457	-14.5076874302136	7.99	4.49	14.36	-1.79762864811661	-1.75422353327128	-1.71081841842595	-1.83067612244809	-1.78647305112815	-1.74226997980821	-1.77020709411882	-1.72662328653788	-1.68505670221315	-0.856876364555238	11.5770248896629	0.059105778427643	-31.1785688968611	-0.979910548618769	-0.963538038189029	-0.997413517990602	-1.01621620208713	-0.999543444978738	-1.03404014968096	-0.953575476814813	-0.937408669887853	-0.986829700217552	0.00228133100609161	0.00232773511043809	0.00225812034833319
252	14.8022833995669	0.28	-0.856789600286665	-0.886167348975764	-0.827411851597566	0.42592455689646	-15.0290105551328	-15.4006019960261	-14.6574191142395	8.09	4.46	14.14	-1.79430363660561	-1.75101001250582	-1.70771638840603	-1.8259712018238	-1.78191349095701	-1.73785578009022	-1.76824609210443	-1.72506744824849	-1.68294051056813	-0.856789600286665	11.4660150871596	-0.273271906412086	-31.4744492282483	-0.979910548618769	-0.963538038189029	-0.997413517990602	-1.01621620208713	-0.999543444978738	-1.03404014968096	-0.953575476814813	-0.937408669887853	-0.986829700217552	0.00228133100609161	0.00232773511043809	0.00225812034833319
252	14.8022833995669	0.28	-0.85644066781287	-0.885516809560903	-0.827364526064838	0.420339424443444	-14.8194577541396	-15.1900841105683	-14.4488313977108	7.93	4.53	14.1	-1.80507928856353	-1.76103674377473	-1.71699419898594	-1.83911476049708	-1.79424177639931	-1.74936879230154	-1.78420068928866	-1.74125309297202	-1.69823877268814	-0.85644066781287	11.4994033883	-0.269084195123674	-31.401901453757	-0.979910548618769	-0.963538038189029	-0.997413517990602	-1.01621620208713	-0.999543444978738	-1.03404014968096	-0.953575476814813	-0.937408669887853	-0.986829700217552	0.00228133100609161	0.00232773511043809	0.00225812034833319
252	14.8022833995669	0.28	-0.856182446854679	-0.885086060351399	-0.827278833357958	0.422629145100522	-14.7266706294227	-15.093251204823	-14.3600900540224	7.93	4.53	14.06	-1.7915612423071	-1.74804831443242	-1.70453538655774	-1.82521781335224	-1.78088744429062	-1.73655707522899	-1.7708858425044	-1.72882600703629	-1.68545480091666	-0.856182446854679	11.5743888150979	0.0561863243553771	-31.1307655474942	-0.979910548618769	-0.963538038189029	-0.997413517990602	-1.01621620208713	-0.999543444978738	-1.03404014968096	-0.953575476814813	-0.937408669887853	-0.986829700217552	0.00228133100609161	0.00232773511043809	0.00225812034833319
252	14.8022833995669	0.28	-0.855892235550473	-0.884964347364523	-0.826820123736424	0.41965520271405	-14.8758111682366	-15.2483697456151	-14.5032525908581	7.96	4.54	13.87	-1.80401789502769	-1.75994089848645	-1.71586390194522	-1.83754249473435	-1.79264640229091	-1.74775030984748	-1.78725746278994	-1.74399174622284	-1.69944290121648	-0.855892235550473	11.4861208153169	-0.1267036011284	-31.2696466246449	-0.979910548618769	-0.963538038189029	-0.997413517990602	-1.01621620208713	-0.999543444978738	-1.03404014968096	-0.953575476814813	-0.937408669887853	-0.986829700217552	0.00228133100609161	0.00232773511043809	0.00225812034833319
252	14.8022833995669	0.28	-0.85584425448249	-0.884913807931559	-0.826774701033421	0.417039809557294	-14.9740084850794	-15.3510471901271	-14.5969697800317	8.04	4.56	14.36	-1.79999479331041	-1.75578492947787	-1.71157506564534	-1.83246026956734	-1.78745301771463	-1.74244576586191	-1.77591089589096	-1.73172584918791	-1.68816392395239	-0.85584425448249	11.6512138735772	0.0322557249920209	-31.3256393905092	-0.979910548618769	-0.963538038189029	-0.997413517990602	-1.01621620208713	-0.999543444978738	-1.03404014968096	-0.953575476814813	-0.937408669887853	-0.986829700217552	0.00228133100609161	0.00232773511043809	0.00225812034833319
252	14.8022833995669	0.28	-0.855791672908083	-0.885280224395085	-0.826303121421081	0.420048665662444	-14.9130439166341	-15.286233433751	-14.5398543995172	7.95	4.56	14.05	-1.81116444505551	-1.76694769358439	-1.72273094211328	-1.84498596334588	-1.79994351232402	-1.75490106130215	-1.79149612179398	-1.74899450540784	-1.70545093406467	-0.855791672908083	11.4945038080614	-0.391186311646831	-31.5192265921302	-0.979910548618769	-0.963538038189029	-0.997413517990602	-1.01621620208713	-0.999543444978738	-1.03404014968096	-0.953575476814813	-0.937408669887853	-0.986829700217552	0.00228133100609161	0.00232773511043809	0.00225812034833319
252	14.8022833995669	0.28	-0.855371356742059	-0.884456824924252	-0.826285888559866	0.437733239806717	-15.0810798816589	-15.4450921742181	-14.7170675890996	7.88	4.44	14.15	-1.84433544772875	-1.80086786805987	-1.757400288391	-1.87966662186453	-1.83536635168459	-1.79106608150465	-1.8184061966581	-1.77551877558303	-1.73205295917041	-0.855371356742059	11.4047185814661	0.35279261849975	-30.6379349634295	-0.979910548618769	-0.963538038189029	-0.997413517990602	-1.01621620208713	-0.999543444978738	-1.03404014968096	-0.953575476814813	-0.937408669887853	-0.986829700217552	0.00228133100609161	0.00232773511043809	0.00225812034833319
252	14.8022833995669	0.28	-0.855237987661747	-0.884524479362218	-0.825951495961276	0.421847960259624	-14.7036379497881	-15.0702316712543	-14.3370442283219	8.04	4.53	14.23	-1.76720859262575	-1.72422003155317	-1.68123147048058	-1.79909130154744	-1.75532717171327	-1.7115630418791	-1.7432497107256	-1.70137255464649	-1.6590777062765	-0.855237987661747	11.5402314243705	0.147914566642128	-31.0495481161408	-0.979910548618769	-0.963538038189029	-0.997413517990602	-1.01621620208713	-0.999543444978738	-1.03404014968096	-0.953575476814813	-0.937408669887853	-0.986829700217552	0.00228133100609161	0.00232773511043809	0.00225812034833319
252	14.8022833995669	0.28	-0.855207234943317	-0.884681803564993	-0.825732666321642	0.418613635764575	-14.9583226459443	-15.3337499025476	-14.582895389341	8.08	4.57	14.19	-1.78884338037743	-1.74504583789394	-1.70124829541045	-1.82055549310109	-1.775981520093	-1.73140754708491	-1.76683109129504	-1.72338545071138	-1.68118976188879	-0.855207234943317	11.5269971690431	0.230632616490434	-31.0875448820194	-0.979910548618769	-0.963538038189029	-0.997413517990602	-1.01621620208713	-0.999543444978738	-1.03404014968096	-0.953575476814813	-0.937408669887853	-0.986829700217552	0.00228133100609161	0.00232773511043809	0.00225812034833319
252	14.8022833995669	0.28	-0.855165502666802	-0.884135270392856	-0.826195734940748	0.425861741104732	-14.9963852435536	-15.3672176570619	-14.6255528300453	8.02	4.54	14.3	-1.80650766589354	-1.76291411417101	-1.71932056244848	-1.83937229757313	-1.7949856764117	-1.75059905525026	-1.78202041797166	-1.73851522154915	-1.69601630888532	-0.855165502666802	11.5749611980474	-0.0550416618439801	-31.2771896542338	-0.979910548618769	-0.963538038189029	-0.997413517990602	-1.01621620208713	-0.999543444978738	-1.03404014968096	-0.953575476814813	-0.937408669887853	-0.986829700217552	0.00228133100609161	0.00232773511043809	0.00225812034833319
252	14.8022833995669	0.28	-0.854597436356331	-0.883457101231857	-0.825737771480804	0.421279483559916	-14.6508485138139	-15.0165521095875	-14.2851449180402	8.03	4.52	14.23	-1.76176186579515	-1.71885703354629	-1.67595220129743	-1.79359794094155	-1.74991779308952	-1.70623764523749	-1.73813627224696	-1.69499462233278	-1.65244972405544	-0.854597436356331	11.5410674854525	0.163493302680412	-31.0289043062542	-0.979910548618769	-0.963538038189029	-0.997413517990602	-1.01621620208713	-0.999543444978738	-1.03404014968096	-0.953575476814813	-0.937408669887853	-0.986829700217552	0.00228133100609161	0.00232773511043809	0.00225812034833319
252	14.8022833995669	0.28	-0.854418955055664	-0.883321323679252	-0.825516586432077	0.422373792192615	-14.7969470120161	-15.1654697166452	-14.428424307387	7.93	4.48	13.94	-1.80068248016921	-1.75692568330312	-1.71316888643702	-1.83454426286163	-1.78996462067821	-1.74538497849479	-1.77937066480708	-1.73781231134351	-1.69360437998277	-0.854418955055664	11.5023632904507	0.160550739064152	-30.9449653141775	-0.979910548618769	-0.963538038189029	-0.997413517990602	-1.01621620208713	-0.999543444978738	-1.03404014968096	-0.953575476814813	-0.937408669887853	-0.986829700217552	0.00228133100609161	0.00232773511043809	0.00225812034833319
252	14.8022833995669	0.28	-0.854224165762587	-0.883632747028357	-0.824815584496817	0.430803285249395	-15.3223638146035	-15.6974530728242	-14.9472745563829	7.85	4.52	13.98	-1.88123488957914	-1.8362829476305	-1.79133100568186	-1.91769431210591	-1.87187117546809	-1.82604803883026	-1.86125915527079	-1.8186801976135	-1.77314060456851	-0.854224165762587	11.3980203920923	0.14678603153596	-30.9119748517314	-0.979910548618769	-0.963538038189029	-0.997413517990602	-1.01621620208713	-0.999543444978738	-1.03404014968096	-0.953575476814813	-0.937408669887853	-0.986829700217552	0.00228133100609161	0.00232773511043809	0.00225812034833319
252	14.8022833995669	0.28	-0.854177609308418	-0.883215956923964	-0.825139261692872	0.412934732530245	-14.7812217790306	-15.1565662197357	-14.4058773383255	7.99	4.49	14.05	-1.78802580894486	-1.74374628431541	-1.69946675968596	-1.82093890967066	-1.77584430930409	-1.73074970893752	-1.76613383825059	-1.72187191260735	-1.67831743508243	-0.854177609308418	11.5296865039239	-0.080248250618716	-31.2838158728738	-0.979910548618769	-0.963538038189029	-0.997413517990602	-1.01621620208713	-0.999543444978738	-1.03404014968096	-0.953575476814813	-0.937408669887853	-0.986829700217552	0.00228133100609161	0.00232773511043809	0.00225812034833319
252	14.8022833995669	0.28	-0.854175136547407	-0.883076365959388	-0.825273907135425	0.430853147144048	-15.1092158062086	-15.4790496291159	-14.7393819833014	7.96	4.55	14.43	-1.83184905759657	-1.78808152947355	-1.74431400135053	-1.86592402090719	-1.8213423553372	-1.77676068976721	-1.80614979464931	-1.76442445958223	-1.71947067719247	-0.854175136547407	11.5747868191651	0.0599670103145096	-31.2595170842462	-0.979910548618769	-0.963538038189029	-0.997413517990602	-1.01621620208713	-0.999543444978738	-1.03404014968096	-0.953575476814813	-0.937408669887853	-0.986829700217552	0.00228133100609161	0.00232773511043809	0.00225812034833319
252	14.8022833995669	0.28	-0.854148740161788	-0.883265863176525	-0.825031617147051	0.421631507852504	-14.8220794066103	-15.1917901642282	-14.4523686489925	8.05	4.59	14.23	-1.77960559727196	-1.73629672277358	-1.69298784827519	-1.81159904338458	-1.76751156932201	-1.72342409525944	-1.75921683085657	-1.71621822073983	-1.67309589557162	-0.854148740161788	11.5105129548357	-0.268602575428819	-31.5361482208619	-0.979910548618769	-0.963538038189029	-0.997413517990602	-1.01621620208713	-0.999543444978738	-1.03404014968096	-0.953575476814813	-0.937408669887853	-0.986829700217552	0.00228133100609161	0.00232773511043809	0.00225812034833319
252	14.8022833995669	0.28	-0.8540606493269	-0.882925200303933	-0.825196098349866	0.422012179223924	-14.9449936795217	-15.3174795083642	-14.5725078506792	8.01	4.48	14.25	-1.80282253286599	-1.75898204037218	-1.71514154787837	-1.83575220504484	-1.79111093875346	-1.74646967246209	-1.77606230501921	-1.73313758903358	-1.68965813556131	-0.8540606493269	11.5784863452791	0.179001409538336	-31.0908131844813	-0.979910548618769	-0.963538038189029	-0.997413517990602	-1.01621620208713	-0.999543444978738	-1.03404014968096	-0.953575476814813	-0.937408669887853	-0.986829700217552	0.00228133100609161	0.00232773511043809	0.00225812034833319
252	14.8022833995669	0.28	-0.854013451376932	-0.883379229915851	-0.824647672838013	0.422659108502329	-14.9400876372146	-15.3119578187641	-14.5682174556651	8.21	4.64	14.49	-1.75981933060954	-1.71707990161464	-1.67434047261973	-1.78943895840203	-1.74598017943928	-1.70252140047652	-1.7356239922616	-1.69329994251268	-1.6504680580921	-0.854013451376932	11.6025887638712	0.074129967206788	-31.3879646082112	-0.979910548618769	-0.963538038189029	-0.997413517990602	-1.01621620208713	-0.999543444978738	-1.03404014968096	-0.953575476814813	-0.937408669887853	-0.986829700217552	0.00228133100609161	0.00232773511043809	0.00225812034833319
252	14.8022833995669	0.28	-0.853531261556221	-0.882354225218365	-0.824708297894077	0.426789481263813	-15.0049945321931	-15.375336757189	-14.6346523071972	7.95	4.42	14.17	-1.82130308676374	-1.77743377526859	-1.73356446377343	-1.85528817763774	-1.81060027502034	-1.76591237240295	-1.79463034560551	-1.74983466168406	-1.70686916559302	-0.853531261556221	11.5432554724914	-0.00640247853134327	-31.1652699627094	-0.979910548618769	-0.963538038189029	-0.997413517990602	-1.01621620208713	-0.999543444978738	-1.03404014968096	-0.953575476814813	-0.937408669887853	-0.986829700217552	0.00228133100609161	0.00232773511043809	0.00225812034833319
252	14.8022833995669	0.28	-0.853406923474624	-0.882868152849583	-0.823945694099664	0.414124499381349	-14.5234019629057	-14.8912959859758	-14.1555079398356	7.91	4.4	14.28	-1.77174597666896	-1.72797445028007	-1.68420292389117	-1.8052872273169	-1.76068705406938	-1.71608688082186	-1.74200806034251	-1.69884365120063	-1.65612780364462	-0.853406923474624	11.4226186858381	0.231829663184234	-30.8177358804556	-0.979910548618769	-0.963538038189029	-0.997413517990602	-1.01621620208713	-0.999543444978738	-1.03404014968096	-0.953575476814813	-0.937408669887853	-0.986829700217552	0.00228133100609161	0.00232773511043809	0.00225812034833319
252	14.8022833995669	0.28	-0.853338011373777	-0.882190719753285	-0.824485302994268	0.433217075061347	-15.1919873529697	-15.5620603133063	-14.8219143926331	7.98	4.54	14.22	-1.83674218084541	-1.79306360599376	-1.74938503114212	-1.8706059620369	-1.82612209087478	-1.78163821971266	-1.81292373394343	-1.7697823672244	-1.72746605143847	-0.853338011373777	11.5043090658649	-0.17781048209789	-31.3497854768985	-0.979910548618769	-0.963538038189029	-0.997413517990602	-1.01621620208713	-0.999543444978738	-1.03404014968096	-0.953575476814813	-0.937408669887853	-0.986829700217552	0.00228133100609161	0.00232773511043809	0.00225812034833319
252	14.8022833995669	0.28	-0.85328207096176	-0.88218098977677	-0.824383152146751	0.418376493524399	-14.8236687673395	-15.1958977688652	-14.4514397658138	8.14	4.63	14.61	-1.76033294712117	-1.71721295610608	-1.67409296509098	-1.79079295999373	-1.74692683996734	-1.70306071994095	-1.73493654400754	-1.69177487064474	-1.649460927639	-0.85328207096176	11.8040143730529	-0.170982984667839	-31.7092627413543	-0.979910548618769	-0.963538038189029	-0.997413517990602	-1.01621620208713	-0.999543444978738	-1.03404014968096	-0.953575476814813	-0.937408669887853	-0.986829700217552	0.00228133100609161	0.00232773511043809	0.00225812034833319
252	14.8022833995669	0.28	-0.853083505319923	-0.881963045378732	-0.824203965261114	0.426772817891448	-14.9143825091523	-15.2825008517411	-14.5462641665636	8.05	4.45	14.39	-1.78887959051683	-1.74578982423182	-1.70270005794682	-1.82095763635398	-1.77709518782399	-1.733232739294	-1.75851075506926	-1.71569487710753	-1.67386520317404	-0.853083505319923	11.5645950222374	0.0779738166521307	-31.1886985557383	-0.979910548618769	-0.963538038189029	-0.997413517990602	-1.01621620208713	-0.999543444978738	-1.03404014968096	-0.953575476814813	-0.937408669887853	-0.986829700217552	0.00228133100609161	0.00232773511043809	0.00225812034833319
252	14.8022833995669	0.28	-0.852673897372185	-0.882031021542642	-0.823316773201729	0.420407984478039	-15.0022943458951	-15.3774405609768	-14.6271481308134	8.02	4.51	14.18	-1.80637555443671	-1.76230743077362	-1.71823930711052	-1.8391564526744	-1.79428861010802	-1.74942076754163	-1.78260420570964	-1.73860256470085	-1.69530279740362	-0.852673897372185	11.4940520147705	0.11187092556292	-31.1177836603426	-0.979910548618769	-0.963538038189029	-0.997413517990602	-1.01621620208713	-0.999543444978738	-1.03404014968096	-0.953575476814813	-0.937408669887853	-0.986829700217552	0.00228133100609161	0.00232773511043809	0.00225812034833319
252	14.8022833995669	0.28	-0.852347196987895	-0.881375619329445	-0.823318774646345	0.41915927253901	-14.897635886114	-15.2711211874742	-14.5241505847539	7.95	4.6	14.21	-1.80903217672551	-1.7647887371378	-1.7205452975501	-1.84279285221873	-1.79772372891692	-1.7526546056151	-1.78961070877428	-1.74599532928233	-1.70217947740562	-0.852347196987895	11.5523822260831	-0.243219743171058	-31.5868762302153	-0.979910548618769	-0.963538038189029	-0.997413517990602	-1.01621620208713	-0.999543444978738	-1.03404014968096	-0.953575476814813	-0.937408669887853	-0.986829700217552	0.00228133100609161	0.00232773511043809	0.00225812034833319
252	14.8022833995669	0.28	-0.852135669760766	-0.881450898851368	-0.822820440670164	0.419654910395996	-14.9823744162844	-15.3576020516034	-14.6071467809653	8.03	4.46	14.07	-1.80286796960621	-1.75881904303846	-1.71477011647071	-1.83551348993036	-1.79066694526092	-1.74582040059147	-1.77788152715283	-1.73488406411636	-1.69131773714872	-0.852135669760766	11.4448991614485	0.101701076362674	-31.0195030177007	-0.979910548618769	-0.963538038189029	-0.997413517990602	-1.01621620208713	-0.999543444978738	-1.03404014968096	-0.953575476814813	-0.937408669887853	-0.986829700217552	0.00228133100609161	0.00232773511043809	0.00225812034833319
252	14.8022833995669	0.28	-0.85188157920768	-0.880659659350746	-0.823103499064614	0.419071600325861	-14.9005188094158	-15.2741436534427	-14.5268939653888	8.09	4.58	14.12	-1.7804117577777	-1.7368606376366	-1.69330951749551	-1.81188503257267	-1.76756403638136	-1.72324304019005	-1.76054934063293	-1.7187861925199	-1.6742266898561	-0.85188157920768	11.5645993074577	-0.135531299648689	-31.428244547619	-0.979910548618769	-0.963538038189029	-0.997413517990602	-1.01621620208713	-0.999543444978738	-1.03404014968096	-0.953575476814813	-0.937408669887853	-0.986829700217552	0.00228133100609161	0.00232773511043809	0.00225812034833319
252	14.8022833995669	0.28	-0.85178105901005	-0.880944779919872	-0.822617338100227	0.423610799554024	-14.7479991957028	-15.1143732233918	-14.3816251680138	7.82	4.36	13.94	-1.81777794979547	-1.77371481736732	-1.72965168493917	-1.85340907942076	-1.80848224458968	-1.76355540975859	-1.79215516225191	-1.74905670460211	-1.70453267718676	-0.85178105901005	11.3211803974088	-0.255650957779309	-31.1271041726732	-0.979910548618769	-0.963538038189029	-0.997413517990602	-1.01621620208713	-0.999543444978738	-1.03404014968096	-0.953575476814813	-0.937408669887853	-0.986829700217552	0.00228133100609161	0.00232773511043809	0.00225812034833319
252	14.8022833995669	0.28	-0.851757760103175	-0.880811096683953	-0.822704423522398	0.422522050518186	-15.134992964675	-15.5118203047334	-14.7581656246165	8.08	4.56	14.24	-1.81089913819011	-1.76690711843018	-1.72291509867025	-1.84307988899611	-1.79830610497582	-1.75353232095554	-1.78747579183844	-1.7443424626056	-1.7007099403216	-0.851757760103175	11.5594668872041	0.0646080531093011	-31.2809920925021	-0.979910548618769	-0.963538038189029	-0.997413517990602	-1.01621620208713	-0.999543444978738	-1.03404014968096	-0.953575476814813	-0.937408669887853	-0.986829700217552	0.00228133100609161	0.00232773511043809	0.00225812034833319
252	14.8022833995669	0.28	-0.851136616875428	-0.880264466631393	-0.822008767119463	0.432344976791673	-15.1883213424024	-15.5589627860729	-14.817679898732	8.15	4.6	14.4	-1.80086910464017	-1.75796928323287	-1.71506946182558	-1.83193918926267	-1.78829922462232	-1.74465925998197	-1.77625365591575	-1.73346121046785	-1.69191743220853	-0.851136616875428	11.6185233174285	0.328259918507906	-31.1109556133003	-0.979910548618769	-0.963538038189029	-0.997413517990602	-1.01621620208713	-0.999543444978738	-1.03404014968096	-0.953575476814813	-0.937408669887853	-0.986829700217552	0.00228133100609161	0.00232773511043809	0.00225812034833319
252	14.8022833995669	0.28	-0.851050908837014	-0.880081797426041	-0.822020020247986	0.431579969498139	-14.962310940748	-15.3280066716921	-14.596615209804	7.9	4.48	14.15	-1.82630681449802	-1.78273476891107	-1.73916272332413	-1.86104202872906	-1.81664127006613	-1.77224051140319	-1.80365163791447	-1.75840096761896	-1.71505156791003	-0.851050908837014	11.4508537114536	-0.291816283227532	-31.328961345081	-0.979910548618769	-0.963538038189029	-0.997413517990602	-1.01621620208713	-0.999543444978738	-1.03404014968096	-0.953575476814813	-0.937408669887853	-0.986829700217552	0.00228133100609161	0.00232773511043809	0.00225812034833319
252	14.8022833995669	0.28	-0.850773453750463	-0.879802287779593	-0.821744619721333	0.420469573042193	-15.112112870914	-15.4899574456839	-14.7342682961441	8.01	4.55	14.22	-1.82279712493895	-1.77833386498621	-1.73387060503347	-1.85607175806091	-1.81079683418678	-1.76552191031264	-1.80039838102005	-1.75664369335579	-1.71277256411241	-0.850773453750463	11.4847938238932	-0.141965565356492	-31.3434746686249	-0.979910548618769	-0.963538038189029	-0.997413517990602	-1.01621620208713	-0.999543444978738	-1.03404014968096	-0.953575476814813	-0.937408669887853	-0.986829700217552	0.00228133100609161	0.00232773511043809	0.00225812034833319
252	14.8022833995669	0.28	-0.850690899332835	-0.879420254883875	-0.821961543781795	0.417554766778606	-14.7545081856587	-15.1256267933877	-14.3833895779296	7.98	4.47	14.13	-1.78563171048894	-1.74181989605206	-1.69800808161517	-1.81857772038865	-1.7739575508673	-1.72933738134594	-1.76156496135713	-1.71781836072121	-1.67370512249003	-0.850690899332835	11.5392968263406	-0.017491568489645	-31.1818433032573	-0.979910548618769	-0.963538038189029	-0.997413517990602	-1.01621620208713	-0.999543444978738	-1.03404014968096	-0.953575476814813	-0.937408669887853	-0.986829700217552	0.00228133100609161	0.00232773511043809	0.00225812034833319
252	14.8022833995669	0.28	-0.850360425857126	-0.879202616631683	-0.821518235082569	0.425405072093211	-15.1339512911406	-15.5085351522292	-14.7593674300521	8.19	4.54	14.25	-1.78663178307015	-1.74347855002288	-1.70032531697561	-1.81695459633352	-1.77306896423246	-1.72918333213139	-1.76037011777042	-1.7187977578161	-1.67580033896784	-0.850360425857126	11.6941824609863	0.0025007373401918	-31.466516138635	-0.979910548618769	-0.963538038189029	-0.997413517990602	-1.01621620208713	-0.999543444978738	-1.03404014968096	-0.953575476814813	-0.937408669887853	-0.986829700217552	0.00228133100609161	0.00232773511043809	0.00225812034833319
252	14.8022833995669	0.28	-0.850331999727695	-0.879316920200255	-0.821347079255134	0.417302974338806	-14.7836519547631	-15.1556961714961	-14.41160773803	7.93	4.56	14.04	-1.79888034347719	-1.75472116920949	-1.71056199494179	-1.83266867304363	-1.78768005798575	-1.74269144292786	-1.78155140637222	-1.73771450968023	-1.69320927644264	-0.850331999727695	11.5191475346317	-0.0889088584043557	-31.3057256374427	-0.979910548618769	-0.963538038189029	-0.997413517990602	-1.01621620208713	-0.999543444978738	-1.03404014968096	-0.953575476814813	-0.937408669887853	-0.986829700217552	0.00228133100609161	0.00232773511043809	0.00225812034833319
252	14.8022833995669	0.28	-0.850311600663341	-0.87909412522184	-0.821529076104842	0.429018194532853	-15.0212553222573	-15.390315065488	-14.6521955790266	8.27	4.62	14.37	-1.75725313947227	-1.71511421056241	-1.67297528165255	-1.78614513162399	-1.74331337276493	-1.70048161390587	-1.73397540561384	-1.69130040181443	-1.65036313058793	-0.850311600663341	11.6950167431178	-0.0407386983577516	-31.5195610801635	-0.979910548618769	-0.963538038189029	-0.997413517990602	-1.01621620208713	-0.999543444978738	-1.03404014968096	-0.953575476814813	-0.937408669887853	-0.986829700217552	0.00228133100609161	0.00232773511043809	0.00225812034833319
252	14.8022833995669	0.28	-0.850131612951107	-0.879058890312553	-0.821204335589661	0.432701776310192	-15.1895322092506	-15.5599338824551	-14.819130536046	8.04	4.62	14.27	-1.8249592575035	-1.78151640179371	-1.73807354608392	-1.85790369346511	-1.81367660086233	-1.76944950825956	-1.80425557498519	-1.76145757399725	-1.71823226569877	-0.850131612951107	11.6606988233223	-0.256589949966296	-31.5737186713617	-0.979910548618769	-0.963538038189029	-0.997413517990602	-1.01621620208713	-0.999543444978738	-1.03404014968096	-0.953575476814813	-0.937408669887853	-0.986829700217552	0.00228133100609161	0.00232773511043809	0.00225812034833319
252	14.8022833995669	0.28	-0.850071691747813	-0.879063969467372	-0.821079414028255	0.418249822753781	-14.5523880261746	-14.9179001724397	-14.1868758799094	7.92	4.48	14.17	-1.77392155513869	-1.73045767165443	-1.68699378817017	-1.80744284387785	-1.76315763580695	-1.71887242773605	-1.7501910051536	-1.70597070302949	-1.66420518476029	-0.850071691747813	11.5143066222762	-0.16000906876532	-31.3453361460109	-0.979910548618769	-0.963538038189029	-0.997413517990602	-1.01621620208713	-0.999543444978738	-1.03404014968096	-0.953575476814813	-0.937408669887853	-0.986829700217552	0.00228133100609161	0.00232773511043809	0.00225812034833319
252	14.8022833995669	0.28	-0.850069964742241	-0.879031781272613	-0.82110814821187	0.416357977436581	-14.5696875923941	-14.937060596216	-14.2023145885722	8	4.44	14.12	-1.7594671269009	-1.71619350426465	-1.6729198816284	-1.79169164439027	-1.74762546837911	-1.70355929236795	-1.73401368363319	-1.69057621492978	-2.93681612014777	-0.850069964742241	11.5068787178725	-0.00964611111412867	-31.0705843362048	-0.979910548618769	-0.963538038189029	-0.997413517990602	-1.01621620208713	-0.999543444978738	-1.03404014968096	-0.953575476814813	-0.937408669887853	-0.986829700217552	0.00228133100609161	0.00232773511043809	0.00225812034833319
252	14.8022833995669	0.28	-0.849807405752714	-0.87874474378846	-0.820870067716967	0.419116258125433	-14.60791937175	-14.974173802809	-14.2416649406909	7.94	4.5	14.2	-1.77615233452161	-1.73270929243321	-1.68926625034481	-1.80944090457424	-1.76518365487439	-1.72092640517454	-1.75162624050181	-1.70956574557361	-1.66632220858868	-0.849807405752714	11.5098357218045	0.0806731401732481	-31.0479086106449	-0.979910548618769	-0.963538038189029	-0.997413517990602	-1.01621620208713	-0.999543444978738	-1.03404014968096	-0.953575476814813	-0.937408669887853	-0.986829700217552	0.00228133100609161	0.00232773511043809	0.00225812034833319
252	14.8022833995669	0.28	-0.849669649391032	-0.878850710579518	-0.820488588202547	0.405394263443658	-14.4412610774118	-14.8137368548697	-14.0687852999538	8.02	4.54	14.32	-1.74137188367018	-1.69758692565668	-1.65380196764318	-1.77304722025443	-1.72846581933554	-1.68388441841664	-1.71843689667401	-1.67440221485426	-1.63076749291126	-0.849669649391032	11.5911414977402	0.183040879882113	-31.1578185919283	-0.979910548618769	-0.963538038189029	-0.997413517990602	-1.01621620208713	-0.999543444978738	-1.03404014968096	-0.953575476814813	-0.937408669887853	-0.986829700217552	0.00228133100609161	0.00232773511043809	0.00225812034833319
252	14.8022833995669	0.28	-0.849605907180602	-0.878858210294068	-0.820353604067136	0.41884114992843	-14.6920797961581	-15.0606525287943	-14.3235070635219	7.74	4.41	14.13	-1.83039268657021	-1.7855982905109	-1.74080389445158	-1.86747718023878	-1.8217752316585	-1.77607328307823	-1.80460732034475	-1.75915553335935	-1.71724272729939	-0.849605907180602	11.3567950770829	-0.212855197153168	-31.1731152548722	-0.979910548618769	-0.963538038189029	-0.997413517990602	-1.01621620208713	-0.999543444978738	-1.03404014968096	-0.953575476814813	-0.937408669887853	-0.986829700217552	0.00228133100609161	0.00232773511043809	0.00225812034833319
252	14.8022833995669	0.28	-0.84948276060145	-0.878696136301025	-0.820269384901875	0.430266781796984	-15.2270236600929	-15.6001870693218	-14.853860250864	7.95	4.52	14.15	-1.84862470013651	-1.80440477556623	-1.76018485099595	-1.883161871662	-1.83811580259651	-1.79306973353102	-1.82609797049113	-1.78259347794734	-1.73828033742623	-0.84948276060145	11.4444048747131	-0.25250226909824	-31.3796775941068	-0.979910548618769	-0.963538038189029	-0.997413517990602	-1.01621620208713	-0.999543444978738	-1.03404014968096	-0.953575476814813	-0.937408669887853	-0.986829700217552	0.00228133100609161	0.00232773511043809	0.00225812034833319
252	14.8022833995669	0.28	-0.849349066655237	-0.878027111810901	-0.820671021499572	0.431872248642123	-14.9832600942837	-15.3492497740774	-14.6172704144901	7.99	4.49	14.32	-1.8108958456843	-1.76771658933908	-1.72453733299386	-1.84423844672505	-1.80026416469076	-1.75628988265647	-1.78351757058424	-1.74272920468582	-1.69869145684594	-0.849349066655237	11.5887451726737	0.0893923135103696	-31.1041122992481	-0.979910548618769	-0.963538038189029	-0.997413517990602	-1.01621620208713	-0.999543444978738	-1.03404014968096	-0.953575476814813	-0.937408669887853	-0.986829700217552	0.00228133100609161	0.00232773511043809	0.00225812034833319
252	14.8022833995669	0.28	-0.849296214094847	-0.878401258661498	-0.820191169528196	0.413926586815327	-14.55231865148	-14.9210955544629	-14.1835417484972	7.92	4.41	14.28	-1.77519158291532	-1.73131748186428	-1.68744338081324	-1.80879188744969	-1.764087350309	-1.71938281316832	-1.7469568446866	-1.70372836204213	-2.93681612014773	-0.849296214094847	11.5023051860029	-0.0607400564931571	-31.1429029161053	-0.979910548618769	-0.963538038189029	-0.997413517990602	-1.01621620208713	-0.999543444978738	-1.03404014968096	-0.953575476814813	-0.937408669887853	-0.986829700217552	0.00228133100609161	0.00232773511043809	0.00225812034833319
252	14.8022833995669	0.28	-0.849217903940901	-0.878311346476571	-0.82012446140523	0.413678086705827	-14.8105679826884	-15.1860815967067	-14.43505436867	8.1	4.59	14.2	-1.76688737512091	-1.723196692994	-1.67950601086709	-1.79792486416409	-1.75346670297377	-1.70900854178345	-1.74542689906209	-1.7033497878274	-1.6605799101463	-0.849217903940901	11.665108940963	-0.206471345194866	-31.6862513334486	-0.979910548618769	-0.963538038189029	-0.997413517990602	-1.01621620208713	-0.999543444978738	-1.03404014968096	-0.953575476814813	-0.937408669887853	-0.986829700217552	0.00228133100609161	0.00232773511043809	0.00225812034833319
252	14.8022833995669	0.28	-0.849129554381085	-0.878094018302156	-0.820165090460015	0.429045411371572	-14.9219631308633	-15.288562981349	-14.5553632803777	8	4.5	14.25	-1.80031781157616	-1.75714853259581	-1.71397925361546	-1.83325666945099	-1.78929755951093	-1.74533844957088	-1.77523836673458	-1.73241635089413	-1.68912670190848	-0.849129554381085	11.5106513277329	-0.0418336631495675	-31.2432367652243	-0.979910548618769	-0.963538038189029	-0.997413517990602	-1.01621620208713	-0.999543444978738	-1.03404014968096	-0.953575476814813	-0.937408669887853	-0.986829700217552	0.00228133100609161	0.00232773511043809	0.00225812034833319
252	14.8022833995669	0.28	-0.847978763031935	-0.876882951185991	-0.819074574877879	0.439754139488761	-15.1608623803509	-15.5253018730808	-14.796422887621	7.98	4.43	14.17	-1.8334437101111	-1.79040562292129	-1.74736753573148	-1.86731045117254	-1.82347737925176	-1.77964430733098	-1.80591982371331	-1.76260188560829	-1.72085949266008	-0.847978763031935	11.4718428521515	-0.186534650056185	-31.2321121436268	-0.979910548618769	-0.963538038189029	-0.997413517990602	-1.01621620208713	-0.999543444978738	-1.03404014968096	-0.953575476814813	-0.937408669887853	-0.986829700217552	0.00228133100609161	0.00232773511043809	0.00225812034833319
252	14.8022833995669	0.28	-0.847919362099174	-0.876535080941257	-0.819303643257091	0.421271402441419	-14.7973002469901	-15.1666655835945	-14.4279349103857	8.04	4.52	14.38	-1.77870510989825	-1.73538695219138	-1.69206879448451	-1.8108066856921	-1.76670673390641	-1.72260678212073	-1.75242906861865	-1.70910459478372	-1.66722948318958	-0.847919362099174	11.6477602934087	-0.129957801042669	-31.4129754093791	-0.979910548618769	-0.963538038189029	-0.997413517990602	-1.01621620208713	-0.999543444978738	-1.03404014968096	-0.953575476814813	-0.937408669887853	-0.986829700217552	0.00228133100609161	0.00232773511043809	0.00225812034833319
252	14.8022833995669	0.28	-0.847660051028019	-0.876824602085855	-0.818495499970184	0.429384841205784	-15.1980071796961	-15.5711302577937	-14.8248841015986	7.92	4.44	14.07	-1.85051886041563	-1.80617581775627	-1.7618327750969	-1.88542091851059	-1.84024153557709	-1.7950621526436	-1.82624231278832	-1.78069337304798	-1.73709169684734	-0.847660051028019	11.4626652582518	-0.100153621084561	-31.1265380336417	-0.979910548618769	-0.963538038189029	-0.997413517990602	-1.01621620208713	-0.999543444978738	-1.03404014968096	-0.953575476814813	-0.937408669887853	-0.986829700217552	0.00228133100609161	0.00232773511043809	0.00225812034833319
252	14.8022833995669	0.28	-0.847536716737	-0.876564085787929	-0.818509347686071	0.414004634717206	-14.6209773406685	-14.9914345586487	-14.2505201226884	8.01	4.48	14.27	-1.76380095935465	-1.72021521751541	-1.67662947567616	-1.79597836029311	-1.7515974743743	-1.70721658845549	-1.73754383367536	-1.69408752828869	-1.65150721787393	-0.847536716737	11.5368153185543	0.132248901911933	-31.1286079027378	-0.979910548618769	-0.963538038189029	-0.997413517990602	-1.01621620208713	-0.999543444978738	-1.03404014968096	-0.953575476814813	-0.937408669887853	-0.986829700217552	0.00228133100609161	0.00232773511043809	0.00225812034833319
252	14.8022833995669	0.28	-0.847462669787984	-0.876181234086982	-0.818744105488987	0.424947142256472	-14.9807579885529	-15.3518976630494	-14.6096183140565	8	4.57	13.96	-1.80773162941716	-1.76402882841858	-1.72032602741999	-1.84080342883785	-1.79630110082694	-1.75179877281603	-1.78958864754513	-1.74733062551118	-1.70345576985622	-0.847462669787984	11.5024406387116	-0.313233494809664	-31.4880474815014	-0.979910548618769	-0.963538038189029	-0.997413517990602	-1.01621620208713	-0.999543444978738	-1.03404014968096	-0.953575476814813	-0.937408669887853	-0.986829700217552	0.00228133100609161	0.00232773511043809	0.00225812034833319
252	14.8022833995669	0.28	-0.847451109359641	-0.876516698434437	-0.818385520284844	0.421439034851044	-14.8999637735966	-15.2717639277547	-14.5281636194385	8.12	4.44	14.24	-1.77266208134558	-1.72950557118523	-1.68634906102489	-1.80354852593889	-1.75964006695878	-1.71573160797867	-1.74422687388393	-1.70062037909692	-1.65855310076751	-0.847451109359641	11.5496455831262	-0.343997137704794	-31.5752788243014	-0.979910548618769	-0.963538038189029	-0.997413517990602	-1.01621620208713	-0.999543444978738	-1.03404014968096	-0.953575476814813	-0.937408669887853	-0.986829700217552	0.00228133100609161	0.00232773511043809	0.00225812034833319
252	14.8022833995669	0.28	-0.847294817504824	-0.876435717536258	-0.818153917473391	0.423839351367726	-14.898390060464	-15.2683269721904	-14.5284531487376	7.91	4.51	13.94	-1.81690949495922	-1.77288752132217	-1.72886554768512	-1.8513245951765	-1.80646877668439	-1.76161295819228	-1.79844520867683	-1.75401850580002	-1.71122944288901	-0.847294817504824	11.4376805192182	0.255756458977034	-30.828396021674	-0.979910548618769	-0.963538038189029	-0.997413517990602	-1.01621620208713	-0.999543444978738	-1.03404014968096	-0.953575476814813	-0.937408669887853	-0.986829700217552	0.00228133100609161	0.00232773511043809	0.00225812034833319
252	14.8022833995669	0.28	-0.847142126024022	-0.876236796001932	-0.818047456046112	0.427175925566934	-14.9684892201545	-15.3376388040833	-14.5993396362258	8.01	4.52	13.88	-1.80443790892955	-1.76100830990096	-1.71757871087238	-1.83735083627452	-1.79312908184375	-1.74890732741299	-1.78682818080827	-1.74253022511429	-1.70047116352043	-0.847142126024022	11.4267602710775	-0.166660634746149	-31.2155661455289	-0.979910548618769	-0.963538038189029	-0.997413517990602	-1.01621620208713	-0.999543444978738	-1.03404014968096	-0.953575476814813	-0.937408669887853	-0.986829700217552	0.00228133100609161	0.00232773511043809	0.00225812034833319
252	14.8022833995669	0.28	-0.847053620824203	-0.876036410059226	-0.818070831589179	0.429556153334211	-15.0711961883847	-15.4410766310649	-14.7013157457046	7.95	4.55	14.2	-1.82986724562609	-1.78603402576521	-1.74220080590434	-1.864059958871	-1.81940767592187	-1.77475539297273	-1.8081310167288	-1.76522703251311	-1.72112094102775	-0.847053620824203	11.4879584826664	-0.192844652640434	-31.37929414015	-0.979910548618769	-0.963538038189029	-0.997413517990602	-1.01621620208713	-0.999543444978738	-1.03404014968096	-0.953575476814813	-0.937408669887853	-0.986829700217552	0.00228133100609161	0.00232773511043809	0.00225812034833319
252	14.8022833995669	0.28	-0.846832025644299	-0.875682980782419	-0.817981070506179	0.42500203554783	-15.1979032450035	-15.5743802819637	-14.8214262080433	8.14	4.55	14.25	-1.80427885243506	-1.76066430444554	-1.71704975645602	-1.8355053815724	-1.7911359996215	-1.74676661767061	-1.77984235036303	-1.7367997178313	-1.69292545866816	-0.846832025644299	11.5707032395404	0.182621039980104	-31.1324828543354	-0.979910548618769	-0.963538038189029	-0.997413517990602	-1.01621620208713	-0.999543444978738	-1.03404014968096	-0.953575476814813	-0.937408669887853	-0.986829700217552	0.00228133100609161	0.00232773511043809	0.00225812034833319
252	14.8022833995669	0.28	-0.846564608321883	-0.875135800314766	-0.817993416329	0.426587067106232	-15.1231431164204	-15.4965558551425	-14.7497303776983	7.96	4.52	14.08	-1.83496098085968	-1.79074484588647	-1.74652871091325	-1.86915779803989	-1.8241176395044	-1.7790774809689	-1.81370161743151	-1.7686728990682	-1.72597732175765	-0.846564608321883	11.5986254536723	-0.150575309392009	-31.3594063502771	-0.979910548618769	-0.963538038189029	-0.997413517990602	-1.01621620208713	-0.999543444978738	-1.03404014968096	-0.953575476814813	-0.937408669887853	-0.986829700217552	0.00228133100609161	0.00232773511043809	0.00225812034833319
252	14.8022833995669	0.28	-0.846511451014739	-0.875337934117451	-0.817684967912027	0.416508969293119	-14.8934302547155	-15.2688497461606	-14.5180107632704	8.1	4.57	14.31	-1.77806566773537	-1.73434786843585	-1.69063006913632	-1.80939303169844	-1.76490497771419	-1.72041692372993	-1.75492408274735	-1.71067249319446	-1.6671981966336	-0.846511451014739	11.7016481346801	-0.0669888573855547	-31.464033065089	-0.979910548618769	-0.963538038189029	-0.997413517990602	-1.01621620208713	-0.999543444978738	-1.03404014968096	-0.953575476814813	-0.937408669887853	-0.986829700217552	0.00228133100609161	0.00232773511043809	0.00225812034833319
252	14.8022833995669	0.28	-0.846490338293474	-0.875155185979434	-0.817825490607514	0.429360484715126	-15.1106376166919	-15.4816341428475	-14.7396410905363	8.26	4.59	14.6	-1.76993309214592	-1.72751902767086	-1.6851049631958	-1.79916697676565	-1.75605236159033	-1.71293774641501	-1.74077832344947	-1.69992361903548	-1.65739540725081	-0.846490338293474	11.6967018430316	0.112571773360748	-31.3730297558031	-0.979910548618769	-0.963538038189029	-0.997413517990602	-1.01621620208713	-0.999543444978738	-1.03404014968096	-0.953575476814813	-0.937408669887853	-0.986829700217552	0.00228133100609161	0.00232773511043809	0.00225812034833319
252	14.8022833995669	0.28	-0.846441813077288	-0.875082084619402	-0.817801541535175	0.423909834391068	-14.8442363287976	-15.2127753792706	-14.4756972783246	8.11	4.49	14.26	-1.76954557648906	-1.72667722207842	-1.68380886766779	-1.80060275726726	-1.75698202312123	-1.71336128897521	-1.74241495192843	-1.70080954417222	-1.65731237828186	-0.846441813077288	11.6282494028437	-0.0923986712811656	-31.4147906430323	-0.979910548618769	-0.963538038189029	-0.997413517990602	-1.01621620208713	-0.999543444978738	-1.03404014968096	-0.953575476814813	-0.937408669887853	-0.986829700217552	0.00228133100609161	0.00232773511043809	0.00225812034833319
252	14.8022833995669	0.28	-0.846114943199563	-0.875192451304881	-0.817037435094245	0.43283273516741	-15.2941523507236	-15.6670057516139	-14.9212989498334	8.01	4.57	14.25	-1.84384529475014	-1.79996428776243	-1.75608328077473	-1.87751721947211	-1.83283486653189	-1.78815251359166	-1.82049725497585	-1.77736842198636	-1.73480439235501	-0.846114943199563	11.5357682874227	0.0387375450541226	-31.233891221279	-0.979910548618769	-0.963538038189029	-0.997413517990602	-1.01621620208713	-0.999543444978738	-1.03404014968096	-0.953575476814813	-0.937408669887853	-0.986829700217552	0.00228133100609161	0.00232773511043809	0.00225812034833319
252	14.8022833995669	0.28	-0.846012911424701	-0.874614543154938	-0.817411279694465	0.430953990683782	-15.0059089687234	-15.3731385970178	-14.638679340429	7.98	4.52	14.18	-1.81415984110988	-1.77082365182667	-1.72748746254346	-1.84758984290148	-1.80345508623046	-1.75932032955945	-1.79119361769587	-1.74728378126662	-1.70464393771273	-0.846012911424701	11.6116392388835	0.00590980342504289	-31.26931309249	-0.979910548618769	-0.963538038189029	-0.997413517990602	-1.01621620208713	-0.999543444978738	-1.03404014968096	-0.953575476814813	-0.937408669887853	-0.986829700217552	0.00228133100609161	0.00232773511043809	0.00225812034833319
252	14.8022833995669	0.28	-0.845780007365269	-0.874686489280552	-0.816873525449985	0.422176060141868	-14.6760830185245	-15.041743723237	-14.3104223138119	7.95	4.48	14.02	-1.78250294608229	-1.73917078357445	-1.69583862106661	-1.81580810526277	-1.77166630338063	-1.72752450149849	-1.76144032337909	-1.71753615256707	-1.67529602376565	-0.845780007365269	11.4608086743366	0.212177615331536	-30.9093432761156	-0.979910548618769	-0.963538038189029	-0.997413517990602	-1.01621620208713	-0.999543444978738	-1.03404014968096	-0.953575476814813	-0.937408669887853	-0.986829700217552	0.00228133100609161	0.00232773511043809	0.00225812034833319
252	14.8022833995669	0.28	-0.845755297613462	-0.874886282410946	-0.816624312815978	0.423522448154835	-14.9178243847218	-15.2884843162289	-14.5471644532147	7.85	4.43	13.95	-1.83321592671048	-1.78877073019672	-1.74432553368297	-1.86880662855592	-1.82349855729047	-1.77819048602501	-1.81102249116445	-1.76717587259179	-1.72294340287026	-0.845755297613462	11.5063902941733	-0.033985749428896	-31.0849338609484	-0.979910548618769	-0.963538038189029	-0.997413517990602	-1.01621620208713	-0.999543444978738	-1.03404014968096	-0.953575476814813	-0.937408669887853	-0.986829700217552	0.00228133100609161	0.00232773511043809	0.00225812034833319
252	14.8022833995669	0.28	-0.845747290346671	-0.87483832646979	-0.816656254223553	0.428136475241467	-14.8399322908762	-15.2051940202794	-14.474670561473	8.22	4.53	14.58	-1.74620307443549	-1.70425549033976	-1.66230790624404	-1.77551344663297	-1.73286176384413	-1.69021008105529	-1.71494439314432	-1.67432717792144	-2.94703419804576	-0.845747290346671	11.7455380714367	0.172431982305861	-31.2455598885376	-0.979910548618769	-0.963538038189029	-0.997413517990602	-1.01621620208713	-0.999543444978738	-1.03404014968096	-0.953575476814813	-0.937408669887853	-0.986829700217552	0.00228133100609161	0.00232773511043809	0.00225812034833319
252	14.8022833995669	0.28	-0.845645908963412	-0.874282722474691	-0.817009095452132	0.41714320583366	-14.8980999736251	-15.2731475786972	-14.5230523685531	7.99	4.62	14.32	-1.80051699966513	-1.75630348145375	-1.71208996324237	-1.83358279132602	-1.78855730911649	-1.74353182690697	-1.77990577875034	-1.73570364283168	-1.6925459770669	-0.845645908963412	11.611075907165	-0.0674115041756333	-31.4951267736304	-0.979910548618769	-0.963538038189029	-0.997413517990602	-1.01621620208713	-0.999543444978738	-1.03404014968096	-0.953575476814813	-0.937408669887853	-0.986829700217552	0.00228133100609161	0.00232773511043809	0.00225812034833319
252	14.8022833995669	0.28	-0.845507809243778	-0.874537829541324	-0.816477788946231	0.427282897694575	-14.9723151850797	-15.3414784257541	-14.6031519444054	7.96	4.4	14.14	-1.81509435994351	-1.77141759702335	-1.72774083410318	-1.84882853752169	-1.80434002634815	-1.75985151517462	-1.78702377712649	-1.74403484923355	-1.7005274973083	-0.845507809243778	11.4290298164042	-0.0985948706675644	-31.1270412969769	-0.979910548618769	-0.963538038189029	-0.997413517990602	-1.01621620208713	-0.999543444978738	-1.03404014968096	-0.953575476814813	-0.937408669887853	-0.986829700217552	0.00228133100609161	0.00232773511043809	0.00225812034833319
252	14.8022833995669	0.28	-0.845296037833796	-0.874115489173816	-0.816476586493777	0.422546703814096	-14.7687122930435	-15.1364014909926	-14.4010230950944	8.1	4.57	14.43	-1.76195035333946	-1.71914955206374	-1.67634875078802	-1.79295202609483	-1.74939814092416	-1.70584425575348	-1.73728603893483	-1.69428938543889	-1.65269608515547	-0.845296037833796	11.6745290845765	0.0648416152999808	-31.3216081554742	-0.979910548618769	-0.963538038189029	-0.997413517990602	-1.01621620208713	-0.999543444978738	-1.03404014968096	-0.953575476814813	-0.937408669887853	-0.986829700217552	0.00228133100609161	0.00232773511043809	0.00225812034833319
252	14.8022833995669	0.28	-0.84524336919405	-0.873924434562755	-0.816562303825345	0.427480549339586	-14.9019931187963	-15.2692741253189	-14.5347121122736	7.99	4.45	14.07	-1.800170821438	-1.75687023322509	-1.71356964501218	-1.83323701652121	-1.78914106729032	-1.74504511805944	-1.77523569576516	-1.7328773844817	-1.68893275737953	-0.84524336919405	11.4877986843358	-0.0491643850793595	-31.189194261578	-0.979910548618769	-0.963538038189029	-0.997413517990602	-1.01621620208713	-0.999543444978738	-1.03404014968096	-0.953575476814813	-0.937408669887853	-0.986829700217552	0.00228133100609161	0.00232773511043809	0.00225812034833319
252	14.8022833995669	0.28	-0.844602566039416	-0.873363438306525	-0.815841693772307	0.430681714422842	-14.8863941219387	-15.2509012542688	-14.5218869896086	7.91	4.48	13.99	-1.81580388946478	-1.77240491535908	-1.72900594125337	-1.85025793280158	-1.80603548313043	-1.76181303345928	-1.7934222034415	-1.75120564275439	-1.70824136686269	-0.844602566039416	11.5259486030652	0.197011274077113	-30.8874908108703	-0.979910548618769	-0.963538038189029	-0.997413517990602	-1.01621620208713	-0.999543444978738	-1.03404014968096	-0.953575476814813	-0.937408669887853	-0.986829700217552	0.00228133100609161	0.00232773511043809	0.00225812034833319
252	14.8022833995669	0.28	-0.84418969269916	-0.872887972861679	-0.815491412536641	0.432763033506699	-15.1519319424965	-15.5213706222379	-14.7824932627551	8.03	4.52	14.12	-1.82114752040347	-1.77780068255475	-1.73445384470602	-1.85406645254951	-1.80993608036438	-1.76580570817925	-1.79749677983427	-1.75499140195605	-1.71293724205064	-0.84418969269916	11.4634113706111	-0.0747299157834143	-31.2199125242124	-0.979910548618769	-0.963538038189029	-0.997413517990602	-1.01621620208713	-0.999543444978738	-1.03404014968096	-0.953575476814813	-0.937408669887853	-0.986829700217552	0.00228133100609161	0.00232773511043809	0.00225812034833319
252	14.8022833995669	0.28	-0.843661349927472	-0.87259494664291	-0.814727753212035	0.436620854797965	-15.1121554558065	-15.4777432821519	-14.7465676294611	7.77	4.44	13.9	-1.87469466037712	-1.83041394493594	-1.78613322949477	-1.91227402521346	-1.8671056766041	-1.82193732799473	-1.85475023780982	-1.81125114313302	-1.76655439381781	-0.843661349927472	11.3527764655025	-0.22201857083953	-31.1334022060457	-0.979910548618769	-0.963538038189029	-0.997413517990602	-1.01621620208713	-0.999543444978738	-1.03404014968096	-0.953575476814813	-0.937408669887853	-0.986829700217552	0.00228133100609161	0.00232773511043809	0.00225812034833319
252	14.8022833995669	0.28	-0.843293940434324	-0.872010815808762	-0.814577065059885	0.436064644946648	-15.3250364395735	-15.6961936541946	-14.9538792249523	8.07	4.61	14.36	-1.83287789873734	-1.78953708180914	-1.74619626488094	-1.86547675461707	-1.82136509471797	-1.77725343481887	-1.80936739434132	-1.76647057628042	-1.72363888791347	-0.843293940434324	11.659224910461	0.176390528790266	-31.2279292985008	-0.979910548618769	-0.963538038189029	-0.997413517990602	-1.01621620208713	-0.999543444978738	-1.03404014968096	-0.953575476814813	-0.937408669887853	-0.986829700217552	0.00228133100609161	0.00232773511043809	0.00225812034833319
252	14.8022833995669	0.28	-0.843228832966276	-0.872065472558161	-0.814392193374391	0.415193133609198	-14.6329852291648	-15.0028400231842	-14.2631304351453	7.93	4.46	14.23	-1.78105712949973	-1.73714994147732	-1.69324275345492	-1.81453040732296	-1.76979802538692	-1.72506564345087	-1.75448726541322	-1.71156381445946	-1.66920253218992	-0.843228832966276	11.5190909665046	-0.0998565795086793	-31.2367125412402	-0.979910548618769	-0.963538038189029	-0.997413517990602	-1.01621620208713	-0.999543444978738	-1.03404014968096	-0.953575476814813	-0.937408669887853	-0.986829700217552	0.00228133100609161	0.00232773511043809	0.00225812034833319
252	14.8022833995669	0.28	-0.843090321591996	-0.87187616314966	-0.814304480034332	0.427266298398535	-14.895220945938	-15.26249577732	-14.527946114556	7.98	4.47	14.39	-1.80279362857866	-1.75941142322948	-1.71602921788029	-1.83611786987725	-1.79193375406189	-1.74774963824652	-1.77445036597664	-1.73120559662722	-1.68875792113166	-0.843090321591996	11.5806574586237	0.0919657673206576	-31.1117154859243	-0.979910548618769	-0.963538038189029	-0.997413517990602	-1.01621620208713	-0.999543444978738	-1.03404014968096	-0.953575476814813	-0.937408669887853	-0.986829700217552	0.00228133100609161	0.00232773511043809	0.00225812034833319
252	14.8022833995669	0.28	-0.842877386627496	-0.871492476894317	-0.814262296360674	0.430577917258226	-15.2082512205801	-15.5807181529935	-14.8357842881666	8.08	4.59	14.44	-1.8189584627081	-1.7754751089795	-1.73199175525089	-1.85128339977345	-1.80702729795769	-1.76277119614193	-1.79454952541282	-1.75035948981011	-1.70845813142639	-0.842877386627496	11.6177939590374	0.0888031601633416	-31.306495412722	-0.979910548618769	-0.963538038189029	-0.997413517990602	-1.01621620208713	-0.999543444978738	-1.03404014968096	-0.953575476814813	-0.937408669887853	-0.986829700217552	0.00228133100609161	0.00232773511043809	0.00225812034833319
252	14.8022833995669	0.28	-0.842675073979765	-0.871679327332012	-0.813670820627517	0.418736553069919	-14.7640323357206	-15.1344896937733	-14.3935749776679	8.12	4.59	14.42	-1.75861546221581	-1.71556861682194	-1.67252177142806	-1.78937089329983	-1.74557122597567	-1.70177155865151	-1.73418483653908	-1.69257046864498	-1.65000525593753	-0.842675073979765	11.6793964597953	0.260029570750883	-31.1684478453783	-0.979910548618769	-0.963538038189029	-0.997413517990602	-1.01621620208713	-0.999543444978738	-1.03404014968096	-0.953575476814813	-0.937408669887853	-0.986829700217552	0.00228133100609161	0.00232773511043809	0.00225812034833319
252	14.8022833995669	0.28	-0.842021709971043	-0.870911465577366	-0.81313195436472	0.427237384906472	-14.9283949494437	-15.2965095064177	-14.5602803924697	8.02	4.55	14.35	-1.79700086679108	-1.75375556447664	-1.71051026216221	-1.8296197015399	-1.78558941831871	-1.74155913509752	-1.77276474173345	-1.73002981448641	-1.68713593252394	-0.842021709971043	11.6294520610652	0.166154271636212	-31.1679463647079	-0.979910548618769	-0.963538038189029	-0.997413517990602	-1.01621620208713	-0.999543444978738	-1.03404014968096	-0.953575476814813	-0.937408669887853	-0.986829700217552	0.00228133100609161	0.00232773511043809	0.00225812034833319
252	14.8022833995669	0.28	-0.841848050350059	-0.870280595871027	-0.813415504829092	0.433051184169332	-14.9512087551898	-15.3155394686117	-14.5868780417679	7.95	4.45	14.05	-1.81355429064508	-1.77041290931181	-1.72727152797855	-1.84735386580043	-1.80340844988811	-1.75946303397578	-1.79001192513883	-1.74729878348005	-1.70520602948918	-0.841848050350059	11.507801442844	0.437204484010346	-30.6366193054884	-0.979910548618769	-0.963538038189029	-0.997413517990602	-1.01621620208713	-0.999543444978738	-1.03404014968096	-0.953575476814813	-0.937408669887853	-0.986829700217552	0.00228133100609161	0.00232773511043809	0.00225812034833319
252	14.8022833995669	0.28	-0.84153690892287	-0.870606505948639	-0.812467311897101	0.416763980269727	-14.7540564807514	-15.1257677173476	-14.3823452441552	7.92	4.5	14.05	-1.79855066307756	-1.75435181621263	-1.71015296934771	-1.83253186930598	-1.78749794441895	-1.74246401953192	-1.77584295427916	-1.73288230921423	-1.69030061733063	-0.84153690892287	11.475835835639	0.173702008821404	-30.9531965960554	-0.979910548618769	-0.963538038189029	-0.997413517990602	-1.01621620208713	-0.999543444978738	-1.03404014968096	-0.953575476814813	-0.937408669887853	-0.986829700217552	0.00228133100609161	0.00232773511043809	0.00225812034833319
252	14.8022833995669	0.28	-0.841357533518901	-0.869915715297886	-0.812799351739916	0.417657034716602	-14.6647091603573	-15.0334915197148	-14.2959268009997	7.96	4.49	14.14	-1.77960000543681	-1.73594513738057	-1.69229026932434	-1.81273257101631	-1.76826493729683	-1.72379730357735	-1.75638278074474	-1.71358640659057	-1.6697968087564	-0.841357533518901	11.5499177514992	-0.167699485589652	-31.3332562140115	-0.979910548618769	-0.963538038189029	-0.997413517990602	-1.01621620208713	-0.999543444978738	-1.03404014968096	-0.953575476814813	-0.937408669887853	-0.986829700217552	0.00228133100609161	0.00232773511043809	0.00225812034833319
252	14.8022833995669	0.28	-0.840741815100463	-0.869747899136502	-0.811735731064424	0.416553994164886	-14.8451291314392	-15.219296432725	-14.4709618301534	8.05	4.55	14.31	-1.78239562295725	-1.73857532134124	-1.69475501972523	-1.81441296594614	-1.76980551606257	-1.725198066179	-1.75864462343214	-1.7153693861235	-1.67119701241435	-0.840741815100463	11.5404292379813	-0.00278002066881463	-31.2999396527537	-0.979910548618769	-0.963538038189029	-0.997413517990602	-1.01621620208713	-0.999543444978738	-1.03404014968096	-0.953575476814813	-0.937408669887853	-0.986829700217552	0.00228133100609161	0.00232773511043809	0.00225812034833319
252	14.8022833995669	0.28	-0.840294756012939	-0.868895923243618	-0.811693588782261	0.42412948148017	-14.9601227987122	-15.3313719917028	-14.5888736057215	8.13	4.6	14.42	-1.7783332523743	-1.73527091032365	-1.692208568273	-1.80924345881535	-1.76543262607498	-1.72162179333461	-1.75429394902731	-1.71179269041389	-1.66864052995283	-0.840294756012939	11.7662383952215	-0.0652948263427513	-31.5722376746034	-0.979910548618769	-0.963538038189029	-0.997413517990602	-1.01621620208713	-0.999543444978738	-1.03404014968096	-0.953575476814813	-0.937408669887853	-0.986829700217552	0.00228133100609161	0.00232773511043809	0.00225812034833319
252	14.8022833995669	0.28	-0.840265543821652	-0.868775296713737	-0.811755790929568	0.432135017317159	-15.0368903826034	-15.4039934522631	-14.6697873129437	7.91	4.48	13.91	-1.83398925053726	-1.79028220238241	-1.74657515422755	-1.86878574750889	-1.82424944031214	-1.77971313311538	-1.8141938438847	-1.76988307697903	-1.72713936801316	-0.840265543821652	11.4819518447162	-0.255282514019934	-31.2902881413453	-0.979910548618769	-0.963538038189029	-0.997413517990602	-1.01621620208713	-0.999543444978738	-1.03404014968096	-0.953575476814813	-0.937408669887853	-0.986829700217552	0.00228133100609161	0.00232773511043809	0.00225812034833319
252	14.8022833995669	0.28	-0.839925748494162	-0.868284594585209	-0.811566902403115	0.433077615124399	-15.1186687011547	-15.4870602449304	-14.750277157379	7.95	4.56	14.07	-1.835381593063	-1.79172327135489	-1.74806494964679	-1.86968134742381	-1.82520713559452	-1.78073292376523	-1.81582081466135	-1.77332975749043	-1.72938490411664	-0.839925748494162	11.468709421043	0.131885465021272	-31.036850220865	-0.979910548618769	-0.963538038189029	-0.997413517990602	-1.01621620208713	-0.999543444978738	-1.03404014968096	-0.953575476814813	-0.937408669887853	-0.986829700217552	0.00228133100609161	0.00232773511043809	0.00225812034833319
252	14.8022833995669	0.28	-0.839515901627932	-0.867888193465832	-0.811143609790032	0.427930708398487	-14.9743502813273	-15.3430754197574	-14.6056251428972	8.07	4.51	14.36	-1.79272105734402	-1.74963834400582	-1.70655563066762	-1.82467101731459	-1.78082048180967	-1.73696994630475	-1.76554110841724	-1.72317891878561	-1.68086895781647	-0.839515901627932	11.6755253483043	-0.145557549989541	-31.480160714005	-0.979910548618769	-0.963538038189029	-0.997413517990602	-1.01621620208713	-0.999543444978738	-1.03404014968096	-0.953575476814813	-0.937408669887853	-0.986829700217552	0.00228133100609161	0.00232773511043809	0.00225812034833319
252	14.8022833995669	0.28	-0.838642010581591	-0.867297012907027	-0.809987008256156	0.426849765240084	-14.8290868189962	-15.1950423282144	-14.4631313097779	8.16	4.61	14.4	-1.75561767452605	-1.71333559684597	-1.67105351916588	-1.78571959984537	-1.74271255114048	-1.69970550243559	-1.73204578121771	-1.69014176493696	-1.64927325336883	-0.838642010581591	11.67312651762	0.114695805993243	-31.3113361872764	-0.979910548618769	-0.963538038189029	-0.997413517990602	-1.01621620208713	-0.999543444978738	-1.03404014968096	-0.953575476814813	-0.937408669887853	-0.986829700217552	0.00228133100609161	0.00232773511043809	0.00225812034833319
252	14.8022833995669	0.28	-0.837914630335393	-0.866458761493853	-0.809370499176932	0.432000104804396	-15.03694090494	-15.404146138677	-14.669735671203	7.9	4.5	14.19	-1.83691967255193	-1.79313103852813	-1.74934240450434	-1.87195222503945	-1.82732848230474	-1.78270473957003	-1.81350624113463	-1.77009160423602	-1.72676346508987	-0.837914630335393	11.5429064868777	-0.194291139864049	-31.3060478130044	-0.979910548618769	-0.963538038189029	-0.997413517990602	-1.01621620208713	-0.999543444978738	-1.03404014968096	-0.953575476814813	-0.937408669887853	-0.986829700217552	0.00228133100609161	0.00232773511043809	0.00225812034833319
252	14.8022833995669	0.28	-0.837876242305987	-0.866574582782035	-0.809177901829939	0.423843268997687	-14.8889895280662	-15.2586900528221	-14.5192890033103	7.86	4.51	13.98	-1.82773868078481	-1.78345467297919	-1.73917066517356	-1.8631044385263	-1.81796355905279	-1.77282267957927	-1.80906440421545	-1.76444374296711	-1.72057372197702	-0.837876242305987	11.5123933471476	0.11962197438149	-31.0407969034342	-0.979910548618769	-0.963538038189029	-0.997413517990602	-1.01621620208713	-0.999543444978738	-1.03404014968096	-0.953575476814813	-0.937408669887853	-0.986829700217552	0.00228133100609161	0.00232773511043809	0.00225812034833319
252	14.8022833995669	0.28	-0.837762613556248	-0.866336503651458	-0.809188723461039	0.434564648215453	-15.129219856724	-15.4967542483623	-14.7616854650857	8.06	4.49	14.32	-1.81221534065702	-1.76923527837615	-1.72625521609529	-1.84460604991507	-1.80085778163241	-1.75710951334975	-1.78546300122551	-1.74155442936155	-1.69969497822013	-0.837762613556248	11.6830877199188	0.00537717087180419	-31.3291976067075	-0.979910548618769	-0.963538038189029	-0.997413517990602	-1.01621620208713	-0.999543444978738	-1.03404014968096	-0.953575476814813	-0.937408669887853	-0.986829700217552	0.00228133100609161	0.00232773511043809	0.00225812034833319
252	14.8022833995669	0.28	-0.837282735424395	-0.866191158862982	-0.808374311985807	0.413211917773441	-14.864421790999	-15.241663245865	-14.4871803361329	7.93	4.53	14.34	-1.80910508043141	-1.76432850837766	-1.71955193632391	-1.84308675686601	-1.79746911537973	-1.75185147389346	-1.78434298895746	-1.73965872701429	-1.69620503632432	-0.837282735424395	11.6721830051879	-0.163570740290607	-31.4936688990334	-0.979910548618769	-0.963538038189029	-0.997413517990602	-1.01621620208713	-0.999543444978738	-1.03404014968096	-0.953575476814813	-0.937408669887853	-0.986829700217552	0.00228133100609161	0.00232773511043809	0.00225812034833319
252	14.8022833995669	0.28	-0.836997327712546	-0.865664527611867	-0.808330127813224	0.421291869335927	-14.9768912161236	-15.3507237517259	-14.6030586805212	8.04	4.54	14	-1.80034866601853	-1.75650520184895	-1.71266173767936	-1.83284437167446	-1.78820954729033	-1.7435747229062	-1.78099100473477	-1.73669506484175	-1.69354167839932	-0.836997327712546	11.5604769033583	0.0202432328217628	-31.158692543064	-0.979910548618769	-0.963538038189029	-0.997413517990602	-1.01621620208713	-0.999543444978738	-1.03404014968096	-0.953575476814813	-0.937408669887853	-0.986829700217552	0.00228133100609161	0.00232773511043809	0.00225812034833319
252	14.8022833995669	0.28	-0.83630171049803	-0.864556609681518	-0.808046811314542	0.421767181486257	-14.8250032108445	-15.194684049545	-14.455322372144	7.97	4.47	14.14	-1.79600526005527	-1.75230914049907	-1.70861302094286	-1.82927899368537	-1.78477333694399	-1.74026768020261	-1.77177583305479	-1.72862354274958	-1.68569259919456	-0.83630171049803	11.5162652738035	0.23378453124353	-30.878051697131	-0.979910548618769	-0.963538038189029	-0.997413517990602	-1.01621620208713	-0.999543444978738	-1.03404014968096	-0.953575476814813	-0.937408669887853	-0.986829700217552	0.00228133100609161	0.00232773511043809	0.00225812034833319
252	14.8022833995669	0.28	-0.836128504817554	-0.864488565585699	-0.807768444049409	0.428548596273324	-14.9427080317247	-15.3101900493241	-14.5752260141254	8.04	4.55	14.22	-1.79386666386144	-1.7508094752298	-1.70775228659815	-1.82614029072379	-1.78230845608994	-1.7384766214561	-1.77152843064497	-1.72873710858515	-1.68572652658926	-0.836128504817554	11.548885282252	0.0911078618352713	-31.1789062046474	-0.979910548618769	-0.963538038189029	-0.997413517990602	-1.01621620208713	-0.999543444978738	-1.03404014968096	-0.953575476814813	-0.937408669887853	-0.986829700217552	0.00228133100609161	0.00232773511043809	0.00225812034833319
252	14.8022833995669	0.28	-0.836016745204177	-0.864431168811034	-0.807602321597321	0.42822415559035	-15.1156839431164	-15.4876662570101	-14.7437016292227	8.1	4.56	14.21	-1.80382905778944	-1.76050474438738	-1.71718043098532	-1.83562738279367	-1.79153933815434	-1.747451293515	-1.78061952574153	-1.73817289090742	-1.69536271110503	-0.836016745204177	11.6531446563739	-0.0981141468624321	-31.3953447234415	-0.979910548618769	-0.963538038189029	-0.997413517990602	-1.01621620208713	-0.999543444978738	-1.03404014968096	-0.953575476814813	-0.937408669887853	-0.986829700217552	0.00228133100609161	0.00232773511043809	0.00225812034833319
252	14.8022833995669	0.28	-0.835894430214797	-0.864617071370581	-0.807171789059012	0.42536028842482	-15.011423799551	-15.3830089933447	-14.6398386057573	7.97	4.56	14.09	-1.81800403347527	-1.77408912831017	-1.73017422314507	-1.85166930048844	-1.80694119195249	-1.76221308341654	-1.79856962431317	-1.75436114387584	-1.71121900224412	-0.835894430214797	11.4290383957565	0.0194414913975384	-31.127563085825	-0.979910548618769	-0.963538038189029	-0.997413517990602	-1.01621620208713	-0.999543444978738	-1.03404014968096	-0.953575476814813	-0.937408669887853	-0.986829700217552	0.00228133100609161	0.00232773511043809	0.00225812034833319
252	14.8022833995669	0.28	-0.835814628661292	-0.864168592158327	-0.807460665164258	0.426945427334311	-14.8307883054997	-15.1967142576797	-14.4648623533198	8.1	4.62	14.37	-1.76845000186604	-1.72586699741898	-1.68328399297192	-1.79953458764843	-1.756203088727	-1.71287158980557	-1.74672613619357	-1.7037559064323	-1.66124738337854	-0.835814628661292	11.6517706276032	0.0239637885753126	-31.3892148595363	-0.979910548618769	-0.963538038189029	-0.997413517990602	-1.01621620208713	-0.999543444978738	-1.03404014968096	-0.953575476814813	-0.937408669887853	-0.986829700217552	0.00228133100609161	0.00232773511043809	0.00225812034833319
252	14.8022833995669	0.28	-0.835630329547504	-0.864113786062023	-0.807146873032985	0.429465500349889	-14.7948375048422	-15.1580026680044	-14.4316723416801	8.06	4.51	14.43	-1.77314053895859	-1.73065849912496	-1.68817645929134	-1.80486557893782	-1.76162345022094	-1.71838132150406	-1.74568287127222	-1.7035968290358	-1.66139340334523	-0.835630329547504	11.6733786938546	0.0789436437477049	-31.1834323249885	-0.979910548618769	-0.963538038189029	-0.997413517990602	-1.01621620208713	-0.999543444978738	-1.03404014968096	-0.953575476814813	-0.937408669887853	-0.986829700217552	0.00228133100609161	0.00232773511043809	0.00225812034833319
252	14.8022833995669	0.28	-0.834127846043057	-0.862678238384762	-0.805577453701353	0.427123530810537	-14.9712227839112	-15.3404793137247	-14.6019662540978	8.06	4.48	14.36	-1.79431164998814	-1.7511212594059	-1.70793086882366	-1.82640489366612	-1.78244199529266	-1.7384790969192	-1.76570665848129	-1.722154275365	-1.68065096218697	-0.834127846043057	11.638240728181	0.0807574212292191	-31.2055789440687	-0.979910548618769	-0.963538038189029	-0.997413517990602	-1.01621620208713	-0.999543444978738	-1.03404014968096	-0.953575476814813	-0.937408669887853	-0.986829700217552	0.00228133100609161	0.00232773511043809	0.00225812034833319
252	14.8022833995669	0.28	-0.833978310770419	-0.862644168094957	-0.805312453445881	0.426305817497804	-14.9156795696237	-15.2841815330613	-14.5471776061861	8.07	4.57	14.16	-1.78596695547423	-1.74290725166848	-1.69984754786274	-1.81780425487159	-1.77397695305524	-1.73014965123889	-1.76549586824003	-1.7218473553372	-1.67928683116015	-0.833978310770419	11.5517273138573	-0.0301175911988818	-31.3230326185991	-0.979910548618769	-0.963538038189029	-0.997413517990602	-1.01621620208713	-0.999543444978738	-1.03404014968096	-0.953575476814813	-0.937408669887853	-0.986829700217552	0.00228133100609161	0.00232773511043809	0.00225812034833319
252	14.8022833995669	0.28	-0.833218396912568	-0.861547719537844	-0.804889074287292	0.421741561885803	-14.9766730916856	-15.3501556340243	-14.603190549347	7.95	4.55	14.14	-1.81948103315018	-1.77521148838467	-1.73094194361917	-1.85350358984801	-1.80840624689757	-1.76330890394712	-1.79800457720997	-1.7546371830868	-1.71243771426852	-0.833218396912568	11.5365950478906	0.189953411809618	-31.0524481739734	-0.979910548618769	-0.963538038189029	-0.997413517990602	-1.01621620208713	-0.999543444978738	-1.03404014968096	-0.953575476814813	-0.937408669887853	-0.986829700217552	0.00228133100609161	0.00232773511043809	0.00225812034833319
252	14.8022833995669	0.28	-0.832696499557726	-0.861137204918306	-0.804255794197146	0.428096884591627	-14.8301386653829	-15.1951888540082	-14.4650884767575	7.98	4.49	14.15	-1.79390981587507	-1.75081281175397	-1.70771580763287	-1.82701261191874	-1.78312034410886	-1.73922807629898	-1.77037542809375	-1.7270296877597	-1.6853826615866	-0.832696499557726	11.6120041376112	-0.0590699894379427	-31.2565874112651	-0.979910548618769	-0.963538038189029	-0.997413517990602	-1.01621620208713	-0.999543444978738	-1.03404014968096	-0.953575476814813	-0.937408669887853	-0.986829700217552	0.00228133100609161	0.00232773511043809	0.00225812034833319
252	14.8022833995669	0.28	-0.832391031414403	-0.860661869001824	-0.804120193826981	0.423272863485511	-14.9193010036878	-15.290187160855	-14.5484148465206	7.92	4.51	14.13	-1.81762431531185	-1.77353514293039	-1.72944597054894	-1.8519364410714	-1.80701497721219	-1.76209351335298	-1.79570260892379	-1.75261010658204	-1.70847664386451	-0.832391031414403	11.5666185293345	-0.144719821649125	-31.280316662029	-0.979910548618769	-0.963538038189029	-0.997413517990602	-1.01621620208713	-0.999543444978738	-1.03404014968096	-0.953575476814813	-0.937408669887853	-0.986829700217552	0.00228133100609161	0.00232773511043809	0.00225812034833319
252	14.8022833995669	0.28	-0.831948221305345	-0.860382736804113	-0.803513705806578	0.430304587784661	-14.840777847236	-15.2044476197076	-14.4771080747643	8.03	4.52	13.95	-1.78399411132037	-1.74132339096393	-1.69865267060749	-1.81624339022494	-1.77280131084153	-1.72935923145812	-1.76299425553973	-1.72148834347129	-1.67886478420252	-0.831948221305345	11.4673301659231	-0.0361474856797848	-31.1493313076807	-0.979910548618769	-0.963538038189029	-0.997413517990602	-1.01621620208713	-0.999543444978738	-1.03404014968096	-0.953575476814813	-0.937408669887853	-0.986829700217552	0.00228133100609161	0.00232773511043809	0.00225812034833319
252	14.8022833995669	0.28	-0.831793857687569	-0.860409651131566	-0.803178064243572	0.424469557764185	-14.837391603722	-15.205338888762	-14.469444318682	7.99	4.48	14.1	-1.79296571223526	-1.74957852627294	-1.70619134031062	-1.82591991944543	-1.78173528916685	-1.73755065888827	-1.76889883112541	-1.72687405303738	-1.68332695128715	-0.831793857687569	11.5364737985166	0.33772745021245	-30.8250661207342	-0.979910548618769	-0.963538038189029	-0.997413517990602	-1.01621620208713	-0.999543444978738	-1.03404014968096	-0.953575476814813	-0.937408669887853	-0.986829700217552	0.00228133100609161	0.00232773511043809	0.00225812034833319
252	14.8022833995669	0.28	-0.831258834917531	-0.859435381405206	-0.803082288429857	0.436075382634181	-15.3222690774197	-15.6933511676071	-14.9511869872324	8.15	4.68	14.31	-1.81579299627913	-1.77285708965151	-1.72992118302389	-1.8470827180164	-1.80340694039375	-1.7597311627711	-1.7955873813219	-1.75351597153567	-1.71159610723848	-0.831258834917531	11.6874181738296	0.0428153458830946	-31.4288410310043	-0.979910548618769	-0.963538038189029	-0.997413517990602	-1.01621620208713	-0.999543444978738	-1.03404014968096	-0.953575476814813	-0.937408669887853	-0.986829700217552	0.00228133100609161	0.00232773511043809	0.00225812034833319
252	14.8022833995669	0.28	-0.831236584896987	-0.859702591392687	-0.802770578401288	0.424840683939192	-14.9627220859902	-15.3334956888174	-14.591948483163	8.05	4.46	14.3	-1.79577714057641	-1.75235411599032	-1.70893109140423	-1.8280352924121	-1.78383224535628	-1.73962919830047	-1.76749620521788	-1.72371870874331	-1.68198976823187	-0.831236584896987	11.5249287331953	-0.00163778111663785	-31.177599289326	-0.979910548618769	-0.963538038189029	-0.997413517990602	-1.01621620208713	-0.999543444978738	-1.03404014968096	-0.953575476814813	-0.937408669887853	-0.986829700217552	0.00228133100609161	0.00232773511043809	0.00225812034833319
252	14.8022833995669	0.28	-0.831093371496189	-0.859769951961501	-0.802416791030877	0.423670970371199	-14.9762786782884	-15.348277851545	-14.6042795050317	7.93	4.49	14.41	-1.82288821514514	-1.77870652156803	-1.73452482799093	-1.85719841822902	-1.81218514163622	-1.76717186504342	-1.79584455176429	-1.75066529056107	-1.70820171486675	-0.831093371496189	11.6174330346682	0.405233923743093	-30.8489021015685	-0.979910548618769	-0.963538038189029	-0.997413517990602	-1.01621620208713	-0.999543444978738	-1.03404014968096	-0.953575476814813	-0.937408669887853	-0.986829700217552	0.00228133100609161	0.00232773511043809	0.00225812034833319
252	14.8022833995669	0.28	-0.830702066050109	-0.858922636236661	-0.802481495863556	0.431559248610475	-14.9277387916101	-15.2926049492979	-14.5628726339222	7.93	4.51	14.13	-1.81691023479695	-1.77356058583708	-1.7302109368772	-1.85114706440243	-1.80698055915738	-1.76281405391233	-1.79496802536903	-1.75186646550965	-1.70846226237469	-0.830702066050109	11.5638123001921	0.00493211286323894	-31.0938097095978	-0.979910548618769	-0.963538038189029	-0.997413517990602	-1.01621620208713	-0.999543444978738	-1.03404014968096	-0.953575476814813	-0.937408669887853	-0.986829700217552	0.00228133100609161	0.00232773511043809	0.00225812034833319
252	14.8022833995669	0.28	-0.830329267807717	-0.858338835462058	-0.802319700153377	0.445147798673477	-15.2075528399173	-15.5691400360819	-14.8459656437527	7.93	4.51	13.98	-1.84854331419106	-1.80561161774424	-1.76267992129741	-1.88330084793983	-1.83956192134769	-1.79582299475554	-1.82764243545409	-1.78564305431438	-1.74311892800156	-0.830329267807717	11.5557979710418	0.210541276607799	-30.9012280890687	-0.979910548618769	-0.963538038189029	-0.997413517990602	-1.01621620208713	-0.999543444978738	-1.03404014968096	-0.953575476814813	-0.937408669887853	-0.986829700217552	0.00228133100609161	0.00232773511043809	0.00225812034833319
252	14.8022833995669	0.28	-0.829484338510891	-0.857600805572598	-0.801367871449185	0.426447062156118	-14.9504256617078	-15.3196794134942	-14.5811719099214	8.07	4.52	14.44	-1.79044603210638	-1.74729050013461	-1.70413496816284	-1.82238325539349	-1.77845793319295	-1.73453261099241	-1.76185010826478	-1.7203208688825	-1.67739131989447	-0.829484338510891	11.7042938692384	0.0168306477556138	-31.3474871618226	-0.979910548618769	-0.963538038189029	-0.997413517990602	-1.01621620208713	-0.999543444978738	-1.03404014968096	-0.953575476814813	-0.937408669887853	-0.986829700217552	0.00228133100609161	0.00232773511043809	0.00225812034833319
252	14.8022833995669	0.28	-0.829369247485802	-0.857775939999309	-0.800962554972294	0.428188119659474	-14.8009970193689	-15.1652619983731	-14.4367320403646	7.9	4.41	14.11	-1.80744064234217	-1.76402646804668	-1.72061229375118	-1.84184952214351	-1.79760885702447	-1.75336819190542	-1.78119243868298	-1.73789027749546	-1.69577312872569	-0.829369247485802	11.5313977076907	-0.225896475021943	-31.2702064654493	-0.979910548618769	-0.963538038189029	-0.997413517990602	-1.01621620208713	-0.999543444978738	-1.03404014968096	-0.953575476814813	-0.937408669887853	-0.986829700217552	0.00228133100609161	0.00232773511043809	0.00225812034833319
252	14.8022833995669	0.28	-0.828947184735014	-0.857212676562398	-0.800681692907631	0.422362974189107	-14.6946191424753	-15.0606014526464	-14.3286368323042	8.04	4.53	14.37	-1.76550071154365	-1.72259790775782	-1.67969510397199	-1.79731740879865	-1.75364143878836	-1.70996546877806	-1.74050404206355	-1.69668291686536	-1.65543936808666	-0.828947184735014	11.591709839727	-0.0507556562137632	-31.3285543369087	-0.979910548618769	-0.963538038189029	-0.997413517990602	-1.01621620208713	-0.999543444978738	-1.03404014968096	-0.953575476814813	-0.937408669887853	-0.986829700217552	0.00228133100609161	0.00232773511043809	0.00225812034833319
252	14.8022833995669	0.28	-0.828800097358827	-0.857452593003828	-0.800147601713826	0.419830737905979	-14.7279649767464	-15.0966879119781	-14.3592420415147	7.92	4.54	14.15	-1.79603530264066	-1.75216876632285	-1.70830223000504	-1.83002723555722	-1.78533047705079	-1.74063371854436	-1.77557006693611	-1.73163897798092	-1.68959845597102	-0.828800097358827	11.562545585217	0.220057835842106	-30.9979686936065	-0.979910548618769	-0.963538038189029	-0.997413517990602	-1.01621620208713	-0.999543444978738	-1.03404014968096	-0.953575476814813	-0.937408669887853	-0.986829700217552	0.00228133100609161	0.00232773511043809	0.00225812034833319
252	14.8022833995669	0.28	-0.828111610795836	-0.856124313769742	-0.80009890782193	0.439360084507721	-15.3065670357122	-15.6748033996008	-14.9383306718237	7.94	4.5	13.98	-1.85925305514425	-1.81557502186235	-1.77189698858045	-1.89409884735343	-1.84960220809014	-1.80510556882685	-1.83810296826697	-1.79407335767297	-1.75124961515283	-0.828111610795836	11.5811346701608	-0.135212593690541	-31.2755738215599	-0.979910548618769	-0.963538038189029	-0.997413517990602	-1.01621620208713	-0.999543444978738	-1.03404014968096	-0.953575476814813	-0.937408669887853	-0.986829700217552	0.00228133100609161	0.00232773511043809	0.00225812034833319
252	14.8022833995669	0.28	-0.827937339486723	-0.856334878091523	-0.799539800881923	0.4091852773349	-14.615491462103	-14.9895126854465	-14.2414702387594	7.95	4.57	14.27	-1.77696977276247	-1.73263047887079	-1.68829118497911	-1.81021196490986	-1.76504320540215	-1.71987444589444	-1.75484130612801	-1.71146306586096	-1.66816354204851	-0.827937339486723	11.5152159981326	0.149748434433692	-31.0736209654862	-0.979910548618769	-0.963538038189029	-0.997413517990602	-1.01621620208713	-0.999543444978738	-1.03404014968096	-0.953575476814813	-0.937408669887853	-0.986829700217552	0.00228133100609161	0.00232773511043809	0.00225812034833319
252	14.8022833995669	0.28	-0.827529739332346	-0.855614324256957	-0.799445154407735	0.428971400223337	-14.6553215621261	-15.0154250109736	-14.2952181132786	8.11	4.48	14.29	-1.74605993559638	-1.70418551617481	-1.66231109675323	-1.77667296361477	-1.73406437536607	-1.69145578711737	-1.71811641698535	-1.67798676082655	-2.92659804224971	-0.827529739332346	11.6695261005659	0.0708967896723985	-31.1903056063909	-0.979910548618769	-0.963538038189029	-0.997413517990602	-1.01621620208713	-0.999543444978738	-1.03404014968096	-0.953575476814813	-0.937408669887853	-0.986829700217552	0.00228133100609161	0.00232773511043809	0.00225812034833319
252	14.8022833995669	0.28	-0.827081522613756	-0.854988310500902	-0.799174734726609	0.42854500005144	-14.7404385913676	-15.1029489124625	-14.3779282702727	7.97	4.46	14.36	-1.78532120652147	-1.7424688226867	-1.69961643885194	-1.81840676221308	-1.77476023840692	-1.73111371460075	-1.75800702611383	-1.71439717753219	-1.67116728788671	-0.827081522613756	11.7512967887354	0.312123782658825	-30.9371635730281	-0.979910548618769	-0.963538038189029	-0.997413517990602	-1.01621620208713	-0.999543444978738	-1.03404014968096	-0.953575476814813	-0.937408669887853	-0.986829700217552	0.00228133100609161	0.00232773511043809	0.00225812034833319
252	14.8022833995669	0.28	-0.827035695941636	-0.85552013163712	-0.798551260246152	0.419296992583108	-14.7911373896342	-15.1618479030372	-14.4204268762312	8.12	4.6	14.27	-1.76007283291395	-1.71703866533168	-1.67400449774941	-1.79075011050904	-1.74696587674752	-1.70318164298599	-1.74072998199261	-1.6959122524571	-1.65417550573893	-0.827035695941636	11.6344447570981	-0.0778786432876867	-31.5136922414662	-0.979910548618769	-0.963538038189029	-0.997413517990602	-1.01621620208713	-0.999543444978738	-1.03404014968096	-0.953575476814813	-0.937408669887853	-0.986829700217552	0.00228133100609161	0.00232773511043809	0.00225812034833319
252	14.8022833995669	0.28	-0.825734784456116	-0.854006794171504	-0.797462774740729	0.431293896439982	-14.96750014969	-15.333536088	-14.60146421138	7.92	4.46	14.33	-1.82321738477593	-1.77969428075417	-1.7361711767324	-1.85766227163797	-1.8133169132836	-1.76897155492923	-1.79482195860855	-1.75214507846748	-1.70975039578664	-0.825734784456116	11.6035320783269	-0.0427635362326044	-31.1987874493248	-0.979910548618769	-0.963538038189029	-0.997413517990602	-1.01621620208713	-0.999543444978738	-1.03404014968096	-0.953575476814813	-0.937408669887853	-0.986829700217552	0.00228133100609161	0.00232773511043809	0.00225812034833319
252	14.8022833995669	0.28	-0.824971811557327	-0.853163721813348	-0.796779901301306	0.438896479069048	-15.1104471394564	-15.4743076565089	-14.7465866224039	8.01	4.48	14.29	-1.81984953455659	-1.7770578693461	-1.7342662041356	-1.8530028417789	-1.80943161474402	-1.76586038770913	-1.79258921794104	-1.75090538905034	-1.70766805639349	-0.824971811557327	11.6168733996896	0.104403001041501	-31.0927518749196	-0.979910548618769	-0.963538038189029	-0.997413517990602	-1.01621620208713	-0.999543444978738	-1.03404014968096	-0.953575476814813	-0.937408669887853	-0.986829700217552	0.00228133100609161	0.00232773511043809	0.00225812034833319
252	14.8022833995669	0.28	-0.824910066804709	-0.853364708476924	-0.796455425132494	0.425464058269722	-14.8618869496241	-15.2296925039579	-14.4940813952902	7.98	4.52	14.06	-1.79870099646015	-1.75526136582336	-1.71182173518657	-1.83193622089299	-1.78769394107974	-1.7434516612665	-1.77790126151512	-1.73417551155018	-1.69263347911823	-0.824910066804709	11.5305839235814	0.209425270913801	-30.9445291769847	-0.979910548618769	-0.963538038189029	-0.997413517990602	-1.01621620208713	-0.999543444978738	-1.03404014968096	-0.953575476814813	-0.937408669887853	-0.986829700217552	0.00228133100609161	0.00232773511043809	0.00225812034833319
252	14.8022833995669	0.28	-0.824261338888783	-0.852708355657986	-0.79581432211958	0.420059661331855	-14.7543580695088	-15.1235682408558	-14.3851478981617	7.9	4.51	14.08	-1.80266595247666	-1.75865764738651	-1.71464934229635	-1.83699598163989	-1.79214958095299	-1.74730318026609	-1.78423413737968	-1.73857138772146	-1.69519508962816	-0.824261338888783	11.4368016888578	0.106601461238572	-30.9115258770827	-0.979910548618769	-0.963538038189029	-0.997413517990602	-1.01621620208713	-0.999543444978738	-1.03404014968096	-0.953575476814813	-0.937408669887853	-0.986829700217552	0.00228133100609161	0.00232773511043809	0.00225812034833319
252	14.8022833995669	0.28	-0.824061814872656	-0.852045553508854	-0.796078076236458	0.441914512234658	-15.2972904044438	-15.6634015177758	-14.9311792911118	8.07	4.46	14.21	-1.82919341282621	-1.78643845719863	-1.74368350157106	-1.86173550592998	-1.81821992229176	-1.77470433865354	-1.80151448592738	-1.75976957036255	-1.71654361461501	-0.824061814872656	11.6871651009877	-0.061404862701765	-31.3266707207235	-0.979910548618769	-0.963538038189029	-0.997413517990602	-1.01621620208713	-0.999543444978738	-1.03404014968096	-0.953575476814813	-0.937408669887853	-0.986829700217552	0.00228133100609161	0.00232773511043809	0.00225812034833319
252	14.8022833995669	0.28	-0.824049648539188	-0.852202981552235	-0.795896315526141	0.434472886721464	-15.0393340791474	-15.4047531007816	-14.6739150575132	8.12	4.5	14.15	-1.78901313894042	-1.7465756245807	-1.70413811022098	-1.82023954847311	-1.77706130662845	-1.73388306478378	-1.76397011179737	-1.72254006685243	-1.67897464002634	-0.824049648539188	11.6262795052163	-0.00668714799017677	-31.2517035960177	-0.979910548618769	-0.963538038189029	-0.997413517990602	-1.01621620208713	-0.999543444978738	-1.03404014968096	-0.953575476814813	-0.937408669887853	-0.986829700217552	0.00228133100609161	0.00232773511043809	0.00225812034833319
252	14.8022833995669	0.28	-0.823432152020616	-0.851816225780807	-0.795048078260425	0.422536789409766	-14.8149493282759	-15.1837971600015	-14.4461014965503	8	4.55	14.32	-1.78922736272441	-1.74576309444878	-1.70229882617315	-1.82203955419349	-1.77777820561246	-1.73351685703142	-1.76644854497503	-1.72278896137707	-1.6803336504221	-0.823432152020616	11.5879613207065	0.286996908476606	-30.9938000323809	-0.979910548618769	-0.963538038189029	-0.997413517990602	-1.01621620208713	-0.999543444978738	-1.03404014968096	-0.953575476814813	-0.937408669887853	-0.986829700217552	0.00228133100609161	0.00232773511043809	0.00225812034833319
252	14.8022833995669	0.28	-0.823350685120278	-0.85156752878697	-0.795133841453586	0.426675419363824	-15.1770285866776	-15.5517041673359	-14.8023530060193	8.08	4.58	14.45	-1.81418071872492	-1.77047301911248	-1.72676531950004	-1.84633659934915	-1.80185419214744	-1.75737178494574	-1.78809422976727	-1.74558072329246	-1.70211782817125	-0.823350685120278	11.7390246639575	-0.0281379516816492	-31.46832350146	-0.979910548618769	-0.963538038189029	-0.997413517990602	-1.01621620208713	-0.999543444978738	-1.03404014968096	-0.953575476814813	-0.937408669887853	-0.986829700217552	0.00228133100609161	0.00232773511043809	0.00225812034833319
252	14.8022833995669	0.28	-0.822965102385975	-0.851078928865525	-0.794851275906425	0.425947712371826	-14.665563657413	-15.0281517252838	-14.3029755895421	8.11	4.62	14.53	-1.74665867619157	-1.70451659470295	-1.66237451321434	-1.77722908753418	-1.73434942589696	-1.69146976425974	-1.72232603500946	-1.6799950524488	-1.63942128878611	-0.822965102385975	11.7194641406204	0.216132668546232	-31.2721679066168	-0.979910548618769	-0.963538038189029	-0.997413517990602	-1.01621620208713	-0.999543444978738	-1.03404014968096	-0.953575476814813	-0.937408669887853	-0.986829700217552	0.00228133100609161	0.00232773511043809	0.00225812034833319
252	14.8022833995669	0.28	-0.820736638452232	-0.849050868223551	-0.792422408680912	0.426749536677696	-15.0042932191508	-15.3746483695728	-14.6339380687288	8.03	4.5	14.32	-1.80439182395259	-1.76092638725988	-1.71746095056718	-1.837035867237	-1.79278407827982	-1.74853228932263	-1.77660516116732	-1.73472558430939	-1.6915440108893	-0.820736638452232	11.5802917500453	0.17519873669542	-31.0137276561523	-0.979910548618769	-0.963538038189029	-0.997413517990602	-1.01621620208713	-0.999543444978738	-1.03404014968096	-0.953575476814813	-0.937408669887853	-0.986829700217552	0.00228133100609161	0.00232773511043809	0.00225812034833319
252	14.8022833995669	0.28	-0.820699776459712	-0.849013869885221	-0.792385683034203	0.430345109309875	-15.1564198232079	-15.5277936335491	-14.7850460128668	8.07	4.57	14.15	-1.81432265498959	-1.77093001766628	-1.72753738034297	-1.8466587324575	-1.80249272239469	-1.75832671233188	-1.79373416160711	-1.74788352557509	-1.70691093426184	-0.820699776459712	11.5564746969613	0.113313733610554	-31.2029282673823	-0.979910548618769	-0.963538038189029	-0.997413517990602	-1.01621620208713	-0.999543444978738	-1.03404014968096	-0.953575476814813	-0.937408669887853	-0.986829700217552	0.00228133100609161	0.00232773511043809	0.00225812034833319
252	14.8022833995669	0.28	-0.820121956596963	-0.847917930794972	-0.792325982398955	0.427144986249954	-14.8291518507214	-15.1948882483796	-14.4634154530633	8.08	4.59	14.3	-1.77351415353426	-1.73082620038143	-1.6881382472286	-1.80500721891252	-1.76156123713228	-1.71811525535203	-1.75117826780769	-1.7088990571335	-1.66716028416672	-0.820121956596963	11.7799882809393	0.0492386569299457	-31.3514790005039	-0.979910548618769	-0.963538038189029	-0.997413517990602	-1.01621620208713	-0.999543444978738	-1.03404014968096	-0.953575476814813	-0.937408669887853	-0.986829700217552	0.00228133100609161	0.00232773511043809	0.00225812034833319
252	14.8022833995669	0.28	-0.819915145417992	-0.848176403927327	-0.791653886908657	0.416337057887618	-14.7091696937481	-15.0800756876905	-14.3382636998057	8.01	4.55	14.49	-1.77364833945944	-1.73002410216277	-1.6863998648661	-1.80596987973542	-1.76155066943794	-1.71713145914047	-1.74779491260995	-1.70401570299419	-1.66203182102824	-0.819915145417992	11.7339017043865	0.00789309898245861	-31.3597004290968	-0.979910548618769	-0.963538038189029	-0.997413517990602	-1.01621620208713	-0.999543444978738	-1.03404014968096	-0.953575476814813	-0.937408669887853	-0.986829700217552	0.00228133100609161	0.00232773511043809	0.00225812034833319
252	14.8022833995669	0.28	-0.818930554216422	-0.84722752516235	-0.790633583270495	0.426568268069937	-15.0524835773339	-15.4241659099237	-14.6808012447441	8.15	4.55	14.34	-1.78537815479726	-1.74235517896795	-1.69933220313864	-1.81618764315075	-1.7724222386829	-1.72865683421506	-1.76126781868601	-1.71665963524284	-1.67520350440319	-0.818930554216422	11.5593418150038	0.0515432535750136	-31.3052790345246	-0.979910548618769	-0.963538038189029	-0.997413517990602	-1.01621620208713	-0.999543444978738	-1.03404014968096	-0.953575476814813	-0.937408669887853	-0.986829700217552	0.00228133100609161	0.00232773511043809	0.00225812034833319
252	14.8022833995669	0.28	-0.818927793960462	-0.847174670331407	-0.790680917589517	0.425875720296592	-14.9789794217327	-15.3493708335445	-14.6085880099208	8.03	4.53	14.21	-1.80103029634598	-1.7575701336192	-1.71410997089242	-1.83358947551904	-1.789343636267	-1.74509779701497	-1.7770838754302	-1.73464623839842	-1.69145372409451	-0.818927793960462	11.5714318421	-0.304628124255856	-31.5781700299227	-0.979910548618769	-0.963538038189029	-0.997413517990602	-1.01621620208713	-0.999543444978738	-1.03404014968096	-0.953575476814813	-0.937408669887853	-0.986829700217552	0.00228133100609161	0.00232773511043809	0.00225812034833319
252	14.8022833995669	0.28	-0.818603040123413	-0.846452674824805	-0.79075340542202	0.420782044579897	-14.8670803339766	-15.2385601864304	-14.4956004815227	8.01	4.6	14.22	-1.791733815409	-1.74805560662537	-1.70437739784175	-1.824351073686	-1.77987773372568	-1.73540439376536	-1.77121643972698	-1.72959538115188	-1.68482365913334	-0.818603040123413	11.6889496093407	-0.18284661012349	-31.5045189138412	-0.979910548618769	-0.963538038189029	-0.997413517990602	-1.01621620208713	-0.999543444978738	-1.03404014968096	-0.953575476814813	-0.937408669887853	-0.986829700217552	0.00228133100609161	0.00232773511043809	0.00225812034833319
252	14.8022833995669	0.28	-0.818406861576643	-0.84662086577741	-0.790192857375876	0.424365727735506	-14.6266175917605	-14.9894150579488	-14.2638201255721	7.97	4.44	13.78	-1.7716216051789	-1.72874202469369	-1.68586244420848	-1.80443617125646	-1.7607623608843	-1.71708855051213	-1.75039661009795	-1.70960638659794	-1.66588083041528	-0.818406861576643	11.3887623334275	-0.309236141192305	-31.2344462537503	-0.979910548618769	-0.963538038189029	-0.997413517990602	-1.01621620208713	-0.999543444978738	-1.03404014968096	-0.953575476814813	-0.937408669887853	-0.986829700217552	0.00228133100609161	0.00232773511043809	0.00225812034833319
252	14.8022833995669	0.28	-0.817949810158874	-0.846146344860342	-0.789753275457405	0.429421548085985	-15.0419314698384	-15.4111951045094	-14.6726678351675	8.11	4.55	14.31	-1.79245645556131	-1.74950787297044	-1.70655929037957	-1.82390553453732	-1.78020340875068	-1.73650128296404	-1.7689870488073	-1.72559143254585	-1.68317026179243	-0.817949810158874	11.6838244282228	0.0676510057981577	-31.2601086086278	-0.979910548618769	-0.963538038189029	-0.997413517990602	-1.01621620208713	-0.999543444978738	-1.03404014968096	-0.953575476814813	-0.937408669887853	-0.986829700217552	0.00228133100609161	0.00232773511043809	0.00225812034833319
252	14.8022833995669	0.28	-0.817006735613145	-0.845056275998153	-0.788957195228136	0.426902305963114	-14.8614815199432	-15.2281970934756	-14.4947659464107	7.93	4.54	14.1	-1.80867977785099	-1.76512432358416	-1.72156886931733	-1.84272584272825	-1.79835051319113	-1.75397518365401	-1.78770165221216	-1.74578442241487	-1.70180234844338	-0.817006735613145	11.493484439661	0.0600460211090566	-31.110151938979	-0.979910548618769	-0.963538038189029	-0.997413517990602	-1.01621620208713	-0.999543444978738	-1.03404014968096	-0.953575476814813	-0.937408669887853	-0.986829700217552	0.00228133100609161	0.00232773511043809	0.00225812034833319
252	14.8022833995669	0.28	-0.815597735726492	-0.843729562212529	-0.787465909240454	0.425544924114763	-14.9888846210912	-15.3597717932959	-14.6179974488865	7.91	4.55	14.29	-1.82941638769331	-1.78524209396372	-1.74106780023413	-1.86416895748369	-1.81915550530111	-1.77414205311852	-1.80752226815814	-1.76375552631761	-1.72041450109967	-0.815597735726492	11.6957031681452	-0.224951041201256	-31.5112260164355	-0.979910548618769	-0.963538038189029	-0.997413517990602	-1.01621620208713	-0.999543444978738	-1.03404014968096	-0.953575476814813	-0.937408669887853	-0.986829700217552	0.00228133100609161	0.00232773511043809	0.00225812034833319
252	14.8022833995669	0.28	-0.815149387033389	-0.843115691123578	-0.787183082943199	0.424895090948397	-14.6391626205312	-15.0018780945827	-14.2764471464798	8.07	4.5	14.31	-1.75345047871508	-1.7110555453872	-1.66866061205931	-1.7847366819105	-1.7415853106252	-1.69843393933989	-1.72661141536328	-1.68496188247619	-2.93681612014774	-0.815149387033389	11.6756069764071	-0.0599032800259274	-31.338503029904	-0.979910548618769	-0.963538038189029	-0.997413517990602	-1.01621620208713	-0.999543444978738	-1.03404014968096	-0.953575476814813	-0.937408669887853	-0.986829700217552	0.00228133100609161	0.00232773511043809	0.00225812034833319
252	14.8022833995669	0.28	-0.814200040999261	-0.842285171007162	-0.786114910991359	0.423459512136591	-15.0831284278895	-15.4579439397661	-14.708312916013	8.24	4.67	14.49	-1.77023384328234	-1.72731021083184	-1.68438657838133	-1.7996511911456	-1.75601426342502	-1.71237733570443	-1.74567630583597	-1.70385917342201	-1.66207307285898	-0.814200040999261	11.8183500649703	0.212409401421538	-31.4415152614285	-0.979910548618769	-0.963538038189029	-0.997413517990602	-1.01621620208713	-0.999543444978738	-1.03404014968096	-0.953575476814813	-0.937408669887853	-0.986829700217552	0.00228133100609161	0.00232773511043809	0.00225812034833319
252	14.8022833995669	0.28	-0.814001544183752	-0.841695156665067	-0.786307931702436	0.437310407909517	-14.9856875006606	-15.3477081759175	-14.6236668254038	8.12	4.44	14.4	-1.78177482183361	-1.739746440999	-1.69771806016439	-1.81283795754175	-1.77007686161797	-1.72731576569419	-1.75002064524664	-1.70965829774808	-1.66780570303087	-0.814001544183752	11.628733326365	0.0712399584375966	-31.1449658133838	-0.979910548618769	-0.963538038189029	-0.997413517990602	-1.01621620208713	-0.999543444978738	-1.03404014968096	-0.953575476814813	-0.937408669887853	-0.986829700217552	0.00228133100609161	0.00232773511043809	0.00225812034833319
252	14.8022833995669	0.28	-0.811684146457329	-0.839577536638876	-0.783790756275781	0.433033503463207	-14.9110246052461	-15.274389195704	-14.5476600147882	8.05	4.55	14.36	-1.78788450560824	-1.7453522699265	-1.70282003424475	-1.81994193913778	-1.77664708466609	-1.7333522301944	-1.76037130378684	-1.7205605644844	-1.67915970887481	-0.811684146457329	11.5914623826659	-0.133468772811745	-31.415792310786	-0.979910548618769	-0.963538038189029	-0.997413517990602	-1.01621620208713	-0.999543444978738	-1.03404014968096	-0.953575476814813	-0.937408669887853	-0.986829700217552	0.00228133100609161	0.00232773511043809	0.00225812034833319
252	14.8022833995669	0.28	-0.809784530176814	-0.837270189540099	-0.78229887081353	0.439821097542825	-15.1921180342353	-15.5572592346801	-14.8269768337906	8.04	4.5	14.36	-1.82407458922129	-1.78126211337566	-1.73844963753002	-1.8569683123539	-1.81338379476424	-1.76979927717458	-1.79666889934169	-1.75459461802157	-1.7113175675476	-0.809784530176814	11.6345980318303	0.0809357575423632	-31.1591773657006	-0.979910548618769	-0.963538038189029	-0.997413517990602	-1.01621620208713	-0.999543444978738	-1.03404014968096	-0.953575476814813	-0.937408669887853	-0.986829700217552	0.00228133100609161	0.00232773511043809	0.00225812034833319
252	14.8022833995669	0.28	-0.808954010044107	-0.8369257631488	-0.780982256939415	0.423901963491534	-14.7928394372771	-15.1601083714934	-14.4255705030607	8.08	4.48	14.37	-1.7697813887421	-1.72690664744662	-1.68403190615114	-1.80122795335231	-1.75759138727391	-1.7139548211955	-1.74081488060788	-1.69921657929166	-1.65747959122598	-0.808954010044107	11.6815058758211	0.12037251842381	-31.1988219894287	-0.979910548618769	-0.963538038189029	-0.997413517990602	-1.01621620208713	-0.999543444978738	-1.03404014968096	-0.953575476814813	-0.937408669887853	-0.986829700217552	0.00228133100609161	0.00232773511043809	0.00225812034833319
252	14.8022833995669	0.28	-0.808202719958132	-0.835922814263148	-0.780482625653116	0.433940467240966	-14.9641665814169	-15.3281534198999	-14.6001797429339	7.92	4.46	14.13	-1.82173793062684	-1.77847840602862	-1.7352188814304	-1.85610303566507	-1.81202746717726	-1.76795189868945	-1.79759817909909	-1.75427556873197	-1.71115811982998	-0.808202719958132	11.5706412749625	-0.0371135815969054	-31.1177547206723	-0.979910548618769	-0.963538038189029	-0.997413517990602	-1.01621620208713	-0.999543444978738	-1.03404014968096	-0.953575476814813	-0.937408669887853	-0.986829700217552	0.00228133100609161	0.00232773511043809	0.00225812034833319
252	14.8022833995669	0.28	-0.802195383061671	-0.829891391598266	-0.774499374525075	0.434228852662546	-15.0279992120202	-15.3933242102948	-14.6626742137456	8.07	4.49	14.42	-1.7986188022475	-1.75593273900014	-1.71324667575279	-1.8306754820747	-1.78722862756858	-1.74378177306245	-1.76948950979492	-1.72692508629	-1.68549132064298	-0.802195383061671	11.690019216965	0.165621881271752	-31.0945616184825	-0.979910548618769	-0.963538038189029	-0.997413517990602	-1.01621620208713	-0.999543444978738	-1.03404014968096	-0.953575476814813	-0.937408669887853	-0.986829700217552	0.00228133100609161	0.00232773511043809	0.00225812034833319
252	14.8022833995669	0.28	-0.799583713416306	-0.827121383517062	-0.77204604331555	0.421817016324543	-14.8783920882107	-15.2493663442422	-14.5074178321792	7.94	4.5	14.25	-1.80854473365617	-1.76454791949864	-1.72055110534111	-1.84242503700953	-1.79760401022264	-1.75278298343575	-1.78385924517174	-1.73986640782469	-1.69756365518363	-0.799583713416306	11.6618467381473	0.213581770935953	-31.0500692069656	-0.979910548618769	-0.963538038189029	-0.997413517990602	-1.01621620208713	-0.999543444978738	-1.03404014968096	-0.953575476814813	-0.937408669887853	-0.986829700217552	0.00228133100609161	0.00232773511043809	0.00225812034833319
252	14.8022833995669	0.28	-0.792449324375898	-0.819725218216652	-0.765173430535144	0.423105404133712	-14.7867925224958	-15.1545106976496	-14.4190743473421	8	4.52	14.24	-1.78510079163385	-1.74178603085659	-1.69847127007933	-1.81779599685721	-1.77368789992804	-1.72957980299887	-1.76096781441767	-1.71797034835244	-1.67695921829759	-0.792449324375898	11.7617836784213	-0.0908068440858661	-31.4492890359337	-0.979910548618769	-0.963538038189029	-0.997413517990602	-1.01621620208713	-0.999543444978738	-1.03404014968096	-0.953575476814813	-0.937408669887853	-0.986829700217552	0.00228133100609161	0.00232773511043809	0.00225812034833319
252	14.8022833995669	0.29	-0.961021715545661	-0.992673933044989	-0.929369498046333	0.424562809460302	-15.091736389732	-15.4659196612848	-14.7175531181792	8.04	4.55	14.14	-1.81404595466235	-1.77015683167913	-1.72626770869591	-1.84680027462605	-1.8021186919075	-1.75743710918894	-1.79213216713331	-1.7485916928899	-1.70476396577967	-0.961021715545661	11.2575031789541	0.329478843804052	-30.7683712712253	-0.979910548618769	-0.963538038189029	-0.997413517990602	-1.01621620208713	-0.999543444978738	-1.03404014968096	-0.953575476814813	-0.937408669887853	-0.986829700217552	0.00228133100609161	0.00232773511043809	0.00225812034833319
252	14.8022833995669	0.29	-0.960509062728363	-0.992409344111085	-0.928608781345642	0.405955397676062	-14.8885301999128	-15.2720955440902	-14.5049648557354	7.92	4.54	13.93	-1.81542719421904	-1.76983194800222	-1.72423670178539	-1.84969497366059	-1.80323907720898	-1.75678318075737	-1.79840007414475	-1.75221353646237	-1.70700303736614	-0.960509062728363	11.1661055719884	0.225548794755203	-30.8054383899653	-0.979910548618769	-0.963538038189029	-0.997413517990602	-1.01621620208713	-0.999543444978738	-1.03404014968096	-0.953575476814813	-0.937408669887853	-0.986829700217552	0.00228133100609161	0.00232773511043809	0.00225812034833319
252	14.8022833995669	0.29	-0.958873153249272	-0.990450857541183	-0.927295448957362	0.430641282079212	-15.2315232838272	-15.6045119747522	-14.8585345929023	8.01	4.56	14.07	-1.83585965386951	-1.79197780161251	-1.7480959493555	-1.86934722383279	-1.82466493097867	-1.77998263812454	-1.81561110099805	-1.77283997538065	-1.72966687625381	-0.958873153249272	11.3055128468308	0.0670522299641378	-31.0203252682468	-0.979910548618769	-0.963538038189029	-0.997413517990602	-1.01621620208713	-0.999543444978738	-1.03404014968096	-0.953575476814813	-0.937408669887853	-0.986829700217552	0.00228133100609161	0.00232773511043809	0.00225812034833319
252	14.8022833995669	0.29	-0.958329897223421	-0.990451086019275	-0.926208708427567	0.413293435043864	-15.0457633796872	-15.4275428893909	-14.6639838699835	7.93	4.48	13.9	-1.83250395645913	-1.78715568116715	-1.74180740587516	-1.86700758415958	-1.8208054607752	-1.77460333739082	-1.81257291089535	-1.76696054607099	-1.72211759426379	-0.958329897223421	11.133853539034	0.17962226551735	-30.7795693930352	-0.979910548618769	-0.963538038189029	-0.997413517990602	-1.01621620208713	-0.999543444978738	-1.03404014968096	-0.953575476814813	-0.937408669887853	-0.986829700217552	0.00228133100609161	0.00232773511043809	0.00225812034833319
252	14.8022833995669	0.29	-0.957398688052065	-0.989298093808116	-0.925499282296015	0.41523061943796	-15.0763912810742	-15.4574239340931	-14.6953586280552	7.9	4.5	13.98	-1.84279377842148	-1.79736805901619	-1.7519423396109	-1.87790867163288	-1.83161735386023	-1.78532603608759	-1.82398645678275	-1.77722707791699	-1.73305111131283	-0.957398688052065	11.1954736125318	-0.0559819504409585	-31.0856419373501	-0.979910548618769	-0.963538038189029	-0.997413517990602	-1.01621620208713	-0.999543444978738	-1.03404014968096	-0.953575476814813	-0.937408669887853	-0.986829700217552	0.00228133100609161	0.00232773511043809	0.00225812034833319
252	14.8022833995669	0.29	-0.9559798355642	-0.987607648596936	-0.924352022531464	0.411616439200309	-14.6353442864077	-15.0079967705811	-14.2626918022343	8.05	4.52	14.41	-1.75648656490418	-1.71287254420344	-1.6692585235027	-1.78796787951276	-1.74357216953842	-1.69917645956407	-1.7292449819066	-1.68648999249709	-2.93681612014777	-0.9559798355642	11.3906772258732	0.0900053494281678	-31.1329498825447	-0.979910548618769	-0.963538038189029	-0.997413517990602	-1.01621620208713	-0.999543444978738	-1.03404014968096	-0.953575476814813	-0.937408669887853	-0.986829700217552	0.00228133100609161	0.00232773511043809	0.00225812034833319
252	14.8022833995669	0.29	-0.949772771390652	-0.981127799037288	-0.918417743744016	0.418265739806043	-15.0391732853086	-15.4168996557883	-14.6614469148289	8.05	4.5	14.21	-1.80439734947947	-1.76018817143853	-1.71597899339758	-1.83674065151673	-1.79173903671089	-1.74673742190506	-1.77720519553586	-1.73479520404678	-1.69114329695277	-0.949772771390652	11.3323976732033	0.064850115521214	-31.0903488041821	-0.979910548618769	-0.963538038189029	-0.997413517990602	-1.01621620208713	-0.999543444978738	-1.03404014968096	-0.953575476814813	-0.937408669887853	-0.986829700217552	0.00228133100609161	0.00232773511043809	0.00225812034833319
252	14.8022833995669	0.29	-0.949595222217153	-0.981221935642734	-0.917968508791571	0.417567563279103	-14.951737474765	-15.327807076425	-14.575667873105	8	4.51	13.99	-1.80491557880727	-1.76063175664226	-1.71634793447725	-1.83793712424584	-1.79284311446707	-1.74774910468831	-1.78400019294097	-1.74139823655365	-1.69694158665813	-0.949595222217153	11.2861207869093	-0.0562020461707299	-31.1274599792835	-0.979910548618769	-0.963538038189029	-0.997413517990602	-1.01621620208713	-0.999543444978738	-1.03404014968096	-0.953575476814813	-0.937408669887853	-0.986829700217552	0.00228133100609161	0.00232773511043809	0.00225812034833319
252	14.8022833995669	0.29	-0.947793956586733	-0.979406949133805	-0.916180964039662	0.412830456288895	-14.9723318457655	-15.3526109898009	-14.5920527017302	8.07	4.56	14.04	-1.7937652185033	-1.74933424175635	-1.70490326500939	-1.82572954449604	-1.78050682186715	-1.73528409923826	-1.773272044453	-1.73011338941047	-1.68593757783198	-0.947793956586733	11.2893335478418	0.0209518842117504	-31.1233825605323	-0.979910548618769	-0.963538038189029	-0.997413517990602	-1.01621620208713	-0.999543444978738	-1.03404014968096	-0.953575476814813	-0.937408669887853	-0.986829700217552	0.00228133100609161	0.00232773511043809	0.00225812034833319
252	14.8022833995669	0.29	-0.946613267807245	-0.97787434100969	-0.9153521946048	0.407357948080687	-14.6919824716337	-15.0693857812676	-14.3145791619999	8.01	4.47	14.27	-1.77182031503348	-1.72744618720397	-1.68307205937446	-1.8040737099921	-1.75889181612746	-1.71370992226283	-1.7448309058111	-1.7018175780499	-1.65775320523489	-0.946613267807245	11.4150236602367	-0.00129906348713984	-31.1950649674256	-0.979910548618769	-0.963538038189029	-0.997413517990602	-1.01621620208713	-0.999543444978738	-1.03404014968096	-0.953575476814813	-0.937408669887853	-0.986829700217552	0.00228133100609161	0.00232773511043809	0.00225812034833319
252	14.8022833995669	0.29	-0.945335242629865	-0.976504810398299	-0.914165674861431	0.416687551367139	-14.9326744000982	-15.3089448588848	-14.5564039413116	7.9	4.51	13.95	-1.82504226922601	-1.78018552055544	-1.73532877188486	-1.85981579185686	-1.81410436316526	-1.76839293447366	-1.80576908670582	-1.76158823516767	-1.71677319447301	-0.945335242629865	11.2591333315737	0.00706362637827694	-31.0520123851589	-0.979910548618769	-0.963538038189029	-0.997413517990602	-1.01621620208713	-0.999543444978738	-1.03404014968096	-0.953575476814813	-0.937408669887853	-0.986829700217552	0.00228133100609161	0.00232773511043809	0.00225812034833319
252	14.8022833995669	0.29	-0.945125722044589	-0.976724776702821	-0.913526667386358	0.426597731621994	-15.0035823021965	-15.3740348322917	-14.6331297721013	7.89	4.41	14.02	-1.8343216554829	-1.79012186631273	-1.74592207714256	-1.86936621165855	-1.82432198934881	-1.77927776703906	-1.80863633831874	-1.76591463744709	-1.72140757519762	-0.945125722044589	11.1638714076023	0.0220530168585329	-30.90667964782	-0.979910548618769	-0.963538038189029	-0.997413517990602	-1.01621620208713	-0.999543444978738	-1.03404014968096	-0.953575476814813	-0.937408669887853	-0.986829700217552	0.00228133100609161	0.00232773511043809	0.00225812034833319
252	14.8022833995669	0.29	-0.943941224053239	-0.975690650989521	-0.912191797116957	0.4165659908331	-15.1819184186088	-15.5645649549931	-14.7992718822246	7.99	4.52	13.98	-1.83615678148993	-1.79101584534894	-1.74587490920795	-1.86995580503477	-1.82398393790856	-1.77801207078235	-1.81588389911947	-1.7722250799744	-1.72635508447844	-0.943941224053239	11.270685959474	-0.181281526531095	-31.2944465434592	-0.979910548618769	-0.963538038189029	-0.997413517990602	-1.01621620208713	-0.999543444978738	-1.03404014968096	-0.953575476814813	-0.937408669887853	-0.986829700217552	0.00228133100609161	0.00232773511043809	0.00225812034833319
252	14.8022833995669	0.29	-0.943720048741712	-0.975088543602735	-0.912351553880689	0.415382689238488	-14.838663782007	-15.2135708266467	-14.4637567373673	7.87	4.45	14.08	-1.82074817815195	-1.77587959823195	-1.73101101831195	-1.85588000616342	-1.81014567487165	-1.76441134357989	-1.79690306181023	-1.75260380773173	-1.707995659166	-0.943720048741712	11.2423181745487	0.033400255341337	-30.9460489834764	-0.979910548618769	-0.963538038189029	-0.997413517990602	-1.01621620208713	-0.999543444978738	-1.03404014968096	-0.953575476814813	-0.937408669887853	-0.986829700217552	0.00228133100609161	0.00232773511043809	0.00225812034833319
252	14.8022833995669	0.29	-0.94210201947107	-0.973395503521731	-0.910808535420409	0.428563976096082	-15.161123438275	-15.5339651797916	-14.7882816967585	8	4.53	13.87	-1.82961026666785	-1.78569648997106	-1.74178271327428	-1.86310921010314	-1.81839140145026	-1.77367359279738	-1.81168017775333	-1.76771207430692	-1.72442747280574	-0.94210201947107	11.3128249595113	-0.157497587477238	-31.2657641351685	-0.979910548618769	-0.963538038189029	-0.997413517990602	-1.01621620208713	-0.999543444978738	-1.03404014968096	-0.953575476814813	-0.937408669887853	-0.986829700217552	0.00228133100609161	0.00232773511043809	0.00225812034833319
252	14.8022833995669	0.29	-0.941936290455331	-0.973372336319535	-0.910500244591127	0.40475290211714	-14.7205243586533	-15.1007085950962	-14.3403401222105	8.02	4.56	14.08	-1.77404771675037	-1.72938325796961	-1.68471879918886	-1.80625290515028	-1.76077762978537	-1.71530235442046	-1.7544748537103	-1.70965737354075	-1.66610989394135	-0.941936290455331	11.2325248501566	-0.356547654046848	-31.4426481634163	-0.979910548618769	-0.963538038189029	-0.997413517990602	-1.01621620208713	-0.999543444978738	-1.03404014968096	-0.953575476814813	-0.937408669887853	-0.986829700217552	0.00228133100609161	0.00232773511043809	0.00225812034833319
252	14.8022833995669	0.29	-0.941443137269848	-0.9724685730721	-0.910417701467596	0.430367091384995	-15.3621518560689	-15.7385497890726	-14.9857539230651	8.02	4.6	14.16	-1.85031583822253	-1.80606429877036	-1.76181275931819	-1.88398695609951	-1.83893014936791	-1.79387334263631	-1.83047055709626	-1.7859473960631	-1.74339541841074	-0.941443137269848	11.3984133034176	0.155917132585892	-31.1131480623119	-0.979910548618769	-0.963538038189029	-0.997413517990602	-1.01621620208713	-0.999543444978738	-1.03404014968096	-0.953575476814813	-0.937408669887853	-0.986829700217552	0.00228133100609161	0.00232773511043809	0.00225812034833319
252	14.8022833995669	0.29	-0.941342488443043	-0.972648609825356	-0.910036367060729	0.420249324349574	-14.9748785017675	-15.3494610977161	-14.6002959058189	8.07	4.55	14.24	-1.79236633439897	-1.74862608644134	-1.70488583848371	-1.82424328203654	-1.77972512078795	-1.73520695953936	-1.76893183062896	-1.72587632002984	-1.68297981847286	-0.941342488443043	11.3103594136589	0.251689551602677	-30.8737110361153	-0.979910548618769	-0.963538038189029	-0.997413517990602	-1.01621620208713	-0.999543444978738	-1.03404014968096	-0.953575476814813	-0.937408669887853	-0.986829700217552	0.00228133100609161	0.00232773511043809	0.00225812034833319
252	14.8022833995669	0.29	-0.939522470033231	-0.970467343061015	-0.908577597005446	0.426360230980995	-15.0515961659106	-15.4234146768584	-14.6797776549627	7.93	4.52	14.32	-1.83078359868583	-1.78664815619187	-1.74251271369791	-1.86517898810394	-1.82021436201187	-1.77524973591979	-1.80598979103917	-1.76197455765599	-1.71881533967959	-0.939522470033231	11.4086672798095	-0.0927563286176335	-31.2566448048799	-0.979910548618769	-0.963538038189029	-0.997413517990602	-1.01621620208713	-0.999543444978738	-1.03404014968096	-0.953575476814813	-0.937408669887853	-0.986829700217552	0.00228133100609161	0.00232773511043809	0.00225812034833319
252	14.8022833995669	0.29	-0.939226908043196	-0.970307141847164	-0.908146674239228	0.418804201067317	-15.1621736530719	-15.5425682614	-14.7817790447438	8.07	4.51	14.31	-1.8154123007227	-1.77098122347258	-1.72655014622247	-1.84772921699039	-1.80250720348706	-1.75728518998373	-1.78776412868677	-1.74572801326936	-1.70164561631333	-0.939226908043196	11.3018699247671	-0.0106535158916046	-31.1513536374394	-0.979910548618769	-0.963538038189029	-0.997413517990602	-1.01621620208713	-0.999543444978738	-1.03404014968096	-0.953575476814813	-0.937408669887853	-0.986829700217552	0.00228133100609161	0.00232773511043809	0.00225812034833319
252	14.8022833995669	0.29	-0.939140172432019	-0.970084761037099	-0.908195583826939	0.425508648047456	-15.0799452439372	-15.4531133210086	-14.7067771668659	8.09	4.61	14.03	-1.80059533323536	-1.75711382344965	-1.71363231366394	-1.83238443689536	-1.78813527088154	-1.74388610486772	-1.78258846777952	-1.73895011899608	-1.69617917601302	-0.939140172432019	11.3431312611641	0.107856555673437	-31.079746187543	-0.979910548618769	-0.963538038189029	-0.997413517990602	-1.01621620208713	-0.999543444978738	-1.03404014968096	-0.953575476814813	-0.937408669887853	-0.986829700217552	0.00228133100609161	0.00232773511043809	0.00225812034833319
252	14.8022833995669	0.29	-0.938485906896867	-0.969536290701009	-0.907435523092725	0.423221260252851	-15.0622944621844	-15.4367749426732	-14.6878139816955	7.91	4.47	13.87	-1.83714669887443	-1.79257938600773	-1.74801207314104	-1.87195700379712	-1.82654522829092	-1.78113345278472	-1.81691467157203	-1.77270862520762	-1.72936611964848	-0.938485906896867	11.2389774504363	0.00201502824375279	-31.0235052445659	-0.979910548618769	-0.963538038189029	-0.997413517990602	-1.01621620208713	-0.999543444978738	-1.03404014968096	-0.953575476814813	-0.937408669887853	-0.986829700217552	0.00228133100609161	0.00232773511043809	0.00225812034833319
252	14.8022833995669	0.29	-0.937094608621677	-0.967999341299558	-0.906189875943796	0.432942495288962	-15.3524650831451	-15.7266564207147	-14.9782737455755	7.99	4.54	14.17	-1.85456451359743	-1.81043803449167	-1.76631155538591	-1.88865864554654	-1.84372094958095	-1.79878325361535	-1.83175439688674	-1.78838653203291	-1.74434547811354	-0.937094608621677	11.3887045740184	-0.0247290639126591	-31.1818352767837	-0.979910548618769	-0.963538038189029	-0.997413517990602	-1.01621620208713	-0.999543444978738	-1.03404014968096	-0.953575476814813	-0.937408669887853	-0.986829700217552	0.00228133100609161	0.00232773511043809	0.00225812034833319
252	14.8022833995669	0.29	-0.936403950332597	-0.967319417257158	-0.905488483408037	0.422458816217372	-14.9488161465972	-15.3210563346583	-14.5765759585362	7.9	4.43	14.18	-1.82717906326621	-1.78278594419694	-1.73839282512767	-1.86203624325243	-1.8167962345856	-1.77155622591878	-1.80083946840791	-1.75726173834984	-1.71287330168129	-0.936403950332597	11.3556915729628	0.25185849300478	-30.8291960127736	-0.979910548618769	-0.963538038189029	-0.997413517990602	-1.01621620208713	-0.999543444978738	-1.03404014968096	-0.953575476814813	-0.937408669887853	-0.986829700217552	0.00228133100609161	0.00232773511043809	0.00225812034833319
252	14.8022833995669	0.29	-0.936115540712525	-0.966985478934248	-0.905245602490802	0.427199382855236	-14.9729466840688	-15.3421884984267	-14.6037048697109	7.89	4.49	14.11	-1.83136880945567	-1.78729309352823	-1.74321737760079	-1.8664094849072	-1.82149044192891	-1.77657139895062	-1.80954195689114	-1.76576219717866	-1.72160673108345	-0.936115540712525	11.3225895066397	-0.0230202499554464	-31.0527250817214	-0.979910548618769	-0.963538038189029	-0.997413517990602	-1.01621620208713	-0.999543444978738	-1.03404014968096	-0.953575476814813	-0.937408669887853	-0.986829700217552	0.00228133100609161	0.00232773511043809	0.00225812034833319
252	14.8022833995669	0.29	-0.936000130357855	-0.966864371533124	-0.905135889182586	0.422660008720767	-15.0220348463296	-15.3959440667425	-14.6481256259167	7.96	4.52	14.08	-1.82172912400503	-1.77748621732731	-1.7332433106496	-1.85559833442404	-1.81053287279232	-1.76546741116059	-1.8000101559159	-1.75813277118838	-1.71397627556337	-0.936000130357855	11.3330898128744	0.124738730057693	-30.9920384695593	-0.979910548618769	-0.963538038189029	-0.997413517990602	-1.01621620208713	-0.999543444978738	-1.03404014968096	-0.953575476814813	-0.937408669887853	-0.986829700217552	0.00228133100609161	0.00232773511043809	0.00225812034833319
252	14.8022833995669	0.29	-0.935915760103397	-0.967301662588054	-0.904529857618739	0.429508193856857	-15.3763590297416	-15.753765774841	-14.9989522846423	7.91	4.52	14.01	-1.87452689475379	-1.8296195942352	-1.78471229371661	-1.91002413827088	-1.86426644430813	-1.81850875034539	-1.85435382330134	-1.81016599602022	-1.76439820385428	-0.935915760103397	11.2740676271542	0.114683057259913	-30.9806323557855	-0.979910548618769	-0.963538038189029	-0.997413517990602	-1.01621620208713	-0.999543444978738	-1.03404014968096	-0.953575476814813	-0.937408669887853	-0.986829700217552	0.00228133100609161	0.00232773511043809	0.00225812034833319
252	14.8022833995669	0.29	-0.934974462657186	-0.965911262184148	-0.904037663130224	0.422040859318014	-14.9368827727656	-15.3091445612146	-14.5646209843166	7.94	4.51	14.01	-1.81684708446019	-1.77266808136207	-1.72848907826395	-1.85095768273255	-1.80594923601221	-1.76094078929187	-1.79711905944334	-1.75326163373963	-1.70854497311683	-0.934974462657186	11.1808474925901	0.227746242971959	-30.7307986032407	-0.979910548618769	-0.963538038189029	-0.997413517990602	-1.01621620208713	-0.999543444978738	-1.03404014968096	-0.953575476814813	-0.937408669887853	-0.986829700217552	0.00228133100609161	0.00232773511043809	0.00225812034833319
252	14.8022833995669	0.29	-0.933858948080984	-0.965338373067361	-0.902379523094607	0.411738829197478	-14.683463865026	-15.0572471405747	-14.3096805894773	7.94	4.49	13.95	-1.78605985289002	-1.74172244540069	-1.69738503791135	-1.81953742569753	-1.77436896611052	-1.72920050652351	-1.76473831033932	-1.72225976732868	-1.67798307891492	-0.933858948080984	11.2670059896311	0.0905317661453946	-30.9229207611998	-0.979910548618769	-0.963538038189029	-0.997413517990602	-1.01621620208713	-0.999543444978738	-1.03404014968096	-0.953575476814813	-0.937408669887853	-0.986829700217552	0.00228133100609161	0.00232773511043809	0.00225812034833319
252	14.8022833995669	0.29	-0.933830155497956	-0.964732507985919	-0.902927803009994	0.418116173513194	-15.1099148384818	-15.4895346278977	-14.7302950490659	7.93	4.52	13.96	-1.840456106724	-1.7953499381755	-1.750243769627	-1.87514580097297	-1.82918945230337	-1.78323310363377	-1.82118172806161	-1.77593310050059	-1.7313078994544	-0.933830155497956	11.2747157473742	0.107637351030226	-30.9720763520806	-0.979910548618769	-0.963538038189029	-0.997413517990602	-1.01621620208713	-0.999543444978738	-1.03404014968096	-0.953575476814813	-0.937408669887853	-0.986829700217552	0.00228133100609161	0.00232773511043809	0.00225812034833319
252	14.8022833995669	0.29	-0.933779459916959	-0.964603594463838	-0.90295532537008	0.419404765533421	-14.8514413463554	-15.2235808938629	-14.479301798848	7.98	4.55	14.09	-1.79695575112536	-1.75302927254079	-1.70910279395622	-1.83009600086327	-1.78535941080574	-1.7406228207482	-1.77773913392572	-1.73321306951635	-1.69084251107621	-0.933779459916959	11.418748297034	0.115874255980837	-31.1172993199716	-0.979910548618769	-0.963538038189029	-0.997413517990602	-1.01621620208713	-0.999543444978738	-1.03404014968096	-0.953575476814813	-0.937408669887853	-0.986829700217552	0.00228133100609161	0.00232773511043809	0.00225812034833319
252	14.8022833995669	0.29	-0.933175503363455	-0.963997011903786	-0.902353994823125	0.420135984588132	-14.8803537718337	-15.2526585100586	-14.5080490336088	7.88	4.47	13.95	-1.82210037131139	-1.77762441314887	-1.73314845498635	-1.85705178310606	-1.81172268998283	-1.76639359685959	-1.80208604349422	-1.75630191496454	-1.71371309436193	-0.933175503363455	11.3010906423341	0.110231290032361	-30.8849631213438	-0.979910548618769	-0.963538038189029	-0.997413517990602	-1.01621620208713	-0.999543444978738	-1.03404014968096	-0.953575476814813	-0.937408669887853	-0.986829700217552	0.00228133100609161	0.00232773511043809	0.00225812034833319
252	14.8022833995669	0.29	-0.932626752279211	-0.9635982952154	-0.901655209343021	0.421868938268043	-15.0679128807018	-15.4435726135283	-14.6922531478753	7.93	4.51	13.91	-1.83438354150697	-1.78976277606956	-1.74514201063215	-1.86892105080428	-1.82346017201747	-1.77799929323065	-1.81460610263586	-1.77066173395497	-1.72688005303267	-0.932626752279211	11.2076116974316	-0.122881705489251	-31.1141861773466	-0.979910548618769	-0.963538038189029	-0.997413517990602	-1.01621620208713	-0.999543444978738	-1.03404014968096	-0.953575476814813	-0.937408669887853	-0.986829700217552	0.00228133100609161	0.00232773511043809	0.00225812034833319
252	14.8022833995669	0.29	-0.932460098808407	-0.963293960106261	-0.901626237510553	0.431532976788609	-15.0961811943851	-15.4651842065744	-14.7271781821958	8	4.47	14.13	-1.82147711216828	-1.77801623048423	-1.73455534880017	-1.85482518367457	-1.81056860898924	-1.76631203430392	-1.79612783687944	-1.75393421184792	-1.71134253463159	-0.932460098808407	11.321718125802	-0.111930342139283	-31.161672258239	-0.979910548618769	-0.963538038189029	-0.997413517990602	-1.01621620208713	-0.999543444978738	-1.03404014968096	-0.953575476814813	-0.937408669887853	-0.986829700217552	0.00228133100609161	0.00232773511043809	0.00225812034833319
252	14.8022833995669	0.29	-0.932443913139283	-0.963638332300442	-0.901249493978123	0.428065168447759	-15.1520469594642	-15.5250452172542	-14.7790487016742	7.82	4.34	13.87	-1.86781460825676	-1.82293927391762	-1.77806393957848	-1.90446693973184	-1.85871101177169	-1.81295508381155	-1.84121463187806	-1.79736869266993	-1.75259937742909	-0.932443913139283	11.1093400497201	-0.183307558890777	-30.934562413102	-0.979910548618769	-0.963538038189029	-0.997413517990602	-1.01621620208713	-0.999543444978738	-1.03404014968096	-0.953575476814813	-0.937408669887853	-0.986829700217552	0.00228133100609161	0.00232773511043809	0.00225812034833319
252	14.8022833995669	0.29	-0.93215586103329	-0.962919345689456	-0.901392376377124	0.427297884428923	-15.1504631222171	-15.5240074094106	-14.7769188350236	7.94	4.5	14.12	-1.84064517572115	-1.79635490504503	-1.75206463436891	-1.87509779640027	-1.82997851429082	-1.78485923218137	-1.81837553135908	-1.7741888372279	-1.73084787531417	-0.93215586103329	11.4286024914997	-0.137286706487941	-31.2847404934083	-0.979910548618769	-0.963538038189029	-0.997413517990602	-1.01621620208713	-0.999543444978738	-1.03404014968096	-0.953575476814813	-0.937408669887853	-0.986829700217552	0.00228133100609161	0.00232773511043809	0.00225812034833319
252	14.8022833995669	0.29	-0.932019661895102	-0.962738600533837	-0.901300723256366	0.430156480869445	-15.0049364316778	-15.3727399668589	-14.6371328964967	7.95	4.43	14.09	-1.82035292569403	-1.77679971118634	-1.73324649667865	-1.85428076864269	-1.80991580680794	-1.76555084497319	-1.79373979864879	-1.75267527115722	-1.709422417497	-0.932019661895102	11.2679427379335	0.0106983842503066	-30.9958151923188	-0.979910548618769	-0.963538038189029	-0.997413517990602	-1.01621620208713	-0.999543444978738	-1.03404014968096	-0.953575476814813	-0.937408669887853	-0.986829700217552	0.00228133100609161	0.00232773511043809	0.00225812034833319
252	14.8022833995669	0.29	-0.932018500379476	-0.962850733915418	-0.901186266843535	0.416879078126634	-14.8946654789882	-15.2698303653111	-14.5195005926654	7.94	4.46	13.91	-1.81212842481374	-1.76760619121761	-1.72308395762148	-1.84614716734624	-1.80078912632005	-1.75543108529387	-1.79123588423571	-1.74744770385741	-1.7025294911634	-0.932018500379476	11.3224377261531	0.199243532285674	-30.839690721045	-0.979910548618769	-0.963538038189029	-0.997413517990602	-1.01621620208713	-0.999543444978738	-1.03404014968096	-0.953575476814813	-0.937408669887853	-0.986829700217552	0.00228133100609161	0.00232773511043809	0.00225812034833319
252	14.8022833995669	0.29	-0.931815643628618	-0.962645383588857	-0.900985903668378	0.427674975867993	-15.2806623436118	-15.6571266405703	-14.9041980466534	8.02	4.47	14.02	-1.83920541640368	-1.79498305109085	-1.75076068577801	-1.87258058698034	-1.82755573980634	-1.78253089263234	-1.81613821983414	-1.77128396859407	-1.72793868196969	-0.931815643628618	11.3296011399317	-0.0236097814360891	-31.0973801254555	-0.979910548618769	-0.963538038189029	-0.997413517990602	-1.01621620208713	-0.999543444978738	-1.03404014968096	-0.953575476814813	-0.937408669887853	-0.986829700217552	0.00228133100609161	0.00232773511043809	0.00225812034833319
252	14.8022833995669	0.29	-0.931591497639374	-0.962589276079808	-0.90059371919894	0.426443847539299	-15.20306723727	-15.5785633357686	-14.8275711387715	8.03	4.42	14	-1.82774362777653	-1.78368882076426	-1.739634013752	-1.86077482449492	-1.81592385385516	-1.7710728832154	-1.80092438779601	-1.75870460457094	-1.71454165378708	-0.931591497639374	11.2214347848261	-0.274369580673093	-31.2743619860693	-0.979910548618769	-0.963538038189029	-0.997413517990602	-1.01621620208713	-0.999543444978738	-1.03404014968096	-0.953575476814813	-0.937408669887853	-0.986829700217552	0.00228133100609161	0.00232773511043809	0.00225812034833319
252	14.8022833995669	0.29	-0.931579132239596	-0.962353679205388	-0.900804585273803	0.426548471357375	-15.2085075790471	-15.5840577195929	-14.8329574385013	7.9	4.43	13.82	-1.8581682108104	-1.81338941537189	-1.76861061993338	-1.89359326071465	-1.84796077988113	-1.8023282990476	-1.83687874576381	-1.79229489827837	-1.74855382209118	-0.931579132239596	11.2361511218744	0.0239506291696695	-30.9296835478411	-0.979910548618769	-0.963538038189029	-0.997413517990602	-1.01621620208713	-0.999543444978738	-1.03404014968096	-0.953575476814813	-0.937408669887853	-0.986829700217552	0.00228133100609161	0.00232773511043809	0.00225812034833319
252	14.8022833995669	0.29	-0.931296228668681	-0.962166688859345	-0.900425768478017	0.416505467243032	-14.8055616498679	-15.178768921651	-14.4323543780847	7.96	4.44	13.87	-1.79535803153026	-1.75121474980036	-1.70707146807047	-1.82869556755054	-1.78373260071111	-1.73876963387168	-1.77360989166782	-1.72966446401283	-1.68677913247425	-0.931296228668681	11.1986774859823	-0.234875212638182	-31.1459796458967	-0.979910548618769	-0.963538038189029	-0.997413517990602	-1.01621620208713	-0.999543444978738	-1.03404014968096	-0.953575476814813	-0.937408669887853	-0.986829700217552	0.00228133100609161	0.00232773511043809	0.00225812034833319
252	14.8022833995669	0.29	-0.931083499193107	-0.962227199293484	-0.89993979909273	0.421015209197459	-14.9354232923188	-15.3084323594362	-14.5624142252015	7.92	4.5	13.96	-1.82069817831866	-1.77633459405013	-1.73197100978161	-1.85512424937124	-1.80992183090034	-1.76471941242944	-1.79991417174618	-1.75740776053565	-1.71273133710125	-0.931083499193107	11.3084550615833	-0.207178564683219	-31.2100029297974	-0.979910548618769	-0.963538038189029	-0.997413517990602	-1.01621620208713	-0.999543444978738	-1.03404014968096	-0.953575476814813	-0.937408669887853	-0.986829700217552	0.00228133100609161	0.00232773511043809	0.00225812034833319
252	14.8022833995669	0.29	-0.93087946776532	-0.961868008948654	-0.899890926581985	0.417921770870073	-14.8343854546962	-15.2072318147844	-14.461539094608	7.95	4.45	14.11	-1.80155529157039	-1.75738529790287	-1.71321530423535	-1.835182062121	-1.79018761735323	-1.74519317258547	-1.77647630625307	-1.73292168347243	-1.68962648854478	-0.93087946776532	11.2792420332544	-0.205101816171159	-31.2207529686495	-0.979910548618769	-0.963538038189029	-0.997413517990602	-1.01621620208713	-0.999543444978738	-1.03404014968096	-0.953575476814813	-0.937408669887853	-0.986829700217552	0.00228133100609161	0.00232773511043809	0.00225812034833319
252	14.8022833995669	0.29	-0.930483695863023	-0.961501119253611	-0.899466272472434	0.42148313762622	-15.1723685071301	-15.5509317637823	-14.7938052504778	8.29	4.56	14.3	-1.77077966805434	-1.72767279007849	-1.68456591210263	-1.79961028147637	-1.7558015670399	-1.71199285260343	-1.74453445174366	-1.70254689282129	-1.65926841414702	-0.930483695863023	11.5062962703074	-0.0963100609581544	-31.4957360110882	-0.979910548618769	-0.963538038189029	-0.997413517990602	-1.01621620208713	-0.999543444978738	-1.03404014968096	-0.953575476814813	-0.937408669887853	-0.986829700217552	0.00228133100609161	0.00232773511043809	0.00225812034833319
252	14.8022833995669	0.29	-0.930350642510965	-0.961456832638165	-0.899244452383766	0.419468344447637	-15.1157418004748	-15.4944546056329	-14.7370289953167	7.97	4.52	14.02	-1.83052654694475	-1.78578513066684	-1.74104371438894	-1.86438392289671	-1.8188149704358	-1.77324601797489	-1.80885354112333	-1.76531395540198	-1.72098168167926	-0.930350642510965	11.2865326404287	-0.11843072130624	-31.2129928262017	-0.979910548618769	-0.963538038189029	-0.997413517990602	-1.01621620208713	-0.999543444978738	-1.03404014968096	-0.953575476814813	-0.937408669887853	-0.986829700217552	0.00228133100609161	0.00232773511043809	0.00225812034833319
252	14.8022833995669	0.29	-0.930137320386729	-0.960813760749794	-0.899460880023665	0.420808489194144	-14.8071782663793	-15.1771412902701	-14.4372152424886	8.09	4.48	14.36	-1.76936915704514	-1.72623842832621	-1.68310769960728	-1.80066321279456	-1.75676964980576	-1.71287608681696	-1.74148530691481	-1.69815746668641	-1.6555977089711	-0.930137320386729	11.4676117446294	-0.0854569491375325	-31.3041384123102	-0.979910548618769	-0.963538038189029	-0.997413517990602	-1.01621620208713	-0.999543444978738	-1.03404014968096	-0.953575476814813	-0.937408669887853	-0.986829700217552	0.00228133100609161	0.00232773511043809	0.00225812034833319
252	14.8022833995669	0.29	-0.930129373654459	-0.961049627503792	-0.899209119805126	0.408424596115921	-14.7485069991049	-15.1265266152918	-14.370487382918	7.91	4.49	13.87	-1.80143790747917	-1.75641905525427	-1.71140020302937	-1.83564673362394	-1.7897729853837	-1.74389923714345	-1.78329885122874	-1.73825518664064	-1.69378200561089	-0.930129373654459	11.295262235752	-0.071977256920834	-31.192921817473	-0.979910548618769	-0.963538038189029	-0.997413517990602	-1.01621620208713	-0.999543444978738	-1.03404014968096	-0.953575476814813	-0.937408669887853	-0.986829700217552	0.00228133100609161	0.00232773511043809	0.00225812034833319
252	14.8022833995669	0.29	-0.929685884284572	-0.960353707968397	-0.899018060600746	0.428143781600772	-15.0006639789596	-15.3698763585146	-14.6314515994045	7.82	4.32	13.91	-1.84911165354443	-1.80469262910056	-1.76027360465669	-1.88539480860798	-1.84010419680021	-1.79481358499244	-1.82105089314113	-1.77836212677153	-1.73395073097563	-0.929685884284572	11.2062548677265	-0.115682281727856	-30.9373851923317	-0.979910548618769	-0.963538038189029	-0.997413517990602	-1.01621620208713	-0.999543444978738	-1.03404014968096	-0.953575476814813	-0.937408669887853	-0.986829700217552	0.00228133100609161	0.00232773511043809	0.00225812034833319
252	14.8022833995669	0.29	-0.929510810646982	-0.960822880278405	-0.89819874101556	0.418640534065894	-14.8420136246142	-15.2145011476191	-14.4695261016093	8.1	4.62	14.3	-1.77025180361686	-1.72691178852032	-1.68357177342377	-1.80135188319978	-1.75725046347375	-1.71314904374771	-1.74890513865922	-1.70635580056788	-1.66411339100087	-0.929510810646982	11.4505107178324	0.049898789261262	-31.2379354498877	-0.979910548618769	-0.963538038189029	-0.997413517990602	-1.01621620208713	-0.999543444978738	-1.03404014968096	-0.953575476814813	-0.937408669887853	-0.986829700217552	0.00228133100609161	0.00232773511043809	0.00225812034833319
252	14.8022833995669	0.29	-0.929295041898072	-0.960148209004868	-0.898441874791275	0.419712218243044	-14.96485221975	-15.3395969267444	-14.5901075127556	8.03	4.54	14.16	-1.79960334032831	-1.75563922382002	-1.71167510731174	-1.83211966693287	-1.78736118005461	-1.74260269317635	-1.77661364290668	-1.73396112446122	-1.68967050444844	-0.929295041898072	11.3582293989596	0.21140661772505	-30.956127678849	-0.979910548618769	-0.963538038189029	-0.997413517990602	-1.01621620208713	-0.999543444978738	-1.03404014968096	-0.953575476814813	-0.937408669887853	-0.986829700217552	0.00228133100609161	0.00232773511043809	0.00225812034833319
252	14.8022833995669	0.29	-0.929221853789842	-0.959925295567063	-0.898518412012621	0.417032563581039	-14.8846235132364	-15.2594171306784	-14.5098298957944	8.1	4.51	14.21	-1.77651931207137	-1.73288539776621	-1.68925148346104	-1.80779238330921	-1.76339035660517	-1.71898832990112	-1.75094818320963	-1.70783969165498	-1.66509093816554	-0.929221853789842	11.4133179747475	0.182401730889819	-31.0374869035485	-0.979910548618769	-0.963538038189029	-0.997413517990602	-1.01621620208713	-0.999543444978738	-1.03404014968096	-0.953575476814813	-0.937408669887853	-0.986829700217552	0.00228133100609161	0.00232773511043809	0.00225812034833319
252	14.8022833995669	0.29	-0.929164485941003	-0.960008078226533	-0.898320893655473	0.423101426935349	-15.1019425845915	-15.477500975848	-14.7263841933351	7.93	4.47	14.1	-1.83737005133714	-1.7927866433503	-1.74820323536346	-1.87189943887695	-1.82647818237336	-1.78105692586978	-1.81399573928028	-1.76909935251459	-1.72611729758213	-0.929164485941003	11.2308024037316	-0.209806156819102	-31.2481059848198	-0.979910548618769	-0.963538038189029	-0.997413517990602	-1.01621620208713	-0.999543444978738	-1.03404014968096	-0.953575476814813	-0.937408669887853	-0.986829700217552	0.00228133100609161	0.00232773511043809	0.00225812034833319
252	14.8022833995669	0.29	-0.92845984511499	-0.959423619527651	-0.897496070702329	0.415766977251128	-14.6040695488856	-14.9727576443173	-14.2353814534538	7.94	4.44	14.16	-1.77645222712729	-1.7327089966681	-1.68896576620891	-1.80977525242331	-1.76521147821244	-1.72064770400157	-1.7498210309558	-1.70797763710219	-1.66478681707373	-0.92845984511499	11.3134957376344	-0.210540836953015	-31.2595334690002	-0.979910548618769	-0.963538038189029	-0.997413517990602	-1.01621620208713	-0.999543444978738	-1.03404014968096	-0.953575476814813	-0.937408669887853	-0.986829700217552	0.00228133100609161	0.00232773511043809	0.00225812034833319
252	14.8022833995669	0.29	-0.928437184623708	-0.959170605680863	-0.897703763566553	0.420928031177319	-15.1015699349574	-15.4787959304624	-14.7243439394525	8.03	4.48	14.27	-1.81584517912066	-1.77159212426718	-1.72733906941369	-1.84864957635396	-1.80359706193923	-1.75854454752449	-1.78901469565833	-1.74503225569419	-1.70132325667688	-0.928437184623708	11.4464016734218	-0.00531932209286189	-31.178456556644	-0.979910548618769	-0.963538038189029	-0.997413517990602	-1.01621620208713	-0.999543444978738	-1.03404014968096	-0.953575476814813	-0.937408669887853	-0.986829700217552	0.00228133100609161	0.00232773511043809	0.00225812034833319
252	14.8022833995669	0.29	-0.928312832475996	-0.959025062773902	-0.89760060217809	0.426308760486529	-15.0112578794939	-15.3821189384376	-14.6403968205502	8.09	4.55	14.25	-1.79235886534709	-1.74914530618336	-1.70593174701963	-1.82400471926783	-1.7800281823282	-1.73605164538857	-1.76756582546606	-1.7265457155171	-1.68344223053938	-0.928312832475996	11.4182047480173	-0.228849734318111	-31.4389859736749	-0.979910548618769	-0.963538038189029	-0.997413517990602	-1.01621620208713	-0.999543444978738	-1.03404014968096	-0.953575476814813	-0.937408669887853	-0.986829700217552	0.00228133100609161	0.00232773511043809	0.00225812034833319
252	14.8022833995669	0.29	-0.928306983926101	-0.958871166143746	-0.897742801708456	0.4233791845249	-15.0393669722719	-15.4131565013696	-14.6655774431742	7.94	4.46	14.05	-1.82938376880721	-1.78501878117987	-1.74065379355253	-1.8637416276134	-1.81854341624874	-1.77334520488408	-1.80495296654754	-1.76179514565969	-1.71850772876219	-0.928306983926101	11.3288861509904	-0.0693984121952259	-31.135704701909	-0.979910548618769	-0.963538038189029	-0.997413517990602	-1.01621620208713	-0.999543444978738	-1.03404014968096	-0.953575476814813	-0.937408669887853	-0.986829700217552	0.00228133100609161	0.00232773511043809	0.00225812034833319
252	14.8022833995669	0.29	-0.928141122540804	-0.958824541964159	-0.897457703117448	0.417634533448845	-14.9724297805888	-15.3489679948125	-14.5958915663652	7.91	4.49	13.91	-1.82760147634941	-1.78276707468477	-1.73793267302014	-1.86228689403854	-1.81660159573768	-1.77091629743682	-1.80721758626644	-1.76365623873084	-1.72015287998723	-0.928141122540804	11.3000986295165	-0.117556409646936	-31.1531670878362	-0.979910548618769	-0.963538038189029	-0.997413517990602	-1.01621620208713	-0.999543444978738	-1.03404014968096	-0.953575476814813	-0.937408669887853	-0.986829700217552	0.00228133100609161	0.00232773511043809	0.00225812034833319
252	14.8022833995669	0.29	-0.927815759340821	-0.958697279530215	-0.896934239151428	0.421586146848978	-15.1168772501778	-15.4939762943024	-14.7397782060532	8.03	4.54	14.12	-1.81743127349207	-1.77319785122666	-1.72896442896126	-1.85025246945156	-1.80522023083403	-1.7601879922165	-1.79518135653812	-1.75155335058519	-1.70862769123708	-0.927815759340821	11.2981040957972	-0.0272141909687827	-31.1522786078831	-0.979910548618769	-0.963538038189029	-0.997413517990602	-1.01621620208713	-0.999543444978738	-1.03404014968096	-0.953575476814813	-0.937408669887853	-0.986829700217552	0.00228133100609161	0.00232773511043809	0.00225812034833319
252	14.8022833995669	0.29	-0.927743286660089	-0.958414530997629	-0.897072042322548	0.424204616259736	-15.0399807138216	-15.4131542530389	-14.6668071746044	8.04	4.58	14.13	-1.80754925141242	-1.76378601253314	-1.72002277365385	-1.84016754109616	-1.79561456882392	-1.75106159655167	-1.78807007393842	-1.74483192316153	-1.70095234370382	-0.927743286660089	11.4018398453734	0.0910533587156374	-31.120362383716	-0.979910548618769	-0.963538038189029	-0.997413517990602	-1.01621620208713	-0.999543444978738	-1.03404014968096	-0.953575476814813	-0.937408669887853	-0.986829700217552	0.00228133100609161	0.00232773511043809	0.00225812034833319
252	14.8022833995669	0.29	-0.927439483746138	-0.958407611128268	-0.896471356364009	0.4177714201132	-15.0598928625913	-15.438524105296	-14.6812616198867	8.02	4.57	14.12	-1.81460955013465	-1.77010608177814	-1.72560261342163	-1.8476044541043	-1.80229178265249	-1.75697911120067	-1.7939218318083	-1.75009892648669	-1.70684070381773	-0.927439483746138	11.3405221977891	0.262806096202755	-30.909598405436	-0.979910548618769	-0.963538038189029	-0.997413517990602	-1.01621620208713	-0.999543444978738	-1.03404014968096	-0.953575476814813	-0.937408669887853	-0.986829700217552	0.00228133100609161	0.00232773511043809	0.00225812034833319
252	14.8022833995669	0.29	-0.927358400200472	-0.958502025610577	-0.896214774790368	0.416692281542724	-14.7956311131371	-15.1684447556826	-14.4228174705915	7.97	4.53	14.1	-1.79240476528577	-1.74835061469714	-1.70429646410851	-1.82558117307427	-1.78071160484504	-1.73584203661582	-1.77243332087028	-1.72788238925336	-1.68437536981896	-0.927358400200472	11.2778081143971	0.251830174083607	-30.8516290720075	-0.979910548618769	-0.963538038189029	-0.997413517990602	-1.01621620208713	-0.999543444978738	-1.03404014968096	-0.953575476814813	-0.937408669887853	-0.986829700217552	0.00228133100609161	0.00232773511043809	0.00225812034833319
252	14.8022833995669	0.29	-0.927085766669799	-0.957893377709449	-0.896278155630149	0.422315439183281	-15.1736966545812	-15.5516476264528	-14.7957456827097	7.86	4.47	13.95	-1.86190362412997	-1.81665386660112	-1.77140410907228	-1.89787279085071	-1.85174887632923	-1.80562496180776	-1.84136496403975	-1.7962751253716	-1.75085490803485	-0.927085766669799	11.2298798622616	-0.0514378006889641	-31.0401796279457	-0.979910548618769	-0.963538038189029	-0.997413517990602	-1.01621620208713	-0.999543444978738	-1.03404014968096	-0.953575476814813	-0.937408669887853	-0.986829700217552	0.00228133100609161	0.00232773511043809	0.00225812034833319
252	14.8022833995669	0.29	-0.926221053032118	-0.956971097045388	-0.895471009018849	0.425876979231589	-15.0736788663415	-15.4464109908583	-14.7009467418247	7.87	4.47	14.31	-1.84813332907345	-1.80353664816527	-1.7589399672571	-1.88376364724494	-1.8383071831679	-1.79285071909087	-1.82116614221953	-1.77559025033821	-1.73249764882125	-0.926221053032118	11.4122702430126	-0.232418072627519	-31.3396215674888	-0.979910548618769	-0.963538038189029	-0.997413517990602	-1.01621620208713	-0.999543444978738	-1.03404014968096	-0.953575476814813	-0.937408669887853	-0.986829700217552	0.00228133100609161	0.00232773511043809	0.00225812034833319
252	14.8022833995669	0.29	-0.925967409257948	-0.956511548015684	-0.895423270500211	0.417588464524313	-14.973508570691	-15.3501095811068	-14.5969075602752	8	4.5	14.1	-1.80771051316888	-1.76335997598205	-1.71900943879522	-1.8407935077351	-1.79563130929495	-1.7504691108548	-1.78463727590165	-1.74065673731444	-1.69709488862816	-0.925967409257948	11.4137867414146	0.364970253190544	-30.8285851016686	-0.979910548618769	-0.963538038189029	-0.997413517990602	-1.01621620208713	-0.999543444978738	-1.03404014968096	-0.953575476814813	-0.937408669887853	-0.986829700217552	0.00228133100609161	0.00232773511043809	0.00225812034833319
252	14.8022833995669	0.29	-0.925794892067066	-0.956394177758139	-0.895195606375993	0.427453103558968	-15.0690569378868	-15.4404762974604	-14.6976375783131	7.93	4.48	14.28	-1.83483830863098	-1.79070142733381	-1.74656454603663	-1.86943515965542	-1.82446605401469	-1.77949694837396	-1.808894697299	-1.76500389209794	-1.72153993770083	-0.925794892067066	11.3540192566213	0.021789374243195	-31.0268611939407	-0.979910548618769	-0.963538038189029	-0.997413517990602	-1.01621620208713	-0.999543444978738	-1.03404014968096	-0.953575476814813	-0.937408669887853	-0.986829700217552	0.00228133100609161	0.00232773511043809	0.00225812034833319
252	14.8022833995669	0.29	-0.92509336936966	-0.956109051637009	-0.894077687102311	0.424495080792358	-15.0864719670762	-15.4605765660629	-14.7123673680895	7.9	4.48	13.91	-1.84239445465845	-1.79781343688785	-1.75323241911726	-1.87745373677878	-1.83202437815735	-1.78659501953592	-1.82299045726249	-1.77764487904688	-1.73318716777343	-0.92509336936966	11.2549938748236	0.284317028889232	-30.7510135424759	-0.979910548618769	-0.963538038189029	-0.997413517990602	-1.01621620208713	-0.999543444978738	-1.03404014968096	-0.953575476814813	-0.937408669887853	-0.986829700217552	0.00228133100609161	0.00232773511043809	0.00225812034833319
252	14.8022833995669	0.29	-0.924426948538547	-0.954936009421805	-0.89391788765529	0.411745889946946	-14.8319954170939	-15.209554218942	-14.4544366152458	7.96	4.58	14.05	-1.79891304821751	-1.7542572058873	-1.70960136355708	-1.83231129593097	-1.78682638246501	-1.74134146899905	-1.78136130284185	-1.73700538337191	-1.69222641988599	-0.924426948538547	11.4119856415442	-0.116500348698911	-31.3712433123328	-0.979910548618769	-0.963538038189029	-0.997413517990602	-1.01621620208713	-0.999543444978738	-1.03404014968096	-0.953575476814813	-0.937408669887853	-0.986829700217552	0.00228133100609161	0.00232773511043809	0.00225812034833319
252	14.8022833995669	0.29	-0.92440192109432	-0.954873639476936	-0.893930202711704	0.42097563681565	-14.9345957989591	-15.3076144768078	-14.5615771211103	8	4.53	14.16	-1.80328257288888	-1.75933986175347	-1.71539715061805	-1.8363197891977	-1.79157202128705	-1.74682425337639	-1.77990359967259	-1.73679727772372	-1.69452752047305	-0.92440192109432	11.42137705814	-0.0944154179606291	-31.2677359115918	-0.979910548618769	-0.963538038189029	-0.997413517990602	-1.01621620208713	-0.999543444978738	-1.03404014968096	-0.953575476814813	-0.937408669887853	-0.986829700217552	0.00228133100609161	0.00232773511043809	0.00225812034833319
252	14.8022833995669	0.29	-0.924057230466562	-0.954525285776973	-0.893589175156152	0.426921014766964	-15.1701530809756	-15.544470990009	-14.7958351719422	7.98	4.51	14.16	-1.83469875304555	-1.79051837525157	-1.74633799745758	-1.86852685684007	-1.82353188296964	-1.7785369090992	-1.81028809818662	-1.76684062796702	-1.72392340070531	-0.924057230466562	11.36182749446	-0.139116153533967	-31.2533364334567	-0.979910548618769	-0.963538038189029	-0.997413517990602	-1.01621620208713	-0.999543444978738	-1.03404014968096	-0.953575476814813	-0.937408669887853	-0.986829700217552	0.00228133100609161	0.00232773511043809	0.00225812034833319
252	14.8022833995669	0.29	-0.924036991529277	-0.954845729132318	-0.893228253926236	0.427127386695664	-15.2510662265991	-15.6272219688788	-14.8749104843193	7.91	4.5	14.36	-1.85941155731969	-1.81465450862991	-1.76989745994012	-1.89461898149023	-1.84901447092917	-1.80340996036811	-1.83304762161842	-1.78844811497662	-1.74415960849771	-0.924036991529277	11.4106861348976	0.221684769448175	-30.9387906478412	-0.979910548618769	-0.963538038189029	-0.997413517990602	-1.01621620208713	-0.999543444978738	-1.03404014968096	-0.953575476814813	-0.937408669887853	-0.986829700217552	0.00228133100609161	0.00232773511043809	0.00225812034833319
252	14.8022833995669	0.29	-0.923707464227807	-0.954569814201119	-0.892845114254494	0.428462762470453	-15.0294497982125	-15.3991298138688	-14.6597697825563	7.88	4.47	13.81	-1.84029262471851	-1.79611354352749	-1.75193446233646	-1.87563614376317	-1.83060858653281	-1.78558102930244	-1.8218035436342	-1.77813271827167	-1.73381553167641	-0.923707464227807	11.2324263467944	0.0539942346282832	-30.8503279201074	-0.979910548618769	-0.963538038189029	-0.997413517990602	-1.01621620208713	-0.999543444978738	-1.03404014968096	-0.953575476814813	-0.937408669887853	-0.986829700217552	0.00228133100609161	0.00232773511043809	0.00225812034833319
252	14.8022833995669	0.29	-0.923669624765886	-0.954299577473613	-0.893039672058158	0.427924213152549	-15.176707795765	-15.5504206992293	-14.8029948923007	7.82	4.4	13.98	-1.8717293758209	-1.8267473503782	-1.7817653249355	-1.90851247455342	-1.86264646539789	-1.81678045624236	-1.84628126397019	-1.8018313703244	-1.75797413692541	-0.923669624765886	11.2716382141619	-0.068195786130691	-30.9887257691034	-0.979910548618769	-0.963538038189029	-0.997413517990602	-1.01621620208713	-0.999543444978738	-1.03404014968096	-0.953575476814813	-0.937408669887853	-0.986829700217552	0.00228133100609161	0.00232773511043809	0.00225812034833319
252	14.8022833995669	0.29	-0.923542268584694	-0.954222654803103	-0.892861882366284	0.422654294624952	-15.0565077187242	-15.4312793815835	-14.6817360558649	8.01	4.48	14.11	-1.81508639382893	-1.77100431033944	-1.72692222684995	-1.84817107310408	-1.80328547877401	-1.75839988444394	-1.79023088726111	-1.74639948296169	-1.70457704636005	-0.923542268584694	11.3698453396509	-0.185823387064693	-31.3012146551688	-0.979910548618769	-0.963538038189029	-0.997413517990602	-1.01621620208713	-0.999543444978738	-1.03404014968096	-0.953575476814813	-0.937408669887853	-0.986829700217552	0.00228133100609161	0.00232773511043809	0.00225812034833319
252	14.8022833995669	0.29	-0.923459620913133	-0.953890193001082	-0.893029048825184	0.431411171805977	-15.1688398620237	-15.5397109700646	-14.7979687539829	8.04	4.47	14.14	-1.82180742313215	-1.77832812426001	-1.73484882538788	-1.85464750715218	-1.81038444606129	-1.7661213849704	-1.79489035158817	-1.75344045022937	-1.70939025550957	-0.923459620913133	11.3970193194074	-0.127301755119843	-31.278037387555	-0.979910548618769	-0.963538038189029	-0.997413517990602	-1.01621620208713	-0.999543444978738	-1.03404014968096	-0.953575476814813	-0.937408669887853	-0.986829700217552	0.00228133100609161	0.00232773511043809	0.00225812034833319
252	14.8022833995669	0.29	-0.923294305556572	-0.95386935950294	-0.892719251610203	0.421566094889418	-15.0119441690177	-15.3864409954184	-14.637447342617	7.85	4.51	13.9	-1.84404030528871	-1.79915746056255	-1.75427461583639	-1.87978374349004	-1.83403092472798	-1.78827810596591	-1.82506245132249	-1.78116683867999	-1.73698821993004	-0.923294305556572	11.1859254452097	-0.268550193068776	-31.2259897234176	-0.979910548618769	-0.963538038189029	-0.997413517990602	-1.01621620208713	-0.999543444978738	-1.03404014968096	-0.953575476814813	-0.937408669887853	-0.986829700217552	0.00228133100609161	0.00232773511043809	0.00225812034833319
252	14.8022833995669	0.29	-0.922934058394162	-0.954003252705646	-0.891864864082677	0.408966435997342	-14.7460152177271	-15.1235474922091	-14.368482943245	7.95	4.49	14.18	-1.79275458402776	-1.74800167694396	-1.70324876986017	-1.82628562075512	-1.78069567139881	-1.7351057220425	-1.76855791198561	-1.72531820923891	-1.68138971577678	-0.922934058394162	11.2753602052157	-0.169280206258371	-31.2074883534863	-0.979910548618769	-0.963538038189029	-0.997413517990602	-1.01621620208713	-0.999543444978738	-1.03404014968096	-0.953575476814813	-0.937408669887853	-0.986829700217552	0.00228133100609161	0.00232773511043809	0.00225812034833319
252	14.8022833995669	0.29	-0.922530859298225	-0.952966096326622	-0.892095622269829	0.428484363061065	-15.1037870235838	-15.4752791305857	-14.7322949165819	7.97	4.54	14.29	-1.82832660356441	-1.78443667456769	-1.74054674557097	-1.86214730546199	-1.8174454929637	-1.77274368046542	-1.80495644314473	-1.76139503134121	-1.71744307708963	-0.922530859298225	11.3941284882362	-0.0352072758671294	-31.2370674851454	-0.979910548618769	-0.963538038189029	-0.997413517990602	-1.01621620208713	-0.999543444978738	-1.03404014968096	-0.953575476814813	-0.937408669887853	-0.986829700217552	0.00228133100609161	0.00232773511043809	0.00225812034833319
252	14.8022833995669	0.29	-0.922411823230751	-0.952796275549554	-0.892027370911949	0.419822620591584	-15.1688037048164	-15.5485696150075	-14.7890377946252	7.9	4.52	13.86	-1.85235890015917	-1.8071159754955	-1.76187305083183	-1.88757551764415	-1.84147244499747	-1.79536937235079	-1.8345837395211	-1.78927177962228	-1.7453329244728	-0.922411823230751	11.3027027991589	0.323604337843844	-30.6520059130052	-0.979910548618769	-0.963538038189029	-0.997413517990602	-1.01621620208713	-0.999543444978738	-1.03404014968096	-0.953575476814813	-0.937408669887853	-0.986829700217552	0.00228133100609161	0.00232773511043809	0.00225812034833319
252	14.8022833995669	0.29	-0.922316655436562	-0.952791864299409	-0.891841446573714	0.42327028558622	-14.9634992505526	-15.3354861175648	-14.5915123835403	7.96	4.5	14.1	-1.81575682968137	-1.77171272901503	-1.72766862834869	-1.84958765199277	-1.80472293034947	-1.75985820870616	-1.79344100611091	-1.7485917714144	-1.70614237182643	-0.922316655436562	11.4722481384952	0.0696786656393065	-31.0789924200106	-0.979910548618769	-0.963538038189029	-0.997413517990602	-1.01621620208713	-0.999543444978738	-1.03404014968096	-0.953575476814813	-0.937408669887853	-0.986829700217552	0.00228133100609161	0.00232773511043809	0.00225812034833319
252	14.8022833995669	0.29	-0.922230178066332	-0.952707453761067	-0.891752902371598	0.42440776324403	-15.1095605036442	-15.4843046037588	-14.7348164035297	8.02	4.49	14.1	-1.81990482603952	-1.77586031685551	-1.7318158076715	-1.85299078770594	-1.80814554712014	-1.76330030653434	-1.79669255018398	-1.75288848848672	-1.70959118251886	-0.922230178066332	11.4599067371753	0.311716314964537	-30.8889835015667	-0.979910548618769	-0.963538038189029	-0.997413517990602	-1.01621620208713	-0.999543444978738	-1.03404014968096	-0.953575476814813	-0.937408669887853	-0.986829700217552	0.00228133100609161	0.00232773511043809	0.00225812034833319
252	14.8022833995669	0.29	-0.922139248033666	-0.952592244729875	-0.891686251337458	0.421037767374055	-15.1682313685823	-15.5470372406103	-14.7894254965543	7.84	4.55	14.11	-1.86606742768987	-1.82060041759211	-1.77513340749435	-1.90241129586411	-1.85605876201906	-1.809706228174	-1.84755589059229	-1.80172482187938	-1.75682818212426	-0.922139248033666	11.4098161589421	0.00623110684931026	-31.1582960590706	-0.979910548618769	-0.963538038189029	-0.997413517990602	-1.01621620208713	-0.999543444978738	-1.03404014968096	-0.953575476814813	-0.937408669887853	-0.986829700217552	0.00228133100609161	0.00232773511043809	0.00225812034833319
252	14.8022833995669	0.29	-0.921931698249601	-0.952325724538354	-0.891537671960847	0.417628353218387	-14.8346285727046	-15.2077059958648	-14.4615511495445	8.02	4.56	14.17	-1.78689892937146	-1.74306249222579	-1.69922605508012	-1.8193545523946	-1.77472190968	-1.7300892669654	-1.76606539925521	-1.72188082513998	-1.67920037743157	-0.921931698249601	11.4031442682792	0.325629103732562	-30.9004636536555	-0.979910548618769	-0.963538038189029	-0.997413517990602	-1.01621620208713	-0.999543444978738	-1.03404014968096	-0.953575476814813	-0.937408669887853	-0.986829700217552	0.00228133100609161	0.00232773511043809	0.00225812034833319
252	14.8022833995669	0.29	-0.921886494903918	-0.952499202087944	-0.891273787719893	0.426335133889409	-15.0005786910171	-15.3711559338057	-14.6300014482286	7.93	4.46	14.13	-1.82473097413156	-1.78073924207598	-1.73674751002039	-1.85902193661946	-1.81420349703544	-1.76938505745142	-1.79945964638269	-1.75642842893671	-1.71338646787891	-0.921886494903918	11.430979691939	0.210542037364675	-30.9264187197087	-0.979910548618769	-0.963538038189029	-0.997413517990602	-1.01621620208713	-0.999543444978738	-1.03404014968096	-0.953575476814813	-0.937408669887853	-0.986829700217552	0.00228133100609161	0.00232773511043809	0.00225812034833319
252	14.8022833995669	0.29	-0.921845887244652	-0.952247655454915	-0.89144411903439	0.427793173396722	-15.1161240052853	-15.4884447257075	-14.7438032848632	7.92	4.51	14.26	-1.8415254488991	-1.79725773229152	-1.75299001568394	-1.8763093507235	-1.83120547738	-1.78610160403649	-1.81777256455661	-1.77302259695823	-1.72977097658813	-0.921845887244652	11.3962818742938	-0.0181050967773657	-31.214460044195	-0.979910548618769	-0.963538038189029	-0.997413517990602	-1.01621620208713	-0.999543444978738	-1.03404014968096	-0.953575476814813	-0.937408669887853	-0.986829700217552	0.00228133100609161	0.00232773511043809	0.00225812034833319
252	14.8022833995669	0.29	-0.921798065518317	-0.952546154086519	-0.891049976950115	0.413952723693975	-14.640334471126	-15.0113218373817	-14.2693471048703	7.94	4.52	13.94	-1.77968987850204	-1.73570691231627	-1.69172394613049	-1.81299125021201	-1.76818527934236	-1.7233793084727	-1.7601138737587	-1.71680586607088	-1.67332385521692	-0.921798065518317	11.2590615424512	0.0720871145742534	-30.9867026685626	-0.979910548618769	-0.963538038189029	-0.997413517990602	-1.01621620208713	-0.999543444978738	-1.03404014968096	-0.953575476814813	-0.937408669887853	-0.986829700217552	0.00228133100609161	0.00232773511043809	0.00225812034833319
252	14.8022833995669	0.29	-0.921694820524268	-0.952259746922275	-0.891129894126261	0.41887142415768	-14.8413937303674	-15.2136890733427	-14.4690983873922	7.92	4.49	13.95	-1.8098971340845	-1.76560700359507	-1.72131687310565	-1.84414785338752	-1.79901957093978	-1.75389128849203	-1.79017496483918	-1.74557749702562	-1.70201882093085	-0.921694820524268	11.3228621606851	0.000734275451908404	-31.0043935638321	-0.979910548618769	-0.963538038189029	-0.997413517990602	-1.01621620208713	-0.999543444978738	-1.03404014968096	-0.953575476814813	-0.937408669887853	-0.986829700217552	0.00228133100609161	0.00232773511043809	0.00225812034833319
252	14.8022833995669	0.29	-0.921694655825293	-0.952346784951555	-0.891042526699031	0.415646603578728	-14.813810631355	-15.1878864411894	-14.4397348215207	7.89	4.41	14.11	-1.81213646970592	-1.76750376718602	-1.72287106466612	-1.84675871325847	-1.80127326905885	-1.75578782485923	-1.78550063683426	-1.74184925883953	-1.69837414910987	-0.921694655825293	11.2742973227035	-0.362995068685197	-31.3465130252863	-0.979910548618769	-0.963538038189029	-0.997413517990602	-1.01621620208713	-0.999543444978738	-1.03404014968096	-0.953575476814813	-0.937408669887853	-0.986829700217552	0.00228133100609161	0.00232773511043809	0.00225812034833319
252	14.8022833995669	0.29	-0.921506898296515	-0.951975879505444	-0.891037917087586	0.428861056101459	-15.1693933537371	-15.5422122897068	-14.7965744177674	8.01	4.52	14.42	-1.82848978369634	-1.78462887104875	-1.74076795840116	-1.86184045663434	-1.81717954446501	-1.77251863229567	-1.80183412442112	-1.75850121415128	-1.71495422152833	-0.921506898296515	11.5060891816951	0.143344979872395	-31.0924434240564	-0.979910548618769	-0.963538038189029	-0.997413517990602	-1.01621620208713	-0.999543444978738	-1.03404014968096	-0.953575476814813	-0.937408669887853	-0.986829700217552	0.00228133100609161	0.00232773511043809	0.00225812034833319
252	14.8022833995669	0.29	-0.920924101104537	-0.951854866139654	-0.88999333606942	0.415769613984094	-14.8085228113501	-15.1823704173634	-14.4346752053368	7.94	4.47	14.04	-1.80055559063983	-1.75621907542184	-1.71188256020385	-1.83428354639883	-1.7891165208475	-1.74394949529617	-1.77722387776324	-1.73422446611409	-1.68972089083422	-0.920924101104537	11.346032244486	0.00616303114787135	-31.0628789447597	-0.979910548618769	-0.963538038189029	-0.997413517990602	-1.01621620208713	-0.999543444978738	-1.03404014968096	-0.953575476814813	-0.937408669887853	-0.986829700217552	0.00228133100609161	0.00232773511043809	0.00225812034833319
252	14.8022833995669	0.29	-0.92088843674818	-0.951225596378388	-0.890551277117971	0.414069563629536	-14.818776122864	-15.1941948038862	-14.4433574418418	8.01	4.54	14.34	-1.78694248144213	-1.7427906459481	-1.69863881045406	-1.81949846821323	-1.77454223829286	-1.72958600837248	-1.76158540722704	-1.71923479072148	-1.67565758275441	-0.92088843674818	11.4819981968203	-0.255987311992348	-31.5427346237017	-0.979910548618769	-0.963538038189029	-0.997413517990602	-1.01621620208713	-0.999543444978738	-1.03404014968096	-0.953575476814813	-0.937408669887853	-0.986829700217552	0.00228133100609161	0.00232773511043809	0.00225812034833319
252	14.8022833995669	0.29	-0.920437066094324	-0.951189283489455	-0.889684848699193	0.419801282274453	-14.8898394352598	-15.2626375301884	-14.5170413403312	7.92	4.52	14.03	-1.81490781476735	-1.77057771949528	-1.72624762422321	-1.84920316146607	-1.80403538398547	-1.75886760650488	-1.7946319035385	-1.75155472163083	-1.70733362435811	-0.920437066094324	11.3874558761416	0.153121987424162	-30.958502733187	-0.979910548618769	-0.963538038189029	-0.997413517990602	-1.01621620208713	-0.999543444978738	-1.03404014968096	-0.953575476814813	-0.937408669887853	-0.986829700217552	0.00228133100609161	0.00232773511043809	0.00225812034833319
252	14.8022833995669	0.29	-0.920374201888257	-0.95103876204898	-0.889709641727533	0.423837871475274	-14.9582194077361	-15.3296430473031	-14.5867957681691	7.95	4.36	14.07	-1.81636551676977	-1.77235659308245	-1.72834766939513	-1.85028771368462	-1.80545688528619	-1.76062605688776	-1.78917121338064	-1.74328122323375	-1.70073456636744	-0.920374201888257	11.2712235604948	-0.00387623554178882	-30.9322651951914	-0.979910548618769	-0.963538038189029	-0.997413517990602	-1.01621620208713	-0.999543444978738	-1.03404014968096	-0.953575476814813	-0.937408669887853	-0.986829700217552	0.00228133100609161	0.00232773511043809	0.00225812034833319
252	14.8022833995669	0.29	-0.920368584610834	-0.951043951981212	-0.889693217240456	0.411197566438989	-14.734990591825	-15.1105049618392	-14.3594762218109	7.76	4.39	13.87	-1.83131329351306	-1.7858029376746	-1.74029258183614	-1.86809237368425	-1.82166801310835	-1.77524365253246	-1.81092956425024	-1.76448147572878	-1.72014128385938	-0.920368584610834	11.1984137720113	-0.0778815046765744	-30.9020150544458	-0.979910548618769	-0.963538038189029	-0.997413517990602	-1.01621620208713	-0.999543444978738	-1.03404014968096	-0.953575476814813	-0.937408669887853	-0.986829700217552	0.00228133100609161	0.00232773511043809	0.00225812034833319
252	14.8022833995669	0.29	-0.920354533336541	-0.951066961126948	-0.889642105546134	0.419613999328392	-14.9845384050161	-15.3598517585812	-14.6092250514509	8.08	4.55	14.13	-1.7926230707222	-1.74882086566673	-1.70501866061126	-1.82444666648629	-1.77986686144897	-1.73528705641165	-1.77105012483611	-1.72750133724103	-1.68442280419326	-0.920354533336541	11.36477175306	-0.122578020425008	-31.3305722277538	-0.979910548618769	-0.963538038189029	-0.997413517990602	-1.01621620208713	-0.999543444978738	-1.03404014968096	-0.953575476814813	-0.937408669887853	-0.986829700217552	0.00228133100609161	0.00232773511043809	0.00225812034833319
252	14.8022833995669	0.29	-0.919816267022695	-0.950390604515938	-0.889241929529452	0.430616297795521	-15.2537724996058	-15.6273250598452	-14.8802199393664	7.97	4.57	14.15	-1.8473772866271	-1.80321793673804	-1.75905858684899	-1.88161713271773	-1.83663932016022	-1.7916615076027	-1.82612700525921	-1.78304578769186	-1.73951563110305	-0.919816267022695	11.3727515322684	-0.0634678501658565	-31.2743479729775	-0.979910548618769	-0.963538038189029	-0.997413517990602	-1.01621620208713	-0.999543444978738	-1.03404014968096	-0.953575476814813	-0.937408669887853	-0.986829700217552	0.00228133100609161	0.00232773511043809	0.00225812034833319
252	14.8022833995669	0.29	-0.919789886839808	-0.950273800314009	-0.889305973365606	0.422194181335365	-14.7373169903571	-15.1044897271348	-14.3701442535794	8.07	4.51	14.4	-1.76371995757533	-1.72084595815984	-1.67797195874435	-1.79508495548587	-1.75144850912051	-1.70781206275515	-1.7352559902572	-1.69419796505506	-1.65226541828744	-0.919789886839808	11.3804866233123	-0.323473395801982	-31.504646296368	-0.979910548618769	-0.963538038189029	-0.997413517990602	-1.01621620208713	-0.999543444978738	-1.03404014968096	-0.953575476814813	-0.937408669887853	-0.986829700217552	0.00228133100609161	0.00232773511043809	0.00225812034833319
252	14.8022833995669	0.29	-0.919722284323071	-0.950539937055947	-0.888904631590195	0.419827996412929	-14.9657003178781	-15.3403772004207	-14.5910234353356	8.03	4.53	14.02	-1.80014899488074	-1.75618174396494	-1.71221449304913	-1.8327028372083	-1.78794048379933	-1.74317813039036	-1.7799777626882	-1.73644048152179	-1.69268157963822	-0.919722284323071	11.3427616221433	0.202142969190406	-30.9482695586551	-0.979910548618769	-0.963538038189029	-0.997413517990602	-1.01621620208713	-0.999543444978738	-1.03404014968096	-0.953575476814813	-0.937408669887853	-0.986829700217552	0.00228133100609161	0.00232773511043809	0.00225812034833319
252	14.8022833995669	0.29	-0.919566720798093	-0.949951554827238	-0.889181886768947	0.41573969381924	-15.0256301658556	-15.404982104666	-14.6462782270452	8.07	4.57	14.12	-1.79996431732289	-1.75563969890226	-1.71131508048164	-1.8320439694117	-1.78692938069876	-1.74181479198582	-1.77904438331265	-1.73580113046849	-1.69159397130047	-0.919566720798093	11.4847310915227	-0.102145679785207	-31.3447874971273	-0.979910548618769	-0.963538038189029	-0.997413517990602	-1.01621620208713	-0.999543444978738	-1.03404014968096	-0.953575476814813	-0.937408669887853	-0.986829700217552	0.00228133100609161	0.00232773511043809	0.00225812034833319
252	14.8022833995669	0.29	-0.919564746866795	-0.950032257860688	-0.889097235872902	0.414318825785444	-14.56847048126	-14.9373583938678	-14.1995825686523	7.89	4.52	14.01	-1.78229694548537	-1.73828194748297	-1.69426694948056	-1.81635231456815	-1.77149629677611	-1.72664027898408	-1.76411649369585	-1.72026613635015	-1.67642021136206	-0.919564746866795	11.4020398881362	-0.104661559860155	-31.1606086613562	-0.979910548618769	-0.963538038189029	-0.997413517990602	-1.01621620208713	-0.999543444978738	-1.03404014968096	-0.953575476814813	-0.937408669887853	-0.986829700217552	0.00228133100609161	0.00232773511043809	0.00225812034833319
252	14.8022833995669	0.29	-0.919509715167758	-0.949838055258357	-0.889181375077159	0.419300407141081	-14.9081044770271	-15.2817439185295	-14.5344650355247	7.99	4.53	14.09	-1.80217013025301	-1.75810697590689	-1.71404382156077	-1.83530545029084	-1.79043213562931	-1.74555882096779	-1.78137571598394	-1.73767954007561	-1.69416742582072	-0.919509715167758	11.3755620196417	0.0506137298795753	-31.1166030656631	-0.979910548618769	-0.963538038189029	-0.997413517990602	-1.01621620208713	-0.999543444978738	-1.03404014968096	-0.953575476814813	-0.937408669887853	-0.986829700217552	0.00228133100609161	0.00232773511043809	0.00225812034833319
252	14.8022833995669	0.29	-0.919501251764422	-0.950073356246381	-0.888929147282463	0.428126107624925	-15.0313063360882	-15.4012862717591	-14.6613264004173	7.99	4.42	14.13	-1.81708266394113	-1.77343149641843	-1.72978032889573	-1.85054209277729	-1.80608714061544	-1.76163218845359	-1.78879907467178	-1.74632692321687	-1.70388006996317	-0.919501251764422	11.4333324835964	-0.213757082393391	-31.318048882993	-0.979910548618769	-0.963538038189029	-0.997413517990602	-1.01621620208713	-0.999543444978738	-1.03404014968096	-0.953575476814813	-0.937408669887853	-0.986829700217552	0.00228133100609161	0.00232773511043809	0.00225812034833319
252	14.8022833995669	0.29	-0.91913070729298	-0.949583272375164	-0.888678142210796	0.422699949622857	-14.9329265806296	-15.3045874148609	-14.5612657463983	8.1	4.55	14.33	-1.78061031416792	-1.73736948075859	-1.69412864734926	-1.81188493420022	-1.76788461926706	-1.72388430433389	-1.75562793666715	-1.71338192021018	-1.66999600478334	-0.91913070729298	11.5481705370532	-0.146814992566557	-31.4521620654753	-0.979910548618769	-0.963538038189029	-0.997413517990602	-1.01621620208713	-0.999543444978738	-1.03404014968096	-0.953575476814813	-0.937408669887853	-0.986829700217552	0.00228133100609161	0.00232773511043809	0.00225812034833319
252	14.8022833995669	0.29	-0.918922579307399	-0.949253561010383	-0.888591597604414	0.43181795573626	-15.1516485407618	-15.5217923240729	-14.7815047574507	8.02	4.5	14.12	-1.82397515841318	-1.78047933965046	-1.73698352088773	-1.85711464407273	-1.81282855738585	-1.76854247069898	-1.79958454177215	-1.75769215047696	-1.71387356384911	-0.918922579307399	11.3230727486838	0.315359183066208	-30.8009998009109	-0.979910548618769	-0.963538038189029	-0.997413517990602	-1.01621620208713	-0.999543444978738	-1.03404014968096	-0.953575476814813	-0.937408669887853	-0.986829700217552	0.00228133100609161	0.00232773511043809	0.00225812034833319
252	14.8022833995669	0.29	-0.918747379587367	-0.949140463294888	-0.888354295879846	0.439593582464153	-15.3696945644306	-15.739274412921	-15.0001147159403	8.03	4.55	14.15	-1.84634349029061	-1.80298880128141	-1.7596341122722	-1.87969527395946	-1.83555743911825	-1.79141960427704	-1.82329874722042	-1.78114956511014	-1.73857109887067	-0.918747379587367	11.3979713083206	-0.048810698661231	-31.2337796727761	-0.979910548618769	-0.963538038189029	-0.997413517990602	-1.01621620208713	-0.999543444978738	-1.03404014968096	-0.953575476814813	-0.937408669887853	-0.986829700217552	0.00228133100609161	0.00232773511043809	0.00225812034833319
252	14.8022833995669	0.29	-0.917967780453543	-0.948266436377683	-0.887669124529403	0.421750768156901	-14.964904691763	-15.3380867144171	-14.5917226691089	8.06	4.53	14.24	-1.7928394357697	-1.7492189073823	-1.7055983789949	-1.82483403383016	-1.78043506357837	-1.73603609332657	-1.76771731445193	-1.72455009677073	-1.68209926958625	-0.917967780453543	11.5149659305521	0.179680584486122	-31.1105527528534	-0.979910548618769	-0.963538038189029	-0.997413517990602	-1.01621620208713	-0.999543444978738	-1.03404014968096	-0.953575476814813	-0.937408669887853	-0.986829700217552	0.00228133100609161	0.00232773511043809	0.00225812034833319
252	14.8022833995669	0.29	-0.917916483646058	-0.948554827994369	-0.887278139297746	0.4260618915146	-15.2235713162395	-15.5998675741007	-14.8472750583783	8.05	4.48	14.04	-1.82666456929184	-1.78260220539502	-1.73853984149821	-1.8594588098914	-1.81460539120143	-1.76975197251146	-1.80234680151731	-1.75877135858126	-1.71588112436289	-0.917916483646058	11.3216524274749	-0.212959683482975	-31.3103555735333	-0.979910548618769	-0.963538038189029	-0.997413517990602	-1.01621620208713	-0.999543444978738	-1.03404014968096	-0.953575476814813	-0.937408669887853	-0.986829700217552	0.00228133100609161	0.00232773511043809	0.00225812034833319
252	14.8022833995669	0.29	-0.917717648047208	-0.948222654014777	-0.887212642079639	0.425562310082545	-15.0975524365574	-15.4711152169878	-14.723989656127	7.96	4.45	14.1	-1.82982825435658	-1.78564554866145	-1.74146284296633	-1.86379917919995	-1.81879621763056	-1.77379325606116	-1.80559308611618	-1.761280799359	-1.71722384719364	-0.917717648047208	11.3276629160843	-0.151222900194657	-31.2233452368151	-0.979910548618769	-0.963538038189029	-0.997413517990602	-1.01621620208713	-0.999543444978738	-1.03404014968096	-0.953575476814813	-0.937408669887853	-0.986829700217552	0.00228133100609161	0.00232773511043809	0.00225812034833319
252	14.8022833995669	0.29	-0.917663388711169	-0.948176537070525	-0.887150240351813	0.428703744338234	-15.0634827086874	-15.4338175832332	-14.6931478341416	7.96	4.5	14.14	-1.82721820648799	-1.78337405570557	-1.73952990492316	-1.86125142752196	-1.81659064867108	-1.7719298698202	-1.80424022288335	-1.7598307147411	-1.71670001287703	-0.917663388711169	11.3730689317005	-0.000597618750669043	-31.130757715749	-0.979910548618769	-0.963538038189029	-0.997413517990602	-1.01621620208713	-0.999543444978738	-1.03404014968096	-0.953575476814813	-0.937408669887853	-0.986829700217552	0.00228133100609161	0.00232773511043809	0.00225812034833319
252	14.8022833995669	0.29	-0.917625643101673	-0.94823422830622	-0.887017057897127	0.427397689263077	-15.0386904162907	-15.4094032748343	-14.6679775577472	7.99	4.5	14.06	-1.81778617461873	-1.77405464932895	-1.73032312403917	-1.85124299092773	-1.80670657580604	-1.76217016068435	-1.79510775154588	-1.75261810402854	-1.708794864297	-0.917625643101673	11.3450050240941	-0.14213238537981	-31.2062001259608	-0.979910548618769	-0.963538038189029	-0.997413517990602	-1.01621620208713	-0.999543444978738	-1.03404014968096	-0.953575476814813	-0.937408669887853	-0.986829700217552	0.00228133100609161	0.00232773511043809	0.00225812034833319
252	14.8022833995669	0.29	-0.917568884684653	-0.948147967963897	-0.88698980140541	0.426586915018727	-15.1058620057673	-15.4788481642978	-14.7328758472368	7.99	4.4	14.21	-1.82512030772033	-1.78114128517246	-1.73716226262459	-1.85865958403666	-1.81387238211392	-1.76908518019118	-1.79560321300694	-1.7516239673857	-1.70903162546863	-0.917568884684653	11.3898943441919	-0.13516194936856	-31.1773031657777	-0.979910548618769	-0.963538038189029	-0.997413517990602	-1.01621620208713	-0.999543444978738	-1.03404014968096	-0.953575476814813	-0.937408669887853	-0.986829700217552	0.00228133100609161	0.00232773511043809	0.00225812034833319
252	14.8022833995669	0.29	-0.917476621736202	-0.947814837549053	-0.887138405923351	0.426452204515148	-15.0143523883729	-15.3851811390134	-14.6435236377323	7.95	4.52	14.12	-1.82298263234705	-1.7790433139936	-1.73510399564015	-1.8570306599972	-1.8122706826316	-1.767510705266	-1.80159818742397	-1.75821709373226	-1.71471728854087	-0.917476621736202	11.3684526073122	0.172724009200863	-30.9104569781896	-0.979910548618769	-0.963538038189029	-0.997413517990602	-1.01621620208713	-0.999543444978738	-1.03404014968096	-0.953575476814813	-0.937408669887853	-0.986829700217552	0.00228133100609161	0.00232773511043809	0.00225812034833319
252	14.8022833995669	0.29	-0.917356231621338	-0.947577625175682	-0.887134838066993	0.423307981419777	-15.1305850598871	-15.5066965758732	-14.7544735439009	7.96	4.49	13.83	-1.83482883232186	-1.79032546241822	-1.74582209251458	-1.86894127570508	-1.82361051598749	-1.7782797562699	-1.81515672762577	-1.77177597278093	-1.72835290171155	-0.917356231621338	11.2896708660481	-0.172534116621156	-31.2284458508345	-0.979910548618769	-0.963538038189029	-0.997413517990602	-1.01621620208713	-0.999543444978738	-1.03404014968096	-0.953575476814813	-0.937408669887853	-0.986829700217552	0.00228133100609161	0.00232773511043809	0.00225812034833319
252	14.8022833995669	0.29	-0.917255420186327	-0.947553870269153	-0.8869569701035	0.42386756792001	-14.923432619801	-15.2939699472057	-14.5528952923963	8.07	4.47	14.31	-1.78728052585402	-1.74397887483348	-1.70067722381295	-1.81915153577499	-1.77507772429654	-1.73100391281809	-1.7585093570892	-1.71687193850653	-1.6742159508422	-0.917255420186327	11.4199493900861	-0.181328256765834	-31.368118223149	-0.979910548618769	-0.963538038189029	-0.997413517990602	-1.01621620208713	-0.999543444978738	-1.03404014968096	-0.953575476814813	-0.937408669887853	-0.986829700217552	0.00228133100609161	0.00232773511043809	0.00225812034833319
252	14.8022833995669	0.29	-0.917242665981398	-0.947602760902343	-0.886882571060454	0.428826857609799	-14.9460986340367	-15.3134552891419	-14.5787419789315	7.93	4.45	14.14	-1.81824320916727	-1.77462511443453	-1.73100701970178	-1.85243457693755	-1.80799626062448	-1.76355794431141	-1.79286996131712	-1.74966615108861	-1.7071820326954	-0.917242665981398	11.3394940380996	0.0767274788572314	-30.9923277131066	-0.979910548618769	-0.963538038189029	-0.997413517990602	-1.01621620208713	-0.999543444978738	-1.03404014968096	-0.953575476814813	-0.937408669887853	-0.986829700217552	0.00228133100609161	0.00232773511043809	0.00225812034833319
252	14.8022833995669	0.29	-0.917181778136534	-0.94762914893625	-0.886734407336818	0.431614427942298	-15.0522593489286	-15.4201276834879	-14.6843910143694	8.08	4.53	14.14	-1.79858395038107	-1.75567625882543	-1.7127685672698	-1.83044839237602	-1.78678053077193	-1.74311266916784	-1.77571698688388	-1.73241927793814	-1.69019830547085	-0.917181778136534	11.3877027113893	-0.0812862044213376	-31.2600818835058	-0.979910548618769	-0.963538038189029	-0.997413517990602	-1.01621620208713	-0.999543444978738	-1.03404014968096	-0.953575476814813	-0.937408669887853	-0.986829700217552	0.00228133100609161	0.00232773511043809	0.00225812034833319
252	14.8022833995669	0.29	-0.917088015092619	-0.947501395965538	-0.886674634219701	0.42299104045963	-15.146135080009	-15.5228776427864	-14.7693925172316	7.87	4.45	13.74	-1.85618906768582	-1.81113908130753	-1.76608909492924	-1.89190673602762	-1.84598987649493	-1.80007301696225	-1.83684073859769	-1.79393457456796	-1.74892822199991	-0.917088015092619	11.2700687101541	0.0662540044018608	-30.882019229619	-0.979910548618769	-0.963538038189029	-0.997413517990602	-1.01621620208713	-0.999543444978738	-1.03404014968096	-0.953575476814813	-0.937408669887853	-0.986829700217552	0.00228133100609161	0.00232773511043809	0.00225812034833319
252	14.8022833995669	0.29	-0.91690796363813	-0.947178030597497	-0.886637896678763	0.422243117995161	-14.9659490830252	-15.3387806746932	-14.5931174913573	7.89	4.48	14.02	-1.83120412264635	-1.78669401703923	-1.7421839114321	-1.86625666792667	-1.82089455872643	-1.77553244952619	-1.8098338318862	-1.76529629258472	-1.72232360873037	-0.91690796363813	11.3288517053442	-0.220925321108111	-31.2873864228907	-0.979910548618769	-0.963538038189029	-0.997413517990602	-1.01621620208713	-0.999543444978738	-1.03404014968096	-0.953575476814813	-0.937408669887853	-0.986829700217552	0.00228133100609161	0.00232773511043809	0.00225812034833319
252	14.8022833995669	0.29	-0.916656530173436	-0.9468750210492	-0.886438039297672	0.419170593851795	-14.8903941621956	-15.2636892334415	-14.5170990909496	8.05	4.48	14.18	-1.78714798927338	-1.74344076189344	-1.69973353451349	-1.81922356196472	-1.77473188116661	-1.73024020036849	-1.76203156698816	-1.71819744348562	-1.67433723634084	-0.916656530173436	11.4116547091958	-0.0367679771971092	-31.2132365740113	-0.979910548618769	-0.963538038189029	-0.997413517990602	-1.01621620208713	-0.999543444978738	-1.03404014968096	-0.953575476814813	-0.937408669887853	-0.986829700217552	0.00228133100609161	0.00232773511043809	0.00225812034833319
252	14.8022833995669	0.29	-0.916166997174475	-0.94634586390594	-0.885988130443009	0.421961376137489	-14.8172093853509	-15.1865488072802	-14.4478699634215	7.88	4.41	14.02	-1.8145550457428	-1.77042476175541	-1.72629447776801	-1.84938359646677	-1.80440627626633	-1.75942895606589	-1.79005965595688	-1.74674737233182	-1.70223213039061	-0.916166997174475	11.2691547687218	-0.0900192189961409	-31.0029687685165	-0.979910548618769	-0.963538038189029	-0.997413517990602	-1.01621620208713	-0.999543444978738	-1.03404014968096	-0.953575476814813	-0.937408669887853	-0.986829700217552	0.00228133100609161	0.00232773511043809	0.00225812034833319
252	14.8022833995669	0.29	-0.916094976820887	-0.946399194002074	-0.8857907596397	0.423423488529153	-15.231578262083	-15.6101106759981	-14.8530458481679	8.05	4.62	14.08	-1.82833993569779	-1.78400418794546	-1.73966844019313	-1.86119318158366	-1.81606076949446	-1.77092835740526	-1.81022260170348	-1.76594319781411	-1.72350755502898	-0.916094976820887	11.4524970960142	0.0204064577402004	-31.3148420428723	-0.979910548618769	-0.963538038189029	-0.997413517990602	-1.01621620208713	-0.999543444978738	-1.03404014968096	-0.953575476814813	-0.937408669887853	-0.986829700217552	0.00228133100609161	0.00232773511043809	0.00225812034833319
252	14.8022833995669	0.29	-0.91606842190764	-0.946493902239951	-0.885642941575328	0.42087891948246	-14.8992697064718	-15.2714798888412	-14.5270595241025	8.01	4.49	14.14	-1.79701303276303	-1.75321462203182	-1.70941621130061	-1.82981243308902	-1.78521460600355	-1.74061677891808	-1.77401562078986	-1.72910443173079	-1.68614295725622	-0.91606842190764	11.4762106151665	-0.102364183372743	-31.2883526127834	-0.979910548618769	-0.963538038189029	-0.997413517990602	-1.01621620208713	-0.999543444978738	-1.03404014968096	-0.953575476814813	-0.937408669887853	-0.986829700217552	0.00228133100609161	0.00232773511043809	0.00225812034833319
[truncated: 1,375 more rows]
