# Supplementary material for: Re-expressing coefficients from regression models for inclusion in a meta-analysis
Source: BMC Med Res Methodol. 2024 Jan 8;24:6. doi: 10.1186/s12874-023-02132-y (PMC10773134; doi:10.1186/s12874-023-02132-y)
Supplement: Supplementary file 2 — Additional file 2. [file 12874_2023_2132_MOESM2_ESM.zip › Supp_Files_R1/simdata/simdata_scenario_253.csv]

ex_no	errsd	rsquare	beta	b_low_ci	b_hi_ci	lrsquare	lbeta	lb_low_ci	lb_hi_ci	x_median	x_25	x_75	rbl	rb	rbu	altl	alt	altu	dzl	dz	dzu	observed_beta	xlog	error	ylog	RelBias_rb	RelBias_rbl	RelBias_rbu	RelBias_alt	RelBias_altl	RelBias_altu	RelBias_dz	RelBias_dzl	RelBias_dzu	MC_SE_RelBias_rb	MC_SE_RelBias_alt	MC_SE_RelBias_dz
253	13.6259639633796	0.14	-0.0996673036588963	-0.137482595546675	-0.0618520117711171	0.460650039057954	-13.9563434339157	-16.3141429764252	-11.5985438914062	14.24	8.63	25.69	-1.10711222503916	-0.947106964482342	-0.787101703925528	-1.09916753527162	-0.940310480043543	-0.781453424815464	-1.07189819007065	-0.917027380546058	-0.761954882517367	-0.0996673036588963	25.8111970518171	2.16599205365312	-38.3625766421625	-0.969063973192713	-0.875326190704476	-1.12172909118799	-0.948369233151754	-0.85560878725886	-1.0994457088575	-0.912015753443669	-0.815861652580879	-1.06225733644087	0.0115231611243413	0.0114396553890965	0.0124392955225732
253	13.6259639633796	0.15	-0.333329674694662	-0.455763786356005	-0.21089556303332	0.35178993074814	-13.3877881929017	-16.2251222995817	-10.5504540862217	16.16	9.34	26.51	-0.974414785731436	-0.804016051314478	-0.63361731689752	-0.963613668970247	-0.795103757109502	-0.626593845248756	-0.945321925684509	-0.780471780114811	-0.614563723273964	-0.333329674694662	22.0324962372758	-1.55080537162692	-43.1810273451053	-0.969063973192713	-0.875326190704476	-1.12172909118799	-0.948369233151754	-0.85560878725886	-1.0994457088575	-0.912015753443669	-0.815861652580879	-1.06225733644087	0.0115231611243413	0.0114396553890965	0.0124392955225732
253	13.6259639633796	0.16	-0.218014112312174	-0.297323622184579	-0.138704602439769	0.410395889693281	-13.1679293440808	-15.6321619464488	-10.7036967417128	18.1	10.84	30.62	-0.840467523803192	-0.707977374297173	-0.575487224791154	-0.828516324376568	-0.697910145582046	-0.567303966787524	-0.809317961958758	-0.685410322317315	-0.556815781335201	-0.218014112312174	25.012846812077	-0.200143154647677	-42.8574955622702	-0.969063973192713	-0.875326190704476	-1.12172909118799	-0.948369233151754	-0.85560878725886	-1.0994457088575	-0.912015753443669	-0.815861652580879	-1.06225733644087	0.0115231611243413	0.0114396553890965	0.0124392955225732
253	13.6259639633796	0.17	-0.315056430278853	-0.422827614109403	-0.207285246448303	0.35228219511118	-12.2622956405898	-14.8582963987375	-9.66629488244215	12.47	7.71	22.77	-1.14616380530088	-0.945909211660166	-0.745654618019449	-1.14329385417116	-0.943540690513307	-0.743787526855454	-1.11626016405446	-0.920594610875883	-0.726375532952631	-0.315056430278853	20.1676580330234	1.4784344861188	-37.5274884783007	-0.969063973192713	-0.875326190704476	-1.12172909118799	-0.948369233151754	-0.85560878725886	-1.0994457088575	-0.912015753443669	-0.815861652580879	-1.06225733644087	0.0115231611243413	0.0114396553890965	0.0124392955225732
253	13.6259639633796	0.17	-0.263437507403755	-0.354370341268432	-0.172504673539078	0.335667060191908	-12.2592309293971	-14.9519262673016	-9.56653559149268	12.95	7.85	23.7	-1.11188610777658	-0.911646320262499	-0.711406532748414	-1.10754444950457	-0.908086552081356	-0.708628654658141	-1.0786444385376	-0.884326016717111	-0.689916884049866	-0.263437507403755	20.7331416968604	-1.18376006956867	-40.6238729822974	-0.969063973192713	-0.875326190704476	-1.12172909118799	-0.948369233151754	-0.85560878725886	-1.0994457088575	-0.912015753443669	-0.815861652580879	-1.06225733644087	0.0115231611243413	0.0114396553890965	0.0124392955225732
253	13.6259639633796	0.18	-0.287721254852259	-0.383599224315219	-0.1918432853893	0.352119859830078	-12.5211488218935	-15.1728935406157	-9.86940410317118	14.02	9.37	24.1	-1.04503091418618	-0.862392368665731	-0.679753823145279	-1.03806322310045	-0.856642410900862	-0.67522159870127	-1.02904672939985	-0.849512206566589	-0.668846910316331	-0.287721254852259	21.2072665011332	1.24713487378329	-39.0179853497768	-0.969063973192713	-0.875326190704476	-1.12172909118799	-0.948369233151754	-0.85560878725886	-1.0994457088575	-0.912015753443669	-0.815861652580879	-1.06225733644087	0.0115231611243413	0.0114396553890965	0.0124392955225732
253	13.6259639633796	0.18	-0.244545625146625	-0.326290017216048	-0.162801233077202	0.456159629906161	-14.4568698257324	-16.9214163994429	-11.9923232520219	15.69	9.19	28.22	-1.04580638451972	-0.893488252225694	-0.741170119931667	-1.03512728441089	-0.884364526617566	-0.733601768824246	-1.00644563636613	-0.859607345822086	-0.71243396707765	-0.244545625146625	23.1738928885785	0.841290431389602	-40.5573329170244	-0.969063973192713	-0.875326190704476	-1.12172909118799	-0.948369233151754	-0.85560878725886	-1.0994457088575	-0.912015753443669	-0.815861652580879	-1.06225733644087	0.0115231611243413	0.0114396553890965	0.0124392955225732
253	13.6259639633796	0.18	-0.24141056500199	-0.322114636381642	-0.160706493622338	0.441172793556875	-14.2093418193729	-16.7061997550546	-11.7124838836912	15.48	9.12	29.53	-1.04581980684295	-0.889514751097473	-0.733209695351993	-1.03555742603903	-0.880786154596676	-0.726014883154327	-0.999368008879921	-0.849287517363974	-0.701362791724484	-0.24141056500199	24.4838791293395	0.438124098344319	-41.28328571546	-0.969063973192713	-0.875326190704476	-1.12172909118799	-0.948369233151754	-0.85560878725886	-1.0994457088575	-0.912015753443669	-0.815861652580879	-1.06225733644087	0.0115231611243413	0.0114396553890965	0.0124392955225732
253	13.6259639633796	0.18	-0.239901701781484	-0.318755007781066	-0.161048395781901	0.495347585415533	-15.4217285406573	-17.8520273177924	-12.9914297635222	14.11	8.49	25.42	-1.22211511271265	-1.05574157927179	-0.889368045830932	-1.21371086147541	-1.04848144691478	-0.883252032354145	-1.18337244795074	-1.02254210285554	-0.861675136361832	-0.239901701781484	22.4172001744115	0.717103249121492	-39.780519658235	-0.969063973192713	-0.875326190704476	-1.12172909118799	-0.948369233151754	-0.85560878725886	-1.0994457088575	-0.912015753443669	-0.815861652580879	-1.06225733644087	0.0115231611243413	0.0114396553890965	0.0124392955225732
253	13.6259639633796	0.18	-0.147333662424226	-0.196512692074231	-0.0981546327742224	0.444202838589879	-12.7785102624898	-15.0101967562758	-10.5468237687037	14.38	8.74	29.59	-1.00919312977268	-0.859148282666081	-0.709103435559484	-1.00163286843192	-0.852712066092868	-0.703791263753812	-0.960954452099335	-0.818453094938721	-0.675062125631702	-0.147333662424226	26.2224645544909	0.644091563854897	-41.0079963434354	-0.969063973192713	-0.875326190704476	-1.12172909118799	-0.948369233151754	-0.85560878725886	-1.0994457088575	-0.912015753443669	-0.815861652580879	-1.06225733644087	0.0115231611243413	0.0114396553890965	0.0124392955225732
253	13.6259639633796	0.19	-0.321039309466835	-0.424361687176823	-0.217716931756846	0.365053872566332	-13.4863888658923	-16.2633582961049	-10.7094194356798	18.73	8.76	27.57	-0.84591834491515	-0.701477735447179	-0.557037125979208	-0.833153236725446	-0.690892270266672	-0.548631303807897	-0.807403827589545	-0.669085369690628	-0.531490981692111	-0.321039309466835	24.2762759761444	1.95473972750308	-40.317047993376	-0.969063973192713	-0.875326190704476	-1.12172909118799	-0.948369233151754	-0.85560878725886	-1.0994457088575	-0.912015753443669	-0.815861652580879	-1.06225733644087	0.0115231611243413	0.0114396553890965	0.0124392955225732
253	13.6259639633796	0.19	-0.24316459982181	-0.320763484201713	-0.165565715441907	0.383596723803192	-13.6709821053127	-16.3766855893893	-10.9652786212362	15.2	7.88	22.12	-1.0434822503251	-0.871081458671267	-0.698680667017432	-1.03382603255977	-0.863020610244132	-0.692215187928499	-1.0149366325165	-0.847126001228637	-0.67948061918333	-0.24316459982181	22.0622460638511	-0.367763687619986	-40.3640546183169	-0.969063973192713	-0.875326190704476	-1.12172909118799	-0.948369233151754	-0.85560878725886	-1.0994457088575	-0.912015753443669	-0.815861652580879	-1.06225733644087	0.0115231611243413	0.0114396553890965	0.0124392955225732
253	13.6259639633796	0.19	-0.240778634766022	-0.318092992484088	-0.163464277047955	0.399956724793015	-13.0901047921856	-15.593407502715	-10.5868020816563	15.17	9.7	25.25	-0.995687708045084	-0.83584402166954	-0.676000335293996	-0.986541355178162	-0.828165987380147	-0.669790619582133	-0.977404856422953	-0.819873978087947	-0.663190212854519	-0.240778634766022	22.525192630053	0.744925583543104	-40.3385984852105	-0.969063973192713	-0.875326190704476	-1.12172909118799	-0.948369233151754	-0.85560878725886	-1.0994457088575	-0.912015753443669	-0.815861652580879	-1.06225733644087	0.0115231611243413	0.0114396553890965	0.0124392955225732
253	13.6259639633796	0.19	-0.234811321147043	-0.30978109887708	-0.159841543417006	0.388676595972322	-14.1762827717888	-16.9520889947982	-11.4004765487794	16.84	9.95	28.09	-0.977842318493168	-0.817726311927361	-0.657610305361554	-0.965845186470854	-0.80769364067068	-0.649542094870506	-0.947687920639753	-0.792657226811079	-0.637328136845011	-0.234811321147043	24.5637933344918	-0.415179020241243	-42.772337642467	-0.969063973192713	-0.875326190704476	-1.12172909118799	-0.948369233151754	-0.85560878725886	-1.0994457088575	-0.912015753443669	-0.815861652580879	-1.06225733644087	0.0115231611243413	0.0114396553890965	0.0124392955225732
253	13.6259639633796	0.19	-0.223343854348397	-0.29511833458884	-0.151569374107953	0.474289972871999	-15.1174604751297	-17.6023979295334	-12.632523020726	14.9	9.07	28.24	-1.14328598756874	-0.981887854031611	-0.820489720494484	-1.13341224172882	-0.973407988784047	-0.813403735839274	-1.09949934135956	-0.944811639423011	-0.790264193517816	-0.223343854348397	24.0295529915496	-0.619809796180987	-41.7298732925839	-0.969063973192713	-0.875326190704476	-1.12172909118799	-0.948369233151754	-0.85560878725886	-1.0994457088575	-0.912015753443669	-0.815861652580879	-1.06225733644087	0.0115231611243413	0.0114396553890965	0.0124392955225732
253	13.6259639633796	0.19	-0.207165056337224	-0.272986082864794	-0.141344029809653	0.367923774357883	-12.0288212097203	-14.4904033550302	-9.56723906441046	16.74	10.19	27.55	-0.840549371579065	-0.697759604128444	-0.554969836677824	-0.830372746478029	-0.689311750686447	-0.548250754894866	-0.818519313440896	-0.679904052825855	-0.540695125233241	-0.207165056337224	24.4613657283147	0.865507936549317	-41.1669439016155	-0.969063973192713	-0.875326190704476	-1.12172909118799	-0.948369233151754	-0.85560878725886	-1.0994457088575	-0.912015753443669	-0.815861652580879	-1.06225733644087	0.0115231611243413	0.0114396553890965	0.0124392955225732
253	13.6259639633796	0.2	-0.437824962113664	-0.57498906389093	-0.300660860336399	0.351183907380826	-14.5023709288832	-17.5800120336637	-11.4247298241027	16.97	11.48	28.79	-1.00669216081001	-0.830455809660971	-0.654219458511927	-0.99413065652662	-0.820093382479823	-0.646056108433025	-0.988660680215254	-0.815138943123716	-0.642215293438253	-0.437824962113664	22.2841266014503	-0.481942946011493	-42.9879821331733	-0.969063973192713	-0.875326190704476	-1.12172909118799	-0.948369233151754	-0.85560878725886	-1.0994457088575	-0.912015753443669	-0.815861652580879	-1.06225733644087	0.0115231611243413	0.0114396553890965	0.0124392955225732
253	13.6259639633796	0.2	-0.309458752075984	-0.406066306023553	-0.212851198128414	0.380994324747162	-14.1128593515703	-16.9214505923233	-11.3042681108172	15.14	8.31	30.61	-1.08209554449764	-0.902491316635952	-0.722887088774262	-1.07220694256632	-0.894244006662201	-0.716281070758081	-1.01767544633473	-0.848037924149564	-0.679397195529617	-0.309458752075984	24.0075435740686	-1.51780147372412	-43.3441000704236	-0.969063973192713	-0.875326190704476	-1.12172909118799	-0.948369233151754	-0.85560878725886	-1.0994457088575	-0.912015753443669	-0.815861652580879	-1.06225733644087	0.0115231611243413	0.0114396553890965	0.0124392955225732
253	13.6259639633796	0.2	-0.295741176246144	-0.38731935976362	-0.204162992728667	0.421466266343209	-14.4434189740341	-17.0854529887877	-11.8013849592805	15.21	7.91	25.03	-1.0878928166476	-0.919664919624599	-0.7514370226016	-1.07780171180166	-0.911134267537323	-0.74446682327299	-1.04371453581025	-0.882201037733965	-0.720842465439575	-0.295741176246144	21.5599052987136	-0.980321427954132	-40.8794162405984	-0.969063973192713	-0.875326190704476	-1.12172909118799	-0.948369233151754	-0.85560878725886	-1.0994457088575	-0.912015753443669	-0.815861652580879	-1.06225733644087	0.0115231611243413	0.0114396553890965	0.0124392955225732
253	13.6259639633796	0.2	-0.294526684798936	-0.386694726492509	-0.202358643105362	0.375325885787281	-13.9380009947494	-16.7454278400652	-11.1305741494336	17.76	9.76	26.89	-0.917335835368555	-0.763541422052816	-0.609747008737077	-0.90475524286657	-0.753070007856538	-0.601384772846506	-0.890908490530284	-0.740926560108206	-0.592107319687307	-0.294526684798936	24.5343407205037	-3.17740037347704	-45.3916895121179	-0.969063973192713	-0.875326190704476	-1.12172909118799	-0.948369233151754	-0.85560878725886	-1.0994457088575	-0.912015753443669	-0.815861652580879	-1.06225733644087	0.0115231611243413	0.0114396553890965	0.0124392955225732
253	13.6259639633796	0.2	-0.249002870485525	-0.327000920718439	-0.171004820252611	0.509172665796285	-15.9803320313392	-18.4299766843594	-13.530687378319	14.61	9.4	23.63	-1.22049783412739	-1.05827375513926	-0.896049676151128	-1.21073602984602	-1.04980945394599	-0.888882878045971	-1.20385582647967	-1.04362943100727	-0.882724874956922	-0.249002870485525	22.4142183416785	-1.05822561787218	-41.7538095633875	-0.969063973192713	-0.875326190704476	-1.12172909118799	-0.948369233151754	-0.85560878725886	-1.0994457088575	-0.912015753443669	-0.815861652580879	-1.06225733644087	0.0115231611243413	0.0114396553890965	0.0124392955225732
253	13.6259639633796	0.2	-0.205410220643	-0.270283814208417	-0.140536627077583	0.453122003493798	-14.3977015040219	-16.8672427040974	-11.9281603039464	17.07	9.72	29.93	-0.96016440939282	-0.819586271671132	-0.679008133949444	-0.948021412587583	-0.809221136928414	-0.670420861269245	-0.92091985848275	-0.78648402081322	-0.651034999743963	-0.205410220643	25.1419673619344	-0.301749910397027	-42.6020715746128	-0.969063973192713	-0.875326190704476	-1.12172909118799	-0.948369233151754	-0.85560878725886	-1.0994457088575	-0.912015753443669	-0.815861652580879	-1.06225733644087	0.0115231611243413	0.0114396553890965	0.0124392955225732
253	13.6259639633796	0.21	-0.458847020497189	-0.596026649024518	-0.321667391969859	0.31695050963501	-11.9889628301285	-14.7368407467905	-9.24108491346649	16.62	9.11	27.32	-0.861178507861454	-0.70060044064092	-0.540022373420385	-0.850936746231126	-0.692268390263855	-0.533600034296584	-0.829323407018952	-0.674162709465863	-0.520246376243079	-0.458847020497189	22.1578768283614	-2.63064075164518	-44.1469778403919	-0.969063973192713	-0.875326190704476	-1.12172909118799	-0.948369233151754	-0.85560878725886	-1.0994457088575	-0.912015753443669	-0.815861652580879	-1.06225733644087	0.0115231611243413	0.0114396553890965	0.0124392955225732
253	13.6259639633796	0.21	-0.413011312649654	-0.536358381319483	-0.289664243979824	0.327635366482967	-13.2573003134005	-16.2224566676624	-10.2921439591385	14.63	8.99	27.09	-1.07254112693807	-0.876501020134324	-0.680460913330577	-1.063904130724	-0.869442702460164	-0.67498127419633	-1.03634613502652	-0.847148975237682	-0.657661018096867	-0.413011312649654	21.4028180129226	-2.10527084578123	-43.0079084409001	-0.969063973192713	-0.875326190704476	-1.12172909118799	-0.948369233151754	-0.85560878725886	-1.0994457088575	-0.912015753443669	-0.815861652580879	-1.06225733644087	0.0115231611243413	0.0114396553890965	0.0124392955225732
253	13.6259639633796	0.21	-0.39400168415919	-0.514509674176776	-0.273493694141604	0.303853246564746	-11.1863787480649	-13.8299647383794	-8.54279275775029	16.28	8.99	25.59	-0.824242852599991	-0.666689532763719	-0.509136212927448	-0.814918017966635	-0.65914713233501	-0.503376246703385	-0.79926694584664	-0.64618641587494	-0.493477021300493	-0.39400168415919	21.6876076064359	0.397548858432471	-41.1086923471927	-0.969063973192713	-0.875326190704476	-1.12172909118799	-0.948369233151754	-0.85560878725886	-1.0994457088575	-0.912015753443669	-0.815861652580879	-1.06225733644087	0.0115231611243413	0.0114396553890965	0.0124392955225732
253	13.6259639633796	0.21	-0.390482223282343	-0.507728707064733	-0.273235739499953	0.383878729152695	-13.5806898960286	-16.2669209856552	-10.894458806402	16.75	11.06	27.74	-0.943426571989999	-0.787634225626838	-0.631841879263677	-0.931999373701945	-0.778094052875809	-0.624188732049673	-0.925747870041601	-0.77399458197303	-0.620183584988466	-0.390482223282343	23.2478119520721	-0.845397056869004	-43.570824920996	-0.969063973192713	-0.875326190704476	-1.12172909118799	-0.948369233151754	-0.85560878725886	-1.0994457088575	-0.912015753443669	-0.815861652580879	-1.06225733644087	0.0115231611243413	0.0114396553890965	0.0124392955225732
253	13.6259639633796	0.21	-0.379306465252801	-0.492577785173066	-0.266035145332536	0.25781697686959	-9.47385444080121	-11.98349729409	-6.96421158751247	17.66	10.91	27.93	-0.66022768004148	-0.521959556963864	-0.383691433886248	-0.651276142479413	-0.514882694358303	-0.378489246237193	-0.646079240835501	-0.510458572396089	-0.375458748748192	-0.379306465252801	22.1066802051249	-0.438519789063867	-42.5417833359397	-0.969063973192713	-0.875326190704476	-1.12172909118799	-0.948369233151754	-0.85560878725886	-1.0994457088575	-0.912015753443669	-0.815861652580879	-1.06225733644087	0.0115231611243413	0.0114396553890965	0.0124392955225732
253	13.6259639633796	0.21	-0.364495193738963	-0.476352825355459	-0.252637562122466	0.438356228556906	-14.6291860556505	-17.2145548795438	-12.0438172317572	17.1	10.43	28.37	-0.978412427698965	-0.831469506131556	-0.684526584564147	-0.965995524103388	-0.820917435851155	-0.675839347598922	-0.952730012289355	-0.809391241164576	-0.665575268435518	-0.364495193738963	23.6272097104966	2.16482305721092	-40.2300989561021	-0.969063973192713	-0.875326190704476	-1.12172909118799	-0.948369233151754	-0.85560878725886	-1.0994457088575	-0.912015753443669	-0.815861652580879	-1.06225733644087	0.0115231611243413	0.0114396553890965	0.0124392955225732
253	13.6259639633796	0.21	-0.363275334136302	-0.471767765598802	-0.254782902673801	0.269886787056083	-11.3069004943526	-14.2104773377212	-8.40332365098413	15.59	9.91	26.27	-0.883735189190675	-0.703164686875977	-0.52259418456128	-0.874881314214185	-0.696119893026381	-0.517358471838577	-0.865029670080061	-0.687799957832155	-0.511462640152019	-0.363275334136302	21.7222856190382	-0.392489211131693	-42.0965743849581	-0.969063973192713	-0.875326190704476	-1.12172909118799	-0.948369233151754	-0.85560878725886	-1.0994457088575	-0.912015753443669	-0.815861652580879	-1.06225733644087	0.0115231611243413	0.0114396553890965	0.0124392955225732
253	13.6259639633796	0.21	-0.358283771138372	-0.466059209852729	-0.250508332424015	0.408932319669881	-14.0678960762643	-16.7085257618899	-11.4272663906387	16.35	9.34	27.86	-0.991810115777501	-0.835063597769344	-0.678317079761187	-0.980471315850523	-0.825516791469646	-0.670562267088769	-0.955886750496237	-0.804962415068387	-0.654206241684771	-0.358283771138372	21.9268457332862	-0.80182956734993	-42.4436132034075	-0.969063973192713	-0.875326190704476	-1.12172909118799	-0.948369233151754	-0.85560878725886	-1.0994457088575	-0.912015753443669	-0.815861652580879	-1.06225733644087	0.0115231611243413	0.0114396553890965	0.0124392955225732
253	13.6259639633796	0.21	-0.357435472207574	-0.466601900697352	-0.248269043717796	0.40317692919722	-13.9997439747921	-16.6591247203867	-11.3403632291975	17.03	8.64	28.62	-0.950753576206599	-0.7989799508327	-0.647206325458801	-0.938798891020084	-0.788933652799668	-0.639068414579252	-0.903966398188332	-0.759129983706126	-0.615368655526112	-0.357435472207574	23.3172058209587	-0.681114522240667	-42.7589843486258	-0.969063973192713	-0.875326190704476	-1.12172909118799	-0.948369233151754	-0.85560878725886	-1.0994457088575	-0.912015753443669	-0.815861652580879	-1.06225733644087	0.0115231611243413	0.0114396553890965	0.0124392955225732
253	13.6259639633796	0.21	-0.33743383308496	-0.440287528525746	-0.234580137644175	0.359151825222911	-13.105245227124	-15.8384309936236	-10.3720594606244	17.28	10.43	26.47	-0.891187872739603	-0.737398522643652	-0.583609172547701	-0.879625314600689	-0.727831277003958	-0.576037239407226	-0.873728097566196	-0.722385788245668	-0.572442834128924	-0.33743383308496	22.8443666961323	0.725369763083166	-41.6756335785543	-0.969063973192713	-0.875326190704476	-1.12172909118799	-0.948369233151754	-0.85560878725886	-1.0994457088575	-0.912015753443669	-0.815861652580879	-1.06225733644087	0.0115231611243413	0.0114396553890965	0.0124392955225732
253	13.6259639633796	0.21	-0.335137631704649	-0.436949836738758	-0.233325426670541	0.379882964343992	-13.0085573936045	-15.6034926157832	-10.4136221714257	17.97	10.02	27.03	-0.845019679020587	-0.704488877198263	-0.563958075375939	-0.833167883030784	-0.694608091392995	-0.556048299755206	-0.822023351512507	-0.685083182384123	-0.548292012925655	-0.335137631704649	23.5214269827228	-1.44889705171876	-43.8861643189431	-0.969063973192713	-0.875326190704476	-1.12172909118799	-0.948369233151754	-0.85560878725886	-1.0994457088575	-0.912015753443669	-0.815861652580879	-1.06225733644087	0.0115231611243413	0.0114396553890965	0.0124392955225732
253	13.6259639633796	0.21	-0.33287447796579	-0.43388551689037	-0.23186343904121	0.468337939650867	-14.5845341696273	-17.0106760140714	-12.1583923251831	14.92	9.37	23.78	-1.10362918365509	-0.946224449063684	-0.788819714472275	-1.09405813349063	-0.938018466653144	-0.78197879981566	-1.08603930776258	-0.931202107661835	-0.77656503877184	-0.33287447796579	21.0581273843987	-1.936407134137	-42.3745972527863	-0.969063973192713	-0.875326190704476	-1.12172909118799	-0.948369233151754	-0.85560878725886	-1.0994457088575	-0.912015753443669	-0.815861652580879	-1.06225733644087	0.0115231611243413	0.0114396553890965	0.0124392955225732
253	13.6259639633796	0.21	-0.315760609464343	-0.409993426727	-0.221527792201686	0.315926222346381	-11.6233557068305	-14.293751434174	-8.95295997948695	17.92	9.76	28.97	-0.775979213887881	-0.631008763910742	-0.486038313933603	-0.765146773873842	-0.62220006844434	-0.479253363014838	-0.74713768416959	-0.607468455046113	-0.467429777970502	-0.315760609464343	24.4930724141982	1.26267456033082	-41.554601517548	-0.969063973192713	-0.875326190704476	-1.12172909118799	-0.948369233151754	-0.85560878725886	-1.0994457088575	-0.912015753443669	-0.815861652580879	-1.06225733644087	0.0115231611243413	0.0114396553890965	0.0124392955225732
253	13.6259639633796	0.21	-0.278962452344231	-0.364625108201006	-0.193299796487456	0.380547685760151	-13.5923776317326	-16.2999513552277	-10.8848039082375	15.33	9.4	24.34	-1.02974852239193	-0.858697702651782	-0.687646882911631	-1.01993971872411	-0.850518232623743	-0.681096746523376	-1.01085955163918	-0.842327828472201	-0.849431010314412	-0.278962452344231	21.2519988945096	-0.957625399930752	-42.2254665557303	-0.969063973192713	-0.875326190704476	-1.12172909118799	-0.948369233151754	-0.85560878725886	-1.0994457088575	-0.912015753443669	-0.815861652580879	-1.06225733644087	0.0115231611243413	0.0114396553890965	0.0124392955225732
253	13.6259639633796	0.21	-0.259370960972065	-0.337849267089768	-0.180892654854362	0.514762290678367	-17.4626220355194	-20.1097127537053	-14.8155313173334	14.93	9.27	30.18	-1.30410334314055	-1.13244102764843	-0.9607787121563	-1.29277463817054	-1.1226035478462	-0.952432457521853	-1.24700492702931	-1.08379280377642	-0.919762712691674	-0.259370960972065	25.1097689257687	0.606542397790485	-41.5045010781313	-0.969063973192713	-0.875326190704476	-1.12172909118799	-0.948369233151754	-0.85560878725886	-1.0994457088575	-0.912015753443669	-0.815861652580879	-1.06225733644087	0.0115231611243413	0.0114396553890965	0.0124392955225732
253	13.6259639633796	0.21	-0.241810847958647	-0.314509402276083	-0.169112293641212	0.4176921887893	-13.0935476204207	-15.5072900501478	-10.6798051906936	16.78	8.08	28.82	-0.897535312249386	-0.75783204634355	-0.618128780437713	-0.886610997505937	-0.748608124249408	-0.61060525099288	-0.845764167741112	-0.713838608301554	-0.58177695762994	-0.241810847958647	24.6447265968034	1.26917622455823	-40.2424784600915	-0.969063973192713	-0.875326190704476	-1.12172909118799	-0.948369233151754	-0.85560878725886	-1.0994457088575	-0.912015753443669	-0.815861652580879	-1.06225733644087	0.0115231611243413	0.0114396553890965	0.0124392955225732
253	13.6259639633796	0.21	-0.212511589254563	-0.276828429763851	-0.148194748745274	0.432208799094855	-13.5927224798608	-16.0251473686153	-11.1602975911063	15.19	9.1	27.53	-1.02174602381938	-0.866657249834586	-0.711568475849792	-1.01231211043274	-0.858655291187093	-0.704998471941446	-0.986143834398049	-0.835945626250072	-0.686309284510681	-0.212511589254563	24.3180867713422	1.28454992426232	-39.9818617931055	-0.969063973192713	-0.875326190704476	-1.12172909118799	-0.948369233151754	-0.85560878725886	-1.0994457088575	-0.912015753443669	-0.815861652580879	-1.06225733644087	0.0115231611243413	0.0114396553890965	0.0124392955225732
253	13.6259639633796	0.22	-0.490705422564208	-0.634930036578097	-0.346480808550319	0.354691803718005	-13.7319067483161	-16.623747152356	-10.8400663442763	15.28	8.79	23.65	-1.05408759193718	-0.870720204318496	-0.687352816699815	-1.04417018562603	-0.862528014110009	-0.680885842593992	-1.03092008592242	-0.850952535787421	-0.671483742905724	-0.490705422564208	19.4134101961132	-0.437860232038143	-40.1825639235798	-0.969063973192713	-0.875326190704476	-1.12172909118799	-0.948369233151754	-0.85560878725886	-1.0994457088575	-0.912015753443669	-0.815861652580879	-1.06225733644087	0.0115231611243413	0.0114396553890965	0.0124392955225732
253	13.6259639633796	0.22	-0.475710666574344	-0.614078611160326	-0.337342721988362	0.425567179403141	-14.4044095363503	-17.0172715878166	-11.791547484884	14.75	8.23	23.38	-1.11638148391935	-0.94497029151757	-0.773559099115795	-1.10710502447662	-0.937118156104977	-0.767131287733337	-1.08608939250314	-0.9189356227139	-0.752192621288495	-0.475710666574344	19.8153936138423	-0.234234285834626	-39.839112803434	-0.969063973192713	-0.875326190704476	-1.12172909118799	-0.948369233151754	-0.85560878725886	-1.0994457088575	-0.912015753443669	-0.815861652580879	-1.06225733644087	0.0115231611243413	0.0114396553890965	0.0124392955225732
253	13.6259639633796	0.22	-0.447404290422491	-0.578586047632569	-0.316222533212413	0.393858763206056	-13.1329838374101	-15.6766817308114	-10.5892859440087	15.88	8.26	26.21	-0.957631125437506	-0.802245928604471	-0.646860731771436	-0.947509012910924	-0.793766229743788	-0.640023446576652	-0.917036793399186	-0.768662236084963	-0.619189506041195	-0.447404290422491	20.728142879335	0.981993069005035	-39.5266729118367	-0.969063973192713	-0.875326190704476	-1.12172909118799	-0.948369233151754	-0.85560878725886	-1.0994457088575	-0.912015753443669	-0.815861652580879	-1.06225733644087	0.0115231611243413	0.0114396553890965	0.0124392955225732
253	13.6259639633796	0.22	-0.434083615865209	-0.560606842547179	-0.307560389183239	0.45314119232744	-15.0707031803846	-17.6555797625813	-12.485826598188	15.81	7.84	26.13	-1.08263270668449	-0.924129164560093	-0.765625622435699	-1.07131553607995	-0.914468891642623	-0.757622247205292	-1.03018326591645	-0.879382955815381	-0.72904116036159	-0.434083615865209	21.2396418741307	-1.49016805314045	-42.2678159210912	-0.969063973192713	-0.875326190704476	-1.12172909118799	-0.948369233151754	-0.85560878725886	-1.0994457088575	-0.912015753443669	-0.815861652580879	-1.06225733644087	0.0115231611243413	0.0114396553890965	0.0124392955225732
253	13.6259639633796	0.22	-0.430133454485072	-0.555700894729133	-0.304566014241011	0.302235295944176	-12.4958561381014	-15.4602328047793	-9.5314794714235	16.75	10.01	30.19	-0.896319954074364	-0.724457732380363	-0.552595510686362	-0.8854540384597	-0.715675269655247	-0.545896500850794	-0.862016395368949	-0.697545063026069	-0.531445591674653	-0.430133454485072	23.0119549552252	0.0617709622772986	-42.2951630909717	-0.969063973192713	-0.875326190704476	-1.12172909118799	-0.948369233151754	-0.85560878725886	-1.0994457088575	-0.912015753443669	-0.815861652580879	-1.06225733644087	0.0115231611243413	0.0114396553890965	0.0124392955225732
253	13.6259639633796	0.22	-0.419232262857002	-0.541406509830803	-0.2970580158832	0.305867159302824	-12.8620115810255	-15.8871777090774	-9.83684545297362	15.88	10	26.25	-0.970174129694433	-0.78543786191876	-0.600701594143088	-0.959909812156043	-0.777128030338374	-0.594346248520706	-0.949600924149481	-0.768859259135583	-0.588029424764622	-0.419232262857002	22.0598506301084	0.107648961260967	-42.0099048824968	-0.969063973192713	-0.875326190704476	-1.12172909118799	-0.948369233151754	-0.85560878725886	-1.0994457088575	-0.912015753443669	-0.815861652580879	-1.06225733644087	0.0115231611243413	0.0114396553890965	0.0124392955225732
253	13.6259639633796	0.22	-0.418039717119662	-0.541846259329183	-0.294233174910141	0.346221684653565	-12.7583533472337	-15.4956269590653	-10.0210797354021	15.83	8.55	25.25	-0.948924918969074	-0.781299101235774	-0.613673283502473	-0.938966868717237	-0.773100121994851	-0.607233375272466	-0.884024040960354	-0.755253256519386	-0.593097683137749	-0.418039717119662	21.2437701572804	2.19415982153129	-38.7507351296828	-0.969063973192713	-0.875326190704476	-1.12172909118799	-0.948369233151754	-0.85560878725886	-1.0994457088575	-0.912015753443669	-0.815861652580879	-1.06225733644087	0.0115231611243413	0.0114396553890965	0.0124392955225732
253	13.6259639633796	0.22	-0.392592051993849	-0.506356883864257	-0.27882722012344	0.359597328833343	-13.6361805149962	-16.4773460784978	-10.7950149514946	15.85	8.96	25.56	-1.00800331758114	-0.834194726066264	-0.660386134551386	-0.99739348804193	-0.825414334482523	-0.653435180923115	-0.978002977048302	-0.809510790524496	-0.64062433724793	-0.392592051993849	21.2431603113347	-0.0595459009074829	-41.0277585974315	-0.969063973192713	-0.875326190704476	-1.12172909118799	-0.948369233151754	-0.85560878725886	-1.0994457088575	-0.912015753443669	-0.815861652580879	-1.06225733644087	0.0115231611243413	0.0114396553890965	0.0124392955225732
253	13.6259639633796	0.22	-0.38730056396897	-0.500228027598558	-0.274373100339381	0.323135602938085	-12.8071700852542	-15.7011603688544	-9.91317980165408	15.12	9.92	27.73	-1.00537411372611	-0.820066604716903	-0.634759095707697	-0.996228747472701	-0.81260688464859	-0.628985021824479	-0.978902056317065	-0.797314964896772	-0.618064567818244	-0.38730056396897	22.905012209129	-1.40175554337163	-43.5108287800997	-0.969063973192713	-0.875326190704476	-1.12172909118799	-0.948369233151754	-0.85560878725886	-1.0994457088575	-0.912015753443669	-0.815861652580879	-1.06225733644087	0.0115231611243413	0.0114396553890965	0.0124392955225732
253	13.6259639633796	0.22	-0.37103380422996	-0.478761064048525	-0.263306544411394	0.402185422762238	-14.3408767501458	-17.070679409552	-11.6110740907396	17.19	8.8	25.84	-0.964975063479965	-0.8106641874246	-0.656353311369234	-0.952580533950178	-0.800251689122789	-0.6479228442954	-2.24960632324209	-0.781649324896834	-0.633390042597144	-0.37103380422996	23.1093723688463	0.446265820621419	-41.2173867437826	-0.969063973192713	-0.875326190704476	-1.12172909118799	-0.948369233151754	-0.85560878725886	-1.0994457088575	-0.912015753443669	-0.815861652580879	-1.06225733644087	0.0115231611243413	0.0114396553890965	0.0124392955225732
253	13.6259639633796	0.22	-0.345805686527952	-0.448590699617675	-0.243020673438229	0.303360233406898	-11.0700539435497	-13.6892017322653	-8.45090615483402	14.95	8.74	27.75	-0.886570260548834	-0.71694323752203	-0.547316214495227	-0.878830799203826	-0.710684563257532	-0.542538327311238	-0.850080160584286	-0.688010220831432	-0.5251449459591	-0.345805686527952	23.1744211187067	-0.248570083322584	-41.5693582921809	-0.969063973192713	-0.875326190704476	-1.12172909118799	-0.948369233151754	-0.85560878725886	-1.0994457088575	-0.912015753443669	-0.815861652580879	-1.06225733644087	0.0115231611243413	0.0114396553890965	0.0124392955225732
253	13.6259639633796	0.22	-0.324807175027344	-0.419183266512798	-0.230431083541889	0.445627013716354	-15.0120109288661	-17.6262157329447	-12.3978061247875	16.99	8.93	30.19	-1.00808932746409	-0.85857612492956	-0.709062922395036	-0.995474793391677	-0.847832495881404	-0.70019019837113	-0.955395992244846	-0.813869471092535	-0.672169784709077	-0.324807175027344	24.552920558838	-0.794761159713985	-42.933961957656	-0.969063973192713	-0.875326190704476	-1.12172909118799	-0.948369233151754	-0.85560878725886	-1.0994457088575	-0.912015753443669	-0.815861652580879	-1.06225733644087	0.0115231611243413	0.0114396553890965	0.0124392955225732
253	13.6259639633796	0.22	-0.257399914271034	-0.332139355952173	-0.182660472589894	0.456974732270942	-14.1511023877164	-16.5595636218435	-11.7426411535893	18.41	9.89	33.51	-0.875730336062665	-0.748362090490429	-0.620993844918193	-0.862893873144418	-0.737392592428739	-0.611891311713061	-0.828765502361884	-0.707493294291943	-0.587277118188307	-0.257399914271034	28.0250093398467	0.113647206311228	-43.3410631934408	-0.969063973192713	-0.875326190704476	-1.12172909118799	-0.948369233151754	-0.85560878725886	-1.0994457088575	-0.912015753443669	-0.815861652580879	-1.06225733644087	0.0115231611243413	0.0114396553890965	0.0124392955225732
253	13.6259639633796	0.22	-0.250417967058524	-0.323560296510777	-0.17727563760627	0.481690005419432	-14.0966902429286	-16.379730620338	-11.8136498655192	17.42	8.36	32.29	-0.914082453579999	-0.786675770394785	-0.65926908720957	-0.902012642841304	-0.776288274579505	-0.650563906317707	-0.850585283445213	-0.732054045144375	-0.613289886174804	-0.250417967058524	26.4407206169368	-1.59762721859853	-43.7438619658076	-0.969063973192713	-0.875326190704476	-1.12172909118799	-0.948369233151754	-0.85560878725886	-1.0994457088575	-0.912015753443669	-0.815861652580879	-1.06225733644087	0.0115231611243413	0.0114396553890965	0.0124392955225732
253	13.6259639633796	0.22	-0.248565945966599	-0.321487793293746	-0.175644098639451	0.417083807617992	-13.8850326668452	-16.4478860540702	-11.3221792796201	17.42	9.53	29.43	-0.917979797824689	-0.77494332331817	-0.63190684881165	-0.905861134719382	-0.764712948877191	-0.623564763035001	-0.880068015236726	-0.743004557264076	-0.605149383212817	-0.248565945966599	25.5062498818701	-0.484445866696782	-43.1082225995674	-0.969063973192713	-0.875326190704476	-1.12172909118799	-0.948369233151754	-0.85560878725886	-1.0994457088575	-0.912015753443669	-0.815861652580879	-1.06225733644087	0.0115231611243413	0.0114396553890965	0.0124392955225732
253	13.6259639633796	0.22	-0.244870442347273	-0.317446859789401	-0.172294024905144	0.409635896562608	-13.8145538497313	-16.4038593449997	-11.2252483544629	16.34	9.47	27.21	-0.974423247727301	-0.820613134083118	-0.666803020438934	-0.963303918865585	-0.811248961658665	-0.659194004451745	-0.942700162744342	-0.794789682122146	-0.646210045349841	-0.244870442347273	24.8304864444423	-0.217519103892638	-41.9815974767735	-0.969063973192713	-0.875326190704476	-1.12172909118799	-0.948369233151754	-0.85560878725886	-1.0994457088575	-0.912015753443669	-0.815861652580879	-1.06225733644087	0.0115231611243413	0.0114396553890965	0.0124392955225732
253	13.6259639633796	0.22	-0.165990201199325	-0.214453845756789	-0.11752655664186	0.421025312998632	-14.2743063430212	-16.8877681585041	-11.6608445275382	13.97	8.13	23.63	-1.16764971375995	-0.986950410445884	-0.806251107131814	-1.16002103232992	-0.980502303466701	-0.800983574603486	-1.13492748041712	-0.959088904062161	-0.782342115227051	-0.165990201199325	24.7067321579602	0.815645085906823	-39.8127577925992	-0.969063973192713	-0.875326190704476	-1.12172909118799	-0.948369233151754	-0.85560878725886	-1.0994457088575	-0.912015753443669	-0.815861652580879	-1.06225733644087	0.0115231611243413	0.0114396553890965	0.0124392955225732
253	13.6259639633796	0.23	-0.50760352787872	-0.651455539518651	-0.363751516238789	0.293217291760019	-12.0094173910097	-14.9205069690924	-9.09832781292698	16.09	9.04	26.43	-0.899838122001333	-0.724273753823638	-0.548709385645942	-0.889977320642262	-0.716336860018606	-0.54269639939495	-0.869943593330018	-0.700005450436831	-0.530320131462723	-0.50760352787872	20.107800040307	1.33639120799672	-39.6577937065555	-0.969063973192713	-0.875326190704476	-1.12172909118799	-0.948369233151754	-0.85560878725886	-1.0994457088575	-0.912015753443669	-0.815861652580879	-1.06225733644087	0.0115231611243413	0.0114396553890965	0.0124392955225732
253	13.6259639633796	0.23	-0.491358546330926	-0.633397442723411	-0.34931964993844	0.363619606302993	-14.1740782358171	-17.1017004677744	-11.2464560038597	14.86	8.53	25.24	-1.11367292316856	-0.923024419229377	-0.732375915290195	-1.1041497978956	-0.915131547820314	-0.726113297745032	-1.07788629034668	-0.893873694612437	-0.709081521064874	-0.491358546330926	19.9877794070271	0.658892631016934	-39.8277757916278	-0.969063973192713	-0.875326190704476	-1.12172909118799	-0.948369233151754	-0.85560878725886	-1.0994457088575	-0.912015753443669	-0.815861652580879	-1.06225733644087	0.0115231611243413	0.0114396553890965	0.0124392955225732
253	13.6259639633796	0.23	-0.450619975951742	-0.579483336755539	-0.321756615147945	0.331017172077789	-12.8562953308561	-15.7098324405884	-10.0027582211238	15.06	8.72	28.08	-1.01009676465176	-0.826622586091624	-0.643148407531488	-1.00104262346313	-0.819213040921206	-0.637383458379277	-0.966930337154204	-0.791064643856513	-0.615860718931125	-0.450619975951742	21.2179870764298	-1.520366017231	-42.4688823324179	-0.969063973192713	-0.875326190704476	-1.12172909118799	-0.948369233151754	-0.85560878725886	-1.0994457088575	-0.912015753443669	-0.815861652580879	-1.06225733644087	0.0115231611243413	0.0114396553890965	0.0124392955225732
253	13.6259639633796	0.23	-0.412937246164848	-0.532508889026246	-0.29336560330345	0.319305960901257	-11.9921630339042	-14.7258919485082	-9.25843411930023	15.49	9.22	26.15	-0.921302846898199	-0.750271289660152	-0.579239732422104	-0.912245160813364	-0.742895081236303	-0.573545001659242	-0.894686903252495	-0.729240657470476	-0.562393479572702	-0.412937246164848	20.803670534076	0.193681584316839	-40.5431151761193	-0.969063973192713	-0.875326190704476	-1.12172909118799	-0.948369233151754	-0.85560878725886	-1.0994457088575	-0.912015753443669	-0.815861652580879	-1.06225733644087	0.0115231611243413	0.0114396553890965	0.0124392955225732
253	13.6259639633796	0.23	-0.378875112097945	-0.486833992645059	-0.27091623155083	0.322487834135091	-12.4807800938439	-15.305198766415	-9.65636142127278	16.02	9.81	27.83	-0.926906649577689	-0.75585546045218	-0.584804271326671	-0.916866243432236	-0.747667909080469	-0.578469574728701	-0.899872386355761	-0.73316647540159	-0.567591544268486	-0.378875112097945	22.6088574612419	-1.38449828086158	-43.5859343769505	-0.969063973192713	-0.875326190704476	-1.12172909118799	-0.948369233151754	-0.85560878725886	-1.0994457088575	-0.912015753443669	-0.815861652580879	-1.06225733644087	0.0115231611243413	0.0114396553890965	0.0124392955225732
253	13.6259639633796	0.23	-0.348017916564319	-0.447364502137108	-0.248671330991531	0.446193007789855	-13.4183200587377	-15.7523232493253	-11.08431686815	17.17	9.48	30.19	-0.891764431282071	-0.759632745376369	-0.627501059470666	-0.880347302984132	-0.74990727953691	-0.619467256089689	-0.851839757803567	-0.725677782145488	-0.599208653395355	-0.348017916564319	24.7292871997528	-0.305009788374858	-42.3020386196012	-0.969063973192713	-0.875326190704476	-1.12172909118799	-0.948369233151754	-0.85560878725886	-1.0994457088575	-0.912015753443669	-0.815861652580879	-1.06225733644087	0.0115231611243413	0.0114396553890965	0.0124392955225732
253	13.6259639633796	0.23	-0.339429497630106	-0.435587886250979	-0.243271109009233	0.43260644849294	-14.3802287839364	-16.9514945079098	-11.808963059963	13.45	7.64	24.36	-1.2158099467859	-1.03139137286147	-0.846972798937047	-1.2094447771826	-1.02599169585357	-0.842538614524534	-1.17111387123277	-0.992406096937678	-0.815441524487312	-0.339429497630106	21.5298202842911	0.0932699808223774	-39.7312709522202	-0.969063973192713	-0.875326190704476	-1.12172909118799	-0.948369233151754	-0.85560878725886	-1.0994457088575	-0.912015753443669	-0.815861652580879	-1.06225733644087	0.0115231611243413	0.0114396553890965	0.0124392955225732
253	13.6259639633796	0.23	-0.337608284722974	-0.434762847015232	-0.240453722430716	0.371934546686589	-12.8470481616965	-15.4535498289624	-10.2405464944306	16.21	9.28	26.95	-0.925141950030357	-0.769101165750979	-0.6130603814716	-0.91479925547203	-0.760502940968766	-0.606206626465502	-0.89521708774148	-0.74386174354621	-0.593379852938585	-0.337608284722974	24.2602267770892	-1.86516545142048	-44.0513469720211	-0.969063973192713	-0.875326190704476	-1.12172909118799	-0.948369233151754	-0.85560878725886	-1.0994457088575	-0.912015753443669	-0.815861652580879	-1.06225733644087	0.0115231611243413	0.0114396553890965	0.0124392955225732
253	13.6259639633796	0.23	-0.326928268759298	-0.419459480610912	-0.234397056907684	0.410162543310505	-13.8880931714059	-16.4883500767911	-11.2878362660208	16	10.07	29.28	-0.999776502573182	-0.842109074204044	-0.684441645834905	-0.988983605208144	-0.833018245619196	-0.677052886030247	-0.967698141889158	-0.81465617762549	-0.661824654558378	-0.326928268759298	23.1679282344614	0.802627003153199	-41.1421345530941	-0.969063973192713	-0.875326190704476	-1.12172909118799	-0.948369233151754	-0.85560878725886	-1.0994457088575	-0.912015753443669	-0.815861652580879	-1.06225733644087	0.0115231611243413	0.0114396553890965	0.0124392955225732
253	13.6259639633796	0.23	-0.32413393263665	-0.417313081981628	-0.230954783291672	0.385206373764866	-14.7418434581344	-17.6495809930657	-11.8341059232031	16.14	9.17	26.64	-1.06082059070063	-0.886052257638215	-0.711283924575797	-1.0490874627858	-0.876252141983194	-0.703416821180586	-1.02759874851175	-0.856956503703501	-0.688249394630729	-0.32413393263665	23.6258408034189	-0.370116149994555	-42.2077729061949	-0.969063973192713	-0.875326190704476	-1.12172909118799	-0.948369233151754	-0.85560878725886	-1.0994457088575	-0.912015753443669	-0.815861652580879	-1.06225733644087	0.0115231611243413	0.0114396553890965	0.0124392955225732
253	13.6259639633796	0.23	-0.318956475010303	-0.408936513465461	-0.228976436555144	0.443069682804141	-13.9566464794754	-16.3996885866154	-11.5136043723353	15.69	9.05	30.62	-1.01301419572219	-0.862106675606242	-0.711199155490297	-1.00265303999212	-0.853289008924367	-0.703924977856613	-0.962815844588763	-0.818940642658508	-0.675844512603947	-0.318956475010303	23.5347123668396	-0.451430419674675	-41.9647662404926	-0.969063973192713	-0.875326190704476	-1.12172909118799	-0.948369233151754	-0.85560878725886	-1.0994457088575	-0.912015753443669	-0.815861652580879	-1.06225733644087	0.0115231611243413	0.0114396553890965	0.0124392955225732
253	13.6259639633796	0.23	-0.314886481297843	-0.403782613575367	-0.225990349020319	0.444458749030061	-14.1193188554128	-16.5838915578979	-11.6547461529276	14.91	8.07	25.63	-1.07668353310514	-0.916674958782159	-0.756666384459175	-1.06737035106264	-0.90874583151082	-0.750121311959003	-1.03266149145357	-0.879096002892306	-0.725880140464188	-0.314886481297843	23.5817261091803	0.476449029751679	-40.6222614407923	-0.969063973192713	-0.875326190704476	-1.12172909118799	-0.948369233151754	-0.85560878725886	-1.0994457088575	-0.912015753443669	-0.815861652580879	-1.06225733644087	0.0115231611243413	0.0114396553890965	0.0124392955225732
253	13.6259639633796	0.23	-0.308993133629158	-0.396171663703036	-0.22181460355528	0.428965432349393	-12.0419581154423	-14.2111732465463	-9.87274298433843	18.51	9.8	31.71	-0.747813790210039	-0.633666354187048	-0.519518918164057	-0.736754913781608	-0.62429552150176	-0.511836129221912	-0.711070674421829	-0.602747599548063	-0.494299253069221	-0.308993133629158	25.8960842634762	1.10832095727488	-41.7111347360856	-0.969063973192713	-0.875326190704476	-1.12172909118799	-0.948369233151754	-0.85560878725886	-1.0994457088575	-0.912015753443669	-0.815861652580879	-1.06225733644087	0.0115231611243413	0.0114396553890965	0.0124392955225732
253	13.6259639633796	0.23	-0.306701858277709	-0.393194342423022	-0.220209374132397	0.407199547758839	-14.0022685734531	-16.6400237539706	-11.3645133929356	15.8	9.46	25.31	-1.02119450312124	-0.859316062876748	-0.697437622632256	-1.01054519101229	-0.850354866037318	-0.690164541062352	-0.998304562433745	-0.839176942958193	-0.681034461737627	-0.306701858277709	23.0189895348117	0.701963940019632	-41.0238397566022	-0.969063973192713	-0.875326190704476	-1.12172909118799	-0.948369233151754	-0.85560878725886	-1.0994457088575	-0.912015753443669	-0.815861652580879	-1.06225733644087	0.0115231611243413	0.0114396553890965	0.0124392955225732
253	13.6259639633796	0.23	-0.298978666023684	-0.383460785935137	-0.21449654611223	0.393232804113456	-14.8323283947919	-17.7089382923867	-11.9557184971971	16.61	9.54	25.75	-1.03540483763336	-0.867215432103943	-0.699026026574525	-1.02310696116931	-0.856915201832558	-0.690723442495802	-1.00934279147366	-0.84530027808828	-0.681155999126797	-0.298978666023684	23.3083234843001	-1.62472524574242	-43.3288649172718	-0.969063973192713	-0.875326190704476	-1.12172909118799	-0.948369233151754	-0.85560878725886	-1.0994457088575	-0.912015753443669	-0.815861652580879	-1.06225733644087	0.0115231611243413	0.0114396553890965	0.0124392955225732
253	13.6259639633796	0.23	-0.277437878805546	-0.357576335968801	-0.19729942164229	0.377995188872906	-13.4735245914532	-16.1720121294589	-10.7750370534475	15.66	9.38	24.61	-1.00093053569378	-0.833913682419291	-0.666896829144806	-0.990754245852741	-0.825435424406289	-0.660116602959838	-0.980164237477302	-0.816573112166088	-0.652963494434439	-0.277437878805546	21.9730613800902	-0.175842871677579	-41.1931681906574	-0.969063973192713	-0.875326190704476	-1.12172909118799	-0.948369233151754	-0.85560878725886	-1.0994457088575	-0.912015753443669	-0.815861652580879	-1.06225733644087	0.0115231611243413	0.0114396553890965	0.0124392955225732
253	13.6259639633796	0.23	-0.261513816367542	-0.33584253634066	-0.187185096394423	0.456892079557453	-14.8831381609907	-17.4166108584607	-12.3496654635207	17.69	9.67	33.01	-0.957739803178744	-0.818424085422156	-0.679108367665568	-0.944704599695301	-0.807285021916786	-0.669865444138271	-0.905581983705215	-0.77370562123858	-0.642907923528659	-0.261513816367542	25.9845635455526	-0.48079809180675	-43.6630800213668	-0.969063973192713	-0.875326190704476	-1.12172909118799	-0.948369233151754	-0.85560878725886	-1.0994457088575	-0.912015753443669	-0.815861652580879	-1.06225733644087	0.0115231611243413	0.0114396553890965	0.0124392955225732
253	13.6259639633796	0.23	-0.245956430551186	-0.31614185862662	-0.175771002475751	0.518935235168699	-15.4652119382002	-17.7900169431476	-13.1404069332527	17.03	9.43	29.77	-1.01519067631133	-0.882525239689946	-0.749859803068556	-1.00242280449297	-0.871425877373326	-0.740428950253682	-0.971189661514199	-0.844754574575589	-0.717307075659394	-0.245956430551186	24.9162984407131	-0.0309455050810881	-41.8745948949729	-0.969063973192713	-0.875326190704476	-1.12172909118799	-0.948369233151754	-0.85560878725886	-1.0994457088575	-0.912015753443669	-0.815861652580879	-1.06225733644087	0.0115231611243413	0.0114396553890965	0.0124392955225732
253	13.6259639633796	0.23	-0.227378327587536	-0.293241600779856	-0.161515054395216	0.51583495985619	-14.9045512960386	-17.1590277045529	-12.6500748875244	16.82	8.75	31.7	-0.99085784259192	-0.860671816391726	-0.730485790191531	-0.978732083799561	-0.850139226956244	-0.721546370112927	-0.930624612365704	-0.808078475980058	-0.686408696137877	-0.227378327587536	26.6607658587843	-0.889193158979936	-43.4072083890102	-0.969063973192713	-0.875326190704476	-1.12172909118799	-0.948369233151754	-0.85560878725886	-1.0994457088575	-0.912015753443669	-0.815861652580879	-1.06225733644087	0.0115231611243413	0.0114396553890965	0.0124392955225732
253	13.6259639633796	0.24	-0.536863225839944	-0.684495683605913	-0.389230768073974	0.39586286034837	-15.5056272381431	-18.4963089087213	-12.514945567565	13.64	7.26	23.98	-1.30891531008295	-1.09727583944466	-0.885636368806361	-1.30143269875617	-1.09100309699785	-0.880573495239528	-1.2515150032884	-1.05020496856539	-0.8481145637343	-0.536863225839944	18.3786347595046	-0.577363458057318	-39.475821591404	-0.969063973192713	-0.875326190704476	-1.12172909118799	-0.948369233151754	-0.85560878725886	-1.0994457088575	-0.912015753443669	-0.815861652580879	-1.06225733644087	0.0115231611243413	0.0114396553890965	0.0124392955225732
253	13.6259639633796	0.24	-0.522239663618292	-0.666544625633288	-0.377934701603296	0.362885012529813	-14.4307308411864	-17.4161009684473	-11.4453607139255	17.88	9.51	29.31	-0.947878482821486	-0.785398481584968	-0.62291848034845	-0.93471117885522	-0.77448824284752	-0.614265306839819	-0.907757719692061	-0.752597650957892	-0.596570405009323	-0.522239663618292	22.5726388573965	0.761237678171014	-41.4855371895802	-0.969063973192713	-0.875326190704476	-1.12172909118799	-0.948369233151754	-0.85560878725886	-1.0994457088575	-0.912015753443669	-0.815861652580879	-1.06225733644087	0.0115231611243413	0.0114396553890965	0.0124392955225732
253	13.6259639633796	0.24	-0.521615045355921	-0.66583379915163	-0.377396291560212	0.331977461210348	-13.7442777818975	-16.788305787202	-10.700249776593	15.33	9.06	25.33	-1.06118477734049	-0.868772498104441	-0.676360218868394	-1.05109501929086	-0.860512198396776	-0.669929377502691	-1.03312798024934	-0.845930126109353	-0.658221074409549	-0.521615045355921	20.3970669543783	-0.185423264524447	-41.2537762265561	-0.969063973192713	-0.875326190704476	-1.12172909118799	-0.948369233151754	-0.85560878725886	-1.0994457088575	-0.912015753443669	-0.815861652580879	-1.06225733644087	0.0115231611243413	0.0114396553890965	0.0124392955225732
253	13.6259639633796	0.24	-0.492875612849799	-0.629226952176395	-0.356524273523204	0.304803652842894	-12.6478017292414	-15.6300525544841	-9.66555090399877	15.56	9.28	29.92	-0.973292508082478	-0.787586006116895	-0.601879504151312	-0.963581105308101	-0.779727561855434	-0.595874018402766	-0.931032860115872	-0.753637928049949	-0.575233571442257	-0.492875612849799	22.1208672743801	-1.28295445311876	-43.0019585907966	-0.969063973192713	-0.875326190704476	-1.12172909118799	-0.948369233151754	-0.85560878725886	-1.0994457088575	-0.912015753443669	-0.815861652580879	-1.06225733644087	0.0115231611243413	0.0114396553890965	0.0124392955225732
253	13.6259639633796	0.24	-0.488675071936092	-0.623272533814912	-0.354077610057273	0.377203608134194	-14.0686913826282	-16.8911285931694	-11.246254172087	15.95	9.61	25.82	-1.02691939788906	-0.855325445191264	-0.68373149249347	-1.01591611475947	-0.846160764827131	-0.676405414894793	-1.00236668170312	-0.83550661429625	-0.667328357146495	-0.488675071936092	21.0047622183996	1.76028075904305	-39.6289895379508	-0.969063973192713	-0.875326190704476	-1.12172909118799	-0.948369233151754	-0.85560878725886	-1.0994457088575	-0.912015753443669	-0.815861652580879	-1.06225733644087	0.0115231611243413	0.0114396553890965	0.0124392955225732
253	13.6259639633796	0.24	-0.479426797209061	-0.614114742276406	-0.344738852141717	0.41565329146169	-15.2868797014782	-18.1167986596561	-12.4569607433003	17.84	9.49	33.01	-0.987907155811081	-0.833591967920016	-0.679276780028951	-0.974235156501443	-0.822055591507634	-0.669876026513825	-0.932207381885878	-0.786610901064078	-0.641044677177266	-0.479426797209061	24.0508609605991	-0.578569128453254	-42.9905407851443	-0.969063973192713	-0.875326190704476	-1.12172909118799	-0.948369233151754	-0.85560878725886	-1.0994457088575	-0.912015753443669	-0.815861652580879	-1.06225733644087	0.0115231611243413	0.0114396553890965	0.0124392955225732
253	13.6259639633796	0.24	-0.478322128959174	-0.610948040826505	-0.345696217091844	0.31018251066878	-11.8534183222148	-14.6132812964418	-9.09355534798781	17.82	10.94	31.02	-0.797936983989811	-0.647238677893695	-0.496540371797578	-0.786923291026276	-0.638305029979794	-0.489686768933311	-0.772004778747136	-0.626394182235455	-0.480297427700688	-0.478322128959174	22.9032760444095	-0.336816893272057	-42.8395057948115	-0.969063973192713	-0.875326190704476	-1.12172909118799	-0.948369233151754	-0.85560878725886	-1.0994457088575	-0.912015753443669	-0.815861652580879	-1.06225733644087	0.0115231611243413	0.0114396553890965	0.0124392955225732
253	13.6259639633796	0.24	-0.443655012415268	-0.566683187863717	-0.320626836966819	0.343507990305228	-11.5421144204306	-14.0333634200262	-9.05086542083501	15.94	9.4	28.83	-0.853899858844232	-0.702312737109409	-0.550725615374587	-0.844772411544941	-0.694805624385133	-0.544838837225326	-0.820743667362026	-0.674990292635638	-0.529761624102049	-0.443655012415268	21.5494939605736	2.22721874404999	-39.0510374510927	-0.969063973192713	-0.875326190704476	-1.12172909118799	-0.948369233151754	-0.85560878725886	-1.0994457088575	-0.912015753443669	-0.815861652580879	-1.06225733644087	0.0115231611243413	0.0114396553890965	0.0124392955225732
253	13.6259639633796	0.24	-0.431538571684893	-0.552445431686661	-0.310631711683124	0.35923888476886	-13.0045243322816	-15.716191218309	-10.2928574462542	14.46	8.71	24.58	-1.05073192333838	-0.869438954639364	-0.688145985940352	-1.04266162398253	-0.862761102296895	-0.682860580611259	-1.02428600786739	-0.847164773469148	-0.670169990337773	-0.431538571684893	20.0380520779572	-0.882789802909813	-40.4782248004135	-0.969063973192713	-0.875326190704476	-1.12172909118799	-0.948369233151754	-0.85560878725886	-1.0994457088575	-0.912015753443669	-0.815861652580879	-1.06225733644087	0.0115231611243413	0.0114396553890965	0.0124392955225732
253	13.6259639633796	0.24	-0.41873444613282	-0.534659393060026	-0.302809499205614	0.306496772457248	-12.6026490740219	-15.562423377643	-9.64287477040082	16.24	9.61	27.37	-0.929894550115544	-0.753040474903632	-0.57618639969172	-0.919446056546663	-0.744579151457699	-0.569712246368735	-0.901193107380401	-0.730116622339818	-0.557960678514753	-0.41873444613282	22.2292839258325	0.361761222579407	-41.4825922456965	-0.969063973192713	-0.875326190704476	-1.12172909118799	-0.948369233151754	-0.85560878725886	-1.0994457088575	-0.912015753443669	-0.815861652580879	-1.06225733644087	0.0115231611243413	0.0114396553890965	0.0124392955225732
253	13.6259639633796	0.24	-0.399028660135027	-0.509423922806641	-0.288633397463412	0.409677023739888	-15.1364080341566	-17.9732316110024	-12.2995844573108	15.93	8.84	27.53	-1.09437701701934	-0.921644890096871	-0.748912763174399	-1.08270173506356	-0.911812388328609	-0.740923041593658	-1.05085428211285	-0.884455608684608	-0.719320152048069	-0.399028660135027	22.3137478000672	-0.549120206447443	-41.9327941706092	-0.969063973192713	-0.875326190704476	-1.12172909118799	-0.948369233151754	-0.85560878725886	-1.0994457088575	-0.912015753443669	-0.815861652580879	-1.06225733644087	0.0115231611243413	0.0114396553890965	0.0124392955225732
253	13.6259639633796	0.24	-0.397846409226613	-0.508605512662106	-0.287087305791119	0.364436672580974	-12.8464821744398	-15.4952144209715	-10.1977499279082	15.05	9.25	26.86	-0.996625165509738	-0.826263327210952	-0.655901488912165	-0.987702335516536	-0.818865754428862	-0.650029173341187	-0.966134972103784	-0.801643412200702	-0.636368670028863	-0.397846409226613	22.3151484330727	-0.814979016336717	-42.2440821374778	-0.969063973192713	-0.875326190704476	-1.12172909118799	-0.948369233151754	-0.85560878725886	-1.0994457088575	-0.912015753443669	-0.815861652580879	-1.06225733644087	0.0115231611243413	0.0114396553890965	0.0124392955225732
253	13.6259639633796	0.24	-0.397357941991319	-0.508779165588485	-0.285936718394152	0.380993208953575	-14.1518928094591	-16.9682587364363	-11.3355268824818	16.48	8.73	30.28	-0.999451126992924	-0.8335637402278	-0.667676353462677	-0.987796359354356	-0.823843413298438	-0.659890467242521	-0.945669996492095	-0.78809777687959	-0.631123952452945	-0.397357941991319	23.2131811257956	0.0771937093708707	-42.5545135041196	-0.969063973192713	-0.875326190704476	-1.12172909118799	-0.948369233151754	-0.85560878725886	-1.0994457088575	-0.912015753443669	-0.815861652580879	-1.06225733644087	0.0115231611243413	0.0114396553890965	0.0124392955225732
253	13.6259639633796	0.24	-0.392080940741434	-0.500145951104495	-0.284015930378372	0.372713587227176	-13.2493695279273	-15.9330203148567	-10.5657187409979	14.22	8.67	26.21	-1.08267013754289	-0.900312460894935	-0.717954784246981	-1.07494934581862	-0.893892107403787	-0.712834868988956	-1.04672946067394	-0.87074938995057	-0.694582187261804	-0.392080940741434	21.2597685300854	1.31194665515065	-39.1491275423999	-0.969063973192713	-0.875326190704476	-1.12172909118799	-0.948369233151754	-0.85560878725886	-1.0994457088575	-0.912015753443669	-0.815861652580879	-1.06225733644087	0.0115231611243413	0.0114396553890965	0.0124392955225732
253	13.6259639633796	0.24	-0.391663530426148	-0.501845044522824	-0.281482016329472	0.39034590742679	-13.1670929693105	-15.736259733327	-10.5979262052939	15.71	8.69	27.2	-0.971126838086044	-0.812576659178464	-0.654026480270883	-0.961166118855088	-0.804242168112748	-0.647318217370408	-0.932406400442186	-0.779596367869235	-0.627631141047634	-0.391663530426148	21.6755124421288	-1.13945797006948	-42.2002164061022	-0.969063973192713	-0.875326190704476	-1.12172909118799	-0.948369233151754	-0.85560878725886	-1.0994457088575	-0.912015753443669	-0.815861652580879	-1.06225733644087	0.0115231611243413	0.0114396553890965	0.0124392955225732
253	13.6259639633796	0.24	-0.390734732673164	-0.500101910227174	-0.281367555119154	0.401145039439768	-13.6461558969432	-16.2493461088045	-11.042965685082	16.92	8.85	30.27	-0.933128114464625	-0.783638408372964	-0.634148702281303	-0.921559958599383	-0.773923503088763	-0.626287047578144	-0.883163861869849	-0.74215192034225	-0.600527483388446	-0.390734732673164	24.0342472608136	-2.14129729253711	-44.2922003006538	-0.969063973192713	-0.875326190704476	-1.12172909118799	-0.948369233151754	-0.85560878725886	-1.0994457088575	-0.912015753443669	-0.815861652580879	-1.06225733644087	0.0115231611243413	0.0114396553890965	0.0124392955225732
253	13.6259639633796	0.24	-0.380679683679296	-0.485126043417372	-0.276233323941221	0.476831028730128	-15.1318153718984	-17.6064736152761	-12.6571571285208	15.18	10.08	28.94	-1.12353499151686	-0.96561778508274	-0.807700578648619	-1.11319208820187	-0.956728616996516	-0.800265145791163	-1.0901605740817	-0.937288983810254	-0.784551376261402	-0.380679683679296	22.5462240846205	0.055621944338445	-41.3226746764049	-0.969063973192713	-0.875326190704476	-1.12172909118799	-0.948369233151754	-0.85560878725886	-1.0994457088575	-0.912015753443669	-0.815861652580879	-1.06225733644087	0.0115231611243413	0.0114396553890965	0.0124392955225732
253	13.6259639633796	0.24	-0.367078502221864	-0.469003084417584	-0.265153920026143	0.415679988010303	-13.3025823536595	-15.7650313253417	-10.8401333819773	16.41	9.74	30.95	-0.932653133320588	-0.786975608063171	-0.641298082805754	-0.921897577980868	-0.77790003709136	-0.633902496201851	-0.891962099700958	-0.752402077805341	-0.613300311272807	-0.367078502221864	24.4443652835324	-1.4283818410387	-43.7503608915055	-0.969063973192713	-0.875326190704476	-1.12172909118799	-0.948369233151754	-0.85560878725886	-1.0994457088575	-0.912015753443669	-0.815861652580879	-1.06225733644087	0.0115231611243413	0.0114396553890965	0.0124392955225732
253	13.6259639633796	0.24	-0.35695112876734	-0.455324228583936	-0.258578028950744	0.444959275867644	-13.5260856009806	-15.884715965646	-11.1674552363152	15.82	9.66	28.78	-0.973472665776498	-0.828927293127851	-0.684381920479203	-0.963279083367066	-0.820247297303637	-0.677215511240208	-0.939571203856739	-0.800174638543761	-0.660377048752034	-0.35695112876734	23.7881814591598	-2.32249228550331	-44.395257146446	-0.969063973192713	-0.875326190704476	-1.12172909118799	-0.948369233151754	-0.85560878725886	-1.0994457088575	-0.912015753443669	-0.815861652580879	-1.06225733644087	0.0115231611243413	0.0114396553890965	0.0124392955225732
253	13.6259639633796	0.24	-0.351953666406203	-0.449573203457634	-0.254334129354772	0.415413541117667	-13.6503551406872	-16.178566994529	-11.1221432868454	19.45	10.3	29.08	-0.811005459836069	-0.68427027879183	-0.557535097747592	-0.798008161688821	-0.673304058134628	-0.548599954580436	-0.78307795977132	-0.661135682432391	-0.538386794334127	-0.351953666406203	25.7032527109253	0.617841286705818	-42.8662425947675	-0.969063973192713	-0.875326190704476	-1.12172909118799	-0.948369233151754	-0.85560878725886	-1.0994457088575	-0.912015753443669	-0.815861652580879	-1.06225733644087	0.0115231611243413	0.0114396553890965	0.0124392955225732
253	13.6259639633796	0.24	-0.344809878656775	-0.439969074668051	-0.249650682645498	0.444060298863985	-14.8092060434239	-17.3962875312209	-12.2221245556269	16.83	9.39	29.26	-1.0038889013984	-0.85459599117536	-0.705303080952325	-0.99158440463092	-0.84412135240182	-0.696658300172719	-0.961960368427013	-0.81843750633911	-0.675728631208756	-0.344809878656775	23.3069833055634	0.840123284558317	-41.538436523937	-0.969063973192713	-0.875326190704476	-1.12172909118799	-0.948369233151754	-0.85560878725886	-1.0994457088575	-0.912015753443669	-0.815861652580879	-1.06225733644087	0.0115231611243413	0.0114396553890965	0.0124392955225732
253	13.6259639633796	0.24	-0.342311210763188	-0.437912623541564	-0.246709797984812	0.340754981789912	-12.7740110309046	-15.548066045974	-9.9999560158352	15.77	9.66	28.47	-0.956066363988819	-0.785486905172519	-0.614907446356219	-0.94615416862173	-0.777343223985079	-0.608532279348427	-0.923559329122176	-0.759205677828279	-0.594417524069124	-0.342311210763188	22.9681780521763	1.29467029872097	-40.3250762552159	-0.969063973192713	-0.875326190704476	-1.12172909118799	-0.948369233151754	-0.85560878725886	-1.0994457088575	-0.912015753443669	-0.815861652580879	-1.06225733644087	0.0115231611243413	0.0114396553890965	0.0124392955225732
253	13.6259639633796	0.24	-0.326997165809834	-0.416863074582551	-0.237131257037117	0.432175650768008	-13.8269962568238	-16.3015116822322	-11.3524808314154	16.2	9.39	32.09	-0.976718353311267	-0.828455745605839	-0.680193137900412	-0.965823360680709	-0.819214576734057	-0.672605792787405	-0.925325742502046	-0.785453645521359	-0.644900690621486	-0.326997165809834	26.1085323801459	0.828295019952849	-41.872791838358	-0.969063973192713	-0.875326190704476	-1.12172909118799	-0.948369233151754	-0.85560878725886	-1.0994457088575	-0.912015753443669	-0.815861652580879	-1.06225733644087	0.0115231611243413	0.0114396553890965	0.0124392955225732
253	13.6259639633796	0.24	-0.320476129134529	-0.409462481993982	-0.231489776275075	0.395009769293871	-13.4989022443512	-16.1071820350571	-10.8906224536454	15.72	8.61	34.23	-0.993197375337086	-0.83236622333076	-0.671535071324435	-0.982985000320141	-0.823807565973045	-0.66463013162595	-0.923072292018451	-0.773606490581065	-0.623876794145639	-0.320476129134529	24.8227716331113	0.51517631115616	-41.410488529608	-0.969063973192713	-0.875326190704476	-1.12172909118799	-0.948369233151754	-0.85560878725886	-1.0994457088575	-0.912015753443669	-0.815861652580879	-1.06225733644087	0.0115231611243413	0.0114396553890965	0.0124392955225732
253	13.6259639633796	0.24	-0.3133707015307	-0.399466590979389	-0.227274812082011	0.461704705390865	-15.2060892698999	-17.7695763842792	-12.6426021555207	15.47	9.01	25.21	-1.11273716859717	-0.952210697301364	-0.791684226005554	-1.10182908414767	-0.94287624259543	-0.783923401043186	-1.0826062712321	-0.927132710449871	-0.770640744335932	-0.3133707015307	23.2623400579573	0.528279634723456	-40.7607044363333	-0.969063973192713	-0.875326190704476	-1.12172909118799	-0.948369233151754	-0.85560878725886	-1.0994457088575	-0.912015753443669	-0.815861652580879	-1.06225733644087	0.0115231611243413	0.0114396553890965	0.0124392955225732
253	13.6259639633796	0.24	-0.311064796238788	-0.39780047682079	-0.224329115656785	0.4464287216361	-14.8205427067916	-17.3972214774269	-12.2438639361563	15.82	9.66	28.8	-1.06648131947938	-0.90852622425069	-0.750571129021997	-1.05532351864875	-0.899020990099429	-0.742718461550109	-1.02976535588738	-0.876792602829563	-0.724187461991103	-0.311064796238788	25.2771289846751	-0.318389457273449	-42.6991255704595	-0.969063973192713	-0.875326190704476	-1.12172909118799	-0.948369233151754	-0.85560878725886	-1.0994457088575	-0.912015753443669	-0.815861652580879	-1.06225733644087	0.0115231611243413	0.0114396553890965	0.0124392955225732
253	13.6259639633796	0.24	-0.309356996381235	-0.396402194833799	-0.222311797928672	0.517765677947859	-17.769403842044	-20.4468500152392	-15.0919576688488	15.43	8.91	25.27	-1.28376788482116	-1.11566280223271	-0.947557719644268	-1.27128933335472	-1.10481827507055	-0.938347216786385	-1.24765759545785	-1.08431350790736	-0.921315089735082	-0.309356996381235	22.1560029385108	-0.562169466837004	-41.7441054847285	-0.969063973192713	-0.875326190704476	-1.12172909118799	-0.948369233151754	-0.85560878725886	-1.0994457088575	-0.912015753443669	-0.815861652580879	-1.06225733644087	0.0115231611243413	0.0114396553890965	0.0124392955225732
253	13.6259639633796	0.24	-0.309340105527246	-0.396327133645544	-0.222353077408947	0.53052873604085	-15.5032208390961	-17.7801915596695	-13.2262501185226	17.08	9.2	28.58	-1.01178120132056	-0.882210259224569	-0.75263931712858	-0.99897541736188	-0.871044412329	-0.743113407296121	-0.969955602599959	-0.844621775495405	-0.721377669396329	-0.309340105527246	24.6870598907371	-0.0969084510449425	-41.9780952200651	-0.969063973192713	-0.875326190704476	-1.12172909118799	-0.948369233151754	-0.85560878725886	-1.0994457088575	-0.912015753443669	-0.815861652580879	-1.06225733644087	0.0115231611243413	0.0114396553890965	0.0124392955225732
253	13.6259639633796	0.24	-0.306405845700832	-0.392103012448347	-0.220708678953317	0.500598766664486	-15.8649680208189	-18.3389958483084	-13.3909401933295	16.36	9.05	28.8	-1.08818025627462	-0.941378966955594	-0.794577677636563	-1.0757274554317	-0.930606115007931	-0.785484774584162	-1.04103466718042	-0.900140924360295	-0.759737273183645	-0.306405845700832	24.5224833883056	0.93891532263395	-40.5065340509093	-0.969063973192713	-0.875326190704476	-1.12172909118799	-0.948369233151754	-0.85560878725886	-1.0994457088575	-0.912015753443669	-0.815861652580879	-1.06225733644087	0.0115231611243413	0.0114396553890965	0.0124392955225732
253	13.6259639633796	0.24	-0.298157255715205	-0.380243631007738	-0.216070880422672	0.468454613101324	-14.533901778123	-16.9510545444085	-12.1167490118375	15.92	8.3	25.14	-1.03253845370373	-0.885302588635422	-0.73806672356711	-1.02153509913637	-0.875868268540883	-0.730201437945396	-0.993944958856716	-0.852922251714358	-0.710504111148452	-0.298157255715205	23.865232804604	-2.25330394866991	-43.566151720861	-0.969063973192713	-0.875326190704476	-1.12172909118799	-0.948369233151754	-0.85560878725886	-1.0994457088575	-0.912015753443669	-0.815861652580879	-1.06225733644087	0.0115231611243413	0.0114396553890965	0.0124392955225732
253	13.6259639633796	0.24	-0.29155800335028	-0.373127796948749	-0.209988209751811	0.492966292695574	-14.1826164164031	-16.42831581266	-11.9369170201461	17.43	9.41	28.95	-0.916590213159846	-0.791295197421113	-0.666000181682381	-0.904481633161423	-0.780841822442005	-0.657202011722586	-0.879372345566785	-0.758655574198577	-0.638436865675541	-0.29155800335028	25.1810715854292	-0.641683007728358	-42.7481988559144	-0.969063973192713	-0.875326190704476	-1.12172909118799	-0.948369233151754	-0.85560878725886	-1.0994457088575	-0.912015753443669	-0.815861652580879	-1.06225733644087	0.0115231611243413	0.0114396553890965	0.0124392955225732
253	13.6259639633796	0.24	-0.259868488722862	-0.331735627242331	-0.188001350203393	0.436732888167974	-13.8609249895873	-16.3186139750294	-11.4032360041453	17.41	9.91	30.56	-0.911212676040215	-0.773978143700272	-0.636743611360328	-0.89919579910145	-0.763771086280309	-0.628346373459168	-0.87295821144154	-0.741873800952388	-0.609866527383049	-0.259868488722862	26.5662179780836	0.0232545053088588	-42.8344953421617	-0.969063973192713	-0.875326190704476	-1.12172909118799	-0.948369233151754	-0.85560878725886	-1.0994457088575	-0.912015753443669	-0.815861652580879	-1.06225733644087	0.0115231611243413	0.0114396553890965	0.0124392955225732
253	13.6259639633796	0.24	-0.243064799334742	-0.309996717916427	-0.176132880753057	0.441879471777835	-13.5947665483361	-15.980210961984	-11.2093221346882	15.18	10.15	27.76	-1.01953842925491	-0.867346930885386	-0.715155432515859	-1.01014590065026	-0.859356471060885	-0.708567041471506	-0.995444591465692	-0.846938712890565	-0.697703798494835	-0.243064799334742	24.8268094909877	-0.541606378371353	-42.4147876766017	-0.969063973192713	-0.875326190704476	-1.12172909118799	-0.948369233151754	-0.85560878725886	-1.0994457088575	-0.912015753443669	-0.815861652580879	-1.06225733644087	0.0115231611243413	0.0114396553890965	0.0124392955225732
253	13.6259639633796	0.24	-0.22982603960669	-0.293007640418269	-0.166644438795111	0.478891881435701	-14.0771185257915	-16.369803639636	-11.7844334119471	16.53	9.22	31.07	-0.961702345360234	-0.827010402824158	-0.692318460288081	-0.950414512490847	-0.817303495844715	-0.684192479198583	-0.912648374076012	-0.784745105530678	-0.657326165062826	-0.22982603960669	26.589006602527	0.778963597995946	-41.8681271837948	-0.969063973192713	-0.875326190704476	-1.12172909118799	-0.948369233151754	-0.85560878725886	-1.0994457088575	-0.912015753443669	-0.815861652580879	-1.06225733644087	0.0115231611243413	0.0114396553890965	0.0124392955225732
253	13.6259639633796	0.24	-0.173828521928162	-0.222638890137369	-0.125018153718954	0.509787978210227	-14.2759474681254	-16.4616325428057	-12.090262393445	14.12	7.87	25.97	-1.12671274587062	-0.977114021339637	-0.82751529680865	-1.11895704269286	-0.97038807779447	-0.821819112896084	-1.07713262773616	-0.93469183322964	-0.791574271196199	-0.173828521928162	25.2763121476837	-0.553842766860545	-40.922817752389	-0.969063973192713	-0.875326190704476	-1.12172909118799	-0.948369233151754	-0.85560878725886	-1.0994457088575	-0.912015753443669	-0.815861652580879	-1.06225733644087	0.0115231611243413	0.0114396553890965	0.0124392955225732
253	13.6259639633796	0.25	-0.527840598581238	-0.671760731171698	-0.383920465990778	0.409285981835435	-15.027650951739	-17.8463698299334	-12.2089320735445	14.07	9.5	24.6	-1.22520448862931	-1.03169135096276	-0.83817821329622	-1.21689887357651	-1.02469755417707	-0.832496234777626	-1.20524926767616	-1.01577148585217	-0.824810125026313	-0.527840598581238	19.8307673858845	0.540138147139259	-39.9355229561814	-0.969063973192713	-0.875326190704476	-1.12172909118799	-0.948369233151754	-0.85560878725886	-1.0994457088575	-0.912015753443669	-0.815861652580879	-1.06225733644087	0.0115231611243413	0.0114396553890965	0.0124392955225732
253	13.6259639633796	0.25	-0.515189710400703	-0.655740971611153	-0.374638449190254	0.375342256434048	-12.9546040995932	-15.5638616000835	-10.3453465991029	14.59	7.55	26.34	-1.03153384353545	-0.858598778484496	-0.685663713433543	-1.02331134053148	-0.851754765484305	-0.680198190437132	-2.18910217285152	-0.814749488181563	-0.650303802025422	-0.515189710400703	20.229954326485	-1.15406368990094	-41.1650925684376	-0.969063973192713	-0.875326190704476	-1.12172909118799	-0.948369233151754	-0.85560878725886	-1.0994457088575	-0.912015753443669	-0.815861652580879	-1.06225733644087	0.0115231611243413	0.0114396553890965	0.0124392955225732
253	13.6259639633796	0.25	-0.50656664356083	-0.644657212802937	-0.368476074318723	0.319602026113396	-13.382880967292	-16.4315608194289	-10.334201115155	15.11	9.86	25.81	-1.05315012616381	-0.857750699037285	-0.662351271910756	-1.0436024897825	-0.849974512549934	-0.65634653531737	-1.03317307789837	-0.841619530194658	-0.649372025568676	-0.50656664356083	20.675008753203	-0.894162247273981	-42.1603680307013	-0.969063973192713	-0.875326190704476	-1.12172909118799	-0.948369233151754	-0.85560878725886	-1.0994457088575	-0.912015753443669	-0.815861652580879	-1.06225733644087	0.0115231611243413	0.0114396553890965	0.0124392955225732
253	13.6259639633796	0.25	-0.496233975362697	-0.631676643065301	-0.360791307660094	0.347701224494043	-12.7787487795519	-15.5114614184641	-10.0460361406398	16.14	9.81	26.63	-0.932424594305043	-0.768155838128603	-0.603887081952163	-0.922115026545474	-0.759662545790043	-0.597210065034613	-0.909179217418209	-0.749401538768941	-0.588998996997302	-0.496233975362697	21.0663240900423	0.708841654183105	-40.4506214919117	-0.969063973192713	-0.875326190704476	-1.12172909118799	-0.948369233151754	-0.85560878725886	-1.0994457088575	-0.912015753443669	-0.815861652580879	-1.06225733644087	0.0115231611243413	0.0114396553890965	0.0124392955225732
253	13.6259639633796	0.25	-0.490549420767366	-0.622838019508798	-0.358260822025934	0.394254009208976	-14.8983259600371	-17.7815616716729	-12.0150902484013	15.13	8.66	26.35	-1.13808310784586	-0.953545780926032	-0.7690084540062	-1.12771443884334	-0.944858365645884	-0.762002292448432	-1.09784806717457	-0.919604436745677	-0.741129712497137	-0.490549420767366	20.0484236552171	-0.571648119521414	-41.1858483862868	-0.969063973192713	-0.875326190704476	-1.12172909118799	-0.948369233151754	-0.85560878725886	-1.0994457088575	-0.912015753443669	-0.815861652580879	-1.06225733644087	0.0115231611243413	0.0114396553890965	0.0124392955225732
253	13.6259639633796	0.25	-0.477295806093555	-0.607411150950204	-0.347180461236906	0.425073709473067	-14.6500309496667	-17.3101309645002	-11.9899309348331	15.6	8.97	29.3	-1.07521323917174	-0.909981978972975	-0.744750718774212	-1.06440104690797	-0.900831328892814	-0.737261610877655	-1.02671374607012	-0.868665631733816	-0.711106804765476	-0.477295806093555	22.5438768903575	1.18223334587296	-40.2988054278614	-0.969063973192713	-0.875326190704476	-1.12172909118799	-0.948369233151754	-0.85560878725886	-1.0994457088575	-0.912015753443669	-0.815861652580879	-1.06225733644087	0.0115231611243413	0.0114396553890965	0.0124392955225732
253	13.6259639633796	0.25	-0.469058841657804	-0.596425147767671	-0.341692535547937	0.35092300061505	-13.9984417086761	-16.970842358083	-11.0260410592691	12.83	8.15	21.15	-1.27389815777206	-1.05077807736919	-0.827657996966311	-1.26937352344834	-1.04704592144568	-0.824718319443011	-1.25799255534162	-1.03760122747927	-0.817332882678256	-0.469058841657804	18.0407256218128	0.085024029881005	-38.5303902373992	-0.969063973192713	-0.875326190704476	-1.12172909118799	-0.948369233151754	-0.85560878725886	-1.0994457088575	-0.912015753443669	-0.815861652580879	-1.06225733644087	0.0115231611243413	0.0114396553890965	0.0124392955225732
253	13.6259639633796	0.25	-0.462545181431237	-0.588159028315829	-0.336931334546645	0.43685068466592	-15.4789700066965	-18.2228985040687	-12.7350415093244	14.75	8.13	26.09	-1.19564632786778	-1.01561086144172	-0.835575395015658	-1.1857168915142	-1.00717655844287	-0.828636225371552	-1.14610917623425	-0.973767718810893	-0.800861132843759	-0.462545181431237	21.5493758158424	0.270163086338702	-40.0064487625822	-0.969063973192713	-0.875326190704476	-1.12172909118799	-0.948369233151754	-0.85560878725886	-1.0994457088575	-0.912015753443669	-0.815861652580879	-1.06225733644087	0.0115231611243413	0.0114396553890965	0.0124392955225732
253	13.6259639633796	0.25	-0.457051321865622	-0.580528241813415	-0.333574401917829	0.438606807548586	-14.4185541145455	-16.9654023134907	-11.8717059156003	13.26	8.4	24.23	-1.23347499339369	-1.04830558170986	-0.863136170026018	-1.22762748399412	-1.04333590111194	-0.859044318229772	-1.20229690600757	-1.02120505734011	-0.841286267883773	-0.457051321865622	19.9389287283288	-0.343246735883713	-39.7347000620827	-0.969063973192713	-0.875326190704476	-1.12172909118799	-0.948369233151754	-0.85560878725886	-1.0994457088575	-0.912015753443669	-0.815861652580879	-1.06225733644087	0.0115231611243413	0.0114396553890965	0.0124392955225732
253	13.6259639633796	0.25	-0.435349793929529	-0.554151043821536	-0.316548544037522	0.452882646246466	-15.6532470189677	-18.3394405916921	-12.9670534462432	14.46	8.73	25.44	-1.22671880171073	-1.04704024803727	-0.867361694363813	-1.21731711918684	-1.03901563800598	-0.860714156825118	-1.19083926096407	-1.01634711713202	-0.842181462332086	-0.435349793929529	21.5380378540026	-0.527154246037547	-41.1413306720387	-0.969063973192713	-0.875326190704476	-1.12172909118799	-0.948369233151754	-0.85560878725886	-1.0994457088575	-0.912015753443669	-0.815861652580879	-1.06225733644087	0.0115231611243413	0.0114396553890965	0.0124392955225732
253	13.6259639633796	0.25	-0.424860965497268	-0.540848204344168	-0.308873726650368	0.37184356351028	-13.5336420132217	-16.2799795885011	-10.7873044379422	15.28	8.77	26.26	-1.03172156441959	-0.857676155812754	-0.683630747205919	-1.02199656519797	-0.849591707221845	-0.677186849245722	-0.995857479422847	-0.828207453126291	-0.660024551186156	-0.424860965497268	21.4962424766951	-1.48854570482823	-42.5487835337231	-0.969063973192713	-0.875326190704476	-1.12172909118799	-0.948369233151754	-0.85560878725886	-1.0994457088575	-0.912015753443669	-0.815861652580879	-1.06225733644087	0.0115231611243413	0.0114396553890965	0.0124392955225732
253	13.6259639633796	0.25	-0.401988036990648	-0.510836533326339	-0.293139540654958	0.364367440669854	-14.224778329294	-17.1581308310235	-11.2914258275645	13.68	8.41	25.13	-1.21031474784412	-1.00339944754524	-0.796484147246362	-1.20325734054135	-0.997548573959413	-0.791839807377473	-1.17272751069309	-0.972288135826183	-1.43618850708015	-0.401988036990648	21.1925231628051	0.126052474256246	-40.0608140764208	-0.969063973192713	-0.875326190704476	-1.12172909118799	-0.948369233151754	-0.85560878725886	-1.0994457088575	-0.912015753443669	-0.815861652580879	-1.06225733644087	0.0115231611243413	0.0114396553890965	0.0124392955225732
253	13.6259639633796	0.25	-0.394897182642084	-0.501913812606277	-0.287880552677891	0.388117175455702	-13.2630425597222	-15.8630903170574	-10.662994802387	15.96	10.52	26.93	-0.964249189756858	-0.806203443737008	-0.648157697717158	-0.953912269141868	-0.797560801268682	-0.641209333395497	-0.94578068163264	-0.790959440794587	-0.636230695525962	-0.394897182642084	22.5903041283273	0.0835435007704386	-42.0601979761214	-0.969063973192713	-0.875326190704476	-1.12172909118799	-0.948369233151754	-0.85560878725886	-1.0994457088575	-0.912015753443669	-0.815861652580879	-1.06225733644087	0.0115231611243413	0.0114396553890965	0.0124392955225732
253	13.6259639633796	0.25	-0.388489939048324	-0.493608003489944	-0.283371874606705	0.451659689004513	-14.9600743276643	-17.5336600246534	-12.3864886306753	15.62	9.63	24.66	-1.08833338633381	-0.928588117366231	-0.768842848398651	-1.07736553540286	-0.919230124516416	-0.761094713629974	-1.06947278030032	-0.91164598953989	-0.755073887115969	-0.388489939048324	21.510492273073	-0.50125851809549	-41.0942754403342	-0.969063973192713	-0.875326190704476	-1.12172909118799	-0.948369233151754	-0.85560878725886	-1.0994457088575	-0.912015753443669	-0.815861652580879	-1.06225733644087	0.0115231611243413	0.0114396553890965	0.0124392955225732
253	13.6259639633796	0.25	-0.386402619235691	-0.491280519147621	-0.281524719323761	0.390005761941458	-13.2300274311448	-15.8133197991697	-10.6467350631198	14.53	9.2	27.28	-1.05268999134555	-0.880720660738454	-0.708751330131354	-1.04445318985319	-0.873829437954574	-0.703205686055955	-1.01905723821875	-0.852811018562811	-0.686506873141602	-0.386402619235691	22.7895532959053	-0.196257108564873	-41.3918687572037	-0.969063973192713	-0.875326190704476	-1.12172909118799	-0.948369233151754	-0.85560878725886	-1.0994457088575	-0.912015753443669	-0.815861652580879	-1.06225733644087	0.0115231611243413	0.0114396553890965	0.0124392955225732
253	13.6259639633796	0.25	-0.382758871333737	-0.485577713347619	-0.279940029319855	0.417116090629203	-13.6087557363795	-16.1204480823839	-11.0970633903752	13.65	7.72	25.43	-1.13994123452904	-0.962329442410797	-0.784717650292551	-1.13339459727985	-0.956802822631763	-0.780211047983679	-1.09243020330107	-0.921467305648394	-0.751421019963992	-0.382758871333737	21.8418324045717	0.714047370343839	-39.2820162174459	-0.969063973192713	-0.875326190704476	-1.12172909118799	-0.948369233151754	-0.85560878725886	-1.0994457088575	-0.912015753443669	-0.815861652580879	-1.06225733644087	0.0115231611243413	0.0114396553890965	0.0124392955225732
253	13.6259639633796	0.25	-0.377034999428607	-0.477737026379217	-0.276332972477997	0.324532423009488	-12.7566480479405	-15.6300424590968	-9.88325363678426	15.94	9.25	25.69	-0.950749192199769	-0.775965443375838	-0.601181694551905	-0.940577235343568	-0.76766347785572	-0.594749720367871	-0.925309725496135	-0.755245355984802	-0.584928144409455	-0.377034999428607	22.3891031518454	2.10506743342112	-39.4055153363521	-0.969063973192713	-0.875326190704476	-1.12172909118799	-0.948369233151754	-0.85560878725886	-1.0994457088575	-0.912015753443669	-0.815861652580879	-1.06225733644087	0.0115231611243413	0.0114396553890965	0.0124392955225732
253	13.6259639633796	0.25	-0.361056519649859	-0.459557616572508	-0.26255542272721	0.380347741620917	-13.5221949182717	-16.2169310831895	-10.8274587533538	14.45	8.91	27.17	-1.08504826214735	-0.904747884863222	-0.724447507579097	-1.07674253928408	-0.897822307951157	-0.718902076618238	-1.04733306380483	-0.873093102991721	-0.699387214821103	-0.361056519649859	23.1922078786248	1.23252781347706	-40.4671021924624	-0.969063973192713	-0.875326190704476	-1.12172909118799	-0.948369233151754	-0.85560878725886	-1.0994457088575	-0.912015753443669	-0.815861652580879	-1.06225733644087	0.0115231611243413	0.0114396553890965	0.0124392955225732
253	13.6259639633796	0.25	-0.358714605837086	-0.456046517198518	-0.261382694475654	0.453701945021807	-14.4285035456001	-16.9004340600273	-11.9565730311729	13.51	8.19	25.69	-1.20669408336143	-1.03019779245876	-0.8537015015561	-1.20018066765748	-1.02463705708093	-0.84909344650438	-1.16359300179027	-2.170649909973	-0.823125058651626	-0.358714605837086	20.674603494811	-1.29433572328487	-41.1544149492769	-0.969063973192713	-0.875326190704476	-1.12172909118799	-0.948369233151754	-0.85560878725886	-1.0994457088575	-0.912015753443669	-0.815861652580879	-1.06225733644087	0.0115231611243413	0.0114396553890965	0.0124392955225732
253	13.6259639633796	0.25	-0.354849918465686	-0.450969115214857	-0.258730721716515	0.400320578880506	-13.3415080529067	-15.8909551181155	-10.7920609876979	15.78	9.72	25.56	-0.97629436055981	-0.81966370030002	-0.663033040040231	-0.966146140579257	-0.811143598293133	-0.65614105600701	-0.955849593044949	-0.8024333643372	-0.649521729719657	-0.354849918465686	22.9110058602313	1.30805265377777	-40.0399725729604	-0.969063973192713	-0.875326190704476	-1.12172909118799	-0.948369233151754	-0.85560878725886	-1.0994457088575	-0.912015753443669	-0.815861652580879	-1.06225733644087	0.0115231611243413	0.0114396553890965	0.0124392955225732
253	13.6259639633796	0.25	-0.353563112157677	-0.449705472328974	-0.25742075198638	0.397740295262489	-13.5637137463172	-16.1696043792229	-10.9578231134114	16.28	9.44	30.14	-0.964046057615616	-0.808680562436382	-0.653315067257148	-0.953150451778572	-0.799540890543341	-0.645931329308111	-0.922207733816095	-0.773019705922571	-0.624989158001818	-0.353563112157677	23.7538741607122	0.683678149610187	-41.4325714834137	-0.969063973192713	-0.875326190704476	-1.12172909118799	-0.948369233151754	-0.85560878725886	-1.0994457088575	-0.912015753443669	-0.815861652580879	-1.06225733644087	0.0115231611243413	0.0114396553890965	0.0124392955225732
253	13.6259639633796	0.25	-0.349861300202127	-0.445428364091923	-0.254294236312331	0.433207755655427	-14.3794346167044	-16.9474114996402	-11.8114577337687	17.12	9.97	32.69	-0.962204887111254	-0.816405635892154	-0.670606384673054	-0.949964697209067	-0.806020155466527	-0.662075613723988	-0.915349920414571	-0.776604110944837	-0.638131333061474	-0.349861300202127	26.6086227717635	-0.82556037806441	-44.1600566584107	-0.969063973192713	-0.875326190704476	-1.12172909118799	-0.948369233151754	-0.85560878725886	-1.0994457088575	-0.912015753443669	-0.815861652580879	-1.06225733644087	0.0115231611243413	0.0114396553890965	0.0124392955225732
253	13.6259639633796	0.25	-0.333023724077107	-0.422478015825648	-0.243569432328565	0.438026114208891	-13.7820236178051	-16.2193097493727	-11.3447374862374	15.39	9.12	25.93	-1.02122049778533	-0.867761035268987	-0.714301572752643	-1.01138474533947	-0.85940330768363	-0.707421870027793	-0.991646978391071	-0.843020438677056	-0.694665910925173	-0.333023724077107	23.4524212532664	-0.24490835686219	-41.3597607489661	-0.969063973192713	-0.875326190704476	-1.12172909118799	-0.948369233151754	-0.85560878725886	-1.0994457088575	-0.912015753443669	-0.815861652580879	-1.06225733644087	0.0115231611243413	0.0114396553890965	0.0124392955225732
253	13.6259639633796	0.25	-0.331559247147423	-0.421770349296236	-0.241348144998609	0.509186515873692	-16.5200806778828	-19.0523938913579	-13.9877674644078	18.05	9.34	28.33	-1.02710965908868	-0.890593304438993	-0.754076949789307	-1.01257825868475	-0.87799331787539	-0.743408377066034	-0.985975091741767	-0.854590937138911	-0.72317426929602	-0.331559247147423	25.6546494138373	0.184053170726886	-42.6077211266956	-0.969063973192713	-0.875326190704476	-1.12172909118799	-0.948369233151754	-0.85560878725886	-1.0994457088575	-0.912015753443669	-0.815861652580879	-1.06225733644087	0.0115231611243413	0.0114396553890965	0.0124392955225732
253	13.6259639633796	0.25	-0.329366107711632	-0.41906573886104	-0.239666476562224	0.516308516167852	-15.409589429049	-17.7382495476825	-13.0809293104155	16.37	9.58	28.33	-1.05179276569246	-0.913714436150905	-0.775636106609348	-1.03973443927193	-0.903239115074701	-0.766743790877469	-1.01508632470428	-0.882290552236519	-0.748809317515482	-0.329366107711632	23.7126284072454	0.265898132168849	-41.5980475487797	-0.969063973192713	-0.875326190704476	-1.12172909118799	-0.948369233151754	-0.85560878725886	-1.0994457088575	-0.912015753443669	-0.815861652580879	-1.06225733644087	0.0115231611243413	0.0114396553890965	0.0124392955225732
253	13.6259639633796	0.25	-0.327260106392871	-0.415741233051342	-0.238778979734401	0.487284044147409	-15.5050176160248	-17.9881795760643	-13.0218556559853	17.49	10.3	29.09	-1.00039675197006	-0.862297888272668	-0.724199024575276	-0.98709178172536	-0.850829590596829	-0.714567399468298	-0.969180914948244	-0.835287424081237	-0.7011930976955	-0.327260106392871	25.4483229207846	-0.505607100876981	-43.1127484165861	-0.969063973192713	-0.875326190704476	-1.12172909118799	-0.948369233151754	-0.85560878725886	-1.0994457088575	-0.912015753443669	-0.815861652580879	-1.06225733644087	0.0115231611243413	0.0114396553890965	0.0124392955225732
253	13.6259639633796	0.25	-0.324391357948783	-0.412449429433152	-0.236333286464414	0.446280055232336	-15.8853949403462	-18.6480382923678	-13.1227515883246	15.89	9.12	23	-1.13790267276174	-0.969326267840937	-0.800749862920134	-1.12583735490203	-0.959048385723933	-0.792259416545838	-1.11862732403228	-0.952440937515603	-0.787694397062926	-0.324391357948783	21.4312292336563	0.517775820099105	-40.3851240130312	-0.969063973192713	-0.875326190704476	-1.12172909118799	-0.948369233151754	-0.85560878725886	-1.0994457088575	-0.912015753443669	-0.815861652580879	-1.06225733644087	0.0115231611243413	0.0114396553890965	0.0124392955225732
253	13.6259639633796	0.25	-0.324373879307052	-0.411146372635754	-0.23760138597835	0.499017867041096	-14.8907808312121	-17.2202448358715	-12.5613168265527	15.32	8.56	30.22	-1.08914477536291	-0.941811007797328	-0.794477240231745	-1.07880997717777	-0.932874246666659	-0.786938516155553	-1.03011363968206	-0.890423037952403	-0.750828665860174	-0.324373879307052	24.1597735050578	-1.65912764434705	-43.2474238416083	-0.969063973192713	-0.875326190704476	-1.12172909118799	-0.948369233151754	-0.85560878725886	-1.0994457088575	-0.912015753443669	-0.815861652580879	-1.06225733644087	0.0115231611243413	0.0114396553890965	0.0124392955225732
253	13.6259639633796	0.25	-0.32193157372398	-0.408333639517075	-0.235529507930885	0.48706739508487	-15.2702342880945	-17.716855777012	-12.8236127991771	16.79	8.37	28.22	-1.02506162337281	-0.883505027395851	-0.741948431418893	-1.01257475320597	-0.872742540226991	-0.732910327248011	-0.973408639933766	-0.83804250344357	-0.703683592625912	-0.32193157372398	24.3914804488009	-1.9736427272559	-43.9431182663974	-0.969063973192713	-0.875326190704476	-1.12172909118799	-0.948369233151754	-0.85560878725886	-1.0994457088575	-0.912015753443669	-0.815861652580879	-1.06225733644087	0.0115231611243413	0.0114396553890965	0.0124392955225732
253	13.6259639633796	0.25	-0.317730562097007	-0.404399595269549	-0.231061528924465	0.485857809915806	-13.8716918348736	-16.0996237830582	-11.643759886689	16.31	7.48	31.32	-0.958075040705596	-0.825492688427746	-0.692910336149896	-0.947193480220207	-0.816116962897147	-0.685040445574088	-0.882139724534642	-0.760101301043896	-0.638176112986796	-0.317730562097007	24.6330181686701	-1.04963556403982	-42.0528189176487	-0.969063973192713	-0.875326190704476	-1.12172909118799	-0.948369233151754	-0.85560878725886	-1.0994457088575	-0.912015753443669	-0.815861652580879	-1.06225733644087	0.0115231611243413	0.0114396553890965	0.0124392955225732
253	13.6259639633796	0.25	-0.311455996124906	-0.395710486551185	-0.227201505698627	0.394965168901377	-13.0848603779948	-15.6133742700363	-10.5563464859533	13.77	8.51	25.67	-1.09436563610581	-0.91713817290609	-0.739910709706367	-1.08773818616856	-0.911584007894012	-0.735429829619465	-1.05927443510575	-0.887716366160396	-0.717076174790366	-0.311455996124906	22.4049627768941	-0.455690524525898	-40.8569525510195	-0.969063973192713	-0.875326190704476	-1.12172909118799	-0.948369233151754	-0.85560878725886	-1.0994457088575	-0.912015753443669	-0.815861652580879	-1.06225733644087	0.0115231611243413	0.0114396553890965	0.0124392955225732
253	13.6259639633796	0.25	-0.305778291412964	-0.388591254933692	-0.222965327892235	0.496279527681439	-15.2408335483339	-17.6381524101158	-12.8435146865519	14.8	8.25	26.81	-1.1532397585006	-0.996495255962749	-0.839750753424903	-1.14353009389127	-0.988105296590591	-0.832680499289907	-1.10338648540238	-0.953833674175898	-0.803328879675487	-0.305778291412964	22.8945847711782	-0.991423962253007	-41.7082397689193	-0.969063973192713	-0.875326190704476	-1.12172909118799	-0.948369233151754	-0.85560878725886	-1.0994457088575	-0.912015753443669	-0.815861652580879	-1.06225733644087	0.0115231611243413	0.0114396553890965	0.0124392955225732
253	13.6259639633796	0.25	-0.289527425970272	-0.367174987583376	-0.211879864357167	0.4373858019687	-13.5441797435957	-15.9425220776162	-11.1458374095752	15.46	9.83	28.46	-0.999266612725508	-0.848940120555382	-0.698613628385257	-0.989500354962904	-0.84064306755994	-0.691785780156976	-0.968158718476479	-0.82258041885475	-0.677317690247469	-0.289527425970272	25.3827790468465	0.168115360580829	-41.9857298973596	-0.969063973192713	-0.875326190704476	-1.12172909118799	-0.948369233151754	-0.85560878725886	-1.0994457088575	-0.912015753443669	-0.815861652580879	-1.06225733644087	0.0115231611243413	0.0114396553890965	0.0124392955225732
253	13.6259639633796	0.25	-0.28484811571491	-0.361238776980114	-0.208457454449706	0.4503726594442	-14.9054980037181	-17.4763679491195	-12.3346280583167	16.08	10.15	29.85	-1.05412059147995	-0.899053648774553	-0.743986706069156	-1.04257336211234	-0.889205080422794	-0.735836798733248	-1.01849633007943	-0.868664586216684	-0.71871412431616	-0.28484811571491	28.1075119578163	-1.4793098796979	-44.9926864657767	-0.969063973192713	-0.875326190704476	-1.12172909118799	-0.948369233151754	-0.85560878725886	-1.0994457088575	-0.912015753443669	-0.815861652580879	-1.06225733644087	0.0115231611243413	0.0114396553890965	0.0124392955225732
253	13.6259639633796	0.25	-0.273795919152593	-0.348104241110576	-0.199487597194611	0.460616426386474	-15.8442042657217	-18.5211221034361	-13.1672864280074	17.37	10.4	30.04	-1.03679620556967	-0.886944687866593	-0.73709317016351	-1.02319558921679	-0.875309812699131	-0.72742403618147	-1.00162378825889	-0.857028594891891	-0.711895197179766	-0.273795919152593	25.3156706325226	1.3913887919188	-41.2410976932981	-0.969063973192713	-0.875326190704476	-1.12172909118799	-0.948369233151754	-0.85560878725886	-1.0994457088575	-0.912015753443669	-0.815861652580879	-1.06225733644087	0.0115231611243413	0.0114396553890965	0.0124392955225732
253	13.6259639633796	0.26	-0.55503383874814	-0.701870502029673	-0.408197175466607	0.348994884300763	-13.7787357576273	-16.7169097029053	-10.8405618123492	16.58	9.15	27.7	-0.979277747822318	-0.807159311162818	-0.635040874503318	-0.967701303418333	-0.797617549480176	-0.627533795542019	-0.942601519426074	-0.776170154031732	-0.61107585013032	-0.55503383874814	21.0743762593201	1.64612489711996	-39.9539705086703	-0.969063973192713	-0.875326190704476	-1.12172909118799	-0.948369233151754	-0.85560878725886	-1.0994457088575	-0.912015753443669	-0.815861652580879	-1.06225733644087	0.0115231611243413	0.0114396553890965	0.0124392955225732
253	13.6259639633796	0.26	-0.545059159150893	-0.688333322477031	-0.401784995824755	0.341835780161708	-13.6163169900727	-16.5661911522049	-10.6664428279405	13.59	9.12	22.73	-1.17599944970756	-0.966594019122975	-0.757188588538388	-1.1694077782598	-0.961176099753187	-0.752944421246574	-1.16349682527016	-0.957102037085704	-0.749457750560502	-0.545059159150893	18.7880511545236	1.94710105035388	-37.6719154657857	-0.969063973192713	-0.875326190704476	-1.12172909118799	-0.948369233151754	-0.85560878725886	-1.0994457088575	-0.912015753443669	-0.815861652580879	-1.06225733644087	0.0115231611243413	0.0114396553890965	0.0124392955225732
253	13.6259639633796	0.26	-0.530351253769897	-0.671241104635304	-0.38946140290449	0.385265819941705	-14.3499923276302	-17.180084437232	-11.5199002180284	15.06	9.02	23.13	-1.1046117007581	-0.922647935101951	-0.740684169445804	-1.09470978191882	-0.914377169036071	-0.734044556153319	-1.08528361855836	-0.907000315284878	-0.728101788569257	-0.530351253769897	19.0925024986099	-1.65436374901132	-41.770220286738	-0.969063973192713	-0.875326190704476	-1.12172909118799	-0.948369233151754	-0.85560878725886	-1.0994457088575	-0.912015753443669	-0.815861652580879	-1.06225733644087	0.0115231611243413	0.0114396553890965	0.0124392955225732
253	13.6259639633796	0.26	-0.522436783056751	-0.661325222710583	-0.383548343402919	0.32049141881373	-12.2794214411714	-15.0710178854369	-9.48782499690583	16.83	8.85	29.49	-0.869682792310142	-0.708591921799139	-0.547501051288137	-0.859022615805428	-0.699906323989243	-0.540790032173058	-0.826258875336239	-0.673189101009919	-0.520152659868418	-0.522436783056751	21.3205183142739	1.0319785640844	-40.4135418291283	-0.969063973192713	-0.875326190704476	-1.12172909118799	-0.948369233151754	-0.85560878725886	-1.0994457088575	-0.912015753443669	-0.815861652580879	-1.06225733644087	0.0115231611243413	0.0114396553890965	0.0124392955225732
253	13.6259639633796	0.26	-0.509133332387052	-0.642053828197442	-0.376212836576662	0.439292601312324	-15.1590445034814	-17.8329649888661	-12.4851240180967	15.15	9.07	23.31	-1.14011188118819	-0.969160583036543	-0.798209284884892	-1.12968435417239	-0.960296586152543	-0.790908818132694	-1.11994166486573	-0.952087837179264	-0.783998046325969	-0.509133332387052	20.3234698520562	0.100740676670341	-40.5102719593956	-0.969063973192713	-0.875326190704476	-1.12172909118799	-0.948369233151754	-0.85560878725886	-1.0994457088575	-0.912015753443669	-0.815861652580879	-1.06225733644087	0.0115231611243413	0.0114396553890965	0.0124392955225732
253	13.6259639633796	0.26	-0.497939504524053	-0.629363492750354	-0.366515516297752	0.356470912998142	-14.0005883831178	-16.9375873285563	-11.0635894376793	15	9.65	24.56	-1.09336493416327	-0.903774079437284	-0.714183224711304	-1.08370431270191	-0.895788621887641	-0.707872931073373	-1.07591590340279	-0.889675302920393	-0.702645834930993	-0.497939504524053	20.7912970019706	0.192023638735784	-40.7410379957107	-0.969063973192713	-0.875326190704476	-1.12172909118799	-0.948369233151754	-0.85560878725886	-1.0994457088575	-0.912015753443669	-0.815861652580879	-1.06225733644087	0.0115231611243413	0.0114396553890965	0.0124392955225732
253	13.6259639633796	0.26	-0.497311400072635	-0.62830166532454	-0.366321134820731	0.268377372652609	-10.8802497165659	-13.6850047788379	-8.07549465429391	13.46	8.55	23.08	-0.980968771998655	-0.779918266451983	-0.578867760905311	-0.975812901018152	-0.77581909625213	-0.575825291486107	-0.963059284458805	-0.765416862087907	-0.568195565502388	-0.497311400072635	19.3008104558878	1.65875076286892	-38.0808827594047	-0.969063973192713	-0.875326190704476	-1.12172909118799	-0.948369233151754	-0.85560878725886	-1.0994457088575	-0.912015753443669	-0.815861652580879	-1.06225733644087	0.0115231611243413	0.0114396553890965	0.0124392955225732
253	13.6259639633796	0.26	-0.492846067959602	-0.623670201666793	-0.362021934252411	0.38650801211624	-13.8510159502097	-16.5755503022461	-11.1264815981734	16.74	9.69	28.62	-0.962003048238928	-0.803877960148461	-0.645752872057993	-0.950370439544524	-0.794157411169348	-0.637944382794171	-0.927805361474018	-0.775360797889871	-0.622674976523576	-0.492846067959602	22.2592954168845	1.29999571353546	-40.4438437917974	-0.969063973192713	-0.875326190704476	-1.12172909118799	-0.948369233151754	-0.85560878725886	-1.0994457088575	-0.912015753443669	-0.815861652580879	-1.06225733644087	0.0115231611243413	0.0114396553890965	0.0124392955225732
253	13.6259639633796	0.26	-0.491255531148237	-0.619594074849973	-0.362916987446501	0.335140288114038	-13.3807288709339	-16.3232319201517	-10.4382258217161	14.63	9.03	27.47	-1.07908202503241	-0.884561591545577	-0.690041158058746	-1.0703883179974	-0.877435053290912	-0.684481788584421	-1.04170764807614	-0.854049184924474	-0.66599171355183	-0.491255531148237	21.9048954176609	0.152682694336836	-41.3108043114419	-0.969063973192713	-0.875326190704476	-1.12172909118799	-0.948369233151754	-0.85560878725886	-1.0994457088575	-0.912015753443669	-0.815861652580879	-1.06225733644087	0.0115231611243413	0.0114396553890965	0.0124392955225732
253	13.6259639633796	0.26	-0.489599728144627	-0.617753385379907	-0.361446070909347	0.38446246588532	-12.649706557214	-15.1487062872846	-10.1507068271433	14.97	9.25	26.91	-0.979881757362427	-0.81823599034368	-0.656590223324932	-0.971288438138657	-0.811060264280234	-0.65083209042181	-0.949875896305199	-0.792833590571892	-0.636511415460638	-0.489599728144627	21.0202058675839	0.924205706795258	-39.9073937778291	-0.969063973192713	-0.875326190704476	-1.12172909118799	-0.948369233151754	-0.85560878725886	-1.0994457088575	-0.912015753443669	-0.815861652580879	-1.06225733644087	0.0115231611243413	0.0114396553890965	0.0124392955225732
253	13.6259639633796	0.26	-0.472342000711246	-0.597430445414653	-0.347253556007839	0.323591669958272	-11.6073817529084	-14.2275280236933	-8.98723548212348	14.5	8.94	27.38	-0.948655175416112	-0.773950524264627	-0.599245873113141	-0.941283605433555	-0.767936505050373	-0.594589404667191	-0.915617053361136	-0.74637808729131	-0.578168132275337	-0.472342000711246	20.38673853589	-1.44852864477394	-42.0185874763856	-0.969063973192713	-0.875326190704476	-1.12172909118799	-0.948369233151754	-0.85560878725886	-1.0994457088575	-0.912015753443669	-0.815861652580879	-1.06225733644087	0.0115231611243413	0.0114396553890965	0.0124392955225732
253	13.6259639633796	0.26	-0.466156547364197	-0.587959714919053	-0.344353379809341	0.437806993405256	-14.9428126796962	-17.5865553822216	-12.2990699771709	15.99	10.15	25.45	-1.06663507638509	-0.906290504172771	-0.745945931960449	-1.055128556944	-0.896513730900993	-0.737898904857987	-1.04880437963261	-0.890903205471741	-0.734183456109983	-0.466156547364197	21.1876067446962	0.16039471466148	-40.8800623436748	-0.969063973192713	-0.875326190704476	-1.12172909118799	-0.948369233151754	-0.85560878725886	-1.0994457088575	-0.912015753443669	-0.815861652580879	-1.06225733644087	0.0115231611243413	0.0114396553890965	0.0124392955225732
253	13.6259639633796	0.26	-0.456959915678627	-0.576503548515344	-0.337416282841911	0.396508870202249	-14.4992126900129	-17.2920065055561	-11.7064188744696	15.78	9.74	26.54	-1.06263332912357	-0.891009764859189	-0.719386200594805	-1.05159570847682	-0.881754805968358	-0.711913903459892	-1.03666248920454	-0.868069137858041	-0.701785386110515	-0.456959915678627	22.9378379687041	0.975799600765005	-40.86339770591	-0.969063973192713	-0.875326190704476	-1.12172909118799	-0.948369233151754	-0.85560878725886	-1.0994457088575	-0.912015753443669	-0.815861652580879	-1.06225733644087	0.0115231611243413	0.0114396553890965	0.0124392955225732
253	13.6259639633796	0.26	-0.453951757422536	-0.572471564305013	-0.335431950540059	0.368221948400806	-12.5900004771747	-15.1647716572191	-10.0152292971303	14.73	8.54	24.66	-0.996137265301978	-0.827006758094715	-0.657876250887453	-0.987902277193667	-0.820169958533424	-0.65243763987318	-0.966820473903963	-0.803426357225599	-0.638985182839811	-0.453951757422536	20.5157750849886	1.56097103021474	-38.8512400150116	-0.969063973192713	-0.875326190704476	-1.12172909118799	-0.948369233151754	-0.85560878725886	-1.0994457088575	-0.912015753443669	-0.815861652580879	-1.06225733644087	0.0115231611243413	0.0114396553890965	0.0124392955225732
253	13.6259639633796	0.26	-0.452773194413592	-0.573125650695611	-0.332420738131574	0.339951773102739	-14.2607854171793	-17.3632589529964	-11.1583118813621	15.67	9.49	24.6	-1.07384162028051	-0.881967202142874	-0.690092784005238	-1.0628987456724	-0.872979604419669	-0.683060463166938	-1.05254882060117	-0.864855114243937	-0.676698439198593	-0.452773194413592	21.1825714401483	-0.0723997466885581	-40.9801700910434	-0.969063973192713	-0.875326190704476	-1.12172909118799	-0.948369233151754	-0.85560878725886	-1.0994457088575	-0.912015753443669	-0.815861652580879	-1.06225733644087	0.0115231611243413	0.0114396553890965	0.0124392955225732
253	13.6259639633796	0.26	-0.443158621422483	-0.559805548491949	-0.326511694353018	0.405930673016394	-13.7895353493027	-16.3940555149953	-11.1850151836102	15.22	9.11	26.03	-1.04327105235525	-0.877526798795958	-0.711782545236661	-1.03357480115393	-0.869370988991967	-0.705167176830003	-1.01339939240651	-0.852542432625481	-0.691022394992883	-0.443158621422483	21.2853767201984	-1.88093783652627	-42.9949831230597	-0.969063973192713	-0.875326190704476	-1.12172909118799	-0.948369233151754	-0.85560878725886	-1.0994457088575	-0.912015753443669	-0.815861652580879	-1.06225733644087	0.0115231611243413	0.0114396553890965	0.0124392955225732
253	13.6259639633796	0.26	-0.440958382888108	-0.557436197737002	-0.324480568039214	0.424564783282897	-14.1862716008422	-16.7648477820856	-11.6076954195987	16.56	9.03	27.7	-0.983080816793935	-0.831874625638953	-0.680668434483972	-0.971488520709514	-0.822065323289862	-0.67264212587021	-0.944678577598375	-0.798564475261995	-0.654019239616649	-0.440958382888108	22.6855823210215	-0.339185346856807	-41.788854718186	-0.969063973192713	-0.875326190704476	-1.12172909118799	-0.948369233151754	-0.85560878725886	-1.0994457088575	-0.912015753443669	-0.815861652580879	-1.06225733644087	0.0115231611243413	0.0114396553890965	0.0124392955225732
253	13.6259639633796	0.26	-0.440215500815109	-0.554817462771806	-0.325613538858413	0.471613219846557	-14.3301208073989	-16.6983203870254	-11.9619212277724	15.82	8.58	27.96	-1.02367403307015	-0.878493897667134	-0.733313762264118	-1.01296521516964	-0.869303832399375	-0.725642449629108	-0.977889976600692	-0.839009892598129	-0.699943370077878	-0.440215500815109	20.8528499725794	-1.88461245095077	-42.4163764702204	-0.969063973192713	-0.875326190704476	-1.12172909118799	-0.948369233151754	-0.85560878725886	-1.0994457088575	-0.912015753443669	-0.815861652580879	-1.06225733644087	0.0115231611243413	0.0114396553890965	0.0124392955225732
253	13.6259639633796	0.26	-0.438502175776206	-0.552586656351237	-0.324417695201174	0.327026225696642	-12.5394682536635	-15.3479548844863	-9.73098162284067	17.5	9.83	28.65	-0.85305374840542	-0.696955423527519	-0.540857098649619	-0.841694302040808	-0.687674615879836	-0.533654929718864	-0.823691588496224	-0.672880588844558	-0.521821296112353	-0.438502175776206	22.8593565005713	1.63391333736612	-40.8171494305575	-0.969063973192713	-0.875326190704476	-1.12172909118799	-0.948369233151754	-0.85560878725886	-1.0994457088575	-0.912015753443669	-0.815861652580879	-1.06225733644087	0.0115231611243413	0.0114396553890965	0.0124392955225732
253	13.6259639633796	0.26	-0.436790905140242	-0.551544215361438	-0.322037594919046	0.338479507430602	-13.2768767107983	-16.1747997320372	-10.3789536895594	15.99	10.41	28.13	-0.981298870001328	-0.805486579697663	-0.629674289393999	-0.970721648141505	-0.796804402922548	-0.622887157703592	-0.957359929998453	-0.785547857978048	-0.614284850406491	-0.436790905140242	23.5690314066154	-1.63594214919674	-44.0789955991237	-0.969063973192713	-0.875326190704476	-1.12172909118799	-0.948369233151754	-0.85560878725886	-1.0994457088575	-0.912015753443669	-0.815861652580879	-1.06225733644087	0.0115231611243413	0.0114396553890965	0.0124392955225732
253	13.6259639633796	0.26	-0.433324410521447	-0.548573385365466	-0.318075435677427	0.449904208147329	-14.8998105346582	-17.4721325885858	-12.3274884807306	15.96	8.77	27.27	-1.06207280236981	-0.905709903990865	-0.749347005611916	-1.0506877068437	-0.896000970899954	-0.74131423495621	-1.01990621101711	-0.869582803287828	-0.719186833996993	-0.433324410521447	22.2161056739275	-0.0292539858695123	-40.9668067077303	-0.969063973192713	-0.875326190704476	-1.12172909118799	-0.948369233151754	-0.85560878725886	-1.0994457088575	-0.912015753443669	-0.815861652580879	-1.06225733644087	0.0115231611243413	0.0114396553890965	0.0124392955225732
253	13.6259639633796	0.26	-0.430672091987685	-0.543621668291722	-0.317722515683647	0.440237496463475	-13.8854942083196	-16.3300794739475	-11.4409089426917	17.94	9.83	30.06	-0.885595858910664	-0.75302365732108	-0.620451455731496	-0.873208071677532	-0.742490300875757	-0.611772530073981	-0.849099048590103	-0.721830410456901	-0.59458439793025	-0.430672091987685	23.5016156116607	0.759385168463264	-41.5865667858627	-0.969063973192713	-0.875326190704476	-1.12172909118799	-0.948369233151754	-0.85560878725886	-1.0994457088575	-0.912015753443669	-0.815861652580879	-1.06225733644087	0.0115231611243413	0.0114396553890965	0.0124392955225732
253	13.6259639633796	0.26	-0.428744471614468	-0.542826267010689	-0.314662676218246	0.455375257182357	-14.3617298476774	-16.8139315176141	-11.9095281777407	17.67	10.1	30.02	-0.925635946193553	-0.790638012448468	-0.655640078703384	-0.913066116377886	-0.779901409896307	-0.646736703414727	-0.891126420442025	-0.760814581508471	-0.63082336825495	-0.428744471614468	24.4197832652313	-1.43051634650442	-44.2148854109476	-0.969063973192713	-0.875326190704476	-1.12172909118799	-0.948369233151754	-0.85560878725886	-1.0994457088575	-0.912015753443669	-0.815861652580879	-1.06225733644087	0.0115231611243413	0.0114396553890965	0.0124392955225732
253	13.6259639633796	0.26	-0.428178628607248	-0.542206894618009	-0.314150362596487	0.367007100063986	-12.4540581887566	-15.0076915202129	-9.9004248573002	17.02	10.64	29.15	-0.856998424380566	-0.711175881416094	-0.565353338451622	-0.846236663494833	-0.702245287653296	-0.55825391181176	-0.832970733094532	-0.692030175805696	-0.549757473600767	-0.428178628607248	22.4972674751862	2.98992429967528	-39.3152072789366	-0.969063973192713	-0.875326190704476	-1.12172909118799	-0.948369233151754	-0.85560878725886	-1.0994457088575	-0.912015753443669	-0.815861652580879	-1.06225733644087	0.0115231611243413	0.0114396553890965	0.0124392955225732
253	13.6259639633796	0.26	-0.427610719149888	-0.541464613882273	-0.313756824417504	0.414640305117585	-13.369902598215	-15.8501177427344	-10.8896874536957	15.4	9.26	28.5	-0.99721909323906	-0.841174959207996	-0.685130825176932	-0.987590711342163	-0.83305321965821	-0.678515727974257	-0.959764901448527	-0.809692437604642	-0.658932153472472	-0.427610719149888	22.5250048999844	-0.810246894448659	-42.4661379319868	-0.969063973192713	-0.875326190704476	-1.12172909118799	-0.948369233151754	-0.85560878725886	-1.0994457088575	-0.912015753443669	-0.815861652580879	-1.06225733644087	0.0115231611243413	0.0114396553890965	0.0124392955225732
253	13.6259639633796	0.26	-0.417205848051332	-0.525835092468769	-0.308576603633896	0.478986212680936	-16.5012374855821	-19.1882214700686	-13.8142535010956	17.69	10.52	31.89	-1.05515979877228	-0.907402619463205	-0.759645440154133	-1.04079864714548	-0.89505250280805	-0.749306358470624	-1.01283729994243	-0.871905547141485	-0.730140934821809	-0.417205848051332	23.7077298088263	-0.243876402172167	-43.1341295994535	-0.969063973192713	-0.875326190704476	-1.12172909118799	-0.948369233151754	-0.85560878725886	-1.0994457088575	-0.912015753443669	-0.815861652580879	-1.06225733644087	0.0115231611243413	0.0114396553890965	0.0124392955225732
253	13.6259639633796	0.26	-0.410061946011405	-0.517418550113135	-0.302705341909675	0.514340462077763	-14.6460502099372	-16.8680632126807	-12.4240372071936	15.71	8.21	28.6	-1.040612700833	-0.903533836299651	-0.766454971766302	-1.02992814711769	-0.894256748099769	-0.75858534908185	-0.984889829564242	-0.85488801044227	-0.725079466479162	-0.410061946011405	22.2507839129203	-1.08667287411749	-41.7422875355508	-0.969063973192713	-0.875326190704476	-1.12172909118799	-0.948369233151754	-0.85560878725886	-1.0994457088575	-0.912015753443669	-0.815861652580879	-1.06225733644087	0.0115231611243413	0.0114396553890965	0.0124392955225732
253	13.6259639633796	0.26	-0.409122719099548	-0.516105279504189	-0.302140158694906	0.398248775681635	-13.6701326866497	-16.2936833673121	-11.0465820059874	14.76	9.81	31.23	-1.06820390824612	-0.896205531489424	-0.724207154732724	-1.05930450485782	-0.888739078238333	-0.718173651618845	-1.02536518713338	-0.860939335297998	-0.694671914244656	-0.409122719099548	22.4601746836152	0.122487923223407	-41.2745985729385	-0.969063973192713	-0.875326190704476	-1.12172909118799	-0.948369233151754	-0.85560878725886	-1.0994457088575	-0.912015753443669	-0.815861652580879	-1.06225733644087	0.0115231611243413	0.0114396553890965	0.0124392955225732
253	13.6259639633796	0.26	-0.40648276720426	-0.512528432937632	-0.300437101470887	0.386128778815731	-13.6005330072837	-16.2779372141653	-10.9231288004021	16.35	8.94	27.82	-0.966357046571839	-0.807410099682916	-0.648463152793993	-0.955312391966092	-0.798182076036972	-0.641051760107852	-0.927718907058343	-0.774301661403797	-0.622106749280818	-0.40648276720426	23.5868786067947	-0.926645143924385	-42.7258573758079	-0.969063973192713	-0.875326190704476	-1.12172909118799	-0.948369233151754	-0.85560878725886	-1.0994457088575	-0.912015753443669	-0.815861652580879	-1.06225733644087	0.0115231611243413	0.0114396553890965	0.0124392955225732
253	13.6259639633796	0.26	-0.39983105596519	-0.506278718340468	-0.293383393589913	0.427896456030248	-13.0652216465001	-15.4239081259287	-10.7065351670715	16.68	8.16	31.01	-0.898209491149942	-0.760851659064031	-0.623493826978121	-0.887436717674286	-0.751726301725422	-0.616015885776558	-0.838045851371913	-0.710201170329872	-0.581947498228537	-0.39983105596519	22.8415582498369	0.351325271749474	-40.9659196993125	-0.969063973192713	-0.875326190704476	-1.12172909118799	-0.948369233151754	-0.85560878725886	-1.0994457088575	-0.912015753443669	-0.815861652580879	-1.06225733644087	0.0115231611243413	0.0114396553890965	0.0124392955225732
253	13.6259639633796	0.26	-0.398054967543901	-0.502871600090208	-0.293238334997593	0.411923782070404	-13.9653379026134	-16.5705631902295	-11.3601126149973	16.4	8.6	25.98	-0.981012081068024	-0.82677728218308	-0.672542483298136	-0.969719642069043	-0.817260241358637	-0.664800840648232	-0.944958255267514	-0.795651241924449	-0.647428449626739	-0.398054967543901	22.0478898100516	0.949873818346451	-40.3665919212068	-0.969063973192713	-0.875326190704476	-1.12172909118799	-0.948369233151754	-0.85560878725886	-1.0994457088575	-0.912015753443669	-0.815861652580879	-1.06225733644087	0.0115231611243413	0.0114396553890965	0.0124392955225732
253	13.6259639633796	0.26	-0.396423492371477	-0.500991320186223	-0.291855664556731	0.351398273377328	-12.846993211941	-15.5720540016268	-10.1219324222552	15.55	8.58	26.39	-0.970319727797275	-0.800516807552923	-0.630713887308571	-0.960657896320259	-0.792545766392446	-0.624433636464633	-0.93384624825052	-0.770177124720065	-0.607139141184187	-0.396423492371477	22.6877912242954	-0.0688290327845031	-41.4807165685255	-0.969063973192713	-0.875326190704476	-1.12172909118799	-0.948369233151754	-0.85560878725886	-1.0994457088575	-0.912015753443669	-0.815861652580879	-1.06225733644087	0.0115231611243413	0.0114396553890965	0.0124392955225732
253	13.6259639633796	0.26	-0.391279505600217	-0.49311688333438	-0.289442127866054	0.471124810700167	-16.1021366837485	-18.7657892644139	-13.4384841030832	15.28	8.62	27.4	-1.18986850283744	-1.02097625622964	-0.852084009621845	-1.17867223862745	-1.01136921151032	-0.84406618439319	-1.14103651085571	-0.979305556596511	-0.816620122877023	-0.391279505600217	22.0812822647988	-0.433102812874395	-41.2884305648706	-0.969063973192713	-0.875326190704476	-1.12172909118799	-0.948369233151754	-0.85560878725886	-1.0994457088575	-0.912015753443669	-0.815861652580879	-1.06225733644087	0.0115231611243413	0.0114396553890965	0.0124392955225732
253	13.6259639633796	0.26	-0.390136649556333	-0.492277252382781	-0.287996046729886	0.505382764185954	-16.3134276324987	-18.8331639294623	-13.7936913355352	14.99	8.62	25.77	-1.21639540942834	-1.05365081292422	-0.890906216420088	-1.20566928135823	-1.04435976046463	-0.883050239571021	-1.17665244278809	-1.01833058197819	-0.861115963719843	-0.390136649556333	21.6020407997207	0.175151548914373	-40.5811013695899	-0.969063973192713	-0.875326190704476	-1.12172909118799	-0.948369233151754	-0.85560878725886	-1.0994457088575	-0.912015753443669	-0.815861652580879	-1.06225733644087	0.0115231611243413	0.0114396553890965	0.0124392955225732
253	13.6259639633796	0.26	-0.390098630403271	-0.492048004834609	-0.288149255971933	0.464707340397675	-14.8246390319147	-17.3087755928224	-12.3405024710069	17.28	10.25	28.57	-0.973589820252923	-0.833861273028541	-0.69413272580416	-0.960948890353952	-0.823034555576748	-0.685120220799544	-0.944560958944803	-0.808560967528369	-0.673536841353155	-0.390098630403271	24.7396733319536	0.0862438123745096	-42.3081002735659	-0.969063973192713	-0.875326190704476	-1.12172909118799	-0.948369233151754	-0.85560878725886	-1.0994457088575	-0.912015753443669	-0.815861652580879	-1.06225733644087	0.0115231611243413	0.0114396553890965	0.0124392955225732
253	13.6259639633796	0.26	-0.387005194322422	-0.489754235635265	-0.28425615300958	0.375369145161368	-12.8634872867532	-15.4542438922191	-10.2727306812873	13.59	8.15	24.63	-1.09760653220579	-0.91360326466668	-0.729599997127567	-1.09147362864793	-0.908498483902402	-0.725523339156874	-1.06299382613793	-0.884535625804559	-0.706502571107997	-0.387005194322422	21.2248728673306	-0.0971077940721509	-40.5065857877872	-0.969063973192713	-0.875326190704476	-1.12172909118799	-0.948369233151754	-0.85560878725886	-1.0994457088575	-0.912015753443669	-0.815861652580879	-1.06225733644087	0.0115231611243413	0.0114396553890965	0.0124392955225732
253	13.6259639633796	0.26	-0.376401101947649	-0.475421960348538	-0.27738024354676	0.542889520011398	-15.3558156660638	-17.555767699374	-13.1558636327536	15.72	9.6	29.74	-1.08285923194919	-0.947163749421224	-0.811468266893263	-1.07173539409481	-0.937433864262338	-0.803132334429868	-1.0408730464508	-0.90969600194886	-0.779292626692163	-0.376401101947649	22.5627090655293	0.292859329330296	-41.0288346514229	-0.969063973192713	-0.875326190704476	-1.12172909118799	-0.948369233151754	-0.85560878725886	-1.0994457088575	-0.912015753443669	-0.815861652580879	-1.06225733644087	0.0115231611243413	0.0114396553890965	0.0124392955225732
253	13.6259639633796	0.26	-0.372588225539656	-0.470003018494938	-0.275173432584374	0.404006621608482	-13.3438744670981	-15.8743018868262	-10.81344704737	17.96	10.34	30.1	-0.860317812880238	-0.723179701301341	-0.586041589722443	-0.848268498138733	-0.713051095680035	-0.577833693221338	-0.829588946559914	-0.69726112051897	-0.565010143148418	-0.372588225539656	25.6062615162418	0.20409721990615	-42.8860610509041	-0.969063973192713	-0.875326190704476	-1.12172909118799	-0.948369233151754	-0.85560878725886	-1.0994457088575	-0.912015753443669	-0.815861652580879	-1.06225733644087	0.0115231611243413	0.0114396553890965	0.0124392955225732
253	13.6259639633796	0.26	-0.365665122458394	-0.461908111082324	-0.269422133834465	0.437356971861241	-14.9054260171848	-17.5449663269353	-12.2658857074343	16.93	11.55	27.75	-1.00665753058662	-0.855211635474356	-0.703765740362089	-0.994152866330997	-0.844588226773604	-0.69502358721621	-0.992329822301131	-0.84372244709915	-0.694060725288117	-0.365665122458394	22.4874123842631	0.530166422533189	-41.7884398567482	-0.969063973192713	-0.875326190704476	-1.12172909118799	-0.948369233151754	-0.85560878725886	-1.0994457088575	-0.912015753443669	-0.815861652580879	-1.06225733644087	0.0115231611243413	0.0114396553890965	0.0124392955225732
253	13.6259639633796	0.26	-0.364511884672804	-0.461254580751773	-0.267769188593835	0.464820633557684	-15.823516361719	-18.474429169296	-13.172603554142	15.17	9.61	31.64	-1.1794097918979	-1.01017519774221	-0.840940603586522	-1.16856809878857	-1.00088918913365	-0.833210279478739	-1.12562523956496	-0.964084695683218	-0.802861146304158	-0.364511884672804	24.7333652042527	1.43357758092995	-41.2024379041673	-0.969063973192713	-0.875326190704476	-1.12172909118799	-0.948369233151754	-0.85560878725886	-1.0994457088575	-0.912015753443669	-0.815861652580879	-1.06225733644087	0.0115231611243413	0.0114396553890965	0.0124392955225732
253	13.6259639633796	0.26	-0.355392756991228	-0.448141705739373	-0.262643808243082	0.48117952557186	-14.2035688302154	-16.5062718217488	-11.9008658386819	16.62	8.44	26.7	-0.964224773029215	-0.829710856540846	-0.695196940052476	-0.952747188697944	-0.819834449511185	-0.686921710324426	-0.922343273602516	-0.794206291690805	-0.665138955408127	-0.355392756991228	21.7638139963409	0.962633748286373	-39.7336191446625	-0.969063973192713	-0.875326190704476	-1.12172909118799	-0.948369233151754	-0.85560878725886	-1.0994457088575	-0.912015753443669	-0.815861652580879	-1.06225733644087	0.0115231611243413	0.0114396553890965	0.0124392955225732
253	13.6259639633796	0.26	-0.354017857768873	-0.446192173186645	-0.261843542351101	0.391228326036917	-13.5648471370539	-16.2067231894224	-10.9229710846854	18.04	10.67	30.53	-0.874365053799141	-0.731833829586741	-0.589302605374342	-0.86201250002843	-0.721494879405789	-0.580977258783147	-0.844555454984749	-0.707142790073512	-0.569510717117719	-0.354017857768873	26.0573527577552	1.54782169724189	-42.2361640463899	-0.969063973192713	-0.875326190704476	-1.12172909118799	-0.948369233151754	-0.85560878725886	-1.0994457088575	-0.912015753443669	-0.815861652580879	-1.06225733644087	0.0115231611243413	0.0114396553890965	0.0124392955225732
253	13.6259639633796	0.26	-0.353257206267434	-0.447357446114665	-0.259156966420203	0.418250355218032	-14.190916816871	-16.8039553857666	-11.5778782479755	16.97	10.1	28.86	-0.962151267620838	-0.812535399589281	-0.662919531557724	-0.950142655887534	-0.802394143778893	-0.654645631670251	-2.24960632324205	-0.786473204202909	-0.641349573100368	-0.353257206267434	23.6761610131123	-0.244462729650419	-42.4732130497051	-0.969063973192713	-0.875326190704476	-1.12172909118799	-0.948369233151754	-0.85560878725886	-1.0994457088575	-0.912015753443669	-0.815861652580879	-1.06225733644087	0.0115231611243413	0.0114396553890965	0.0124392955225732
253	13.6259639633796	0.26	-0.35184002276611	-0.445590339975383	-0.258089705556836	0.395445926069749	-14.1425188059735	-16.8726671772646	-11.4123704346824	17.06	10.06	26.59	-0.961374647325025	-0.805815635817249	-0.650256624309474	-0.949241942659437	-0.795646111218814	-0.642050279778192	-0.938931657534046	-0.786841837494101	-0.63467897471595	-0.35184002276611	22.9766570539673	-0.593710798109472	-42.5077292586237	-0.969063973192713	-0.875326190704476	-1.12172909118799	-0.948369233151754	-0.85560878725886	-1.0994457088575	-0.912015753443669	-0.815861652580879	-1.06225733644087	0.0115231611243413	0.0114396553890965	0.0124392955225732
253	13.6259639633796	0.26	-0.35075165733519	-0.441979985242049	-0.25952332942833	0.49452035834134	-15.1305039713571	-17.5188574446492	-12.7421504980651	15.86	9.93	30.15	-1.0710005468008	-0.924990575321148	-0.778980603841492	-1.05970571734834	-0.915235574892253	-0.770765432436165	-1.03195041065822	-0.890642615381729	-0.75010860591945	-0.35075165733519	23.9350739905479	0.343865757268078	-41.4565042575997	-0.969063973192713	-0.875326190704476	-1.12172909118799	-0.948369233151754	-0.85560878725886	-1.0994457088575	-0.912015753443669	-0.815861652580879	-1.06225733644087	0.0115231611243413	0.0114396553890965	0.0124392955225732
253	13.6259639633796	0.26	-0.350656497403535	-0.442903278977969	-0.258409715829101	0.460098112204397	-16.2432013282939	-18.9903950552058	-13.4960076013819	15.99	9.73	25.99	-1.15209552635912	-0.985430768010688	-0.81876600966226	-1.13967668704274	-0.974808466226377	-0.809940245410018	-1.12496524910202	-0.962961982416065	-0.799975828878934	-0.350656497403535	23.5946029682761	0.464550102911092	-41.707953913505	-0.969063973192713	-0.875326190704476	-1.12172909118799	-0.948369233151754	-0.85560878725886	-1.0994457088575	-0.912015753443669	-0.815861652580879	-1.06225733644087	0.0115231611243413	0.0114396553890965	0.0124392955225732
253	13.6259639633796	0.26	-0.343761960434727	-0.434768156447045	-0.252755764422408	0.399071691673809	-12.9566591261011	-15.4390168437575	-10.4743014084447	15.21	8.43	26.62	-0.983377274143038	-0.825265252468296	-0.667153230793554	-0.974265809960563	-0.817618772336387	-0.66097173471221	-0.943937071877982	-0.792085165988995	-0.639979938065733	-0.343761960434727	23.66496292114	0.929269442453781	-39.8701273484454	-0.969063973192713	-0.875326190704476	-1.12172909118799	-0.948369233151754	-0.85560878725886	-1.0994457088575	-0.912015753443669	-0.815861652580879	-1.06225733644087	0.0115231611243413	0.0114396553890965	0.0124392955225732
253	13.6259639633796	0.26	-0.340427116364019	-0.429160258308042	-0.251693974419996	0.499049718926691	-14.9561176112434	-17.2956536409156	-12.6165815815712	15.17	8.28	28.6	-1.10393985115297	-0.954612909830926	-0.805285968508886	-1.09378498625631	-0.945831665891042	-0.79787834552577	-1.04743210897362	-0.90539879964049	-0.763819232478326	-0.340427116364019	23.0467036167407	-1.40216086668354	-42.2726198667983	-0.969063973192713	-0.875326190704476	-1.12172909118799	-0.948369233151754	-0.85560878725886	-1.0994457088575	-0.912015753443669	-0.815861652580879	-1.06225733644087	0.0115231611243413	0.0114396553890965	0.0124392955225732
253	13.6259639633796	0.26	-0.338197573720593	-0.427869304702418	-0.248525842738769	0.449874839156568	-13.6163580855599	-15.9672427755596	-11.2654733955601	15.88	9.11	28.59	-0.974976282019299	-0.831428842631679	-0.68788140324406	-0.964658499260283	-0.822630164821706	-0.680601830383129	-0.934803535042506	-0.797038551607615	-0.659365716888684	-0.338197573720593	23.9295702794896	-0.610796565034216	-42.2981600048511	-0.969063973192713	-0.875326190704476	-1.12172909118799	-0.948369233151754	-0.85560878725886	-1.0994457088575	-0.912015753443669	-0.815861652580879	-1.06225733644087	0.0115231611243413	0.0114396553890965	0.0124392955225732
253	13.6259639633796	0.26	-0.333292272427284	-0.420720281505553	-0.245864263349014	0.470992067626834	-14.834957277312	-17.2896439075344	-12.3802706470896	17.21	9.93	28.62	-0.976510450203672	-0.83787097566002	-0.699231501116368	-0.963944054261878	-0.827088686104302	-0.690233317946725	-0.943661108792978	-0.809608948347293	-0.675688038320186	-0.333292272427284	25.9059266754044	-0.765518945167	-43.6248848390883	-0.969063973192713	-0.875326190704476	-1.12172909118799	-0.948369233151754	-0.85560878725886	-1.0994457088575	-0.912015753443669	-0.815861652580879	-1.06225733644087	0.0115231611243413	0.0114396553890965	0.0124392955225732
253	13.6259639633796	0.26	-0.326187088586717	-0.411576453374445	-0.240797723798988	0.464792346927015	-13.1372634780217	-15.3382736255696	-10.9362533304737	15.66	9.71	30.53	-0.949251462749374	-0.813035865538804	-0.676820268328233	-0.939598211965751	-0.804767836029116	-0.669937460092481	-0.910829763276725	-0.779556998573679	-0.649456032105302	-0.326187088586717	25.9925587804616	0.40988955591723	-42.0977641362346	-0.969063973192713	-0.875326190704476	-1.12172909118799	-0.948369233151754	-0.85560878725886	-1.0994457088575	-0.912015753443669	-0.815861652580879	-1.06225733644087	0.0115231611243413	0.0114396553890965	0.0124392955225732
253	13.6259639633796	0.26	-0.325816369651121	-0.411184400887924	-0.240448338414318	0.548028016676392	-16.8747196775666	-19.2673544236298	-14.4820849315034	16.37	10	28.71	-1.14259935320032	-1.00071049533286	-0.858821637465395	-1.12950405639936	-0.989241382461829	-0.848978708524299	-1.10669057211331	-0.968466679021529	-0.831420651835594	-0.325816369651121	26.4030450365241	-1.16928613592094	-43.6751055050711	-0.969063973192713	-0.875326190704476	-1.12172909118799	-0.948369233151754	-0.85560878725886	-1.0994457088575	-0.912015753443669	-0.815861652580879	-1.06225733644087	0.0115231611243413	0.0114396553890965	0.0124392955225732
253	13.6259639633796	0.26	-0.31951359276733	-0.404214718224323	-0.234812467310337	0.446100010103584	-14.6120985344347	-17.154227714527	-12.0699693543423	15.05	8.08	25.61	-1.10367217142956	-0.940116150200404	-0.776560128971247	-1.09380197034917	-0.931708639635575	-0.769615308921981	-1.05871300359975	-0.902325688130159	-0.74505757535086	-0.31951359276733	23.2584370830466	0.609562172634089	-40.3104732636021	-0.969063973192713	-0.875326190704476	-1.12172909118799	-0.948369233151754	-0.85560878725886	-1.0994457088575	-0.912015753443669	-0.815861652580879	-1.06225733644087	0.0115231611243413	0.0114396553890965	0.0124392955225732
253	13.6259639633796	0.26	-0.318792815453756	-0.402532165249839	-0.235053465657674	0.504825832327219	-15.4180566757698	-17.8021502898057	-13.0339630617339	15.52	8.89	25.63	-1.11175388161001	-0.962865950299611	-0.813978018989208	-1.10076099514285	-0.953345249495391	-0.805929503847929	-1.0783533861796	-0.933748329302688	-0.789001679943272	-0.318792815453756	22.1133361920477	1.91127983833873	-39.0900393394394	-0.969063973192713	-0.875326190704476	-1.12172909118799	-0.948369233151754	-0.85560878725886	-1.0994457088575	-0.912015753443669	-0.815861652580879	-1.06225733644087	0.0115231611243413	0.0114396553890965	0.0124392955225732
253	13.6259639633796	0.26	-0.315813075494007	-0.398010506788152	-0.233615644199861	0.443589695553162	-14.4413756122623	-16.9666052802858	-11.9161459442389	16.16	8.89	26.63	-1.01853311349327	-0.866939439121293	-0.715345764749318	-1.0072306019742	-0.85731914021575	-0.707407678457295	-0.982584445868648	-0.835960934328736	-0.689971178907316	-0.315813075494007	22.9075892638768	-0.931587323772618	-41.9692179373038	-0.969063973192713	-0.875326190704476	-1.12172909118799	-0.948369233151754	-0.85560878725886	-1.0994457088575	-0.912015753443669	-0.815861652580879	-1.06225733644087	0.0115231611243413	0.0114396553890965	0.0124392955225732
253	13.6259639633796	0.26	-0.31360032777132	-0.396538443293465	-0.230662212249176	0.418481693146429	-13.0437205648533	-15.4443792118291	-10.6430619178775	15.9	9.11	29.3	-0.941863704431945	-0.795461365088618	-0.649059025745291	-0.931860194963546	-0.7870127909903	-0.642165387017054	-0.900129044732755	-0.760889790901172	-0.620307558818105	-0.31360032777132	25.1149889086666	-0.306816604078235	-42.4821509564854	-0.969063973192713	-0.875326190704476	-1.12172909118799	-0.948369233151754	-0.85560878725886	-1.0994457088575	-0.912015753443669	-0.815861652580879	-1.06225733644087	0.0115231611243413	0.0114396553890965	0.0124392955225732
253	13.6259639633796	0.26	-0.3067068800383	-0.386764707448368	-0.226649052628231	0.495205133498189	-15.4966083915712	-17.9394033535731	-13.0538134295693	14.91	9.56	28.53	-1.16444089906439	-1.0058798641336	-0.847318829202805	-1.15436058884856	-0.997172182122025	-0.83998377539549	-1.12578364909457	-0.972102530795843	-0.818775300347824	-0.3067068800383	25.5299631742038	0.373199472589414	-41.7269698366097	-0.969063973192713	-0.875326190704476	-1.12172909118799	-0.948369233151754	-0.85560878725886	-1.0994457088575	-0.912015753443669	-0.815861652580879	-1.06225733644087	0.0115231611243413	0.0114396553890965	0.0124392955225732
253	13.6259639633796	0.26	-0.300053873226948	-0.378552847331568	-0.221554899122329	0.458727110115883	-13.3553440815978	-15.6203611408395	-11.0903270223561	16.52	10.05	26.94	-0.918003913340347	-0.784889543869706	-0.651775174399065	-0.907238667999415	-0.775685303688916	-0.644131939378418	-0.896303934920644	-0.766120305371199	-0.635641632066617	-0.300053873226948	25.0406799048649	0.0841501788462787	-41.7262985945754	-0.969063973192713	-0.875326190704476	-1.12172909118799	-0.948369233151754	-0.85560878725886	-1.0994457088575	-0.912015753443669	-0.815861652580879	-1.06225733644087	0.0115231611243413	0.0114396553890965	0.0124392955225732
253	13.6259639633796	0.26	-0.296382441959583	-0.375197815228385	-0.217567068690781	0.377006412233721	-11.9953305826721	-14.4028239690122	-9.58783719633199	13.76	7.86	25.98	-1.01064672711177	-0.841712821047044	-0.672778914982321	-1.00456615958524	-0.836648646287435	-0.668731132989631	-0.966730989556038	-0.806047117657257	-0.643706140225186	-0.296382441959583	23.1283731143607	0.897701853507272	-39.3145775499131	-0.969063973192713	-0.875326190704476	-1.12172909118799	-0.948369233151754	-0.85560878725886	-1.0994457088575	-0.912015753443669	-0.815861652580879	-1.06225733644087	0.0115231611243413	0.0114396553890965	0.0124392955225732
253	13.6259639633796	0.26	-0.275498739525005	-0.348205665435284	-0.202791813614725	0.445207408590825	-14.1570701084435	-16.6244895334325	-11.6896506834545	15.96	9.01	29.88	-1.01035611018444	-0.860398285169009	-0.710440460153575	-0.999519592973816	-0.851170132113621	-0.702820671253427	-0.9619044157582	-0.819626381219114	-0.676361452727029	-0.275498739525005	26.7887170475477	1.7900364536849	-40.3716440890213	-0.969063973192713	-0.875326190704476	-1.12172909118799	-0.948369233151754	-0.85560878725886	-1.0994457088575	-0.912015753443669	-0.815861652580879	-1.06225733644087	0.0115231611243413	0.0114396553890965	0.0124392955225732
253	13.6259639633796	0.26	-0.264425011839233	-0.334071407669053	-0.194778616009413	0.489890977228433	-15.4527026524853	-17.9146099273377	-12.990795377633	16.06	9.89	26.02	-1.08205765028499	-0.933356360563846	-0.784655070842704	-1.07024975429783	-0.923171159413436	-0.776092564529044	-1.0588297416786	-0.912721174099459	-0.767585221112214	-0.264425011839233	24.51407513684	1.14370052360285	-40.8145412897573	-0.969063973192713	-0.875326190704476	-1.12172909118799	-0.948369233151754	-0.85560878725886	-1.0994457088575	-0.912015753443669	-0.815861652580879	-1.06225733644087	0.0115231611243413	0.0114396553890965	0.0124392955225732
253	13.6259639633796	0.26	-0.263990576796053	-0.332885122768064	-0.195096030824042	0.522553446718729	-16.8914094279053	-19.4122673742011	-14.3705514816095	15.54	9.53	28.05	-1.21072282699278	-1.05349955160958	-0.896276276226369	-1.19870194051953	-1.04303968562937	-0.887377430739207	-1.1707978157888	-1.01937749606254	-0.867210176079618	-0.263990576796053	25.1069164437527	1.52942428746458	-40.5395033128911	-0.969063973192713	-0.875326190704476	-1.12172909118799	-0.948369233151754	-0.85560878725886	-1.0994457088575	-0.912015753443669	-0.815861652580879	-1.06225733644087	0.0115231611243413	0.0114396553890965	0.0124392955225732
253	13.6259639633796	0.26	-0.260427862254954	-0.329464721207368	-0.191391003302541	0.434060848347929	-13.6180221476681	-16.0458006416348	-11.1902436537014	16.15	8.79	27.4	-0.963959390944903	-0.818109399993324	-0.672259409041744	-0.953283588061371	-0.809048878592176	-0.664814169122981	-0.925059951845413	-0.784915620737582	-0.644619470995129	-0.260427862254954	26.4335450904803	-0.220510888599934	-42.6576755564487	-0.969063973192713	-0.875326190704476	-1.12172909118799	-0.948369233151754	-0.85560878725886	-1.0994457088575	-0.912015753443669	-0.815861652580879	-1.06225733644087	0.0115231611243413	0.0114396553890965	0.0124392955225732
253	13.6259639633796	0.26	-0.255833031100153	-0.322637912031997	-0.189028150168309	0.496570012305954	-15.7912078468702	-18.2736555468048	-13.3087601469356	16.27	8.8	29.25	-1.0898610432003	-0.941805114652716	-0.79374918610513	-1.07755448747269	-0.931170385390364	-0.784786283308035	-1.03656793457967	-0.89795353756358	-0.75488709917068	-0.255833031100153	26.4830218966024	-0.74595367932573	-42.8073968623883	-0.969063973192713	-0.875326190704476	-1.12172909118799	-0.948369233151754	-0.85560878725886	-1.0994457088575	-0.912015753443669	-0.815861652580879	-1.06225733644087	0.0115231611243413	0.0114396553890965	0.0124392955225732
253	13.6259639633796	0.26	-0.253243467026712	-0.320646519065414	-0.185840414988009	0.500321001036699	-15.2518103826234	-17.6315423293555	-12.8720784358913	18.49	10.62	29.38	-0.928528832913771	-0.803205155275664	-0.677881477637557	-0.914816595685038	-0.791343660788821	-0.667870725892605	-0.90042608858595	-0.778277341194081	-0.657558319096442	-0.253243467026712	25.7524748767973	1.5415162756815	-41.7534670516623	-0.969063973192713	-0.875326190704476	-1.12172909118799	-0.948369233151754	-0.85560878725886	-1.0994457088575	-0.912015753443669	-0.815861652580879	-1.06225733644087	0.0115231611243413	0.0114396553890965	0.0124392955225732
253	13.6259639633796	0.26	-0.250587048918426	-0.315785071660313	-0.185389026176538	0.490900657887745	-15.2929362524405	-17.7244727939011	-12.8613997109799	17.53	9.94	30.1	-0.983425217393112	-0.84851376588252	-0.713602314371929	-0.970282266706831	-0.837173834401827	-0.704065402096822	-0.944388198803205	-0.815048159174385	-0.685397066795097	-0.250587048918426	27.5028678659225	1.29019884221117	-42.229585450118	-0.969063973192713	-0.875326190704476	-1.12172909118799	-0.948369233151754	-0.85560878725886	-1.0994457088575	-0.912015753443669	-0.815861652580879	-1.06225733644087	0.0115231611243413	0.0114396553890965	0.0124392955225732
253	13.6259639633796	0.27	-0.60008352911102	-0.755100171630076	-0.445066886591965	0.346083896507613	-13.4747338237324	-16.3665852522401	-10.5828823952248	15.35	8.97	26.56	-1.03266391095903	-0.850200033488532	-0.667736156018035	-1.02278647170028	-0.842067862799261	-0.661349253898242	-0.99873328769775	-0.82175656085813	-0.645876012717469	-0.60008352911102	19.749082310087	-0.644814661577078	-41.1346980139657	-0.969063973192713	-0.875326190704476	-1.12172909118799	-0.948369233151754	-0.85560878725886	-1.0994457088575	-0.912015753443669	-0.815861652580879	-1.06225733644087	0.0115231611243413	0.0114396553890965	0.0124392955225732
253	13.6259639633796	0.27	-0.551311773879185	-0.694339184007133	-0.408284363751236	0.417165728249781	-15.2053784423438	-18.0114641039437	-12.3992927807439	17.9	9.43	29.63	-0.979055348477067	-0.826523985150935	-0.673992621824804	-0.965421800048183	-0.815014467536107	-0.66460713502403	-0.935409051773439	-0.790040468772997	-0.643899459979324	-0.551311773879185	22.2094908495628	-1.39811066797039	-43.5221589014416	-0.969063973192713	-0.875326190704476	-1.12172909118799	-0.948369233151754	-0.85560878725886	-1.0994457088575	-0.912015753443669	-0.815861652580879	-1.06225733644087	0.0115231611243413	0.0114396553890965	0.0124392955225732
253	13.6259639633796	0.27	-0.537315967417144	-0.673747713757957	-0.400884221076331	0.399144265266757	-14.6248466521193	-17.4263873825784	-11.8233059216602	13.93	7.58	26.38	-1.20828897525177	-1.01403926049352	-0.81978954573528	-1.20051317908213	-1.00751353464556	-0.814513890208994	-1.14773974575268	-0.962992441533373	-0.778979591460505	-0.537315967417144	19.7638785472235	-0.632004544389186	-40.4892395703879	-0.969063973192713	-0.875326190704476	-1.12172909118799	-0.948369233151754	-0.85560878725886	-1.0994457088575	-0.912015753443669	-0.815861652580879	-1.06225733644087	0.0115231611243413	0.0114396553890965	0.0124392955225732
253	13.6259639633796	0.27	-0.51494146839732	-0.647527503822794	-0.382355432971846	0.394648225152159	-15.6967791460006	-18.7320317638822	-12.6615265281191	16.22	9.82	28.13	-1.12074554963802	-0.939145074772455	-0.757544599906889	-1.10819619437048	-0.928629159545411	-0.749062124720342	-1.08556689602746	-0.909398431197468	-0.734224553860011	-0.51494146839732	22.9392376628666	0.826072254729445	-41.4437523640409	-0.969063973192713	-0.875326190704476	-1.12172909118799	-0.948369233151754	-0.85560878725886	-1.0994457088575	-0.912015753443669	-0.815861652580879	-1.06225733644087	0.0115231611243413	0.0114396553890965	0.0124392955225732
253	13.6259639633796	0.27	-0.499169614446612	-0.627348462860059	-0.370990766033165	0.479021963920798	-15.3254466466975	-17.8207916302633	-12.8301016631316	16.89	9.77	32.12	-1.02533337475273	-0.881761722816295	-0.738190070879861	-1.01267847222604	-0.870878814945776	-0.729079157665508	-0.975983982606825	-0.839385974343568	-0.70238234683743	-0.499169614446612	23.1296204236764	0.171840120902954	-41.7790332198832	-0.969063973192713	-0.875326190704476	-1.12172909118799	-0.948369233151754	-0.85560878725886	-1.0994457088575	-0.912015753443669	-0.815861652580879	-1.06225733644087	0.0115231611243413	0.0114396553890965	0.0124392955225732
253	13.6259639633796	0.27	-0.493524125497568	-0.620609372811249	-0.366438878183887	0.426901133413975	-14.1737786865216	-16.7378035348226	-11.6097538382205	15.12	8.33	26.58	-1.07186003951705	-0.907664315179333	-0.743468590841613	-1.06211334085361	-0.899410690413546	-0.736708039973483	-1.02717255028955	-0.86918835021284	-0.712786389261151	-0.493524125497568	21.2670787149344	-0.253237661624033	-40.7545424521773	-0.969063973192713	-0.875326190704476	-1.12172909118799	-0.948369233151754	-0.85560878725886	-1.0994457088575	-0.912015753443669	-0.815861652580879	-1.06225733644087	0.0115231611243413	0.0114396553890965	0.0124392955225732
253	13.6259639633796	0.27	-0.482752387991319	-0.60518217644844	-0.360322599534198	0.419618706595784	-14.5696732277506	-17.2449243539634	-11.8944221015377	13.75	8.26	23.9	-1.21069761566306	-1.02287886428296	-0.835060112902851	-1.20343534676225	-1.01674321053319	-0.830051074304124	-1.17852652857825	-0.995131181273545	-0.813217487196813	-0.482752387991319	18.9673159250878	2.05194510446419	-37.4911611658466	-0.969063973192713	-0.875326190704476	-1.12172909118799	-0.948369233151754	-0.85560878725886	-1.0994457088575	-0.912015753443669	-0.815861652580879	-1.06225733644087	0.0115231611243413	0.0114396553890965	0.0124392955225732
253	13.6259639633796	0.27	-0.478790193701415	-0.600778930846032	-0.356801456556797	0.523335692139195	-15.0459628480387	-17.2878904601009	-12.8040352359765	15.25	7.76	25.47	-1.09826131421085	-0.955836628488109	-0.813411942765368	-1.08799384734312	-0.946900666903218	-0.805807486463311	-1.04834289436924	-0.912391768001854	-0.776052146004433	-0.478790193701415	19.9883177433087	-0.386455862467532	-39.6798657366206	-0.969063973192713	-0.875326190704476	-1.12172909118799	-0.948369233151754	-0.85560878725886	-1.0994457088575	-0.912015753443669	-0.815861652580879	-1.06225733644087	0.0115231611243413	0.0114396553890965	0.0124392955225732
253	13.6259639633796	0.27	-0.478650914025701	-0.601024764058015	-0.356277063993387	0.407204920869085	-13.58459284945	-16.1436375623485	-11.0255481365516	14.83	9.39	24.84	-1.05369730593182	-0.886668127450445	-0.719638948969067	-1.04476599732081	-0.879152585143153	-0.713539172965497	-1.03231340353754	-0.869972470487257	-0.705668638130455	-0.478650914025701	21.1967658596722	1.16542996281547	-39.9708861146139	-0.969063973192713	-0.875326190704476	-1.12172909118799	-0.948369233151754	-0.85560878725886	-1.0994457088575	-0.912015753443669	-0.815861652580879	-1.06225733644087	0.0115231611243413	0.0114396553890965	0.0124392955225732
253	13.6259639633796	0.27	-0.4774794634547	-0.6007277753098	-0.354231151599601	0.435348333662676	-13.6887008964928	-16.1226952110101	-11.2547065819755	15.48	8.61	30.71	-1.00937349805273	-0.85699144757478	-0.704609397096826	-0.999471308221432	-0.848584161259002	-0.697697014296572	-0.952705601452793	-0.808532643616318	-0.664821591708354	-0.4774794634547	22.0007092182036	1.27760710592814	-39.8940692290815	-0.969063973192713	-0.875326190704476	-1.12172909118799	-0.948369233151754	-0.85560878725886	-1.0994457088575	-0.912015753443669	-0.815861652580879	-1.06225733644087	0.0115231611243413	0.0114396553890965	0.0124392955225732
253	13.6259639633796	0.27	-0.475491918859055	-0.598100582092686	-0.352883255625425	0.397266292004966	-13.7745643319426	-16.423584195827	-11.1255444680582	15.4	8.62	29.93	-1.03310578577015	-0.866472381309358	-0.69983897684857	-1.02312482632622	-0.858101287258538	-0.693077748190853	-0.979033555150861	-0.821396185186564	-0.663116811904086	-0.475491918859055	21.5678429908031	-1.0456301947955	-41.7646306003054	-0.969063973192713	-0.875326190704476	-1.12172909118799	-0.948369233151754	-0.85560878725886	-1.0994457088575	-0.912015753443669	-0.815861652580879	-1.06225733644087	0.0115231611243413	0.0114396553890965	0.0124392955225732
253	13.6259639633796	0.27	-0.471009491997505	-0.591460439358231	-0.350558544636779	0.337125357009068	-13.4557981817566	-16.4016772844357	-10.5099190790774	15.49	8.67	25.32	-1.02630926100239	-0.841975491202997	-0.657641721403608	-1.01622433319619	-0.83370190119848	-0.651179469200775	-0.993254522925922	-0.815911215615961	-0.636856640395971	-0.471009491997505	20.6487638599577	0.135481148191118	-40.6902010477149	-0.969063973192713	-0.875326190704476	-1.12172909118799	-0.948369233151754	-0.85560878725886	-1.0994457088575	-0.912015753443669	-0.815861652580879	-1.06225733644087	0.0115231611243413	0.0114396553890965	0.0124392955225732
253	13.6259639633796	0.27	-0.469082702941362	-0.589066635337271	-0.349098770545453	0.386052243812125	-14.4844108317731	-17.3362758352277	-11.6325458283186	14.9	10.01	28.29	-1.12621313453204	-0.940947979816616	-0.755682825101188	-1.11649373304006	-0.932827446572516	-0.749161160104973	-1.09560215586117	-0.915213385860029	-0.735119886413856	-0.469082702941362	21.9174165873161	1.07752917798172	-40.5504642181059	-0.969063973192713	-0.875326190704476	-1.12172909118799	-0.948369233151754	-0.85560878725886	-1.0994457088575	-0.912015753443669	-0.815861652580879	-1.06225733644087	0.0115231611243413	0.0114396553890965	0.0124392955225732
253	13.6259639633796	0.27	-0.467547392109539	-0.586409061872127	-0.348685722346951	0.428212704005076	-13.8684730815499	-16.3705553582055	-11.3663908048943	14.63	9.24	24.47	-1.08216919064404	-0.916770015539331	-0.751370840434618	-1.07344924426479	-0.909382829277957	-0.745316414291121	-1.0605820945527	-0.899424416252484	-0.736247968604933	-0.467547392109539	21.2726241635905	0.85106391305196	-39.4155549736113	-0.969063973192713	-0.875326190704476	-1.12172909118799	-0.948369233151754	-0.85560878725886	-1.0994457088575	-0.912015753443669	-0.815861652580879	-1.06225733644087	0.0115231611243413	0.0114396553890965	0.0124392955225732
253	13.6259639633796	0.27	-0.467057615047718	-0.586593756099808	-0.347521473995628	0.38425459420659	-13.3124061590976	-15.9434802421241	-10.6813320760712	15.24	8.77	28.86	-1.01322577501069	-0.846018111664918	-0.678810448319149	-1.00376512116406	-0.838118702964668	-0.672472284765274	-0.967507336348158	-0.807195011595086	-0.648256049861456	-0.467057615047718	22.1709442001834	0.458888387064969	-40.7452156806634	-0.969063973192713	-0.875326190704476	-1.12172909118799	-0.948369233151754	-0.85560878725886	-1.0994457088575	-0.912015753443669	-0.815861652580879	-1.06225733644087	0.0115231611243413	0.0114396553890965	0.0124392955225732
253	13.6259639633796	0.27	-0.461211797761503	-0.579181618045957	-0.343241977477049	0.455978195713373	-14.5892981876154	-17.0773302790999	-12.1012660961309	17.05	8.62	32.31	-0.973505201196025	-0.83167318517142	-0.689841169146814	-0.961232737618531	-0.821188722570855	-0.681144707523179	-0.910136578888089	-0.777603838096293	-0.644166208255092	-0.461211797761503	23.6590333984835	1.73831781533822	-40.2391708378151	-0.969063973192713	-0.875326190704476	-1.12172909118799	-0.948369233151754	-0.85560878725886	-1.0994457088575	-0.912015753443669	-0.815861652580879	-1.06225733644087	0.0115231611243413	0.0114396553890965	0.0124392955225732
253	13.6259639633796	0.27	-0.458752774565147	-0.577091952981272	-0.340413596149023	0.378635765597283	-13.9230652246393	-16.707792238114	-11.1383382111645	17.47	9.22	28.32	-0.930083328072998	-0.775064153094333	-0.620044978115667	-0.917738290569991	-0.764776692015969	-0.611815093461947	-0.891486682067325	-0.743469864368696	-1.20039062499999	-0.458752774565147	22.9885275810824	-0.872507238977867	-42.969594282715	-0.969063973192713	-0.875326190704476	-1.12172909118799	-0.948369233151754	-0.85560878725886	-1.0994457088575	-0.912015753443669	-0.815861652580879	-1.06225733644087	0.0115231611243413	0.0114396553890965	0.0124392955225732
253	13.6259639633796	0.27	-0.458192570943149	-0.576618533909957	-0.33976660797634	0.423660048398045	-15.259145398844	-18.0378749512952	-12.4804158463928	14.82	9	24.01	-1.17780316747865	-0.996362921480681	-0.814922675482715	-1.1678352565498	-0.987930564421069	-0.808025872292336	-1.15294574903147	-0.976549486966803	-0.797918904961881	-0.458192570943149	19.9956137487037	-0.101995412079922	-39.9447458211794	-0.969063973192713	-0.875326190704476	-1.12172909118799	-0.948369233151754	-0.85560878725886	-1.0994457088575	-0.912015753443669	-0.815861652580879	-1.06225733644087	0.0115231611243413	0.0114396553890965	0.0124392955225732
253	13.6259639633796	0.27	-0.458084240397666	-0.57670846752092	-0.339460013274411	0.400826796385443	-13.9952131637404	-16.6667600259686	-11.3236663015121	15.07	8.61	26.65	-1.07091765996321	-0.899258218672777	-0.727598777382339	-1.06129559810098	-0.891178495521612	-0.721061392942248	-1.03012408040724	-0.865037116218628	-0.700371676851542	-0.458084240397666	20.5114131366424	0.648426777434533	-40.0665974110441	-0.969063973192713	-0.875326190704476	-1.12172909118799	-0.948369233151754	-0.85560878725886	-1.0994457088575	-0.912015753443669	-0.815861652580879	-1.06225733644087	0.0115231611243413	0.0114396553890965	0.0124392955225732
253	13.6259639633796	0.27	-0.456093125205493	-0.573196095627709	-0.338990154783278	0.395193355670092	-14.9337966783755	-17.8182210431753	-12.0493723135758	16.55	10.29	28.7	-1.04535151727621	-0.876129383433236	-0.706907249590264	-1.03303961728642	-0.865810541236454	-0.698581465186482	-1.01543082604666	-0.851101712114821	-0.686817443524636	-0.456093125205493	23.0548508514567	0.713929726838955	-41.7490761307809	-0.969063973192713	-0.875326190704476	-1.12172909118799	-0.948369233151754	-0.85560878725886	-1.0994457088575	-0.912015753443669	-0.815861652580879	-1.06225733644087	0.0115231611243413	0.0114396553890965	0.0124392955225732
253	13.6259639633796	0.27	-0.454360287056751	-0.572217129573904	-0.336503444539597	0.439362425236339	-15.6076617494993	-18.3603241471147	-12.854999351884	17.13	9.19	28.84	-1.04174855794858	-0.885564927405995	-0.729381296863408	-1.02847738895951	-0.874283431777585	-0.720089474595659	-0.997192302052777	-0.847539402056165	-0.697737414882499	-0.454360287056751	22.9577461520061	1.70141517429772	-40.3648524721228	-0.969063973192713	-0.875326190704476	-1.12172909118799	-0.948369233151754	-0.85560878725886	-1.0994457088575	-0.912015753443669	-0.815861652580879	-1.06225733644087	0.0115231611243413	0.0114396553890965	0.0124392955225732
253	13.6259639633796	0.27	-0.450287234441455	-0.564447156349551	-0.336127312533359	0.387565874250347	-13.2319634215923	-15.8289319068696	-10.6349949363149	18.31	9.66	29.28	-0.841833293472536	-0.703718192221983	-0.565603090971429	-0.829619035492914	-0.693507862443628	-0.557396689394343	-0.807499746791957	-0.675330079582175	-0.54290210274682	-0.450287234441455	22.1578104774931	-1.53781001950826	-43.6051514908732	-0.969063973192713	-0.875326190704476	-1.12172909118799	-0.948369233151754	-0.85560878725886	-1.0994457088575	-0.912015753443669	-0.815861652580879	-1.06225733644087	0.0115231611243413	0.0114396553890965	0.0124392955225732
253	13.6259639633796	0.27	-0.450055500253742	-0.566312381666834	-0.33379861884065	0.333527256050767	-11.2919337583175	-13.7841132317554	-8.79975428487964	16.17	9.13	30.04	-0.827106393777386	-0.677564849663219	-0.528023305549051	-0.817916833940198	-0.670036770112148	-0.522156706284097	-0.788673676070297	-0.645606541342654	-0.502814506145388	-0.450055500253742	21.5344172040747	1.20750383912316	-39.9460254941758	-0.969063973192713	-0.875326190704476	-1.12172909118799	-0.948369233151754	-0.85560878725886	-1.0994457088575	-0.912015753443669	-0.815861652580879	-1.06225733644087	0.0115231611243413	0.0114396553890965	0.0124392955225732
253	13.6259639633796	0.27	-0.446942926004887	-0.562909582854413	-0.33097626915536	0.446909872618719	-15.0122558436074	-17.6197263070507	-12.4047853801641	12.65	7.92	24.35	-1.34093148226261	-1.1424925750645	-0.944053667866386	-1.33687254323937	-1.13903430164931	-0.941196060059258	-1.29994389027922	-1.10662343166361	-0.914656489988509	-0.446942926004887	21.1107915308199	1.28110585597176	-38.3737777791777	-0.969063973192713	-0.875326190704476	-1.12172909118799	-0.948369233151754	-0.85560878725886	-1.0994457088575	-0.912015753443669	-0.815861652580879	-1.06225733644087	0.0115231611243413	0.0114396553890965	0.0124392955225732
253	13.6259639633796	0.27	-0.443770462694186	-0.558098229862963	-0.329442695525409	0.2830306851836	-10.954169365553	-13.6762340179961	-8.23210471310998	17.67	8.66	31.1	-0.752710429799962	-0.602893861014463	-0.453077292228964	-0.742483670372586	-0.594702596176436	-0.446921521980286	-0.70696725704083	-0.566475368972807	-0.425439024446903	-0.443770462694186	23.5185314156957	-0.249622747890661	-42.7683617889482	-0.969063973192713	-0.875326190704476	-1.12172909118799	-0.948369233151754	-0.85560878725886	-1.0994457088575	-0.912015753443669	-0.815861652580879	-1.06225733644087	0.0115231611243413	0.0114396553890965	0.0124392955225732
253	13.6259639633796	0.27	-0.443401718713749	-0.557681527301251	-0.329121910126247	0.421943063210713	-14.8156904552776	-17.5231734658338	-12.1082074447214	15.76	10.04	28.78	-1.07792535708458	-0.911376495564456	-0.744827634044335	-1.06676230088877	-0.901938228834153	-0.737114156779534	-1.04581466458364	-0.884008232658782	-0.721817189229084	-0.443401718713749	23.1550172873447	-0.0177109678240331	-41.8152828059718	-0.969063973192713	-0.875326190704476	-1.12172909118799	-0.948369233151754	-0.85560878725886	-1.0994457088575	-0.912015753443669	-0.815861652580879	-1.06225733644087	0.0115231611243413	0.0114396553890965	0.0124392955225732
253	13.6259639633796	0.27	-0.439171021842333	-0.551429575769354	-0.326912467915312	0.389111113014496	-13.4893259388008	-16.1282081480029	-10.8504437295987	15.54	10.15	24.16	-1.00554664174196	-0.841020048392876	-0.676493455043797	-0.995551881843092	-0.83266062168418	-0.669769361525268	-0.993726237656513	-0.833243088986844	-0.669266546118654	-0.439171021842333	21.3957490472933	0.623313430116648	-40.3812726010416	-0.969063973192713	-0.875326190704476	-1.12172909118799	-0.948369233151754	-0.85560878725886	-1.0994457088575	-0.912015753443669	-0.815861652580879	-1.06225733644087	0.0115231611243413	0.0114396553890965	0.0124392955225732
253	13.6259639633796	0.27	-0.437240422380081	-0.548527128542029	-0.325953716218133	0.380667245234597	-13.8129872656139	-16.5638083405272	-11.0621661907005	14.56	9.36	28.99	-1.0999591244415	-0.917284302392661	-0.734609480343821	-1.09126284166576	-0.910032247746168	-0.72880165382658	-1.05994973652882	-0.884227855258443	-0.707806808281613	-0.437240422380081	22.1368603143618	-1.14985885288157	-42.5476407399244	-0.969063973192713	-0.875326190704476	-1.12172909118799	-0.948369233151754	-0.85560878725886	-1.0994457088575	-0.912015753443669	-0.815861652580879	-1.06225733644087	0.0115231611243413	0.0114396553890965	0.0124392955225732
253	13.6259639633796	0.27	-0.434635002284523	-0.546790436297042	-0.322479568272004	0.375410718157883	-13.4750033313489	-16.1886810734975	-10.7613255892003	14.76	8.55	24.99	-1.06127842364781	-0.883378344981705	-0.705478266315606	-1.05243535080173	-0.876017619576142	-0.699599888350556	-1.02893572772918	-0.856691594502599	-0.683758896742464	-0.434635002284523	20.4771444063843	0.0527235708995539	-40.3819529126377	-0.969063973192713	-0.875326190704476	-1.12172909118799	-0.948369233151754	-0.85560878725886	-1.0994457088575	-0.912015753443669	-0.815861652580879	-1.06225733644087	0.0115231611243413	0.0114396553890965	0.0124392955225732
253	13.6259639633796	0.27	-0.434320218202706	-0.545965318068515	-0.322675118336898	0.397294381606013	-12.8020530908037	-15.2639025566107	-10.3402036249966	16.42	9.03	28.4	-0.902220402907717	-0.756705138465948	-0.611189874024179	-0.891792612399758	-0.747959201625251	-0.604125790850744	-0.864412215106158	-0.724940246919502	-0.585665779948564	-0.434320218202706	22.7784934431385	-0.874854267592689	-42.6033579845233	-0.969063973192713	-0.875326190704476	-1.12172909118799	-0.948369233151754	-0.85560878725886	-1.0994457088575	-0.912015753443669	-0.815861652580879	-1.06225733644087	0.0115231611243413	0.0114396553890965	0.0124392955225732
253	13.6259639633796	0.27	-0.430381588961159	-0.540530909252304	-0.320232268670014	0.403181295300429	-14.7862651475724	-17.5950273761963	-11.9775029189486	15.59	9.8	24.07	-1.09376663471472	-0.919164439172135	-0.744562243629553	-1.08279451923386	-0.909943844895068	-0.73709317055628	-1.07833460626575	-0.907231507881432	-0.733774977476727	-0.430381588961159	21.1705798387388	-0.624670274699694	-41.5056009907421	-0.969063973192713	-0.875326190704476	-1.12172909118799	-0.948369233151754	-0.85560878725886	-1.0994457088575	-0.912015753443669	-0.815861652580879	-1.06225733644087	0.0115231611243413	0.0114396553890965	0.0124392955225732
253	13.6259639633796	0.27	-0.429259510162715	-0.540672939585129	-0.317846080740301	0.356567347226192	-12.010072334611	-14.5289776794563	-9.49116698976581	17.11	9.84	28.94	-0.82536939881348	-0.682274169678213	-0.539178940542947	-0.814883289486239	-0.673606049022561	-0.532328808558883	-0.796398050074079	-0.657909803158971	-0.519808982068276	-0.429259510162715	22.6482346638279	-0.343354067171295	-42.1411051231254	-0.969063973192713	-0.875326190704476	-1.12172909118799	-0.948369233151754	-0.85560878725886	-1.0994457088575	-0.912015753443669	-0.815861652580879	-1.06225733644087	0.0115231611243413	0.0114396553890965	0.0124392955225732
253	13.6259639633796	0.27	-0.427210096246324	-0.538255010137585	-0.316165182355063	0.393509990893224	-11.7505240609181	-14.0281197993773	-9.47292832245885	14.8	8.57	25.23	-0.917167990979058	-0.768257236182264	-0.61934648138547	-0.909444742105446	-0.761787928604646	-0.614131115103847	-0.88878526456844	-0.743737312241474	-0.600042590508992	-0.427210096246324	20.5020595673775	-1.42445254302899	-41.9643481189454	-0.969063973192713	-0.875326190704476	-1.12172909118799	-0.948369233151754	-0.85560878725886	-1.0994457088575	-0.912015753443669	-0.815861652580879	-1.06225733644087	0.0115231611243413	0.0114396553890965	0.0124392955225732
253	13.6259639633796	0.27	-0.422570442481839	-0.532248019968079	-0.312892864995598	0.43089827332975	-15.3986404855965	-18.1616056912405	-12.6356752799526	15.97	9.57	28.01	-1.10277845074374	-0.935010328214327	-0.767242205684913	-1.09092044160665	-0.92495630420999	-0.758992166813333	-1.06669477012902	-0.90468576485757	-0.741999922824104	-0.422570442481839	22.0685854595312	-0.474662256025326	-41.8843434153037	-0.969063973192713	-0.875326190704476	-1.12172909118799	-0.948369233151754	-0.85560878725886	-1.0994457088575	-0.912015753443669	-0.815861652580879	-1.06225733644087	0.0115231611243413	0.0114396553890965	0.0124392955225732
253	13.6259639633796	0.27	-0.42248602327271	-0.53170037977253	-0.313271666772889	0.399607978142086	-13.0866487581785	-15.5911098491509	-10.5821876672061	14.07	8.06	26.8	-1.0701930369908	-0.898283734387883	-0.726374431784964	-1.06293198500617	-0.892189053646288	-0.721446122286402	-1.02333794111246	-0.858102019975229	-0.69435958658655	-0.42248602327271	21.1735136012499	0.524010577282191	-39.5836275640026	-0.969063973192713	-0.875326190704476	-1.12172909118799	-0.948369233151754	-0.85560878725886	-1.0994457088575	-0.912015753443669	-0.815861652580879	-1.06225733644087	0.0115231611243413	0.0114396553890965	0.0124392955225732
253	13.6259639633796	0.27	-0.416885586810339	-0.524339507682764	-0.309431665937913	0.45211256495457	-15.1667280144738	-17.7734801740749	-12.5599758548726	16.24	9.06	29.08	-1.06215882157858	-0.906377017740971	-0.750595213903364	-1.05022859400521	-0.896196540142671	-0.742164486280128	-1.01536592262327	-0.865939617843256	-0.717177028532785	-0.416885586810339	23.2851804209147	0.000275460909284415	-41.6151835057094	-0.969063973192713	-0.875326190704476	-1.12172909118799	-0.948369233151754	-0.85560878725886	-1.0994457088575	-0.912015753443669	-0.815861652580879	-1.06225733644087	0.0115231611243413	0.0114396553890965	0.0124392955225732
253	13.6259639633796	0.27	-0.414827415007748	-0.520707435343935	-0.308947394671561	0.407797866738186	-13.3889631966207	-15.9080603565605	-10.8698660366808	17.13	10.57	28.91	-0.902330975469579	-0.759443700296918	-0.616556425124257	-0.890828025782534	-0.749762283042996	-0.608696540303459	-0.877493055582155	-0.738849388787166	-0.599214304624389	-0.414827415007748	23.9393595468117	-0.689034948037698	-43.1886829415646	-0.969063973192713	-0.875326190704476	-1.12172909118799	-0.948369233151754	-0.85560878725886	-1.0994457088575	-0.912015753443669	-0.815861652580879	-1.06225733644087	0.0115231611243413	0.0114396553890965	0.0124392955225732
253	13.6259639633796	0.27	-0.412421895427501	-0.517965603647988	-0.306878187207013	0.415971046941822	-12.9294301680145	-15.3213712811777	-10.5374890548512	14.96	9.18	25.27	-0.99113859033253	-0.836404063014371	-0.681669535696213	-0.982449407776327	-0.829071417847318	-0.67569342791831	-0.967352345426359	-0.815799875723518	-0.665272501944611	-0.412421895427501	21.796225534949	-0.445627508427733	-41.2857193497527	-0.969063973192713	-0.875326190704476	-1.12172909118799	-0.948369233151754	-0.85560878725886	-1.0994457088575	-0.912015753443669	-0.815861652580879	-1.06225733644087	0.0115231611243413	0.0114396553890965	0.0124392955225732
253	13.6259639633796	0.27	-0.407477182188192	-0.510831774016169	-0.304122590360214	0.465874144879341	-14.0502769087031	-16.3991407446367	-11.7014130727694	15.23	9.06	27.76	-1.04283731183729	-0.89347077570716	-0.744104239577028	-1.03312098271207	-0.885146125234846	-0.737171267757616	-1.00451543677131	-0.860175846463461	-0.716316516539736	-0.407477182188192	22.3855842625986	0.377464906916302	-40.6066321942503	-0.969063973192713	-0.875326190704476	-1.12172909118799	-0.948369233151754	-0.85560878725886	-1.0994457088575	-0.912015753443669	-0.815861652580879	-1.06225733644087	0.0115231611243413	0.0114396553890965	0.0124392955225732
253	13.6259639633796	0.27	-0.401467294454401	-0.505513740619792	-0.29742084828901	0.445058094195458	-15.2778759490206	-17.9414443230258	-12.6143075750153	17.15	7.77	31.84	-1.01658337929594	-0.86566245621524	-0.714741533134541	-1.00359331857509	-0.854600886550599	-0.705608454526111	-0.937567974954121	-0.798333227591235	-0.659497471170368	-0.401467294454401	24.6545805935367	-0.922872628746734	-42.7884358566792	-0.969063973192713	-0.875326190704476	-1.12172909118799	-0.948369233151754	-0.85560878725886	-1.0994457088575	-0.912015753443669	-0.815861652580879	-1.06225733644087	0.0115231611243413	0.0114396553890965	0.0124392955225732
253	13.6259639633796	0.27	-0.400980914551963	-0.503789690008015	-0.298172139095912	0.401949411790278	-13.8126470792303	-16.4431914958299	-11.1821026626307	17.92	9.86	29.25	-0.892739340766001	-0.74992092933253	-0.607102517899058	-0.880278890256574	-0.739453873385478	-0.598628856514382	-0.859000339384383	-0.721428095173735	-0.584041684065079	-0.400980914551963	24.6409857273061	-0.00545342918372699	-42.5710241819177	-0.969063973192713	-0.875326190704476	-1.12172909118799	-0.948369233151754	-0.85560878725886	-1.0994457088575	-0.912015753443669	-0.815861652580879	-1.06225733644087	0.0115231611243413	0.0114396553890965	0.0124392955225732
253	13.6259639633796	0.27	-0.395126578621829	-0.496503313193496	-0.293749844050162	0.425405390877675	-13.7306543677582	-16.2221261659966	-11.2391825695199	15.71	8.26	30.66	-1.00126216164718	-0.847483525427712	-0.693704889208241	-0.990997014280487	-0.83879494853687	-0.686592882793253	-0.939457805807562	-0.795595845962056	-0.651125581505521	-0.395126578621829	23.214828077225	-1.49525257134334	-42.7529922818736	-0.969063973192713	-0.875326190704476	-1.12172909118799	-0.948369233151754	-0.85560878725886	-1.0994457088575	-0.912015753443669	-0.815861652580879	-1.06225733644087	0.0115231611243413	0.0114396553890965	0.0124392955225732
253	13.6259639633796	0.27	-0.39474206007916	-0.497228788884353	-0.292255331273967	0.407629095872923	-14.4647416648908	-17.1871948150092	-11.7422885147724	16.33	9.4	30.33	-1.02150599593524	-0.859699357537794	-0.697892719140346	-1.0098657444943	-0.849902922935178	-0.68994010137606	-0.975374814927895	-0.821036381777609	-0.66632787478149	-0.39474206007916	23.0786481727105	0.372966530579355	-41.9156105819053	-0.969063973192713	-0.875326190704476	-1.12172909118799	-0.948369233151754	-0.85560878725886	-1.0994457088575	-0.912015753443669	-0.815861652580879	-1.06225733644087	0.0115231611243413	0.0114396553890965	0.0124392955225732
253	13.6259639633796	0.27	-0.392619529854669	-0.493509298134879	-0.291729761574458	0.434953925761012	-14.4608678893889	-17.0342253858178	-11.88751039296	18.33	9.66	30.83	-0.905046751374265	-0.768321494456702	-0.63159623753914	-0.891891870739197	-0.757153919374434	-0.622415968009672	-0.861618714223629	-0.732486092263362	-0.602262753007176	-0.392619529854669	24.4058132523087	0.294340815444848	-41.9609783753837	-0.969063973192713	-0.875326190704476	-1.12172909118799	-0.948369233151754	-0.85560878725886	-1.0994457088575	-0.912015753443669	-0.815861652580879	-1.06225733644087	0.0115231611243413	0.0114396553890965	0.0124392955225732
253	13.6259639633796	0.27	-0.391984903076288	-0.493497675061176	-0.290472131091401	0.430423885755816	-14.6769939619446	-17.3130235421199	-12.0409643817693	16.57	10	27.41	-1.01439091344662	-0.859942763636108	-0.705494613825592	-1.00240501709352	-0.849781804288079	-0.697158591482635	-0.98687260428332	-0.836892736824599	-0.686214533844117	-0.391984903076288	23.326744685304	-0.184688877722676	-42.1515044171885	-0.969063973192713	-0.875326190704476	-1.12172909118799	-0.948369233151754	-0.85560878725886	-1.0994457088575	-0.912015753443669	-0.815861652580879	-1.06225733644087	0.0115231611243413	0.0114396553890965	0.0124392955225732
253	13.6259639633796	0.27	-0.391923537562876	-0.492530378272444	-0.291316696853309	0.492826778494858	-15.8624701989739	-18.3748615477486	-13.3500788501991	14.95	8.82	25.49	-1.18983746007879	-1.02715120889904	-0.8644649577193	-1.17944422484565	-1.01817903875625	-0.856913852666858	-1.15446558700734	-0.996513648544331	-0.839115564497641	-0.391923537562876	21.5735094747107	1.21777366620362	-39.7220402415261	-0.969063973192713	-0.875326190704476	-1.12172909118799	-0.948369233151754	-0.85560878725886	-1.0994457088575	-0.912015753443669	-0.815861652580879	-1.06225733644087	0.0115231611243413	0.0114396553890965	0.0124392955225732
253	13.6259639633796	0.27	-0.388748062478712	-0.489106610473941	-0.288389514483483	0.4375142754354	-15.2592654037525	-17.9606021526072	-12.5579286548979	16.2	8.92	25.43	-1.07601323469341	-0.914177118708327	-0.752341002723243	-1.0640073212159	-0.903976936185978	-0.74394655115606	-1.04256895799848	-0.886882275032443	-0.73102254325042	-0.388748062478712	21.7610996370548	-0.985001971600741	-42.0328727849487	-0.969063973192713	-0.875326190704476	-1.12172909118799	-0.948369233151754	-0.85560878725886	-1.0994457088575	-0.912015753443669	-0.815861652580879	-1.06225733644087	0.0115231611243413	0.0114396553890965	0.0124392955225732
253	13.6259639633796	0.27	-0.384669461199137	-0.483923915024037	-0.285415007374237	0.384820257772008	-12.8917943213769	-15.4366952453876	-10.3468933973663	13.6	7.73	23.28	-1.09563755880354	-0.915010229478434	-0.734382900153329	-1.08948985452861	-0.909876038655775	-0.730262222782941	-1.0615748412415	-0.886738280229879	-0.711172831022559	-0.384669461199137	21.0937415203829	-0.861884372842097	-40.8175564856703	-0.969063973192713	-0.875326190704476	-1.12172909118799	-0.948369233151754	-0.85560878725886	-1.0994457088575	-0.912015753443669	-0.815861652580879	-1.06225733644087	0.0115231611243413	0.0114396553890965	0.0124392955225732
253	13.6259639633796	0.27	-0.384167084766927	-0.481939310982683	-0.286394858551172	0.453443763425486	-13.9995188635508	-16.3992041143097	-11.599833612792	15.91	10.03	34.04	-0.999519288565668	-0.853260258072408	-0.707001227579147	-0.988885947907343	-0.844182887482277	-0.699479827057211	-1.83484392139853	-0.809939983087044	-0.671395078807339	-0.384167084766927	25.7349907788438	1.40961331820079	-41.6008597465372	-0.969063973192713	-0.875326190704476	-1.12172909118799	-0.948369233151754	-0.85560878725886	-1.0994457088575	-0.912015753443669	-0.815861652580879	-1.06225733644087	0.0115231611243413	0.0114396553890965	0.0124392955225732
253	13.6259639633796	0.27	-0.379526712902037	-0.476447559130917	-0.282605866673156	0.432264371787317	-14.4759449573786	-17.0661296859922	-11.8857602287649	15.22	8.52	25.52	-1.08577602505162	-0.920984093282118	-0.756192161512613	-1.07567632345147	-0.912417257851952	-0.749158192252434	-1.04812665437817	-0.889621159595467	-0.730383519422765	-0.379526712902037	22.6761897529543	1.3475074640402	-39.5797876755754	-0.969063973192713	-0.875326190704476	-1.12172909118799	-0.948369233151754	-0.85560878725886	-1.0994457088575	-0.912015753443669	-0.815861652580879	-1.06225733644087	0.0115231611243413	0.0114396553890965	0.0124392955225732
253	13.6259639633796	0.27	-0.376941092611598	-0.473626338730759	-0.280255846492438	0.400674295854404	-14.0516931604075	-16.7348732972859	-11.3685130235292	19.89	11.35	32.46	-0.820879019644823	-0.689263665219141	-0.557648310793459	-0.807285301469535	-0.67784949115789	-0.548413680846245	-0.790920956941712	-0.66427361390372	-0.537394531956668	-0.376941092611598	26.2862281624954	-1.87282570479151	-46.2727499538574	-0.969063973192713	-0.875326190704476	-1.12172909118799	-0.948369233151754	-0.85560878725886	-1.0994457088575	-0.912015753443669	-0.815861652580879	-1.06225733644087	0.0115231611243413	0.0114396553890965	0.0124392955225732
253	13.6259639633796	0.27	-0.375458442058549	-0.472753801784717	-0.278163082332381	0.494125906684286	-13.6720155202402	-15.8318497097291	-11.5121813307513	15.35	8.76	28.46	-0.998904858860211	-0.8626308980932	-0.726356937326188	-0.989349711154365	-0.854379295777127	-0.719408880399889	-1.021923038301	-0.824186541874066	-0.694048082358193	-0.375458442058549	22.8259693488391	-0.264080509737441	-40.6697799385938	-0.969063973192713	-0.875326190704476	-1.12172909118799	-0.948369233151754	-0.85560878725886	-1.0994457088575	-0.912015753443669	-0.815861652580879	-1.06225733644087	0.0115231611243413	0.0114396553890965	0.0124392955225732
253	13.6259639633796	0.27	-0.370902635016046	-0.465767298130186	-0.276037971901906	0.386255446699844	-14.4406989401461	-17.2827389831744	-11.5986588971178	17.77	10.37	27.9	-0.94632164105011	-0.790704872199581	-0.635088103349052	-0.933331300717186	-0.779850713373228	-0.626370126029269	-0.920518851868041	-0.769851735005445	-0.617662996777874	-0.370902635016046	24.750141380451	0.345462109084391	-42.6621029777514	-0.969063973192713	-0.875326190704476	-1.12172909118799	-0.948369233151754	-0.85560878725886	-1.0994457088575	-0.912015753443669	-0.815861652580879	-1.06225733644087	0.0115231611243413	0.0114396553890965	0.0124392955225732
253	13.6259639633796	0.27	-0.369443674248594	-0.465458760856086	-0.273428587641101	0.381185599110416	-12.8510748545419	-15.407522354138	-10.2946273549458	15.33	8.31	27.94	-0.973416103602456	-0.811904920498266	-0.650393737394076	-0.964145368394469	-0.804172404563769	-0.64419944073307	-0.926651817470912	-0.772854816642639	-0.618818865241672	-0.369443674248594	22.8273423775046	-0.110647568678452	-41.1639201342336	-0.969063973192713	-0.875326190704476	-1.12172909118799	-0.948369233151754	-0.85560878725886	-1.0994457088575	-0.912015753443669	-0.815861652580879	-1.06225733644087	0.0115231611243413	0.0114396553890965	0.0124392955225732
253	13.6259639633796	0.27	-0.367060102197835	-0.460277950085796	-0.273842254309875	0.383765578317435	-13.1131291482617	-15.7074982756249	-10.5187600208985	16.87	9.13	28.53	-0.904693358070353	-0.755267365673427	-0.605841373276501	-0.893554702616146	-0.745968454736371	-0.598382206856595	-0.865929071637443	-1.3674871942776	-0.580232686160317	-0.367060102197835	23.8818195323272	0.912756891554045	-41.105851765717	-0.969063973192713	-0.875326190704476	-1.12172909118799	-0.948369233151754	-0.85560878725886	-1.0994457088575	-0.912015753443669	-0.815861652580879	-1.06225733644087	0.0115231611243413	0.0114396553890965	0.0124392955225732
253	13.6259639633796	0.27	-0.360262295956721	-0.453897274112947	-0.266627317800495	0.417737976928908	-13.654401693025	-16.1712983823265	-11.1375050037236	15.64	9.74	26.41	-1.00206729826735	-0.846105803658931	-0.690144309050513	-0.991916042517544	-0.837534486723245	-0.683152930928946	-0.977281908682607	-0.825505275688769	-0.673348745904109	-0.360262295956721	24.140420018046	-1.79444439965004	-43.5682553118846	-0.969063973192713	-0.875326190704476	-1.12172909118799	-0.948369233151754	-0.85560878725886	-1.0994457088575	-0.912015753443669	-0.815861652580879	-1.06225733644087	0.0115231611243413	0.0114396553890965	0.0124392955225732
253	13.6259639633796	0.27	-0.358250175338284	-0.45133293472052	-0.265167415956048	0.393742689565873	-13.7053282875938	-16.3605277214446	-11.050128853743	18.17	11.14	27.59	-0.876374310170379	-0.734144877732469	-0.591915445294559	-0.863825849554304	-0.723632944671665	-0.583440039789027	-0.859694539828604	-0.720865703005833	-0.580546191389663	-0.358250175338284	24.8334941188251	0.128398740601988	-43.0973567225734	-0.969063973192713	-0.875326190704476	-1.12172909118799	-0.948369233151754	-0.85560878725886	-1.0994457088575	-0.912015753443669	-0.815861652580879	-1.06225733644087	0.0115231611243413	0.0114396553890965	0.0124392955225732
253	13.6259639633796	0.27	-0.353240574068738	-0.443513836193264	-0.262967311944212	0.410765019315718	-12.2703272348619	-14.5648329364061	-9.97582153331779	17.19	9.17	27.43	-0.823760826644609	-0.693987699709507	-0.564214572774406	-0.813192418341359	-0.68508421081961	-0.55697600329786	-0.792710955618773	-0.66825913672086	-0.543328349810607	-0.353240574068738	23.5145740253607	-0.256927652574139	-41.6785792957971	-0.969063973192713	-0.875326190704476	-1.12172909118799	-0.948369233151754	-0.85560878725886	-1.0994457088575	-0.912015753443669	-0.815861652580879	-1.06225733644087	0.0115231611243413	0.0114396553890965	0.0124392955225732
253	13.6259639633796	0.27	-0.352595431010448	-0.444138879616857	-0.26105198240404	0.354465530011201	-12.5526747056707	-15.197484536377	-9.90786487496429	15.62	8.48	27.07	-0.942897978503802	-0.778805964662246	-0.614713950820689	-0.933382544648418	-0.770946496499336	-0.608510448350255	-0.902471246333151	-0.744897869484936	-0.588771553581886	-0.352595431010448	21.7500743497251	-0.90381651247435	-42.0133364691484	-0.969063973192713	-0.875326190704476	-1.12172909118799	-0.948369233151754	-0.85560878725886	-1.0994457088575	-0.912015753443669	-0.815861652580879	-1.06225733644087	0.0115231611243413	0.0114396553890965	0.0124392955225732
253	13.6259639633796	0.27	-0.350055890675694	-0.440984450592845	-0.259127330758542	0.408808904290219	-13.7336480748928	-16.312195626541	-11.1551005232446	16.01	8.84	26.18	-0.988529788315509	-0.832268110013604	-0.6760064317117	-0.977841180819803	-0.823269102331411	-0.668697023843019	-2.24047241210924	-0.803290188337846	-0.652540134730923	-0.350055890675694	22.9349764797163	0.0367664714168395	-41.5867072430012	-0.969063973192713	-0.875326190704476	-1.12172909118799	-0.948369233151754	-0.85560878725886	-1.0994457088575	-0.912015753443669	-0.815861652580879	-1.06225733644087	0.0115231611243413	0.0114396553890965	0.0124392955225732
253	13.6259639633796	0.27	-0.346300448304381	-0.435391598885436	-0.257209297723327	0.446288294746313	-15.7335968667434	-18.4697952622108	-12.9973984712761	14.78	9.38	26.52	-1.209357031784	-1.0301974513481	-0.851037870912211	-1.19923205051021	-1.02157243025916	-0.843912810008107	-1.17732246488819	-1.00195474048464	-0.828821765405332	-0.346300448304381	23.9546062808926	1.72629911393955	-39.6546506875878	-0.969063973192713	-0.875326190704476	-1.12172909118799	-0.948369233151754	-0.85560878725886	-1.0994457088575	-0.912015753443669	-0.815861652580879	-1.06225733644087	0.0115231611243413	0.0114396553890965	0.0124392955225732
253	13.6259639633796	0.27	-0.343161463064104	-0.430587989417445	-0.255734936710762	0.410501135838602	-13.8655467364215	-16.4597665103691	-11.2713269624738	14.03	8.48	25.09	-1.13340447499105	-0.954768872897287	-0.776133270803525	-1.12583857626278	-0.9483954336171	-0.770952290971424	-1.09979704813579	-0.926029594827888	-0.75299312290105	-0.343161463064104	21.3489971108089	-0.283981274206667	-40.59277784358	-0.969063973192713	-0.875326190704476	-1.12172909118799	-0.948369233151754	-0.85560878725886	-1.0994457088575	-0.912015753443669	-0.815861652580879	-1.06225733644087	0.0115231611243413	0.0114396553890965	0.0124392955225732
253	13.6259639633796	0.27	-0.3419686328939	-0.429698597912762	-0.254238667875038	0.466989532950719	-13.5618055160511	-15.8239340047529	-11.2996770273492	18.35	10.85	31.58	-0.839769049531338	-0.719718909641706	-0.599668769752073	-0.82753729808237	-0.709235762137314	-0.590934226192258	-0.809259235785605	-0.693730017427897	-0.577955842448765	-0.3419686328939	26.3707833976338	-0.0943008852999374	-43.6358037673371	-0.969063973192713	-0.875326190704476	-1.12172909118799	-0.948369233151754	-0.85560878725886	-1.0994457088575	-0.912015753443669	-0.815861652580879	-1.06225733644087	0.0115231611243413	0.0114396553890965	0.0124392955225732
253	13.6259639633796	0.27	-0.340494290671265	-0.428782975972033	-0.252205605370497	0.386883595925353	-12.6539161925572	-15.1410074758083	-10.166824909306	16.42	9.49	29.46	-0.894974221952649	-0.74796401872084	-0.600953815489032	-0.884630710719354	-0.739319552723977	-0.594008394728599	-0.858728901744626	-0.717062173008477	-0.576769500079112	-0.340494290671265	24.9087408561791	-0.0912685706766433	-42.5854478697807	-0.969063973192713	-0.875326190704476	-1.12172909118799	-0.948369233151754	-0.85560878725886	-1.0994457088575	-0.912015753443669	-0.815861652580879	-1.06225733644087	0.0115231611243413	0.0114396553890965	0.0124392955225732
253	13.6259639633796	0.27	-0.329815776122817	-0.413846751668594	-0.245784800577041	0.473791406817047	-14.6239446974899	-17.0301649386708	-12.217724456309	16.1	8.98	27.43	-1.02593255216323	-0.880976840812721	-0.73602112946221	-1.01465575711839	-0.871293362837339	-0.727930968556292	-0.986913234909246	-0.847374906114237	-0.708297925705209	-0.329815776122817	23.7914048136378	0.578851594378919	-40.6977399331056	-0.969063973192713	-0.875326190704476	-1.12172909118799	-0.948369233151754	-0.85560878725886	-1.0994457088575	-0.912015753443669	-0.815861652580879	-1.06225733644087	0.0115231611243413	0.0114396553890965	0.0124392955225732
253	13.6259639633796	0.27	-0.327705632662673	-0.41231285237528	-0.243098412950067	0.40409841777044	-13.3678108519329	-15.9022942321442	-10.8333274717215	16.1	8.74	27.27	-0.958240626153803	-0.805517697890974	-0.652794769628145	-0.947715509038953	-0.796670057875525	-0.645624606712098	-0.919779122218877	-0.772485776617496	-0.62650964982178	-0.327705632662673	24.8866400194574	0.26980388535636	-41.7014480021371	-0.969063973192713	-0.875326190704476	-1.12172909118799	-0.948369233151754	-0.85560878725886	-1.0994457088575	-0.912015753443669	-0.815861652580879	-1.06225733644087	0.0115231611243413	0.0114396553890965	0.0124392955225732
253	13.6259639633796	0.27	-0.326835638112095	-0.411647572118326	-0.242023704105864	0.441205316703159	-14.0652033628615	-16.5365703523047	-11.5938363734184	15.16	9.22	26.58	-1.05631109660713	-0.898446901122754	-0.740582705638379	-1.04662063626074	-0.890204666333557	-0.733788696406378	-1.02550010315914	-0.872573432857678	-0.718674582244823	-0.326835638112095	23.8505102227369	-0.705847816093378	-42.4814101179801	-0.969063973192713	-0.875326190704476	-1.12172909118799	-0.948369233151754	-0.85560878725886	-1.0994457088575	-0.912015753443669	-0.815861652580879	-1.06225733644087	0.0115231611243413	0.0114396553890965	0.0124392955225732
253	13.6259639633796	0.27	-0.326354698717784	-0.409483866437646	-0.243225530997923	0.425632315633854	-13.9251447396459	-16.4507349251512	-11.3995545541405	17.44	8.7	27.48	-0.917347581390681	-0.776512289909863	-0.635676998429044	-0.905215293143044	-0.766242604656278	-0.627269916169512	-0.876334869914005	-0.742093668264537	-0.607749336378152	-0.326354698717784	24.5922315738391	1.90397418303835	-40.1358761344562	-0.969063973192713	-0.875326190704476	-1.12172909118799	-0.948369233151754	-0.85560878725886	-1.0994457088575	-0.912015753443669	-0.815861652580879	-1.06225733644087	0.0115231611243413	0.0114396553890965	0.0124392955225732
253	13.6259639633796	0.27	-0.317695205112265	-0.399498278357711	-0.235892131866819	0.439450150274189	-13.9015219456846	-16.3528425901072	-11.4502013012621	16.25	9.52	31.58	-0.976566871942224	-0.830177733744358	-0.683788595546492	-0.965577342606398	-0.820835554707721	-0.676093766809044	-0.930794702420221	-0.789520950366021	-0.651028361876027	-0.317695205112265	25.5714594829626	-0.698806484936742	-43.4366140702754	-0.969063973192713	-0.875326190704476	-1.12172909118799	-0.948369233151754	-0.85560878725886	-1.0994457088575	-0.912015753443669	-0.815861652580879	-1.06225733644087	0.0115231611243413	0.0114396553890965	0.0124392955225732
253	13.6259639633796	0.27	-0.313988294811648	-0.394858693976489	-0.233117895646807	0.365334695864051	-13.0373159224865	-15.7201917343449	-10.3544401106282	15.71	8.85	26.59	-0.970001637144086	-0.804456968622564	-0.638912300101043	-0.960048337392949	-0.796202341992071	-0.632356346591194	-0.936040058783419	-0.775515376565777	-0.616506340667608	-0.313988294811648	23.9273127918259	0.855881172006047	-40.8794719238785	-0.969063973192713	-0.875326190704476	-1.12172909118799	-0.948369233151754	-0.85560878725886	-1.0994457088575	-0.912015753443669	-0.815861652580879	-1.06225733644087	0.0115231611243413	0.0114396553890965	0.0124392955225732
253	13.6259639633796	0.27	-0.308975499553067	-0.388371393815389	-0.229579605290746	0.462923500106953	-13.889755644092	-16.2255979929448	-11.5539132952392	14.97	8.75	25.88	-1.04908158911079	-0.898055463336421	-0.747029337562055	-1.03986656906524	-0.890167040564966	-0.740467512064689	-1.01553287839578	-0.869142945152865	-0.72310020062097	-0.308975499553067	23.2673780322057	2.02510843724274	-39.0871481354684	-0.969063973192713	-0.875326190704476	-1.12172909118799	-0.948369233151754	-0.85560878725886	-1.0994457088575	-0.912015753443669	-0.815861652580879	-1.06225733644087	0.0115231611243413	0.0114396553890965	0.0124392955225732
253	13.6259639633796	0.27	-0.303036249242506	-0.38094799595532	-0.225124502529692	0.480525144377184	-14.9917467787075	-17.4254179982322	-12.5580755591828	17.48	9.72	30.52	-0.969142315996141	-0.833789823315472	-0.698437330634803	-0.956254212434223	-0.822701699915642	-0.68914918739706	-0.926818829575481	-0.797146775648333	-0.667893217351727	-0.303036249242506	24.1157971087998	0.309326012029872	-41.658172397267	-0.969063973192713	-0.875326190704476	-1.12172909118799	-0.948369233151754	-0.85560878725886	-1.0994457088575	-0.912015753443669	-0.815861652580879	-1.06225733644087	0.0115231611243413	0.0114396553890965	0.0124392955225732
253	13.6259639633796	0.27	-0.302342768394393	-0.380769374949952	-0.223916161838834	0.475316176189041	-14.6217911184749	-17.020312405025	-12.2232698319248	16.36	9.84	30.51	-1.00979290533223	-0.867491770029237	-0.725190634726247	-0.998232978925478	-0.857560881262793	-0.716888783600108	-0.968325421699222	-0.832116326100612	-0.696336938246851	-0.302342768394393	24.5083570038596	-1.46338633725903	-43.7406302915187	-0.969063973192713	-0.875326190704476	-1.12172909118799	-0.948369233151754	-0.85560878725886	-1.0994457088575	-0.912015753443669	-0.815861652580879	-1.06225733644087	0.0115231611243413	0.0114396553890965	0.0124392955225732
253	13.6259639633796	0.27	-0.296736422683619	-0.37354737023119	-0.219925475136048	0.456736638632688	-15.0270486866649	-17.5858197903935	-12.4682775829362	15.93	9.59	28.1	-1.0706145728376	-0.914838062850609	-0.759061552863618	-1.05918752936923	-0.905073676510338	-0.750959823651443	-1.03484666663489	-0.883840118112265	-0.734327454059482	-0.296736422683619	24.2255549411793	0.0588787983554473	-42.0838234733244	-0.969063973192713	-0.875326190704476	-1.12172909118799	-0.948369233151754	-0.85560878725886	-1.0994457088575	-0.912015753443669	-0.815861652580879	-1.06225733644087	0.0115231611243413	0.0114396553890965	0.0124392955225732
253	13.6259639633796	0.27	-0.279019041780962	-0.350052562332317	-0.207985521229607	0.455436940747447	-15.309470688233	-17.9231698527678	-12.6957715236982	15.47	8.61	29.13	-1.1226385602674	-0.95892647746346	-0.795214394659519	-1.11164229078518	-0.949533771446562	-0.787425252107944	-1.06673020834123	-0.911481763546752	-0.755589817360318	-0.279019041780962	24.5717076562042	-1.37412986516409	-42.9224128365555	-0.969063973192713	-0.875326190704476	-1.12172909118799	-0.948369233151754	-0.85560878725886	-1.0994457088575	-0.912015753443669	-0.815861652580879	-1.06225733644087	0.0115231611243413	0.0114396553890965	0.0124392955225732
253	13.6259639633796	0.27	-0.27341260598363	-0.344356448043001	-0.202468763924259	0.437580118883741	-14.0458183538335	-16.5320068371022	-11.5596298705649	16.52	9.51	30.52	-0.971583953509875	-0.825470970401028	-0.679357987292181	-0.960190470895822	-0.815790912269465	-0.671391353643108	-0.928240382437551	-0.788341212224726	-0.648887184635397	-0.27341260598363	24.6661453412534	-1.36314473042075	-43.4827405149044	-0.969063973192713	-0.875326190704476	-1.12172909118799	-0.948369233151754	-0.85560878725886	-1.0994457088575	-0.912015753443669	-0.815861652580879	-1.06225733644087	0.0115231611243413	0.0114396553890965	0.0124392955225732
253	13.6259639633796	0.27	-0.267265512538667	-0.335524178715501	-0.199006846361834	0.473143027661526	-15.3867475823069	-17.9217736785123	-12.8517214861015	14.82	8.23	27.36	-1.17051210034189	-1.00494373788407	-0.839375375426256	-1.16061538365227	-0.996446906915865	-0.832278430179462	-1.11622294891874	-0.958629519105022	-0.800173414520709	-0.267265512538667	24.0557135226883	0.101603002223963	-41.4535843953232	-0.969063973192713	-0.875326190704476	-1.12172909118799	-0.948369233151754	-0.85560878725886	-1.0994457088575	-0.912015753443669	-0.815861652580879	-1.06225733644087	0.0115231611243413	0.0114396553890965	0.0124392955225732
253	13.6259639633796	0.27	-0.266016685895997	-0.334300367023966	-0.197733004768028	0.581211667535819	-17.1062250213895	-19.3733202711998	-14.8391297715793	14.11	8.72	24.19	-1.32674275978327	-1.17148531468253	-1.0162278695818	-1.31763561281742	-1.16344389983367	-1.00925218684991	-1.2959916021568	-1.14466398167296	-0.99284720325663	-0.266016685895997	24.1275201837394	1.46443781136734	-38.7415927378729	-0.969063973192713	-0.875326190704476	-1.12172909118799	-0.948369233151754	-0.85560878725886	-1.0994457088575	-0.912015753443669	-0.815861652580879	-1.06225733644087	0.0115231611243413	0.0114396553890965	0.0124392955225732
253	13.6259639633796	0.28	-0.648297725215532	-0.81004081541487	-0.486554635016195	0.382979820722926	-15.0968672025693	-18.0886773746918	-12.1050570304468	15.45	8.63	22.53	-1.13429610844326	-0.946687110552263	-0.759078112661262	-1.12322614709176	-0.937448085885092	-0.751670024678428	-1.11234514578677	-0.9280194397046	-0.743855876021365	-0.648297725215532	18.1447636873999	-1.03118921854932	-41.0638850784385	-0.969063973192713	-0.875326190704476	-1.12172909118799	-0.948369233151754	-0.85560878725886	-1.0994457088575	-0.912015753443669	-0.815861652580879	-1.06225733644087	0.0115231611243413	0.0114396553890965	0.0124392955225732
253	13.6259639633796	0.28	-0.590593211345428	-0.73726419203524	-0.443922230655616	0.422288351521182	-15.2746991304342	-18.06408847358	-12.4853097872883	13.91	7.92	24.17	-1.25413065790766	-1.06047246711677	-0.866814276325876	-1.24611656843506	-1.05369588352787	-0.861275198620691	-1.21156912481013	-1.02524506249039	-0.83737603289195	-0.590593211345428	19.541933111726	-1.8009643615989	-41.6214160313533	-0.969063973192713	-0.875326190704476	-1.12172909118799	-0.948369233151754	-0.85560878725886	-1.0994457088575	-0.912015753443669	-0.815861652580879	-1.06225733644087	0.0115231611243413	0.0114396553890965	0.0124392955225732
253	13.6259639633796	0.28	-0.568856010970422	-0.71015261944413	-0.427559402496715	0.392299229400672	-14.6815758659693	-17.5345267908446	-11.828624941094	17.02	9.99	26.24	-1.00083634566391	-0.837995511002687	-0.675154676341466	-0.988255414032046	-0.827461556797878	-0.666667699563711	-0.978268423573372	-0.818571262159258	-0.659423453341816	-0.568856010970422	21.3360237715004	-2.31373960331873	-44.3455276054011	-0.969063973192713	-0.875326190704476	-1.12172909118799	-0.948369233151754	-0.85560878725886	-1.0994457088575	-0.912015753443669	-0.815861652580879	-1.06225733644087	0.0115231611243413	0.0114396553890965	0.0124392955225732
253	13.6259639633796	0.28	-0.564494444053383	-0.704307548453011	-0.424681339653755	0.406134590205563	-14.9996553053897	-17.8315413010781	-12.1677693097014	14.73	8.93	25.88	-1.17160898803924	-0.985541893241865	-0.799474798444493	-1.16193320632835	-0.977402754396657	-0.792872302464967	-1.13740060719037	-0.955942391812281	-0.776202557015147	-0.564494444053383	20.0439519149988	0.341299507747241	-40.0000553130873	-0.969063973192713	-0.875326190704476	-1.12172909118799	-0.948369233151754	-0.85560878725886	-1.0994457088575	-0.912015753443669	-0.815861652580879	-1.06225733644087	0.0115231611243413	0.0114396553890965	0.0124392955225732
253	13.6259639633796	0.28	-0.555655785136815	-0.694421301817719	-0.416890268455911	0.372974949749558	-13.1257652466747	-15.7828946666874	-10.468635826662	13.95	7.57	25.1	-1.09283516636442	-0.908850888885815	-0.724866611407214	-1.08575018920915	-0.9029587031441	-0.720167217079048	-1.04538612130658	-0.868912099904619	-0.693159214743716	-0.555655785136815	19.3281593501788	1.05312283233105	-38.4262414550977	-0.969063973192713	-0.875326190704476	-1.12172909118799	-0.948369233151754	-0.85560878725886	-1.0994457088575	-0.912015753443669	-0.815861652580879	-1.06225733644087	0.0115231611243413	0.0114396553890965	0.0124392955225732
253	13.6259639633796	0.28	-0.544789571301277	-0.681503907795863	-0.408075234806692	0.37063733835686	-13.3828616884466	-16.1056279079351	-10.6600954689581	13.66	8.09	24.12	-1.13772614158084	-0.945385779377449	-0.753045417174057	-1.13115075742658	-0.939922008750936	-0.748693260075296	-1.1034095358584	-0.915961263235127	-0.730236855662277	-0.544789571301277	18.7300523142003	0.252906127262113	-39.1301971742996	-0.969063973192713	-0.875326190704476	-1.12172909118799	-0.948369233151754	-0.85560878725886	-1.0994457088575	-0.912015753443669	-0.815861652580879	-1.06225733644087	0.0115231611243413	0.0114396553890965	0.0124392955225732
253	13.6259639633796	0.28	-0.541093368876524	-0.675400555990803	-0.406786181762246	0.401252348421369	-14.6676979550696	-17.4651363906301	-11.8702595195091	14.52	9.49	26.48	-1.16293919121382	-0.976668055451804	-0.79039691968979	-1.15384936260161	-0.969034169430804	-0.784218976260003	-1.13387563641992	-0.952289253906605	-0.770335803666194	-0.541093368876524	20.5728877358378	-1.28546457506381	-41.7043875196482	-0.969063973192713	-0.875326190704476	-1.12172909118799	-0.948369233151754	-0.85560878725886	-1.0994457088575	-0.912015753443669	-0.815861652580879	-1.06225733644087	0.0115231611243413	0.0114396553890965	0.0124392955225732
253	13.6259639633796	0.28	-0.540219775117625	-0.677089292864603	-0.403350257370647	0.342461771534805	-12.6809275609936	-15.4243389508592	-9.93751617112803	16.31	8.46	28.53	-0.917905707972801	-0.754644709747982	-0.591383711523163	-0.907480864250965	-0.746074054727209	-0.584667245203454	-0.871153375520114	-0.716560430128783	-0.561411613178316	-0.540219775117625	20.7969303631782	1.56605439373885	-39.5514872615152	-0.969063973192713	-0.875326190704476	-1.12172909118799	-0.948369233151754	-0.85560878725886	-1.0994457088575	-0.912015753443669	-0.815861652580879	-1.06225733644087	0.0115231611243413	0.0114396553890965	0.0124392955225732
253	13.6259639633796	0.28	-0.538125973730543	-0.673999641217821	-0.402252306243265	0.419410060297429	-15.0591887861854	-17.8255084931863	-12.2928690791844	15.8	9.22	27.27	-1.09407055430935	-0.924283031199292	-0.754495508089234	-1.08266504683051	-0.914647531017531	-0.746630015204551	-1.05650195816059	-0.893061797925464	-0.729129512688814	-0.538125973730543	20.8064003008153	0.958842823995842	-40.2672684976715	-0.969063973192713	-0.875326190704476	-1.12172909118799	-0.948369233151754	-0.85560878725886	-1.0994457088575	-0.912015753443669	-0.815861652580879	-1.06225733644087	0.0115231611243413	0.0114396553890965	0.0124392955225732
253	13.6259639633796	0.28	-0.532511633317596	-0.664850866857834	-0.400172399777358	0.354818091649904	-13.5763242326288	-16.4346115046142	-10.7180369606435	15.18	9.8	25.09	-1.0481571711879	-0.865862974540456	-0.68356877789301	-1.03848911207763	-0.85787637229285	-0.67726363250807	-1.03020987231821	-0.850764256016037	-0.672750179483668	-0.532511633317596	20.9959484648608	1.85216906314555	-39.7155572476154	-0.969063973192713	-0.875326190704476	-1.12172909118799	-0.948369233151754	-0.85560878725886	-1.0994457088575	-0.912015753443669	-0.815861652580879	-1.06225733644087	0.0115231611243413	0.0114396553890965	0.0124392955225732
253	13.6259639633796	0.28	-0.532355735829506	-0.666073220880151	-0.39863825077886	0.416545300209008	-14.8946715096755	-17.6469276101152	-12.1424154092358	18.73	10.39	26.13	-0.917981394259083	-0.774810869153541	-0.631640344047999	-0.904131380509694	-0.763120935939139	-0.622110491368584	-0.898199631242963	-0.757925748351731	-0.618497170527909	-0.532355735829506	21.4546231796961	-1.14462946742047	-42.6195190346849	-0.969063973192713	-0.875326190704476	-1.12172909118799	-0.948369233151754	-0.85560878725886	-1.0994457088575	-0.912015753443669	-0.815861652580879	-1.06225733644087	0.0115231611243413	0.0114396553890965	0.0124392955225732
253	13.6259639633796	0.28	-0.530366446021632	-0.662958734713302	-0.397774157329962	0.44213721953597	-15.810238442854	-18.5829777363551	-13.0374991493529	15.6	10.02	25.31	-1.15429016894461	-0.982060198433841	-0.809830227923067	-1.14268323945014	-0.97218512214087	-0.801687004831604	-1.1360461512515	-0.966345893493107	-0.796293346472118	-0.530366446021632	21.0912545194705	1.11985709890858	-39.9229168360128	-0.969063973192713	-0.875326190704476	-1.12172909118799	-0.948369233151754	-0.85560878725886	-1.0994457088575	-0.912015753443669	-0.815861652580879	-1.06225733644087	0.0115231611243413	0.0114396553890965	0.0124392955225732
253	13.6259639633796	0.28	-0.530137938216688	-0.661886625936439	-0.398389250496937	0.458897537967712	-15.6694301983101	-18.3259958727388	-13.0128645238815	13.86	8.76	26.78	-1.27663584095079	-1.09157266744761	-0.906509493944424	-1.26862925457722	-1.08472672864141	-0.900824202705602	-1.23289452386635	-1.05446907512523	-0.876047227624256	-0.530137938216688	20.0374505871861	-0.732056456706391	-40.6005828196048	-0.969063973192713	-0.875326190704476	-1.12172909118799	-0.948369233151754	-0.85560878725886	-1.0994457088575	-0.912015753443669	-0.815861652580879	-1.06225733644087	0.0115231611243413	0.0114396553890965	0.0124392955225732
253	13.6259639633796	0.28	-0.523206075415966	-0.655648478500408	-0.390763672331525	0.416688532506472	-13.993137181554	-16.5780448575944	-11.4082295055136	14.67	8.3	26.9	-1.09324804158587	-0.922784921309245	-0.752321801032615	-1.08435162416553	-0.915275664912812	-0.746199705660094	-1.04661471700935	-0.883430804559672	-0.720179371627721	-0.523206075415966	20.6056109706323	0.238220035404822	-39.8479570172506	-0.969063973192713	-0.875326190704476	-1.12172909118799	-0.948369233151754	-0.85560878725886	-1.0994457088575	-0.912015753443669	-0.815861652580879	-1.06225733644087	0.0115231611243413	0.0114396553890965	0.0124392955225732
253	13.6259639633796	0.28	-0.521194413219846	-0.652855188014495	-0.389533638425196	0.446077063574962	-15.7961520516789	-18.5444036846951	-13.0479004186626	16.05	9.18	27.02	-1.12074763008854	-0.954654583530678	-0.788561536972812	-1.10853715193698	-0.944253679150828	-0.779970206364679	-1.08254121193292	-0.922378716520186	-0.761631712487976	-0.521194413219846	21.8715081799802	-0.391950393236222	-41.9129286385003	-0.969063973192713	-0.875326190704476	-1.12172909118799	-0.948369233151754	-0.85560878725886	-1.0994457088575	-0.912015753443669	-0.815861652580879	-1.06225733644087	0.0115231611243413	0.0114396553890965	0.0124392955225732
253	13.6259639633796	0.28	-0.520677545844282	-0.649896586223748	-0.391458505464816	0.340617710755035	-12.9339840161869	-15.7436377984282	-10.1243302339457	14.77	8.57	25.92	-1.03114083280169	-0.847120546131099	-0.663100259460512	-1.02251729997456	-0.84003599317217	-0.657554686369784	-0.995506383623891	-0.817699079728572	-0.640518153512147	-0.520677545844282	20.4826330181268	-0.471793160315216	-41.0965470464741	-0.969063973192713	-0.875326190704476	-1.12172909118799	-0.948369233151754	-0.85560878725886	-1.0994457088575	-0.912015753443669	-0.815861652580879	-1.06225733644087	0.0115231611243413	0.0114396553890965	0.0124392955225732
253	13.6259639633796	0.28	-0.520039931431708	-0.651334004280705	-0.388745858582712	0.453968583589939	-14.4959421848327	-16.9780910572041	-12.0137933124613	13.9	8.05	24.28	-1.17910274197252	-1.00672125741479	-0.83433977285706	-1.17158098306298	-1.00029915837471	-0.829017333686432	-1.14162138582287	-0.974335247040888	-0.807284110566717	-0.520039931431708	19.6109956211428	1.18286042371435	-38.2423779180416	-0.969063973192713	-0.875326190704476	-1.12172909118799	-0.948369233151754	-0.85560878725886	-1.0994457088575	-0.912015753443669	-0.815861652580879	-1.06225733644087	0.0115231611243413	0.0114396553890965	0.0124392955225732
253	13.6259639633796	0.28	-0.518930096932179	-0.64972363230392	-0.388136561560438	0.443942485638391	-14.400222436086	-16.916457236222	-11.8839876359499	15.95	8.9	27.88	-1.02839294522523	-0.875424857353424	-0.722456769481614	-1.01737185810225	-0.866043099468649	-0.714714340835043	-0.986117789639106	-0.839722450381875	-0.692858938041104	-0.518930096932179	21.3798044626238	1.41999135089646	-39.6968121594837	-0.969063973192713	-0.875326190704476	-1.12172909118799	-0.948369233151754	-0.85560878725886	-1.0994457088575	-0.912015753443669	-0.815861652580879	-1.06225733644087	0.0115231611243413	0.0114396553890965	0.0124392955225732
253	13.6259639633796	0.28	-0.51580074497914	-0.646009634713816	-0.385591855244463	0.463194758810293	-15.4883023815014	-18.0915521345832	-12.8850526284197	15.14	9.2	26.68	-1.15744762632824	-0.990898884405522	-0.824350142482807	-1.14688728633786	-0.981858104609206	-0.816828922880547	-1.12100366958052	-0.961360477272185	-0.799562069295061	-0.51580074497914	20.7411941292331	-0.27585088954821	-41.2327723284957	-0.969063973192713	-0.875326190704476	-1.12172909118799	-0.948369233151754	-0.85560878725886	-1.0994457088575	-0.912015753443669	-0.815861652580879	-1.06225733644087	0.0115231611243413	0.0114396553890965	0.0124392955225732
253	13.6259639633796	0.28	-0.500567167301948	-0.626950750137409	-0.374183584466487	0.406150673651353	-13.4594198586542	-16.000429702824	-10.9184100144844	17.61	9.07	31.87	-0.883703606761191	-0.743363653034059	-0.603023699306926	-0.871781619486878	-0.733334982851145	-0.594888346215413	-0.832166248078688	-0.700691249783435	-0.56803290948258	-0.500567167301948	22.9135875850417	-0.00554476594766565	-42.1297868075077	-0.969063973192713	-0.875326190704476	-1.12172909118799	-0.948369233151754	-0.85560878725886	-1.0994457088575	-0.912015753443669	-0.815861652580879	-1.06225733644087	0.0115231611243413	0.0114396553890965	0.0124392955225732
253	13.6259639633796	0.28	-0.486920521201567	-0.60756695596194	-0.366274086441194	0.366180468366838	-14.2132620960989	-17.132802213856	-11.2937219783418	15.08	9.01	25	-1.10001884026455	-0.912568527446269	-0.725118214627991	-1.09010816249741	-0.904346693160437	-0.718585223823461	-1.07158521390393	-0.889161013207881	-0.707010442774533	-0.486920521201567	20.5204804804037	0.248094932350024	-40.541089054029	-0.969063973192713	-0.875326190704476	-1.12172909118799	-0.948369233151754	-0.85560878725886	-1.0994457088575	-0.912015753443669	-0.815861652580879	-1.06225733644087	0.0115231611243413	0.0114396553890965	0.0124392955225732
253	13.6259639633796	0.28	-0.480802577872557	-0.601151070313096	-0.360454085432018	0.433743728481986	-12.9311997943165	-15.2380223633803	-10.6243772252527	14.52	7.97	24.57	-1.01488407313099	-0.861244878421037	-0.707605683711087	-1.00695950593136	-0.85451997939555	-0.702080452859739	-0.977643700033592	-0.829883281345448	-0.681848023308048	-0.480802577872557	19.9499439541165	-0.776674996277888	-40.3674378572189	-0.969063973192713	-0.875326190704476	-1.12172909118799	-0.948369233151754	-0.85560878725886	-1.0994457088575	-0.912015753443669	-0.815861652580879	-1.06225733644087	0.0115231611243413	0.0114396553890965	0.0124392955225732
253	13.6259639633796	0.28	-0.479071283741722	-0.597544054935108	-0.360598512548336	0.447415218226279	-13.2528275933925	-15.5523523732856	-10.9533028134993	14.42	8.24	26.02	-1.04268166282376	-0.888513838969542	-0.734346015115324	-1.03477085802887	-0.88177270235205	-0.728774546675232	-1.00172756565069	-0.85431905322183	-0.70595802717569	-0.479071283741722	19.9540275020566	-0.0108946326116439	-39.7470610619466	-0.969063973192713	-0.875326190704476	-1.12172909118799	-0.948369233151754	-0.85560878725886	-1.0994457088575	-0.912015753443669	-0.815861652580879	-1.06225733644087	0.0115231611243413	0.0114396553890965	0.0124392955225732
253	13.6259639633796	0.28	-0.478711328374592	-0.598719609744771	-0.358703047004413	0.355073750178274	-12.712996879742	-15.3880298884995	-10.0379638709845	15.59	9.1	28.23	-0.956658670188478	-0.790354501337024	-0.62405033248557	-0.947064641851404	-0.782428285102902	-0.6177919283544	-0.918848844779318	-0.759060000830768	-0.599577929212999	-0.478711328374592	22.0093518518096	0.671134733092146	-40.7025057884048	-0.969063973192713	-0.875326190704476	-1.12172909118799	-0.948369233151754	-0.85560878725886	-1.0994457088575	-0.912015753443669	-0.815861652580879	-1.06225733644087	0.0115231611243413	0.0114396553890965	0.0124392955225732
253	13.6259639633796	0.28	-0.476479885575518	-0.594503976263034	-0.358455794888002	0.442127652187797	-15.8327061025602	-18.6094395412677	-13.0559726638526	14.32	9.37	23.41	-1.25633405600061	-1.06887517118315	-0.881416286365692	-1.24709685270899	-1.06101626040825	-0.874935668107503	-1.23956659976394	-1.05543961312184	-0.869819139511956	-0.476479885575518	20.8176848917793	-1.72681333319038	-42.5407279629098	-0.969063973192713	-0.875326190704476	-1.12172909118799	-0.948369233151754	-0.85560878725886	-1.0994457088575	-0.912015753443669	-0.815861652580879	-1.06225733644087	0.0115231611243413	0.0114396553890965	0.0124392955225732
253	13.6259639633796	0.28	-0.475878866042211	-0.593975834978748	-0.357781897105675	0.440386098097937	-17.0319181371617	-20.02953739004	-14.0342988842835	15.52	10.64	26.54	-1.25101886017415	-1.06379145956346	-0.876564058952767	-1.2386540453136	-1.05327716208444	-0.86790027885528	-1.23241137857012	-1.04736047933999	-0.863784316640769	-0.475878866042211	22.447158326238	1.19480414225873	-40.8726495081792	-0.969063973192713	-0.875326190704476	-1.12172909118799	-0.948369233151754	-0.85560878725886	-1.0994457088575	-0.912015753443669	-0.815861652580879	-1.06225733644087	0.0115231611243413	0.0114396553890965	0.0124392955225732
253	13.6259639633796	0.28	-0.474505914766271	-0.593689590742757	-0.355322238789786	0.426062228596758	-14.1029768917253	-16.658572552192	-11.5473812312587	16.2	9.07	27.07	-0.997920003229076	-0.844828853206771	-0.691737703184467	-0.986782770998967	-0.83540018647756	-0.684017601956154	-0.962184904264748	-0.815096993697527	-0.667029865772852	-0.474505914766271	22.3362585044723	-0.392680532164324	-41.7129910434117	-0.969063973192713	-0.875326190704476	-1.12172909118799	-0.948369233151754	-0.85560878725886	-1.0994457088575	-0.912015753443669	-0.815861652580879	-1.06225733644087	0.0115231611243413	0.0114396553890965	0.0124392955225732
253	13.6259639633796	0.28	-0.472985858031013	-0.589977285619599	-0.355994430442427	0.430279611961342	-14.4473937207655	-17.0429500978038	-11.8518373437272	15.86	8.18	30.96	-1.04175425589446	-0.88310027365097	-0.724446291407479	-1.03076321308311	-0.873783111892816	-0.716803010702523	-0.974313415138549	-0.826453889869599	-0.677429884485953	-0.472985858031013	23.5555858374193	0.972607467009335	-40.6723951361663	-0.969063973192713	-0.875326190704476	-1.12172909118799	-0.948369233151754	-0.85560878725886	-1.0994457088575	-0.912015753443669	-0.815861652580879	-1.06225733644087	0.0115231611243413	0.0114396553890965	0.0124392955225732
253	13.6259639633796	0.28	-0.471448176057507	-0.589957722060398	-0.352938630054616	0.412803382713239	-13.5625634301365	-16.0880635453428	-11.0370633149303	14.91	8.67	27.21	-1.04430567951712	-0.880370840094224	-0.716436000671333	-1.03526648060234	-0.872750612321395	-0.71023474404045	-1.00398769398835	-0.845689838916679	-0.688008918738597	-0.471448176057507	21.5297615265198	-0.0245968183996942	-41.0136699757447	-0.969063973192713	-0.875326190704476	-1.12172909118799	-0.948369233151754	-0.85560878725886	-1.0994457088575	-0.912015753443669	-0.815861652580879	-1.06225733644087	0.0115231611243413	0.0114396553890965	0.0124392955225732
253	13.6259639633796	0.28	-0.470797531936534	-0.589182529360663	-0.352412534512406	0.369957633411328	-12.7095293153511	-15.2990763848903	-10.1199822458119	15.7	8.9	28.9	-0.944606415928943	-0.784720765664948	-0.624835115400954	-0.934931892521105	-0.776683768151465	-0.618435643781824	-0.902550190516308	-0.749275674131184	-0.597013413598084	-0.470797531936534	22.1393233404149	0.327041490670786	-40.8481825718921	-0.969063973192713	-0.875326190704476	-1.12172909118799	-0.948369233151754	-0.85560878725886	-1.0994457088575	-0.912015753443669	-0.815861652580879	-1.06225733644087	0.0115231611243413	0.0114396553890965	0.0124392955225732
253	13.6259639633796	0.28	-0.469777603509166	-0.586678573657248	-0.352876633361083	0.370329863462758	-12.7360642305074	-15.3289470069362	-10.1431814540786	13.61	8.12	22.64	-1.08700390697464	-0.903137806646289	-0.719271706317936	-1.08086946959222	-0.898041005901577	-0.715212542210938	-1.06301263788826	-0.882344749608276	-0.703514247205039	-0.469777603509166	19.6209406765817	-0.983390295301153	-40.4909196061642	-0.969063973192713	-0.875326190704476	-1.12172909118799	-0.948369233151754	-0.85560878725886	-1.0994457088575	-0.912015753443669	-0.815861652580879	-1.06225733644087	0.0115231611243413	0.0114396553890965	0.0124392955225732
253	13.6259639633796	0.28	-0.468755366431496	-0.586950598239461	-0.350560134623531	0.345675603288082	-12.5661055709075	-15.2653881855196	-9.8668229562955	15.41	9.13	27.93	-0.959624459083877	-0.789940099440885	-0.620255739797892	-0.950333709005097	-0.782292174284706	-0.614250639564315	-0.924345615524679	-0.761066422705405	-0.597176218578609	-0.468755366431496	21.7397313825966	-0.648225586928402	-41.7326054960711	-0.969063973192713	-0.875326190704476	-1.12172909118799	-0.948369233151754	-0.85560878725886	-1.0994457088575	-0.912015753443669	-0.815861652580879	-1.06225733644087	0.0115231611243413	0.0114396553890965	0.0124392955225732
253	13.6259639633796	0.28	-0.468428555220167	-0.585302298013123	-0.351554812427212	0.390305165763854	-12.6622790280166	-15.1331578614626	-10.1914001945705	14.74	7.88	26.67	-0.993120211913563	-0.830967690070542	-0.66881516822752	-0.984879228557699	-0.824072260070243	-0.663265291582786	-0.945888091572555	-0.791179157701056	-0.636619438371629	-0.468428555220167	20.2088342702083	-1.67246682748192	-41.367439125979	-0.969063973192713	-0.875326190704476	-1.12172909118799	-0.948369233151754	-0.85560878725886	-1.0994457088575	-0.912015753443669	-0.815861652580879	-1.06225733644087	0.0115231611243413	0.0114396553890965	0.0124392955225732
253	13.6259639633796	0.28	-0.46809565709433	-0.586492493238559	-0.349698820950102	0.366769063640083	-13.8810548909484	-16.7287444760818	-11.0333653058149	17.8	9.7	32.86	-0.914568057557608	-0.758883574712754	-0.603199091867901	-0.901974988459401	-0.748434190202898	-0.594893391946395	-0.864192677203065	-0.718175936828214	-0.571104318793618	-0.46809565709433	24.6860729698614	-1.42584003490561	-44.553583901346	-0.969063973192713	-0.875326190704476	-1.12172909118799	-0.948369233151754	-0.85560878725886	-1.0994457088575	-0.912015753443669	-0.815861652580879	-1.06225733644087	0.0115231611243413	0.0114396553890965	0.0124392955225732
253	13.6259639633796	0.28	-0.462115482564484	-0.578517611764677	-0.34571335336429	0.426881884490755	-14.7133623693092	-17.3751021676305	-12.0516225709878	14.68	8.87	25.82	-1.14476456517269	-0.969394925706348	-0.79402528624001	-1.13541437928283	-0.96147712056825	-0.787539861853669	-1.11043285924282	-0.940203846831863	-0.769694693485554	-0.462115482564484	21.8980362168237	-0.485342514221932	-41.3387500930683	-0.969063973192713	-0.875326190704476	-1.12172909118799	-0.948369233151754	-0.85560878725886	-1.0994457088575	-0.912015753443669	-0.815861652580879	-1.06225733644087	0.0115231611243413	0.0114396553890965	0.0124392955225732
253	13.6259639633796	0.28	-0.459595589469114	-0.575935413909761	-0.343255765028468	0.455159448492064	-15.9322901297381	-18.6538418910517	-13.2107383684244	15.7	9.27	27.17	-1.15178726693823	-0.983744207320682	-0.815701147703131	-1.13999232550262	-0.973670120164107	-0.807347914825591	-1.11420196609734	-0.951220007522307	-0.78940727706876	-0.459595589469114	21.0476999423807	-0.612410081154085	-41.744385871026	-0.969063973192713	-0.875326190704476	-1.12172909118799	-0.948369233151754	-0.85560878725886	-1.0994457088575	-0.912015753443669	-0.815861652580879	-1.06225733644087	0.0115231611243413	0.0114396553890965	0.0124392955225732
253	13.6259639633796	0.28	-0.459217512154587	-0.573511472296227	-0.344923552012947	0.506991940766042	-15.2949334857107	-17.6497633541065	-12.9401036173149	17.16	9.01	28.41	-0.999476268631794	-0.86612623311535	-0.732776197598907	-0.986688436480201	-0.855044552400377	-0.723400668320553	-0.956199581517065	-0.828975108457516	-0.700652482680493	-0.459217512154587	22.9818734094718	0.399379038155834	-41.4135602633859	-0.969063973192713	-0.875326190704476	-1.12172909118799	-0.948369233151754	-0.85560878725886	-1.0994457088575	-0.912015753443669	-0.815861652580879	-1.06225733644087	0.0115231611243413	0.0114396553890965	0.0124392955225732
253	13.6259639633796	0.28	-0.458143318267088	-0.572263428938125	-0.344023207596051	0.394748322255071	-13.3318054936684	-15.9092082280319	-10.7544027593049	14.73	7.65	23.47	-1.04502977743288	-0.875727662127049	-0.706425546821215	-1.03639034424113	-0.868487877391246	-0.700585410541364	-1.00696419508523	-0.844533127830722	-0.681897501551503	-0.458143318267088	20.6469617402767	-1.53187822764198	-41.5887196114472	-0.969063973192713	-0.875326190704476	-1.12172909118799	-0.948369233151754	-0.85560878725886	-1.0994457088575	-0.912015753443669	-0.815861652580879	-1.06225733644087	0.0115231611243413	0.0114396553890965	0.0124392955225732
253	13.6259639633796	0.28	-0.449186855884607	-0.562507376805187	-0.335866334964027	0.367844688139532	-13.366575745518	-16.1023816127664	-10.6307698782696	16.33	9.74	25.53	-0.956990507742577	-0.794397152986442	-0.631803798230308	-0.946084219055718	-0.785343850354501	-0.624603481653283	-0.936554263236524	-0.776575295303115	-0.618327685167602	-0.449186855884607	21.9269607352546	0.920136300154224	-40.6594821395551	-0.969063973192713	-0.875326190704476	-1.12172909118799	-0.948369233151754	-0.85560878725886	-1.0994457088575	-0.912015753443669	-0.815861652580879	-1.06225733644087	0.0115231611243413	0.0114396553890965	0.0124392955225732
253	13.6259639633796	0.28	-0.447153780368685	-0.557760289189119	-0.336547271548252	0.41631434115276	-14.9457982807592	-17.7088143042981	-12.1827822572202	15.74	10.12	25.3	-1.09056703710381	-0.920411421573422	-0.75025580604303	-1.07931068692257	-0.910911342330647	-0.742511997738722	-1.07347384649228	-0.906025012593932	-0.738524158767469	-0.447153780368685	21.9184371749402	-0.530940606075908	-42.4776682354177	-0.969063973192713	-0.875326190704476	-1.12172909118799	-0.948369233151754	-0.85560878725886	-1.0994457088575	-0.912015753443669	-0.815861652580879	-1.06225733644087	0.0115231611243413	0.0114396553890965	0.0124392955225732
253	13.6259639633796	0.28	-0.447143177776358	-0.56040212199433	-0.333884233558386	0.39920806560475	-15.1057528259302	-17.9990312530937	-12.2124743987666	15.84	10.62	24.79	-1.10210239411266	-0.924943466136278	-0.747784538159896	-1.09053301993758	-0.91523382653501	-0.739934633132443	-1.09151261227383	-0.915919515298207	-0.740426847691684	-0.447143177776358	22.2983817518106	-0.260021554301014	-42.1297073346908	-0.969063973192713	-0.875326190704476	-1.12172909118799	-0.948369233151754	-0.85560878725886	-1.0994457088575	-0.912015753443669	-0.815861652580879	-1.06225733644087	0.0115231611243413	0.0114396553890965	0.0124392955225732
253	13.6259639633796	0.28	-0.446873858082988	-0.558749103375788	-0.334998612790188	0.35606747577323	-12.3624113987876	-14.9580407790068	-9.76678201856853	15.71	10.04	29.06	-0.922898296636375	-0.762750188398458	-0.602602080160541	-0.913426002774029	-0.754921596716793	-0.596417190659558	-0.893861633710252	-0.73974912706018	-0.583559059711302	-0.446873858082988	22.5118069098766	0.523967966508004	-41.601735551697	-0.969063973192713	-0.875326190704476	-1.12172909118799	-0.948369233151754	-0.85560878725886	-1.0994457088575	-0.912015753443669	-0.815861652580879	-1.06225733644087	0.0115231611243413	0.0114396553890965	0.0124392955225732
253	13.6259639633796	0.28	-0.446811559495793	-0.559996611870433	-0.333626507121153	0.450203696346593	-14.3376360688323	-16.811406497683	-11.8638656399815	15.42	9.23	28.5	-1.05651573244408	-0.901051204422827	-0.745586676401573	-1.04627761649702	-0.892319610162724	-0.738361603828425	-1.01602894939124	-0.866370598577737	-0.717846291714567	-0.446811559495793	23.0881148969951	1.21026796848627	-40.4252883797508	-0.969063973192713	-0.875326190704476	-1.12172909118799	-0.948369233151754	-0.85560878725886	-1.0994457088575	-0.912015753443669	-0.815861652580879	-1.06225733644087	0.0115231611243413	0.0114396553890965	0.0124392955225732
253	13.6259639633796	0.28	-0.442878073465099	-0.554600898932291	-0.331155247997907	0.505730207316733	-16.216429689303	-18.7194437668442	-13.7134156117618	15.88	8.84	26.9	-1.14342227200712	-0.990533004619961	-0.8376437372328	-1.13133391279342	-0.980061003972416	-0.828788095151415	-1.10053958488627	-0.954166698524599	-0.80648527569778	-0.442878073465099	22.564358365402	-0.464939434569467	-41.466824920076	-0.969063973192713	-0.875326190704476	-1.12172909118799	-0.948369233151754	-0.85560878725886	-1.0994457088575	-0.912015753443669	-0.815861652580879	-1.06225733644087	0.0115231611243413	0.0114396553890965	0.0124392955225732
253	13.6259639633796	0.28	-0.44211770749471	-0.552876942230174	-0.331358472759246	0.471203727516931	-16.3161236401975	-19.014747047878	-13.617500232517	15.51	7.42	27.4	-1.18803226275971	-1.01942356839789	-0.850814874036068	-1.17630236731135	-1.0093584108683	-0.842414454425263	-1.11599819885928	-0.958071320303351	-0.798921178876509	-0.44211770749471	21.9717710784171	-1.34307652952632	-42.2512182375603	-0.969063973192713	-0.875326190704476	-1.12172909118799	-0.948369233151754	-0.85560878725886	-1.0994457088575	-0.912015753443669	-0.815861652580879	-1.06225733644087	0.0115231611243413	0.0114396553890965	0.0124392955225732
253	13.6259639633796	0.28	-0.440522279929768	-0.549645347767274	-0.331399212092263	0.410506486555949	-13.655850828859	-16.2108086149302	-11.1008930427878	16.84	8.95	31.95	-0.935209514927939	-0.787812744752493	-0.640415974577047	-0.923739075797227	-0.778150141890952	-0.632561207984678	-0.880714433708487	-0.741378616539968	-0.603061033663104	-0.440522279929768	24.3138049784716	0.723709184252295	-41.7958110164636	-0.969063973192713	-0.875326190704476	-1.12172909118799	-0.948369233151754	-0.85560878725886	-1.0994457088575	-0.912015753443669	-0.815861652580879	-1.06225733644087	0.0115231611243413	0.0114396553890965	0.0124392955225732
253	13.6259639633796	0.28	-0.431745529481649	-0.539160962061881	-0.324330096901417	0.363318814336602	-13.39159103861	-16.159391030283	-10.623791046937	18.22	10.81	28.63	-0.863446694754713	-0.715554503144674	-0.567662311534634	-0.851026126903919	-0.705261345140549	-0.559496563377178	-0.841708705445352	-0.697681777727273	-0.553281523438175	-0.431745529481649	24.7110781551634	-1.28821602895692	-45.0810789228232	-0.969063973192713	-0.875326190704476	-1.12172909118799	-0.948369233151754	-0.85560878725886	-1.0994457088575	-0.912015753443669	-0.815861652580879	-1.06225733644087	0.0115231611243413	0.0114396553890965	0.0124392955225732
253	13.6259639633796	0.28	-0.431393209496553	-0.539455924126171	-0.323330494866934	0.341247651080009	-12.6731548460947	-15.4222923079717	-9.92401738421767	14.78	9.4	25.53	-1.00983231320237	-0.829822248096576	-0.649812182990783	-1.00137839452036	-0.822875302832286	-0.644372211144209	-0.986553948154617	-0.811138532990868	-0.635535027292235	-0.431393209496553	22.0676823498737	-1.40196171608151	-42.8919381404106	-0.969063973192713	-0.875326190704476	-1.12172909118799	-0.948369233151754	-0.85560878725886	-1.0994457088575	-0.912015753443669	-0.815861652580879	-1.06225733644087	0.0115231611243413	0.0114396553890965	0.0124392955225732
253	13.6259639633796	0.28	-0.43136353904127	-0.540627004229574	-0.322100073852965	0.457955680007216	-14.6671357825531	-17.1584955569961	-12.1757760081101	16.16	9.25	26.31	-1.02994243676001	-0.880398023124666	-0.730853609489319	-1.0185100153288	-0.870625553452257	-0.722741091575709	-0.999849570816838	-0.854294713739136	-0.709096127289045	-0.43136353904127	22.326320007065	-1.14838460713717	-42.4530352197617	-0.969063973192713	-0.875326190704476	-1.12172909118799	-0.948369233151754	-0.85560878725886	-1.0994457088575	-0.912015753443669	-0.815861652580879	-1.06225733644087	0.0115231611243413	0.0114396553890965	0.0124392955225732
253	13.6259639633796	0.28	-0.428694145619099	-0.536134637665762	-0.321253653572435	0.425921048072953	-14.8374608860491	-17.5269284412545	-12.1479933308436	14.96	8.23	24.65	-1.13441537804289	-0.960341902271105	-0.786268426499325	-1.12448954276659	-0.95193916398373	-0.779388785200871	-1.09658173387543	-0.927797205627493	-0.759068970737462	-0.428694145619099	21.1108623466024	-2.05866564430128	-42.5670150338662	-0.969063973192713	-0.875326190704476	-1.12172909118799	-0.948369233151754	-0.85560878725886	-1.0994457088575	-0.912015753443669	-0.815861652580879	-1.06225733644087	0.0115231611243413	0.0114396553890965	0.0124392955225732
253	13.6259639633796	0.28	-0.427902281057626	-0.534200262626023	-0.32160429948923	0.377661006550224	-12.8138202355911	-15.3820065181833	-10.245633952999	14	8.1	24.32	-1.06125636961783	-0.884068559461581	-0.706880749305333	-1.0542436778635	-0.878226709674206	-0.702209741484917	-1.02805107161269	-0.855528551221316	-0.684067701217067	-0.427902281057626	21.3339381475295	1.36558582092813	-38.8654248959286	-0.969063973192713	-0.875326190704476	-1.12172909118799	-0.948369233151754	-0.85560878725886	-1.0994457088575	-0.912015753443669	-0.815861652580879	-1.06225733644087	0.0115231611243413	0.0114396553890965	0.0124392955225732
253	13.6259639633796	0.28	-0.427560381083396	-0.534231397803146	-0.320889364363646	0.476505866207083	-15.4329238344377	-17.958470853177	-12.9073768156984	14.25	8.1	26.62	-1.21834925722725	-1.0470095947621	-0.875669932296954	-1.20959438660497	-1.03948594463629	-0.869377502667601	-1.16550189671874	-1.00083877175304	-0.837492421735148	-0.427560381083396	22.6492814660626	-1.07732698829741	-41.9617428367032	-0.969063973192713	-0.875326190704476	-1.12172909118799	-0.948369233151754	-0.85560878725886	-1.0994457088575	-0.912015753443669	-0.815861652580879	-1.06225733644087	0.0115231611243413	0.0114396553890965	0.0124392955225732
253	13.6259639633796	0.28	-0.426263806109058	-0.53374973252162	-0.318777879696496	0.393270924883492	-12.5590183114211	-14.9945435762697	-10.1234930465725	16.42	9.33	27.06	-0.886629919314182	-0.742616894971259	-0.598603870628336	-0.876392085224941	-0.734041966021801	-0.59169184681866	-0.857101678918964	-0.718677252433821	-0.578965636958027	-0.426263806109058	23.1987010101721	-1.76049457643159	-43.9149467330587	-0.969063973192713	-0.875326190704476	-1.12172909118799	-0.948369233151754	-0.85560878725886	-1.0994457088575	-0.912015753443669	-0.815861652580879	-1.06225733644087	0.0115231611243413	0.0114396553890965	0.0124392955225732
253	13.6259639633796	0.28	-0.425799762089943	-0.531650494529414	-0.319949029650473	0.413258180231647	-14.0099412735569	-16.6163022743071	-11.4035802728067	15.2	8.7	26.21	-1.05850671879633	-0.892473952579225	-0.726441186362118	-1.04870370715609	-0.884208598764848	-0.719713490373606	-1.02147615362461	-0.861315955916299	-0.70110985539226	-0.425799762089943	22.8732632134194	0.335769538785027	-41.0352350954541	-0.969063973192713	-0.875326190704476	-1.12172909118799	-0.948369233151754	-0.85560878725886	-1.0994457088575	-0.912015753443669	-0.815861652580879	-1.06225733644087	0.0115231611243413	0.0114396553890965	0.0124392955225732
253	13.6259639633796	0.28	-0.419712764900151	-0.525575043756101	-0.3138504860442	0.347161486726742	-11.0625358481945	-13.4310569936498	-8.69401470273919	14.57	9.03	25.11	-0.891460165520096	-0.734254202254232	-0.577048238988368	-0.884396925881106	-0.728436540863348	-0.572476155845591	-0.870108682207477	-0.716171085775538	-0.563208234319716	-0.419712764900151	21.468927431837	-0.144323977424831	-40.9379676953363	-0.969063973192713	-0.875326190704476	-1.12172909118799	-0.948369233151754	-0.85560878725886	-1.0994457088575	-0.912015753443669	-0.815861652580879	-1.06225733644087	0.0115231611243413	0.0114396553890965	0.0124392955225732
253	13.6259639633796	0.28	-0.416086202261363	-0.520699333035328	-0.311473071487397	0.489619342717767	-15.7654806372448	-18.2785848442413	-13.2523764302483	16.03	8.83	25.5	-1.10588206334852	-0.953835453092541	-0.801788842836565	-1.09386979535993	-0.94347473972237	-0.793079684084814	-1.07078064580399	-0.923611605063496	-0.77623597335187	-0.416086202261363	22.1815926113799	0.0943091142282699	-41.4272598345314	-0.969063973192713	-0.875326190704476	-1.12172909118799	-0.948369233151754	-0.85560878725886	-1.0994457088575	-0.912015753443669	-0.815861652580879	-1.06225733644087	0.0115231611243413	0.0114396553890965	0.0124392955225732
253	13.6259639633796	0.28	-0.412348214819015	-0.514596747784333	-0.310099681853696	0.433422505255282	-13.3549893041553	-15.7389711115207	-10.9710074967899	15.65	8.35	25.3	-0.974713752752666	-0.82707386972052	-0.679433986688374	-0.964822129979091	-0.818680530956137	-0.672538931933183	-0.93907002828903	-0.796755986328552	-0.654513734112462	-0.412348214819015	22.2449912659434	0.193059377711616	-40.2235576974669	-0.969063973192713	-0.875326190704476	-1.12172909118799	-0.948369233151754	-0.85560878725886	-1.0994457088575	-0.912015753443669	-0.815861652580879	-1.06225733644087	0.0115231611243413	0.0114396553890965	0.0124392955225732
253	13.6259639633796	0.28	-0.411925925688997	-0.514618199924085	-0.309233651453909	0.511579434717184	-15.8300478361246	-18.2449977110199	-13.4150979612293	15.05	8.72	24.07	-1.17407044155661	-1.01866777662545	-0.863265111694292	-1.163577758224	-1.00956392900018	-0.855550099776363	-1.14502168879656	-0.993251473124221	-0.842211597816881	-0.411925925688997	20.3447465318915	-0.276259858078447	-40.5273533953931	-0.969063973192713	-0.875326190704476	-1.12172909118799	-0.948369233151754	-0.85560878725886	-1.0994457088575	-0.912015753443669	-0.815861652580879	-1.06225733644087	0.0115231611243413	0.0114396553890965	0.0124392955225732
253	13.6259639633796	0.28	-0.410807910030851	-0.513582466112163	-0.308033353949538	0.504351773345762	-15.414782062061	-17.800630506972	-13.0289336171501	15.56	10.1	28.94	-1.10861337229485	-0.960024057480343	-0.811434742665841	-1.09755666561783	-0.950449299795014	-0.803341933972198	-1.07623988763987	-0.930739376870089	-0.787651650830086	-0.410807910030851	22.9734164596433	-0.958436791581948	-43.0256675539424	-0.969063973192713	-0.875326190704476	-1.12172909118799	-0.948369233151754	-0.85560878725886	-1.0994457088575	-0.912015753443669	-0.815861652580879	-1.06225733644087	0.0115231611243413	0.0114396553890965	0.0124392955225732
253	13.6259639633796	0.28	-0.404816328877472	-0.507273629222489	-0.302359028532455	0.487263055173466	-15.2205532084767	-17.6582599751902	-12.7828464417632	15.85	10.06	28.92	-1.08062030300976	-0.931441650719218	-0.782262998428677	-1.06925758965272	-0.921647549630746	-0.774037509608776	-1.04719790124853	-0.902634101530246	-0.758330984945538	-0.404816328877472	23.2722900381205	1.50022774327262	-40.2359433975735	-0.969063973192713	-0.875326190704476	-1.12172909118799	-0.948369233151754	-0.85560878725886	-1.0994457088575	-0.912015753443669	-0.815861652580879	-1.06225733644087	0.0115231611243413	0.0114396553890965	0.0124392955225732
253	13.6259639633796	0.28	-0.404686669097708	-0.505917159937261	-0.303456178258156	0.498032298151428	-15.4757677741494	-17.9015220112718	-13.0500135370271	15.54	8.02	26.37	-1.11640230406556	-0.965123679951087	-0.813845055836612	-1.10531487339595	-0.955538656837024	-0.805762440278102	-1.06425507741289	-0.920816850067959	-0.7762737251217	-0.404686669097708	21.4938650642291	-0.540746833058627	-41.0305698772523	-0.969063973192713	-0.875326190704476	-1.12172909118799	-0.948369233151754	-0.85560878725886	-1.0994457088575	-0.912015753443669	-0.815861652580879	-1.06225733644087	0.0115231611243413	0.0114396553890965	0.0124392955225732
253	13.6259639633796	0.28	-0.404258385970992	-0.505067619221472	-0.303449152720511	0.319924215413554	-11.2995624219146	-13.8717473317227	-8.72737751210645	15.6	9.15	30.32	-0.861820817937878	-0.702016688735719	-0.54221255953356	-0.853160114369059	-0.694961906216017	-0.536763698062974	-0.821398230213905	-0.668729277425852	-0.516604079955583	-0.404258385970992	22.9852254457112	-0.522193232927586	-42.538017454503	-0.969063973192713	-0.875326190704476	-1.12172909118799	-0.948369233151754	-0.85560878725886	-1.0994457088575	-0.912015753443669	-0.815861652580879	-1.06225733644087	0.0115231611243413	0.0114396553890965	0.0124392955225732
253	13.6259639633796	0.28	-0.403873238161118	-0.505702569988414	-0.302043906333821	0.37603087217456	-13.2508374102988	-15.9158458393636	-10.5858289812339	17.65	10.02	28.02	-0.876998586488391	-0.730150681019925	-0.58330277555146	-0.865111281757547	-0.720253830810085	-0.575396379862624	-0.850260281382926	-0.708095300418206	-0.565318075565542	-0.403873238161118	24.1911496856992	0.252449232379752	-42.5363795249739	-0.969063973192713	-0.875326190704476	-1.12172909118799	-0.948369233151754	-0.85560878725886	-1.0994457088575	-0.912015753443669	-0.815861652580879	-1.06225733644087	0.0115231611243413	0.0114396553890965	0.0124392955225732
253	13.6259639633796	0.28	-0.401040786609226	-0.501044107837651	-0.3010374653808	0.396673693552236	-12.6907370106241	-15.1343461279159	-10.2471278933322	16.83	9.17	26.98	-0.873529617056468	-0.732488509735262	-0.591447402414057	-0.862827825933963	-0.723514642246674	-0.584201458559386	-0.842584564588604	-0.707117375713054	-0.57033071284395	-0.401040786609226	22.2392277533692	0.028627492674782	-41.1678009947184	-0.969063973192713	-0.875326190704476	-1.12172909118799	-0.948369233151754	-0.85560878725886	-1.0994457088575	-0.912015753443669	-0.815861652580879	-1.06225733644087	0.0115231611243413	0.0114396553890965	0.0124392955225732
253	13.6259639633796	0.28	-0.398269602646218	-0.497453833011875	-0.299085372280562	0.511637151879417	-14.9353662105768	-17.2135649643953	-12.6571674567583	14.02	8.43	28.28	-1.18623024662279	-1.02923381530902	-0.872237383995246	-1.17834356269401	-1.02239092640674	-0.866438290119477	-1.13283550418109	-0.98233656044165	-0.832612732475932	-0.398269602646218	23.74108512445	0.225715225404968	-40.6515647221024	-0.969063973192713	-0.875326190704476	-1.12172909118799	-0.948369233151754	-0.85560878725886	-1.0994457088575	-0.912015753443669	-0.815861652580879	-1.06225733644087	0.0115231611243413	0.0114396553890965	0.0124392955225732
253	13.6259639633796	0.28	-0.39712293270445	-0.495540919564914	-0.298704945843987	0.391492927033165	-12.9109617147882	-15.4240914574929	-10.3978319720835	17.29	9.46	28.55	-0.867283006975246	-0.725971946535895	-0.584660886096543	-0.856014043340138	-0.716539095436744	-0.577064147533349	-0.832951381015623	-0.697768000103804	-0.56173217272915	-0.39712293270445	23.8503727349028	-0.297813440029193	-42.0185191675474	-0.969063973192713	-0.875326190704476	-1.12172909118799	-0.948369233151754	-0.85560878725886	-1.0994457088575	-0.912015753443669	-0.815861652580879	-1.06225733644087	0.0115231611243413	0.0114396553890965	0.0124392955225732
253	13.6259639633796	0.28	-0.395633104962257	-0.493727114130021	-0.297539095794492	0.459699166745881	-14.7223453343313	-17.2143188503499	-12.2303718183127	19.3	10.24	29.59	-0.869489822591232	-0.743621025273062	-0.617752227954893	-0.855719739693675	-0.731844322548861	-0.607968905404046	-0.837208246050627	-0.716529075518286	-0.595677815436963	-0.395633104962257	25.2146045834881	0.828030401864642	-42.1735991145438	-0.969063973192713	-0.875326190704476	-1.12172909118799	-0.948369233151754	-0.85560878725886	-1.0994457088575	-0.912015753443669	-0.815861652580879	-1.06225733644087	0.0115231611243413	0.0114396553890965	0.0124392955225732
253	13.6259639633796	0.28	-0.392917370893605	-0.491200029648858	-0.294634712138351	0.409791236468195	-13.3993219454594	-15.9099927772935	-10.8886511136254	15.75	9.18	30.86	-0.979660890902685	-0.825065847504032	-0.67047080410538	-0.969545300103212	-0.816546543963926	-0.66354778782464	-0.931786784170122	-0.78491872001595	-0.637246302886925	-0.392917370893605	23.4018976550341	-0.207616157715579	-42.1908333412356	-0.969063973192713	-0.875326190704476	-1.12172909118799	-0.948369233151754	-0.85560878725886	-1.0994457088575	-0.912015753443669	-0.815861652580879	-1.06225733644087	0.0115231611243413	0.0114396553890965	0.0124392955225732
253	13.6259639633796	0.28	-0.391809611685367	-0.48930604995854	-0.294313173412194	0.405439726778999	-12.3321859670929	-14.6638196483664	-10.0005522858195	15.68	10.02	25.42	-0.90655417903585	-0.762406725751078	-0.618259272466307	-0.897305553494085	-0.75462868613684	-0.611951818779594	-0.890357190022622	-0.748856397661497	-0.607933302087168	-0.391809611685367	21.7615054834623	-1.01863096476114	-41.6568191669347	-0.969063973192713	-0.875326190704476	-1.12172909118799	-0.948369233151754	-0.85560878725886	-1.0994457088575	-0.912015753443669	-0.815861652580879	-1.06225733644087	0.0115231611243413	0.0114396553890965	0.0124392955225732
253	13.6259639633796	0.28	-0.390622860155431	-0.489534137967182	-0.291711582343679	0.455499725608783	-13.7009370034207	-16.0397242804843	-11.3621497263572	14.32	8.75	28.63	-1.08251393842991	-0.924670213552155	-0.7668264886744	-1.07454332815772	-0.917861815395903	-0.761180302634082	-1.03589534764943	-0.884922069001682	-0.734090006517604	-0.390622860155431	23.6868654901981	-0.597981398764717	-41.3226288648506	-0.969063973192713	-0.875326190704476	-1.12172909118799	-0.948369233151754	-0.85560878725886	-1.0994457088575	-0.912015753443669	-0.815861652580879	-1.06225733644087	0.0115231611243413	0.0114396553890965	0.0124392955225732
253	13.6259639633796	0.28	-0.390394867509923	-0.487663142698658	-0.293126592321189	0.467588188068114	-15.3126811411607	-17.863788737304	-12.7615735450174	14.35	8.43	27.07	-1.20306758442068	-1.03125885456931	-0.859450124717947	-1.19412308540858	-1.02359170941025	-0.853060333411922	-1.15420360073533	-0.988495220962449	-0.824404795882829	-0.390394867509923	22.4331787785119	0.905121773586248	-39.5854528228526	-0.969063973192713	-0.875326190704476	-1.12172909118799	-0.948369233151754	-0.85560878725886	-1.0994457088575	-0.912015753443669	-0.815861652580879	-1.06225733644087	0.0115231611243413	0.0114396553890965	0.0124392955225732
253	13.6259639633796	0.28	-0.388206931954819	-0.484374638808826	-0.292039225100811	0.482629320620832	-15.6121968969651	-18.1359306516511	-13.0884631422792	15.52	7.96	29.44	-1.13238439392338	-0.974805675019099	-0.81722695611482	-1.12118082392409	-0.965161155300895	-0.809141486677701	-1.06277343107913	-0.915918460090768	-0.76730119659786	-0.388206931954819	23.0677200855071	-1.42316838090889	-42.7187506968964	-0.969063973192713	-0.875326190704476	-1.12172909118799	-0.948369233151754	-0.85560878725886	-1.0994457088575	-0.912015753443669	-0.815861652580879	-1.06225733644087	0.0115231611243413	0.0114396553890965	0.0124392955225732
253	13.6259639633796	0.28	-0.385763062430485	-0.481882256024715	-0.289643868836254	0.464737807667716	-14.6190912681017	-17.0686345681231	-12.1695479680804	16.49	8.28	25.39	-1.00491628619466	-0.860699363270565	-0.716482440346475	-0.993184652816924	-0.85065135278745	-0.708118052757976	-0.965937084702317	-0.826701775325424	-0.688658340999434	-0.385763062430485	23.2164985613964	0.945750845407887	-40.3616544192618	-0.969063973192713	-0.875326190704476	-1.12172909118799	-0.948369233151754	-0.85560878725886	-1.0994457088575	-0.912015753443669	-0.815861652580879	-1.06225733644087	0.0115231611243413	0.0114396553890965	0.0124392955225732
253	13.6259639633796	0.28	-0.385381640042433	-0.482946106721428	-0.287817173363438	0.426877345698046	-14.4507135839377	-17.0649628145191	-11.8364643533564	19.11	11.12	29.51	-0.870520530300921	-0.737162043014431	-0.603803555727941	-0.856951214168973	-0.725671464155047	-0.594391714141121	-0.846187983043906	-0.716941015811211	-0.586725284715455	-0.385381640042433	23.9510702800842	0.753967037021627	-42.4408455808282	-0.969063973192713	-0.875326190704476	-1.12172909118799	-0.948369233151754	-0.85560878725886	-1.0994457088575	-0.912015753443669	-0.815861652580879	-1.06225733644087	0.0115231611243413	0.0114396553890965	0.0124392955225732
253	13.6259639633796	0.28	-0.384929875609202	-0.482235157999346	-0.287624593219057	0.486938307899809	-15.995094588264	-18.5585165316948	-13.4316726448332	19.04	8.68	29.42	-0.95003386909127	-0.818809066566138	-0.687584264041006	-0.935309601119286	-0.806118609408498	-0.67692761769771	-0.897127695563116	-0.774287141591321	-0.64934307143303	-0.384929875609202	23.6764991305008	0.78879592882632	-41.3314394801397	-0.969063973192713	-0.875326190704476	-1.12172909118799	-0.948369233151754	-0.85560878725886	-1.0994457088575	-0.912015753443669	-0.815861652580879	-1.06225733644087	0.0115231611243413	0.0114396553890965	0.0124392955225732
253	13.6259639633796	0.28	-0.384017913956693	-0.479957337477746	-0.28807849043564	0.467214387346288	-14.0323030378456	-16.3718542537618	-11.6927518219294	17.49	7.65	31.84	-0.910077647895444	-0.780026815857116	-0.649975983818789	-0.897962031268479	-0.769642530646364	-0.641323030024249	-0.836859587015559	-0.717416743247972	-0.597692545167996	-0.384017913956693	25.1445533468518	1.13989873594112	-40.7246096996373	-0.969063973192713	-0.875326190704476	-1.12172909118799	-0.948369233151754	-0.85560878725886	-1.0994457088575	-0.912015753443669	-0.815861652580879	-1.06225733644087	0.0115231611243413	0.0114396553890965	0.0124392955225732
253	13.6259639633796	0.28	-0.379678730044239	-0.473699641170365	-0.285657818918114	0.475370327949508	-15.5092141311581	-18.0530298323731	-12.9653984299431	16.38	9.39	24.96	-1.07010249611127	-0.919316530719702	-0.768530565328129	-1.05782374681698	-0.90876795500492	-0.759712163192859	-1.04446203499091	-0.8978948728133	-0.750529903442989	-0.379678730044239	23.0902306641364	-0.169826355189712	-41.7304085099599	-0.969063973192713	-0.875326190704476	-1.12172909118799	-0.948369233151754	-0.85560878725886	-1.0994457088575	-0.912015753443669	-0.815861652580879	-1.06225733644087	0.0115231611243413	0.0114396553890965	0.0124392955225732
253	13.6259639633796	0.28	-0.375903266057859	-0.469195035026755	-0.282611497088962	0.46435631091755	-15.5917148046109	-18.2062329718903	-12.9771966373316	14.64	8.18	27.62	-1.20317312876298	-1.03039065320145	-0.857608177639922	-1.19346679191619	-1.02207820129851	-0.850689610680823	-1.14583437479065	-0.981758971381984	-0.817256971120974	-0.375903266057859	23.4361912716609	0.61163568380866	-40.7041210668403	-0.969063973192713	-0.875326190704476	-1.12172909118799	-0.948369233151754	-0.85560878725886	-1.0994457088575	-0.912015753443669	-0.815861652580879	-1.06225733644087	0.0115231611243413	0.0114396553890965	0.0124392955225732
253	13.6259639633796	0.28	-0.373306100608427	-0.466582580471843	-0.280029620745011	0.495976128950581	-14.1318433344014	-16.3560720389092	-11.9076146298935	15.53	8.64	30.61	-1.02084893314949	-0.882025779602858	-0.743202626056222	-1.01073627860426	-0.873288324216983	-0.735840369829703	-0.964181902072675	-0.832442206396982	-0.701934730257331	-0.373306100608427	25.8115516001149	-0.0389589537096315	-41.9566958383304	-0.969063973192713	-0.875326190704476	-1.12172909118799	-0.948369233151754	-0.85560878725886	-1.0994457088575	-0.912015753443669	-0.815861652580879	-1.06225733644087	0.0115231611243413	0.0114396553890965	0.0124392955225732
253	13.6259639633796	0.28	-0.363868346499102	-0.45403440248152	-0.273702290516685	0.400456924427555	-13.4665305344198	-16.0391376921378	-10.8939233767018	14.58	9.1	27.47	-1.06385739418311	-0.893219346203245	-0.722581298223376	-1.05540462646693	-0.886122365259807	-0.716840104052679	-1.02794670031039	-0.862522092119426	-0.697739172672471	-0.363868346499102	22.9401377692647	-1.11200055594695	-42.6014017103638	-0.969063973192713	-0.875326190704476	-1.12172909118799	-0.948369233151754	-0.85560878725886	-1.0994457088575	-0.912015753443669	-0.815861652580879	-1.06225733644087	0.0115231611243413	0.0114396553890965	0.0124392955225732
253	13.6259639633796	0.28	-0.359097135135176	-0.448454456278673	-0.269739813991678	0.422499087794058	-14.6298580478232	-17.3003361630356	-11.9593799326109	14.75	7.94	27.39	-1.13505927502851	-0.959851641785587	-0.784644008542664	-1.12563116454922	-0.95187885347261	-0.778126542396002	-1.07688716904475	-0.911375101857241	-0.744952429662536	-0.359097135135176	23.7496456128796	0.566753544055002	-40.8189383448099	-0.969063973192713	-0.875326190704476	-1.12172909118799	-0.948369233151754	-0.85560878725886	-1.0994457088575	-0.912015753443669	-0.815861652580879	-1.06225733644087	0.0115231611243413	0.0114396553890965	0.0124392955225732
253	13.6259639633796	0.28	-0.352876810561311	-0.440508074382202	-0.26524554674042	0.497877679994294	-15.4671365694849	-17.8922877470499	-13.0419853919198	15.36	9.28	32.57	-1.12841660892675	-0.975469098434482	-0.82252158794221	-1.11760710944447	-0.96612473693617	-0.814642364427869	-1.06718496183634	-0.92262362902005	-0.778088870021305	-0.352876810561311	24.7537213396322	1.6878515368785	-40.2974927439738	-0.969063973192713	-0.875326190704476	-1.12172909118799	-0.948369233151754	-0.85560878725886	-1.0994457088575	-0.912015753443669	-0.815861652580879	-1.06225733644087	0.0115231611243413	0.0114396553890965	0.0124392955225732
253	13.6259639633796	0.28	-0.344598588165311	-0.430058057571653	-0.259139118758968	0.461548582564689	-15.2777639116876	-17.8541432499231	-12.7013845734521	14.26	9.12	30.6	-1.21048931282932	-1.03581391053905	-0.861138508248788	-1.20176430351628	-1.02834793300398	-0.854931562491682	-1.15497320295477	-0.987508816454437	-0.821902591236099	-0.344598588165311	25.3511891372382	-0.551690216998338	-42.8337970823362	-0.969063973192713	-0.875326190704476	-1.12172909118799	-0.948369233151754	-0.85560878725886	-1.0994457088575	-0.912015753443669	-0.815861652580879	-1.06225733644087	0.0115231611243413	0.0114396553890965	0.0124392955225732
253	13.6259639633796	0.28	-0.341385986922007	-0.427758919525393	-0.255013054318621	0.498938723644159	-16.2926119841305	-18.8417772399262	-13.7434467283349	18.16	10.03	29.88	-1.00981536519653	-0.873194163759503	-0.736572962322473	-0.995370325069727	-0.860703440040377	-0.726036555011027	-0.970338063804463	-0.839525726442573	-0.707988652088073	-0.341385986922007	26.1251465002266	-0.282863145201479	-43.1003908665843	-0.969063973192713	-0.875326190704476	-1.12172909118799	-0.948369233151754	-0.85560878725886	-1.0994457088575	-0.912015753443669	-0.815861652580879	-1.06225733644087	0.0115231611243413	0.0114396553890965	0.0124392955225732
253	13.6259639633796	0.28	-0.335846609434703	-0.41990534499936	-0.251787873870046	0.423235515514025	-15.4231265868645	-18.2341605160654	-12.6120926576635	19	10.29	31.6	-0.935267551790067	-0.791083846779561	-0.646900141769055	-0.920818943377378	-0.778862680010923	-0.636906416644469	-0.895324425957677	-0.757176756355729	-0.61907172710001	-0.335846609434703	26.5850764872744	-0.306155846091896	-44.1776663281352	-0.969063973192713	-0.875326190704476	-1.12172909118799	-0.948369233151754	-0.85560878725886	-1.0994457088575	-0.912015753443669	-0.815861652580879	-1.06225733644087	0.0115231611243413	0.0114396553890965	0.0124392955225732
253	13.6259639633796	0.28	-0.335272018651279	-0.419269747993066	-0.251274289309493	0.510467123050055	-15.2231087981678	-17.5506418496028	-12.8955757467328	14.87	7.88	25.98	-1.14209581714991	-0.990633221929649	-0.839170626709392	-1.13230315261237	-0.982139242110772	-0.831975331609174	-1.09098605534681	-0.946336516778016	-0.801503481225935	-0.335272018651279	23.7755824443769	-1.62921610776981	-42.5101696243344	-0.969063973192713	-0.875326190704476	-1.12172909118799	-0.948369233151754	-0.85560878725886	-1.0994457088575	-0.912015753443669	-0.815861652580879	-1.06225733644087	0.0115231611243413	0.0114396553890965	0.0124392955225732
253	13.6259639633796	0.28	-0.333549295299651	-0.417104740725913	-0.249993849873389	0.509778195318503	-16.6692770589507	-19.2214371373235	-14.1171169805779	17.5	10.14	30.65	-1.06797839121256	-0.926175684414698	-0.784372977616832	-1.0537468054887	-0.91383372248311	-0.773920639477517	-1.02612909561891	-0.90089391407008	-0.754147200828955	-0.333549295299651	25.6091040831729	0.440046214497812	-42.4963029249541	-0.969063973192713	-0.875326190704476	-1.12172909118799	-0.948369233151754	-0.85560878725886	-1.0994457088575	-0.912015753443669	-0.815861652580879	-1.06225733644087	0.0115231611243413	0.0114396553890965	0.0124392955225732
253	13.6259639633796	0.28	-0.329663948542694	-0.41190284856967	-0.247425048515719	0.486100119871039	-15.4124702924118	-17.8866663362797	-12.938274248544	14.35	8.71	23.16	-1.20513428750079	-1.03843254272591	-0.871730797951026	-1.19619220788452	-1.0307273877324	-0.865262567580286	-1.18137652972107	-1.01788349311922	-0.855799514862567	-0.329663948542694	21.4002290585822	1.487797054335	-38.6590555297615	-0.969063973192713	-0.875326190704476	-1.12172909118799	-0.948369233151754	-0.85560878725886	-1.0994457088575	-0.912015753443669	-0.815861652580879	-1.06225733644087	0.0115231611243413	0.0114396553890965	0.0124392955225732
253	13.6259639633796	0.28	-0.329311661544347	-0.411321589271897	-0.247301733816797	0.420764250270617	-13.3225577128738	-15.763071886222	-10.8820435395257	15.22	9.37	28.32	-1.00308149005901	-0.847779616719715	-0.692477743380424	-0.993757631340969	-0.839899322398003	-0.686041013455037	-0.967302465250576	-0.817927574359493	-0.668269223927318	-0.329311661544347	24.4219543844577	0.179650490202027	-41.5971343479336	-0.969063973192713	-0.875326190704476	-1.12172909118799	-0.948369233151754	-0.85560878725886	-1.0994457088575	-0.912015753443669	-0.815861652580879	-1.06225733644087	0.0115231611243413	0.0114396553890965	0.0124392955225732
253	13.6259639633796	0.28	-0.327549153029234	-0.40886220094961	-0.246236105108858	0.37949023485429	-12.0913299727582	-14.5053092775284	-9.67735066798795	18.31	11.18	32.74	-0.771138329837745	-0.642805184109701	-0.514472038381657	-0.75994185260135	-0.633472029041615	-0.507002205481879	-0.742814842258964	-0.61926043200516	-0.495794031325651	-0.327549153029234	27.6527620546752	-1.83850027308845	-45.8551820069842	-0.969063973192713	-0.875326190704476	-1.12172909118799	-0.948369233151754	-0.85560878725886	-1.0994457088575	-0.912015753443669	-0.815861652580879	-1.06225733644087	0.0115231611243413	0.0114396553890965	0.0124392955225732
253	13.6259639633796	0.28	-0.321713561286188	-0.402197274182128	-0.241229848390249	0.440687749148229	-15.5214089009539	-18.2515071661197	-12.7913106357881	16.68	9.01	29.03	-1.06245003247872	-0.903526554866968	-0.74460307725522	-1.04969510064236	-0.892679532167199	-0.735663963692039	-1.01405294793035	-0.862007273958809	-0.710806818660821	-0.321713561286188	24.681817585861	0.611280788703163	-41.3572874702192	-0.969063973192713	-0.875326190704476	-1.12172909118799	-0.948369233151754	-0.85560878725886	-1.0994457088575	-0.912015753443669	-0.815861652580879	-1.06225733644087	0.0115231611243413	0.0114396553890965	0.0124392955225732
253	13.6259639633796	0.28	-0.303043324971864	-0.379233240680901	-0.226853409262826	0.528315574813379	-17.0480160062072	-19.5630181939028	-14.5330138185116	15.22	8.59	28.77	-1.24526945863358	-1.08517885391748	-0.925088249201381	-1.23370648032436	-1.07510240061456	-0.916498320904762	-1.18636140440499	-1.03335558400343	-0.881294612903441	-0.303043324971864	25.0239533176341	0.927554117533911	-40.3027352923514	-0.969063973192713	-0.875326190704476	-1.12172909118799	-0.948369233151754	-0.85560878725886	-1.0994457088575	-0.912015753443669	-0.815861652580879	-1.06225733644087	0.0115231611243413	0.0114396553890965	0.0124392955225732
253	13.6259639633796	0.28	-0.297433867537407	-0.371560566616903	-0.223307168457911	0.441980709371836	-13.6849438646172	-16.0857187035203	-11.2841690257142	16.51	8.87	31	-0.945717979848454	-0.804570669456815	-0.663423359065175	-0.934638449201174	-0.795144745893875	-0.655651042586575	-0.893087091992329	-0.760205268547323	-0.626611322932038	-0.297433867537407	26.4267589953004	1.85444281884818	-40.5797575005356	-0.969063973192713	-0.875326190704476	-1.12172909118799	-0.948369233151754	-0.85560878725886	-1.0994457088575	-0.912015753443669	-0.815861652580879	-1.06225733644087	0.0115231611243413	0.0114396553890965	0.0124392955225732
253	13.6259639633796	0.28	-0.266431763759322	-0.333147899797568	-0.199715627721075	0.48304280570498	-15.240945287771	-17.7026267107431	-12.7792638647989	14.05	9.72	21.58	-1.21723163645063	-1.04796655755214	-0.878701478653647	-1.20904553829905	-1.04091879700862	-0.872792055718195	-1.2152979300764	-1.04703958265063	-0.878214960113711	-0.266431763759322	22.9867489711083	1.50243401049599	-38.9492317851391	-0.969063973192713	-0.875326190704476	-1.12172909118799	-0.948369233151754	-0.85560878725886	-1.0994457088575	-0.912015753443669	-0.815861652580879	-1.06225733644087	0.0115231611243413	0.0114396553890965	0.0124392955225732
253	13.6259639633796	0.29	-0.737610451569163	-0.916447317468525	-0.558773585669801	0.414240142524448	-16.7755689746382	-19.8901270420218	-13.6610109072546	14.21	9.39	26.16	-1.35224568936526	-1.14050004731886	-0.928754405272465	-1.34262586236666	-1.13238657117071	-0.922147279974768	-1.32053791328477	-1.11351565540562	-0.906302312808801	-0.737610451569163	19.2137051583921	-0.294798237484725	-41.074952462275	-0.969063973192713	-0.875326190704476	-1.12172909118799	-0.948369233151754	-0.85560878725886	-1.0994457088575	-0.912015753443669	-0.815861652580879	-1.06225733644087	0.0115231611243413	0.0114396553890965	0.0124392955225732
253	13.6259639633796	0.29	-0.604620680919952	-0.751300089523662	-0.457941272316242	0.386504405120316	-14.5993493998498	-17.4711049184221	-11.7275938812775	15.27	8.14	26.88	-1.10797100819333	-0.925851910857806	-0.743732813522279	-1.09755151720359	-0.917145089495443	-0.736738661787294	-1.0573435565973	-0.883443080356442	-0.709122148591488	-0.604620680919952	20.2087485797389	-0.185630885744863	-40.7993349063574	-0.969063973192713	-0.875326190704476	-1.12172909118799	-0.948369233151754	-0.85560878725886	-1.0994457088575	-0.912015753443669	-0.815861652580879	-1.06225733644087	0.0115231611243413	0.0114396553890965	0.0124392955225732
253	13.6259639633796	0.29	-0.604363282776088	-0.752659379985316	-0.456067185566861	0.379328767617418	-14.500024783037	-17.3958818639942	-11.6041677020797	14.97	9.9	23.88	-1.12497233147148	-0.937700474980234	-0.750428618488983	-1.11509798168643	-0.929469888125302	-0.743841794564179	-1.1134118649734	-0.928630294924778	-0.742284033078097	-0.604363282776088	19.7799572379119	-0.499024121000111	-41.288634270111	-0.969063973192713	-0.875326190704476	-1.12172909118799	-0.948369233151754	-0.85560878725886	-1.0994457088575	-0.912015753443669	-0.815861652580879	-1.06225733644087	0.0115231611243413	0.0114396553890965	0.0124392955225732
253	13.6259639633796	0.29	-0.593297991243875	-0.737912287642177	-0.448683694845574	0.447505802550754	-15.9047044269348	-18.6638561925842	-13.1455526612855	13.98	7.66	26.11	-1.2894213225238	-1.09880106259482	-0.908180802665842	-1.28096130164253	-1.09159172010022	-0.90222213855791	-1.22875025657833	-1.04769896231558	-0.864924554510831	-0.593297991243875	19.9209217623049	0.802353709347664	-38.9217788252762	-0.969063973192713	-0.875326190704476	-1.12172909118799	-0.948369233151754	-0.85560878725886	-1.0994457088575	-0.912015753443669	-0.815861652580879	-1.06225733644087	0.0115231611243413	0.0114396553890965	0.0124392955225732
253	13.6259639633796	0.29	-0.575853531863724	-0.717770038507852	-0.433937025219595	0.408131767760962	-14.6837948106136	-17.4446020411734	-11.9229875800538	15.83	8.63	27.01	-1.06857790268368	-0.899463262339201	-0.730348621994727	-1.05737343084968	-0.890032025961127	-0.722690621072578	-1.02534574593732	-0.862933944884227	-0.701207319270096	-0.575853531863724	21.1259100930097	-1.96942468682197	-42.8497973023893	-0.969063973192713	-0.875326190704476	-1.12172909118799	-0.948369233151754	-0.85560878725886	-1.0994457088575	-0.912015753443669	-0.815861652580879	-1.06225733644087	0.0115231611243413	0.0114396553890965	0.0124392955225732
253	13.6259639633796	0.29	-0.57552655449547	-0.715207752975735	-0.435845356015204	0.375224510995614	-13.8587075482488	-16.6507664960365	-11.066648600461	15.76	8.87	25.23	-1.02447341863516	-0.852686121278501	-0.680898823921838	-1.01387048182964	-0.843861122118534	-0.673851762407429	-0.9949165287463	-0.82609365405183	-0.660455431075144	-0.57552655449547	20.3502987566794	0.636399448293141	-40.1306308194036	-0.969063973192713	-0.875326190704476	-1.12172909118799	-0.948369233151754	-0.85560878725886	-1.0994457088575	-0.912015753443669	-0.815861652580879	-1.06225733644087	0.0115231611243413	0.0114396553890965	0.0124392955225732
253	13.6259639633796	0.29	-0.563150097568633	-0.699745829416342	-0.426554365720924	0.409628936529262	-15.0368396338754	-17.8552825747076	-12.2183966930432	15.82	8.91	26.4	-1.09431269297792	-0.921576256481773	-0.748839819985629	-1.08285609767396	-0.911928076139904	-0.741000054605848	-1.05741868892554	-0.890216668378052	-0.723859913593142	-0.563150097568633	20.9422301995507	0.87482570475207	-40.1373265182389	-0.969063973192713	-0.875326190704476	-1.12172909118799	-0.948369233151754	-0.85560878725886	-1.0994457088575	-0.912015753443669	-0.815861652580879	-1.06225733644087	0.0115231611243413	0.0114396553890965	0.0124392955225732
253	13.6259639633796	0.29	-0.554122848238494	-0.689967568947158	-0.418278127529831	0.390606212359468	-14.6503431423747	-17.5073593008565	-11.7933269838928	18.11	10.3	30.07	-0.940911728220361	-0.787364870294211	-0.633818012368062	-0.927522184543444	-0.776160358750483	-0.624798532957523	-0.907215528575487	-0.759303438057849	-0.610782363487365	-0.554122848238494	23.6097212485079	-1.65084036644947	-44.5525383679619	-0.969063973192713	-0.875326190704476	-1.12172909118799	-0.948369233151754	-0.85560878725886	-1.0994457088575	-0.912015753443669	-0.815861652580879	-1.06225733644087	0.0115231611243413	0.0114396553890965	0.0124392955225732
253	13.6259639633796	0.29	-0.553788939602293	-0.689226702668267	-0.41835117653632	0.388280753035622	-14.3962088596296	-17.2174274781774	-11.5749902410818	14.4	8.91	24.56	-1.15588262663008	-0.966481649553925	-0.777080672477766	-1.14716581351044	-0.959193158725677	-0.771220503940912	-1.12980154920991	-0.944367745941009	-0.759192632179927	-0.553788939602293	19.7009950871616	-1.26687904914589	-41.4700260938701	-0.969063973192713	-0.875326190704476	-1.12172909118799	-0.948369233151754	-0.85560878725886	-1.0994457088575	-0.912015753443669	-0.815861652580879	-1.06225733644087	0.0115231611243413	0.0114396553890965	0.0124392955225732
253	13.6259639633796	0.29	-0.548542497675007	-0.682240195186885	-0.414844800163129	0.446994583409756	-15.7307327459698	-18.4625269335625	-12.9989385583771	16.79	9.35	25.18	-1.06797218882196	-0.909950471186395	-0.751928753550826	-1.05495589448235	-0.898860123243445	-0.742764352004536	-1.04166696053771	-0.886773954795719	-0.732865946442331	-0.548542497675007	21.5461331633771	-0.392503733779218	-41.5712509575108	-0.969063973192713	-0.875326190704476	-1.12172909118799	-0.948369233151754	-0.85560878725886	-1.0994457088575	-0.912015753443669	-0.815861652580879	-1.06225733644087	0.0115231611243413	0.0114396553890965	0.0124392955225732
253	13.6259639633796	0.29	-0.544079609419814	-0.678444411581392	-0.409714807258236	0.395364955080416	-13.7530756257392	-16.4084934423718	-11.0976578091066	14.46	9.39	27.74	-1.09729596584979	-0.919718465022551	-0.742140964195307	-1.08887738614743	-0.912662280143999	-0.736447174140564	-1.06341473436107	-0.889670321836527	-0.718872402371108	-0.544079609419814	20.9798368503079	0.34636363696149	-40.5980294824824	-0.969063973192713	-0.875326190704476	-1.12172909118799	-0.948369233151754	-0.85560878725886	-1.0994457088575	-0.912015753443669	-0.815861652580879	-1.06225733644087	0.0115231611243413	0.0114396553890965	0.0124392955225732
253	13.6259639633796	0.29	-0.541013017610879	-0.672117490877221	-0.409908544344537	0.35788017150641	-13.6811609443511	-16.542357118087	-10.8199647706152	17.97	10.44	34.29	-0.896028671311614	-0.741049922659687	-0.58607117400776	-0.883465870026525	-0.730660006333598	-0.577854142640671	-0.852020876555201	-0.704503118126533	-0.556901998460903	-0.541013017610879	23.8177530177415	-0.187346751080624	-43.4066446162937	-0.969063973192713	-0.875326190704476	-1.12172909118799	-0.948369233151754	-0.85560878725886	-1.0994457088575	-0.912015753443669	-0.815861652580879	-1.06225733644087	0.0115231611243413	0.0114396553890965	0.0124392955225732
253	13.6259639633796	0.29	-0.540920674739224	-0.671759410775367	-0.41008193870308	0.385663143798512	-13.3644689374679	-15.9979875029763	-10.7309503719594	15.95	9.66	27.17	-0.97278024653931	-0.812645427147525	-0.65251060775574	-0.962361935161629	-0.803942132513623	-0.645522329865617	-0.94578563506977	-0.789840097009078	-0.634227588926499	-0.540920674739224	21.2267428093369	-0.559875880310092	-42.3174053968927	-0.969063973192713	-0.875326190704476	-1.12172909118799	-0.948369233151754	-0.85560878725886	-1.0994457088575	-0.912015753443669	-0.815861652580879	-1.06225733644087	0.0115231611243413	0.0114396553890965	0.0124392955225732
253	13.6259639633796	0.29	-0.535970870644296	-0.666150389419262	-0.405791351869329	0.474185726645835	-13.5422196832477	-15.7686918126858	-11.3157475538095	12.43	6.74	24.35	-1.22060840257094	-1.04826369436275	-0.875918986154559	-1.21771695729575	-1.04578050884655	-0.873844060397343	-1.15905034964034	-0.994731787985544	-0.831777353841665	-0.535970870644296	18.375275647584	0.497347999989827	-37.9824751357262	-0.969063973192713	-0.875326190704476	-1.12172909118799	-0.948369233151754	-0.85560878725886	-1.0994457088575	-0.912015753443669	-0.815861652580879	-1.06225733644087	0.0115231611243413	0.0114396553890965	0.0124392955225732
253	13.6259639633796	0.29	-0.531437547044925	-0.660116442851182	-0.402758651238667	0.433168127419317	-15.3263382778464	-18.0636405178738	-12.589036037819	16.53	9.7	26.7	-1.06128024057502	-0.90045746639789	-0.739634692220763	-1.04882560406004	-0.889890162859757	-0.730954721659471	-1.03192034139549	-0.876353365568335	-0.719665257292984	-0.531437547044925	21.4033303316576	-0.669730465091159	-41.8011071706139	-0.969063973192713	-0.875326190704476	-1.12172909118799	-0.948369233151754	-0.85560878725886	-1.0994457088575	-0.912015753443669	-0.815861652580879	-1.06225733644087	0.0115231611243413	0.0114396553890965	0.0124392955225732
253	13.6259639633796	0.29	-0.528535137112177	-0.656923670751687	-0.400146603472667	0.425762751592229	-14.0188055415724	-16.5607047221625	-11.4769063609824	13.27	7.79	26.5	-1.20275815378526	-1.01814705076478	-0.833535947744309	-1.19700896089093	-1.01328030031191	-0.829551639732882	-1.14790814403475	-0.971744811770388	-0.795811260738311	-0.528535137112177	20.7467629422797	1.86399071236853	-37.8315484952316	-0.969063973192713	-0.875326190704476	-1.12172909118799	-0.948369233151754	-0.85560878725886	-1.0994457088575	-0.912015753443669	-0.815861652580879	-1.06225733644087	0.0115231611243413	0.0114396553890965	0.0124392955225732
253	13.6259639633796	0.29	-0.527858547143436	-0.657130035710494	-0.398587058576379	0.443642791959623	-15.0497604573217	-17.6810897087218	-12.4184312059216	14.13	8.12	27.41	-1.20934095871639	-1.02936482081936	-0.849388682922331	-1.20098772600262	-1.022254730126	-0.843521734249372	-1.15365438373199	-0.981757413855204	-0.809786856515625	-0.527858547143436	20.654302471929	-0.399222153379312	-40.5372419491752	-0.969063973192713	-0.875326190704476	-1.12172909118799	-0.948369233151754	-0.85560878725886	-1.0994457088575	-0.912015753443669	-0.815861652580879	-1.06225733644087	0.0115231611243413	0.0114396553890965	0.0124392955225732
253	13.6259639633796	0.29	-0.521996154800185	-0.648753717497461	-0.395238592102909	0.4263687594475	-15.3913514007337	-18.1786655858137	-12.6040372156536	15.81	9.34	25.74	-1.11476408837525	-0.943838574515149	-0.772913060655046	-1.10311275206669	-0.933973724393633	-0.764834696720576	-1.0860094975213	-0.919134537263585	-0.752642216545568	-0.521996154800185	21.5257386857586	0.663375321841199	-40.6465409705029	-0.969063973192713	-0.875326190704476	-1.12172909118799	-0.948369233151754	-0.85560878725886	-1.0994457088575	-0.912015753443669	-0.815861652580879	-1.06225733644087	0.0115231611243413	0.0114396553890965	0.0124392955225732
253	13.6259639633796	0.29	-0.504446943499247	-0.626701778287853	-0.38219210871064	0.392353525189653	-15.0634436492632	-17.9902665235695	-12.1366207749569	16.25	9.87	29.04	-1.07467375906524	-0.899835896806333	-0.724998034547426	-1.06258982720602	-0.889717890695391	-0.716845954184766	-1.03855541102758	-0.869476186581376	-0.700634960391715	-0.504446943499247	22.5664621855688	1.64758689084045	-40.3140596633452	-0.969063973192713	-0.875326190704476	-1.12172909118799	-0.948369233151754	-0.85560878725886	-1.0994457088575	-0.912015753443669	-0.815861652580879	-1.06225733644087	0.0115231611243413	0.0114396553890965	0.0124392955225732
253	13.6259639633796	0.29	-0.504434571170121	-0.62917050283986	-0.379698639500381	0.380146534316306	-13.1154239600186	-15.7302138343632	-10.500634085674	14.99	8.78	25.4	-1.01584692382359	-0.846985503485149	-0.678124083146703	-1.00688484752362	-0.839513168304337	-0.672141489085054	-0.984900292685013	-0.822325328695538	-0.657632456524062	-0.504434571170121	21.0603853874351	0.147376997659283	-40.5356163216064	-0.969063973192713	-0.875326190704476	-1.12172909118799	-0.948369233151754	-0.85560878725886	-1.0994457088575	-0.912015753443669	-0.815861652580879	-1.06225733644087	0.0115231611243413	0.0114396553890965	0.0124392955225732
253	13.6259639633796	0.29	-0.502622944686063	-0.625013708747976	-0.38023218062415	0.385672808646278	-14.5208420774982	-17.3821699325251	-11.6595142224713	16.08	9.2	27.65	-1.04893066243657	-0.876263237479139	-0.703595812521709	-1.03745510963059	-0.86667670767909	-0.695898305727594	-1.01079147427303	-0.844767828310707	-0.678097329661813	-0.502622944686063	22.000027523292	-0.175229726091005	-41.5627820850372	-0.969063973192713	-0.875326190704476	-1.12172909118799	-0.948369233151754	-0.85560878725886	-1.0994457088575	-0.912015753443669	-0.815861652580879	-1.06225733644087	0.0115231611243413	0.0114396553890965	0.0124392955225732
253	13.6259639633796	0.29	-0.502302455376325	-0.624470332761929	-0.380134577990722	0.407872093308645	-15.2539384168205	-18.1234846026111	-12.3843922310298	13.2	8.23	22.22	-1.32349734999836	-1.1139440076988	-0.904390665399233	-1.31743729223547	-1.10884345722826	-0.900249622221061	-1.29896850038724	-1.09407629626093	-0.887756356363531	-0.502302455376325	20.2046362109083	1.3427867680261	-38.0827388424128	-0.969063973192713	-0.875326190704476	-1.12172909118799	-0.948369233151754	-0.85560878725886	-1.0994457088575	-0.912015753443669	-0.815861652580879	-1.06225733644087	0.0115231611243413	0.0114396553890965	0.0124392955225732
253	13.6259639633796	0.29	-0.500538570085888	-0.621684161554657	-0.379392978617119	0.42256365019027	-14.2855540933368	-16.8928393180892	-11.6782688685843	15.81	9.9	27.65	-1.03581525070961	-0.875944802178408	-0.716074353647207	-1.02498605458607	-0.866787012650129	-0.708587970714183	-1.00693687308943	-0.851887114131574	-0.696835006212882	-0.500538570085888	21.5759478577093	-0.455122443590299	-41.9904902133264	-0.969063973192713	-0.875326190704476	-1.12172909118799	-0.948369233151754	-0.85560878725886	-1.0994457088575	-0.912015753443669	-0.815861652580879	-1.06225733644087	0.0115231611243413	0.0114396553890965	0.0124392955225732
253	13.6259639633796	0.29	-0.497562627836219	-0.618230475277194	-0.376894780395244	0.401556042104918	-13.5240993937131	-16.1018000149571	-10.9463987724692	16.96	8.82	28.25	-0.922480611524597	-0.774802784001983	-0.627124956479369	-0.910982349434717	-0.765145252594684	-0.61930815575465	-0.88019075900087	-0.73951651502223	-0.598724833945196	-0.497562627836219	22.3906862586543	1.31697135347414	-40.0527786181424	-0.969063973192713	-0.875326190704476	-1.12172909118799	-0.948369233151754	-0.85560878725886	-1.0994457088575	-0.912015753443669	-0.815861652580879	-1.06225733644087	0.0115231611243413	0.0114396553890965	0.0124392955225732
253	13.6259639633796	0.29	-0.496851576189517	-0.618708913810367	-0.374994238568667	0.379570780923267	-13.3906017911769	-16.0635176725939	-10.71768590976	14	7.99	24.59	-1.10851908587405	-0.924065199130317	-0.739611312386586	-1.10120250998874	-0.917966077122801	-0.734729644256858	-1.06951000057762	-0.89230995859417	-0.713857017794148	-0.496851576189517	20.3555651123768	-0.0136834638713938	-40.4720933390389	-0.969063973192713	-0.875326190704476	-1.12172909118799	-0.948369233151754	-0.85560878725886	-1.0994457088575	-0.912015753443669	-0.815861652580879	-1.06225733644087	0.0115231611243413	0.0114396553890965	0.0124392955225732
253	13.6259639633796	0.29	-0.494181486275062	-0.615985899036807	-0.372377073513317	0.380786852200495	-13.2388971912931	-15.8747210416464	-10.6030733409397	15.36	8.62	25.57	-1.00100509277005	-0.834799142383486	-0.668593191996918	-0.991410773382961	-0.826797854823666	-0.66218493626437	-0.968057724754947	-0.807071649471763	-0.645860420292666	-0.494181486275062	21.7706611151684	-1.41601007927439	-42.3092048028525	-0.969063973192713	-0.875326190704476	-1.12172909118799	-0.948369233151754	-0.85560878725886	-1.0994457088575	-0.912015753443669	-0.815861652580879	-1.06225733644087	0.0115231611243413	0.0114396553890965	0.0124392955225732
253	13.6259639633796	0.29	-0.493413602371605	-0.613078966078292	-0.373748238664919	0.425560238400879	-13.7113970023498	-16.1985865967646	-11.2242074079349	15.53	8.75	30.45	-1.01085259117167	-0.855642626942345	-0.700432662713021	-1.000833747767	-0.847162113003352	-0.693490478239708	-2.19832830429044	-0.810598786352092	-0.663434525934755	-0.493413602371605	22.6364493284471	-2.37729616423332	-43.6418564254479	-0.969063973192713	-0.875326190704476	-1.12172909118799	-0.948369233151754	-0.85560878725886	-1.0994457088575	-0.912015753443669	-0.815861652580879	-1.06225733644087	0.0115231611243413	0.0114396553890965	0.0124392955225732
253	13.6259639633796	0.29	-0.489149745948793	-0.609212127829599	-0.369087364067988	0.44390834665568	-16.1937435345261	-19.0235663988827	-13.3639206701696	16.37	9.55	25.8	-1.12771250364604	-0.95996127549432	-0.792210047342602	-1.11477511151592	-0.948948366254913	-0.783121620993906	-1.09913739051094	-2.23133850097646	-0.772710715556808	-0.489149745948793	22.3942705426143	-1.06017167397794	-42.2679450860965	-0.969063973192713	-0.875326190704476	-1.12172909118799	-0.948369233151754	-0.85560878725886	-1.0994457088575	-0.912015753443669	-0.815861652580879	-1.06225733644087	0.0115231611243413	0.0114396553890965	0.0124392955225732
253	13.6259639633796	0.29	-0.485550111884852	-0.604226285843658	-0.366873937926046	0.419116831715773	-14.8165761631928	-17.5399682071213	-12.0931841192643	15.57	8.7	28.68	-1.09185467719483	-0.922324817967874	-0.752794958740921	-1.08094877382712	-0.913112250079045	-0.745275726330967	-1.04132002975746	-0.879286870316013	-0.718259423528178	-0.485550111884852	22.84567506097	-0.444725785354369	-42.1184101042539	-0.969063973192713	-0.875326190704476	-1.12172909118799	-0.948369233151754	-0.85560878725886	-1.0994457088575	-0.912015753443669	-0.815861652580879	-1.06225733644087	0.0115231611243413	0.0114396553890965	0.0124392955225732
253	13.6259639633796	0.29	-0.48392550770269	-0.602913100355052	-0.364937915050328	0.408142592101329	-14.0688111406024	-16.7139315468545	-11.4236907343502	15.65	9.01	31.88	-1.0352132971445	-0.871382075901056	-0.707550854657614	-1.02471143633111	-0.86254222299187	-0.700373009652626	-0.978011055052883	-0.823312314979229	-0.668717262427983	-0.48392550770269	23.168050108254	0.742922196581437	-40.9302823852848	-0.969063973192713	-0.875326190704476	-1.12172909118799	-0.948369233151754	-0.85560878725886	-1.0994457088575	-0.912015753443669	-0.815861652580879	-1.06225733644087	0.0115231611243413	0.0114396553890965	0.0124392955225732
253	13.6259639633796	0.29	-0.482353733517179	-0.601632126066677	-0.363075340967681	0.435262864992474	-14.9377458489963	-17.5942952263776	-12.281196471615	15.3	8.81	26.35	-1.11383982107509	-0.945661985867265	-0.777484150659443	-1.10330355454488	-0.936716582280449	-0.770129610016019	-1.07561886996702	-0.912816805872483	-0.750860702784804	-0.482353733517179	21.660256071496	-1.03542735603614	-42.1771204686732	-0.969063973192713	-0.875326190704476	-1.12172909118799	-0.948369233151754	-0.85560878725886	-1.0994457088575	-0.912015753443669	-0.815861652580879	-1.06225733644087	0.0115231611243413	0.0114396553890965	0.0124392955225732
253	13.6259639633796	0.29	-0.478205255075558	-0.594251089632029	-0.362159420519086	0.440251509585101	-14.2554789084258	-16.7651297969198	-11.7458280199319	17.81	9.83	26.13	-0.915766293726098	-0.778680943326677	-0.641595592927256	-0.903135226719229	-0.767940679965256	-0.632746133211282	-0.892879705173089	-0.758281921441579	-0.625704330508526	-0.478205255075558	22.2222129673106	2.01761020948435	-39.7513322672643	-0.969063973192713	-0.875326190704476	-1.12172909118799	-0.948369233151754	-0.85560878725886	-1.0994457088575	-0.912015753443669	-0.815861652580879	-1.06225733644087	0.0115231611243413	0.0114396553890965	0.0124392955225732
253	13.6259639633796	0.29	-0.477412928874162	-0.593634022987841	-0.361191834760482	0.43465400668954	-15.6111015477627	-18.3908425038161	-12.8313605917093	16.64	10.13	30.22	-1.07353229889128	-0.911269928461265	-0.749007558031251	-1.06073083993385	-0.900403385740208	-0.740075931546566	-1.03402587986531	-0.878796311032461	-0.722172312026616	-0.477412928874162	22.4185039692418	-0.264944080691998	-42.3884156884542	-0.969063973192713	-0.875326190704476	-1.12172909118799	-0.948369233151754	-0.85560878725886	-1.0994457088575	-0.912015753443669	-0.815861652580879	-1.06225733644087	0.0115231611243413	0.0114396553890965	0.0124392955225732
253	13.6259639633796	0.29	-0.472406645388958	-0.588368478224895	-0.356444812553021	0.412331059806588	-14.1234584889115	-16.7559674795912	-11.4909494982319	16.82	10.39	27.09	-0.967963605648362	-0.815888060167406	-0.66381251468645	-0.956128984624197	-0.805912761577791	-0.655696538531385	-0.946607469259578	-0.798331132109382	-0.649233036499927	-0.472406645388958	21.7718263377331	-1.6244090337966	-43.3982201928836	-0.969063973192713	-0.875326190704476	-1.12172909118799	-0.948369233151754	-0.85560878725886	-1.0994457088575	-0.912015753443669	-0.815861652580879	-1.06225733644087	0.0115231611243413	0.0114396553890965	0.0124392955225732
253	13.6259639633796	0.29	-0.471510003954832	-0.586452263905929	-0.356567744003735	0.413240336532553	-13.0972299533958	-15.5338829531559	-10.6605769536356	15.08	8.3	25.25	-0.997128292870864	-0.840718227641431	-0.684308162411997	-0.988137178853882	-0.833137464468905	-0.678137750083927	-0.963007471044652	-0.810377338780108	-0.660270244622348	-0.471510003954832	21.066608291406	1.96103424929353	-38.8195629125634	-0.969063973192713	-0.875326190704476	-1.12172909118799	-0.948369233151754	-0.85560878725886	-1.0994457088575	-0.912015753443669	-0.815861652580879	-1.06225733644087	0.0115231611243413	0.0114396553890965	0.0124392955225732
253	13.6259639633796	0.29	-0.464426275103505	-0.578062173406429	-0.350790376800582	0.480360396716043	-15.520911535538	-18.0413158186346	-13.0005072524415	16.32	9.34	28.48	-1.07272854949006	-0.922866440877007	-0.773004332263951	-1.06051822023152	-0.912361916586939	-0.764205612942358	-1.03221748153477	-0.887191528630224	-0.743686602145876	-0.464426275103505	22.7198519527199	-0.55606728080515	-41.900242208922	-0.969063973192713	-0.875326190704476	-1.12172909118799	-0.948369233151754	-0.85560878725886	-1.0994457088575	-0.912015753443669	-0.815861652580879	-1.06225733644087	0.0115231611243413	0.0114396553890965	0.0124392955225732
253	13.6259639633796	0.29	-0.459708476039768	-0.571139641742156	-0.348277310337379	0.46320840369826	-14.5612986704774	-17.0086719299929	-12.1139254109619	14.17	7.74	26.5	-1.15979684096911	-0.992913983404377	-0.82603112583964	-1.15166417734933	-0.985951526579905	-0.820238875810479	-1.10374370832923	-0.945420015212211	-0.786819642565196	-0.459708476039768	22.4050697848657	-0.436814298899435	-40.7059315741559	-0.969063973192713	-0.875326190704476	-1.12172909118799	-0.948369233151754	-0.85560878725886	-1.0994457088575	-0.912015753443669	-0.815861652580879	-1.06225733644087	0.0115231611243413	0.0114396553890965	0.0124392955225732
253	13.6259639633796	0.29	-0.456594889376986	-0.568199643670833	-0.34499013508314	0.355958260176317	-12.1186205351786	-14.6636693575123	-9.5735717128449	13.12	8.12	27.35	-1.0767413206608	-0.889860454535576	-0.702979588410353	-1.07202949182983	-0.885966417904152	-0.699903343978474	-1.02945982148115	-0.850945980623504	-0.672572890354126	-0.456594889376986	20.5984346019215	-1.28953628224023	-41.604906607453	-0.969063973192713	-0.875326190704476	-1.12172909118799	-0.948369233151754	-0.85560878725886	-1.0994457088575	-0.912015753443669	-0.815861652580879	-1.06225733644087	0.0115231611243413	0.0114396553890965	0.0124392955225732
253	13.6259639633796	0.29	-0.451254756751357	-0.562493861914158	-0.340015651588556	0.379173748512012	-14.1035925929341	-16.9212041564547	-11.2859810294134	16.41	10.56	29.37	-1.00099676584404	-0.834317134984962	-0.667637504125886	-0.989451430178861	-0.824694255368075	-0.659937080557289	-0.972345822306779	-0.810626088513962	-0.649720010092725	-0.451254756751357	23.7019567690325	-0.182816845253229	-43.0098921823697	-0.969063973192713	-0.875326190704476	-1.12172909118799	-0.948369233151754	-0.85560878725886	-1.0994457088575	-0.912015753443669	-0.815861652580879	-1.06225733644087	0.0115231611243413	0.0114396553890965	0.0124392955225732
253	13.6259639633796	0.29	-0.45058946999179	-0.560664365417831	-0.34051457456575	0.409581160463281	-14.5675089753088	-17.2982522530212	-11.8367656975964	17.51	9.2	28.76	-0.960958522395636	-0.80925932256844	-0.657560122741245	-0.948148512767766	-0.798471531553589	-0.648794550339411	-0.919431861352251	-0.774361841167611	-0.628800753994061	-0.45058946999179	23.7256747752	-0.326616192702049	-42.4419822766139	-0.969063973192713	-0.875326190704476	-1.12172909118799	-0.948369233151754	-0.85560878725886	-1.0994457088575	-0.912015753443669	-0.815861652580879	-1.06225733644087	0.0115231611243413	0.0114396553890965	0.0124392955225732
253	13.6259639633796	0.29	-0.448045545283136	-0.556982853002801	-0.339108237563471	0.420780378160392	-14.9712348412558	-17.7136738481624	-12.2287958343493	16.65	9.73	25.77	-1.03302061432846	-0.873087895009099	-0.713155175689734	-1.02067363990038	-0.862652484753366	-0.704631329606351	-1.00879484015402	-0.853637499363032	-0.69695386188107	-0.448045545283136	21.6117297323438	-0.551351889074608	-42.0632008435449	-0.969063973192713	-0.875326190704476	-1.12172909118799	-0.948369233151754	-0.85560878725886	-1.0994457088575	-0.912015753443669	-0.815861652580879	-1.06225733644087	0.0115231611243413	0.0114396553890965	0.0124392955225732
253	13.6259639633796	0.29	-0.447841055040574	-0.556777304633414	-0.338904805447734	0.491232119227296	-15.4341368727306	-17.8864971567193	-12.9817765887418	14.49	8.49	26.14	-1.19351071324576	-1.02987228555175	-0.866233857857734	-1.18426609946387	-1.02189517112878	-0.85952424279369	-1.15000025367677	-0.992776423019243	-0.835374412013404	-0.447841055040574	22.5223255589378	-1.90897732635839	-42.5859521922413	-0.969063973192713	-0.875326190704476	-1.12172909118799	-0.948369233151754	-0.85560878725886	-1.0994457088575	-0.912015753443669	-0.815861652580879	-1.06225733644087	0.0115231611243413	0.0114396553890965	0.0124392955225732
253	13.6259639633796	0.29	-0.445633704000771	-0.555543502009174	-0.335723905992368	0.394653466584805	-12.8522148059694	-15.3373928379592	-10.3670367739795	15.99	8.89	27.51	-0.930260510268674	-0.779526744199537	-0.6287929781304	-0.920226322376326	-0.771118435202147	-0.622010548027969	-0.8930744566795	-0.748562447075049	-0.604175392595599	-0.445633704000771	21.3275285025523	-0.600074034307121	-41.49056370745	-0.969063973192713	-0.875326190704476	-1.12172909118799	-0.948369233151754	-0.85560878725886	-1.0994457088575	-0.912015753443669	-0.815861652580879	-1.06225733644087	0.0115231611243413	0.0114396553890965	0.0124392955225732
253	13.6259639633796	0.29	-0.442474580701995	-0.55023307694834	-0.334716084455651	0.423306014729833	-13.021315011539	-15.3942497721413	-10.6483802509368	14.26	7.99	26.65	-1.04360206203437	-0.882736826904879	-0.721871591775392	-1.03607622404544	-0.876371053409571	-0.716665882773704	-0.996073041186818	-0.84264356976472	-0.689516013512779	-0.442474580701995	21.187971155136	0.0257995172764276	-40.7779878538217	-0.969063973192713	-0.875326190704476	-1.12172909118799	-0.948369233151754	-0.85560878725886	-1.0994457088575	-0.912015753443669	-0.815861652580879	-1.06225733644087	0.0115231611243413	0.0114396553890965	0.0124392955225732
253	13.6259639633796	0.29	-0.439725767467168	-0.54710084464238	-0.332350690291956	0.460073423320238	-15.6439852369961	-18.2899657313992	-12.9980047425931	16.86	9.91	30.81	-1.05414987382006	-0.901647674238744	-0.749145474657424	-1.04119167381043	-0.890564116586103	-0.739936559361778	-1.01068527155352	-0.863547570184126	-0.718131477918679	-0.439725767467168	23.8550337968776	-0.134283114165695	-42.2655268545238	-0.969063973192713	-0.875326190704476	-1.12172909118799	-0.948369233151754	-0.85560878725886	-1.0994457088575	-0.912015753443669	-0.815861652580879	-1.06225733644087	0.0115231611243413	0.0114396553890965	0.0124392955225732
253	13.6259639633796	0.29	-0.438598980552502	-0.546621057975094	-0.33057690312991	0.392203981333755	-13.3521962879639	-15.9473381076508	-10.7570544682771	17.96	9.76	31.86	-0.864226431823161	-0.723589158081091	-0.582951884339022	-0.852121036515038	-0.713453697654633	-0.574786358794228	-0.82188282434169	-0.687873193706494	-0.554401093216974	-0.438598980552502	24.0522373110646	-2.06285358396536	-44.7765460231279	-0.969063973192713	-0.875326190704476	-1.12172909118799	-0.948369233151754	-0.85560878725886	-1.0994457088575	-0.912015753443669	-0.815861652580879	-1.06225733644087	0.0115231611243413	0.0114396553890965	0.0124392955225732
253	13.6259639633796	0.29	-0.433418909538711	-0.540411720941505	-0.326426098135916	0.440837867407427	-14.6315716578528	-17.2043707275532	-12.0587725881524	14.33	8.99	23.7	-1.16034305079481	-0.986821474859624	-0.813299898924441	-1.15177323589972	-0.979533218711365	-0.807293201523012	-1.13976135166003	-0.968322214690093	-0.798206529158247	-0.433418909538711	20.8624423854367	-0.175707463161545	-40.5597025030743	-0.969063973192713	-0.875326190704476	-1.12172909118799	-0.948369233151754	-0.85560878725886	-1.0994457088575	-0.912015753443669	-0.815861652580879	-1.06225733644087	0.0115231611243413	0.0114396553890965	0.0124392955225732
253	13.6259639633796	0.29	-0.43241852549759	-0.538338142750531	-0.326498908244648	0.420415799657744	-13.3919154661283	-15.846889569809	-10.9369413624476	16.1	8.48	26.98	-0.954745841683553	-0.806838184057451	-0.658930526431349	-0.944254409850982	-0.797972067612232	-0.651689725373483	-0.913419583069277	-0.771613944567591	-0.63086065360454	-0.43241852549759	21.8933213997736	0.137762644008369	-40.7588172830003	-0.969063973192713	-0.875326190704476	-1.12172909118799	-0.948369233151754	-0.85560878725886	-1.0994457088575	-0.912015753443669	-0.815861652580879	-1.06225733644087	0.0115231611243413	0.0114396553890965	0.0124392955225732
253	13.6259639633796	0.29	-0.430182083592157	-0.534206251517274	-0.326157915667041	0.447031695223248	-14.378601423935	-16.875397470806	-11.881805377064	15.19	9	29.12	-1.07559913973516	-0.916459084826553	-0.757319029917949	-1.06565657272388	-0.907987568322531	-0.750318563921178	-1.02927826668193	-0.877095234930691	-0.724376790613288	-0.430182083592157	23.2120569971559	-1.45137171945257	-43.4481504069527	-0.969063973192713	-0.875326190704476	-1.12172909118799	-0.948369233151754	-0.85560878725886	-1.0994457088575	-0.912015753443669	-0.815861652580879	-1.06225733644087	0.0115231611243413	0.0114396553890965	0.0124392955225732
253	13.6259639633796	0.29	-0.428302123463517	-0.53232001972892	-0.324284227198114	0.378054075601906	-12.6749026519908	-15.2131237223682	-10.1366815816133	16.7	9.13	28.75	-0.884713093617589	-0.737103867764963	-0.589494641912336	-0.874066762223038	-0.728233814744335	-0.582400867265632	-0.846721167122318	-0.705460340696139	-0.564317298537437	-0.428302123463517	23.1550032972042	0.450209646399981	-41.3977508416345	-0.969063973192713	-0.875326190704476	-1.12172909118799	-0.948369233151754	-0.85560878725886	-1.0994457088575	-0.912015753443669	-0.815861652580879	-1.06225733644087	0.0115231611243413	0.0114396553890965	0.0124392955225732
253	13.6259639633796	0.29	-0.425495288383082	-0.528508786469895	-0.322481790296268	0.4446835987576	-14.6361643647013	-17.1897912022475	-12.0825375271552	16.08	8.91	27.17	-1.03703152165181	-0.882975460474921	-0.728919399298033	-1.02567740923849	-0.873308056517452	-0.720938703796416	-0.998127351340948	-0.84999647087771	-0.701136657888163	-0.425495288383082	22.8346592770475	-0.50640680923101	-42.3749419983162	-0.969063973192713	-0.875326190704476	-1.12172909118799	-0.948369233151754	-0.85560878725886	-1.0994457088575	-0.912015753443669	-0.815861652580879	-1.06225733644087	0.0115231611243413	0.0114396553890965	0.0124392955225732
253	13.6259639633796	0.29	-0.423848756422828	-0.52841282676108	-0.319284686084575	0.434982660169027	-14.8719251597951	-17.5182769024442	-12.2255734171459	15.14	9.37	27.34	-1.12040387863454	-0.951153057152107	-0.781902235669675	-1.110169760472	-0.942464928734153	-0.774760096996301	-1.08532762628907	-0.921194041359491	-0.758365451430834	-0.423848756422828	22.1502065684839	0.294713626510134	-40.8745785599956	-0.969063973192713	-0.875326190704476	-1.12172909118799	-0.948369233151754	-0.85560878725886	-1.0994457088575	-0.912015753443669	-0.815861652580879	-1.06225733644087	0.0115231611243413	0.0114396553890965	0.0124392955225732
253	13.6259639633796	0.29	-0.423122693636577	-0.527146406236383	-0.319098981036771	0.383193914500172	-13.8769288713481	-16.6257333326034	-11.1281244100929	16.6	9.78	29.31	-0.972390074909929	-0.811620614548676	-0.650851154187423	-0.960849925535834	-0.801988448025531	-0.643126970515227	-0.936319056075009	-0.781385818295026	-0.62699359706175	-0.423122693636577	23.8614741316054	-1.45316919513125	-43.7412324972657	-0.969063973192713	-0.875326190704476	-1.12172909118799	-0.948369233151754	-0.85560878725886	-1.0994457088575	-0.912015753443669	-0.815861652580879	-1.06225733644087	0.0115231611243413	0.0114396553890965	0.0124392955225732
253	13.6259639633796	0.29	-0.422664831085049	-0.524745744687195	-0.320583917482903	0.407924550707429	-14.1123625077344	-16.7668689884878	-11.457856026981	14.97	8.74	23.76	-1.08399221094966	-0.91237612979415	-0.740760048638643	-1.07446776184296	-0.904359577713228	-0.734251393583498	-1.05973669074384	-0.891978307585906	-0.723784748425425	-0.422664831085049	21.2189127422097	-0.110867971160022	-40.3012278369567	-0.969063973192713	-0.875326190704476	-1.12172909118799	-0.948369233151754	-0.85560878725886	-1.0994457088575	-0.912015753443669	-0.815861652580879	-1.06225733644087	0.0115231611243413	0.0114396553890965	0.0124392955225732
253	13.6259639633796	0.29	-0.422473802841194	-0.52629522804274	-0.318652377639648	0.429678887387571	-14.3552925007076	-16.9374648403864	-11.7731201610288	14.9	9.07	29.31	-1.10057394876624	-0.932787822858013	-0.765001696949787	-1.09108456574416	-0.924745127554024	-0.758405689363892	-1.05340067236516	-0.893588997395348	-0.732314486940321	-0.422473802841194	22.9290254433463	-1.4898534474617	-43.2521058464412	-0.969063973192713	-0.875326190704476	-1.12172909118799	-0.948369233151754	-0.85560878725886	-1.0994457088575	-0.912015753443669	-0.815861652580879	-1.06225733644087	0.0115231611243413	0.0114396553890965	0.0124392955225732
253	13.6259639633796	0.29	-0.421261511491454	-0.524673907501069	-0.317849115481839	0.403381054993966	-13.6783290884904	-16.2755523325079	-11.0811058444729	17.49	10.53	29.73	-0.905091568089901	-0.760658690447271	-0.616225812804641	-0.893052495851991	-0.750540791611891	-0.608029087371791	-0.876948926098596	-0.736434432863862	-0.597071934969775	-0.421261511491454	24.1793495018068	0.250537735554342	-42.3821755937936	-0.969063973192713	-0.875326190704476	-1.12172909118799	-0.948369233151754	-0.85560878725886	-1.0994457088575	-0.912015753443669	-0.815861652580879	-1.06225733644087	0.0115231611243413	0.0114396553890965	0.0124392955225732
253	13.6259639633796	0.29	-0.413879351755231	-0.515721874129971	-0.312036829380491	0.398477429077771	-13.3727554170411	-15.938009950353	-10.8075008837292	14.58	9.37	26.9	-1.05746699966269	-0.887265574066739	-0.717064148470793	-1.04907556396399	-0.880224756703335	-0.711373949442685	-1.02813740092875	-0.862789054318137	-0.697015193361181	-0.413879351755231	22.3128714401578	1.40705481892073	-39.4564054529565	-0.969063973192713	-0.875326190704476	-1.12172909118799	-0.948369233151754	-0.85560878725886	-1.0994457088575	-0.912015753443669	-0.815861652580879	-1.06225733644087	0.0115231611243413	0.0114396553890965	0.0124392955225732
253	13.6259639633796	0.29	-0.413460269856265	-0.5148752332404	-0.31204530647213	0.409116139682443	-13.5424686483461	-16.0835060516714	-11.0014312450207	15.99	8.39	26.44	-0.975865409672429	-0.821688173774827	-0.667510937877224	-0.965349942379245	-0.812834047959028	-0.660318153538811	-0.935353327307679	-0.787336547744558	-0.639395283814936	-0.413460269856265	21.8286409705013	0.927745298216944	-40.2770370383884	-0.969063973192713	-0.875326190704476	-1.12172909118799	-0.948369233151754	-0.85560878725886	-1.0994457088575	-0.912015753443669	-0.815861652580879	-1.06225733644087	0.0115231611243413	0.0114396553890965	0.0124392955225732
253	13.6259639633796	0.29	-0.41084340910532	-0.512281336686294	-0.309405481524347	0.445203037919387	-14.0873775036412	-16.5426720082713	-11.6320829990112	15.94	8.85	26.98	-1.00680461863232	-0.857372782824412	-0.707940947016502	-0.996049404721385	-0.848213877998152	-0.70037835127492	-0.969156446069076	-0.824928817214362	-0.681019583697879	-0.41084340910532	23.2391316737243	-1.3149254228091	-42.7239754065323	-0.969063973192713	-0.875326190704476	-1.12172909118799	-0.948369233151754	-0.85560878725886	-1.0994457088575	-0.912015753443669	-0.815861652580879	-1.06225733644087	0.0115231611243413	0.0114396553890965	0.0124392955225732
253	13.6259639633796	0.29	-0.408244215720725	-0.508789843306603	-0.307698588134847	0.456225393967385	-15.1241750263085	-17.7021392732386	-12.5462107793784	19.38	10.52	37.19	-0.890847839095199	-0.761113582506548	-0.631379325917896	-0.876657565561419	-0.748989839873896	-0.621322114186374	-0.836868885495702	-0.71483489119875	-0.592696381712427	-0.408244215720725	27.2592897710617	-1.16850864879764	-45.5594548478216	-0.969063973192713	-0.875326190704476	-1.12172909118799	-0.948369233151754	-0.85560878725886	-1.0994457088575	-0.912015753443669	-0.815861652580879	-1.06225733644087	0.0115231611243413	0.0114396553890965	0.0124392955225732
253	13.6259639633796	0.29	-0.407908340626366	-0.507170312470847	-0.308646368781885	0.450439631277296	-14.7053265100209	-17.241328204147	-12.1693248158948	16.15	8.59	28.25	-1.03598512665135	-0.883603592864097	-0.731222059076849	-1.02451775884345	-0.873822943378811	-0.723128127914167	-0.986392197485187	-0.841838713003984	-0.696990090706129	-0.407908340626366	23.7278734554276	-0.657428767615568	-42.4030242133602	-0.969063973192713	-0.875326190704476	-1.12172909118799	-0.948369233151754	-0.85560878725886	-1.0994457088575	-0.912015753443669	-0.815861652580879	-1.06225733644087	0.0115231611243413	0.0114396553890965	0.0124392955225732
253	13.6259639633796	0.29	-0.40607945576202	-0.504463547784601	-0.307695363739439	0.42621474109222	-13.4186987181251	-15.8495384363886	-10.9878589998617	14.79	8.1	28.16	-1.0366629016653	-0.877670173521699	-0.718677445378099	-1.02794683343219	-0.870290886478352	-0.712634939524511	-0.983477374744174	-0.831851139482191	-0.681800562990741	-0.40607945576202	22.5957001230494	-0.33084068132942	-41.2902334486709	-0.969063973192713	-0.875326190704476	-1.12172909118799	-0.948369233151754	-0.85560878725886	-1.0994457088575	-0.912015753443669	-0.815861652580879	-1.06225733644087	0.0115231611243413	0.0114396553890965	0.0124392955225732
253	13.6259639633796	0.29	-0.404004457927308	-0.502454958656554	-0.305553957198063	0.413329470455738	-14.3658568190259	-17.0380382740749	-11.693675363977	14.91	9.62	27.17	-1.1063165662332	-0.932806062022159	-0.759295557811116	-1.09675188545439	-0.924741469586237	-0.752731053718081	-1.07583590382206	-0.908070780132616	-0.738422096990085	-0.404004457927308	23.1630052493509	-0.409182777676284	-42.2105740486492	-0.969063973192713	-0.875326190704476	-1.12172909118799	-0.948369233151754	-0.85560878725886	-1.0994457088575	-0.912015753443669	-0.815861652580879	-1.06225733644087	0.0115231611243413	0.0114396553890965	0.0124392955225732
253	13.6259639633796	0.29	-0.403599983502342	-0.502669832564733	-0.30453013443995	0.386840804075004	-14.0592083307419	-16.8227550584111	-11.2956616030727	15.79	10.11	27.36	-1.03275854309343	-0.863102830796101	-0.693447118498769	-1.02199937368528	-0.85411111667735	-0.686222859669423	-1.00818214702463	-0.842389396414193	-0.676678353424523	-0.403599983502342	22.7182794012831	0.0388325225355012	-42.0310414146474	-0.969063973192713	-0.875326190704476	-1.12172909118799	-0.948369233151754	-0.85560878725886	-1.0994457088575	-0.912015753443669	-0.815861652580879	-1.06225733644087	0.0115231611243413	0.0114396553890965	0.0124392955225732
253	13.6259639633796	0.29	-0.403284675778522	-0.501091260688298	-0.305478090868745	0.47628270312842	-15.301607910029	-17.8067858850612	-12.7964299349969	14.32	9.08	25.09	-1.20223838044592	-1.03309942797735	-0.863960475508771	-1.19340203140487	-1.02550623573844	-0.857610440072006	-1.17328190195226	-1.00856776826709	-0.843434197704517	-0.403284675778522	22.5939600503533	0.468637928731353	-40.782943006975	-0.969063973192713	-0.875326190704476	-1.12172909118799	-0.948369233151754	-0.85560878725886	-1.0994457088575	-0.912015753443669	-0.815861652580879	-1.06225733644087	0.0115231611243413	0.0114396553890965	0.0124392955225732
253	13.6259639633796	0.29	-0.402986753919875	-0.502012801432914	-0.303960706406836	0.39436466659787	-12.8400707920696	-15.3244019337749	-10.3557396503643	18.14	9.95	29.43	-0.822406880161126	-0.689081545027887	-0.555756209894649	-0.810672096619112	-0.679249157959196	-0.547826219299281	-0.791564642542248	-0.663565276283189	-0.53506565959654	-0.402986753919875	24.7413770169913	1.03732887941026	-42.0105582879363	-0.969063973192713	-0.875326190704476	-1.12172909118799	-0.948369233151754	-0.85560878725886	-1.0994457088575	-0.912015753443669	-0.815861652580879	-1.06225733644087	0.0115231611243413	0.0114396553890965	0.0124392955225732
253	13.6259639633796	0.29	-0.400850167054077	-0.498156178040103	-0.303544156068052	0.403357520121694	-13.3566319288966	-15.8928957469912	-10.8203681108021	15.16	8.08	31.06	-1.01513590710677	-0.853135695651856	-0.691135484196941	-1.00582129547089	-0.845307553999029	-0.684793812527167	-0.94801840561882	-0.797530398830694	-0.645982864469774	-0.400850167054077	23.7693522183816	0.883491299340779	-40.4436115222954	-0.969063973192713	-0.875326190704476	-1.12172909118799	-0.948369233151754	-0.85560878725886	-1.0994457088575	-0.912015753443669	-0.815861652580879	-1.06225733644087	0.0115231611243413	0.0114396553890965	0.0124392955225732
253	13.6259639633796	0.29	-0.39820397933281	-0.494546437290449	-0.301861521375171	0.435212521163794	-15.0066724806064	-17.6757531804906	-12.3375917807222	17.57	9.32	28.88	-0.978393132621338	-0.83065344648105	-0.682913760340762	-0.965253253624675	-0.819497720412451	-0.673742187200226	-0.936629492972568	-0.795960828733715	-0.653490854395462	-0.39820397933281	25.5305981709409	-1.16976867276058	-44.1634554443655	-0.969063973192713	-0.875326190704476	-1.12172909118799	-0.948369233151754	-0.85560878725886	-1.0994457088575	-0.912015753443669	-0.815861652580879	-1.06225733644087	0.0115231611243413	0.0114396553890965	0.0124392955225732
253	13.6259639633796	0.29	-0.39699805386573	-0.493902030490569	-0.300094077240891	0.510149637130293	-15.6710747124853	-18.0686219284696	-13.2735274965011	15.13	8.84	28.95	-1.15636285830232	-1.00292367724214	-0.849484496181967	-1.14582466473036	-0.993783809273541	-0.841742953816721	-1.10503549902582	-2.21689761440964	-0.811527162008553	-0.39699805386573	24.2260126849277	0.910643721971309	-40.5589577008788	-0.969063973192713	-0.875326190704476	-1.12172909118799	-0.948369233151754	-0.85560878725886	-1.0994457088575	-0.912015753443669	-0.815861652580879	-1.06225733644087	0.0115231611243413	0.0114396553890965	0.0124392955225732
253	13.6259639633796	0.29	-0.3930222164485	-0.488811725709643	-0.297232707187357	0.492440336925082	-14.746606783529	-17.084067397903	-12.409146169155	17.8	9.94	28.27	-0.934027527189725	-0.806232868769265	-0.678438210348805	-0.921167432193898	-0.795132305906491	-0.669097179619083	-0.903157756799294	-0.779127566774197	-0.655976384616235	-0.3930222164485	25.0174403807108	1.42034713050278	-41.096834045985	-0.969063973192713	-0.875326190704476	-1.12172909118799	-0.948369233151754	-0.85560878725886	-1.0994457088575	-0.912015753443669	-0.815861652580879	-1.06225733644087	0.0115231611243413	0.0114396553890965	0.0124392955225732
253	13.6259639633796	0.29	-0.391124854113853	-0.486362508383522	-0.295887199844183	0.418443771378433	-13.1925401106426	-15.6207777502104	-10.7643024710749	20.7	10.41	33.17	-0.736981778314727	-0.62241853937771	-0.507855300440692	-0.724093732821344	-0.611533930439659	-0.498974128057974	-0.700808513115112	-0.591753368787078	-0.482592862448939	-0.391124854113853	25.7878089265499	2.26383023895867	-41.4637491020231	-0.969063973192713	-0.875326190704476	-1.12172909118799	-0.948369233151754	-0.85560878725886	-1.0994457088575	-0.912015753443669	-0.815861652580879	-1.06225733644087	0.0115231611243413	0.0114396553890965	0.0124392955225732
253	13.6259639633796	0.29	-0.386492572265924	-0.481443529737155	-0.291541614794693	0.420167816582267	-14.1974034465428	-16.8013625070556	-11.59344438603	19.07	11.09	33.97	-0.858653253983658	-0.725574884916234	-0.592496515848809	-0.845308992191034	-0.714298783452046	-0.583288574713057	-0.821737107588006	-0.694161734008108	-0.567306040954016	-0.386492572265924	27.3622107620371	-0.737425978580645	-45.2133381072767	-0.969063973192713	-0.875326190704476	-1.12172909118799	-0.948369233151754	-0.85560878725886	-1.0994457088575	-0.912015753443669	-0.815861652580879	-1.06225733644087	0.0115231611243413	0.0114396553890965	0.0124392955225732
253	13.6259639633796	0.29	-0.386132701405865	-0.4809629945223	-0.29130240828943	0.413106291214122	-14.0215739537875	-16.6309162320907	-11.4122316754843	17.42	10.37	28.31	-0.928447395028963	-0.782776705139077	-0.63710601524919	-0.91619756215267	-0.77244883533326	-0.628700108513849	-0.902019471212244	-0.760675844547268	-0.619518590361737	-0.386132701405865	24.6098947941816	-0.198593496288133	-43.3229712891493	-0.969063973192713	-0.875326190704476	-1.12172909118799	-0.948369233151754	-0.85560878725886	-1.0994457088575	-0.912015753443669	-0.815861652580879	-1.06225733644087	0.0115231611243413	0.0114396553890965	0.0124392955225732
253	13.6259639633796	0.29	-0.385713100605268	-0.478863738770053	-0.292562462440482	0.50251359471078	-16.9266482766275	-19.5561480183869	-14.2971485348681	15.93	9.94	28.7	-1.1902822697202	-1.03023812820996	-0.870193986699707	-1.17756931102076	-1.01923454098723	-0.860899770953708	-1.15317384068512	-0.997708930323815	-0.843001857987388	-0.385713100605268	24.9438956460534	-0.486613184542737	-43.3381726306867	-0.969063973192713	-0.875326190704476	-1.12172909118799	-0.948369233151754	-0.85560878725886	-1.0994457088575	-0.912015753443669	-0.815861652580879	-1.06225733644087	0.0115231611243413	0.0114396553890965	0.0124392955225732
253	13.6259639633796	0.29	-0.385209281589014	-0.478540865694918	-0.29187769748311	0.474683523616861	-13.8331021800147	-16.1051291323615	-11.5610752276679	13.72	7.86	27.03	-1.13297731105562	-0.973142828142763	-0.813308345229909	-1.12626260828018	-0.967375400335285	-0.808488192390387	-1.07838848334809	-0.926481697954206	-0.774978047702467	-0.385209281589014	22.8651455282941	-2.02744141841229	-42.3433546462247	-0.969063973192713	-0.875326190704476	-1.12172909118799	-0.948369233151754	-0.85560878725886	-1.0994457088575	-0.912015753443669	-0.815861652580879	-1.06225733644087	0.0115231611243413	0.0114396553890965	0.0124392955225732
253	13.6259639633796	0.29	-0.384672239712132	-0.479634121680639	-0.289710357743626	0.442090060595141	-14.4053133654689	-16.9319037879982	-11.8787229429395	17.17	11.2	29	-0.95823029327907	-0.81524250455253	-0.67225471582599	-0.945953412001583	-0.804797588011118	-0.663641764020653	-0.937917549287742	-0.797434121531029	-0.657802349476564	-0.384672239712132	24.5093820277848	-0.817372247231466	-43.6159309498417	-0.969063973192713	-0.875326190704476	-1.12172909118799	-0.948369233151754	-0.85560878725886	-1.0994457088575	-0.912015753443669	-0.815861652580879	-1.06225733644087	0.0115231611243413	0.0114396553890965	0.0124392955225732
253	13.6259639633796	0.29	-0.383935868705468	-0.476726137718868	-0.291145599692067	0.469947796824405	-13.3347729557023	-15.5458587796066	-11.1236871317981	16.29	8.72	27.28	-0.926103132516087	-0.794383583483141	-0.662664034450195	-0.915613911008495	-0.785386242823563	-0.655158574638631	-0.887608028116024	-1.96753195862737	-0.635101750385516	-0.383935868705468	23.3117318155336	1.09140959486328	-40.095394403171	-0.969063973192713	-0.875326190704476	-1.12172909118799	-0.948369233151754	-0.85560878725886	-1.0994457088575	-0.912015753443669	-0.815861652580879	-1.06225733644087	0.0115231611243413	0.0114396553890965	0.0124392955225732
253	13.6259639633796	0.29	-0.381718692788526	-0.473957896257396	-0.289479489319657	0.536028304710085	-16.5482037084065	-18.9519476465015	-14.1444597703114	17.67	10.18	28.69	-1.04316258794864	-0.910854511016397	-0.778546434084159	-1.02899199534307	-0.898481225828003	-0.767970456312932	-1.01070018722468	-0.88218374811412	-0.75380941577498	-0.381718692788526	23.6063758623237	0.40754732276667	-41.6928858187078	-0.969063973192713	-0.875326190704476	-1.12172909118799	-0.948369233151754	-0.85560878725886	-1.0994457088575	-0.912015753443669	-0.815861652580879	-1.06225733644087	0.0115231611243413	0.0114396553890965	0.0124392955225732
253	13.6259639633796	0.29	-0.376575893866194	-0.468030737158631	-0.285121050573757	0.5146346951232	-15.7558984704688	-18.1448837219169	-13.3669132190207	16.25	8.97	26.76	-1.08376695980546	-0.941076418346954	-0.798385876888444	-1.07157651465287	-0.93049098726469	-0.789405459876507	-1.04460124664865	-0.905379617934089	-0.768893648034661	-0.376575893866194	23.6493650926264	0.808547602853154	-40.5516371682527	-0.969063973192713	-0.875326190704476	-1.12172909118799	-0.948369233151754	-0.85560878725886	-1.0994457088575	-0.912015753443669	-0.815861652580879	-1.06225733644087	0.0115231611243413	0.0114396553890965	0.0124392955225732
253	13.6259639633796	0.29	-0.370235576327981	-0.460918489462749	-0.279552663193214	0.486661579750455	-14.756003897854	-17.1221555543616	-12.3898522413463	16.59	9.05	31.92	-1.00205860353867	-0.863581726772024	-0.725104850005373	-0.990184871850144	-0.853348854484317	-0.716512837118491	-0.945389138733495	-0.814444104875325	-0.683980980767533	-0.370235576327981	25.1501095855923	-1.10142084011547	-43.5628864036415	-0.969063973192713	-0.875326190704476	-1.12172909118799	-0.948369233151754	-0.85560878725886	-1.0994457088575	-0.912015753443669	-0.815861652580879	-1.06225733644087	0.0115231611243413	0.0114396553890965	0.0124392955225732
253	13.6259639633796	0.29	-0.369979739360129	-0.460180108388573	-0.279779370331685	0.48402008505849	-13.6182725007247	-15.8135639617791	-11.4229810396704	14.12	7.84	27.49	-1.08193983908496	-0.931741357840732	-0.7815428765965	-1.07447803515356	-0.925315426309395	-0.776152817465228	-1.02709238215651	-0.883846806399358	-0.741767328432304	-0.369979739360129	22.5838728627968	-0.50685920374775	-41.1107951045685	-0.969063973192713	-0.875326190704476	-1.12172909118799	-0.948369233151754	-0.85560878725886	-1.0994457088575	-0.912015753443669	-0.815861652580879	-1.06225733644087	0.0115231611243413	0.0114396553890965	0.0124392955225732
253	13.6259639633796	0.29	-0.366964806622879	-0.455793450681553	-0.278136162564204	0.498105664944875	-15.2066467061293	-17.5898677447475	-12.8234256675111	13.93	7.28	24.35	-1.21923614455076	-1.05404392861697	-0.888851712683182	-1.21137638347874	-1.04724907310406	-0.88312176272938	-1.16540823468077	-1.00730976294914	-0.84929618911357	-0.366964806622879	21.1477245170914	3.40169685526849	-35.9906246854582	-0.969063973192713	-0.875326190704476	-1.12172909118799	-0.948369233151754	-0.85560878725886	-1.0994457088575	-0.912015753443669	-0.815861652580879	-1.06225733644087	0.0115231611243413	0.0114396553890965	0.0124392955225732
253	13.6259639633796	0.29	-0.366790675705894	-0.45633168216693	-0.277249669244858	0.414479643388416	-14.4568967566973	-17.1396451138803	-11.7741483995143	15.86	9.82	32.15	-1.04829912039388	-0.88421621643716	-0.72013331248044	-1.03725841641957	-0.874903636368125	-0.71254885631668	-0.999844465897256	-0.843434189522971	-0.687121055480873	-0.366790675705894	26.1708277670998	-0.0135298473279234	-42.8666714861217	-0.969063973192713	-0.875326190704476	-1.12172909118799	-0.948369233151754	-0.85560878725886	-1.0994457088575	-0.912015753443669	-0.815861652580879	-1.06225733644087	0.0115231611243413	0.0114396553890965	0.0124392955225732
253	13.6259639633796	0.29	-0.36267417524861	-0.452114207879152	-0.273234142618068	0.491869590933707	-14.4059758035219	-16.6920522474868	-12.1198993595571	13.19	8.11	30.38	-1.21939253997768	-1.05238943453214	-0.885386329086607	-1.21382490691194	-1.04758432213262	-0.881343737353298	-1.14925313379833	-0.991440758699765	-0.833934532145218	-0.36267417524861	23.6470969366225	2.26512455939234	-38.2357329977298	-0.969063973192713	-0.875326190704476	-1.12172909118799	-0.948369233151754	-0.85560878725886	-1.0994457088575	-0.912015753443669	-0.815861652580879	-1.06225733644087	0.0115231611243413	0.0114396553890965	0.0124392955225732
253	13.6259639633796	0.29	-0.355612135022975	-0.442833049794457	-0.268391220251492	0.495752500238093	-14.5653199940196	-16.8587997551591	-12.2718402328801	14.86	7.99	31.03	-1.09816635648022	-0.948771242383744	-0.799376128287264	-1.08878598981626	-0.940666985609473	-0.792547981402683	-1.02538820424673	-0.885601571686859	-0.746131707809631	-0.355612135022975	24.6298919639554	0.85738522292572	-40.4659151011667	-0.969063973192713	-0.875326190704476	-1.12172909118799	-0.948369233151754	-0.85560878725886	-1.0994457088575	-0.912015753443669	-0.815861652580879	-1.06225733644087	0.0115231611243413	0.0114396553890965	0.0124392955225732
253	13.6259639633796	0.29	-0.349754882634004	-0.435078084709339	-0.26443168055867	0.446092616795802	-14.7578684130742	-17.3253962126286	-12.1903406135198	16.07	9.59	27.39	-1.04582926714648	-0.890843159814117	-0.735857052481751	-1.03439743254975	-0.881105459814183	-0.727813487078613	-1.0134954219836	-0.863576520068389	-0.713514332265567	-0.349754882634004	23.7952868621823	0.0744241499392524	-41.6288956430256	-0.969063973192713	-0.875326190704476	-1.12172909118799	-0.948369233151754	-0.85560878725886	-1.0994457088575	-0.912015753443669	-0.815861652580879	-1.06225733644087	0.0115231611243413	0.0114396553890965	0.0124392955225732
253	13.6259639633796	0.29	-0.349416807401062	-0.435767210111587	-0.263066404690536	0.388658069315993	-13.2800328086252	-15.8804489738124	-10.679616643438	15.94	9.49	30.03	-0.966150464742476	-0.807943773567529	-0.649737082392582	-0.955818883051316	-0.799303983593716	-0.642789084136116	-0.925244851829865	-0.774199410034227	-0.622497407442191	-0.349416807401062	24.0968082765409	-1.37569714502026	-43.6658250690611	-0.969063973192713	-0.875326190704476	-1.12172909118799	-0.948369233151754	-0.85560878725886	-1.0994457088575	-0.912015753443669	-0.815861652580879	-1.06225733644087	0.0115231611243413	0.0114396553890965	0.0124392955225732
253	13.6259639633796	0.29	-0.345938099076532	-0.431157611241236	-0.260718586911827	0.40133580341989	-12.7252480236764	-15.1517989347445	-10.2986971126083	18.61	9.06	32.62	-0.793224271690196	-0.666189911780798	-0.539155551871399	-0.781387547027696	-0.656248831004383	-0.531110114981071	-0.744132508207613	-0.624879617991298	-0.506003055706229	-0.345938099076532	26.6625659390581	-0.129824317374266	-43.3607071778719	-0.969063973192713	-0.875326190704476	-1.12172909118799	-0.948369233151754	-0.85560878725886	-1.0994457088575	-0.912015753443669	-0.815861652580879	-1.06225733644087	0.0115231611243413	0.0114396553890965	0.0124392955225732
253	13.6259639633796	0.29	-0.343761375338622	-0.427335173174293	-0.260187577502951	0.524046285147512	-15.3421187247342	-17.6249212159525	-13.0593162335159	13.46	8.57	27.65	-1.26316358018686	-1.0995570067256	-0.93595043326433	-1.25651635720093	-1.09377074062032	-0.931025124039715	-1.21325464024363	-1.05588134730602	-0.899050891011416	-0.343761375338622	24.0151949608776	-0.558269464616647	-41.1958638839384	-0.969063973192713	-0.875326190704476	-1.12172909118799	-0.948369233151754	-0.85560878725886	-1.0994457088575	-0.912015753443669	-0.815861652580879	-1.06225733644087	0.0115231611243413	0.0114396553890965	0.0124392955225732
253	13.6259639633796	0.29	-0.34173578630139	-0.424502341798578	-0.258969230804201	0.526435377759575	-15.5932974403762	-17.9023856110924	-13.2842092696599	15.58	8.93	31.1	-1.1134770944414	-0.969858425790606	-0.826239757139816	-1.10232604241224	-0.960145660417254	-0.817965278422274	-1.0535920774056	-0.918072127333855	-0.782274025623825	-0.34173578630139	25.2544396934689	2.08106121720868	-39.967367558128	-0.969063973192713	-0.875326190704476	-1.12172909118799	-0.948369233151754	-0.85560878725886	-1.0994457088575	-0.912015753443669	-0.815861652580879	-1.06225733644087	0.0115231611243413	0.0114396553890965	0.0124392955225732
253	13.6259639633796	0.29	-0.340369264899286	-0.422964490508671	-0.257774039289901	0.587054342280629	-16.2755751171945	-18.4067991499675	-14.1443510844215	15.32	8.99	28.72	-1.16399741618275	-1.02922443108943	-0.894451445996105	-1.15294619356251	-1.01945276995339	-0.885959346344271	-1.11514637548508	-0.985562047084323	-0.856862375306636	-0.340369264899286	23.8708051450991	-1.58880504360019	-43.1145450659074	-0.969063973192713	-0.875326190704476	-1.12172909118799	-0.948369233151754	-0.85560878725886	-1.0994457088575	-0.912015753443669	-0.815861652580879	-1.06225733644087	0.0115231611243413	0.0114396553890965	0.0124392955225732
253	13.6259639633796	0.29	-0.339472796236867	-0.421882000137767	-0.257063592335968	0.457202492057886	-14.3528683720469	-16.7945486293674	-11.9111881147265	17.4	8.54	27.27	-0.938394070134252	-0.801965379777738	-0.665536689421225	-0.92603558634108	-0.79140363768654	-0.656771689032	-0.895811067855272	-0.765623089304279	-0.635593781922245	-0.339472796236867	24.797507555858	0.0854938394275688	-41.8102757364508	-0.969063973192713	-0.875326190704476	-1.12172909118799	-0.948369233151754	-0.85560878725886	-1.0994457088575	-0.912015753443669	-0.815861652580879	-1.06225733644087	0.0115231611243413	0.0114396553890965	0.0124392955225732
253	13.6259639633796	0.29	-0.337259150395755	-0.418740701751005	-0.255777599040504	0.487269517223105	-14.2051230197209	-16.4801702016849	-11.9300758377569	14.73	8.55	27.19	-1.0824771744029	-0.933043848470756	-0.783610522538607	-1.07352626609333	-0.925328591157288	-0.777130916221245	-1.03874432464743	-0.895867731627652	-0.752025131814397	-0.337259150395755	22.8633294355918	-0.482786353165808	-41.5912721233	-0.969063973192713	-0.875326190704476	-1.12172909118799	-0.948369233151754	-0.85560878725886	-1.0994457088575	-0.912015753443669	-0.815861652580879	-1.06225733644087	0.0115231611243413	0.0114396553890965	0.0124392955225732
253	13.6259639633796	0.29	-0.336750951925399	-0.419128586083857	-0.254373317766941	0.459719258014949	-13.0448479488876	-15.2527910537226	-10.8369048440526	17.01	9.58	30.12	-0.871195214790885	-0.74508390436332	-0.618972593935755	-0.86026088955012	-0.73573239553539	-0.611203901520659	-0.833979741740104	-0.713300337918081	-0.592476381825655	-0.336750951925399	25.690940496836	-1.0345105526984	-43.7286546990977	-0.969063973192713	-0.875326190704476	-1.12172909118799	-0.948369233151754	-0.85560878725886	-1.0994457088575	-0.912015753443669	-0.815861652580879	-1.06225733644087	0.0115231611243413	0.0114396553890965	0.0124392955225732
253	13.6259639633796	0.29	-0.332007003257452	-0.412673681368227	-0.251340325146676	0.544690078316646	-16.0623362388063	-18.3551722770866	-13.7695002005259	15.04	8.72	27.65	-1.18160999755294	-1.03400920445312	-0.886408411353305	-1.17106443538926	-1.0247809410109	-0.878497446632549	-1.13387739890444	-0.9920782622869	-0.850049461823924	-0.332007003257452	24.4012924698478	1.3025145151765	-39.8469765315601	-0.969063973192713	-0.875326190704476	-1.12172909118799	-0.948369233151754	-0.85560878725886	-1.0994457088575	-0.912015753443669	-0.815861652580879	-1.06225733644087	0.0115231611243413	0.0114396553890965	0.0124392955225732
253	13.6259639633796	0.29	-0.323633694004205	-0.402879944729566	-0.244387443278844	0.523791239069084	-15.3728352496876	-17.6613778962448	-13.0842926031304	18.59	10.58	37.37	-0.925302356664047	-0.805402657069498	-0.685502957474948	-0.911512868689052	-0.793399996344922	-0.675287124000792	-0.869750021827214	-0.756856703189914	-0.644967152908625	-0.323633694004205	29.0308096204433	1.57127973444083	-42.4762960505225	-0.969063973192713	-0.875326190704476	-1.12172909118799	-0.948369233151754	-0.85560878725886	-1.0994457088575	-0.912015753443669	-0.815861652580879	-1.06225733644087	0.0115231611243413	0.0114396553890965	0.0124392955225732
253	13.6259639633796	0.29	-0.321058762655642	-0.399185128435087	-0.242932396876197	0.410998141284769	-14.0934641362008	-16.7276209172349	-11.4593073551667	14.32	9.17	26.94	-1.12882714747024	-0.951066801283745	-0.773306455097252	-1.12051171564901	-0.944060829500349	-0.767609943351688	-1.09487496452864	-0.922504243907773	-0.749724197210083	-0.321058762655642	23.5745307129259	-0.413558006864379	-42.0027247711929	-0.969063973192713	-0.875326190704476	-1.12172909118799	-0.948369233151754	-0.85560878725886	-1.0994457088575	-0.912015753443669	-0.815861652580879	-1.06225733644087	0.0115231611243413	0.0114396553890965	0.0124392955225732
253	13.6259639633796	0.29	-0.318827984017038	-0.396269856205723	-0.241386111828352	0.493531422203719	-14.8932203435617	-17.248773587016	-12.5376671001074	15.26	9.25	29.06	-1.09482563110761	-0.945312388710266	-0.795799146312923	-1.08456007912694	-0.936448736646823	-0.788337394166708	-1.04978795011584	-0.907200898056475	-0.763638286321008	-0.318827984017038	23.3524636051176	0.0164222779676209	-41.0273570896615	-0.969063973192713	-0.875326190704476	-1.12172909118799	-0.948369233151754	-0.85560878725886	-1.0994457088575	-0.912015753443669	-0.815861652580879	-1.06225733644087	0.0115231611243413	0.0114396553890965	0.0124392955225732
253	13.6259639633796	0.29	-0.306903026339813	-0.381199900491304	-0.232606152188322	0.503345234655078	-14.5023859128955	-16.7515401679792	-12.2532316578119	18.6	10.1	31.82	-0.877020561689658	-0.759266939733708	-0.641513317777757	-0.863934624809155	-0.747937992975988	-0.63194136114282	-0.837427997142525	-0.7247573163122	-0.612161193257626	-0.306903026339813	26.1404134866517	-0.083487605544232	-43.3108058535119	-0.969063973192713	-0.875326190704476	-1.12172909118799	-0.948369233151754	-0.85560878725886	-1.0994457088575	-0.912015753443669	-0.815861652580879	-1.06225733644087	0.0115231611243413	0.0114396553890965	0.0124392955225732
253	13.6259639633796	0.29	-0.305595701305086	-0.380141403858135	-0.231049998752038	0.477994051728134	-13.3955021310792	-15.5811034252478	-11.2099008369106	14.18	8.2	24.32	-1.06212738669625	-0.913140057135648	-0.764152727575044	-1.05466844994249	-0.906727404549138	-0.758786359155785	-1.02907758658738	-0.885182940171737	-0.740499903448126	-0.305595701305086	23.2229170703819	-0.601329411968086	-40.6555378973498	-0.969063973192713	-0.875326190704476	-1.12172909118799	-0.948369233151754	-0.85560878725886	-1.0994457088575	-0.912015753443669	-0.815861652580879	-1.06225733644087	0.0115231611243413	0.0114396553890965	0.0124392955225732
253	13.6259639633796	0.29	-0.305018829340356	-0.379941177458043	-0.23009648122267	0.497802040733866	-14.6604250468352	-16.9594366274029	-12.3614134662675	14.08	7.9	26.17	-1.16381537336942	-1.00604922347882	-0.848283073588218	-1.15590872649979	-0.999214397160548	-0.842520067821308	-1.11297443908712	-0.962169779043091	-0.810622227638101	-0.305018829340356	22.7302516601382	0.221894717649199	-39.9791334992582	-0.969063973192713	-0.875326190704476	-1.12172909118799	-0.948369233151754	-0.85560878725886	-1.0994457088575	-0.912015753443669	-0.815861652580879	-1.06225733644087	0.0115231611243413	0.0114396553890965	0.0124392955225732
253	13.6259639633796	0.29	-0.30150054390978	-0.376003080338775	-0.226998007480784	0.419937775567249	-13.6865353151989	-16.1979810806621	-11.1750895497357	15.67	9.64	30.32	-1.00229842296816	-0.846895220707421	-0.691492018446678	-0.992100818883644	-0.838278722902035	-0.684456626920427	-0.961006678826502	-0.811872950078978	-0.663571638494097	-0.30150054390978	25.2566454373428	-0.259760247232008	-42.3992879801897	-0.969063973192713	-0.875326190704476	-1.12172909118799	-0.948369233151754	-0.85560878725886	-1.0994457088575	-0.912015753443669	-0.815861652580879	-1.06225733644087	0.0115231611243413	0.0114396553890965	0.0124392955225732
253	13.6259639633796	0.29	-0.299252899223298	-0.371568455997617	-0.226937342448978	0.5605018379636	-15.0791379318013	-17.163878349999	-12.9943975136036	16.03	9.53	30.36	-1.03880752365759	-0.912633008368219	-0.786458493078848	-1.02753492292807	-0.902729588069825	-0.777924253211579	-0.99430463597033	-0.873429956547679	-0.752481510704303	-0.299252899223298	26.3882474425038	0.564082057592528	-41.3849301768427	-0.969063973192713	-0.875326190704476	-1.12172909118799	-0.948369233151754	-0.85560878725886	-1.0994457088575	-0.912015753443669	-0.815861652580879	-1.06225733644087	0.0115231611243413	0.0114396553890965	0.0124392955225732
253	13.6259639633796	0.29	-0.29392881426129	-0.365906187027346	-0.221951441495234	0.489243722688947	-15.7179599866153	-18.225372943977	-13.2105470292536	18.14	9.92	32.89	-0.977793906245945	-0.843270836803866	-0.708747767361787	-0.963833983914209	-0.831231494657016	-0.698629005399824	-0.927880070031236	-0.799585261106846	-0.67278574493015	-0.29392881426129	26.2192780205912	-0.70096041314646	-43.8637156711941	-0.969063973192713	-0.875326190704476	-1.12172909118799	-0.948369233151754	-0.85560878725886	-1.0994457088575	-0.912015753443669	-0.815861652580879	-1.06225733644087	0.0115231611243413	0.0114396553890965	0.0124392955225732
253	13.6259639633796	0.29	-0.286291810162362	-0.356181332381674	-0.21640228794305	0.470440083982088	-15.0709525192058	-17.5674524366875	-12.574452601724	15.98	8.65	26.74	-1.06655646811206	-0.914988780979986	-0.763421093847917	-1.05508355590456	-0.905146277306828	-0.755208998709093	-1.02469351263291	-0.878815154459911	-0.733624208663303	-0.286291810162362	24.3065642713716	0.371355674880093	-41.0477191553052	-0.969063973192713	-0.875326190704476	-1.12172909118799	-0.948369233151754	-0.85560878725886	-1.0994457088575	-0.912015753443669	-0.815861652580879	-1.06225733644087	0.0115231611243413	0.0114396553890965	0.0124392955225732
253	13.6259639633796	0.3	-0.706319776988693	-0.8746818183655	-0.537957735611886	0.373709826629562	-14.7732075930692	-17.7591457048839	-11.7872694812546	16.74	9.29	26	-1.03063166344207	-0.857346167942794	-0.684060672443522	-1.01816733248892	-0.846977530186253	-0.675787727883588	-0.999902089499459	-0.832372050129129	-0.664096922126405	-0.706319776988693	19.5855235088759	-2.10822547289457	-43.1641442778072	-0.969063973192713	-0.875326190704476	-1.12172909118799	-0.948369233151754	-0.85560878725886	-1.0994457088575	-0.912015753443669	-0.815861652580879	-1.06225733644087	0.0115231611243413	0.0114396553890965	0.0124392955225732
253	13.6259639633796	0.3	-0.637821855870487	-0.789126323151706	-0.486517388589268	0.43571281459647	-16.3735727890201	-19.282808056874	-13.4643375211663	16.67	9.99	29.73	-1.12309282014652	-0.953649592178544	-0.784206364210565	-1.10962755375009	-0.942215857070293	-0.774804160390496	-1.08252597253056	-0.919318382367714	-0.75631878027962	-0.637821855870487	22.2088182832621	-1.04300331986509	-43.5443931244348	-0.969063973192713	-0.875326190704476	-1.12172909118799	-0.948369233151754	-0.85560878725886	-1.0994457088575	-0.912015753443669	-0.815861652580879	-1.06225733644087	0.0115231611243413	0.0114396553890965	0.0124392955225732
253	13.6259639633796	0.3	-0.626327425171705	-0.777072608616356	-0.475582241727054	0.405733430803632	-15.0103659432062	-17.8466321780974	-12.1740997083149	15.74	9.12	25.16	-1.09905359632457	-0.924387106059993	-0.749720615795415	-1.08770962950675	-0.914845972949621	-0.741982316392491	-1.07036541869515	-0.900610352940065	-0.73047422785076	-0.626327425171705	19.7331216783756	-0.221426272999692	-41.0392891645185	-0.969063973192713	-0.875326190704476	-1.12172909118799	-0.948369233151754	-0.85560878725886	-1.0994457088575	-0.912015753443669	-0.815861652580879	-1.06225733644087	0.0115231611243413	0.0114396553890965	0.0124392955225732
253	13.6259639633796	0.3	-0.600605644132915	-0.742454025478684	-0.458757262787147	0.431361011140869	-15.8343007021672	-18.6727570677447	-12.9958443365897	17.45	8.96	28.38	-1.04077123829558	-0.882563013568389	-0.724354788841194	-1.02699319831142	-0.870879381236847	-0.714765564162274	-0.993355999824634	-0.843163129883883	-0.691871160971063	-0.600605644132915	21.5578751385264	-1.45037138254716	-43.2477850007899	-0.969063973192713	-0.875326190704476	-1.12172909118799	-0.948369233151754	-0.85560878725886	-1.0994457088575	-0.912015753443669	-0.815861652580879	-1.06225733644087	0.0115231611243413	0.0114396553890965	0.0124392955225732
253	13.6259639633796	0.3	-0.599644976059214	-0.741436156958732	-0.457853795159695	0.423807048383562	-15.5759472201975	-18.4115135546442	-12.7403808857507	17.59	10.18	24.33	-1.01778123112726	-0.861032238913733	-0.704283246700205	-1.00407554896033	-0.849437375655191	-0.69479920235005	-1.00181735123899	-0.847796301072505	-0.694119786154049	-0.599644976059214	21.0510255329682	-0.846436142886399	-42.4348889808597	-0.969063973192713	-0.875326190704476	-1.12172909118799	-0.948369233151754	-0.85560878725886	-1.0994457088575	-0.912015753443669	-0.815861652580879	-1.06225733644087	0.0115231611243413	0.0114396553890965	0.0124392955225732
253	13.6259639633796	0.3	-0.588927479082385	-0.730445781075677	-0.447409177089092	0.412017075053949	-14.8338600094828	-17.6005747728252	-12.0671452461403	16.97	8.92	30.66	-1.00751174146491	-0.849136367630207	-0.690760993795504	-0.994929797785519	-0.838532237163091	-0.682134676540662	-0.952831056065731	-0.802851071901074	-0.65374011841246	-0.588927479082385	22.4289124340514	1.01550835235695	-40.8057520251302	-0.969063973192713	-0.875326190704476	-1.12172909118799	-0.948369233151754	-0.85560878725886	-1.0994457088575	-0.912015753443669	-0.815861652580879	-1.06225733644087	0.0115231611243413	0.0114396553890965	0.0124392955225732
253	13.6259639633796	0.3	-0.58690264203415	-0.725426466951253	-0.448378817117047	0.42204586895699	-14.8307203894097	-17.540378938977	-12.1210618398423	14.1	8.36	25.98	-1.20178546365839	-1.0161322193541	-0.830478975049812	-1.1935556051454	-1.00917371914865	-0.824791833151902	-1.15836038103296	-0.978984844036833	-0.800635833979791	-0.58690264203415	19.2450905493071	-0.695278941365716	-40.5572362241767	-0.969063973192713	-0.875326190704476	-1.12172909118799	-0.948369233151754	-0.85560878725886	-1.0994457088575	-0.912015753443669	-0.815861652580879	-1.06225733644087	0.0115231611243413	0.0114396553890965	0.0124392955225732
253	13.6259639633796	0.3	-0.580944874261699	-0.71925870696028	-0.442631041563118	0.350397009750367	-13.2051745912805	-16.0123750175759	-10.3979741649852	15.35	7.77	26.61	-1.01074876760374	-0.833549921824752	-0.656351076045766	-1.00109465819514	-0.825588317120641	-0.650081976046147	-2.19832830429073	-0.791045016804098	-0.623392616810326	-0.580944874261699	19.630206717134	0.620246393114486	-39.6590661521638	-0.969063973192713	-0.875326190704476	-1.12172909118799	-0.948369233151754	-0.85560878725886	-1.0994457088575	-0.912015753443669	-0.815861652580879	-1.06225733644087	0.0115231611243413	0.0114396553890965	0.0124392955225732
253	13.6259639633796	0.3	-0.57952692792872	-0.719124258058862	-0.439929597798577	0.409366149455153	-14.988595906967	-17.7995232209334	-12.1776685930007	14.99	8.88	28.2	-1.14941595432494	-0.967898468658759	-0.786380982992575	-1.13927337338905	-0.959357619265496	-0.779441865141947	-1.10307309382664	-0.928469649859529	-1.48787384033212	-0.57952692792872	20.515350628111	-0.153288835174738	-41.2475173690025	-0.969063973192713	-0.875326190704476	-1.12172909118799	-0.948369233151754	-0.85560878725886	-1.0994457088575	-0.912015753443669	-0.815861652580879	-1.06225733644087	0.0115231611243413	0.0114396553890965	0.0124392955225732
253	13.6259639633796	0.3	-0.575134188666467	-0.711613961068903	-0.438654416264032	0.464807451260522	-16.8670423434896	-19.6928518713099	-14.0412328156692	15.56	9.35	27.69	-1.2264846043523	-1.05049120820266	-0.874497812053015	-1.21425308469466	-1.04001484036427	-0.865776596033885	-1.18525022761894	-1.01476828564805	-0.845704349251955	-0.575134188666467	21.1832544234619	-0.259662990328241	-41.5390410106788	-0.969063973192713	-0.875326190704476	-1.12172909118799	-0.948369233151754	-0.85560878725886	-1.0994457088575	-0.912015753443669	-0.815861652580879	-1.06225733644087	0.0115231611243413	0.0114396553890965	0.0124392955225732
253	13.6259639633796	0.3	-0.555435124145822	-0.686609905714718	-0.424260342576925	0.381294910615693	-13.3942935327394	-16.0581855332376	-10.7304015322412	14.88	9.12	24.92	-1.0442075292834	-0.870983968105804	-0.697760406928203	-1.03522917226549	-0.863495030511278	-0.69176088875707	-1.0197489221018	-0.851210884117667	-0.681385150415604	-0.555435124145822	20.6177692115686	1.27312675128969	-39.4982410747287	-0.969063973192713	-0.875326190704476	-1.12172909118799	-0.948369233151754	-0.85560878725886	-1.0994457088575	-0.912015753443669	-0.815861652580879	-1.06225733644087	0.0115231611243413	0.0114396553890965	0.0124392955225732
253	13.6259639633796	0.3	-0.548825168743525	-0.678447107914747	-0.419203229572303	0.433286548269501	-15.2746629657971	-18.0020781591186	-12.5472477724756	16.36	8.64	28.93	-1.06789329211469	-0.906101505410088	-0.744309718705485	-1.05566390525162	-0.895724938829239	-0.735785972406856	-1.01474956578646	-0.860677766547587	-0.706929539236199	-0.548825168743525	22.0424587871344	-0.951332421321645	-42.4497360863972	-0.969063973192713	-0.875326190704476	-1.12172909118799	-0.948369233151754	-0.85560878725886	-1.0994457088575	-0.912015753443669	-0.815861652580879	-1.06225733644087	0.0115231611243413	0.0114396553890965	0.0124392955225732
253	13.6259639633796	0.3	-0.541035747236395	-0.670736563095961	-0.411334931376828	0.451428626432375	-15.4454916799924	-18.1038236974838	-12.787159662501	20.1	9.63	30.19	-0.878918686294655	-0.749859890562276	-0.620801094829897	-0.864144613177184	-0.737255215040209	-0.610365816903234	-0.837476167743175	-0.714725481461209	-0.591475253103798	-0.541035747236395	22.9258380653707	-0.109871840263132	-42.6309158641568	-0.969063973192713	-0.875326190704476	-1.12172909118799	-0.948369233151754	-0.85560878725886	-1.0994457088575	-0.912015753443669	-0.815861652580879	-1.06225733644087	0.0115231611243413	0.0114396553890965	0.0124392955225732
253	13.6259639633796	0.3	-0.537617035544116	-0.665371063761507	-0.409863007326725	0.420831535971883	-14.3646205338249	-16.995663460945	-11.7335776067048	14.32	7.64	24.55	-1.14710882002957	-0.969528665273553	-0.791948510517531	-1.13866526908664	-0.962392232763463	-0.786119196440283	-1.10045104122932	-0.930093018785696	-0.759548881455414	-0.537617035544116	20.3258357780499	0.371782173859693	-39.4398330039446	-0.969063973192713	-0.875326190704476	-1.12172909118799	-0.948369233151754	-0.85560878725886	-1.0994457088575	-0.912015753443669	-0.815861652580879	-1.06225733644087	0.0115231611243413	0.0114396553890965	0.0124392955225732
253	13.6259639633796	0.3	-0.53662646876866	-0.664011481347747	-0.409241456189573	0.43884788285461	-14.1489826220532	-16.6469914788681	-11.6509737652383	14.53	9.04	24.46	-1.1081919719541	-0.941899259874167	-0.775606547794233	-1.09952104729019	-0.93452947401571	-0.769537900741231	-1.0838830831239	-0.921581887991084	-0.759461926202057	-0.53662646876866	20.2319939026322	1.61393452569228	-38.5607459248124	-0.969063973192713	-0.875326190704476	-1.12172909118799	-0.948369233151754	-0.85560878725886	-1.0994457088575	-0.912015753443669	-0.815861652580879	-1.06225733644087	0.0115231611243413	0.0114396553890965	0.0124392955225732
253	13.6259639633796	0.3	-0.52341414411072	-0.649692964517487	-0.397135323703952	0.42457931527983	-15.5968159547807	-18.4316962651123	-12.7619356444492	17.48	10.62	28.26	-1.0253436928919	-0.867641080799507	-0.709938468707112	-1.01171472366119	-0.856108310202202	-0.700501896743211	-0.999478922869181	-0.846472701269816	-0.691554675246442	-0.52341414411072	22.6336971929943	-0.207355922266592	-42.6076680489584	-0.969063973192713	-0.875326190704476	-1.12172909118799	-0.948369233151754	-0.85560878725886	-1.0994457088575	-0.912015753443669	-0.815861652580879	-1.06225733644087	0.0115231611243413	0.0114396553890965	0.0124392955225732
253	13.6259639633796	0.3	-0.519748913836787	-0.643368096770333	-0.396129730903241	0.395133732327702	-14.4960109666917	-17.2962273985166	-11.6957945348669	15.78	8.77	25.65	-1.0626531538194	-0.890612236797762	-0.718571319776123	-1.05160797008167	-0.881355240985769	-0.711102511889873	-1.0283832121446	-0.861992661507854	-0.695377629567992	-0.519748913836787	19.9865397142263	1.53586544569482	-39.1992724221035	-0.969063973192713	-0.875326190704476	-1.12172909118799	-0.948369233151754	-0.85560878725886	-1.0994457088575	-0.912015753443669	-0.815861652580879	-1.06225733644087	0.0115231611243413	0.0114396553890965	0.0124392955225732
253	13.6259639633796	0.3	-0.51910646231261	-0.642295599224469	-0.395917325400751	0.474351950581744	-15.7066901996307	-18.2881616269895	-13.1252187722718	15.46	8.63	25.79	-1.14596381119553	-0.984204915155222	-0.822446019114916	-1.13475360226368	-0.974577086926399	-0.814400571589114	-1.10597557299174	-0.950752529124387	-0.794093392340209	-0.51910646231261	20.988896652861	-1.5103608436398	-42.4043871630015	-0.969063973192713	-0.875326190704476	-1.12172909118799	-0.948369233151754	-0.85560878725886	-1.0994457088575	-0.912015753443669	-0.815861652580879	-1.06225733644087	0.0115231611243413	0.0114396553890965	0.0124392955225732
253	13.6259639633796	0.3	-0.516502817527024	-0.639750801623768	-0.393254833430281	0.416740595984869	-14.6323005742577	-17.3349893992643	-11.9296117492511	15.59	7.89	26	-1.07743574203246	-0.909453318012209	-0.741470893991956	-1.06662228839541	-0.900325784085375	-0.734029279775336	-1.02776001422421	-0.867576197439611	-0.707640534662335	-0.516502817527024	22.6777384764243	-1.40562408128353	-42.6186416338923	-0.969063973192713	-0.875326190704476	-1.12172909118799	-0.948369233151754	-0.85560878725886	-1.0994457088575	-0.912015753443669	-0.815861652580879	-1.06225733644087	0.0115231611243413	0.0114396553890965	0.0124392955225732
253	13.6259639633796	0.3	-0.510177577959147	-0.631132255574848	-0.389222900343445	0.432505689294701	-14.5826985677431	-17.1907022723915	-11.9746948630946	17.29	8.8	29.72	-0.966484318668778	-0.819858855460045	-0.673233392251312	-0.95392264880045	-0.809202918181	-0.664483187561551	-0.915991495255054	-0.776419360236865	-0.638660164210848	-0.510177577959147	22.356081649436	-1.748011610814	-43.5029064848458	-0.969063973192713	-0.875326190704476	-1.12172909118799	-0.948369233151754	-0.85560878725886	-1.0994457088575	-0.912015753443669	-0.815861652580879	-1.06225733644087	0.0115231611243413	0.0114396553890965	0.0124392955225732
253	13.6259639633796	0.3	-0.508459708119888	-0.629229327529171	-0.387690088710606	0.395204069142551	-13.6206964900213	-16.2514399757549	-10.9899530042878	17.3	7.65	28.09	-0.913286004679049	-0.765445492637935	-0.61760498059682	-0.901404802648737	-0.755487590628455	-0.609570378608174	-0.855689548797458	-0.716943679153824	-0.578919044780949	-0.508459708119888	22.2080807842025	-0.230658536888008	-41.3542885612683	-0.969063973192713	-0.875326190704476	-1.12172909118799	-0.948369233151754	-0.85560878725886	-1.0994457088575	-0.912015753443669	-0.815861652580879	-1.06225733644087	0.0115231611243413	0.0114396553890965	0.0124392955225732
253	13.6259639633796	0.3	-0.508166818815769	-0.63046429960197	-0.385869338029569	0.39104496999597	-13.4971255255215	-16.1268243216177	-10.8674267294253	14.98	7.29	27.87	-1.04240111645823	-0.872423388274946	-0.702445660091659	-1.03323525187526	-0.864752143003145	-0.696269034131035	-0.975003939584656	-0.816055012284951	-0.657409039221359	-0.508166818815769	21.0916588884106	0.885094034065564	-39.3648151348914	-0.969063973192713	-0.875326190704476	-1.12172909118799	-0.948369233151754	-0.85560878725886	-1.0994457088575	-0.912015753443669	-0.815861652580879	-1.06225733644087	0.0115231611243413	0.0114396553890965	0.0124392955225732
253	13.6259639633796	0.3	-0.502921672638166	-0.623737693701022	-0.38210565157531	0.422353583914794	-13.5020080154194	-15.967347734654	-11.0366682961848	16.76	8.98	31	-0.925303783852125	-0.78243796739985	-0.639572150947574	-0.914074463577063	-0.772942440974221	-0.63181041837138	-0.875086314770299	-0.739890376226561	-0.604849654593322	-0.502921672638166	22.349220905222	-0.343875923892033	-42.0878027166793	-0.969063973192713	-0.875326190704476	-1.12172909118799	-0.948369233151754	-0.85560878725886	-1.0994457088575	-0.912015753443669	-0.815861652580879	-1.06225733644087	0.0115231611243413	0.0114396553890965	0.0124392955225732
253	13.6259639633796	0.3	-0.502223425581271	-0.623075890150622	-0.381370961011921	0.430417575604846	-15.2875833684413	-18.0333118670105	-12.5418548698722	12.91	8.25	23.7	-1.34555932602339	-1.1406862214476	-0.935813116871802	-1.34047562835611	-1.13637656094365	-0.932277493531198	-1.31368294866222	-1.11315703968805	-0.912978134590582	-0.502223425581271	19.1459622410645	0.987705709427013	-38.1503670162259	-0.969063973192713	-0.875326190704476	-1.12172909118799	-0.948369233151754	-0.85560878725886	-1.0994457088575	-0.912015753443669	-0.815861652580879	-1.06225733644087	0.0115231611243413	0.0114396553890965	0.0124392955225732
253	13.6259639633796	0.3	-0.496574969258116	-0.614144598092254	-0.379005340423977	0.518628158489334	-16.7026356142681	-19.2150007776358	-14.1902704509004	17.83	9.69	28.09	-1.04834762571348	-0.911275965690068	-0.774204305666651	-1.03385425245585	-0.898677603860925	-0.763500955266004	-1.01179687392742	-0.879095658690003	-0.746698013127411	-0.496574969258116	22.8952625839623	0.246784221503446	-41.5611440458393	-0.969063973192713	-0.875326190704476	-1.12172909118799	-0.948369233151754	-0.85560878725886	-1.0994457088575	-0.912015753443669	-0.815861652580879	-1.06225733644087	0.0115231611243413	0.0114396553890965	0.0124392955225732
253	13.6259639633796	0.3	-0.493499580565573	-0.609938850775839	-0.377060310355307	0.419086596832443	-13.3399469707076	-15.7920763312906	-10.8878176101245	15.52	8.95	28.42	-0.986313502689625	-0.8331627549382	-0.680012007186774	-0.976563761540772	-0.824926913926836	-0.673290066312901	-0.945251090589929	-0.798108499037016	-0.651423590595361	-0.493499580565573	21.3897988086604	-1.7895662822725	-42.9522610659778	-0.969063973192713	-0.875326190704476	-1.12172909118799	-0.948369233151754	-0.85560878725886	-1.0994457088575	-0.912015753443669	-0.815861652580879	-1.06225733644087	0.0115231611243413	0.0114396553890965	0.0124392955225732
253	13.6259639633796	0.3	-0.493468836175385	-0.61077914583233	-0.37615852651844	0.425680437570763	-14.164033075027	-16.7326973898014	-11.5953687602526	15.76	9.14	27	-1.02914518489364	-0.871159389204209	-0.713173593514781	-1.01848254537868	-0.862133589284525	-0.705784633190372	-0.994361518527198	-0.841500275616842	-0.689103387779277	-0.493468836175385	22.5846873077274	-1.46825552235326	-43.2299423523347	-0.969063973192713	-0.875326190704476	-1.12172909118799	-0.948369233151754	-0.85560878725886	-1.0994457088575	-0.912015753443669	-0.815861652580879	-1.06225733644087	0.0115231611243413	0.0114396553890965	0.0124392955225732
253	13.6259639633796	0.3	-0.493079352047939	-0.609493680594162	-0.376665023501716	0.438382967749433	-15.6604233046605	-18.4278890714433	-12.8929575378776	16.29	8.02	25.66	-1.09797894601836	-0.933086530290568	-0.768194114562773	-1.08554857484267	-0.922522928909496	-0.759497282976318	-1.04948062355298	-0.892235304056896	-1.53742831945426	-0.493079352047939	21.1620531902114	-1.37220948770165	-41.8295533525865	-0.969063973192713	-0.875326190704476	-1.12172909118799	-0.948369233151754	-0.85560878725886	-1.0994457088575	-0.912015753443669	-0.815861652580879	-1.06225733644087	0.0115231611243413	0.0114396553890965	0.0124392955225732
253	13.6259639633796	0.3	-0.488540242415402	-0.604333458015765	-0.372747026815038	0.375922443598189	-13.7194451932008	-16.4793376870184	-10.9595526993832	15.9	8.79	26.85	-1.0053183524038	-0.836951720965578	-0.668585089527351	-0.994651211893414	-0.828071069790151	-0.661490927686887	-0.967679592943788	-0.805546792892039	-0.643548697363297	-0.488540242415402	21.866214208656	0.3324167297841	-40.8760079897883	-0.969063973192713	-0.875326190704476	-1.12172909118799	-0.948369233151754	-0.85560878725886	-1.0994457088575	-0.912015753443669	-0.815861652580879	-1.06225733644087	0.0115231611243413	0.0114396553890965	0.0124392955225732
253	13.6259639633796	0.3	-0.487483015101711	-0.602916585870311	-0.372049444333112	0.428305716076496	-15.0446246283289	-17.7583869454111	-12.3308623112468	15.47	9.45	28.04	-1.11258020589855	-0.942560358556551	-0.772540511214549	-1.10169070177551	-0.933334942846024	-0.764979183916537	-1.07513123217381	-0.912373166592908	-0.746351716564612	-0.487483015101711	23.2686117657558	-1.27040945790464	-43.1302847122015	-0.969063973192713	-0.875326190704476	-1.12172909118799	-0.948369233151754	-0.85560878725886	-1.0994457088575	-0.912015753443669	-0.815861652580879	-1.06225733644087	0.0115231611243413	0.0114396553890965	0.0124392955225732
253	13.6259639633796	0.3	-0.483230283290452	-0.599455038722329	-0.367005527858575	0.464881810130541	-14.2189269116209	-16.600730052327	-11.8371237709149	15.67	8.48	23.58	-1.0266920244389	-0.879386557713138	-0.732081090987374	-1.01622991622446	-0.87042550891747	-0.724621101610479	-0.999537094263938	-0.855407902209529	-0.713282573420847	-0.483230283290452	20.3475086322332	-1.09790215483902	-41.5625903786579	-0.969063973192713	-0.875326190704476	-1.12172909118799	-0.948369233151754	-0.85560878725886	-1.0994457088575	-0.912015753443669	-0.815861652580879	-1.06225733644087	0.0115231611243413	0.0114396553890965	0.0124392955225732
253	13.6259639633796	0.3	-0.482080909565906	-0.596029458017927	-0.368132361113885	0.398738830893669	-13.3183935026318	-15.8718273842728	-10.7649596209907	15.84	7.56	28.52	-0.971684455641783	-0.815361434276379	-0.659038412910975	-0.961479050134268	-0.806797857876998	-0.652116665619727	-0.90899159592648	-0.763171966833668	-0.61652494733868	-0.482080909565906	22.4964113053108	-1.61260132141882	-42.5058668411902	-0.969063973192713	-0.875326190704476	-1.12172909118799	-0.948369233151754	-0.85560878725886	-1.0994457088575	-0.912015753443669	-0.815861652580879	-1.06225733644087	0.0115231611243413	0.0114396553890965	0.0124392955225732
253	13.6259639633796	0.3	-0.479456319260647	-0.593753596798126	-0.365159041723169	0.372755574553886	-12.6713176529166	-15.2376539791187	-10.1049813267146	15.78	9.23	27.91	-0.936289014436388	-0.778598564655549	-0.620908114874709	-0.926560676992611	-0.770508680599001	-0.614456684205391	-0.902187616882654	-0.750048740267765	-0.598139274621827	-0.479456319260647	22.6871630013504	-0.676199610125128	-42.3620121693481	-0.969063973192713	-0.875326190704476	-1.12172909118799	-0.948369233151754	-0.85560878725886	-1.0994457088575	-0.912015753443669	-0.815861652580879	-1.06225733644087	0.0115231611243413	0.0114396553890965	0.0124392955225732
253	13.6259639633796	0.3	-0.474765190510219	-0.589335736245558	-0.360194644774881	0.425224730338184	-13.3349281893253	-15.7554885811844	-10.9143677974663	15.24	8.36	30.09	-1.00135677514027	-0.847515494018787	-0.693674212897306	-0.992009428103602	-0.83960420641559	-0.687198984727578	-0.944189327226879	-0.799243600734062	-0.654648087982302	-0.474765190510219	22.3014349402548	1.10705169554178	-40.1530971393783	-0.969063973192713	-0.875326190704476	-1.12172909118799	-0.948369233151754	-0.85560878725886	-1.0994457088575	-0.912015753443669	-0.815861652580879	-1.06225733644087	0.0115231611243413	0.0114396553890965	0.0124392955225732
253	13.6259639633796	0.3	-0.472787834982917	-0.584435613230313	-0.361140056735522	0.450454613428273	-14.3666277890383	-16.8441443447885	-11.889111233288	15.78	8.46	27.11	-1.0349092513118	-0.882689895353992	-0.730470539396185	-1.02415340036626	-0.873516065925447	-0.72287873148463	-0.990734810837636	-0.844869477318456	-0.69882613063594	-0.472787834982917	21.928629448058	1.32265617353878	-39.825145445167	-0.969063973192713	-0.875326190704476	-1.12172909118799	-0.948369233151754	-0.85560878725886	-1.0994457088575	-0.912015753443669	-0.815861652580879	-1.06225733644087	0.0115231611243413	0.0114396553890965	0.0124392955225732
253	13.6259639633796	0.3	-0.469708413236552	-0.583056702820813	-0.356360123652292	0.423006077243225	-15.4316815594106	-18.2455969214241	-12.6177661973972	17.81	10.2	29.32	-0.996780998223421	-0.843053094689034	-0.689325191154648	-0.983036493079811	-0.831428326944724	-0.679820160809636	-0.962799106109995	-0.81482328471961	-0.666116085648679	-0.469708413236552	24.578757747226	-0.448992369620818	-43.7816626694426	-0.969063973192713	-0.875326190704476	-1.12172909118799	-0.948369233151754	-0.85560878725886	-1.0994457088575	-0.912015753443669	-0.815861652580879	-1.06225733644087	0.0115231611243413	0.0114396553890965	0.0124392955225732
253	13.6259639633796	0.3	-0.465065810739243	-0.576663385247063	-0.353468236231423	0.463989311795782	-14.2958259037286	-16.6948104414262	-11.8968413660311	15.91	8.77	27.57	-1.01784734635345	-0.871586323851545	-0.725325301349643	-1.00702850066202	-0.862322107583469	-0.717615714504915	-0.976266474806432	-0.836039702347783	-0.695279501890734	-0.465065810739243	22.4281913043837	1.48085880452563	-39.9885174427463	-0.969063973192713	-0.875326190704476	-1.12172909118799	-0.948369233151754	-0.85560878725886	-1.0994457088575	-0.912015753443669	-0.815861652580879	-1.06225733644087	0.0115231611243413	0.0114396553890965	0.0124392955225732
253	13.6259639633796	0.3	-0.46334085273522	-0.572988876342311	-0.353692829128129	0.4105947881948	-13.8610795811148	-16.45396179214	-11.2681973700896	16.77	10.04	29.62	-0.952938201994009	-0.802770324897266	-0.652602447800522	-0.941357204324888	-0.793014307936227	-0.644671411547566	-0.919113381015537	-0.774675046438942	-0.629522592570534	-0.46334085273522	23.7840595236632	-0.840070338234966	-43.502767274553	-0.969063973192713	-0.875326190704476	-1.12172909118799	-0.948369233151754	-0.85560878725886	-1.0994457088575	-0.912015753443669	-0.815861652580879	-1.06225733644087	0.0115231611243413	0.0114396553890965	0.0124392955225732
253	13.6259639633796	0.3	-0.459607229180309	-0.568770005900064	-0.350444452460554	0.409195596125392	-13.9196526272253	-16.5310336595096	-11.308271594941	17.9	10.82	32.53	-0.898668354103424	-0.756707146924476	-0.614745939745527	-0.886156517458224	-0.746171785166889	-0.606187052875554	-0.863766189770126	-0.726697778338321	-0.590547931806202	-0.459607229180309	25.0499349120872	0.914224016908614	-42.0799151288835	-0.969063973192713	-0.875326190704476	-1.12172909118799	-0.948369233151754	-0.85560878725886	-1.0994457088575	-0.912015753443669	-0.815861652580879	-1.06225733644087	0.0115231611243413	0.0114396553890965	0.0124392955225732
253	13.6259639633796	0.3	-0.458716152215516	-0.568271629512354	-0.349160674918678	0.432245402229361	-14.382199932779	-16.9557102995828	-11.8086895659752	16.8	8.83	30.08	-0.980281432794924	-0.831495897709138	-0.682710362623351	-0.968318668786105	-0.821348822730644	-0.674378976675182	-0.929067569158671	-0.788125890354798	-0.646509829689606	-0.458716152215516	24.1925207594117	0.143890985818935	-42.0811463261155	-0.969063973192713	-0.875326190704476	-1.12172909118799	-0.948369233151754	-0.85560878725886	-1.0994457088575	-0.912015753443669	-0.815861652580879	-1.06225733644087	0.0115231611243413	0.0114396553890965	0.0124392955225732
253	13.6259639633796	0.3	-0.458163839096945	-0.568583379094813	-0.347744299099077	0.430439980460328	-14.0419470832982	-16.5638376679036	-11.5200564986929	14.77	9.4	25.95	-1.08481417990569	-0.919648188714424	-0.754482197523156	-1.07574025394758	-0.911955793347111	-0.748171332746638	-1.0592033246027	-0.897048123622714	-0.735944918099005	-0.458163839096945	22.3126694704025	0.478714130026573	-40.5659446693069	-0.969063973192713	-0.875326190704476	-1.12172909118799	-0.948369233151754	-0.85560878725886	-1.0994457088575	-0.912015753443669	-0.815861652580879	-1.06225733644087	0.0115231611243413	0.0114396553890965	0.0124392955225732
253	13.6259639633796	0.3	-0.458128666544543	-0.568099186076455	-0.34815814701263	0.420114013062658	-14.1165102777495	-16.7059185633109	-11.527101992188	18.39	10.94	30.94	-0.884754942762281	-0.747618408138467	-0.610481873514654	-0.871820017156138	-0.736688388961788	-0.601556760767437	-0.855852954964688	-0.722547120637121	-0.590150613986453	-0.458128666544543	24.0373737458028	-0.377336442609758	-43.4509124778246	-0.969063973192713	-0.875326190704476	-1.12172909118799	-0.948369233151754	-0.85560878725886	-1.0994457088575	-0.912015753443669	-0.815861652580879	-1.06225733644087	0.0115231611243413	0.0114396553890965	0.0124392955225732
253	13.6259639633796	0.3	-0.456872026904529	-0.567041602139973	-0.346702451669085	0.433996540494163	-13.7935071427574	-16.2528924528238	-11.334121832691	16.69	8.47	28.58	-0.945543782059577	-0.802464235180652	-0.659384688301726	-0.934175978764965	-0.792816606218802	-0.651457233672639	-0.896852687074978	-0.761199603611388	-0.625803871345525	-0.456872026904529	22.2119647254703	-0.113404697621703	-40.9482032848493	-0.969063973192713	-0.875326190704476	-1.12172909118799	-0.948369233151754	-0.85560878725886	-1.0994457088575	-0.912015753443669	-0.815861652580879	-1.06225733644087	0.0115231611243413	0.0114396553890965	0.0124392955225732
253	13.6259639633796	0.3	-0.456628189932997	-0.564680104841279	-0.348576275024714	0.445469245357171	-14.5302984267521	-17.0614255118395	-11.9991713416648	17.09	8.34	30.95	-0.970012818416027	-0.826107743434398	-0.68220266845277	-0.957711117820309	-0.815631046707721	-0.673550975595133	-0.907597412149681	-0.772801367452155	-0.638017280498194	-0.456628189932997	23.8627823669589	0.205248339000841	-41.7854278064903	-0.969063973192713	-0.875326190704476	-1.12172909118799	-0.948369233151754	-0.85560878725886	-1.0994457088575	-0.912015753443669	-0.815861652580879	-1.06225733644087	0.0115231611243413	0.0114396553890965	0.0124392955225732
253	13.6259639633796	0.3	-0.453812737967939	-0.561818675308734	-0.345806800627143	0.412613537398642	-13.1931309790741	-15.6508009659241	-10.7354609922241	19.12	10.13	31.59	-0.797805940390733	-0.672525213909194	-0.547244487427656	-0.785355516228196	-0.662029899510971	-0.538704282793747	-0.761827428055993	-1.40175781250002	-0.522356799939824	-0.453812737967939	25.016246127641	-0.690520896589567	-43.3482887331226	-0.969063973192713	-0.875326190704476	-1.12172909118799	-0.948369233151754	-0.85560878725886	-1.0994457088575	-0.912015753443669	-0.815861652580879	-1.06225733644087	0.0115231611243413	0.0114396553890965	0.0124392955225732
253	13.6259639633796	0.3	-0.45061884997288	-0.558130609811734	-0.343107090134027	0.511208496565838	-15.629261585095	-18.0153509982792	-13.2431721719108	18.84	8.72	29.2	-0.9316844189986	-0.808285084241615	-0.684885749484631	-0.917487360780453	-0.795968391846811	-0.674449422913169	-0.88158890159998	-0.764865960363049	-0.64815140723568	-0.45061884997288	24.3022732544438	0.934634205489995	-40.83751510851	-0.969063973192713	-0.875326190704476	-1.12172909118799	-0.948369233151754	-0.85560878725886	-1.0994457088575	-0.912015753443669	-0.815861652580879	-1.06225733644087	0.0115231611243413	0.0114396553890965	0.0124392955225732
253	13.6259639633796	0.3	-0.448067921921495	-0.554354149441056	-0.341781694401934	0.44858592297769	-14.4975794814496	-17.0071364793827	-11.9880224835166	15.87	9.2	32.02	-1.03894158607986	-0.885636346779226	-0.732331107478586	-1.02796118157293	-0.876276200391815	-0.724591219210696	-0.983141262627837	-0.838127250946736	-0.692731437938046	-0.448067921921495	22.9793935733257	-0.394163107730727	-42.1776303870495	-0.969063973192713	-0.875326190704476	-1.12172909118799	-0.948369233151754	-0.85560878725886	-1.0994457088575	-0.912015753443669	-0.815861652580879	-1.06225733644087	0.0115231611243413	0.0114396553890965	0.0124392955225732
253	13.6259639633796	0.3	-0.447943085194635	-0.555516569087517	-0.340369601301753	0.476024647589262	-14.6379679920558	-17.0357349094848	-12.2402010746267	16.24	8.56	28.39	-1.01789646726776	-0.874628302580387	-0.73136013789301	-1.00645820442437	-0.864799966657342	-0.723141728890317	-0.969419091205128	-0.832596102354073	-0.696247999201206	-0.447943085194635	23.4729179923712	-0.509737875184632	-42.2895773192796	-0.969063973192713	-0.875326190704476	-1.12172909118799	-0.948369233151754	-0.85560878725886	-1.0994457088575	-0.912015753443669	-0.815861652580879	-1.06225733644087	0.0115231611243413	0.0114396553890965	0.0124392955225732
253	13.6259639633796	0.3	-0.447290828324723	-0.555014607693356	-0.339567048956089	0.432554820804894	-13.635563943946	-16.0739358334213	-11.1971920544708	17.82	9.65	29.59	-0.877738437791195	-0.744587929091771	-0.611437420392347	-0.865624478588056	-0.734311624206609	-0.602998769825163	-0.841201253287651	-0.714095956167361	-0.586151627306097	-0.447290828324723	23.6517902771163	-0.53699416806048	-42.9668738001263	-0.969063973192713	-0.875326190704476	-1.12172909118799	-0.948369233151754	-0.85560878725886	-1.0994457088575	-0.912015753443669	-0.815861652580879	-1.06225733644087	0.0115231611243413	0.0114396553890965	0.0124392955225732
253	13.6259639633796	0.3	-0.440380211909734	-0.544935373846181	-0.335825049973288	0.445418302085498	-15.0925271792653	-17.7218636513815	-12.463190707149	16.69	9.28	25.58	-1.0314688654446	-0.878433114740441	-0.725397364036286	-1.01908152141214	-0.867883641492792	-0.716685761573443	-1.00362549973443	-0.853970280745559	-0.705331945091881	-0.440380211909734	22.5170003206893	1.98264737354786	-39.6288683638173	-0.969063973192713	-0.875326190704476	-1.12172909118799	-0.948369233151754	-0.85560878725886	-1.0994457088575	-0.912015753443669	-0.815861652580879	-1.06225733644087	0.0115231611243413	0.0114396553890965	0.0124392955225732
253	13.6259639633796	0.3	-0.43863401539783	-0.542495007229103	-0.334773023566557	0.479002473253681	-16.5324189371195	-19.2243926603893	-13.8404452138497	14.8	8.43	22.37	-1.25697773376306	-1.080964317381	-0.904950900998932	-1.24639545121598	-1.07186386196116	-0.897332272706339	-1.23036585276335	-1.05941477383729	-0.886204733750108	-0.43863401539783	20.3602041164995	-1.04136396838928	-41.2888031782075	-0.969063973192713	-0.875326190704476	-1.12172909118799	-0.948369233151754	-0.85560878725886	-1.0994457088575	-0.912015753443669	-0.815861652580879	-1.06225733644087	0.0115231611243413	0.0114396553890965	0.0124392955225732
253	13.6259639633796	0.3	-0.437991474850833	-0.54226052251955	-0.333722427182115	0.496737775761387	-16.7359304579104	-19.3660100796282	-14.1058508361927	17.43	9.58	30.7	-1.08015729620078	-0.933462149327143	-0.786767002453507	-1.06587856975473	-0.921122603295413	-0.776366636836091	-1.03013427532022	-0.890655525101438	-0.750293973906947	-0.437991474850833	24.9870841091584	-1.22497402131307	-44.0190565566136	-0.969063973192713	-0.875326190704476	-1.12172909118799	-0.948369233151754	-0.85560878725886	-1.0994457088575	-0.912015753443669	-0.815861652580879	-1.06225733644087	0.0115231611243413	0.0114396553890965	0.0124392955225732
253	13.6259639633796	0.3	-0.437537447021796	-0.541916395353124	-0.333158498690467	0.448798173053693	-15.1549607364758	-17.7771863854992	-12.5327350874525	15.93	9.94	28.09	-1.08214733229804	-0.922525082227644	-0.762902832157253	-1.07059362079294	-0.91267560208926	-0.754757583385583	-1.05114916616534	-0.895732532064613	-0.740807450466943	-0.437537447021796	23.9187188139589	1.42594278158251	-40.9222212789236	-0.969063973192713	-0.875326190704476	-1.12172909118799	-0.948369233151754	-0.85560878725886	-1.0994457088575	-0.912015753443669	-0.815861652580879	-1.06225733644087	0.0115231611243413	0.0114396553890965	0.0124392955225732
253	13.6259639633796	0.3	-0.437419938057137	-0.540829282559887	-0.334010593554387	0.455657982330873	-13.6192451520291	-15.9433458277531	-11.2951444763052	14.96	7.71	25.37	-1.03144021554691	-0.881084642267645	-0.730729068988378	-1.02239985709525	-0.873362119069215	-0.724324381043181	-0.98480049867153	-0.840925866213023	-0.697648435828443	-0.437419938057137	21.1924880450986	1.22384494343931	-38.7616565099826	-0.969063973192713	-0.875326190704476	-1.12172909118799	-0.948369233151754	-0.85560878725886	-1.0994457088575	-0.912015753443669	-0.815861652580879	-1.06225733644087	0.0115231611243413	0.0114396553890965	0.0124392955225732
253	13.6259639633796	0.3	-0.434064751999161	-0.538165360017416	-0.329964143980906	0.438690539506022	-15.9474335991228	-18.7638593773551	-13.1310078208905	17.19	10.11	28.58	-1.06109487148382	-0.901826200306091	-0.742557529128363	-1.04747721777032	-0.890252534995324	-0.733027852220323	-1.02784082183578	-0.874147819831248	-0.719205679322367	-0.434064751999161	24.3926432477793	2.04715679165312	-40.8791557920672	-0.969063973192713	-0.875326190704476	-1.12172909118799	-0.948369233151754	-0.85560878725886	-1.0994457088575	-0.912015753443669	-0.815861652580879	-1.06225733644087	0.0115231611243413	0.0114396553890965	0.0124392955225732
253	13.6259639633796	0.3	-0.431077137308165	-0.534658835004117	-0.327495439612213	0.393962284694806	-12.6023749861482	-15.0427713092725	-10.161978663024	13.99	8.18	27.41	-1.03888490831996	-0.870346089355765	-0.701807270391567	-1.03205590631628	-0.864624959767199	-0.697194013218113	-0.991678465139901	-0.830773713608847	-0.669677724168045	-0.431077137308165	21.5677664179923	0.880996646325106	-39.4936440187084	-0.969063973192713	-0.875326190704476	-1.12172909118799	-0.948369233151754	-0.85560878725886	-1.0994457088575	-0.912015753443669	-0.815861652580879	-1.06225733644087	0.0115231611243413	0.0114396553890965	0.0124392955225732
253	13.6259639633796	0.3	-0.429540749516122	-0.530988074966395	-0.32809342406585	0.463159196437373	-15.0773821804199	-17.6117463383178	-12.543018022522	17.18	9.96	30.59	-0.996241655932913	-0.852880566299914	-0.709519476666914	-0.983464719898232	-0.841942255925176	-0.70041979195212	-0.955480713539023	-0.818357358767773	-0.68053671971443	-0.429540749516122	24.890502648916	0.758374085682862	-41.6192835620279	-0.969063973192713	-0.875326190704476	-1.12172909118799	-0.948369233151754	-0.85560878725886	-1.0994457088575	-0.912015753443669	-0.815861652580879	-1.06225733644087	0.0115231611243413	0.0114396553890965	0.0124392955225732
253	13.6259639633796	0.3	-0.426648304324999	-0.528284491049718	-0.32501211760028	0.382262083346524	-13.3436074043189	-15.9919870141932	-10.6952277944445	18.46	11.19	30.18	-0.843594746582906	-0.703889835375535	-0.564184924168165	-0.831173746152444	-0.693525835381922	-0.555877924611401	-0.81997141644245	-0.684389977035819	-0.54796627560847	-0.426648304324999	24.4455857104318	1.60962033961934	-41.7694759001996	-0.969063973192713	-0.875326190704476	-1.12172909118799	-0.948369233151754	-0.85560878725886	-1.0994457088575	-0.912015753443669	-0.815861652580879	-1.06225733644087	0.0115231611243413	0.0114396553890965	0.0124392955225732
253	13.6259639633796	0.3	-0.423585409470022	-0.524691473723401	-0.322479345216644	0.488246607007387	-15.7480192949911	-18.2652449434493	-13.2307936465329	15.79	9.98	26.71	-1.12157225246659	-0.967002716210771	-0.812433179954949	-1.10989576337674	-0.956935423050775	-0.803975082724815	-1.09600206529548	-0.944536120270231	-0.793543981981121	-0.423585409470022	23.3415580930848	-0.470816064558824	-41.9760887940284	-0.969063973192713	-0.875326190704476	-1.12172909118799	-0.948369233151754	-0.85560878725886	-1.0994457088575	-0.912015753443669	-0.815861652580879	-1.06225733644087	0.0115231611243413	0.0114396553890965	0.0124392955225732
253	13.6259639633796	0.3	-0.421515573829167	-0.523171866493931	-0.319859281164404	0.411902196058521	-13.6074202121125	-16.1459892755009	-11.0688511487242	17.42	10.45	26.25	-0.901196052063723	-0.759504615337206	-0.617813178610689	-0.889300780452101	-0.749479589518432	-0.609658398584762	-0.883773459995827	-0.744813541904579	-0.605750104811016	-0.421515573829167	23.3339683427484	-0.748866463379043	-42.77421327472	-0.969063973192713	-0.875326190704476	-1.12172909118799	-0.948369233151754	-0.85560878725886	-1.0994457088575	-0.912015753443669	-0.815861652580879	-1.06225733644087	0.0115231611243413	0.0114396553890965	0.0124392955225732
253	13.6259639633796	0.3	-0.420756976091889	-0.521721561716863	-0.319792390466915	0.451302666791293	-14.6843813121494	-17.2123610560965	-12.1564015682023	18.39	10.38	30.51	-0.911377488103312	-0.777523461830807	-0.643669435558303	-0.898048111106747	-0.766151770647185	-0.634255430187622	-0.877443183544581	-0.748319990247612	-0.619658213352098	-0.420756976091889	24.8926462895333	-1.94694503158677	-45.4638983330114	-0.969063973192713	-0.875326190704476	-1.12172909118799	-0.948369233151754	-0.85560878725886	-1.0994457088575	-0.912015753443669	-0.815861652580879	-1.06225733644087	0.0115231611243413	0.0114396553890965	0.0124392955225732
253	13.6259639633796	0.3	-0.41978905521804	-0.519850154532696	-0.319727955903384	0.46504137955419	-15.3161345893439	-17.8809075800203	-12.7513615986674	15.7	8.98	27.86	-1.10428632556426	-0.945891471773664	-0.787496617983063	-1.09298474062883	-0.936210945482182	-0.779437150335529	-1.06082694250857	-0.908952158905659	-0.756538390088352	-0.41978905521804	23.1883669782016	-0.0968289506929779	-41.8695173305242	-0.969063973192713	-0.875326190704476	-1.12172909118799	-0.948369233151754	-0.85560878725886	-1.0994457088575	-0.912015753443669	-0.815861652580879	-1.06225733644087	0.0115231611243413	0.0114396553890965	0.0124392955225732
253	13.6259639633796	0.3	-0.419281144039025	-0.518425902952634	-0.320136385125417	0.514706609417245	-14.6507340277198	-16.8718291654797	-12.4296388899599	13.65	8.58	25.65	-1.19314780502316	-1.03607563683241	-0.879003468641657	-1.18629821594678	-1.03012776320395	-0.873957310461121	-1.15680821482893	-1.00469721819189	-0.852077905148529	-0.419281144039025	21.689902374861	-3.09056548334355	-43.6957172930707	-0.969063973192713	-0.875326190704476	-1.12172909118799	-0.948369233151754	-0.85560878725886	-1.0994457088575	-0.912015753443669	-0.815861652580879	-1.06225733644087	0.0115231611243413	0.0114396553890965	0.0124392955225732
253	13.6259639633796	0.3	-0.418506499516794	-0.51717745931987	-0.319835539713717	0.418338123145002	-13.9107926296523	-16.4717887257492	-11.3497965335554	16.83	8.78	28.8	-0.950925941484816	-0.803078147637574	-0.655230353790332	-0.939281747639614	-0.793244366460739	-0.647206985281863	-0.905645569020414	-0.764354872723096	-0.623931316316933	-0.418506499516794	22.8997124469717	-0.516604841488841	-41.8410638464841	-0.969063973192713	-0.875326190704476	-1.12172909118799	-0.948369233151754	-0.85560878725886	-1.0994457088575	-0.912015753443669	-0.815861652580879	-1.06225733644087	0.0115231611243413	0.0114396553890965	0.0124392955225732
253	13.6259639633796	0.3	-0.417969938002333	-0.516623792528438	-0.319316083476228	0.429702371935951	-14.0357599028032	-16.5603350306508	-11.5111847749556	17.71	9.28	29.24	-0.909678857122574	-0.771000949171441	-0.632323041220308	-0.897271143977129	-0.76048475597064	-0.623698367964151	-0.868954839154054	-0.736462932563602	-0.604036315244999	-0.417969938002333	24.2798732363474	1.05454118030813	-41.562608752872	-0.969063973192713	-0.875326190704476	-1.12172909118799	-0.948369233151754	-0.85560878725886	-1.0994457088575	-0.912015753443669	-0.815861652580879	-1.06225733644087	0.0115231611243413	0.0114396553890965	0.0124392955225732
253	13.6259639633796	0.3	-0.416307140931221	-0.516326896957541	-0.3162873849049	0.409213069365439	-15.342545324854	-18.2207625522514	-12.4643280974566	16.77	10.15	29.58	-1.05548591597289	-0.888757562100942	-0.722029208228994	-1.04266509568507	-0.877961964726591	-0.713258833768116	-1.01998394595422	-0.858944934015287	-0.697462783334091	-0.416307140931221	24.0745090943202	1.14457090062252	-41.5629794204799	-0.969063973192713	-0.875326190704476	-1.12172909118799	-0.948369233151754	-0.85560878725886	-1.0994457088575	-0.912015753443669	-0.815861652580879	-1.06225733644087	0.0115231611243413	0.0114396553890965	0.0124392955225732
253	13.6259639633796	0.3	-0.413667695285274	-0.511225439462801	-0.316109951107747	0.484074029903482	-15.3405977005178	-17.8132642021926	-12.8679311988429	16.7	9.06	29.41	-1.03604238998544	-0.892228921383943	-0.748415452782449	-1.02357847126585	-0.88149512432806	-0.739411777390272	-0.987377840868979	-0.850382108296462	-0.713338124430024	-0.413667695285274	23.9739724371051	-0.772742216066123	-43.075153308909	-0.969063973192713	-0.875326190704476	-1.12172909118799	-0.948369233151754	-0.85560878725886	-1.0994457088575	-0.912015753443669	-0.815861652580879	-1.06225733644087	0.0115231611243413	0.0114396553890965	0.0124392955225732
253	13.6259639633796	0.3	-0.413391046982968	-0.511703049346407	-0.315079044619529	0.416640650282133	-14.1438176514744	-16.7568174206145	-11.5308178823344	17.36	11.48	32.86	-0.938439222744242	-0.79210227755762	-0.645765332370998	-0.926140205225201	-0.78172112601105	-0.637302046796899	-0.908737335769553	-0.765873951104816	-0.624475070771946	-0.413391046982968	26.3859531370859	-0.0755403860734895	-44.0862865549589	-0.969063973192713	-0.875326190704476	-1.12172909118799	-0.948369233151754	-0.85560878725886	-1.0994457088575	-0.912015753443669	-0.815861652580879	-1.06225733644087	0.0115231611243413	0.0114396553890965	0.0124392955225732
253	13.6259639633796	0.3	-0.413352144083687	-0.511057245831827	-0.315647042335548	0.471981016104453	-15.2274159962317	-17.7420464853982	-12.7127855070651	17.43	9.59	27.67	-0.989885632689866	-0.849586338873987	-0.709287045058108	-0.976808731593429	-0.838362864000279	-0.699916996407129	-0.956043593054419	-0.820338390710609	-0.684880233690373	-0.413352144083687	23.2784861976673	0.33305494096981	-41.8125392093275	-0.969063973192713	-0.875326190704476	-1.12172909118799	-0.948369233151754	-0.85560878725886	-1.0994457088575	-0.912015753443669	-0.815861652580879	-1.06225733644087	0.0115231611243413	0.0114396553890965	0.0124392955225732
253	13.6259639633796	0.3	-0.413076617968109	-0.512409095766983	-0.313744140169236	0.391601631756193	-12.3210245961767	-14.7187754813031	-9.92327371105035	17.4	9.96	31.18	-0.822416749806502	-0.688441576919585	-0.554466404032667	-0.811585843194694	-0.679375070882279	-0.547164298569864	-0.786771106958034	-0.658393633955652	-0.530459524219667	-0.413076617968109	25.7252599170706	1.21507072934085	-42.1016193248948	-0.969063973192713	-0.875326190704476	-1.12172909118799	-0.948369233151754	-0.85560878725886	-1.0994457088575	-0.912015753443669	-0.815861652580879	-1.06225733644087	0.0115231611243413	0.0114396553890965	0.0124392955225732
253	13.6259639633796	0.3	-0.412764177158548	-0.511861283291099	-0.313667071025998	0.431823688429806	-15.879500413769	-18.7233762210558	-13.0356246064822	16.74	9.4	30.68	-1.08604647356424	-0.921087907582691	-0.756129341601136	-1.07289624876461	-0.909935057921305	-0.746973867078002	-1.03492454614394	-0.877148604813529	-0.720818295632781	-0.412764177158548	25.5232182010148	-0.159150499968002	-43.0939737909952	-0.969063973192713	-0.875326190704476	-1.12172909118799	-0.948369233151754	-0.85560878725886	-1.0994457088575	-0.912015753443669	-0.815861652580879	-1.06225733644087	0.0115231611243413	0.0114396553890965	0.0124392955225732
253	13.6259639633796	0.3	-0.410260024362486	-0.507177603909993	-0.313342444814979	0.452890154739535	-14.2802845054874	-16.7308321271494	-11.8297368838255	13.32	8.41	26.93	-1.21116080585058	-1.03376333932463	-0.856365872798674	-1.20522733095254	-1.0286989343383	-0.852170537724052	-1.1655612710155	-0.994571063992785	-0.822878537107448	-0.410260024362486	22.618916366795	0.155987904083018	-40.6215752803139	-0.969063973192713	-0.875326190704476	-1.12172909118799	-0.948369233151754	-0.85560878725886	-1.0994457088575	-0.912015753443669	-0.815861652580879	-1.06225733644087	0.0115231611243413	0.0114396553890965	0.0124392955225732
253	13.6259639633796	0.3	-0.403880667522795	-0.501185063497351	-0.306576271548239	0.395729145160759	-12.5388367261761	-14.9579684365207	-10.1197050158315	14.93	8.28	27.17	-0.969909476032752	-0.81304734735585	-0.656185218678948	-0.961480452587316	-0.805981538306181	-0.650482624025046	-0.926610882027944	-0.776802460103936	-0.627193130697682	-0.403880667522795	22.4081219477881	0.673746200068612	-40.0510549644148	-0.969063973192713	-0.875326190704476	-1.12172909118799	-0.948369233151754	-0.85560878725886	-1.0994457088575	-0.912015753443669	-0.815861652580879	-1.06225733644087	0.0115231611243413	0.0114396553890965	0.0124392955225732
253	13.6259639633796	0.3	-0.403350220425767	-0.498419487237451	-0.308280953614083	0.480107951772882	-13.6984550067306	-15.9240400144086	-11.4728699990526	17.46	8.09	32.8	-0.886657764891719	-0.762736183013076	-0.638814601134433	-0.874894774855114	-0.752617218879901	-0.630339662904687	-0.818870983983976	-0.70405038903288	-0.589365923096222	-0.403350220425767	24.6606776248655	0.53173814184478	-41.194208734351	-0.969063973192713	-0.875326190704476	-1.12172909118799	-0.948369233151754	-0.85560878725886	-1.0994457088575	-0.912015753443669	-0.815861652580879	-1.06225733644087	0.0115231611243413	0.0114396553890965	0.0124392955225732
253	13.6259639633796	0.3	-0.402398802194014	-0.497595853828941	-0.307201750559086	0.52365094285743	-16.9018360835795	-19.4187076653704	-14.3849645017885	17.89	10.04	32.18	-1.05613412533517	-0.919247880770293	-0.782361636205419	-1.04144306141363	-0.906460935388856	-0.771478809364081	-1.00639075527519	-0.876226764613766	-0.745559345021185	-0.402398802194014	26.2507274337635	0.00752804158783432	-43.5059159536413	-0.969063973192713	-0.875326190704476	-1.12172909118799	-0.948369233151754	-0.85560878725886	-1.0994457088575	-0.912015753443669	-0.815861652580879	-1.06225733644087	0.0115231611243413	0.0114396553890965	0.0124392955225732
253	13.6259639633796	0.3	-0.401564435137851	-0.496978186535724	-0.306150683739978	0.479206332123161	-14.5145110504891	-16.8769437509669	-12.1520783500113	16.91	9.12	31.83	-0.969553965428029	-0.833835909682664	-0.6981178539373	-0.957545277959064	-0.823508196943788	-0.689471115928512	-0.915788838030306	-0.787116743815221	-0.659080636565736	-0.401564435137851	25.0672755073022	-0.613024707473552	-43.2423937950709	-0.969063973192713	-0.875326190704476	-1.12172909118799	-0.948369233151754	-0.85560878725886	-1.0994457088575	-0.912015753443669	-0.815861652580879	-1.06225733644087	0.0115231611243413	0.0114396553890965	0.0124392955225732
253	13.6259639633796	0.3	-0.397297261553263	-0.492948316858333	-0.301646206248192	0.461355288677979	-13.5795341329933	-15.8704217298497	-11.288646536137	13.82	7.39	24.44	-1.10886385518065	-0.948799901262036	-0.78873594734342	-1.10202500756214	-0.942948237944785	-0.783871468327426	-1.06016858406936	-0.907753450736831	-0.755081508859764	-0.397297261553263	20.3787115153911	-1.96325166699251	-41.4127548814602	-0.969063973192713	-0.875326190704476	-1.12172909118799	-0.948369233151754	-0.85560878725886	-1.0994457088575	-0.912015753443669	-0.815861652580879	-1.06225733644087	0.0115231611243413	0.0114396553890965	0.0124392955225732
253	13.6259639633796	0.3	-0.390112778216317	-0.483120978445715	-0.297104577986918	0.448233667966146	-13.2287238732135	-15.5202709001195	-10.9371768463074	17.57	8.93	32.15	-0.858938172480988	-0.732117111939464	-0.60529605139794	-0.847398610244506	-0.722281350474565	-0.597164090704624	-0.806326086966705	-0.687422279393222	-0.568283400490259	-0.390112778216317	25.5284773090166	0.110459931192866	-42.8285097988961	-0.969063973192713	-0.875326190704476	-1.12172909118799	-0.948369233151754	-0.85560878725886	-1.0994457088575	-0.912015753443669	-0.815861652580879	-1.06225733644087	0.0115231611243413	0.0114396553890965	0.0124392955225732
253	13.6259639633796	0.3	-0.387395163715826	-0.48021767073122	-0.294572656700431	0.483261140136977	-15.4690891577692	-17.9665278067921	-12.9716505087464	16.04	9.62	25.7	-1.08637331077505	-0.935361900959352	-0.784350491143659	-1.07455395554196	-0.925185496155145	-0.775817036768332	-1.0607544072542	-0.913906898648658	-0.76642110748003	-0.387395163715826	23.9941969565211	-0.797625208596602	-43.1666510136405	-0.969063973192713	-0.875326190704476	-1.12172909118799	-0.948369233151754	-0.85560878725886	-1.0994457088575	-0.912015753443669	-0.815861652580879	-1.06225733644087	0.0115231611243413	0.0114396553890965	0.0124392955225732
253	13.6259639633796	0.3	-0.385887241640093	-0.47866137798821	-0.293113105291976	0.400436583205945	-13.6592690925152	-16.2688070109469	-11.0497311740835	16.45	10.1	28.03	-0.959809281513397	-0.805854617665793	-0.65189995381819	-0.948662616247652	-0.796495892084591	-0.644329167921529	-0.932820796489707	-0.783487017531768	-0.634052274980872	-0.385887241640093	23.9525803329133	-1.87856194737518	-44.6974278341895	-0.969063973192713	-0.875326190704476	-1.12172909118799	-0.948369233151754	-0.85560878725886	-1.0994457088575	-0.912015753443669	-0.815861652580879	-1.06225733644087	0.0115231611243413	0.0114396553890965	0.0124392955225732
253	13.6259639633796	0.3	-0.379735469376406	-0.470482559348938	-0.288988379403875	0.44955714181229	-13.9323471294665	-16.3393323188942	-11.5253619400389	18.23	9.54	29.7	-0.872446474380479	-0.743924347440576	-0.615402220500674	-0.859880117853517	-0.733209170230806	-0.606538222608096	-0.83499434414479	-0.711244359411192	-1.21640625000002	-0.379735469376406	25.340181146391	-0.324593076499285	-43.5306548432662	-0.969063973192713	-0.875326190704476	-1.12172909118799	-0.948369233151754	-0.85560878725886	-1.0994457088575	-0.912015753443669	-0.815861652580879	-1.06225733644087	0.0115231611243413	0.0114396553890965	0.0124392955225732
253	13.6259639633796	0.3	-0.377087245156697	-0.466247666490644	-0.28792682382275	0.41523037310182	-14.9302888465341	-17.6966031234431	-12.1639745696251	17.92	9.51	32.43	-0.96114698638283	-0.810901506383527	-0.660656026384223	-0.94774137891605	-0.799591449292562	-0.651441519669074	-0.908331846730567	-0.766563397364288	-0.624874758363298	-0.377087245156697	26.2329803586062	-1.36587377761762	-44.7089730694131	-0.969063973192713	-0.875326190704476	-1.12172909118799	-0.948369233151754	-0.85560878725886	-1.0994457088575	-0.912015753443669	-0.815861652580879	-1.06225733644087	0.0115231611243413	0.0114396553890965	0.0124392955225732
253	13.6259639633796	0.3	-0.376294183108518	-0.467022204359514	-0.285566161857522	0.4798254188031	-14.3219710874706	-16.6501759491063	-11.9937662258349	16.03	8.71	29.24	-1.00783464043587	-0.866908471441625	-0.725982302447383	-0.996901705624315	-0.857504295969193	-0.718106886314072	-0.957726923288821	-0.823755250363303	-0.690325612544252	-0.376294183108518	24.3682340579904	1.60336687337803	-39.8919031807975	-0.969063973192713	-0.875326190704476	-1.12172909118799	-0.948369233151754	-0.85560878725886	-1.0994457088575	-0.912015753443669	-0.815861652580879	-1.06225733644087	0.0115231611243413	0.0114396553890965	0.0124392955225732
253	13.6259639633796	0.3	-0.375351253996752	-0.464692225603367	-0.286010282390136	0.40278729446868	-13.2586550338548	-15.77929936899	-10.7380106987196	16.49	9.64	29.91	-0.929101228978087	-0.780683121505381	-0.632265014032674	-0.918257457859984	-0.771571574968431	-0.624885692076878	-0.891500611387085	-0.749199095659381	-0.606489016628906	-0.375351253996752	24.9385431480942	0.310005706905311	-41.9413210086397	-0.969063973192713	-0.875326190704476	-1.12172909118799	-0.948369233151754	-0.85560878725886	-1.0994457088575	-0.912015753443669	-0.815861652580879	-1.06225733644087	0.0115231611243413	0.0114396553890965	0.0124392955225732
253	13.6259639633796	0.3	-0.375289997342772	-0.464561334884789	-0.286018659800754	0.473085469182317	-14.7814019059724	-17.2169761365152	-12.3458276754295	18.27	10.8	31.35	-0.917426038189029	-0.787643711761614	-0.657861385334199	-0.904161939567082	-0.776255999360967	-0.648350059154851	-0.884742102008888	-0.759879690062834	-0.634488824269645	-0.375289997342772	27.0772022318817	1.77234130587046	-42.0585369718694	-0.969063973192713	-0.875326190704476	-1.12172909118799	-0.948369233151754	-0.85560878725886	-1.0994457088575	-0.912015753443669	-0.815861652580879	-1.06225733644087	0.0115231611243413	0.0114396553890965	0.0124392955225732
253	13.6259639633796	0.3	-0.375213848984713	-0.46366068243277	-0.286767015536656	0.434049281441283	-14.5890950196046	-17.1900545895607	-11.9881354496485	14.81	9.27	25.81	-1.12336842977906	-0.95339596966862	-0.783423509558182	-1.1138914909197	-0.945352949165465	-0.776814407411232	-1.09544778512908	-0.929594839989311	-0.763888562791768	-0.375213848984713	22.0527654027373	0.519203447151371	-40.4163126361681	-0.969063973192713	-0.875326190704476	-1.12172909118799	-0.948369233151754	-0.85560878725886	-1.0994457088575	-0.912015753443669	-0.815861652580879	-1.06225733644087	0.0115231611243413	0.0114396553890965	0.0124392955225732
253	13.6259639633796	0.3	-0.375043279708341	-0.463750360546817	-0.286336198869865	0.399494944353769	-13.214311665394	-15.7438000960243	-10.6848232347638	16.14	9.6	29.87	-0.946189994353006	-0.794169730547801	-0.642149466742595	-0.935722195160884	-0.785383747485783	-0.635045299810682	-0.907498021537056	-0.762375657282279	-0.615943474624985	-0.375043279708341	25.2573548230107	0.679675758036399	-42.174548107788	-0.969063973192713	-0.875326190704476	-1.12172909118799	-0.948369233151754	-0.85560878725886	-1.0994457088575	-0.912015753443669	-0.815861652580879	-1.06225733644087	0.0115231611243413	0.0114396553890965	0.0124392955225732
253	13.6259639633796	0.3	-0.374080427737863	-0.462354035106529	-0.285806820369198	0.400726664273615	-12.82659740641	-15.2755776506967	-10.3776171621233	17.6	8.79	32.27	-0.844231896621261	-0.708884659109242	-0.573537421597222	-0.832857877482747	-0.699334122447483	-0.565810367412219	-0.790354119132541	-0.663936819453703	-0.53712437009164	-0.374080427737863	24.0832750299839	-0.0895044614389164	-42.399932217357	-0.969063973192713	-0.875326190704476	-1.12172909118799	-0.948369233151754	-0.85560878725886	-1.0994457088575	-0.912015753443669	-0.815861652580879	-1.06225733644087	0.0115231611243413	0.0114396553890965	0.0124392955225732
253	13.6259639633796	0.3	-0.374031457652039	-0.462538081855741	-0.285524833448337	0.47741126025632	-15.2287033263047	-17.7163121151267	-12.7410945374828	15	9.11	27.8	-1.14331088086341	-0.982774637365915	-0.82223839386842	-1.13319851998143	-0.974082188124817	-0.814965856268203	-1.10232807119317	-0.947789278553788	-0.792576045219436	-0.374031457652039	22.4508988970394	-1.29676396672266	-42.3463044401147	-0.969063973192713	-0.875326190704476	-1.12172909118799	-0.948369233151754	-0.85560878725886	-1.0994457088575	-0.912015753443669	-0.815861652580879	-1.06225733644087	0.0115231611243413	0.0114396553890965	0.0124392955225732
253	13.6259639633796	0.3	-0.373055144976104	-0.461936523250112	-0.284173766702096	0.471134255509415	-13.9263673991573	-16.230055545817	-11.6226792524977	16.24	9.29	32.22	-0.970092345801873	-0.832397793131967	-0.69470324046206	-0.959201285778547	-0.823052606184026	-0.686903926589506	-0.918214679909492	-0.787354992544782	-0.657481356803842	-0.373055144976104	25.9097469147769	3.98813513227086	-38.7815160665628	-0.969063973192713	-0.875326190704476	-1.12172909118799	-0.948369233151754	-0.85560878725886	-1.0994457088575	-0.912015753443669	-0.815861652580879	-1.06225733644087	0.0115231611243413	0.0114396553890965	0.0124392955225732
253	13.6259639633796	0.3	-0.37188721484807	-0.461354732135687	-0.282419697560453	0.487388199280305	-14.8213017859078	-17.1944704591375	-12.4481331126782	14.18	9.1	24.81	-1.17178910592597	-1.01005960082583	-0.84833009572569	-1.16354918169737	-1.00295694512176	-0.842364708546144	-1.14676973460528	-0.988060779337081	-0.829935458768396	-0.37188721484807	21.5486270942374	0.333450632017566	-40.3539139811411	-0.969063973192713	-0.875326190704476	-1.12172909118799	-0.948369233151754	-0.85560878725886	-1.0994457088575	-0.912015753443669	-0.815861652580879	-1.06225733644087	0.0115231611243413	0.0114396553890965	0.0124392955225732
253	13.6259639633796	0.3	-0.369623924440979	-0.457438020010322	-0.281809828871637	0.407733992764777	-14.1993680280703	-16.871293995884	-11.5274420602566	16.82	9.24	28.5	-0.974404148619427	-0.820086658302631	-0.665769167985835	-0.962484399578991	-0.810054653438708	-0.657624907298424	-0.935430909106208	-0.787064082409162	-0.638968474282796	-0.369623924440979	25.35024251806	-0.906754640890102	-43.6569388913535	-0.969063973192713	-0.875326190704476	-1.12172909118799	-0.948369233151754	-0.85560878725886	-1.0994457088575	-0.912015753443669	-0.815861652580879	-1.06225733644087	0.0115231611243413	0.0114396553890965	0.0124392955225732
253	13.6259639633796	0.3	-0.350366656310209	-0.433731934738914	-0.267001377881504	0.476017876207513	-14.6771789327105	-17.081401418382	-12.272956447039	15.14	9.07	32.77	-1.09240787431398	-0.938650491613288	-0.784893108912596	-1.0824277168519	-0.930075050215958	-0.777722383580019	-1.02950430197016	-0.884722239748114	-0.739979279836124	-0.350366656310209	25.9321416337489	-2.15874979255173	-44.7331706379125	-0.969063973192713	-0.875326190704476	-1.12172909118799	-0.948369233151754	-0.85560878725886	-1.0994457088575	-0.912015753443669	-0.815861652580879	-1.06225733644087	0.0115231611243413	0.0114396553890965	0.0124392955225732
253	13.6259639633796	0.3	-0.349407541660572	-0.432184023729087	-0.266631059592058	0.460380967825903	-15.6279911352873	-18.2696307350465	-12.9863515355282	16.66	9.26	26.17	-1.0650951491859	-0.911091077379259	-0.75708700557262	-1.05235470211331	-0.900192795044081	-0.748030887974851	-1.0324582400671	-0.883341329490691	-0.733788966841458	-0.349407541660572	24.09135257486	-0.805986291153243	-42.5802163079127	-0.969063973192713	-0.875326190704476	-1.12172909118799	-0.948369233151754	-0.85560878725886	-1.0994457088575	-0.912015753443669	-0.815861652580879	-1.06225733644087	0.0115231611243413	0.0114396553890965	0.0124392955225732
253	13.6259639633796	0.3	-0.34808042376619	-0.430261687084934	-0.265899160447445	0.394827404743096	-12.7794355355904	-15.2496412103847	-10.3092298607961	15.19	8.35	27.44	-0.972528721288252	-0.81499413191111	-0.657459542533968	-0.963556521432871	-0.807475289462135	-0.6513940574914	-0.928601023049632	-0.778425548013867	-0.627926038262504	-0.34808042376619	23.5512442527476	1.34350101235552	-40.0786424453241	-0.969063973192713	-0.875326190704476	-1.12172909118799	-0.948369233151754	-0.85560878725886	-1.0994457088575	-0.912015753443669	-0.815861652580879	-1.06225733644087	0.0115231611243413	0.0114396553890965	0.0124392955225732
253	13.6259639633796	0.3	-0.347315567893517	-0.429745317675825	-0.264885818111209	0.519264913711564	-15.6248278851635	-17.9720766778174	-13.2775790925096	16.94	9.82	30.99	-1.03100440052664	-0.896349742762801	-0.76169508499896	-1.0181927545569	-0.885211365891199	-0.752229977225497	-0.986727502226116	-0.857617957883253	-0.728798126574894	-0.347315567893517	25.9265680950585	0.240246606433764	-42.1945940376768	-0.969063973192713	-0.875326190704476	-1.12172909118799	-0.948369233151754	-0.85560878725886	-1.0994457088575	-0.912015753443669	-0.815861652580879	-1.06225733644087	0.0115231611243413	0.0114396553890965	0.0124392955225732
253	13.6259639633796	0.3	-0.338999059411081	-0.419301730220333	-0.258696388601829	0.457759877559306	-14.9391663228283	-17.4777342373291	-12.4005984083275	14.92	9.44	25.47	-1.13420598309681	-0.969467300266007	-0.804728617435207	-1.12437869219212	-0.961067382328451	-0.797756072464784	-1.10930896349077	-0.947635819924006	-0.786748566524308	-0.338999059411081	23.734252763102	-1.19394400114433	-42.3527573776102	-0.969063973192713	-0.875326190704476	-1.12172909118799	-0.948369233151754	-0.85560878725886	-1.0994457088575	-0.912015753443669	-0.815861652580879	-1.06225733644087	0.0115231611243413	0.0114396553890965	0.0124392955225732
253	13.6259639633796	0.3	-0.336729462181175	-0.416391920450364	-0.257067003911985	0.502889481347242	-15.25223311285	-17.619837283515	-12.884628942185	19.96	10.05	30.02	-0.861186558140017	-0.745467618517314	-0.629748678894611	-0.846850199602405	-0.733057658147837	-0.619265116693269	-0.826193192285466	-0.7146171334042	-0.604109373006247	-0.336729462181175	25.9241207980739	1.15647536381393	-42.3251731252059	-0.969063973192713	-0.875326190704476	-1.12172909118799	-0.948369233151754	-0.85560878725886	-1.0994457088575	-0.912015753443669	-0.815861652580879	-1.06225733644087	0.0115231611243413	0.0114396553890965	0.0124392955225732
253	13.6259639633796	0.3	-0.327252911319571	-0.404748132446996	-0.249757690192145	0.407356239836098	-12.9635951781043	-15.4048920442645	-10.5222983119441	17.41	10.22	29.36	-0.860333471919386	-0.72399175639068	-0.587650040861974	-0.848991527775642	-0.714447231703997	-0.579902935632352	-0.83196976719741	-0.700043460013288	-0.568052744830977	-0.327252911319571	25.6732464870521	-1.10912443161501	-44.1380441939693	-0.969063973192713	-0.875326190704476	-1.12172909118799	-0.948369233151754	-0.85560878725886	-1.0994457088575	-0.912015753443669	-0.815861652580879	-1.06225733644087	0.0115231611243413	0.0114396553890965	0.0124392955225732
253	13.6259639633796	0.3	-0.317076942143969	-0.393067982299257	-0.241085901988681	0.471401567961167	-13.7712300777495	-16.0480339408841	-11.4944262146149	15.3	9.28	28.91	-1.01620971912085	-0.872035658748577	-0.727861598376307	-1.00660517990519	-0.863793756979373	-0.720982334053559	-0.976122534733726	-0.838242317971545	-0.699557477892928	-0.317076942143969	24.9415588356539	0.0182306543555373	-41.2943707737764	-0.969063973192713	-0.875326190704476	-1.12172909118799	-0.948369233151754	-0.85560878725886	-1.0994457088575	-0.912015753443669	-0.815861652580879	-1.06225733644087	0.0115231611243413	0.0114396553890965	0.0124392955225732
253	13.6259639633796	0.3	-0.315727919079749	-0.390209796577386	-0.241246041582111	0.524053519683029	-16.2424675659877	-18.659200766858	-13.8257343651174	15.53	9.47	28	-1.16453054836229	-1.01370095631172	-0.862871364261155	-1.15299250549233	-1.00365731674581	-0.854322127999289	-1.12549359615318	-0.980375265415866	-1.78360827096638	-0.315727919079749	25.5906015832662	0.556101915679145	-41.534779901036	-0.969063973192713	-0.875326190704476	-1.12172909118799	-0.948369233151754	-0.85560878725886	-1.0994457088575	-0.912015753443669	-0.815861652580879	-1.06225733644087	0.0115231611243413	0.0114396553890965	0.0124392955225732
253	13.6259639633796	0.3	-0.312628988099083	-0.386543978975909	-0.238713997222257	0.463851890065166	-13.8246811267876	-16.1452438350169	-11.5041184185582	15.48	9.15	30.57	-1.01091538285293	-0.865616088361262	-0.720316793869595	-1.00100214541619	-0.857127684723791	-0.713253224031389	-0.962208772760691	-0.824548663502693	-0.685978808048128	-0.312628988099083	24.5928871748954	-1.75891215627021	-43.8170711317477	-0.969063973192713	-0.875326190704476	-1.12172909118799	-0.948369233151754	-0.85560878725886	-1.0994457088575	-0.912015753443669	-0.815861652580879	-1.06225733644087	0.0115231611243413	0.0114396553890965	0.0124392955225732
253	13.6259639633796	0.3	-0.231735158300121	-0.287104902135476	-0.176365414464767	0.414451126541518	-12.7619756731194	-15.1303387766318	-10.393612569607	17.6	10.3	32.22	-0.836028102141829	-0.70516400584874	-0.574299909555652	-0.824759743499282	-0.695659491706977	-0.566559239914672	-0.799573081877935	-0.674628680773863	-0.549459234706381	-0.231735158300121	30.6712005650357	-0.417550461087601	-44.4615121775716	-0.969063973192713	-0.875326190704476	-1.12172909118799	-0.948369233151754	-0.85560878725886	-1.0994457088575	-0.912015753443669	-0.815861652580879	-1.06225733644087	0.0115231611243413	0.0114396553890965	0.0124392955225732
253	13.6259639633796	0.3	-0.183485625859909	-0.226991046197418	-0.1399802055224	0.522032764006624	-14.9077949825521	-17.1349428703287	-12.6806470947756	15.91	9.72	28.31	-1.04459633044205	-0.908822868661115	-0.773049406880175	-1.03349057772016	-0.899160607983747	-0.764830638247334	-1.01106205475295	-0.878694248536916	-0.747534109699758	-0.183485625859909	26.2615129443811	1.35687824599233	-40.5510241145886	-0.969063973192713	-0.875326190704476	-1.12172909118799	-0.948369233151754	-0.85560878725886	-1.0994457088575	-0.912015753443669	-0.815861652580879	-1.06225733644087	0.0115231611243413	0.0114396553890965	0.0124392955225732
253	13.6259639633796	0.31	-0.695054141915647	-0.856529083253352	-0.533579200577941	0.442106134925217	-16.197145015479	-19.0379175090296	-13.3563725219284	14.34	8.74	25.8	-1.28363163589753	-1.09209254337969	-0.900553450861847	-1.27413859404663	-1.08401602054445	-0.893893447042275	-1.24437793794592	-1.05882318577878	-0.872753536885579	-0.695054141915647	19.2731319515598	-0.619158628373337	-40.9041503709788	-0.969063973192713	-0.875326190704476	-1.12172909118799	-0.948369233151754	-0.85560878725886	-1.0994457088575	-0.912015753443669	-0.815861652580879	-1.06225733644087	0.0115231611243413	0.0114396553890965	0.0124392955225732
253	13.6259639633796	0.31	-0.683231474939008	-0.84138256000393	-0.525080389874086	0.393835485887485	-15.4475374776566	-18.4396818928918	-12.4553930624213	16.36	8.9	28.53	-1.09414990953657	-0.916605928015286	-0.739061946493997	-1.08162865310963	-0.90611645324853	-0.730604253387425	-1.04596308755366	-0.875831231159985	-0.706055647099916	-0.683231474939008	20.5951694053988	-0.646798167037218	-41.8992243911606	-0.969063973192713	-0.875326190704476	-1.12172909118799	-0.948369233151754	-0.85560878725886	-1.0994457088575	-0.912015753443669	-0.815861652580879	-1.06225733644087	0.0115231611243413	0.0114396553890965	0.0124392955225732
253	13.6259639633796	0.31	-0.671989017491233	-0.827900352899614	-0.516077682082853	0.426749042443027	-15.0786080768119	-17.8071638252302	-12.3500523283936	16.29	8.72	28.73	-1.06098015110379	-0.898408305375596	-0.735836459647406	-1.04896821831306	-0.888236936786304	-0.727505655259545	-1.01015295337368	-0.85535749730467	-0.700532666245993	-0.671989017491233	20.542519132637	0.122471546728896	-40.5695015554272	-0.969063973192713	-0.875326190704476	-1.12172909118799	-0.948369233151754	-0.85560878725886	-1.0994457088575	-0.912015753443669	-0.815861652580879	-1.06225733644087	0.0115231611243413	0.0114396553890965	0.0124392955225732
253	13.6259639633796	0.31	-0.669842065717245	-0.824237962924142	-0.515446168510348	0.375871453691482	-14.1505595151695	-16.9974871321812	-11.3036318981578	16.2	9.53	25.79	-1.01832852383989	-0.847767571202266	-0.677206618564643	-1.00696669706026	-0.838308749154279	-0.669650801248303	-0.992660979367228	-0.826970242597705	-0.660398547963864	-0.669842065717245	20.1615934774328	0.419222171011233	-40.5524344436694	-0.969063973192713	-0.875326190704476	-1.12172909118799	-0.948369233151754	-0.85560878725886	-1.0994457088575	-0.912015753443669	-0.815861652580879	-1.06225733644087	0.0115231611243413	0.0114396553890965	0.0124392955225732
253	13.6259639633796	0.31	-0.644655992004496	-0.793109879831493	-0.496202104177499	0.403423540060294	-15.7994378234673	-18.7991496409754	-12.7997260059593	17.4	10.71	26.79	-1.05073897931027	-0.883076388525663	-0.715413797741061	-1.03691034094423	-0.871454335601993	-0.705998330259757	-1.0315532921403	-0.866415652130227	-0.70174609885457	-0.644655992004496	22.0893406435428	-0.0176664991538795	-42.1897950940555	-0.969063973192713	-0.875326190704476	-1.12172909118799	-0.948369233151754	-0.85560878725886	-1.0994457088575	-0.912015753443669	-0.815861652580879	-1.06225733644087	0.0115231611243413	0.0114396553890965	0.0124392955225732
253	13.6259639633796	0.31	-0.638191217177565	-0.786833431798561	-0.489549002556569	0.488451122504024	-16.5245079835259	-19.1647698962153	-13.8842460708366	15.56	9.78	24.58	-1.19398915959142	-1.02949753671752	-0.86500591384363	-1.18209398452	-1.01924111743894	-0.856388250357886	-1.17595120476932	-1.01288326656335	-0.851930770908977	-0.638191217177565	19.7161914187859	-1.24135061159978	-41.6607835072239	-0.969063973192713	-0.875326190704476	-1.12172909118799	-0.948369233151754	-0.85560878725886	-1.0994457088575	-0.912015753443669	-0.815861652580879	-1.06225733644087	0.0115231611243413	0.0114396553890965	0.0124392955225732
253	13.6259639633796	0.31	-0.621830395610872	-0.767366899800053	-0.476293891421691	0.436372195797644	-16.2227463206696	-19.101321044585	-13.3441715967543	15.68	9.06	22.53	-1.18064135897999	-1.00271835742234	-0.824795355864687	-1.16858877257296	-0.99248209934716	-0.816375426121362	-1.16385309236821	-0.987793062880566	-0.812400293512723	-0.621830395610872	18.827297615534	1.11892331260308	-38.9996991486799	-0.969063973192713	-0.875326190704476	-1.12172909118799	-0.948369233151754	-0.85560878725886	-1.0994457088575	-0.912015753443669	-0.815861652580879	-1.06225733644087	0.0115231611243413	0.0114396553890965	0.0124392955225732
253	13.6259639633796	0.31	-0.621349443069903	-0.766134595976324	-0.476564290163482	0.394396179824769	-14.2491370010224	-17.0059161596593	-11.4923578423855	15.6	7.56	29.05	-1.05658245174204	-0.885302971413103	-0.714023491084164	-1.04596585490574	-0.876407399931697	-0.706848944957651	-0.986185659067061	-0.826776556514052	-0.666722570803626	-0.621349443069903	21.0221168754558	0.610558607579268	-39.7032586862147	-0.969063973192713	-0.875326190704476	-1.12172909118799	-0.948369233151754	-0.85560878725886	-1.0994457088575	-0.912015753443669	-0.815861652580879	-1.06225733644087	0.0115231611243413	0.0114396553890965	0.0124392955225732
253	13.6259639633796	0.31	-0.608852542009771	-0.750895756523588	-0.466809327495953	0.451419795830471	-15.3713139941739	-18.0169264190938	-12.725701569254	16.47	9.69	29.49	-1.0620299347092	-0.906081049447293	-0.750132164185383	-1.04966928137464	-0.89553543921616	-0.741401597057684	-2.65673971388951	-0.870684551932954	-0.721597628563062	-0.608852542009771	21.2701670463371	-0.731755832757372	-42.2851010641835	-0.969063973192713	-0.875326190704476	-1.12172909118799	-0.948369233151754	-0.85560878725886	-1.0994457088575	-0.912015753443669	-0.815861652580879	-1.06225733644087	0.0115231611243413	0.0114396553890965	0.0124392955225732
253	13.6259639633796	0.31	-0.601261037197272	-0.741903509831216	-0.460618564563329	0.41963767871886	-15.7430781414658	-18.6336746859649	-12.8524815969668	17.81	10.41	28.66	-1.01806238410115	-0.860132847433659	-0.702203310766164	-1.00402661221632	-0.848274410636695	-0.692522209057068	-0.987970951544805	-0.835407386820461	-0.682034592253924	-0.601261037197272	22.0708649658218	-0.812808955505215	-42.9166187009773	-0.969063973192713	-0.875326190704476	-1.12172909118799	-0.948369233151754	-0.85560878725886	-1.0994457088575	-0.912015753443669	-0.815861652580879	-1.06225733644087	0.0115231611243413	0.0114396553890965	0.0124392955225732
253	13.6259639633796	0.31	-0.592871228164076	-0.731515502479893	-0.45422695384826	0.365246547998224	-14.2187376498426	-17.1452878514033	-11.292187448282	15.65	8.82	27.03	-1.06179080500322	-0.880552430860493	-0.699314056717762	-1.05101500607658	-0.871615966262561	-0.692216926448544	-1.0217218147504	-0.847501375548193	-0.672657740604643	-0.592871228164076	20.6035247326365	-0.70728785848045	-41.7437938544396	-0.969063973192713	-0.875326190704476	-1.12172909118799	-0.948369233151754	-0.85560878725886	-1.0994457088575	-0.912015753443669	-0.815861652580879	-1.06225733644087	0.0115231611243413	0.0114396553890965	0.0124392955225732
253	13.6259639633796	0.31	-0.590146341876896	-0.72605348500679	-0.454239198747003	0.460381548862438	-15.8689749933705	-18.5513455786358	-13.1866044081052	14.56	8.06	27.08	-1.23189036872416	-1.05376924671009	-0.875648124696027	-1.22214917519676	-1.04543654891	-0.868723922623238	-1.17418588901176	-1.00501200904541	-0.834315817946744	-0.590146341876896	20.9045231688833	-0.247412655782043	-40.5632121770991	-0.969063973192713	-0.875326190704476	-1.12172909118799	-0.948369233151754	-0.85560878725886	-1.0994457088575	-0.912015753443669	-0.815861652580879	-1.06225733644087	0.0115231611243413	0.0114396553890965	0.0124392955225732
253	13.6259639633796	0.31	-0.586951327224803	-0.723123221771453	-0.450779432678152	0.42145053198479	-14.3678074921549	-16.9960952252241	-11.7395197590857	15.52	8.9	30.44	-1.06133115374779	-0.897206181796611	-0.733081209845431	-1.05083421241695	-0.888332494617329	-0.725830776817705	-1.00766433013163	-0.851958520542802	-0.695655679419019	-0.586951327224803	21.6432615468582	-1.51236235418763	-42.7827577226612	-0.969063973192713	-0.875326190704476	-1.12172909118799	-0.948369233151754	-0.85560878725886	-1.0994457088575	-0.912015753443669	-0.815861652580879	-1.06225733644087	0.0115231611243413	0.0114396553890965	0.0124392955225732
253	13.6259639633796	0.31	-0.584633968893669	-0.720072098744728	-0.44919583904261	0.430392257082419	-16.3786197870395	-19.3204559355998	-13.4367836384791	15.55	9.71	28.79	-1.20396920834297	-1.02064640526508	-0.837323602187193	-1.19198335268995	-1.01048558021946	-0.828987807748982	-1.16417822468907	-0.985809794357084	-0.808970830689628	-0.584633968893669	21.5955891117975	0.841369475601534	-40.3856523192776	-0.969063973192713	-0.875326190704476	-1.12172909118799	-0.948369233151754	-0.85560878725886	-1.0994457088575	-0.912015753443669	-0.815861652580879	-1.06225733644087	0.0115231611243413	0.0114396553890965	0.0124392955225732
253	13.6259639633796	0.31	-0.579520651779966	-0.714771133796366	-0.444270169763566	0.466622274881944	-15.4377284189514	-18.01466400043	-12.8607928374727	12.88	7.84	27.15	-1.34664239201126	-1.15400984025129	-0.961377288491317	-1.34164788983687	-1.14972978439489	-0.957811678952906	-1.28371708245654	-1.10085177706645	-0.916517453724876	-0.579520651779966	20.0026645435232	0.455666563999024	-39.2819951313932	-0.969063973192713	-0.875326190704476	-1.12172909118799	-0.948369233151754	-0.85560878725886	-1.0994457088575	-0.912015753443669	-0.815861652580879	-1.06225733644087	0.0115231611243413	0.0114396553890965	0.0124392955225732
253	13.6259639633796	0.31	-0.576423423869974	-0.709341670467565	-0.443505177272383	0.404092413995503	-13.986515607014	-16.6383359878779	-11.33469522615	17.02	9.72	27.04	-0.949712846366169	-0.798347476427915	-0.646982106489661	-0.937775392395985	-0.788312615587045	-0.638849838778105	-0.921875450862661	-0.775203922014461	-0.627953768785938	-0.576423423869974	21.2565732069341	-0.752830762951126	-42.3202298258539	-0.969063973192713	-0.875326190704476	-1.12172909118799	-0.948369233151754	-0.85560878725886	-1.0994457088575	-0.912015753443669	-0.815861652580879	-1.06225733644087	0.0115231611243413	0.0114396553890965	0.0124392955225732
253	13.6259639633796	0.31	-0.564349900467545	-0.695935457621898	-0.432764343313192	0.416094462231145	-15.1939484525022	-18.0041109866506	-12.3837859183539	14.62	8.43	23.13	-1.19139845118743	-1.00543962804688	-0.81948080490634	-1.18183962210005	-0.997372783950687	-0.812905945801325	-1.16437393640658	-0.982078821519427	-0.800332614178049	-0.564349900467545	19.2299443018276	0.392912446751072	-39.4864139965395	-0.969063973192713	-0.875326190704476	-1.12172909118799	-0.948369233151754	-0.85560878725886	-1.0994457088575	-0.912015753443669	-0.815861652580879	-1.06225733644087	0.0115231611243413	0.0114396553890965	0.0124392955225732
253	13.6259639633796	0.31	-0.564036919905296	-0.69547114383352	-0.432602695977073	0.380513951417233	-15.5921246948707	-18.6982661767937	-12.4859832129476	16.33	10.52	27.77	-1.11118465727044	-0.926595523422948	-0.74200638957546	-1.09851862779148	-0.916033564942013	-0.733548502092545	-1.08662991255993	-0.907023580306494	-0.725621587734532	-0.564036919905296	22.3967387254318	0.678888812924427	-41.931787548218	-0.969063973192713	-0.875326190704476	-1.12172909118799	-0.948369233151754	-0.85560878725886	-1.0994457088575	-0.912015753443669	-0.815861652580879	-1.06225733644087	0.0115231611243413	0.0114396553890965	0.0124392955225732
253	13.6259639633796	0.31	-0.563967752896799	-0.69485295508167	-0.433082550711929	0.423127652202748	-15.8212541792991	-18.7054884050335	-12.9370199535647	16.63	9.59	26.76	-1.09245603238663	-0.924008194485125	-0.755560356583624	-1.0794451384874	-0.91300347463915	-0.746561810790899	-1.06131543725992	-0.897860670115575	-0.734071886517535	-0.563967752896799	22.0856679076488	1.50287549096205	-40.3821780356377	-0.969063973192713	-0.875326190704476	-1.12172909118799	-0.948369233151754	-0.85560878725886	-1.0994457088575	-0.912015753443669	-0.815861652580879	-1.06225733644087	0.0115231611243413	0.0114396553890965	0.0124392955225732
253	13.6259639633796	0.31	-0.561410533247662	-0.692825387326661	-0.429995679168664	0.390291313339526	-13.4776031040621	-16.1076583609608	-10.8475478471634	15.18	8.69	27.87	-1.02771771452197	-0.859912170282379	-0.692106626042786	-1.01825137156753	-0.85199148992476	-0.68573160828199	-0.984472783807687	-0.823775799985802	-0.662695908671171	-0.561410533247662	20.9384046574845	-1.92094783330088	-42.6083396928925	-0.969063973192713	-0.875326190704476	-1.12172909118799	-0.948369233151754	-0.85560878725886	-1.0994457088575	-0.912015753443669	-0.815861652580879	-1.06225733644087	0.0115231611243413	0.0114396553890965	0.0124392955225732
253	13.6259639633796	0.31	-0.56115731046497	-0.692822778010883	-0.429491842919057	0.386760043422462	-14.6389324741287	-17.5169225430456	-11.7609424052117	14.18	9.28	23.6	-1.19352541143582	-0.997431932534413	-0.801338453633005	-1.18512447829456	-0.990411253378452	-0.795698028462341	-1.17725625324971	-0.9828175984212	-0.789600244440146	-0.56115731046497	20.329039439254	-0.133846110797125	-40.6918603450076	-0.969063973192713	-0.875326190704476	-1.12172909118799	-0.948369233151754	-0.85560878725886	-1.0994457088575	-0.912015753443669	-0.815861652580879	-1.06225733644087	0.0115231611243413	0.0114396553890965	0.0124392955225732
253	13.6259639633796	0.31	-0.554390144039448	-0.68382738158674	-0.424952906492156	0.382595056440658	-12.7427888702818	-15.2701384857611	-10.2154392548026	18	9.4	26.09	-0.825645121690772	-0.688993192648133	-0.552341263605494	-0.814029520932204	-0.679300081599669	-0.544570642267133	-0.800976627458919	-0.668052604118858	-0.536035876797355	-0.554390144039448	21.0072116728433	1.14627813140734	-40.3048181884231	-0.969063973192713	-0.875326190704476	-1.12172909118799	-0.948369233151754	-0.85560878725886	-1.0994457088575	-0.912015753443669	-0.815861652580879	-1.06225733644087	0.0115231611243413	0.0114396553890965	0.0124392955225732
253	13.6259639633796	0.31	-0.550349966585171	-0.678615997369293	-0.422083935801049	0.428226111298819	-15.4332473027245	-18.2175622805254	-12.6489323249236	15.32	9.12	31.41	-1.15162039898586	-0.975610355695651	-0.799600312405442	-1.1406737094436	-0.966336723787586	-0.791999738131571	-1.09316930897406	-0.925612104298909	-0.758270953799371	-0.550349966585171	22.6105474733633	0.0735998286543677	-41.6189515827727	-0.969063973192713	-0.875326190704476	-1.12172909118799	-0.948369233151754	-0.85560878725886	-1.0994457088575	-0.912015753443669	-0.815861652580879	-1.06225733644087	0.0115231611243413	0.0114396553890965	0.0124392955225732
253	13.6259639633796	0.31	-0.547306954164631	-0.675175067353965	-0.419438840975296	0.437576379367539	-15.2384621405558	-17.9357757436314	-12.5411485374803	16.26	9.35	27.21	-1.07020940877906	-0.909263462659935	-0.74831751654081	-1.05813964880021	-0.8990088417775	-0.739878034754791	-1.0349723968349	-0.879482263900911	-0.723457212584867	-0.547306954164631	22.0963604901419	1.46472230266169	-40.2049549529318	-0.969063973192713	-0.875326190704476	-1.12172909118799	-0.948369233151754	-0.85560878725886	-1.0994457088575	-0.912015753443669	-0.815861652580879	-1.06225733644087	0.0115231611243413	0.0114396553890965	0.0124392955225732
253	13.6259639633796	0.31	-0.54324024774845	-0.669551900938649	-0.41692859455825	0.449901901646749	-15.8848515935205	-18.6272451552257	-13.1424580318154	14.59	8.45	25.41	-1.23494157376722	-1.05312747335898	-0.871313372950728	-1.22511012438647	-1.04474345773772	-0.86437679108896	-1.19378878470463	-1.01744277448376	-0.842109052454467	-0.54324024774845	21.1092356712023	0.57148245007938	-40.1184825563632	-0.969063973192713	-0.875326190704476	-1.12172909118799	-0.948369233151754	-0.85560878725886	-1.0994457088575	-0.912015753443669	-0.815861652580879	-1.06225733644087	0.0115231611243413	0.0114396553890965	0.0124392955225732
253	13.6259639633796	0.31	-0.539914358347796	-0.666693474269074	-0.413135242426518	0.404447709032658	-14.0601511435147	-16.723967067578	-11.3963352194515	14.03	8.95	29.37	-1.15120701569947	-0.967841216907707	-0.784475418115944	-1.14350878972485	-0.961369174700096	-0.77922955967534	-1.10231513412021	-0.926449699510639	-0.751308907296996	-0.539914358347796	21.6692126911108	-0.182929607513977	-41.2476014761803	-0.969063973192713	-0.875326190704476	-1.12172909118799	-0.948369233151754	-0.85560878725886	-1.0994457088575	-0.912015753443669	-0.815861652580879	-1.06225733644087	0.0115231611243413	0.0114396553890965	0.0124392955225732
253	13.6259639633796	0.31	-0.539861833042106	-0.664567878212101	-0.415155787872111	0.453810325768238	-15.3049323936143	-17.9264418770479	-12.6834229101808	17.43	8.77	26.96	-0.9998375104555	-0.853624249980895	-0.707410989506289	-0.986619803997403	-0.842339461559003	-0.698059119120604	-0.958523158364284	-0.81812028565009	-0.678424999955091	-0.539861833042106	22.0563223639833	-2.00735078799742	-43.6788503168923	-0.969063973192713	-0.875326190704476	-1.12172909118799	-0.948369233151754	-0.85560878725886	-1.0994457088575	-0.912015753443669	-0.815861652580879	-1.06225733644087	0.0115231611243413	0.0114396553890965	0.0124392955225732
253	13.6259639633796	0.31	-0.535385354977341	-0.659053774404672	-0.41171693555001	0.398126693678403	-14.4683000755624	-17.2457412000842	-11.6908589510407	18.04	10.04	30.05	-0.930182829697152	-0.780376102659392	-0.630569375621631	-0.917035327083753	-0.769346016399372	-0.621656705714991	-0.893955194584217	-0.749857310935165	-0.605888319627626	-0.535385354977341	23.5324042595543	-1.66515122250621	-44.6805653762695	-0.969063973192713	-0.875326190704476	-1.12172909118799	-0.948369233151754	-0.85560878725886	-1.0994457088575	-0.912015753443669	-0.815861652580879	-1.06225733644087	0.0115231611243413	0.0114396553890965	0.0124392955225732
253	13.6259639633796	0.31	-0.53483883529566	-0.660219450259818	-0.409458220331503	0.467205017313254	-16.0813800597636	-18.7626163674846	-13.4001437520427	18.52	10.8	29.4	-0.986506711696188	-0.845531830506692	-0.704556949317196	-0.971896789056775	-0.833009711309323	-0.694122633561872	-0.957584569994764	-0.821368277300981	-0.684176997379198	-0.53483883529566	23.6583331949845	-0.628581884491599	-43.4680609822442	-0.969063973192713	-0.875326190704476	-1.12172909118799	-0.948369233151754	-0.85560878725886	-1.0994457088575	-0.912015753443669	-0.815861652580879	-1.06225733644087	0.0115231611243413	0.0114396553890965	0.0124392955225732
253	13.6259639633796	0.31	-0.527644861696659	-0.650496402092725	-0.404793321300593	0.400030990191371	-14.7775228632229	-17.6030838925268	-11.9519618339189	15.64	8.61	24.05	-1.09081807422493	-0.915725285972135	-0.740632497719342	-1.07976864558883	-0.906449457640442	-0.733130269692053	-1.06049154847437	-0.890626030632605	-0.720568753267007	-0.527644861696659	20.741311710812	-0.011143374449956	-40.9111897164496	-0.969063973192713	-0.875326190704476	-1.12172909118799	-0.948369233151754	-0.85560878725886	-1.0994457088575	-0.912015753443669	-0.815861652580879	-1.06225733644087	0.0115231611243413	0.0114396553890965	0.0124392955225732
253	13.6259639633796	0.31	-0.517424783265892	-0.63719946006783	-0.397650106463953	0.457493928345265	-13.9521696074672	-16.3242906322665	-11.580048582668	17.74	8.63	28.77	-0.895278887337381	-0.765183808809794	-0.635088730282207	-0.88302845091738	-0.75471351208771	-0.626398573258041	-0.849813155893279	-0.725600620539103	-0.602349736036631	-0.517424783265892	22.624773397052	0.517206127196405	-40.9268317443708	-0.969063973192713	-0.875326190704476	-1.12172909118799	-0.948369233151754	-0.85560878725886	-1.0994457088575	-0.912015753443669	-0.815861652580879	-1.06225733644087	0.0115231611243413	0.0114396553890965	0.0124392955225732
253	13.6259639633796	0.31	-0.515135917287905	-0.636486209571346	-0.393785625004465	0.411525444183353	-13.8366551144009	-16.4199981347936	-11.2533120940082	14.99	7.95	25.46	-1.06021073126588	-0.89340876391623	-0.726606796566579	-1.05085137854956	-0.885521909449703	-0.720192440349845	-1.01565368603634	-0.856614598231784	-0.696482005811394	-0.515135917287905	20.3486199589847	-0.548979471649415	-40.6445229600462	-0.969063973192713	-0.875326190704476	-1.12172909118799	-0.948369233151754	-0.85560878725886	-1.0994457088575	-0.912015753443669	-0.815861652580879	-1.06225733644087	0.0115231611243413	0.0114396553890965	0.0124392955225732
[truncated: 1,376 more rows]
